# Supplementary material for: Simulations reveal challenges to artificial community selection and possible strategies for success
Source: PLoS Biol. 2019 Jun 25;17(6):e3000295. doi: 10.1371/journal.pbio.3000295 (PMC6658139; doi:10.1371/journal.pbio.3000295)
Supplement: S1 Code — (ZIP) [file pbio.3000295.s031.zip]

Archive with 9 entries (7 files):
- S1_Code/A/
- S1_Code/A/main_FractionMBiomass_high_fp.m
- S1_Code/A/main_FractionMBiomass_low_fp_high_phiM0.m
- S1_Code/A/main_FractionMBiomass_low_fp_low_phiM0.m
- S1_Code/A/MHDynamics.m
- S1_Code/A/README.txt
- S1_Code/B/
- S1_Code/B/main_PT_VS_fp.m
- S1_Code/B/MHDynamics.m
