# Supplementary material for: Simulations reveal challenges to artificial community selection and possible strategies for success
Source: PLoS Biol. 2019 Jun 25;17(6):e3000295. doi: 10.1371/journal.pbio.3000295 (PMC6658139; doi:10.1371/journal.pbio.3000295)
Supplement: S1 Code — (ZIP) [file pbio.3000295.s031.zip › S1_Code/A/main_FractionMBiomass_low_fp_high_phiM0.m]

% Calculate the fraction of M biomass out over two cycles.
% bottom panel:  fp = 0.1,  first cycle: phiM(0)=0.95, phi_M(T)=0.73;
%                           second cycle: phiM(0)=0.73, phi_M(T)=0.73;

clear

% Parameters shown in Table 1
gMmax = 0.7;
gHmax = 0.3;
c_BM = 1/3;
c_RM = 1e-4;
c_RH = 1e-4;
fp = 0.4; % low fp = 0.1, moderate fp = 0.4
K_MR = 1/3;
K_HR = 1/5;
K_MB = 100/3;
d1 = gMmax*5e-3;
d2 = gHmax*5e-3;

% N0: BM_0, R(0)=1, T0 is the maturation time
N0 = 100;
R0 = 1;
T0 = 17;

% starting pih_M(0)=0.95
phi_M0 = 0.95;

para = [gMmax; gHmax; c_BM; c_RM; c_RH; fp; K_MR; K_HR; K_MB; d1; d2];
options=odeset('RelTol',1e-6,'abstol',1e-10);

for c = 1:2

M0=N0*phi_M0;
H0=N0-M0;

% Solve the differential equations
[T, X]=ode15s(@(t,x) MHDynamics(t,x,para),[0 T0],[M0;H0;0;R0;0],options);
if ~isreal(X)
    error('imaginary value')
elseif nnz(X<-1e-5)>0
    error('negative value')
end
% phi_M(T) is set to phi_M(0) for the next cycle
phi_M0 = X(length(T),1)/(X(length(T),1)+X(length(T),2));
%%
figure(c)
plot(T, X(:,1)./(X(:,2)+X(:,1)), 'color', [0.5 0.5 0], 'linewidth', 3)
hold on
plot([0 T0],[(1-fp)/(1-fp+c_BM) (1-fp)/(1-fp+c_BM)],'k:','linewidth',3)
hold off
axis([0 T0 0 1])
set(gca,'LineWidth',3,'FontSize',18,'FontName','Arial','fontweight','bold','units','inches','position',[1 1 2 2],'ticklength',[0.04 0.04])%,'yticklabel',[])
xlabel('Time')
ylabel('$\phi_M(t)$','interpreter','latex')
title (['fp =' num2str(fp) ', cycle = ' num2str(c)])
end
