# Supplementary material for: Simulations reveal challenges to artificial community selection and possible strategies for success
Source: PLoS Biol. 2019 Jun 25;17(6):e3000295. doi: 10.1371/journal.pbio.3000295 (PMC6658139; doi:10.1371/journal.pbio.3000295)
Supplement: S1 Code — (ZIP) [file pbio.3000295.s031.zip › S1_Code/B/main_PT_VS_fp.m]

% Calculate the maximal P(T).
% Scan through fp = (0.01:0.01:0.99) and phi_M(0) = (0.01:0.01:0.99)

clear

% Parameters shown in Table 1
gMmax = 0.7;
gHmax = 0.3;
c_BM = 1/3;
c_RM = 1e-4;
c_RH = 1e-4;
K_MR = 1/3;
K_HR = 1/5;
K_MB = 100/3;
d1 = gMmax*5e-3;
d2 = gHmax*5e-3;

% N0: BM_0, R(0)=1, T0 is the maturation time
N0 = 100;
R0 = 1;
T0 = 17;

% range and increment for fp
x0=0.01;
dx=0.01;
xt=0.99;
% range and increment for phi_M(0)
y0=0.01;
dy=0.01;
yt=0.99;

% initialize P(99, 99)
xsize=round((xt-x0)/dx+1);
ysize=round((yt-y0)/dy+1);
P=zeros(xsize,ysize);

% for every combination of fp = (0.01:0.01:0.99) and
% phi_M(0) = (0.01:0.01:0.99), caculating P(T)
m=0;
options=odeset('RelTol',1e-6,'abstol',1e-10);
for fp = x0 : dx : xt
    m=m+1;
    n=0;
    for phi_M0 = y0 : dy : yt
        n=n+1;
        para = [gMmax; gHmax; c_BM; c_RM; c_RH; fp; K_MR; K_HR; K_MB; d1; d2];
        M0 = N0 * phi_M0;
        H0 = N0 - M0;
        [T, X]=ode15s(@(t,x) MHDynamics(t, x, para), [0 T0], [M0; H0; 0; R0; 0],options);
        P(m, n) = X(length(T), 5);
    end
end
%%
% find the max P(T) and the corresponding fp* and phi_M(0)*
[P_max, I] = max(P(:));
[fp_opt, phi_M0_opt] = ind2sub(size(P), I);

% save('P','P');
% plot P(T) vs fp when phi_M(0) = phi_M(0)*
plot((x0 : dx : xt), P(:, phi_M0_opt), 'k', 'linewidth', 3)
hold on
plot([0.41 0.41], [0 3000], 'm:', 'linewidth', 2)
hold off
set(gca,'LineWidth',2,'FontSize',16,'FontName','Arial','fontweight','bold','units','inches','position',[1 1 2 2],'ticklength',[0.04 0.04])%,'yticklabel',[])
xlabel('fp')
ylabel('P(T)')
title ('$P(T)$ vs $f_P$ when $\phi_{M}(0)=0.54$','interpreter','latex')
