# Supplementary material for: Simulations reveal challenges to artificial community selection and possible strategies for success
Source: PLoS Biol. 2019 Jun 25;17(6):e3000295. doi: 10.1371/journal.pbio.3000295 (PMC6658139; doi:10.1371/journal.pbio.3000295)
Supplement: S2 Code — (ZIP) [file pbio.3000295.s032.zip]

Archive with 17 entries (15 files):
- S2_Code/C180/
- S2_Code/C180/comm_all/
- S2_Code/C180/comm_all/adults.mat
- S2_Code/C180/comm_all/newborns.mat
- S2_Code/C180/comm_selected.mat
- S2_Code/C180/distrng.mat
- S2_Code/cell_sort.m
- S2_Code/chem_conc.m
- S2_Code/chem_conc_jacobian.m
- S2_Code/fixBM0.m
- S2_Code/fixFractions.m
- S2_Code/main_Figure4HeredityCorr.m
- S2_Code/main_HMSelection_fp_par.m
- S2_Code/mu_factorDunham.m
- S2_Code/mu_spec.m
- S2_Code/pipette.m
- S2_Code/ReadMe.txt
