# Supplementary material for: Simulations reveal challenges to artificial community selection and possible strategies for success
Source: PLoS Biol. 2019 Jun 25;17(6):e3000295. doi: 10.1371/journal.pbio.3000295 (PMC6658139; doi:10.1371/journal.pbio.3000295)
Supplement: S2 Code — (ZIP) [file pbio.3000295.s032.zip › S2_Code/mu_spec.m]

function y = mu_spec(n)
u=rand(n, 1);
y=zeros(size(u));

% % half of the mutations are null
% y(u<=0.5) = -1;
% 
% % half of the mutations are drawn from the distribution in Eq. xx
% idx = find(u > 0.5);
% if ~isempty(idx)
%     y(idx) = mu_factorDunham(length(idx));
% end

y(u <= 0.1) = -1;

idx = find(u > 0.9);
if ~isempty(idx)
    y(idx)=mu_factorDunham(length(idx));
end
