# Supplementary material for: Simulations reveal challenges to artificial community selection and possible strategies for success
Source: PLoS Biol. 2019 Jun 25;17(6):e3000295. doi: 10.1371/journal.pbio.3000295 (PMC6658139; doi:10.1371/journal.pbio.3000295)
Supplement: S2 Code — (ZIP) [file pbio.3000295.s032.zip › S2_Code/ReadMe.txt]

To run the simulations to generate the data,
1. Open main_HMSelection_fp.m, modify line 4-24. To implement parallel computation, use parfor in line 103. 
2. Run main_HMSelection_fp_par.m to generate data.
Data structure:
The data for the ith cycle is stored in folder /Ci. For i = 1, the folder contains the following files:
C1/distrng.mat : the random number generator state right before community reproduction.
C1/comm_selected.mat : a structure array that stores the info for each selected Adult community.
C1/comm_all/newborns.mat : a structure array that stores the info for all Newborn communities within this cycle.
C1/comm_all/adults.mat : optional, a structure array that stores the info for all Adult communities within this cycle. 
All  the structure arrays have the same structure, defined by comm_struct in the main function. 
The average configurations of the selected communities that were plotted can be found in the corresponding Supporting Data files.
