# Supplementary material for: Simulations reveal challenges to artificial community selection and possible strategies for success
Source: PLoS Biol. 2019 Jun 25;17(6):e3000295. doi: 10.1371/journal.pbio.3000295 (PMC6658139; doi:10.1371/journal.pbio.3000295)
Supplement: S4 Code — (ZIP) [file pbio.3000295.s034.zip › S4_Code/ReadMe.txt]

To run the simulations to generate the data shown in Figs 5 and S24:
1. Open main_HM_SixPhenotypes.m. For different selection strategies and conditions, modify line 3-20 accordingly. To change the phenotype at the first cycle, modify line 33-44 accordingly. To implement parallel computation, use parfor in line 117 
2. Run main_HM_SixPhenotypes.m to generate data. This code may require a large amount of memory. When running with a computer with limited memory Matlab might complain with memory errors.
Data structure:
The data for the ith cycle is stored in folder /Ci. For i = 1, the folder contains the following files:
C1/distrng.mat : the random number generator state right before community reproduction.
C1/comm_selected.mat : a structure array that stores the info for each selected Adult community.
C1/comm_all/newborns.mat : a structure array that stores the info for all Newborn communities within this cycle.
C1/comm_all/adults.mat : optional, a structure array that stores the info for all Adult communities within this cycle. 
All  the structure arrays have the same structure, defined by comm_struct in the main function. 
The average configurations of the selected communities that were plotted can be found in the corresponding Supporting Data files.
