# Supplementary material for: Simulations reveal challenges to artificial community selection and possible strategies for success
Source: PLoS Biol. 2019 Jun 25;17(6):e3000295. doi: 10.1371/journal.pbio.3000295 (PMC6658139; doi:10.1371/journal.pbio.3000295)
Supplement: S6 Code — (ZIP) [file pbio.3000295.s036.zip › S6_Code/main_GrowthModelCompare.m]

clear
u = 0.7; % the growth rate
T0 = 18; % the growth time
max_popul = 1e5; % maximal population
t_bin = 0.05; % time step of the simulationn
t_binnum = int16(T0/t_bin); % number of time steps in the simulation
gdt = u * t_bin; % probability of discrete birth during a time step

L = zeros(max_popul,  1); % initialize the population 

% initilize four replicas of discrete birth simulations
DiscreteG1 = zeros(t_binnum, 1);
DiscreteG2 = zeros(t_binnum, 1);
DiscreteG3 = zeros(t_binnum, 1);
DiscreteG4 = zeros(t_binnum, 1);
% initialize continuous cell growth simulations
ContinuousG = zeros(t_binnum, 1);

N0 = 1; % start from one cell
C_counter = 1; % count of cell
L(1:C_counter) = 1; % length of cells

% set the seed for random number generators
load('seedrng')
rng(seedrng);
% biomass increase by 1 if the cell divides
DiscreteG1(1) = N0 + nnz(rand(N0,  1) < gdt);
DiscreteG2(1) = N0 + nnz(rand(N0,  1) < gdt);
DiscreteG3(1) = N0 + nnz(rand(N0,  1) < gdt);
DiscreteG4(1) = N0 + nnz(rand(N0,  1) < gdt);
% continuous growth of biomass
L = L * exp(gdt);
ContinuousG(1) = sum(L);

% simulate growth for T0
for i=2:t_binnum
    DiscreteG1(i) = DiscreteG1(i-1) + nnz(rand(DiscreteG1(i-1),  1) < gdt);
    DiscreteG2(i) = DiscreteG2(i-1) + nnz(rand(DiscreteG2(i-1),  1) < gdt);
    DiscreteG3(i) = DiscreteG3(i-1) + nnz(rand(DiscreteG3(i-1),  1) < gdt);
    DiscreteG4(i) = DiscreteG4(i-1) + nnz(rand(DiscreteG4(i-1),  1) < gdt);
    L = L*exp(gdt);
    div_idx = find(L >= 2);
    div_length = length(div_idx);
    if div_length>0
        L(C_counter + 1:C_counter + div_length) = L(div_idx)/2;
        L(div_idx) = L(div_idx)/2;
        C_counter = C_counter + div_length;
    end
    ContinuousG(i) = sum(L);
end
%%
figure
semilogy((t_bin/10:t_bin/10:T0),  N0*exp((t_bin/10:t_bin/10:T0)*u),  'k',  'linewidth',  3);
hold on
semilogy((t_bin:t_bin:T0),  ContinuousG,  '--',  'color',  [0.8 0.8 0.8],  'linewidth',  2);
semilogy((t_bin:t_bin:T0),  DiscreteG1,  ':', 'color', [.49 .18 .56],  'linewidth',  2);
semilogy((t_bin:t_bin:T0),  DiscreteG2,  ':', 'color', [.93 .69 .13], 'linewidth',  2);
semilogy((t_bin:t_bin:T0),  DiscreteG3,  ':', 'color', [.47 .67 .19],  'linewidth',  2);
semilogy((t_bin:t_bin:T0),  DiscreteG4,  ':', 'color', [.85 .33 .1],  'linewidth',  2);
hold off
set(gca,  'LineWidth',  2,  'FontSize',  14,  'FontName',  'Arial',  'FontWeight',  'Bold',  'units',  'inches',  'position',  [1 1 3 3],  'ticklength',  [0.03 0.03])%,  'xticklabel',[])
axis([0 T0 1 4e5])
xlabel('Time')
ylabel('Biomass')
print('GrowthCompare.tiff','-r300','-dtiff')
