# Supplementary material for: Simulations reveal challenges to artificial community selection and possible strategies for success
Source: PLoS Biol. 2019 Jun 25;17(6):e3000295. doi: 10.1371/journal.pbio.3000295 (PMC6658139; doi:10.1371/journal.pbio.3000295)
Supplement: S7 Code — (ZIP) [file pbio.3000295.s037.zip]

Archive with 6 entries (6 files):
- S7_Code/Barcode.XLSX
- S7_Code/dbexp.m
- S7_Code/DEFDeconvolute.m
- S7_Code/DEFDeconvolute_Haploid.m
- S7_Code/Mutants.XLSX
- S7_Code/README.txt
