# Supplementary material for: Simulations reveal challenges to artificial community selection and possible strategies for success
Source: PLoS Biol. 2019 Jun 25;17(6):e3000295. doi: 10.1371/journal.pbio.3000295 (PMC6658139; doi:10.1371/journal.pbio.3000295)
Supplement: S7 Code — (ZIP) [file pbio.3000295.s037.zip › S7_Code/dbexp.m]

function y=dbexp(beta,x)
s1=beta(1);
s2=beta(2);
c=1/(s1+s2);
y=zeros(length(x),1);
for i=1:length(x)
if x(i)>=0
    y(i)=c*exp(-x(i)/s2);
else
    y(i)=c*exp(x(i)/s1);
end
end
