# Supplementary material for: Simulations reveal challenges to artificial community selection and possible strategies for success
Source: PLoS Biol. 2019 Jun 25;17(6):e3000295. doi: 10.1371/journal.pbio.3000295 (PMC6658139; doi:10.1371/journal.pbio.3000295)
Supplement: S7 Code — (ZIP) [file pbio.3000295.s037.zip › S7_Code/DEFDeconvolute.m]

% Calculate the PDF of mutation effects according to Eq. 17-18 using the
% data from Payen etc.
clear 
close all
% load('CP_all')
pcs=1e-12;

% control barcode collection
barcode_P=xlsread('Barcode.xlsx','E9:E1892');
barcode_S=xlsread('Barcode.xlsx','D9:D1892');
barcode_G=xlsread('Barcode.xlsx','C9:C1892');

% to plot a set, uncomment one of the following blocks

% % Haploid deletion collection
% fname='Haploid';
% mutants_raw=xlsread('Mutants.xlsx','B10:B5641');
% mutants_P=mutants_raw(~isnan(mutants_raw));
% mutants_raw=xlsread('Mutants.xlsx','F10:F5641');
% mutants_S=mutants_raw(~isnan(mutants_raw));
% mutants_raw=xlsread('Mutants.xlsx','J10:J5641');
% mutants_G=mutants_raw(~isnan(mutants_raw));


% % Diploid heterozygous deletion
% fname='Diploid';
% mutants_raw=xlsread('Mutants.xlsx','C10:C5641');
% mutants_P=mutants_raw(~isnan(mutants_raw));
% mutants_raw=xlsread('Mutants.xlsx','G10:G5641');
% mutants_S=mutants_raw(~isnan(mutants_raw));
% mutants_raw=xlsread('Mutants.xlsx','K10:K5641');
% mutants_G=mutants_raw(~isnan(mutants_raw));

% % Diploid with high copy plasmid
% fname='HighCopyPlas';
% mutants_raw=xlsread('Mutants.xlsx','E10:E5641');
% mutants_P=mutants_raw(~isnan(mutants_raw));
% mutants_raw=xlsread('Mutants.xlsx','I10:I5641');
% mutants_S=mutants_raw(~isnan(mutants_raw));
% mutants_raw=xlsread('Mutants.xlsx','M10:M5641');
% mutants_G=mutants_raw(~isnan(mutants_raw));

% Diploid with low copy plasmid
fname='LowCopyPlas';
mutants_raw=xlsread('Mutants.xlsx','D10:D5641');
mutants_P=mutants_raw(~isnan(mutants_raw));
mutants_raw=xlsread('Mutants.xlsx','H10:H5641');
mutants_S=mutants_raw(~isnan(mutants_raw));
mutants_raw=xlsread('Mutants.xlsx','L10:L5641');
mutants_G=mutants_raw(~isnan(mutants_raw));

bin_size=0.04;
edges=(-0.98:bin_size:0.98);
bin_num=length(edges)-1;
ctrs=edges(1:bin_num)+bin_size/2;
s_low=-0.6;
s_high=0.6;
le=(s_high-s_low)/bin_size+1;
P_ctrs=(s_low:bin_size:s_high);

% calculate and plot the distribution for glucose-limited chemostat
P_mut=histcounts(mutants_G,edges,'normalization','pdf');
P_mutCount=histcounts(mutants_G,edges);
dP_mut=sqrt(P_mutCount)/sum(P_mutCount)/bin_size;
P_bar=histcounts(barcode_G,edges,'normalization','pdf');
P_barCount=histcounts(barcode_G,edges);
dP_bar=sqrt(P_barCount)/sum(P_barCount)/bin_size;
P_eff=zeros(le,1);
dP_eff=zeros(le,1);
for s=s_low:bin_size:s_high
    c0=(s_high-s_low)/bin_size/2+1;
    c=int16(s/bin_size);
    if c>=0
        v1=P_bar(1:bin_num-c);
        v2=P_mut(c+1:bin_num);
        P_eff(c+c0)=sum(v1.*v2)*bin_size;
        dv1=dP_bar(1:bin_num-c);
        dv2=dP_mut(c+1:bin_num);
        dP_eff(c+c0)=sqrt(sum((v1.*dv2).^2+(v2.*dv1).^2))*bin_size;
    else
        v1=P_mut(1:bin_num+c);
        v2=P_bar(1-c:bin_num);
        P_eff(c+c0)=sum(v1.*v2)*bin_size;
        dv1=dP_mut(1:bin_num+c);
        dv2=dP_bar(1-c:bin_num);
        dP_eff(c+c0)=sqrt(sum((v1.*dv2).^2+(v2.*dv1).^2))*bin_size;
    end
end
errorbar((s_low:bin_size:s_high),P_eff,2*dP_eff,'kx','linewidth',1.5)
hold on

% calculate and plot the distribution for phosphate-limited chemostat
P_mut=histcounts(mutants_P,edges,'normalization','pdf');
P_mutCount=histcounts(mutants_P,edges);
dP_mut=sqrt(P_mutCount)/sum(P_mutCount)/bin_size;
P_bar=histcounts(barcode_P,edges,'normalization','pdf');
P_barCount=histcounts(barcode_P,edges);
dP_bar=sqrt(P_barCount)/sum(P_barCount)/bin_size;
P_eff=zeros(le,1);
dP_eff=zeros(le,1);
for s=s_low:bin_size:s_high
    c0=(s_high-s_low)/bin_size/2+1;
    c=int16(s/bin_size);
    if c>=0
        v1=P_bar(1:bin_num-c);
        v2=P_mut(c+1:bin_num);
        P_eff(c+c0)=sum(v1.*v2)*bin_size;
        dv1=dP_bar(1:bin_num-c);
        dv2=dP_mut(c+1:bin_num);
        dP_eff(c+c0)=sqrt(sum((v1.*dv2).^2+(v2.*dv1).^2))*bin_size;
    else
        v1=P_mut(1:bin_num+c);
        v2=P_bar(1-c:bin_num);
        P_eff(c+c0)=sum(v1.*v2)*bin_size;
        dv1=dP_mut(1:bin_num+c);
        dv2=dP_bar(1-c:bin_num);
        dP_eff(c+c0)=sqrt(sum((v1.*dv2).^2+(v2.*dv1).^2))*bin_size;
    end
end
errorbar((s_low:bin_size:s_high),P_eff,2*dP_eff,'bx','linewidth',1.5)   

% calculate and plot the distribution for sulphate-limited chemostat
P_mut=histcounts(mutants_S,edges,'normalization','pdf');
P_mutCount=histcounts(mutants_S,edges);
dP_mut=sqrt(P_mutCount)/sum(P_mutCount)/bin_size;
P_bar=histcounts(barcode_S,edges,'normalization','pdf');
P_barCount=histcounts(barcode_S,edges);
dP_bar=sqrt(P_barCount)/sum(P_barCount)/bin_size;
P_eff=zeros(le,1);
dP_eff=zeros(le,1);
for s=s_low:bin_size:s_high
    c0=(s_high-s_low)/bin_size/2+1;
    c=int16(s/bin_size);
    if c>=0
        v1=P_bar(1:bin_num-c);
        v2=P_mut(c+1:bin_num);
        P_eff(c+c0)=sum(v1.*v2)*bin_size;
        dv1=dP_bar(1:bin_num-c);
        dv2=dP_mut(c+1:bin_num);
        dP_eff(c+c0)=sqrt(sum((v1.*dv2).^2+(v2.*dv1).^2))*bin_size;
    else
        v1=P_mut(1:bin_num+c);
        v2=P_bar(1-c:bin_num);
        P_eff(c+c0)=sum(v1.*v2)*bin_size;
        dv1=dP_mut(1:bin_num+c);
        dv2=dP_bar(1-c:bin_num);
        dP_eff(c+c0)=sqrt(sum((v1.*dv2).^2+(v2.*dv1).^2))*bin_size;
    end
end
errorbar((s_low:bin_size:s_high),P_eff,2*dP_eff,'rx','linewidth',1.5)  
hold off
axis([-0.6 0.6 1e-6 1e2])
%%
set(gca,'yscale','log','LineWidth',1.5,'FontSize',16,'FontName','Arial','fontweight','bold','units','inches','position',[1 1 3 3],'ticklength',[0.04 0.04])%,'xticklabel',[])
xlabel('Relative fitness change','FontSize',16,'FontName','Arial','fontweight','bold');
ylabel('Density','FontSize',16,'FontName','Arial','fontweight','bold');
% print([fname 'Errorbar'],'-dpdf')
