# Supplementary material for: Simulations reveal challenges to artificial community selection and possible strategies for success
Source: PLoS Biol. 2019 Jun 25;17(6):e3000295. doi: 10.1371/journal.pbio.3000295 (PMC6658139; doi:10.1371/journal.pbio.3000295)
Supplement: S7 Code — (ZIP) [file pbio.3000295.s037.zip › S7_Code/README.txt]

The excel files were downloaded from Payen et. al.
main_DEFDeconvolute.m calculated all the PDFs
main_DEFDeconvolute_Haploid.m fit the data in the first panel to a double exponential function.
