# Supplementary material for: Simulations reveal challenges to artificial community selection and possible strategies for success
Source: PLoS Biol. 2019 Jun 25;17(6):e3000295. doi: 10.1371/journal.pbio.3000295 (PMC6658139; doi:10.1371/journal.pbio.3000295)
Supplement: S8 Code — (ZIP) [file pbio.3000295.s038.zip › S8_Code/growth_dynamics.m]

% simulation of cell growth, division, and mutation
function [frac_mut, cells_mut, cells_wt] = growth_dynamics(ngens, mu, r_wt, r_mut, n0, usePois)
% handle optional arguments
if nargin == 4
    n0 = 1;
    usePois = 1;
elseif nargin == 5
    usePois = 1;
elseif nargin == 6
    % do nothing
else
    error('you must enter between 4 and 6 arguments')
end

% initialize data structure
frac_mut = zeros(ngens+1,1);

% compute per_gen_mult
tdub = log(2) / r_wt; % wild-type doubling time
per_gen_mult = exp(r_mut * tdub); % mutant growth per wild-type doubling

% simulate growth/division/mutation process
cells_wt = n0; % Begin with n0 wild-type cells.
cells_mut = 0;
frac_mut(1) = cells_mut / (cells_mut + cells_wt);
for gen = 2 : ngens + 1
    % first, let cells grow and divide
    cells_wt = 2 * cells_wt;
    cells_mut = per_gen_mult * cells_mut;
    % second, let cells mutate
    if or(or(cells_wt < 10^3, mu > 0.05), ~usePois)
        new_muts = binornd(cells_wt,mu);
    else
        new_muts = poissrnd(cells_wt * mu); % Poisson approximation to binomial
    end
    cells_wt = cells_wt - new_muts;
    cells_mut = cells_mut + new_muts;
    % finally, record fraction of mutants
    frac_mut(gen) = cells_mut / (cells_mut + cells_wt);
end
end
