# Supplementary material for: Simulations reveal challenges to artificial community selection and possible strategies for success
Source: PLoS Biol. 2019 Jun 25;17(6):e3000295. doi: 10.1371/journal.pbio.3000295 (PMC6658139; doi:10.1371/journal.pbio.3000295)
Supplement: S8 Code — (ZIP) [file pbio.3000295.s038.zip › S8_Code/main_FractionMut.m]

clear
load('rstate')
rng(rstate)
ntrials = 20;
% cycle numbers
C = 100;
mu = 10 ^ -3;
% growth rate of non-null M cells is 0.87 of that of null M cells when
% fp=0.13.
r_wt = 0.87;
r_mut = 1;

% BM(0) = 100;
M0 = 100;

results_smallBM0 = zeros(C+1,ntrials);
for i = 1 : ntrials
    [fm,~] = growth_dynamics(C, mu, r_wt, r_mut, M0);
    results_smallBM0(:,i) = fm;
end

% BM(0) = 10^4;
M0 = 10^4;

results_largeBM0 = zeros(C+1,ntrials);
for i = 1 : ntrials
    [fm,~] = growth_dynamics(C, mu, r_wt, r_mut, M0);
    results_largeBM0(:,i) = fm;
end

maxfrac = max([results_smallBM0(7,:),results_largeBM0(7,:)]);

% plot and save results

set(0,'DefaultLineLineWidth',1.5,'DefaultTextFontWeight','bold',...
    'DefaultTextFontSize',14,'DefaultAxesFontWeight','bold',...
    'DefaultAxesFontSize',14, 'DefaultLineMarkerSize',10);

figure(1)
plot(0 : 6, results_smallBM0(1:7,:))
axis([0 6 0, 0.016])
xlabel('T (generations)')
ylabel('Fraction non-producing M mutant')
title('A, BM(0) = 10^2')
set(gca, 'FontName', 'Arial')

figure(2)
plot(0 : C, results_smallBM0)
ylim([0, 1])
xlabel('T (generations)')
ylabel('Fraction non-producing M mutant')
title('B, BM(0) = 10^2')
set(gca, 'FontName', 'Arial')

figure(3)
plot(0 : 6, results_largeBM0(1:7,:))
axis([0 6 0, 0.016])
xlabel('T (generations)')
ylabel('Fraction non-producing M mutant')
title('C, BM(0) = 10^4')
set(gca, 'FontName', 'Arial')

figure(4)
plot(0 : C, results_largeBM0)
ylim([0, 1])
xlabel('T (generations)')
ylabel('Fraction non-producing M mutant')
title('D, BM(0) = 10^4')
set(gca, 'FontName', 'Arial')
