# Supplementary material for: Simulations reveal challenges to artificial community selection and possible strategies for success
Source: PLoS Biol. 2019 Jun 25;17(6):e3000295. doi: 10.1371/journal.pbio.3000295 (PMC6658139; doi:10.1371/journal.pbio.3000295)
Supplement: S9 Code — (ZIP) [file pbio.3000295.s039.zip]

Archive with 9 entries (9 files):
- S9_Code/cell_sort_SP.m
- S9_Code/chem_conc_jacobian_SP.m
- S9_Code/chem_conc_SP.m
- S9_Code/main_HM_SixPhenotypes.m
- S9_Code/mu_factorDunham.m
- S9_Code/mu_spec.m
- S9_Code/newborn_trim.m
- S9_Code/pipette_SP.m
- S9_Code/ReadMe.txt
