# Supplementary material for: Simulations reveal challenges to artificial community selection and possible strategies for success
Source: PLoS Biol. 2019 Jun 25;17(6):e3000295. doi: 10.1371/journal.pbio.3000295 (PMC6658139; doi:10.1371/journal.pbio.3000295)
Supplement: S12 Code — (ZIP) [file pbio.3000295.s042.zip › S12_Code/main_DynamicsB.m]

% Plot the population dynamics under different initial conditions.

clear
T0 = 20;

% Parameters shown in Table 1
gMmax = 0.7;
gHmax = 0.3;
c_BM = 1/3;
c_RM = 1e-4;
c_RH = 1e-4;
fp = 0.1; % high fp
K_MR = 1/3;
K_HR = 1/5;
K_MB = 100/3;
d1 = gMmax*5e-3;
d2 = gHmax*5e-3;

R0 = 1;
M0 = [100*0.65 130*0.75 100*0.75];
H0 = [100*0.35 130*0.25 100*0.25];
options = odeset('RelTol',1e-6,'abstol',1e-10);
n = length(M0);

para = [gMmax; gHmax; c_BM; c_RM; c_RH; fp; K_MR; K_HR; K_MB; d1; d2];
% c stores the dynamics corresponding to the three initial conditions for
% the three entried in M0 and H0.
c = cell(n, 2);
for i=1:n
    [T, X]=ode15s(@(t,x) MHDynamics(t,x,para),[0 T0],[M0(i); H0(i) ;0 ; R0; 0],options);
    if ~isreal(X)
        error('imaginary value')
    elseif nnz(X<-1e-5)>0
        error('negative value')
    end
    c{i,1}=T;
    c{i,2}=X;
end
%%
figure(1)

plot(c{3,1},c{3,2}(:,5),'m','linewidth',3)
hold on
plot(c{2,1},c{2,2}(:,5),'m:','linewidth',3)
% plot(c{1,1},c{1,2}(:,5),'m:','linewidth',3)
plot([17 17],[0 800],'k-.','linewidth',3)
hold off
xlim([0 T0])
axis([0 T0 0 800])
xlabel('Time')
ylabel('Product')
set(gca,'LineWidth',3,'FontSize',16,'FontName','Arial','fontweight','bold','units','inches','ticklength',[0.04 0.04],'position',[0.7 0.7 3 3])%,'yticklabel',[])

figure(2)
plot(c{3,1},c{3,2}(:,4),'color',[0.5 0.5 0.5],'linewidth',3)
hold on
plot(c{1,1},c{1,2}(:,4),':','color',[0.5 0.5 0.5],'linewidth',3)
% plot(c{2,1},c{2,2}(:,4),':','color',[0.5 0.5 0.5],'linewidth',3)
plot([17 17],[0 R0],'k-.','linewidth',3)
hold off
axis([0 T0 0 R0])
set(gca,'LineWidth',3,'FontSize',16,'FontName','Arial','fontweight','bold','units','inches','ticklength',[0.04 0.04],'position',[0.7 0.7 3 3])%,'position',[8.6 0.7 3 3],'yticklabel',[])
xlabel('Time')
ylabel('Resource')


figure(3)
semilogy(c{3,1},c{3,2}(:,1),'b','linewidth',3)
hold on
semilogy(c{1,1},c{1,2}(:,1),'b:','linewidth',3)
% semilogy(c{2,1},c{2,2}(:,1),'b:','linewidth',3)
semilogy(c{3,1},c{3,2}(:,2),'color',[128 51 0]/255,'linewidth',3)
semilogy(c{1,1},c{1,2}(:,2),':','color',[128 51 0]/255,'linewidth',3)
% semilogy(c{2,1},c{2,2}(:,2),':','color',[128 51 0]/255,'linewidth',3)
semilogy([17 17],[10 1e4],'k-.','linewidth',3)
hold off
xlabel('Time')
ylabel('Population size')
xlim([0 T0])
set(gca,'LineWidth',3,'FontSize',16,'FontName','Arial','fontweight','bold','units','inches','ticklength',[0.04 0.04],'position',[1 0.7 3 3])%,'position',[1 0.7 3 3],'yticklabel',[])
