# Supplementary material for: Simulations reveal challenges to artificial community selection and possible strategies for success
Source: PLoS Biol. 2019 Jun 25;17(6):e3000295. doi: 10.1371/journal.pbio.3000295 (PMC6658139; doi:10.1371/journal.pbio.3000295)
Supplement: S13 Code — (ZIP) [file pbio.3000295.s043.zip › S13_Code/cell_sort_Nums.m]

% reproduce Adult communities into Newborns through cell sorting, so that 
% the total cell number in the Newborns are fixed BM_target/1.5
% and M cell number: H cell number of Newborns are fixed to that of the parent Adult
% comm_select: Adults to be reproduced
% const_struct: a structure to pass constants
% dil_factor: dilution factor
% rep_counter: current number of Newborn communities.
% parentnum: the rank of the Adult community
function comm_rep = cell_sort_Nums(comm_selected, comm_struct, const_struct, parentnum)
BM_target = const_struct.BM_target;

M_counter = nnz(comm_selected.M_L);
H_counter = nnz(comm_selected.H_L);
M_L = comm_selected.M_L(1:M_counter);
H_L = comm_selected.H_L(1:H_counter);
fp = comm_selected.fp(1:M_counter);
% the fraction of M's biomass in the Adult
Mfrac = M_counter/(M_counter + H_counter);
M_target = floor(BM_target * Mfrac/1.5);
H_target = floor(BM_target * (1 - Mfrac)/1.5);
dil_factor = min(floor(M_counter/M_target), floor(H_counter/H_target));
comm_rep(1 : dil_factor,1) = comm_struct;


% randomize the H and M cells
rand_idx1 = randperm(M_counter);
rand_idx2 = randperm(H_counter);
M_L_rand = M_L(rand_idx1);
fp_rand = fp(rand_idx1);
H_L_rand = H_L(rand_idx2);
if dil_factor > 0
    for i = 1 : dil_factor
        if M_target>0
            comm_rep(i).M_L(1 : M_target) = M_L_rand((i-1)*M_target+1 : i*M_target);
            comm_rep(i).fp(1 : M_target) = fp_rand((i-1)*M_target+1 : i*M_target);
        end
        if H_target>0
            comm_rep(i).H_L(1 : H_target) = H_L_rand((i-1)*H_target+1 : i*H_target);
        end
        comm_rep(i).parentnum=parentnum;
    end
end
