# Supplementary material for: Simulations reveal challenges to artificial community selection and possible strategies for success
Source: PLoS Biol. 2019 Jun 25;17(6):e3000295. doi: 10.1371/journal.pbio.3000295 (PMC6658139; doi:10.1371/journal.pbio.3000295)
Supplement: S13 Code — (ZIP) [file pbio.3000295.s043.zip › S13_Code/fixFracOfNums.m]

% reproduce so that M cell number: H cell number of Newborns are fixed to
% that of the parent Adult, but the total cell number is allowed to fluctuate
% comm_select: Adults to be reproduced
% const_struct: a structure to pass constants
% dil_factor: dilution factor
% rep_counter: current number of Newborn communities.
% parentnum: the rank of the Adult community
function comm_rep = fixFracOfNums(comm_selected,comm_struct, const_struct, parentnum)
% maximal number of offspring community from one Adult
comm_rep_num = const_struct.comm_rep_num;
% minimal number of Adults allowed to reproduce
comm_type_num = const_struct.comm_type_num;
M_counter = nnz(comm_selected.M_L);
H_counter = nnz(comm_selected.H_L);
M_L = comm_selected.M_L(1:M_counter);
H_L = comm_selected.H_L(1:H_counter);
fp = comm_selected.fp(1:M_counter);
dil_factor = floor((sum(M_L) + sum(H_L))/const_struct.BM_target);
comm_rep(1:dil_factor,1)=comm_struct;
% calculate the H:M biomass in the parent Adult
HMRatio = H_counter/M_counter;
% randomly sort M cells into dil_factor Newborns
rand_temp1 = ceil(rand(M_counter,1) * dil_factor);

% randomly permute H cells
rand_idx2 = randperm(H_counter);
H_L_rand = H_L(rand_idx2);
% counter for H cells
temp_counter = 0;

for i= 1 : dil_factor
    % sort all the M cells with random number i into the ith Newborn
    temp_idx1 = find(rand_temp1 == i);
    M_num = length(temp_idx1);
    if M_num >= 1
        comm_rep(i).M_L(1 : M_num) = M_L(temp_idx1);
        comm_rep(i).fp(1 : M_num) = fp(temp_idx1);
    end
    % assign H cells into each Newborn according to the M cell num in
    % the Newborn so that the H:M is the same as that of its parent
    % Adult community
    H_num = floor(M_num * HMRatio);
    if H_num >= 1
        comm_rep(i).H_L(1:H_num) = H_L_rand(temp_counter+1 : temp_counter + H_num);
    end
    comm_rep(i).parentnum = parentnum;
end
