# Supplementary material for: Simulations reveal challenges to artificial community selection and possible strategies for success
Source: PLoS Biol. 2019 Jun 25;17(6):e3000295. doi: 10.1371/journal.pbio.3000295 (PMC6658139; doi:10.1371/journal.pbio.3000295)
Supplement: S13 Code — (ZIP) [file pbio.3000295.s043.zip › S13_Code/fixTotNums.m]

% reproduce Adult communities into Newborns with fixed total number of
% cells to BM(0)/1.5.
% comm_select: Adults to be reproduced
% const_struct: a structure to pass constants
% dil_factor: dilution factor
% rep_counter: current number of Newborn communities.
% parentnum: the rank of the Adult community
function comm_rep = fixTotNums(comm_selected, comm_struct, const_struct, parentnum)
Num_target = floor(const_struct.BM_target/1.5);
M_counter = nnz(comm_selected.M_L);
H_counter = nnz(comm_selected.H_L);
M_L = comm_selected.M_L(1:M_counter);
H_L = comm_selected.H_L(1:H_counter);
fp = comm_selected.fp(1:M_counter);
dil_factor = floor((M_counter + H_counter)/Num_target);
% concatenate all the cells together
all_L = [M_L; H_L];
% if fp==2, it's a H cell
all_fp = [fp; 2*ones(H_counter,1)];
% randomly permute cells
rand_idx = randperm(M_counter + H_counter);
all_L_rand = all_L(rand_idx);
all_fp_rand = all_fp(rand_idx);
% initialize for the Newborn communities
comm_rep(1 : dil_factor, 1) = comm_struct;

for i = 1 : dil_factor
    L_temp = all_L_rand((i-1)*Num_target+1 : i*Num_target);
    fp_temp = all_fp_rand((i-1)*Num_target+1 : i*Num_target);
    M_idx=find(fp_temp <= 1);
    H_idx=find(fp_temp > 1);
    M_num = length(M_idx);
    H_num = length(H_idx);
    if M_num >= 1
        comm_rep(i).M_L(1:M_num) = L_temp(M_idx);
        comm_rep(i).fp(1:M_num) = fp_temp(M_idx);
    end
    if H_num >= 1
        comm_rep(i).H_L(1:H_num) = L_temp(H_idx);
    end
    comm_rep(i).parentnum = parentnum;
end
