# Supplementary material for: Simulations reveal challenges to artificial community selection and possible strategies for success
Source: PLoS Biol. 2019 Jun 25;17(6):e3000295. doi: 10.1371/journal.pbio.3000295 (PMC6658139; doi:10.1371/journal.pbio.3000295)
Supplement: S14 Code — (ZIP) [file pbio.3000295.s044.zip › S14_Code/mu_factorSymm.m]

% The symmetric mutation spectrum, here only half of the spectrum was calculated and cut off at 0.14.
% the mean effect of a mutation changes fp by 2%
function y = mu_factorSymm(n)
u = rand(n, 1);
y = -log(1-u)/50;
y(y >= 0.14) = 0;
