# Supplementary material for: Simulations reveal challenges to artificial community selection and possible strategies for success
Source: PLoS Biol. 2019 Jun 25;17(6):e3000295. doi: 10.1371/journal.pbio.3000295 (PMC6658139; doi:10.1371/journal.pbio.3000295)
Supplement: S14 Code — (ZIP) [file pbio.3000295.s044.zip › S14_Code/mu_specSymm.m]

function y = mu_spec(n)
u=rand(n, 1);
y=zeros(size(u));

y(u <= 0.1) = -1;


idx=find((u>0.9)&(u<=0.95));
if ~isempty(idx)
    y(idx)=mu_factorSymm(length(idx));
end

idx=find(u>0.95);
if ~isempty(idx)
    y(idx)=-mu_factorSymm(length(idx));
end
