# Supplementary material for: Simulations reveal challenges to artificial community selection and possible strategies for success
Source: PLoS Biol. 2019 Jun 25;17(6):e3000295. doi: 10.1371/journal.pbio.3000295 (PMC6658139; doi:10.1371/journal.pbio.3000295)
Supplement: S15 Code — (ZIP) [file pbio.3000295.s045.zip]

Archive with 10 entries (10 files):
- S15_Code/cell_sort.m
- S15_Code/chem_conc.m
- S15_Code/chem_conc_jacobian.m
- S15_Code/fixBM0.m
- S15_Code/fixFractions.m
- S15_Code/main_HMZeroNull_par.m
- S15_Code/mu_factorDunham.m
- S15_Code/mu_specZeroNull.m
- S15_Code/pipette.m
- S15_Code/ReadMe.txt
