# Supplementary material for: Simulations reveal challenges to artificial community selection and possible strategies for success
Source: PLoS Biol. 2019 Jun 25;17(6):e3000295. doi: 10.1371/journal.pbio.3000295 (PMC6658139; doi:10.1371/journal.pbio.3000295)
Supplement: S16 Code — (ZIP) [file pbio.3000295.s046.zip › S16_Code/mu_epistasis.m]

function y=mu_epistasis(para,fp)
sp0=para(1);
sn0=para(2);
g=para(3);
sp=sp0./(1+g*(fp-0.13)/0.13);
sn=sn0*(1+g*(fp-0.13)/0.13);
nc=sp+sn.*(1-exp(-1./sn));
divalue=sn.*(1-exp(-1./sn))./nc;

u=rand(size(fp));
y=zeros(size(fp));

idx=find(u<=divalue);
if ~isempty(idx)
    y(idx)=sn(idx).*log(u(idx).*(sp(idx)+sn(idx).*(1-exp(-1./sn(idx))))./sn(idx)+exp(-1./sn(idx)));
end
idx=find(u>divalue);
if ~isempty(idx)
    y(idx)=-sp(idx).*log((sp(idx)+sn(idx).*(1-exp(-1./sn(idx))))./sp(idx).*(1-u(idx)));
end
