# Supplementary material for: Simulations reveal challenges to artificial community selection and possible strategies for success
Source: PLoS Biol. 2019 Jun 25;17(6):e3000295. doi: 10.1371/journal.pbio.3000295 (PMC6658139; doi:10.1371/journal.pbio.3000295)
Supplement: S16 Code — (ZIP) [file pbio.3000295.s046.zip › S16_Code/mu_specEpistasis.m]

% generate random numbers according to Eq. 20
function y=mu_specEpistasis(epipara, fp)
% epipara=[s_+init; s_-init; g; 1e-15], see Methods section "5 Modeling epistasis on f_{P}"

u = rand(size(fp));
y = zeros(size(fp));
y(u <= 0.1)=-1;
pcs = epipara(4);
idx=find(u>0.9 & fp>pcs);
if ~isempty(idx)
    y(idx)=mu_epistasis(epipara(1:3), fp(idx));
end
