# Supplementary material for: Simulations reveal challenges to artificial community selection and possible strategies for success
Source: PLoS Biol. 2019 Jun 25;17(6):e3000295. doi: 10.1371/journal.pbio.3000295 (PMC6658139; doi:10.1371/journal.pbio.3000295)
Supplement: S17 Code — (ZIP) [file pbio.3000295.s047.zip › S17_Code/main_MutualismDynamics.m]

% Plot the population dynamics under different initial conditions.

clear
T0 = 20;
% M0 = 50 or M0 = 0
M0 = [70 0];
% Parameters shown in Table 1
gMmax = 0.7;
gHmax = 0.3;
c_BM = 1/3;
c_RM = 1e-4;
c_RH = 1e-4;
fp = 0.13; % high fp
K_MR = 1/3;
K_HR = 1/5;
K_MB = 100/3;
d1 = gMmax*5e-3;
d2 = gHmax*5e-3;
B0N = 2;
R0 = 1;
BM_target = 100;
options = odeset('RelTol',1e-6,'abstol',1e-10);
H0 = BM_target - M0;
% c{1,:} stores the results for co-culture, c{2,:} stores the results for H
% mono-culture.
c = cell(2, 2);
para = [gMmax; gHmax; c_BM; c_RM; c_RH; fp; K_MR; K_HR; K_MB; d1; d2; B0N];
for i = 1:2
    [T, X]=ode15s(@(t,x) MHMutualism(t,x,para),[0 T0],[M0(i); H0(i) ;0 ; R0; 0],options);
    if ~isreal(X)
        error('imaginary value')
    elseif nnz(X<-1e-5)>0
        error('negative value')
    end
    c{i,1}=T;
    c{i,2}=X;
end
%%
figure(1)
semilogy(c{1,1},c{1,2}(:,1),'b','linewidth',3)
hold on
semilogy(c{1,1},c{1,2}(:,2),'linewidth',3,'color',[128 51 0]/255)
hold off
xlabel('Time')
ylabel('M and H biomass')
axis([0 T0 10 1e4])
set(gca,'LineWidth',3,'FontSize',16,'FontName','Arial','fontweight','bold','units','inches','position',[0.5 0.5 3 3],'ticklength',[0.04 0.04])%,'yticklabel',[])
title('M and H Biomass in coculture')

figure(2)
plot(c{1,1},c{1,2}(:,3),'color',[255 102 0]/255,'linewidth',3)
axis([0 T0 0 200])
xlabel('Time')
ylabel('Byproduct')
set(gca,'LineWidth',3,'FontSize',16,'FontName','Arial','fontweight','bold','units','inches','position',[0.5 0.5 3 3],'ticklength',[0.04 0.04])%,'yticklabel',[])
title('Byproduct in coculture')

figure(3)
semilogy(c{2,1},c{2,2}(:,2),'linewidth',3,'color',[128 51 0]/255)
xlabel('Time')
ylabel('H biomass')
axis([0 T0 10 1e4])
set(gca,'LineWidth',3,'FontSize',16,'FontName','Arial','fontweight','bold','units','inches','position',[0.5 0.5 3 3],'ticklength',[0.04 0.04])%,'yticklabel',[])
title('H Biomass in monoculture')

figure(4)
plot(c{2,1},c{2,2}(:,3),'color',[255 102 0]/255,'linewidth',3)
% axis([0 T0 0 200])
xlabel('Time')
ylabel('Byproduct')
set(gca,'LineWidth',3,'FontSize',16,'FontName','Arial','fontweight','bold','units','inches','position',[0.5 0.5 3 3],'ticklength',[0.04 0.04])%,'yticklabel',[])
title('Byproduct in monoculture')
