# Supplementary material for: Simulations reveal challenges to artificial community selection and possible strategies for success
Source: PLoS Biol. 2019 Jun 25;17(6):e3000295. doi: 10.1371/journal.pbio.3000295 (PMC6658139; doi:10.1371/journal.pbio.3000295)
Supplement: S18 Code — (ZIP) [file pbio.3000295.s048.zip]

Archive with 11 entries (11 files):
- S18_Code/cell_sort.m
- S18_Code/chem_mutualism.m
- S18_Code/chem_mutualism_jacobian.m
- S18_Code/distrng.mat
- S18_Code/fixBM0.m
- S18_Code/fixFractions.m
- S18_Code/main_HMMutualism_fp_par.m
- S18_Code/mu_factorDunham.m
- S18_Code/mu_spec.m
- S18_Code/pipette.m
- S18_Code/ReadMe.txt
