# Supplementary material for: Simulations reveal challenges to artificial community selection and possible strategies for success
Source: PLoS Biol. 2019 Jun 25;17(6):e3000295. doi: 10.1371/journal.pbio.3000295 (PMC6658139; doi:10.1371/journal.pbio.3000295)
Supplement: S19 Code — (ZIP) [file pbio.3000295.s049.zip]

Archive with 25 entries (25 files):
- S19_Code/compress.m
- S19_Code/draw_one_cell.m
- S19_Code/fastbinorv.m
- S19_Code/main.m
- S19_Code/mutation.m
- S19_Code/mutrnd_Li.m
- S19_Code/mybinornd_mex.c
- S19_Code/mybinornd_mex.mexa64
- S19_Code/mybinornd_mex.mexmaci64
- S19_Code/mybinornd_mex.mexw64
- S19_Code/pipette.m
- S19_Code/pipette_cNphiM.m
- S19_Code/pipette_const_N.m
- S19_Code/pipette_const_phiM.m
- S19_Code/readme.txt
- S19_Code/removeZeros.m
- S19_Code/save_newborns.m
- S19_Code/save_run_conditions.m
- S19_Code/savedata.m
- S19_Code/score_wells.m
- S19_Code/show_fp_dist.m
- S19_Code/show_results.m
- S19_Code/simulateCommunitySelectionFF.m
- S19_Code/simulateManyWells_main.m
- S19_Code/simulateOneWell.m
