# Supplementary material for: Simulations reveal challenges to artificial community selection and possible strategies for success
Source: PLoS Biol. 2019 Jun 25;17(6):e3000295. doi: 10.1371/journal.pbio.3000295 (PMC6658139; doi:10.1371/journal.pbio.3000295)
Supplement: S19 Code — (ZIP) [file pbio.3000295.s049.zip › S19_Code/draw_one_cell.m]

function [N_input,N_output,indx] = draw_one_cell(N_input,N_output)
csN = cumsum(N_input);
indx = find(csN>=randi(csN(end)),1);
N_input(indx) = N_input(indx) - 1;
N_output(indx) = N_output(indx) + 1;
end
