# Supplementary material for: Simulations reveal challenges to artificial community selection and possible strategies for success
Source: PLoS Biol. 2019 Jun 25;17(6):e3000295. doi: 10.1371/journal.pbio.3000295 (PMC6658139; doi:10.1371/journal.pbio.3000295)
Supplement: S19 Code — (ZIP) [file pbio.3000295.s049.zip › S19_Code/main.m]

mult = 1;
% reproduction method
prop = @pipette;
num_cycles = 2;
% number of communities within each cycle
n_tot = 100;
% mutation rate
mu = 2 * 10^-3;
for rep_idx = 1 : 3
    label = sprintf('result_rep%d',rep_idx);
    simulateCommunitySelectionFF(mult,prop,num_cycles,n_tot,mu,label);
end
