# Supplementary material for: Simulations reveal challenges to artificial community selection and possible strategies for success
Source: PLoS Biol. 2019 Jun 25;17(6):e3000295. doi: 10.1371/journal.pbio.3000295 (PMC6658139; doi:10.1371/journal.pbio.3000295)
Supplement: S19 Code — (ZIP) [file pbio.3000295.s049.zip › S19_Code/mutrnd_Li.m]

% Li Xie's mutation function

function [fp_mut] = mutrnd_Li(params,fp_background)
sp0=params(1);
sn0=params(2);
g=params(3);
sp=sp0./(1+g*(fp_background-0.13)/0.13);
sn=sn0*(1+g*(fp_background-0.13)/0.13);
nc=sp+sn.*(1-exp(-1./sn));
divalue=sn.*(1-exp(-1./sn))./nc;

u=rand(size(fp_background));
delta_fp=zeros(size(fp_background));

idx=find(u<=divalue);
if ~isempty(idx)
    delta_fp(idx)=sn(idx).*log(u(idx).*(sp(idx)+sn(idx).*(1-exp(-1./sn(idx))))./sn(idx)+exp(-1./sn(idx)));
end
idx=find(u>divalue);
if ~isempty(idx)
    delta_fp(idx)=-sp(idx).*log((sp(idx)+sn(idx).*(1-exp(-1./sn(idx))))./sp(idx).*(1-u(idx)));
end
fp_mut = fp_background .* (1 + delta_fp);
end
