# Supplementary material for: Simulations reveal challenges to artificial community selection and possible strategies for success
Source: PLoS Biol. 2019 Jun 25;17(6):e3000295. doi: 10.1371/journal.pbio.3000295 (PMC6658139; doi:10.1371/journal.pbio.3000295)
Supplement: S19 Code — (ZIP) [file pbio.3000295.s049.zip › S19_Code/mybinornd_mex.c]

/*==========================================================
 * This file was modified from arrayProduct.c example in MATLAB External
 * Interfaces.
 *
 * This is a MEX-file for MATLAB.
 * Copyright 2007-2012 The MathWorks, Inc.
 *
 *========================================================*/

#include "mex.h"
#include <math.h>
/* The computational routine */
void arrayProduct(int x, double *y, double *a, double *z, mwSize n)
{
    srand(x);
    mwSize i;
    int j;
    int temp;
    /* multiply each element y by x */
    for (i=0; i<n; i++) {
        temp = 0;
        for (j=0; j<y[i]; j++) {
            if (rand()/(1.0 * RAND_MAX) < a[i]){
                temp = temp + 1;
            }

        }
        z[i] = temp;
    }
}

/* The gateway function */
void mexFunction( int nlhs, mxArray *plhs[],
                  int nrhs, const mxArray *prhs[])
{
    double multiplier;              /* input scalar */
    double *inMatrix;               /* 1xN input matrix */
    double *inMatrix2;              
    size_t ncols;                   /* size of matrix */
    double *outMatrix;              /* output matrix */

    /* check for proper number of arguments */
    if(nrhs!=3) {
        mexErrMsgIdAndTxt("MyToolbox:arrayProduct:nrhs","Three inputs required.");
    }
    if(nlhs!=1) {
        mexErrMsgIdAndTxt("MyToolbox:arrayProduct:nlhs","One output required.");
    }
    /* make sure the first input argument is scalar */
    if( !mxIsClass(prhs[0],"int32") || 
         mxIsComplex(prhs[0]) ||
         mxGetNumberOfElements(prhs[0])!=1 ) {
        mexErrMsgIdAndTxt("MyToolbox:arrayProduct:notScalar","Input multiplier must be a scalar.");
    }
    
    /* make sure the second input argument is type double */
    if( !mxIsDouble(prhs[1]) || 
         mxIsComplex(prhs[1])) {
        mexErrMsgIdAndTxt("MyToolbox:arrayProduct:notDouble","Input matrix must be type double.");
    }
    
    /* check that number of rows in second input argument is 1 */
    if(mxGetM(prhs[1])!=1) {
        mexErrMsgIdAndTxt("MyToolbox:arrayProduct:notRowVector","Input must be a row vector.");
    }
    
    /* get the value of the scalar input  */
    multiplier = mxGetScalar(prhs[0]);

    /* create a pointer to the real data in the input matrix  */
    inMatrix = mxGetPr(prhs[1]);

    /* get dimensions of the input matrix */
    ncols = mxGetN(prhs[1]);

    /* create a pointer to the real data in the other input matrix */
    inMatrix2 = mxGetPr(prhs[2]);

    /* create the output matrix */
    plhs[0] = mxCreateDoubleMatrix(1,(mwSize)ncols,mxREAL);

    /* get a pointer to the real data in the output matrix */
    outMatrix = mxGetPr(plhs[0]);

    /* call the computational routine */
    arrayProduct(multiplier,inMatrix,inMatrix2,outMatrix,(mwSize)ncols);
}
