# Supplementary material for: Simulations reveal challenges to artificial community selection and possible strategies for success
Source: PLoS Biol. 2019 Jun 25;17(6):e3000295. doi: 10.1371/journal.pbio.3000295 (PMC6658139; doi:10.1371/journal.pbio.3000295)
Supplement: S19 Code — (ZIP) [file pbio.3000295.s049.zip › S19_Code/removeZeros.m]

function [vecA, vecB, target] = removeZeros(vecA, vecB, target)

zero_inds = (target == 0);
target(zero_inds) = [];
vecA(zero_inds) = [];
vecB(zero_inds) = [];

end
