# Supplementary material for: Simulations reveal challenges to artificial community selection and possible strategies for success
Source: PLoS Biol. 2019 Jun 25;17(6):e3000295. doi: 10.1371/journal.pbio.3000295 (PMC6658139; doi:10.1371/journal.pbio.3000295)
Supplement: S19 Code — (ZIP) [file pbio.3000295.s049.zip › S19_Code/save_newborns.m]

function save_newborns(newb_fp_manu,newb_L_manu,newb_N_manu,newb_L_help,newb_N_help,newb_n_genos,...
    gen, resultsfolder,win_inds)
nb.newb_fp_manu = newb_fp_manu;
nb.newb_L_manu = newb_L_manu;
nb.newb_N_manu = newb_N_manu;
nb.newb_L_help = newb_L_help;
nb.newb_N_help = newb_N_help;
nb.newb_n_genos = newb_n_genos;
nb.gen = gen + 1;
nb.win_inds = win_inds;
save(strcat(resultsfolder,'nb',num2str(gen + 1)),'-struct','nb');
end
