# Supplementary material for: Simulations reveal challenges to artificial community selection and possible strategies for success
Source: PLoS Biol. 2019 Jun 25;17(6):e3000295. doi: 10.1371/journal.pbio.3000295 (PMC6658139; doi:10.1371/journal.pbio.3000295)
Supplement: S19 Code — (ZIP) [file pbio.3000295.s049.zip › S19_Code/score_wells.m]

function score = score_wells(product, bio_T, coeff1, coeff2,mode)
if mode == 0
    pdtz = zscore(product);
    bioz = zscore(bio_T);
    b = [coeff1; coeff2];
    score = -[pdtz, bioz] * b;
end
if mode == 1
    score = product;
end
if mode == 2
    score = product ./ bio_T;
end
if ~or(mode ==0, or(mode == 1, mode ==2))
    error('mode must be 0, 1, or 2')
end
end
