# Supplementary material for: Simulations reveal challenges to artificial community selection and possible strategies for success
Source: PLoS Biol. 2019 Jun 25;17(6):e3000295. doi: 10.1371/journal.pbio.3000295 (PMC6658139; doi:10.1371/journal.pbio.3000295)
Supplement: S20 Code — (ZIP) [file pbio.3000295.s050.zip]

Archive with 2 entries (2 files):
- S20_Code/BarPlotA.m
- S20_Code/BarPlotB.m
