# Supplementary material for: Simulations reveal challenges to artificial community selection and possible strategies for success
Source: PLoS Biol. 2019 Jun 25;17(6):e3000295. doi: 10.1371/journal.pbio.3000295 (PMC6658139; doi:10.1371/journal.pbio.3000295)
Supplement: S20 Code — (ZIP) [file pbio.3000295.s050.zip › S20_Code/BarPlotA.m]

% bar plot for g_Hmax*=0.8 and 10R(0), growth para fixed or not, pipetting
clear
close all

%Data obtained from S19_Data None mutates at the 100th cycle
P_None = [72.1730 74.5268 83.8503];

% Data obtained from S5_Data upper at the 1500th cycle
P_GrowthParaFp = [535.59 703.09 627.53];

% Data obtained from S19_Data only fp mutates R(0)=1 at the 1500th cycle
P_fp = [139.3 139.1 158.4];

c1=categorical({'None';'Growth para & fp';'fp'});
P = mean( [ P_None; P_GrowthParaFp; P_fp], 2 );
P_std = std( [ P_None; P_GrowthParaFp; P_fp], 0, 2 );

pos = [2 1 3];
figure(1)
hb = bar(c1,P,'EdgeColor','k','FaceColor','none','linewidth',3);
hold on
for i=1:3
errorbar(pos(i),P(i),P_std(i),'k','linewidth',3)
end
hold off
set(gca,'LineWidth',2,'FontSize',16,'FontName','Arial','fontweight','bold','units','inches','position',[1.5 1 3 3],'ticklength',[0.04 0.04])%,'yscale','log')%,'xticklabel',[])
ylim([0, 800])
