# Supplementary material for: Simulations reveal challenges to artificial community selection and possible strategies for success
Source: PLoS Biol. 2019 Jun 25;17(6):e3000295. doi: 10.1371/journal.pbio.3000295 (PMC6658139; doi:10.1371/journal.pbio.3000295)
Supplement: S21 Code — (ZIP) [file pbio.3000295.s051.zip]

Archive with 7 entries (7 files):
- S21_Code/chem_Mono.m
- S21_Code/chem_Mono_jacobian.m
- S21_Code/main_MGroupSelection.m
- S21_Code/mu_factorDunham.m
- S21_Code/mu_spec.m
- S21_Code/pipette_M.m
- S21_Code/ReadMe.txt
