# Supplementary material for: Simulations reveal challenges to artificial community selection and possible strategies for success
Source: PLoS Biol. 2019 Jun 25;17(6):e3000295. doi: 10.1371/journal.pbio.3000295 (PMC6658139; doi:10.1371/journal.pbio.3000295)
Supplement: S21 Code — (ZIP) [file pbio.3000295.s051.zip › S21_Code/chem_Mono_jacobian.m]

function J = chem_Mono_jacobian(t, y, paras)

% B = y(1);
R = y;

gM_maxM_L = paras.gM_maxM_L;
% gH_maxH_L=paras.gH_maxH_L;
% c_BM = paras.c_BM;
c_RM = paras.c_RM;
% c_RH = paras.c_RH;
% K_MB = paras.K_MB;
K_MR = paras.K_MR;
% K_HR =paras.K_HR;

% BN = B./K_MB;
RN_M = R./K_MR;
% RN_H = R./K_HR;

% M_coef = BN./(RN_M+BN).*RN_M./(RN_M+1) + RN_M./(RN_M+BN).*BN./(BN+1);
% H_coef=RN_H./(RN_H+1);

% dM_coefdB = RN_M.^2./(RN_M+BN).^2./(RN_M+1) ...
%     + RN_M.*(1-BN.^2)./(RN_M+BN).^2./(BN+1).^2;
dM_coefdR = 1./(RN_M+1).^2;
% dH_coefdR = 1./(RN_H+1).^2./K_HR;
% dM_coefdB = dM_coefdB./K_MB;
dM_coefdR = dM_coefdR./K_MR;

% dB = -sum(c_BM*gM_maxM_L.*M_coef) + sum(gH_maxH_L.*H_coef);
% dR = -sum(c_RM*gM_maxM_L.*M_coef) - sum(c_RH*gH_maxH_L.*H_coef);

J = -sum(c_RM*gM_maxM_L.*dM_coefdR);
