# Supplementary material for: Simulations reveal challenges to artificial community selection and possible strategies for success
Source: PLoS Biol. 2019 Jun 25;17(6):e3000295. doi: 10.1371/journal.pbio.3000295 (PMC6658139; doi:10.1371/journal.pbio.3000295)
Supplement: S22 Code — (ZIP) [file pbio.3000295.s052.zip › S22_Code/main_PT_VS_fp.m]

% Calculate the maximal P(T).
% Scan through fp = (0.01:0.01:0.99) and phi_M(0) = (0.01:0.01:0.99)

clear

% Parameters shown in Table 1
gMmax = 0.7;
c_RM = 1e-4;
K_MR = 1/3;
d1 = gMmax*5e-3;


% N0: BM_0, R(0)=1, T0 is the maturation time
M0 = 1;
R0 = 1;
T0 = 17;

% range and increment for fp
x0=0.01;
dx=0.01;
xt=0.99;


% initialize P(99, 1)
xsize=round((xt-x0)/dx+1);
P=zeros(xsize, 1);

% for every  fp = (0.01:0.01:0.99) caculate P(T)
m=0;
options=odeset('RelTol',1e-6,'abstol',1e-10);
for fp = x0 : dx : xt
    m=m+1;
    para = [gMmax; c_RM; fp; K_MR; d1];
    [T, X]=ode15s(@(t,x) MDynamics(t, x, para), [0 T0], [M0; R0; 0],options);
    P(m) = X(end, 3);
end
%%
% find the max P(T) and the corresponding fp* and phi_M(0)*

% plot P(T) vs fp 
plot((x0 : dx : xt), P, 'k', 'linewidth', 2)
hold on
plot([0.13 0.13], [0 400], 'm:', 'linewidth', 2)
hold off
axis([0 1 0 400])
set(gca,'LineWidth',2,'FontSize',16,'FontName','Arial','fontweight','bold','units','inches','position',[1 1 3 3],'ticklength',[0.04 0.04])%,'yticklabel',[])
xlabel('fp')
ylabel('P(T)')
title ('$P(T)$ vs $f_P$','interpreter','latex')
