# Supplementary material for: Simulations reveal challenges to artificial community selection and possible strategies for success
Source: PLoS Biol. 2019 Jun 25;17(6):e3000295. doi: 10.1371/journal.pbio.3000295 (PMC6658139; doi:10.1371/journal.pbio.3000295)
Supplement: S22 Code — (ZIP) [file pbio.3000295.s052.zip › S22_Code/MDynamics.m]

function dx = MDynamics(t, x, para)
M = x(1); % biomass of M
R = x(2); % level of Resource
P = x(3); % level of Product

% if M < 1
%     M = 0; % threshold for a single M cell
% end
% 
% if H < 1
%     H = 0; % threshold for a single H cell
% end

gMmax = para(1);
c_RM = para(2);
fp = para(3);
K_MR = para(4);
d1 = para(5);

RN = R/K_MR;

g_M = RN/(RN+1);
dM = (1-fp)*gMmax*g_M*M-d1*M;
dR = -gMmax*c_RM*g_M*M;
dP = fp*gMmax*g_M*M;


dx = [dM; dR; dP];
