# Supplementary material for: Simulations reveal challenges to artificial community selection and possible strategies for success
Source: PLoS Biol. 2019 Jun 25;17(6):e3000295. doi: 10.1371/journal.pbio.3000295 (PMC6658139; doi:10.1371/journal.pbio.3000295)
Supplement: S23 Code — (ZIP) [file pbio.3000295.s053.zip › S23_Code/FractionChange.m]

% Calculating the change in phi_M(0) over maturation T0
function y = FractionChange(Mfrac, para)
T0 = 17; % maturation time
N0 = 100; % total Newborn size
R0 = 1; % 
[T,X]=ode15s(@(t,x) MHDynamics(t,x,para),[0 T0],[N0*Mfrac;N0*(1-Mfrac);0;R0;0]);
n=length(T);
y=X(n,1)/(X(n,1)+X(n,2))-Mfrac;
