# Supplementary material for: Simulations reveal challenges to artificial community selection and possible strategies for success
Source: PLoS Biol. 2019 Jun 25;17(6):e3000295. doi: 10.1371/journal.pbio.3000295 (PMC6658139; doi:10.1371/journal.pbio.3000295)
Supplement: S23 Code — (ZIP) [file pbio.3000295.s053.zip › S23_Code/main_SteadyStatePhiM.m]

clear

% Parameters shown in Table 1
gMmax = 0.7;
gHmax = 0.3;
c_BM = 1/3;
c_RM = 1e-4;
c_RH = 1e-4;
% fp = para(6);
K_MR = 1/3;
K_HR = 1/5;
K_MB = 100/3;
d1 = gMmax*5e-3;
d2 = gHmax*5e-3;

% N0: BM_0, R(0)=1, T0 is the maturation time
N0 = 100;
R0 = 1;
T0 = 17;

% an array of different fp values
fp_m = (0.01:0.01:0.49);
msize = length(fp_m);
% options for solving differential equations
options = odeset('RelTol',1e-6,'abstol',1e-10);

%%
% an array of steady-state phi_M at different fp values
sMfrac = zeros(msize,1);

for i = 1 : msize
    fp = fp_m(i);
    para = [gMmax; gHmax; c_BM; c_RM; c_RH; fp; K_MR; K_HR; K_MB; d1; d2];
    func = @(x) FractionChange(x, para);
    % find the steady-state phi_M using the fzero function
    sMfrac (i) = fzero(func,[0.1 0.9]);
end

%%
% plot the calculated steady-state 
plot(fp_m,sMfrac,'k','linewidth',2)
hold on

plot(fp_m,(1-fp_m)./(1-fp_m+c_BM),'r','linewidth',2)
hold off
set(gca,'LineWidth',1.5,'FontSize',16,'FontName','Arial','fontweight','bold','units','inches','position',[1.2 1 3 3],'ticklength',[0.04 0.04])%,'yticklabel',[])
xlim([fp_m(1) 0.5])
ylim([0.5 0.8])
xlabel('f_{P}')
ylabel('Steady-state M fraction')
print('SSCompare','-r300','-dtiff' )
