# Supplementary material for: Simulations reveal challenges to artificial community selection and possible strategies for success
Source: PLoS Biol. 2019 Jun 25;17(6):e3000295. doi: 10.1371/journal.pbio.3000295 (PMC6658139; doi:10.1371/journal.pbio.3000295)
Supplement: S24 Code — (ZIP) [file pbio.3000295.s054.zip]

Archive with 9 entries (9 files):
- S24_Code/FractionChange.m
- S24_Code/main__LowerPanels_MutVSEvolved.m
- S24_Code/main_UpperPanels_PvsGrowthPara.m
- S24_Code/MHDynamics.m
- S24_Code/MHDynamics_gHmax.m
- S24_Code/MHDynamics_gMmax.m
- S24_Code/MHDynamics_K_HR.m
- S24_Code/MHDynamics_K_MB.m
- S24_Code/MHDynamics_K_MR.m
