# Supplementary material for: Simulations reveal challenges to artificial community selection and possible strategies for success
Source: PLoS Biol. 2019 Jun 25;17(6):e3000295. doi: 10.1371/journal.pbio.3000295 (PMC6658139; doi:10.1371/journal.pbio.3000295)
Supplement: S24 Code — (ZIP) [file pbio.3000295.s054.zip › S24_Code/main__LowerPanels_MutVSEvolved.m]

clear

% the name of the growth parameter to be evaluated. For example, to
% generate F, set vname = 'gMmax', sname = 'M'. To generate J, set 
% vname = 'K_MR' sname = 'M'
sname = 'M';
vname = 'K_MR';
% fp = 0.13 for black dashed line, fp = 0.41 for solid magenta line
fp = 0.13;

% Parameters shown in Table 1
gMmax = 0.7;
gHmax = 0.3;
c_BM = 1/3;
c_RM = 1e-4;
c_RH = 1e-4;
% inverse of the Ks
K_MR = 1/3;
K_HR = 1/5;
K_MB = 100/3;
d1 = gMmax*5e-3;
d2 = gHmax*5e-3;

% N0: BM_0, R(0)=1, T0 is the maturation time
R0 = 1;
T0 = 17;
BM_target = 100;
Mfrac = 0.7;
if sname == 'M'
    init_cond = [BM_target*Mfrac*0.9; BM_target*(1-Mfrac); 0; R0; 0; BM_target*Mfrac*0.1];
    c_num = 1;
elseif sname == 'H'
    init_cond = [BM_target*Mfrac; BM_target*(1-Mfrac)*0.9; 0; R0; 0; BM_target*(1-Mfrac)*0.1];
    c_num = 2;
else
    error('sname must be M or H')
end


% an array of different growth parameter values


%%
% an array of steady-state phi_M at different fp values

    para = [gMmax; gHmax; c_BM; c_RM; c_RH; fp; K_MR; K_HR; K_MB; d1; d2];
eval(['fhandle = @(t,x) MHDynamics_' vname '(t,x,para);'])
    options = odeset('RelTol',1e-6,'abstol',1e-10);
    [T,X]=ode15s(fhandle,[0 T0],init_cond, options);
    if ~isreal(X)
        error('imaginary value')
    elseif nnz(X<-1e-5)>0
        error('negative value')
    end   

%%
plot (T, X(:,6)./X(:,c_num), 'linewidth',1.5)
set(gca,'LineWidth',1.5,'FontSize',16,'FontName','Arial','fontweight','bold','units','inches','position',[1.2 1 3 3],'ticklength',[0.04 0.04])%,'yticklabel',[])
axis([0 T0 0.07 0.12])
ylabel('mutant : upper bound')
