# Supplementary material for: Simulations reveal challenges to artificial community selection and possible strategies for success
Source: PLoS Biol. 2019 Jun 25;17(6):e3000295. doi: 10.1371/journal.pbio.3000295 (PMC6658139; doi:10.1371/journal.pbio.3000295)
Supplement: S24 Code — (ZIP) [file pbio.3000295.s054.zip › S24_Code/main_UpperPanels_PvsGrowthPara.m]

clear

% the name of the growth parameter to be evaluated. For example, to
% generate A, set vname = 'gMmax' and label_name = 'gMmax'. To generate B,
% set vname = 'K_HR_in' (K_HR inverse) and label_name = '1/K_{HR}'
vname = 'K_HR_in';
label_name = '1/K_{HR}';
% fp = 0.13 for black dashed line, fp = 0.41 for solid magenta line
fp = 0.13;

% Parameters shown in Table 1
gMmax = 0.7;
gHmax = 0.3;
c_BM = 1/3;
c_RM = 1e-4;
c_RH = 1e-4;
% inverse of the Ks
K_MR_in = 3;
K_HR_in = 5;
K_MB_in = 3e-2;
d1 = gMmax*5e-3;
d2 = gHmax*5e-3;

gMmax_anc = 0.61;
gHmax_anc = 0.25;
% inverse of the Ks
K_MR_in_anc = 1;
K_MB_in_anc = 6e-3;
K_HR_in_anc = 1;

% R(0)=1, T0 is the maturation time
R0 = 1;
T0 = 17;
BM_target = 100;

% an array of different growth parameter values
high_end = eval( ['max(' vname ',' vname '_anc);']);
low_end = eval( ['min(' vname ',' vname '_anc);']);
bsize = (high_end - low_end)/100;
pv = (low_end : bsize : high_end);
vsize = length(pv);
% options for solving differential equations
options = odeset('RelTol',1e-6,'abstol',1e-10);

%%
% an array of steady-state phi_M at different fp values
Mfrac = zeros(vsize,1);
P = zeros(vsize,1);
for i = 1 : vsize
    eval([vname '=pv(i);'])
    para = [gMmax; gHmax; c_BM; c_RM; c_RH; fp; 1/K_MR_in; 1/K_HR_in; 1/K_MB_in; d1; d2];
    func = @(x) FractionChange(x, para);
    % find the steady-state phi_M using the fzero function. If there is no
    % steady state, set the P to zero
    if func(0.02) < 0
        Mfrac (i) = 0;
        P(i) = 0;
        continue
    else
    Mfrac (i) = fzero(func,[0.02 0.98],options);
    end
    options = odeset('RelTol',1e-6,'abstol',1e-10);
    [T,X]=ode15s(@(t,x) MHDynamics(t,x,para),[0 T0],[BM_target*Mfrac(i);BM_target*(1-Mfrac(i));0;R0;0],options);
    if ~isreal(X)
        error('imaginary value')
    elseif nnz(X<-1e-5)>0
        error('negative value')
    end   
    P(i)=X(end,5);
end

%%
plot (pv, P, 'linewidth',1.5)
set(gca,'LineWidth',1.5,'FontSize',16,'FontName','Arial','fontweight','bold','units','inches','position',[1.2 1 3 3],'ticklength',[0.04 0.04])%,'yticklabel',[])
axis([pv(1) pv(end) 0 2500])
xlabel(label_name)
ylabel('P(T)')
