# Supplementary material for: Simulations reveal challenges to artificial community selection and possible strategies for success
Source: PLoS Biol. 2019 Jun 25;17(6):e3000295. doi: 10.1371/journal.pbio.3000295 (PMC6658139; doi:10.1371/journal.pbio.3000295)
Supplement: S25 Code — (ZIP) [file pbio.3000295.s055.zip]

Archive with 4 entries (4 files):
- S25_Code/main_A.m
- S25_Code/main_B.m
- S25_Code/MHDynamics.m
- S25_Code/MHDynamics_K_MR.m
