# Supplementary material for: Simulations reveal challenges to artificial community selection and possible strategies for success
Source: PLoS Biol. 2019 Jun 25;17(6):e3000295. doi: 10.1371/journal.pbio.3000295 (PMC6658139; doi:10.1371/journal.pbio.3000295)
Supplement: S26 Code — (ZIP) [file pbio.3000295.s056.zip › S26_Code/draw_k_cells.m]

function [muts_drawn,wt_drawn] = draw_k_cells(cells_mut,cells_wt,k)
%DRAW_K_CELLS randomly draws k cells from a mixed pool of wt and mutants
muts_drawn = 0;
wt_drawn = 0;
for i = 1 : k
    if rand < cells_mut / (cells_mut + cells_wt)
        muts_drawn = muts_drawn + 1;
        cells_mut = cells_mut - 1;
    else
        wt_drawn = wt_drawn + 1;
        cells_wt = cells_wt -1 ;
    end
end
end
