# Supplementary material for: Simulations reveal challenges to artificial community selection and possible strategies for success
Source: PLoS Biol. 2019 Jun 25;17(6):e3000295. doi: 10.1371/journal.pbio.3000295 (PMC6658139; doi:10.1371/journal.pbio.3000295)
Supplement: S26 Code — (ZIP) [file pbio.3000295.s056.zip › S26_Code/NewbornsOf1stCycle.m]

% clear
addpath('../')
rng(31416,'twister') % for consistency

% parameters
% num of generations
ngens = 23;
% mutation rate
mu = 10^-3;
% growth rate of non-null M cells is 0.87 of that of null M cells when
% fp=0.13.
r_wt = 0.87;
r_mut = 1;
% number of Newborns
nwells = 100;
cells_per_well = 60;
ntrials = 1;
mode = 1; % draw exactly 60 cells per well.

%% one to many
MUTS_otm = zeros(ntrials, nwells);
WT_otm = zeros(ntrials, nwells);
for trial = 1 : ntrials
    [MUTS, WT] = one2many(ngens, mu, r_wt, r_mut, nwells, cells_per_well, mode);
    MUTS_otm(trial, :) = MUTS;
    WT_otm(trial, :) = WT;
end

%% one to one
MUTS_oto = zeros(ntrials, nwells);
WT_oto = zeros(ntrials, nwells);
for trial = 1 : ntrials
    [MUTS, WT] = one2one(ngens, mu, r_wt, r_mut, nwells, cells_per_well, mode);
    MUTS_oto(trial, :) = MUTS;
    WT_oto(trial, :) = WT;
end

save('otm_oto_distributions.mat', 'MUTS_otm', 'WT_otm', 'MUTS_oto', 'WT_oto')
