# Supplementary material for: Simulations reveal challenges to artificial community selection and possible strategies for success
Source: PLoS Biol. 2019 Jun 25;17(6):e3000295. doi: 10.1371/journal.pbio.3000295 (PMC6658139; doi:10.1371/journal.pbio.3000295)
Supplement: S26 Code — (ZIP) [file pbio.3000295.s056.zip › S26_Code/one2many.m]

function [MUTS,WT] = one2many(ngens, mu, r_wt, r_mut, nwells, ...
    cells_per_well, mode)
%ONE2MANY Simulate initial null mutant distribution where all 
%         newborn communities of the first cycle are inoculated
%         from the same M monoculture

%   we grow a single population of cells for `ngens` generations, then
%   dilute into `nwells` wells, each with `cells_per_well` cells.

% mode = 0: draw cells via a binomial method
% mode = 1: draw cells so that you draw exactly cells_per_well cells


% INITIAL GROWTH PROCESS
[~, cells_mut, cells_wt] = growth_dynamics(ngens, mu, r_wt, r_mut, 1);
cells_mut = round(cells_mut);
cells_total = cells_mut + cells_wt;

% DIVIDE CELLS INTO WELLS
if mode == 0
    mnprobs = ones(1, nwells) *  cells_per_well / cells_total;
    mnprobs = [mnprobs, 1 - sum(mnprobs)];
    MUTS = mnrnd(cells_mut, mnprobs);
    MUTS = MUTS(1:end-1);
    WT = mnrnd(cells_wt, mnprobs);
    WT = WT(1:end-1);
elseif mode == 1
    MUTS = zeros(1, nwells);
    WT = zeros(1, nwells);
    for well_idx = 1 : nwells
        [muts_drawn, wt_drawn] = draw_k_cells(cells_mut, cells_wt, cells_per_well);
        MUTS(well_idx) = muts_drawn;
        WT(well_idx) = wt_drawn;
        cells_mut = cells_mut - muts_drawn;
        cells_wt = cells_wt - wt_drawn;
    end
else
    error("mode must be 0 or 1")
end
end
