# Supplementary material for: Simulations reveal challenges to artificial community selection and possible strategies for success
Source: PLoS Biol. 2019 Jun 25;17(6):e3000295. doi: 10.1371/journal.pbio.3000295 (PMC6658139; doi:10.1371/journal.pbio.3000295)
Supplement: S26 Code — (ZIP) [file pbio.3000295.s056.zip › S26_Code/one2one.m]

function [MUTS,WT] = one2one(ngens, mu, r_wt, r_mut, nwells, ...
    cells_per_well, mode)
%ONE2ONE  Simulate initial null mutant distribution where each 
%         newborn community of the first cycle is inoculated
%         from a distinct M monoculture

% mode = 0: draw cells via a binomial method
% mode = 1: draw cells so that you draw exactly cells_per_well cells
    
MUTS = zeros(1, nwells);
WT = zeros(1, nwells);

if mode == 0
    for well_idx = 1 : nwells
        [~, cells_mut, cells_wt] = growth_dynamics(ngens, mu, r_wt, r_mut, 1);
        cells_mut = round(cells_mut);
        cells_total = cells_mut + cells_wt;
        bnprob = cells_per_well / cells_total;
        
        if or(cells_mut < 10^3, bnprob > 0.05)
            MUTS(well_idx) = binornd(cells_mut, bnprob);
        else
            MUTS(well_idx) = poissrnd(cells_mut * bnprob);
        end
        
        if or(cells_wt < 10^3, bnprob > 0.05)
            WT(well_idx) = binornd(cells_wt, bnprob);
        else
            WT(well_idx) = poissrnd(cells_wt * bnprob);
        end
    end
elseif mode == 1
    for well_idx = 1 : nwells
        [~, cells_mut, cells_wt] = growth_dynamics(ngens, mu, r_wt, r_mut, 1);
        cells_mut = round(cells_mut);
        [muts_drawn, wt_drawn] = draw_k_cells(cells_mut, cells_wt, cells_per_well);
        MUTS(well_idx) = muts_drawn;
        WT(well_idx) = wt_drawn;
    end
else
    error("mode must be 0 or 1")
end
end
