# Supplementary material for: Simulations reveal challenges to artificial community selection and possible strategies for success
Source: PLoS Biol. 2019 Jun 25;17(6):e3000295. doi: 10.1371/journal.pbio.3000295 (PMC6658139; doi:10.1371/journal.pbio.3000295)
Supplement: S26 Code — (ZIP) [file pbio.3000295.s056.zip › S26_Code/padvcat.m]

function [result] = padvcat(A,B, padval)
%PADVCAT Vertical concatenation of A and B with padding
%   A and B are 1d or 2d arrays, padval is the value to pad on.
%   If padval is not provided, it is set to 0.
if nargin < 3
    padval = 0;
end

[nrows_a, ncols_a] = size(A);
[nrows_b, ncols_b] = size(B);
if ncols_a > ncols_b
    B = [B, ones(nrows_b, ncols_a - ncols_b) * padval];
end
if ncols_a > ncols_b
    A = [A, ones(nrows_a, ncols_b - ncols_a) * padval];
end
result = [A;B];
end
