# Supplementary material for: Simulations reveal challenges to artificial community selection and possible strategies for success
Source: PLoS Biol. 2019 Jun 25;17(6):e3000295. doi: 10.1371/journal.pbio.3000295 (PMC6658139; doi:10.1371/journal.pbio.3000295)
Supplement: S27 Code — (ZIP) [file pbio.3000295.s057.zip]

Archive with 6 entries (6 files):
- S27_Code/draw_k_cells.m
- S27_Code/growth_dynamics.m
- S27_Code/main_histograms.m
- S27_Code/one2many.m
- S27_Code/one2one.m
- S27_Code/padvcat.m
