# Supplementary material for: Simulations reveal challenges to artificial community selection and possible strategies for success
Source: PLoS Biol. 2019 Jun 25;17(6):e3000295. doi: 10.1371/journal.pbio.3000295 (PMC6658139; doi:10.1371/journal.pbio.3000295)
Supplement: S27 Code — (ZIP) [file pbio.3000295.s057.zip › S27_Code/main_histograms.m]

clear
addpath('../')
rng(31416,'twister') % for consistency

% parameters
% num of generations
ngens = 23;
% mutation rate
mu = 10^-3;
% growth rate of non-null M cells is 0.87 of that of null M cells when
% fp=0.13.
r_wt = 0.87;
r_mut = 1;
% number of Newborns
nwells = 100;
cells_per_well = 60;
ntrials = 1000;
mode = 1; % 60 cells drawn
%% one to many
one2many_min = zeros(ntrials,1);
one2many_num_zeros = zeros(ntrials,1);
parfor i = 1 : ntrials
    [MUTS, WT] = one2many(ngens, mu, r_wt, r_mut, nwells, cells_per_well, mode);
    one2many_min(i) = min(MUTS);
    one2many_num_zeros(i) = sum(MUTS == 0);
end

%% one to one
one2one_min = zeros(ntrials,1);
one2one_num_zeros = zeros(ntrials,1);
parfor i = 1 : ntrials
    [MUTS, WT] = one2one(ngens, mu, r_wt, r_mut, nwells, cells_per_well, mode);
    one2one_min(i) = min(MUTS);
    one2one_num_zeros(i) = sum(MUTS == 0);
end

%% plot
x_max = max([one2many_num_zeros; one2one_num_zeros]);

figure(1)
n = histcounts(one2many_num_zeros,(0 : 41)-0.5);
bar((0:40),n / ntrials)
xlabel('Number of Newborns with zero null mutants')
ylabel('Frequency')
title('Left histogram')
xlim([-0.5, 40])
ylim([0, 0.2])
set(gca,'LineWidth',2,'FontSize',14,'FontName','Arial','fontweight','bold','units','inches','position',[1 1 3 2],'ticklength',[0.04 0.04])%,'xticklabel',[])
  
figure(2)
n = histcounts(one2one_num_zeros,(0 : 41)-0.5);
bar((0:40),n / ntrials)
xlabel('Number of Newborns with zero null mutants')
ylabel('Frequency')
title('Right histogram')
xlim([-0.5, 40])
ylim([0, 0.2])
set(gca,'LineWidth',2,'FontSize',14,'FontName','Arial','fontweight','bold','units','inches','position',[1 1 3 2],'ticklength',[0.04 0.04])%,'xticklabel',[])
