# Supplementary material for: Simulations reveal challenges to artificial community selection and possible strategies for success
Source: PLoS Biol. 2019 Jun 25;17(6):e3000295. doi: 10.1371/journal.pbio.3000295 (PMC6658139; doi:10.1371/journal.pbio.3000295)
Supplement: S1 Data — (XLSX) [file pbio.3000295.s058.xlsx]

## Sheet: AB
1					cyan					gray
cycle #	average fp of selected Adults	average P(T) among selected Adults			cycle #	average fp of selected Adults	average P(T) among selected Adults			cycle #	average fp of selected Adults	average P(T) among selected Adults
1	0.12962	810.02			1	0.129637	809.968			1	0.129659	810.087
2	0.125561	819.752			2	0.124646	833.638			2	0.128778	865.816
3	0.124061	749.885			3	0.126676	823.45			3	0.129704	828.174
4	0.129073	793.632			4	0.127221	794.455			4	0.129289	819.458
5	0.129532	828.139			5	0.126691	793.603			5	0.129293	845.001
6	0.129496	828.696			6	0.126517	801.759			6	0.128905	844.365
7	0.128869	815.756			7	0.127584	820.763			7	0.128873	800.659
8	0.129115	783.389			8	0.129247	810.086			8	0.128087	847.878
9	0.128058	856.442			9	0.128678	837.281			9	0.12855	806.611
10	0.12735	816.543			10	0.127957	792.774			10	0.127121	784.542
11	0.126779	825.363			11	0.127775	821.659			11	0.129563	899.153
12	0.127622	827.024			12	0.129039	816.109			12	0.129058	866.968
13	0.127233	821.966			13	0.128989	847.831			13	0.129323	757.187
14	0.129026	820.761			14	0.128062	822.454			14	0.128747	845.997
15	0.127299	830.841			15	0.125424	845.675			15	0.122771	813.389
16	0.129367	819.39			16	0.12872	843.097			16	0.120637	756.976
17	0.127595	843.724			17	0.129743	816.518			17	0.124705	767.519
18	0.129665	824.371			18	0.126035	793.349			18	0.12904	786.407
19	0.128819	892.475			19	0.126812	897.756			19	0.129619	827.035
20	0.127929	819.084			20	0.128606	791.371			20	0.128369	840.75
21	0.127407	827.175			21	0.128222	821.385			21	0.123202	805.554
22	0.126042	867.579			22	0.127432	857.338			22	0.126166	838.338
23	0.128976	837.356			23	0.126599	835.585			23	0.129274	816.107
24	0.128185	890.072			24	0.122722	808.449			24	0.128451	828.754
25	0.126568	813.62			25	0.127863	790.492			25	0.128932	814.416
26	0.128049	771.091			26	0.127474	812.002			26	0.129561	795.032
27	0.12885	855.521			27	0.127601	831.379			27	0.129464	826.165
28	0.127452	827.623			28	0.125711	823.478			28	0.126033	842.889
29	0.118636	760.267			29	0.127788	822.167			29	0.125079	795.252
30	0.12594	727.966			30	0.127761	830.151			30	0.129455	817.296
31	0.119528	820.69			31	0.130413	833.98			31	0.128905	885.636
32	0.122419	781.432			32	0.130361	865.453			32	0.128833	823.594
33	0.121007	780.673			33	0.130386	838.538			33	0.128065	772.299
34	0.122231	793.028			34	0.130097	827.006			34	0.128841	825.261
35	0.128963	786.95			35	0.128784	903.696			35	0.128725	822.163
36	0.129328	806.381			36	0.127532	805.024			36	0.128088	817.495
37	0.12885	836.403			37	0.125876	820.064			37	0.128731	825.746
38	0.129246	809.181			38	0.1294	869.023			38	0.129342	839.439
39	0.127714	808.638			39	0.127298	813.402			39	0.129264	815.069
40	0.129555	808.873			40	0.129557	800.886			40	0.128848	790.462
41	0.127095	867.199			41	0.129782	849.854			41	0.127783	873.349
42	0.125557	821.984			42	0.129423	821.804			42	0.129212	813.127
43	0.129525	845.056			43	0.129724	798.018			43	0.129028	812.754
44	0.129771	864.362			44	0.129195	833.402			44	0.127132	849.463
45	0.12357	826.012			45	0.129489	832.356			45	0.128661	815.581
46	0.130097	849.187			46	0.129425	840.853			46	0.12913	794.595
47	0.130491	850.633			47	0.128091	801.144			47	0.129309	868.156
48	0.131578	848.668			48	0.128626	837.125			48	0.128555	818.065
49	0.131229	838.641			49	0.128332	836.904			49	0.127873	809.886
50	0.131326	827.094			50	0.1267	786.124			50	0.128626	808.962
51	0.127525	832.072			51	0.126175	836.999			51	0.128993	854.751
52	0.128831	782.468			52	0.12916	815.801			52	0.128127	822.088
53	0.12583	843.952			53	0.127022	854.771			53	0.124067	849.12
54	0.12742	797.279			54	0.128823	823.471			54	0.126301	775.312
55	0.132401	841.426			55	0.12963	808.137			55	0.125282	766.236
56	0.1299	877.504			56	0.127723	809.537			56	0.125862	790.741
57	0.128665	778.322			57	0.128742	839.649			57	0.12474	830.311
58	0.128291	815.576			58	0.129212	843.062			58	0.127475	809.312
59	0.133781	794.781			59	0.127301	814.751			59	0.128617	828.349
60	0.130227	903.823			60	0.128737	780.351			60	0.128756	843.43
61	0.133418	874.87			61	0.129271	837.984			61	0.127843	871.925
62	0.133124	844.935			62	0.12844	817.424			62	0.128585	779.828
63	0.132307	902.993			63	0.126954	806.499			63	0.128626	843.121
64	0.133209	902.794			64	0.12274	812.291			64	0.129167	846.05
65	0.132431	866.524			65	0.11829	782.38			65	0.128139	842.219
66	0.13354	875.057			66	0.122359	720.954			66	0.128237	858.517
67	0.133699	817.614			67	0.126055	817.85			67	0.125626	812.094
68	0.135295	846.891			68	0.131032	851.636			68	0.127547	783.693
69	0.133991	896.591			69	0.129322	834.85			69	0.126486	821.536
70	0.12978	841.667			70	0.128359	848.298			70	0.125573	795.478
71	0.133038	811.445			71	0.129342	861.804			71	0.126525	823.723
72	0.132003	885.667			72	0.129217	814.041			72	0.127546	774.347
73	0.131551	858.866			73	0.130129	889.155			73	0.127712	813.313
74	0.130469	815.524			74	0.131901	868.776			74	0.125741	800.447
75	0.129211	803.414			75	0.131213	854.238			75	0.12805	786.147
76	0.135105	787.896			76	0.130618	866.311			76	0.128626	878.63
77	0.131589	899.828			77	0.128684	842.351			77	0.128184	833.695
78	0.131756	905.204			78	0.123654	800.914			78	0.127388	819.223
79	0.135891	860.461			79	0.128878	823.612			79	0.12811	866.752
80	0.135615	899.562			80	0.129222	825.711			80	0.124802	812.293
81	0.133339	840.372			81	0.128645	805.217			81	0.128536	823.682
82	0.134791	828.932			82	0.128	845.926			82	0.12764	878.281
83	0.135419	880.642			83	0.127333	835.174			83	0.126317	801.136
84	0.135237	896.448			84	0.124138	811.088			84	0.122577	784.977
85	0.135146	844.928			85	0.118834	806.141			85	0.118495	776.72
86	0.132394	901.721			86	0.11941	759.232			86	0.117691	765.224
87	0.135209	909.615			87	0.116501	770.413			87	0.123404	812.549
88	0.133402	851.103			88	0.120051	732.562			88	0.125214	796.634
89	0.130557	896.904			89	0.123683	784.136			89	0.126101	818.696
90	0.136517	876.439			90	0.127612	754.448			90	0.128257	856.076
91	0.136115	892.989			91	0.128242	812.815			91	0.127496	823.689
92	0.137749	898.525			92	0.126834	853.297			92	0.127638	835.893
93	0.137058	912.168			93	0.125178	797.011			93	0.127646	795.274
94	0.138841	922.856			94	0.121447	791.942			94	0.127906	848.319
95	0.136936	928.784			95	0.122626	807.383			95	0.127612	828.13
96	0.138561	923.222			96	0.12207	801.967			96	0.127258	863.187
97	0.139197	844.792			97	0.122451	754.776			97	0.127859	844.443
98	0.137812	890.974			98	0.122498	796.338			98	0.126379	826.926
99	0.138021	893.167			99	0.122134	811.963			99	0.127912	761.191
100	0.13574	879.642			100	0.124646	752.746			100	0.127608	842.863
101	0.133296	898.578			101	0.12567	746.1			101	0.126955	817.131
102	0.130788	829.773			102	0.12415	838.634			102	0.127779	828.827
103	0.126307	812.464			103	0.122723	784.155			103	0.128692	812.917
104	0.129739	788.794			104	0.123379	793.37			104	0.128249	837.748
105	0.134617	892.366			105	0.128132	830.356			105	0.128278	829.619
106	0.132439	862.139			106	0.128786	866.4			106	0.127264	843.652
107	0.123485	830.226			107	0.127021	810.253			107	0.128259	835.673
108	0.115486	741.258			108	0.127189	846.688			108	0.128327	821.449
109	0.137821	815.902			109	0.127099	809.344			109	0.126517	789.172
110	0.137087	896.824			110	0.129126	825.604			110	0.124464	827.241
111	0.135086	868.268			111	0.128855	877.851			111	0.127221	821.894
112	0.140639	944.408			112	0.129175	835.47			112	0.128265	823.156
113	0.140362	892.717			113	0.129162	786.534			113	0.127468	834.245
114	0.139762	900.962			114	0.129284	812.396			114	0.126399	840.857
115	0.140467	937.498			115	0.128547	822.279			115	0.12575	837.752
116	0.137014	871.203			116	0.128315	855.969			116	0.12855	863.708
117	0.139493	876.946			117	0.128479	821.449			117	0.128009	847.248
118	0.138661	942.388			118	0.127279	805.241			118	0.129236	847.502
119	0.13872	910.367			119	0.122674	788.622			119	0.12927	838.658
120	0.138818	917.486			120	0.125044	789.245			120	0.128657	819.526
121	0.14035	929.871			121	0.122783	801.647			121	0.129468	823.913
122	0.14087	892.277			122	0.125833	829.518			122	0.129419	856.203
123	0.140703	875.395			123	0.121005	789.141			123	0.12955	847.902
124	0.134992	952.96			124	0.127289	749.783			124	0.129108	865.066
125	0.138332	821.535			125	0.120545	821.228			125	0.129205	838.515
126	0.140351	913.23			126	0.113683	719.198			126	0.127122	809.289
127	0.141408	936.203			127	0.11318	710.383			127	0.12679	862.187
128	0.140951	965.055			128	0.124649	745.916			128	0.121891	771.616
129	0.13791	918.781			129	0.128429	818.376			129	0.128565	837.504
130	0.139951	939.993			130	0.127834	837.251			130	0.128352	886.404
131	0.141143	891.39			131	0.125355	777.034			131	0.125858	802.125
132	0.141044	903.791			132	0.126772	813.615			132	0.125949	809.55
133	0.14102	959.992			133	0.128648	797.284			133	0.128921	837.795
134	0.140699	918.811			134	0.129096	802.115			134	0.129032	834.236
135	0.139755	927.06			135	0.127153	809.051			135	0.129098	804.345
136	0.136438	908.091			136	0.128711	810.798			136	0.12905	866.173
137	0.139109	917.402			137	0.126398	826.537			137	0.128478	779.374
138	0.141302	900.211			138	0.124026	833.629			138	0.126266	813.59
139	0.140278	955.8			139	0.125265	824.128			139	0.125464	828.887
140	0.141101	895.531			140	0.125671	755.841			140	0.126233	800.596
141	0.141331	894.482			141	0.119125	753.789			141	0.128236	772.606
142	0.140709	887.013			142	0.129357	869.38			142	0.128279	844.77
143	0.137692	881.097			143	0.127295	815.948			143	0.12907	832.874
144	0.141185	874.435			144	0.128808	801.574			144	0.128671	843.558
145	0.141388	892.263			145	0.129344	830.077			145	0.129055	805.348
146	0.140439	905.305			146	0.129094	882.575			146	0.12903	825.631
147	0.140472	971.866			147	0.124843	857.055			147	0.128461	872.743
148	0.140624	920.978			148	0.124446	821.038			148	0.127786	819.754
149	0.138895	938.545			149	0.127157	803.436			149	0.126412	830.429
150	0.140841	855.282			150	0.129226	788.345			150	0.126824	787.974
151	0.141169	949.443			151	0.129174	879.923			151	0.129303	780.185
152	0.140837	902.351			152	0.12716	851.862			152	0.129225	840.148
153	0.141633	866.289			153	0.126315	825.068			153	0.130134	822.434
154	0.13712	916.549			154	0.127701	760.148			154	0.129638	814.835
155	0.137279	891.116			155	0.127404	862.259			155	0.127818	795.598
156	0.142261	898.22			156	0.124753	780.85			156	0.132434	914.905
157	0.14161	865.15			157	0.119566	785.63			157	0.131198	872.549
158	0.14157	949.043			158	0.119194	739.578			158	0.122572	805.191
159	0.140405	885.564			159	0.10781	721.041			159	0.129503	843.889
160	0.137984	868.483			160	0.107635	729.729			160	0.133175	824.59
161	0.131505	867.098			161	0.102786	643.816			161	0.132928	831.169
162	0.129201	845.519			162	0.100396	635.804			162	0.134938	865.014
163	0.128866	803.91			163	0.111493	649.341			163	0.133643	888.289
164	0.131719	814.252			164	0.109036	671.088			164	0.13675	813.901
165	0.132554	926.407			165	0.104209	679.186			165	0.134762	886.041
166	0.143479	853.384			166	0.0912342	626.787			166	0.131149	877.803
167	0.141004	929.519			167	0.0780302	506.191			167	0.132117	831.178
168	0.142658	929.209			168	0.0650527	430.368			168	0.130076	847.328
169	0.140365	888.967			169	0.0626094	386.807			169	0.136602	823.259
170	0.139139	924.15			170	0.0549956	347.628			170	0.137288	935.75
171	0.143285	910.686			171	0.0486635	308.835			171	0.13835	888.215
172	0.143828	916.591			172	0.0408287	266.093			172	0.133284	905.328
173	0.145468	917.752			173	0.0395244	227.89			173	0.136409	828.127
174	0.143523	1016.15			174	0.0365761	240.215			174	0.135985	838.407
175	0.14144	889.717			175	0.0385027	215.244			175	0.137682	853.6
176	0.141588	881.172			176	0.0360162	222.293			176	0.137404	924.516
177	0.144432	996.493			177	0.0340174	222.326			177	0.140308	892.795
178	0.143364	933.224			178	0.0352513	182.779			178	0.142758	901.96
179	0.146225	932.408			179	0.0331412	194.193			179	0.141824	953.459
180	0.14085	932.048			180	0.035456	219.759			180	0.143121	947.276
181	0.137667	920.589			181	0.0340257	212.115			181	0.142195	925.385
182	0.134824	839.16			182	0.0330527	200.399			182	0.144313	952.67
183	0.133215	911.68			183	0.0351946	217.74			183	0.143079	911.391
184	0.131412	843.494			184	0.0387594	219.962			184	0.145247	908.304
185	0.125196	806.044			185	0.0363809	217.624			185	0.143689	949.007
186	0.13501	812.744			186	0.0386075	240.727			186	0.148959	876.987
187	0.136856	883.082			187	0.0388669	240.349			187	0.147926	967.81
188	0.139374	863.529			188	0.0398113	234.068			188	0.148282	982.429
189	0.126644	843.008			189	0.0385463	234.135			189	0.145311	978.645
190	0.131222	920.799			190	0.0386018	226.854			190	0.141929	927.521
191	0.141317	845.903			191	0.0433001	274.47			191	0.13716	926.604
192	0.140538	923.974			192	0.0491699	303.62			192	0.147172	903.694
193	0.141046	900.195			193	0.0483684	295.337			193	0.147237	903.727
194	0.14005	822.436			194	0.0458711	300.526			194	0.147527	992.707
195	0.139188	874.405			195	0.0493355	316.631			195	0.145807	949.633
196	0.138952	954.606			196	0.0429248	301.858			196	0.145305	977.467
197	0.136487	871.622			197	0.0399115	265.485			197	0.146352	972.572
198	0.139786	869.869			198	0.0396405	237.315			198	0.143145	898.646
199	0.13625	899.317			199	0.0416397	277.17			199	0.146038	932.359
200	0.13488	872.677			200	0.0446557	287.666			200	0.143277	944.198
201	0.139682	934.963			201	0.0441429	283.116			201	0.146639	891.795
202	0.138703	918.495			202	0.0421015	259.027			202	0.145516	937.67
203	0.138968	892.669			203	0.0388015	243.675			203	0.146626	945.657
204	0.138927	945.702			204	0.0372835	216.622			204	0.147653	945.98
205	0.138434	912.735			205	0.0411241	245.101			205	0.149339	927.37
206	0.135168	940.418			206	0.0485829	288.381			206	0.1481	957.146
207	0.135031	865.207			207	0.0464277	310.655			207	0.144263	970.271
208	0.134981	845.748			208	0.0464142	299.29			208	0.147969	925.126
209	0.131883	861.609			209	0.0580209	277.496			209	0.145424	983.602
210	0.136559	904.804			210	0.0535259	348.84			210	0.147844	986.577
211	0.133935	897.786			211	0.0595629	389.917			211	0.149582	950.357
212	0.135505	944.889			212	0.0565313	377.867			212	0.143862	977.536
213	0.136659	945.221			213	0.0487054	294.02			213	0.141432	901.043
214	0.136231	890.578			214	0.0427588	273.327			214	0.145179	951.411
215	0.135371	823.698			215	0.0489915	243.367			215	0.146877	953.851
216	0.133234	895.86			216	0.0441607	298.734			216	0.141587	1001.3
217	0.136648	926.568			217	0.0370819	242.719			217	0.152458	999.273
218	0.137608	899.16			218	0.0338134	209.325			218	0.151397	999.572
219	0.139266	914.96			219	0.0374115	217.624			219	0.149971	965.458
220	0.138431	930.159			220	0.0350854	206.642			220	0.150117	969.963
221	0.139059	888.049			221	0.0401416	239.555			221	0.150727	984.613
222	0.140889	927.063			222	0.0372116	236.986			222	0.149949	1004.75
223	0.140462	894.84			223	0.0441177	269.297			223	0.141476	926.853
224	0.13836	879.135			224	0.0534279	303.136			224	0.14282	861.149
225	0.139964	884.349			225	0.0555714	303.716			225	0.14239	926.397
226	0.140224	928.935			226	0.0460536	312.043			226	0.145787	866.062
227	0.13793	897.488			227	0.0442466	296.446			227	0.147838	933.07
228	0.139893	902.506			228	0.0449586	283.468			228	0.151923	997.009
229	0.140208	932.297			229	0.0370521	244.56			229	0.151328	948.756
230	0.13711	901.862			230	0.0392349	230.31			230	0.144936	997.318
231	0.138802	902.456			231	0.0385843	248.915			231	0.151934	952.243
232	0.141139	906.098			232	0.0339091	239.194			232	0.150896	1019.77
233	0.140456	927.19			233	0.0331008	186.541			233	0.15246	968.405
234	0.14119	896.527			234	0.0300854	196.093			234	0.150609	995.581
235	0.140768	923.339			235	0.0274658	174.382			235	0.150115	1009.49
236	0.138928	882.11			236	0.0328629	180.155			236	0.149413	953.571
237	0.136772	836.019			237	0.031556	192.817			237	0.147895	973.712
238	0.137848	900.305			238	0.0293982	171.497			238	0.144393	959.641
239	0.134398	845.084			239	0.0337236	204.401			239	0.1491	929.164
240	0.137473	890.532			240	0.0330897	218.964			240	0.149202	1013.08
241	0.141053	983.024			241	0.0293388	176.527			241	0.150177	950.593
242	0.140735	920.808			242	0.0319937	188.508			242	0.145849	946.845
243	0.140976	935.688			243	0.0322082	194.266			243	0.147692	928.247
244	0.141221	949.047			244	0.0287412	175.655			244	0.145861	922.461
245	0.141078	899.46			245	0.0402807	213.506			245	0.143603	968.25
246	0.136006	853.696			246	0.0364819	244.527			246	0.149409	910.062
247	0.138061	892.776			247	0.0370305	234.513			247	0.146139	991.564
248	0.139531	900.943			248	0.0396649	211.419			248	0.149668	974.673
249	0.137735	867.418			249	0.0353391	222.973			249	0.149585	922.448
250	0.137319	918.028			250	0.0385447	237.518			250	0.147779	924.399
251	0.137359	897.341			251	0.044621	253.102			251	0.148382	982.715
252	0.136289	846.149			252	0.0502164	302.206			252	0.147513	995.564
253	0.140281	897.818			253	0.0478915	306.09			253	0.146976	1021.83
254	0.139762	916.481			254	0.0434372	249.64			254	0.147069	1003.26
255	0.141637	894.622			255	0.0345583	236.923			255	0.148813	929.296
256	0.140054	917.489			256	0.0343145	199.361			256	0.14799	953.708
257	0.140541	899.198			257	0.0387337	214.751			257	0.147436	959.503
258	0.138415	877.779			258	0.0417369	264.705			258	0.148581	895.223
259	0.13795	867.871			259	0.0364924	229.146			259	0.14866	1001.23
260	0.140201	963.235			260	0.0404932	260.675			260	0.148166	1045.24
261	0.139521	936.598			261	0.0440616	272.313			261	0.146863	948.212
262	0.139301	884.693			262	0.0405011	246.45			262	0.145333	940.289
263	0.137612	912.509			263	0.0418439	262.536			263	0.145532	937.353
264	0.133613	861.54			264	0.0450953	282.98			264	0.149707	939.871
265	0.138933	858.734			265	0.0443307	278.884			265	0.147029	1003.13
266	0.138346	918.923			266	0.0401485	247.807			266	0.149271	962.745
267	0.138421	886.064			267	0.0462868	240.034			267	0.149198	971.601
268	0.138437	885.917			268	0.0443033	242.328			268	0.145278	972.658
269	0.136684	925.078			269	0.0424375	275.705			269	0.138412	923.976
270	0.13304	862.608			270	0.0388365	223.415			270	0.149336	929.423
271	0.131299	853.013			271	0.0375906	232.451			271	0.148912	941.292
272	0.134772	871.617			272	0.0302779	197.777			272	0.147827	948.297
273	0.137718	900.162			273	0.0317921	186.073			273	0.147312	960.179
274	0.137022	866.872			274	0.0298372	183.135			274	0.140526	871.708
275	0.13421	867.109			275	0.0317306	196.815			275	0.144334	947.148
276	0.130685	838.848			276	0.0354815	222.064			276	0.149057	917.162
277	0.135989	903.58			277	0.0342975	222.124			277	0.149186	929.088
278	0.132158	890.827			278	0.0335418	189.727			278	0.14998	934.614
279	0.138618	888.809			279	0.0401273	205.528			279	0.150147	995.995
280	0.136787	875.632			280	0.0460939	270.7			280	0.149632	991.194
281	0.136092	860.785			281	0.0463573	245.806			281	0.150616	972.26
282	0.138537	928.821			282	0.0399483	272.4			282	0.152239	1012.66
283	0.137726	865.844			283	0.0459789	268.963			283	0.151344	1006.31
284	0.137333	899.873			284	0.0385538	258.942			284	0.151842	943.903
285	0.133762	891.774			285	0.0369289	214.011			285	0.151198	987.172
286	0.132731	844.827			286	0.0357543	215.581			286	0.151197	972.111
287	0.137049	815.981			287	0.037756	243.188			287	0.14717	950.812
288	0.134087	904.513			288	0.0482834	267.505			288	0.152044	1000.74
289	0.131737	862.048			289	0.0568079	346.694			289	0.151887	1011.44
290	0.136508	905.744			290	0.0506647	334.61			290	0.149624	969.042
291	0.136063	882.369			291	0.0506923	326.203			291	0.152613	1004.09
292	0.136954	850.282			292	0.0547058	323.789			292	0.151841	969.6
293	0.133906	888.136			293	0.0536885	356.948			293	0.148804	991.372
294	0.132955	842.452			294	0.058061	370.178			294	0.150669	1027.54
295	0.128322	830.592			295	0.0547886	350.013			295	0.152432	987.793
296	0.134303	874.73			296	0.0534651	346.834			296	0.151528	936.724
297	0.135261	892.253			297	0.0617258	400.946			297	0.152299	1018.15
298	0.131413	861.56			298	0.0680898	452.195			298	0.152188	1024.82
299	0.133366	845.873			299	0.0688641	437.421			299	0.152057	1005.64
300	0.132849	843.567			300	0.0632499	408.216			300	0.151218	948.069
301	0.134161	863.645			301	0.0550911	360.828			301	0.152144	959.279
302	0.132018	831.875			302	0.0524539	317.684			302	0.151489	947.03
303	0.131045	854.813			303	0.0578659	328.959			303	0.147922	971.495
304	0.12638	829.75			304	0.0637416	350.924			304	0.146028	918.166
305	0.122448	811.859			305	0.0694666	408.999			305	0.150752	953.78
306	0.131787	783.23			306	0.0691647	433.185			306	0.148053	992.288
307	0.128141	838.681			307	0.0663883	405			307	0.149489	926.512
308	0.13424	760.664			308	0.0699678	426.889			308	0.150438	976.093
309	0.130259	890.047			309	0.0610137	400.83			309	0.150205	972.796
310	0.126027	844.494			310	0.0729089	421.408			310	0.150345	974.146
311	0.130466	788.546			311	0.0770172	531.423			311	0.147434	989.46
312	0.132331	802.174			312	0.0847627	534.683			312	0.139727	934.27
313	0.131168	848.776			313	0.0797364	499.187			313	0.14171	923.558
314	0.126794	879.493			314	0.0874773	454.181			314	0.141822	880.537
315	0.12616	802.303			315	0.0945726	531.782			315	0.147025	983.261
316	0.123812	789.484			316	0.0966435	579.065			316	0.145534	938.658
317	0.118521	766.369			317	0.0970209	593.275			317	0.147889	901.423
318	0.11935	736.83			318	0.0903578	579.863			318	0.14856	969.605
319	0.118178	749.819			319	0.090297	566.784			319	0.148739	988.877
320	0.110175	755.829			320	0.0838792	556.713			320	0.151127	972.423
321	0.106747	681.413			321	0.0896961	518.313			321	0.151393	948.152
322	0.104092	628.798			322	0.0829338	544.584			322	0.15159	968.559
323	0.10225	673.847			323	0.0744006	476.81			323	0.151004	957.041
324	0.100607	665.091			324	0.0710403	427.095			324	0.149886	909.308
325	0.0893475	636.238			325	0.0709771	431.78			325	0.149944	990.594
326	0.0831923	542.549			326	0.0687709	409.953			326	0.150494	951.73
327	0.0785133	515.301			327	0.0641437	379.439			327	0.151917	951.94
328	0.0830328	518.187			328	0.0603594	383.656			328	0.151012	965.828
329	0.0882354	495.901			329	0.0559435	345.744			329	0.147411	962.766
330	0.105318	628.701			330	0.0611069	324.295			330	0.147372	940.555
331	0.105947	695.989			331	0.0580032	362.926			331	0.150605	975.016
332	0.102598	639.073			332	0.0546174	371.342			332	0.151781	969.896
333	0.116337	668.988			333	0.0451703	298.709			333	0.151469	1002.52
334	0.122897	725.431			334	0.0461937	271.579			334	0.151316	966.601
335	0.126746	829.471			335	0.0516227	279.567			335	0.15125	1016.11
336	0.128692	859.454			336	0.0462336	275.469			336	0.147312	1000.03
337	0.128799	786.142			337	0.0447415	252.677			337	0.145611	988.601
338	0.130275	835.032			338	0.0441708	236.319			338	0.144736	985.545
339	0.127818	841.247			339	0.0441853	311.103			339	0.146052	933.346
340	0.12807	783.869			340	0.0526028	336.615			340	0.143308	913.264
341	0.125217	863.442			341	0.0675697	369.255			341	0.148359	1003.91
342	0.126859	821.665			342	0.0694644	402.948			342	0.151033	1029.15
343	0.122956	780.045			343	0.0776642	450.622			343	0.151484	919.695
344	0.126568	831.186			344	0.0806451	485.431			344	0.151874	986.688
345	0.126213	815.082			345	0.0770462	519.531			345	0.151319	1008.04
346	0.124578	793.717			346	0.0757684	479.789			346	0.152407	992.818
347	0.125336	842.647			347	0.0722259	446.29			347	0.151343	1047.2
348	0.122755	765.857			348	0.0756473	476.136			348	0.151438	947.8
349	0.125748	837.74			349	0.0674572	435.969			349	0.151768	894.606
350	0.12548	792.523			350	0.0646584	431.233			350	0.151051	1018.08
351	0.126571	849.406			351	0.0742482	410.695			351	0.149624	1007.13
352	0.126618	814.044			352	0.0835043	444.147			352	0.147946	936.577
353	0.126088	792.742			353	0.090414	501.069			353	0.143479	961.766
354	0.126008	799.924			354	0.0832741	536.597			354	0.146198	874.352
355	0.125896	847.018			355	0.0815253	510.335			355	0.149291	916.636
356	0.12577	820.778			356	0.0872409	520.66			356	0.146105	980.872
357	0.126158	843.464			357	0.0831349	532.447			357	0.142882	928.928
358	0.125118	793.712			358	0.0759974	508.19			358	0.139173	888.952
359	0.125659	852.066			359	0.0740843	465.049			359	0.137527	861.587
360	0.123119	788.29			360	0.0657962	455.235			360	0.136387	964.637
361	0.125694	805.428			361	0.0669595	422.738			361	0.135233	829.956
362	0.125911	771.064			362	0.070161	432.515			362	0.136468	828.687
363	0.125067	785.716			363	0.094008	557.854			363	0.137434	891.404
364	0.125909	836.366			364	0.0982675	620.492			364	0.139817	938.648
365	0.126399	777.541			365	0.0960297	603.601			365	0.13988	851.912
366	0.125098	804.834			366	0.0998621	648.623			366	0.141332	888.571
367	0.126272	793.375			367	0.116253	723.171			367	0.151227	1031.48
368	0.125598	831.837			368	0.121765	749.848			368	0.151408	962.811
369	0.125837	791.089			369	0.121563	753.026			369	0.14909	947.76
370	0.126088	877.418			370	0.117977	766.156			370	0.148523	962.705
371	0.125828	809.732			371	0.118587	718.017			371	0.147133	1028.29
372	0.12616	770.759			372	0.120844	782.814			372	0.151528	922.214
373	0.126498	820.009			373	0.120477	767.122			373	0.150866	940.556
374	0.126325	838.991			374	0.118029	784.874			374	0.148165	1065.77
375	0.126076	816.178			375	0.120037	758.006			375	0.13945	901.226
376	0.125918	839.184			376	0.120274	785.452			376	0.14285	929.434
377	0.126221	806.99			377	0.119073	805.904			377	0.148634	989.586
378	0.126197	822.946			378	0.115055	771.727			378	0.146773	921.948
379	0.124229	849.159			379	0.116845	683.94			379	0.150235	981.758
380	0.126255	802.875			380	0.120363	789.992			380	0.152663	965.09
381	0.126654	813.648			381	0.119456	757.068			381	0.153038	1027.49
382	0.125871	787.497			382	0.116586	749.081			382	0.152355	1062.31
383	0.125908	811.313			383	0.11712	740.211			383	0.153286	1016.9
384	0.122697	786.846			384	0.11464	719.835			384	0.150797	1049.2
385	0.126539	742.186			385	0.116193	753.371			385	0.151715	958.25
386	0.126307	808.69			386	0.114169	687.75			386	0.147998	965.023
387	0.122819	833.318			387	0.118731	732.714			387	0.149073	960.471
388	0.125509	745.25			388	0.118421	786.329			388	0.151158	1043.69
389	0.126068	794.895			389	0.117118	734.304			389	0.15032	951.109
390	0.12454	814.115			390	0.112814	720.659			390	0.147147	931.83
391	0.124749	822.043			391	0.110964	699.924			391	0.142431	911.738
392	0.123226	793.542			392	0.117523	742.207			392	0.140579	906.206
393	0.124796	809.807			393	0.119986	769.377			393	0.13504	842.726
394	0.123872	831.638			394	0.120003	745.937			394	0.124174	874.337
395	0.121284	771.058			395	0.119852	802.101			395	0.121338	797.088
396	0.115154	756.785			396	0.119922	770.457			396	0.125564	809.232
397	0.111057	712.226			397	0.11859	741.684			397	0.13314	844.219
398	0.121993	724.457			398	0.118497	749.684			398	0.132746	852.336
399	0.121691	752.408			399	0.118958	788.257			399	0.136195	845.937
400	0.126782	835.714			400	0.118981	728.871			400	0.142186	880.408
401	0.126365	812.923			401	0.11811	794.849			401	0.141507	973.246
402	0.126391	773.407			402	0.118762	768.865			402	0.144719	875.576
403	0.12589	822.919			403	0.118966	756.667			403	0.141785	911.086
404	0.125772	810.105			404	0.119671	805.033			404	0.137733	892.124
405	0.126369	769.293			405	0.119692	782.6			405	0.146897	971.777
406	0.126293	795.42			406	0.119402	773.002			406	0.141045	923.038
407	0.125314	835.88			407	0.119892	774.712			407	0.144465	864.176
408	0.125769	807.054			408	0.119354	739.44			408	0.135023	872.19
409	0.125525	825.419			409	0.117758	768.631			409	0.134033	943.272
410	0.126524	810.202			410	0.116014	735.65			410	0.139211	811.391
411	0.126548	799.367			411	0.117995	754.974			411	0.145204	938.138
412	0.126583	783.047			412	0.118791	722.368			412	0.141626	944.792
413	0.124803	818.439			413	0.118474	772.14			413	0.146054	890.94
414	0.126028	826.821			414	0.117884	783.791			414	0.146268	896.694
415	0.124072	787.348			415	0.119765	757.364			415	0.146883	939.576
416	0.125846	848.675			416	0.117541	756.358			416	0.144816	964.55
417	0.126465	776.048			417	0.118489	782.168			417	0.145046	931.717
418	0.126748	815.729			418	0.120378	772.68			418	0.143919	932.519
419	0.126024	854.499			419	0.117948	759.111			419	0.145558	929.441
420	0.124603	833.358			420	0.117808	712.562			420	0.144722	950.125
421	0.125853	826.067			421	0.119998	830.798			421	0.147461	896.994
422	0.125285	806.986			422	0.119275	764.399			422	0.141923	964.178
423	0.126414	774.532			423	0.117269	736.919			423	0.146563	902.332
424	0.126391	814.819			424	0.119137	767.544			424	0.142337	929.563
425	0.125562	805.173			425	0.115692	739.915			425	0.147212	898.026
426	0.12156	778.375			426	0.118369	742.227			426	0.146878	956.823
427	0.115395	746.108			427	0.118775	816.403			427	0.14246	930.322
428	0.108597	730.284			428	0.118484	790.439			428	0.144276	876.643
429	0.105307	663.236			429	0.118055	738.169			429	0.141943	948.077
430	0.11059	674.478			430	0.113446	788.171			430	0.137588	910.626
431	0.115169	675.216			431	0.117015	717.914			431	0.13901	921.361
432	0.113205	780.544			432	0.115362	726.232			432	0.138432	931.861
433	0.113699	695.121			433	0.112333	724.899			433	0.139212	860.165
434	0.115727	737.904			434	0.11191	735.665			434	0.135093	867.283
435	0.119135	752.19			435	0.112863	727.716			435	0.138224	866.056
436	0.117422	774.459			436	0.112257	722.796			436	0.139246	907.866
437	0.119464	741.134			437	0.108534	730.178			437	0.138454	841.724
438	0.123644	763.943			438	0.11158	718.985			438	0.139187	846.381
439	0.122262	810.516			439	0.11238	750.927			439	0.136833	958.601
440	0.124226	773.714			440	0.110436	701.754			440	0.138409	909.978
441	0.126053	764.72			441	0.111235	680.36			441	0.140404	828.174
442	0.1233	814.393			442	0.108967	685.255			442	0.141748	928.138
443	0.123673	775.388			443	0.109422	717.802			443	0.141689	921.781
444	0.12582	848.245			444	0.111709	717.607			444	0.141137	944.006
445	0.12068	807.722			445	0.111643	690.865			445	0.137635	917.352
446	0.122717	741.923			446	0.114556	689.919			446	0.136044	867.362
447	0.125777	755.151			447	0.115156	749.682			447	0.133104	847.696
448	0.126481	789.407			448	0.113465	735.997			448	0.128696	872.763
449	0.126362	819.392			449	0.114301	711.992			449	0.128963	821.604
450	0.125262	813.584			450	0.110949	689.954			450	0.119943	769.222
451	0.125786	810.525			451	0.107255	708.113			451	0.122177	725.194
452	0.125179	846.916			452	0.110922	718.528			452	0.116499	786.245
453	0.124539	788.354			453	0.111371	699.589			453	0.101085	702.061
454	0.123037	804.112			454	0.111546	718.429			454	0.0874345	543.485
455	0.126351	811.584			455	0.112722	729.92			455	0.0814043	506.799
456	0.126493	787.046			456	0.110348	688.721			456	0.0839339	482.027
457	0.126509	804.193			457	0.102239	692.44			457	0.0814591	514.983
458	0.12433	815.572			458	0.101973	600.655			458	0.0756232	507.563
459	0.124069	795.774			459	0.107544	621.238			459	0.0685046	472.579
460	0.124936	810.478			460	0.109031	710.691			460	0.0581808	374.338
461	0.126357	782.003			461	0.109878	745.423			461	0.0533446	369.576
462	0.124189	870.057			462	0.108204	684.309			462	0.0456076	274.486
463	0.124467	813.708			463	0.104125	706.9			463	0.0435308	246.457
464	0.123113	791.171			464	0.0979919	637.939			464	0.0443889	289.908
465	0.121601	800.106			465	0.0956567	575.109			465	0.045245	267.072
466	0.12582	825.691			466	0.101726	596.332			466	0.0428002	272.818
467	0.123273	812.588			467	0.104956	675.643			467	0.0476468	296.28
468	0.125026	856.431			468	0.113358	736.396			468	0.0451186	272.312
469	0.125128	796.257			469	0.115024	726.411			469	0.0412827	260.829
470	0.125954	799.711			470	0.113419	707.484			470	0.037148	235.941
471	0.125027	857.087			471	0.113666	742.374			471	0.0379314	235.164
472	0.123628	770.379			472	0.114152	751.173			472	0.0305938	186.448
473	0.122448	772.129			473	0.115915	706.433			473	0.0309016	192.808
474	0.122955	820.427			474	0.11561	763.637			474	0.0269637	166.707
475	0.124924	822.523			475	0.113611	725.426			475	0.0264837	172.596
476	0.125159	757.56			476	0.113651	726.706			476	0.0279785	150.621
477	0.124812	804.323			477	0.114237	749.656			477	0.0325922	196.735
478	0.117358	779.146			478	0.115231	750.5			478	0.0328657	205.699
479	0.123316	745.769			479	0.115549	716.57			479	0.0338357	172.625
480	0.122418	798.333			480	0.113922	763.531			480	0.0274629	186.337
481	0.124427	835.368			481	0.115309	764.139			481	0.0334436	183.282
482	0.123294	783.058			482	0.114379	737.16			482	0.032069	186.648
483	0.124814	760.864			483	0.11453	738			483	0.0264441	165.823
484	0.124895	771.996			484	0.114198	752.028			484	0.0281021	153.431
485	0.124585	775.353			485	0.116121	740.678			485	0.0257993	161.471
486	0.124942	804.898			486	0.116772	765.007			486	0.02567	155.505
487	0.125437	823.549			487	0.111602	752.285			487	0.0233641	143.552
488	0.123707	767.627			488	0.11407	679.268			488	0.0293156	160.675
489	0.124343	791.456			489	0.11417	735.101			489	0.0301275	197.079
490	0.121167	751.845			490	0.116238	718.529			490	0.0294123	182.017
491	0.124281	744.959			491	0.113518	747.204			491	0.024658	170.703
492	0.122015	817.721			492	0.115299	719.085			492	0.0227505	153.013
493	0.125878	761.608			493	0.117492	732.539			493	0.0288342	150.957
494	0.125507	779.262			494	0.116957	776.152			494	0.0280081	167.834
495	0.125959	822.282			495	0.116561	728.756			495	0.025064	168.452
496	0.125981	798.233			496	0.117907	763.632			496	0.0274309	150.285
497	0.128475	789.577			497	0.116735	733.968			497	0.0283017	147.543
498	0.128146	871.032			498	0.115153	726.114			498	0.0279873	187.081
499	0.130014	859.34			499	0.116542	750.357			499	0.0311315	193.921
500	0.127085	856.75			500	0.116918	775.118			500	0.0268344	159.149
501	0.131148	862.912			501	0.11424	759.462			501	0.0262363	170.104
502	0.131675	832.804			502	0.111311	773.113			502	0.0253226	144.96
503	0.131566	870.342			503	0.109729	711.142			503	0.0208421	135.726
504	0.130834	872.134			504	0.105176	648.811			504	0.0220252	119.802
505	0.12806	866.036			505	0.0992631	710.692			505	0.0216049	132.748
506	0.12258	804.755			506	0.0986318	597.205			506	0.0249175	129.245
507	0.120886	804.016			507	0.103423	626.649			507	0.0267713	171.193
508	0.124874	808.428			508	0.105689	669.015			508	0.0256887	173.286
509	0.125821	760.924			509	0.106429	649.924			509	0.0323323	198.368
510	0.130633	847.258			510	0.104913	681.657			510	0.0390887	231.348
511	0.133985	869.564			511	0.108975	662.765			511	0.0370426	234.558
512	0.13258	842.429			512	0.105203	685.453			512	0.0363366	225.109
513	0.127765	815.827			513	0.107238	685.176			513	0.0355083	205.944
514	0.129691	829.617			514	0.109221	673.684			514	0.033267	199.135
515	0.127862	808.926			515	0.1142	722.136			515	0.0326861	195.642
516	0.128192	817.175			516	0.112655	734.244			516	0.0297008	172.887
517	0.126928	861.372			517	0.114092	712.864			517	0.0279501	181.653
518	0.126482	823.335			518	0.114045	692.262			518	0.0332232	200.577
519	0.126467	821.771			519	0.113332	733.905			519	0.0324547	212.438
520	0.127691	869.27			520	0.113511	716.265			520	0.0375618	221.295
521	0.127082	817.167			521	0.111656	723.093			521	0.0329216	211.594
522	0.125301	806.273			522	0.113596	738.406			522	0.0336277	186.418
523	0.128134	793.23			523	0.114469	715.898			523	0.0365281	184.473
524	0.12231	814.493			524	0.113282	735.484			524	0.040203	243.153
525	0.128611	767.954			525	0.115732	711.195			525	0.0387781	253.868
526	0.130346	767.073			526	0.114539	741.7			526	0.0370123	223.764
527	0.130247	850.694			527	0.113473	720.355			527	0.0330374	210.702
528	0.129199	850.659			528	0.115348	740.307			528	0.0304999	188.031
529	0.12621	795.266			529	0.115855	745.619			529	0.0374801	211.371
530	0.125337	873.82			530	0.112588	725.93			530	0.0328397	187.092
531	0.127658	790.772			531	0.111128	697.859			531	0.0287798	179.305
532	0.128963	826.161			532	0.108808	739.354			532	0.0294154	189.014
533	0.129237	836.581			533	0.116346	735.512			533	0.0304152	198.171
534	0.131317	873.35			534	0.119609	736.187			534	0.0231759	148.919
535	0.132908	809.947			535	0.120083	733.465			535	0.0227624	152.512
536	0.130711	867.636			536	0.119706	780.713			536	0.0258057	147.709
537	0.131181	896.252			537	0.119624	767.759			537	0.0198739	131.867
538	0.130451	842.653			538	0.116833	730.071			538	0.0227103	151.394
539	0.132489	872.042			539	0.114687	744.487			539	0.0260126	149.209
540	0.131701	877.793			540	0.114788	704.75			540	0.0275158	169.545
541	0.131587	872.244			541	0.120038	766.853			541	0.0245419	167.957
542	0.131631	874.882			542	0.120091	731.837			542	0.0262503	147.884
543	0.132955	843.804			543	0.119735	807.027			543	0.0281774	148.196
544	0.133551	806.528			544	0.115218	733.902			544	0.0280427	183.516
545	0.131981	882.529			545	0.118547	750.809			545	0.0258959	157.417
546	0.135066	869.929			546	0.111745	710.448			546	0.0216632	148.655
547	0.134405	879.49			547	0.116361	710.702			547	0.0246822	144.449
548	0.132583	878.351			548	0.11956	729.656			548	0.0260241	182.397
549	0.132875	867.985			549	0.119864	773.203			549	0.0217976	142.806
550	0.132303	857.637			550	0.119611	768.982			550	0.020839	128.495
551	0.128376	843.724			551	0.11956	750.981			551	0.0226396	135.19
552	0.129821	858.795			552	0.118641	811.419			552	0.0199894	135.752
553	0.134253	844.927			553	0.117266	819.664			553	0.0189295	131.151
554	0.131649	823.151			554	0.115026	740.573			554	0.0162129	103.152
555	0.129686	862.5			555	0.119244	715.368			555	0.0150935	90.2589
556	0.130962	818.612			556	0.119457	729.758			556	0.0166882	97.9793
557	0.130173	813.998			557	0.118856	800.011			557	0.0180491	99.9902
558	0.129803	854.156			558	0.116539	772.986			558	0.0180438	105.471
559	0.132845	859.49			559	0.114568	751.032			559	0.0222903	126.702
560	0.131417	822.577			560	0.11966	785.742			560	0.0211041	126.487
561	0.130375	799.489			561	0.120419	765.31			561	0.0218551	135.477
562	0.129458	832.417			562	0.12025	795.676			562	0.0189682	126.657
563	0.129101	836.724			563	0.120455	785.58			563	0.0217831	122.614
564	0.12968	796.105			564	0.120543	804.025			564	0.0216353	122.777
565	0.128105	848.897			565	0.120866	755.266			565	0.0210577	125.863
566	0.128062	794.885			566	0.119287	800.056			566	0.0189494	131.973
567	0.128383	825.341			567	0.120012	788.76			567	0.0208764	121.836
568	0.125588	795.197			568	0.120186	716.842			568	0.0237083	146.453
569	0.123947	828.96			569	0.117104	788.853			569	0.0256196	155.41
570	0.124912	750.916			570	0.117622	741.532			570	0.0278926	152.503
571	0.128133	819.581			571	0.119877	724.065			571	0.0222359	152.915
572	0.127753	850.718			572	0.119796	752.881			572	0.0184934	125.114
573	0.126155	808.697			573	0.118288	774.427			573	0.0166159	101.558
574	0.126451	775.091			574	0.117176	748.165			574	0.018207	98.7288
575	0.117898	787.407			575	0.119252	727.893			575	0.0195851	126.486
576	0.133233	803.983			576	0.117094	714.708			576	0.0214017	127.672
577	0.133348	889.287			577	0.11431	764.133			577	0.020118	136.227
578	0.129018	816.847			578	0.115752	720.281			578	0.02419	140.649
579	0.130354	849.662			579	0.11729	749.592			579	0.0276805	158.499
580	0.123757	826.847			580	0.118725	754.334			580	0.0294861	199.003
581	0.123333	749.228			581	0.118424	767.254			581	0.0344009	215.809
582	0.129436	817.247			582	0.119329	788.781			582	0.0337847	222.758
583	0.133718	831.971			583	0.119869	827.603			583	0.0320972	192.494
584	0.131934	841.293			584	0.115821	760.946			584	0.032263	206.558
585	0.128962	834.525			585	0.119149	758.194			585	0.0370057	222.733
586	0.129379	852.668			586	0.115512	794.406			586	0.0364653	227.076
587	0.130063	827.123			587	0.114981	745.123			587	0.0363738	212.858
588	0.128844	844.059			588	0.117289	765.978			588	0.0354004	218.893
589	0.127722	827.864			589	0.11388	714.45			589	0.0360124	235.259
590	0.128792	775.567			590	0.114314	717.847			590	0.0373877	246.659
591	0.124848	795.583			591	0.113806	711.521			591	0.0287261	195.733
592	0.126806	822.927			592	0.111363	704.363			592	0.0273508	181.735
593	0.12648	837.908			593	0.117277	720.392			593	0.0274996	175.533
594	0.126039	815.933			594	0.116302	744.656			594	0.0294258	167.494
595	0.124079	847.195			595	0.115065	738.936			595	0.0304935	176.82
596	0.125503	764.216			596	0.117519	725.411			596	0.030662	200.853
597	0.127598	815.956			597	0.119605	765.011			597	0.0314142	184.744
598	0.123345	823.863			598	0.11761	760.917			598	0.0305854	171.709
599	0.127417	816.623			599	0.119691	739.382			599	0.0302879	186.599
600	0.128163	812.382			600	0.119385	765.673			600	0.0298759	179.394
601	0.127037	869.425			601	0.11744	776.855			601	0.0376834	193.035
602	0.128094	834.176			602	0.112221	725.933			602	0.0368555	240.247
603	0.127258	796.202			603	0.114852	734.049			603	0.0322793	223.257
604	0.124717	856.359			604	0.118317	723.062			604	0.034101	199.658
605	0.120007	830.219			605	0.120927	768.226			605	0.0363377	209.247
606	0.127544	800.806			606	0.120677	788.551			606	0.0373445	172.341
607	0.127709	885.035			607	0.120678	801.98			607	0.0365114	216.589
608	0.129989	833.546			608	0.120935	757.718			608	0.031556	189.504
609	0.125743	805.608			609	0.117389	760.97			609	0.0326826	218.089
610	0.130015	822.658			610	0.112982	760.147			610	0.0328805	192.046
611	0.127889	822.64			611	0.113119	719.004			611	0.0301678	219.274
612	0.130521	827.768			612	0.114165	747.718			612	0.029671	180.698
613	0.130014	833.683			613	0.121	777.602			613	0.0251006	164.827
614	0.129429	834.054			614	0.118215	771.522			614	0.0211395	138.237
615	0.130221	802.191			615	0.118215	751.463			615	0.0234489	143.268
616	0.131088	816.076			616	0.120252	823.712			616	0.024599	140.644
617	0.12978	843.831			617	0.118724	742.694			617	0.0251603	154.44
618	0.130973	847.603			618	0.117386	764.747			618	0.0278865	168.434
619	0.128877	813.495			619	0.118582	760.179			619	0.0227795	143.658
620	0.130974	904.823			620	0.118064	765.041			620	0.0210645	132.196
621	0.130579	847.632			621	0.1188	741.925			621	0.0227602	138.107
622	0.128739	793.53			622	0.118752	753.176			622	0.0232166	132.605
623	0.130654	798.35			623	0.117718	775.31			623	0.023713	137.721
624	0.1299	851.197			624	0.118675	733.831			624	0.0276251	152.461
625	0.127777	830.036			625	0.115624	743.447			625	0.0249879	146.518
626	0.130433	796.398			626	0.118526	754.226			626	0.0294199	158.12
627	0.126248	815.487			627	0.117597	777.859			627	0.0322612	203.659
628	0.124539	883.743			628	0.11529	740.516			628	0.0354775	231.03
629	0.132398	781.361			629	0.117761	737.33			629	0.0378893	214.168
630	0.132503	883.11			630	0.117584	783.839			630	0.0334518	213.282
631	0.130222	839.65			631	0.119845	788.683			631	0.0334815	198.229
632	0.13293	842.71			632	0.120408	782.087			632	0.0280716	198.904
633	0.126948	871.325			633	0.120142	837.426			633	0.0296818	184.782
634	0.130356	859.424			634	0.118468	760.88			634	0.0338553	185.746
635	0.129142	808.363			635	0.119877	763.747			635	0.037784	219.245
636	0.129429	841.316			636	0.120099	789.536			636	0.0415384	222.327
637	0.130696	836.315			637	0.120056	751.213			637	0.0373436	233.942
638	0.127042	832.437			638	0.119729	736.957			638	0.032463	207.438
639	0.124527	797.855			639	0.118562	802.666			639	0.03573	232.747
640	0.128023	860.05			640	0.120026	723.592			640	0.0370583	233.795
641	0.130699	809.71			641	0.120203	735.312			641	0.0341244	198.344
642	0.128182	815.56			642	0.120429	776.397			642	0.0403061	210.091
643	0.12912	835.65			643	0.120404	786.149			643	0.0439574	269.867
644	0.130882	822.156			644	0.118887	787.436			644	0.0406413	266.326
645	0.130041	835.306			645	0.115963	785.222			645	0.0381171	236.279
646	0.12664	827.076			646	0.119207	756.134			646	0.034985	217.921
647	0.122416	813.861			647	0.118141	770.02			647	0.0340987	212.575
648	0.122494	804.309			648	0.11783	753.84			648	0.0335729	215.061
649	0.123978	854.038			649	0.11847	807.813			649	0.0371154	212.458
650	0.125562	800.931			650	0.116045	773.347			650	0.0327945	212.807
651	0.12819	771.914			651	0.119563	753.716			651	0.0332176	194.842
652	0.127072	839.575			652	0.118991	798.012			652	0.0322136	204.624
653	0.125678	840.688			653	0.117574	769.14			653	0.0299982	192.198
654	0.127695	786.21			654	0.117877	740.756			654	0.0247224	159.098
655	0.123475	801.24			655	0.117498	750.622			655	0.0243269	144.195
656	0.131009	866.918			656	0.115114	724.769			656	0.0256002	161.381
657	0.13043	816.673			657	0.11898	741.584			657	0.0231556	150.054
658	0.130414	808.216			658	0.119619	744.09			658	0.0228876	120.222
659	0.135143	923.794			659	0.116153	805.684			659	0.0205638	126.362
660	0.134772	885.362			660	0.114324	734.681			660	0.022336	135.711
661	0.132867	876.589			661	0.117688	713.919			661	0.0194312	125.363
662	0.136457	894.701			662	0.116992	764.202			662	0.0205296	114.768
663	0.136236	917.556			663	0.120336	773.791			663	0.0235327	139.57
664	0.136438	854.001			664	0.120635	813.38			664	0.0305347	141.526
665	0.134873	859.884			665	0.119346	783.369			665	0.0310395	175.171
666	0.135742	893.287			666	0.115863	727.462			666	0.0297379	189.764
667	0.133453	870.549			667	0.11071	728.745			667	0.032864	193.684
668	0.132788	904.515			668	0.117022	722.981			668	0.0421428	218.452
669	0.131277	864.125			669	0.118712	749.519			669	0.0409325	264.88
670	0.126356	837.666			670	0.119463	743.489			670	0.0417893	237.411
671	0.124968	779.393			671	0.11728	732.486			671	0.0325296	207.167
672	0.120399	789.586			672	0.118547	820.245			672	0.0296312	210.827
673	0.119336	772.704			673	0.120293	751.325			673	0.028133	164.78
674	0.118374	757.975			674	0.11825	743.626			674	0.0452772	225.972
675	0.117577	712.523			675	0.117527	761.354			675	0.044943	249.759
676	0.115489	744.576			676	0.115291	781.435			676	0.0407168	265.446
677	0.123408	831.368			677	0.118292	715.95			677	0.0317907	234.587
678	0.122742	806.015			678	0.120452	774.425			678	0.0416041	261.521
679	0.132656	755.905			679	0.119808	800.84			679	0.0392368	247.036
680	0.133198	853.417			680	0.118862	764.719			680	0.0428136	264.088
681	0.133495	823.212			681	0.120323	752.976			681	0.0374943	227.1
682	0.135093	832.93			682	0.120235	798.723			682	0.0387811	265.716
683	0.131118	884.489			683	0.12093	792.707			683	0.0386819	279.523
684	0.133363	830.943			684	0.120928	771.276			684	0.0359168	210.692
685	0.13373	827.928			685	0.121251	798.394			685	0.0341213	214.386
686	0.135079	866.574			686	0.12099	772.89			686	0.036245	256.593
687	0.132167	901.193			687	0.121036	751.072			687	0.0463782	276.916
688	0.128327	838.311			688	0.120283	724.359			688	0.0469977	270.055
689	0.122211	822.755			689	0.119438	770.477			689	0.0447998	285.636
690	0.128176	792.174			690	0.117742	786.85			690	0.0514252	290.276
691	0.125325	823.904			691	0.116731	711.933			691	0.0482589	293.028
692	0.131307	782.163			692	0.116966	702.907			692	0.0421423	285.737
693	0.134466	890.182			693	0.118968	748.954			693	0.0376869	234.135
694	0.138027	916.437			694	0.115011	764.93			694	0.0340348	184.968
695	0.137221	871.077			695	0.116439	742.78			695	0.0330982	206.36
696	0.13836	915.234			696	0.109894	768.681			696	0.0295724	167.136
697	0.13772	892.087			697	0.115669	701.036			697	0.0306762	166.78
698	0.138358	851.426			698	0.119502	782.314			698	0.0255357	167.42
699	0.137609	900.316			699	0.120749	787.853			699	0.0283384	178.41
700	0.137572	898.477			700	0.120797	763.335			700	0.0306269	160.304
701	0.135678	918.085			701	0.119615	790.557			701	0.0360141	220.634
702	0.134614	894.393			702	0.120252	777.583			702	0.0352686	228.203
703	0.132732	884.322			703	0.117623	759.796			703	0.035899	196.088
704	0.132335	811.33			704	0.121	730.584			704	0.0383574	219.915
705	0.12989	845.317			705	0.121043	733.044			705	0.0385951	218.377
706	0.133972	861.494			706	0.118349	819.849			706	0.0329271	208.646
707	0.135887	820.754			707	0.120599	769.246			707	0.0311222	189.492
708	0.136903	857.107			708	0.121046	770.284			708	0.0328907	192.257
709	0.133579	877.848			709	0.12044	854.078			709	0.030597	189.867
710	0.129823	890.946			710	0.120629	787.393			710	0.0329422	193.105
711	0.131703	789.466			711	0.120716	730.339			711	0.0337237	205.174
712	0.128431	880.103			712	0.119138	797.73			712	0.0285054	193.136
713	0.132619	810.839			713	0.119011	763.108			713	0.026974	160.784
714	0.132684	843.373			714	0.117904	710.244			714	0.0310467	181.663
715	0.137253	902.951			715	0.112114	748.14			715	0.0269488	175.99
716	0.136109	898.427			716	0.113287	773.221			716	0.0315514	161.149
717	0.139649	798.38			717	0.110653	728.775			717	0.0298425	189.816
718	0.136776	877.128			718	0.110252	741.621			718	0.0259717	169.561
719	0.140448	855.312			719	0.111744	672.469			719	0.025415	145.416
720	0.138717	916.827			720	0.109789	697.958			720	0.0259439	154.582
721	0.141123	890.513			721	0.110152	712.569			721	0.0318476	174.315
722	0.136524	935.685			722	0.104596	721.016			722	0.031712	193.336
723	0.137007	906.231			723	0.111129	675.286			723	0.0309619	192.57
724	0.138943	887.943			724	0.107053	709.539			724	0.0313756	205.448
725	0.139101	901.537			725	0.108341	699.84			725	0.0327542	213.948
726	0.140064	905.514			726	0.108803	698.319			726	0.0329309	190.861
727	0.140252	902.939			727	0.116694	737.798			727	0.0310325	181.935
728	0.139621	851.303			728	0.115278	732.421			728	0.0346218	203.404
729	0.137618	933.928			729	0.120455	776.47			729	0.0328573	201.963
730	0.135697	939.389			730	0.120395	748.33			730	0.031392	216.23
731	0.140655	897.036			731	0.116486	782.465			731	0.0308796	195.361
732	0.139978	913.705			732	0.114168	732.241			732	0.0298529	175.804
733	0.138357	857.165			733	0.108617	686.475			733	0.0336857	179.175
734	0.137133	845.679			734	0.109541	669.861			734	0.0271801	168.698
735	0.135586	880.776			735	0.118467	736.792			735	0.0291901	185.253
736	0.138562	900.388			736	0.115967	760.913			736	0.02841	170.363
737	0.136991	924.322			737	0.11723	699.005			737	0.0314083	195.08
738	0.136519	907.323			738	0.11775	756.555			738	0.0317004	204.002
739	0.136827	882.309			739	0.120376	817.044			739	0.0339805	189.27
740	0.139797	900.22			740	0.119762	805.847			740	0.0424496	222.766
741	0.137615	906.17			741	0.117579	735.246			741	0.0513634	326.682
742	0.135854	856.781			742	0.120264	811.134			742	0.0559682	341.869
743	0.132582	822.051			743	0.118985	770.073			743	0.0513495	341.661
744	0.139456	931.901			744	0.120304	727.74			744	0.0496365	304.207
745	0.138017	914.548			745	0.120525	811.297			745	0.0507745	297.66
746	0.139953	922.091			746	0.120424	781.444			746	0.0412369	280.732
747	0.137074	865.06			747	0.119765	720.084			747	0.0404318	245.907
748	0.13954	923.328			748	0.120914	760.288			748	0.0450349	277.356
749	0.139828	896.994			749	0.119948	741.39			749	0.0475662	294.583
750	0.139646	875.991			750	0.120514	759.495			750	0.0414871	285.201
751	0.137126	957.077			751	0.120505	767.959			751	0.0341494	202.378
752	0.13557	908.374			752	0.121134	774.055			752	0.0389805	220.208
753	0.13626	857.84			753	0.120623	791.366			753	0.0392333	236.505
754	0.138931	835.195			754	0.119393	776.714			754	0.0375036	203.916
755	0.134693	906.59			755	0.118567	776.146			755	0.0372908	240.92
756	0.132931	835.346			756	0.120767	744.436			756	0.0353844	215.779
757	0.135343	830.447			757	0.120775	771.538			757	0.0362646	215.14
758	0.140896	933.068			758	0.120759	773.298			758	0.0299285	208.84
759	0.141788	936.011			759	0.120242	748.884			759	0.0267706	170.453
760	0.141553	907.574			760	0.120409	761.809			760	0.027288	155.445
761	0.143142	950.756			761	0.120473	785.887			761	0.0248601	165.842
762	0.139779	921.701			762	0.118155	792.706			762	0.0248247	157.012
763	0.143106	879.784			763	0.118047	725.168			763	0.0256167	186.247
764	0.135888	946.812			764	0.120702	722.94			764	0.0239938	152.263
765	0.13881	869.22			765	0.120093	800.457			765	0.0287488	158.632
766	0.138854	893.469			766	0.120271	745.587			766	0.0311741	193.268
767	0.134272	917.303			767	0.119234	768.965			767	0.0333354	191.614
768	0.135379	870.096			768	0.117767	757.127			768	0.0289927	181.502
769	0.138994	905.95			769	0.118589	785.205			769	0.0308271	181.9
770	0.137174	919.766			770	0.118057	759.387			770	0.0300066	212.236
771	0.136524	903.775			771	0.119558	740.888			771	0.0299693	191.697
772	0.133818	840.068			772	0.118391	781.666			772	0.0272073	166.806
773	0.135267	896.117			773	0.119866	795.156			773	0.0266592	159.073
774	0.139609	881.5			774	0.119376	744.921			774	0.0298949	167.853
775	0.139257	895.345			775	0.11988	805.445			775	0.0281676	172.069
776	0.139925	890.682			776	0.120512	767.29			776	0.0283551	178.938
777	0.136847	873.32			777	0.118243	729.879			777	0.029568	177.19
778	0.134729	882.247			778	0.11763	769.639			778	0.0319398	157.238
779	0.138834	848.175			779	0.120881	778.282			779	0.0360256	200.445
780	0.139516	941.302			780	0.12038	737.713			780	0.0316421	185.631
781	0.139369	925.504			781	0.121038	780.269			781	0.0332745	188.699
782	0.139125	846.05			782	0.118865	794.314			782	0.032071	196.197
783	0.138459	884.313			783	0.120036	763.869			783	0.0267368	178.316
784	0.138889	874.037			784	0.120828	779.66			784	0.029665	148.672
785	0.139055	896.495			785	0.120376	774.08			785	0.0327171	193.516
786	0.134612	880.785			786	0.120538	805.204			786	0.0306148	194.706
787	0.137048	897.302			787	0.12045	773.928			787	0.0305972	183.032
788	0.136903	902.601			788	0.120158	791.415			788	0.0341914	203.559
789	0.137115	893.637			789	0.11992	738.776			789	0.031242	199.478
790	0.136412	919.053			790	0.119215	802.51			790	0.0337871	242.527
791	0.133135	850.438			791	0.116764	746.54			791	0.0365776	224.419
792	0.125216	812.863			792	0.117814	735.198			792	0.0380508	231.815
793	0.124939	826.56			793	0.117064	708.939			793	0.0381429	235.579
794	0.127478	770.836			794	0.120435	780.842			794	0.0310526	192.48
795	0.131993	826.707			795	0.117954	760.439			795	0.0375468	196.188
796	0.125767	777.438			796	0.120283	756.304			796	0.0383943	237.837
797	0.123465	836.943			797	0.120491	769.219			797	0.0339959	207.87
798	0.121567	796.205			798	0.119188	762.91			798	0.0289731	187.032
799	0.118218	734.371			799	0.120716	762.849			799	0.0327282	200.461
800	0.110187	719.955			800	0.120607	818.593			800	0.0300088	205.801
801	0.100787	658.322			801	0.120811	762.235			801	0.033499	198.143
802	0.0974472	568.821			802	0.120729	789.312			802	0.0345901	197.046
803	0.0917441	578.765			803	0.120153	785.574			803	0.0348286	212.37
804	0.0969096	559.896			804	0.121423	787.015			804	0.0306982	192.549
805	0.0815665	561.284			805	0.120035	783.805			805	0.0304323	183.003
806	0.0934168	537.848			806	0.120553	760.197			806	0.028172	176.907
807	0.0854154	526.216			807	0.120764	801.205			807	0.0249246	170.684
808	0.0825258	510.943			808	0.119431	754.164			808	0.022061	126.79
809	0.0782451	470.823			809	0.117268	716.927			809	0.0230524	144.142
810	0.0800638	502.38			810	0.121444	784.073			810	0.0342801	166.474
811	0.0815368	474.583			811	0.121776	810.248			811	0.0336686	197.721
812	0.0745459	474.89			812	0.120067	738.475			812	0.0354571	237.718
813	0.0638105	395.607			813	0.118385	808.019			813	0.0399959	256.077
814	0.0568254	338.756			814	0.119182	749.549			814	0.0422031	246.425
815	0.0584836	341.21			815	0.119396	796.814			815	0.0439943	264.101
816	0.0629767	347.805			816	0.118949	784.988			816	0.039196	252.505
817	0.0501536	347.069			817	0.116795	758.804			817	0.0465356	304.557
818	0.0504441	301.332			818	0.116987	741.982			818	0.0452864	306.119
819	0.0432087	260.368			819	0.118232	784.301			819	0.0455663	283.282
820	0.0413238	237.968			820	0.116452	803.999			820	0.0427023	280.657
821	0.0422304	249.814			821	0.116212	711.242			821	0.0388017	239.246
822	0.0412347	275.299			822	0.11638	754.272			822	0.0408711	240.4
823	0.0437864	215.907			823	0.113953	750.28			823	0.0451918	263.523
824	0.0493653	276.164			824	0.113349	741.748			824	0.0402991	259.821
825	0.0489345	343.979			825	0.115302	783.93			825	0.0379487	217.938
826	0.0472505	252.103			826	0.113185	733.634			826	0.0361193	201.118
827	0.0434417	268.071			827	0.114537	717.551			827	0.0437315	240.305
828	0.0438544	287.637			828	0.114293	740.576			828	0.0466036	283.598
829	0.0434464	271.39			829	0.113015	727.86			829	0.0477398	317.132
830	0.050085	267.83			830	0.114801	753.765			830	0.0476723	296.642
831	0.0501836	292.736			831	0.115412	750.277			831	0.0383695	254.626
832	0.046458	297.407			832	0.11246	709.493			832	0.0408398	253.23
833	0.0436732	264.049			833	0.115503	712.377			833	0.0347968	212.038
834	0.0339934	231.023			834	0.118008	753.431			834	0.0316573	217.633
835	0.0284723	176.537			835	0.116712	732.571			835	0.0396688	226.559
836	0.0341025	174.632			836	0.112726	732.436			836	0.036415	206.977
837	0.0395542	205.957			837	0.116935	720.597			837	0.0347653	199.402
838	0.0424915	240.501			838	0.114359	762.691			838	0.0287322	192.928
839	0.0476734	266.263			839	0.113398	762.655			839	0.0320313	207.563
840	0.0442031	275.028			840	0.107528	665.698			840	0.0433776	248.699
841	0.0388639	243.663			841	0.107499	751.396			841	0.0416472	264.823
842	0.030577	206.303			842	0.112481	691.129			842	0.0349838	220.753
843	0.0311586	211.772			843	0.113308	695.242			843	0.0381558	246.653
844	0.0347137	182.286			844	0.115809	741.216			844	0.0401132	233.324
845	0.0390758	229.381			845	0.113981	743.545			845	0.0378055	229.697
846	0.0423422	264.022			846	0.11118	700.979			846	0.0398791	240.284
847	0.0426291	266.574			847	0.116767	736.711			847	0.0394553	219.62
848	0.0495929	274.791			848	0.117287	790.73			848	0.033714	214.509
849	0.0530081	296.871			849	0.11568	759.532			849	0.0271478	169.806
850	0.0484806	311.613			850	0.115314	756.583			850	0.0274741	162.156
851	0.0422698	264.753			851	0.114372	749.385			851	0.0328121	190.83
852	0.0414258	279.492			852	0.115115	730.796			852	0.0338891	195.171
853	0.050225	275.232			853	0.112399	712.351			853	0.0365905	222.023
854	0.0435837	276.093			854	0.11329	734.27			854	0.0340172	199.439
855	0.0477306	282.284			855	0.115061	706.159			855	0.0361672	202.513
856	0.0442603	295.943			856	0.111763	721.739			856	0.0377081	220.714
857	0.0379745	248.833			857	0.11047	692.762			857	0.0379617	236.804
858	0.041356	277.314			858	0.113776	721.802			858	0.0391461	234.571
859	0.0471815	259.79			859	0.113543	718.231			859	0.0367125	245.244
860	0.0516695	332.012			860	0.111203	716.278			860	0.0392588	252.361
861	0.0432966	267.808			861	0.114066	761.829			861	0.0431326	284.247
862	0.0407599	279.36			862	0.113682	698.565			862	0.0399302	274.36
863	0.036334	228.538			863	0.114719	752.884			863	0.0406905	232.347
864	0.0347177	215.632			864	0.116714	744.089			864	0.0361019	262.818
865	0.0345258	216.91			865	0.11852	765.715			865	0.0387953	241.524
866	0.0306509	199.405			866	0.116166	767.299			866	0.0328938	219.084
867	0.027903	171.672			867	0.114783	737.564			867	0.0342903	194.885
868	0.0266528	149.523			868	0.118062	762.958			868	0.0394493	233.67
869	0.0291875	166.006			869	0.117526	723.685			869	0.0328041	234.221
870	0.0275371	170.831			870	0.118129	765.813			870	0.0309582	189.971
871	0.0246163	157.827			871	0.116221	771.641			871	0.0281307	181.402
872	0.0292145	189.72			872	0.115537	740.186			872	0.0342451	184.794
873	0.0269337	182.207			873	0.110485	740.567			873	0.0312171	191.216
874	0.026191	175.541			874	0.107442	684.385			874	0.0343282	189.679
875	0.0240807	140.97			875	0.114551	671.375			875	0.0338463	198.917
876	0.0273724	165.394			876	0.115135	793.692			876	0.0273561	195.959
877	0.0250725	154.361			877	0.11338	735.123			877	0.0272929	141.263
878	0.0295512	166.612			878	0.112418	724.537			878	0.0295962	182.606
879	0.0253861	163.381			879	0.107105	705.46			879	0.0294133	150.449
880	0.0250993	151.344			880	0.107715	666.642			880	0.0293037	180.186
881	0.0260795	146.768			881	0.107965	700.483			881	0.0287844	167.241
882	0.0266797	174.733			882	0.109579	691.257			882	0.0310177	188.773
883	0.0293226	146.514			883	0.112173	728.062			883	0.0316064	189.988
884	0.035486	185.927			884	0.111527	707.515			884	0.032803	179.005
885	0.0394081	237.983			885	0.107826	703.634			885	0.0353882	205.312
886	0.0396019	262.733			886	0.109441	723.861			886	0.0382846	220.932
887	0.0460971	246.478			887	0.111747	683.865			887	0.0350993	232.998
888	0.0456256	273.274			888	0.111412	690.18			888	0.0323223	194.06
889	0.0485087	307.433			889	0.113606	697.99			889	0.0356368	203.193
890	0.0466436	299.09			890	0.115248	757.922			890	0.0341577	215.674
891	0.046023	264.942			891	0.111643	753.065			891	0.0322647	181.075
892	0.0413928	302.719			892	0.116364	711.467			892	0.0371526	218.682
893	0.03327	213.286			893	0.114445	759.215			893	0.0401518	234.415
894	0.0363533	186.861			894	0.113057	761.832			894	0.0416633	236.464
895	0.0402879	244.738			895	0.108038	716.323			895	0.0438613	286.768
896	0.0378939	239.957			896	0.107752	698.831			896	0.0430294	240.257
897	0.0386156	221.073			897	0.11372	684.777			897	0.0412451	208.842
898	0.0395502	232.78			898	0.1173	785.182			898	0.045155	246.509
899	0.0338694	202.094			899	0.117492	789.388			899	0.0417237	273.884
900	0.0364275	208.656			900	0.1183	772.084			900	0.0380702	240.609
901	0.0347785	232.225			901	0.119009	729.389			901	0.0442778	270.011
902	0.0328931	205.625			902	0.118346	769.492			902	0.051635	303.875
903	0.0335664	190.422			903	0.119699	758.031			903	0.0442186	268.716
904	0.0401311	228.46			904	0.117719	748.379			904	0.0462259	257.904
905	0.0498729	293.919			905	0.115882	718.966			905	0.0444356	268.902
906	0.0440086	278.988			906	0.119734	772.789			906	0.0422453	264.297
907	0.0381187	248.95			907	0.120918	752.071			907	0.0392257	252.36
908	0.039599	236.622			908	0.118324	781.101			908	0.0441505	248.51
909	0.0411801	211.501			909	0.117498	789.327			909	0.0398992	268.546
910	0.0455657	229.909			910	0.117438	723.342			910	0.0411063	237.129
911	0.0456086	260.098			911	0.113394	688.337			911	0.0340664	225.167
912	0.0416707	250.17			912	0.116617	770.131			912	0.0312435	202.713
913	0.0395654	257.42			913	0.111663	744.626			913	0.0302761	175.427
914	0.0346665	227.615			914	0.113856	694.118			914	0.0269297	169.889
915	0.0280274	184.308			915	0.114811	728.487			915	0.0276735	157.53
916	0.0265386	185.74			916	0.112738	776.094			916	0.0279761	139.572
917	0.0281184	172.224			917	0.116477	759.067			917	0.0358683	207.112
918	0.0283101	182.071			918	0.114001	714.571			918	0.032596	204.575
919	0.0293147	179.703			919	0.117525	748.257			919	0.0343176	193.6
920	0.0309489	188.815			920	0.117646	748.699			920	0.0335317	207.548
921	0.0314572	199.157			921	0.1158	731.018			921	0.0341449	211.635
922	0.0305517	188.645			922	0.114955	720.742			922	0.0330639	181.151
923	0.0310243	178.799			923	0.116331	763.362			923	0.0340241	207.414
924	0.0296807	193.357			924	0.115013	725.014			924	0.0306482	201.632
925	0.0356486	171.516			925	0.117981	765.189			925	0.0301089	197.752
926	0.0378729	232.656			926	0.114537	755.912			926	0.0255888	162.405
927	0.0383583	244.599			927	0.119576	763.344			927	0.0264684	138.443
928	0.0400391	214.665			928	0.119741	755.243			928	0.0263803	145.322
929	0.043345	247.154			929	0.120471	778.488			929	0.0258332	159.521
930	0.0510092	326.587			930	0.120102	778.596			930	0.027518	152.843
931	0.0413503	286.201			931	0.120505	782.969			931	0.0288199	184.011
932	0.0440604	222.099			932	0.119235	777.315			932	0.0256948	152.811
933	0.0442255	267.848			933	0.119898	760.785			933	0.0284733	166.713
934	0.0391678	237.37			934	0.118936	771.953			934	0.0313827	178.894
935	0.0337059	222.929			935	0.116172	766.967			935	0.0261646	191.956
936	0.0406081	229.949			936	0.121126	776.861			936	0.0260928	160.097
937	0.0470501	319.387			937	0.120431	790.93			937	0.0276788	150.334
938	0.0436659	269.197			938	0.120462	773.556			938	0.0296792	167.271
939	0.0486591	271.158			939	0.118393	805.87			939	0.0297777	178.6
940	0.0639709	398.435			940	0.120766	745.452			940	0.027593	182.095
941	0.0601531	390.196			941	0.119654	813.417			941	0.0282078	159.809
942	0.0582718	389.044			942	0.120426	826.81			942	0.0328707	178.34
943	0.0529481	354.826			943	0.117428	808.254			943	0.035459	217.799
944	0.048771	313.896			944	0.120595	764.314			944	0.0307252	191.049
945	0.0569654	322.6			945	0.120118	796.015			945	0.0358753	224.362
946	0.0621841	378.485			946	0.119905	778.087			946	0.0412407	240.163
947	0.0670998	386.046			947	0.117267	808.66			947	0.0384663	227.23
948	0.0595875	357.937			948	0.120466	766.714			948	0.0406248	225.949
949	0.0537748	329.42			949	0.118436	742.564			949	0.0416813	271.318
950	0.0531485	330.947			950	0.119018	722.112			950	0.0355277	256.219
951	0.0490866	298.227			951	0.120365	796.421			951	0.0342653	223.969
952	0.0430013	295.19			952	0.120473	773.383			952	0.0389549	218.596
953	0.0415366	246.916			953	0.11902	799.605			953	0.0388441	258.463
954	0.0410474	254.089			954	0.11706	762.543			954	0.0344546	204.091
955	0.0442869	261.273			955	0.115839	734.787			955	0.0329679	200.41
956	0.0413268	252.627			956	0.120128	804.507			956	0.0392049	212.062
957	0.0386009	273.756			957	0.1193	735.742			957	0.0345279	210.337
958	0.0391435	216.187			958	0.118143	766.347			958	0.0328452	191.03
959	0.0475945	265.142			959	0.115583	767.792			959	0.0379484	208.977
960	0.0511116	290.31			960	0.12	794.276			960	0.0319388	200.316
961	0.0562655	322.224			961	0.119715	761.186			961	0.0321581	203.549
962	0.0505383	352.595			962	0.116145	810.622			962	0.0392672	214.028
963	0.0462001	328.609			963	0.118889	757.85			963	0.0394329	231.246
964	0.0433962	281.564			964	0.119693	757.244			964	0.0423028	240.783
965	0.0462092	267.058			965	0.119829	811.208			965	0.0387658	242.833
966	0.0476228	310.393			966	0.118725	763.573			966	0.0434395	263.241
967	0.0489645	279.953			967	0.119366	741.331			967	0.0438214	244.201
968	0.056497	306.11			968	0.117509	745.579			968	0.043968	235.325
969	0.0579943	344.536			969	0.119644	736.93			969	0.0449277	251.623
970	0.0631342	358.144			970	0.117692	777.179			970	0.0422292	255.323
971	0.0600655	359.718			971	0.115201	722.724			971	0.0421426	273.525
972	0.0561816	352.267			972	0.11749	790.745			972	0.0398255	239.371
973	0.0553424	345.852			973	0.120155	775.257			973	0.0388782	227.578
974	0.0469764	292.107			974	0.118919	756.38			974	0.0451227	259.639
975	0.053538	343.713			975	0.119101	754.959			975	0.0424526	275.437
976	0.0626268	347.292			976	0.118391	738.545			976	0.0367306	238.932
977	0.069774	357.397			977	0.120422	773.001			977	0.0344882	218.404
978	0.0603862	377.386			978	0.118154	805.35			978	0.0379774	231.846
979	0.063084	380.276			979	0.114246	735.321			979	0.0378057	212.988
980	0.0573235	348.858			980	0.110344	715.435			980	0.0379994	226.48
981	0.0556151	320.228			981	0.123045	747.23			981	0.0339909	212.718
982	0.0511846	326.437			982	0.120943	782.442			982	0.0367337	207.68
983	0.0500668	341.913			983	0.119736	775.912			983	0.035171	192.27
984	0.0523388	303.889			984	0.119648	752.527			984	0.0316383	216.405
985	0.0518379	338.048			985	0.121444	776.009			985	0.0282891	184.672
986	0.0610097	346.928			986	0.120606	782.395			986	0.0302156	174.332
987	0.0625572	388.919			987	0.114932	759.731			987	0.031465	202.576
988	0.0779067	410.722			988	0.11641	732.585			988	0.0314803	217.756
989	0.0826311	538.225			989	0.117201	740.068			989	0.026851	181.796
990	0.0917827	524.068			990	0.116918	709.955			990	0.0312136	205.089
991	0.0962793	544.092			991	0.11961	781.903			991	0.0336797	188.997
992	0.0868015	557.405			992	0.117364	749.791			992	0.033216	221.411
993	0.0883655	565.751			993	0.119922	758.449			993	0.041261	227.242
994	0.1038	608.303			994	0.119216	768.034			994	0.0420489	268.996
995	0.103271	651.743			995	0.11722	748.636			995	0.0400561	237.165
996	0.10585	682.935			996	0.115843	755.881			996	0.0352519	215.014
997	0.104337	656.673			997	0.116696	752.367			997	0.0305731	203.993
998	0.110303	660.139			998	0.119343	743.972			998	0.0387024	233.218
999	0.10793	716.915			999	0.119679	780.446			999	0.035322	235.823
1000	0.112372	652.121			1000	0.121414	761.902			1000	0.038665	231.404
1001	0.114825	743.211			1001	0.121957	785.057			1001	0.0324544	203.159
1002	0.113711	734.456			1002	0.119327	751.22			1002	0.0300754	189.858
1003	0.112228	725.22			1003	0.115806	728.536			1003	0.0352187	175.007
1004	0.119796	782.605			1004	0.115316	737.65			1004	0.0374598	245.178
1005	0.122454	783.11			1005	0.113314	771.243			1005	0.0358298	200.447
1006	0.123337	780.068			1006	0.113972	731.076			1006	0.0385029	216.956
1007	0.124101	818.365			1007	0.106155	676.131			1007	0.0423222	252.845
1008	0.12296	807.819			1008	0.108188	699.513			1008	0.041671	255.5
1009	0.122341	787.842			1009	0.119168	719.677			1009	0.0429329	218.434
1010	0.118863	806.05			1010	0.113631	742.9			1010	0.0363047	246.053
1011	0.118439	758.938			1011	0.120385	718.466			1011	0.033933	213.238
1012	0.117469	754.437			1012	0.120111	778.238			1012	0.0337108	208.888
1013	0.120153	758.172			1013	0.119932	805.841			1013	0.0306831	183.476
1014	0.119643	781.551			1014	0.118157	789.337			1014	0.033304	216.547
1015	0.119784	770.298			1015	0.115743	759.163			1015	0.0348802	198.052
1016	0.120298	771.154			1016	0.119769	783.018			1016	0.0387701	221.645
1017	0.117622	776.127			1017	0.119702	749.651			1017	0.0461612	241.013
1018	0.120855	781.173			1018	0.119818	743.671			1018	0.0416234	257.042
1019	0.120377	760.01			1019	0.119709	807.139			1019	0.0433087	245.12
1020	0.120235	815.276			1020	0.11895	726.674			1020	0.0448061	272.991
1021	0.118526	752.225			1021	0.119235	761.103			1021	0.0442502	246.517
1022	0.116298	777.11			1022	0.115711	787.306			1022	0.050482	277.084
1023	0.120284	793.243			1023	0.118638	745.86			1023	0.048507	285.798
1024	0.119294	823.381			1024	0.117363	726.439			1024	0.0376998	259.164
1025	0.120459	769.334			1025	0.119143	789.985			1025	0.0408486	267.613
1026	0.119426	798.084			1026	0.11926	773.155			1026	0.0494941	311.991
1027	0.119168	781.436			1027	0.119151	756.849			1027	0.0536626	342.386
1028	0.122223	745.374			1028	0.11944	786.862			1028	0.057813	379.527
1029	0.120442	788.768			1029	0.119096	758.289			1029	0.0559074	322.23
1030	0.12148	777.855			1030	0.118962	759.818			1030	0.0537344	327.112
1031	0.113014	743.074			1031	0.116271	783.583			1031	0.0440718	292.646
1032	0.118456	780.375			1032	0.1181	752.628			1032	0.0455522	289.37
1033	0.115418	772.343			1033	0.117484	724.679			1033	0.0429664	246.85
1034	0.123692	799.428			1034	0.118043	782.693			1034	0.0415125	248.043
1035	0.123465	832.071			1035	0.118227	768.529			1035	0.0400419	237.776
1036	0.12137	771.724			1036	0.11872	756.212			1036	0.0364945	221.225
1037	0.122186	780.078			1037	0.119208	758.962			1037	0.0370579	223.045
1038	0.121208	748.798			1038	0.117739	774.552			1038	0.0390934	227.616
1039	0.121167	824.957			1039	0.115054	703.784			1039	0.0389451	258.595
1040	0.119569	734.871			1040	0.113147	744.906			1040	0.0396983	230.099
1041	0.121053	727.111			1041	0.119192	772.965			1041	0.0473827	286.613
1042	0.122916	824.759			1042	0.119052	789.579			1042	0.0494313	316.2
1043	0.123582	825.497			1043	0.118755	782.807			1043	0.042728	275.342
1044	0.125271	799.586			1044	0.118197	809.488			1044	0.0427007	255.089
1045	0.125842	767.572			1045	0.114862	746.205			1045	0.0464415	268.01
1046	0.125153	831.283			1046	0.115945	799.999			1046	0.0504395	295.184
1047	0.120969	762.999			1047	0.116841	751.83			1047	0.0496129	316.306
1048	0.126778	843.914			1048	0.115525	720.56			1048	0.0439248	283.059
1049	0.126477	867.705			1049	0.116512	746.103			1049	0.0415487	258.154
1050	0.125248	797.93			1050	0.116553	760.909			1050	0.0415744	251.576
1051	0.125116	799.71			1051	0.11696	717.062			1051	0.0535989	292.778
1052	0.125322	830.619			1052	0.118195	720.451			1052	0.0591257	304.09
1053	0.126671	789.635			1053	0.116153	796.616			1053	0.0577917	374.341
1054	0.126365	771.484			1054	0.117987	809.231			1054	0.0538321	302.074
1055	0.126844	834.67			1055	0.118005	716.098			1055	0.0530581	371.718
1056	0.12688	788.057			1056	0.117768	767.968			1056	0.0475572	310.109
1057	0.125979	776.582			1057	0.117127	783.067			1057	0.0405593	276.376
1058	0.124759	802.858			1058	0.11844	736.607			1058	0.0434812	287.152
1059	0.124234	788.345			1059	0.11876	775.13			1059	0.0412724	255.754
1060	0.123611	780.354			1060	0.118521	760.437			1060	0.0429326	282.462
1061	0.123869	793.134			1061	0.114559	764.995			1061	0.0376645	235.192
1062	0.121016	773.059			1062	0.114398	756.304			1062	0.0347373	208.731
1063	0.123543	774.597			1063	0.108411	704.822			1063	0.0354386	224.216
1064	0.122882	796.563			1064	0.107377	676.421			1064	0.0371311	244.234
1065	0.123092	850.081			1065	0.106541	669.944			1065	0.0499668	305.15
1066	0.124841	765.506			1066	0.107854	712.247			1066	0.048503	315.006
1067	0.122935	779.838			1067	0.102687	672.691			1067	0.0468627	265.484
1068	0.125447	811.83			1068	0.0973362	603.3			1068	0.0496152	263.371
1069	0.125024	788.21			1069	0.106872	594.085			1069	0.0521978	329.608
1070	0.125398	805.13			1070	0.10885	694.042			1070	0.0572422	326.42
1071	0.124574	777.727			1071	0.108821	719.353			1071	0.0585695	342.917
1072	0.126228	811.475			1072	0.104596	623.562			1072	0.0587836	338.081
1073	0.119978	805.22			1073	0.109584	626.2			1073	0.0520785	334.674
1074	0.126499	726.39			1074	0.120028	755.102			1074	0.0512127	309.045
1075	0.128168	887.096			1075	0.119429	809.15			1075	0.0620995	325.274
1076	0.128398	785.524			1076	0.115699	740.041			1076	0.0545085	357.224
1077	0.129118	855.439			1077	0.117895	746.679			1077	0.0636496	367.045
1078	0.130995	862.895			1078	0.120423	796.176			1078	0.0628903	413.206
1079	0.132986	830.265			1079	0.119332	784.358			1079	0.0602442	361.103
1080	0.130723	816.365			1080	0.117716	750.566			1080	0.0557759	344.492
1081	0.131271	883.9			1081	0.119532	807.369			1081	0.055254	332.126
1082	0.131932	861.088			1082	0.117875	756.514			1082	0.0528475	329.671
1083	0.129464	820.861			1083	0.119796	825.252			1083	0.0476387	301.109
1084	0.123613	814.537			1084	0.118861	747.893			1084	0.0442059	272.708
1085	0.124743	836.314			1085	0.120371	760.356			1085	0.0493157	264.296
1086	0.131098	808.016			1086	0.117354	786.591			1086	0.049599	262.992
1087	0.131085	840.926			1087	0.118564	768.964			1087	0.0481245	277.192
1088	0.134244	834.441			1088	0.119847	756.463			1088	0.0522512	343.521
1089	0.132044	879.044			1089	0.11929	790.654			1089	0.0545262	318.622
1090	0.133146	830.151			1090	0.11961	797.631			1090	0.0488196	291.442
1091	0.131944	861.568			1091	0.119928	701.847			1091	0.0491433	335.246
1092	0.132284	875.299			1092	0.119109	788.959			1092	0.0502775	296.16
1093	0.133033	838.151			1093	0.120301	758.075			1093	0.0460329	276.843
1094	0.13358	917.954			1094	0.120021	719.38			1094	0.0410474	241.631
1095	0.130417	851.023			1095	0.119683	781.909			1095	0.0407822	243.249
1096	0.133324	805.337			1096	0.119714	755.711			1096	0.0378446	241.203
1097	0.136452	864.738			1097	0.119392	737.914			1097	0.0365852	235.14
1098	0.136266	886.144			1098	0.120108	783.104			1098	0.0438646	249.196
1099	0.13868	864.951			1099	0.117424	817.095			1099	0.046159	262.689
1100	0.134745	908.657			1100	0.118059	736.374			1100	0.0408347	249.179
1101	0.133701	853.178			1101	0.113035	707.852			1101	0.0375684	249.229
1102	0.133592	846.8			1102	0.113946	729.662			1102	0.0336813	218.805
1103	0.128931	833.987			1103	0.107486	753.725			1103	0.0307232	180.653
1104	0.13103	811.727			1104	0.109228	672.125			1104	0.0303768	193.592
1105	0.129276	817.763			1105	0.108121	700.94			1105	0.0353017	213.758
1106	0.123873	763.576			1106	0.105625	713.509			1106	0.0399436	223.759
1107	0.118649	793.86			1107	0.10246	625.876			1107	0.0335722	215.941
1108	0.122655	819.017			1108	0.10712	620.934			1108	0.0331751	220.749
1109	0.125808	868.147			1109	0.102169	692.233			1109	0.0340263	206.191
1110	0.12464	794.042			1110	0.0999453	676.058			1110	0.0313478	182.645
1111	0.127951	849.011			1111	0.112277	626.922			1111	0.0280683	168.462
1112	0.127771	804.233			1112	0.120237	759.822			1112	0.0295545	175.557
1113	0.127863	779.664			1113	0.119961	800.305			1113	0.0290097	179.544
1114	0.122743	819.201			1114	0.120339	789.647			1114	0.0310392	184.175
1115	0.122929	804.344			1115	0.118503	753.245			1115	0.0292927	186.463
1116	0.124462	751.649			1116	0.120307	799.968			1116	0.0290825	175.517
1117	0.125287	811.739			1117	0.116318	768.212			1117	0.0267516	182.912
1118	0.127254	810			1118	0.118197	722.493			1118	0.0269624	169.066
1119	0.128904	814.492			1119	0.120335	771.64			1119	0.0271789	173.974
1120	0.126322	842.137			1120	0.118435	792.386			1120	0.0321768	178.326
1121	0.129261	796.884			1121	0.119895	755.475			1121	0.0371193	203.963
1122	0.129701	833.168			1122	0.119945	732.761			1122	0.0394604	226.823
1123	0.128655	821.549			1123	0.119508	772.028			1123	0.0421866	256.439
1124	0.129161	853.052			1124	0.117697	755.549			1124	0.0381528	247.625
1125	0.127509	837.9			1125	0.116118	743.162			1125	0.0353001	221.165
1126	0.126929	791.578			1126	0.117734	764.96			1126	0.0383521	199.899
1127	0.127862	887.201			1127	0.117053	732.929			1127	0.0403929	241.763
1128	0.129786	804.567			1128	0.120237	789.093			1128	0.0362663	224.345
1129	0.129111	812.856			1129	0.120068	790.51			1129	0.0334172	218.318
1130	0.126116	867.829			1130	0.119487	783.947			1130	0.0345431	200.749
1131	0.126261	791.423			1131	0.119689	762.802			1131	0.0391919	193.173
1132	0.122146	796.34			1132	0.118768	711.547			1132	0.0382744	232.465
1133	0.12318	767.031			1133	0.117375	778.256			1133	0.0369162	219.801
1134	0.129769	872.303			1134	0.119426	750.497			1134	0.0365336	224.857
1135	0.129585	831.119			1135	0.119678	787.75			1135	0.041665	214.295
1136	0.127711	801.288			1136	0.119631	769.052			1136	0.0476322	253.545
1137	0.124773	814.211			1137	0.119914	766.572			1137	0.0403776	264.326
1138	0.123638	765.408			1138	0.118275	772.953			1138	0.0387478	221.701
1139	0.118869	753.691			1139	0.116344	792.762			1139	0.0380149	221.509
1140	0.126913	768.586			1140	0.116257	761.647			1140	0.0378588	203.55
1141	0.126366	828.679			1141	0.11772	729.22			1141	0.0412598	253.656
1142	0.12588	813.986			1142	0.116606	735.63			1142	0.0390899	236.701
1143	0.126847	815.204			1143	0.118656	773.491			1143	0.0380107	227.451
1144	0.125113	798.983			1144	0.11612	748.717			1144	0.0383797	232.107
1145	0.128158	829.962			1145	0.112864	737.32			1145	0.0404237	262.809
1146	0.125164	829.463			1146	0.114871	750.578			1146	0.0357131	231.742
1147	0.127396	829.904			1147	0.112418	734.731			1147	0.0395546	259.643
1148	0.129996	845.136			1148	0.113766	682.744			1148	0.0523786	277.76
1149	0.130494	822.887			1149	0.116223	752.906			1149	0.0568753	352.618
1150	0.127267	838.905			1150	0.118722	767.155			1150	0.0466163	286.17
1151	0.129771	832.633			1151	0.117271	737.602			1151	0.044031	277.767
1152	0.129339	807.895			1152	0.115294	772.05			1152	0.0433686	321.573
1153	0.128935	798.747			1153	0.109794	725.023			1153	0.0473513	274.27
1154	0.126373	845.735			1154	0.110223	699.337			1154	0.0486275	311.569
1155	0.127432	793.479			1155	0.119579	734.727			1155	0.0417665	276.313
1156	0.127069	822.113			1156	0.119049	783.814			1156	0.0414176	264.463
1157	0.128914	826.316			1157	0.117884	753.513			1157	0.0393927	254.896
1158	0.1298	875.289			1158	0.119237	757.328			1158	0.0359863	228.914
1159	0.128343	805.35			1159	0.119094	814.556			1159	0.0367864	203.004
1160	0.123423	828.949			1160	0.118982	752.849			1160	0.0379905	230.501
1161	0.128834	819.994			1161	0.118461	726.822			1161	0.0340922	211.332
1162	0.129673	854.33			1162	0.115665	784.153			1162	0.0350987	223.083
1163	0.128976	828.509			1163	0.116996	740.079			1163	0.0387355	207.974
1164	0.127216	806.648			1164	0.115831	735.038			1164	0.0394959	228.272
1165	0.129238	788.472			1165	0.115587	701.803			1165	0.0381439	212.132
1166	0.129536	806.204			1166	0.114092	788.116			1166	0.0467273	242.614
1167	0.127049	799.924			1167	0.112692	724.656			1167	0.0464121	287.545
1168	0.127374	787.56			1168	0.116698	714.5			1168	0.0442142	270.594
1169	0.128895	786.239			1169	0.118377	750.898			1169	0.0407537	238.802
1170	0.12915	857.84			1170	0.117423	764.131			1170	0.0398587	259.95
1171	0.129615	855.875			1171	0.114064	719.554			1171	0.0411287	233.246
1172	0.126903	829.754			1172	0.114071	763.278			1172	0.037247	258.871
1173	0.125421	807.592			1173	0.117013	761.534			1173	0.0388127	231.99
1174	0.122468	848.052			1174	0.11744	726.938			1174	0.041449	275.985
1175	0.117956	749.732			1175	0.118198	721.475			1175	0.0451691	265.718
1176	0.123046	714.933			1176	0.116523	748.929			1176	0.046929	295.626
1177	0.120236	787.611			1177	0.116457	733.932			1177	0.0459071	278.162
1178	0.125289	805.008			1178	0.117598	730.722			1178	0.0459	259.116
1179	0.12678	840.854			1179	0.116638	783.755			1179	0.0546951	312.538
1180	0.126177	866.231			1180	0.116353	731.329			1180	0.0504112	352.922
1181	0.125843	823.53			1181	0.115911	733.592			1181	0.0482053	301.563
1182	0.127232	817.094			1182	0.114906	727.199			1182	0.0464992	284.947
1183	0.128165	833.5			1183	0.114458	714.306			1183	0.0498394	310.513
1184	0.127259	808.188			1184	0.112889	724.415			1184	0.0500986	322.747
1185	0.127942	828.026			1185	0.109554	712.037			1185	0.0524905	324.258
1186	0.125818	845.645			1186	0.104627	682.457			1186	0.0492389	286.213
1187	0.124324	743.246			1187	0.108312	642.539			1187	0.0448435	285.736
1188	0.125696	778.382			1188	0.112511	705.317			1188	0.0472475	271.839
1189	0.127826	827.517			1189	0.11103	720.156			1189	0.0414333	288.28
1190	0.129369	868.021			1190	0.110424	737.354			1190	0.0365922	235.684
1191	0.128426	830.489			1191	0.110796	679.113			1191	0.0365233	224.076
1192	0.128096	857.443			1192	0.108646	728.197			1192	0.032727	225.905
1193	0.125002	822.821			1193	0.103421	664.674			1193	0.0348458	193.59
1194	0.122906	807.196			1194	0.101822	625.902			1194	0.0400573	201.478
1195	0.128409	824.544			1195	0.106404	631.588			1195	0.0381939	238.578
1196	0.122641	824.941			1196	0.110333	690.216			1196	0.0397609	246.276
1197	0.12458	779.488			1197	0.114799	772.42			1197	0.0380716	251.167
1198	0.123258	757.501			1198	0.115697	733.397			1198	0.0347792	218.12
1199	0.125968	838.765			1199	0.116738	785.225			1199	0.0401643	221.613
1200	0.128543	785.529			1200	0.116389	769.58			1200	0.0454477	261.024
1201	0.128791	853.979			1201	0.116471	723.24			1201	0.0440257	274.653
1202	0.130025	885.293			1202	0.114324	736.095			1202	0.0442072	295.669
1203	0.129176	817.243			1203	0.116067	714.016			1203	0.047643	271.662
1204	0.12974	852.816			1204	0.115966	697.088			1204	0.0428422	278.222
1205	0.129869	871.202			1205	0.117866	734.093			1205	0.0387289	250.152
1206	0.126153	839.147			1206	0.11809	823.796			1206	0.040636	248.049
1207	0.125302	782.099			1207	0.118843	770.522			1207	0.0471567	258.062
1208	0.124169	776.563			1208	0.116874	728.519			1208	0.0509835	271.595
1209	0.119458	800.333			1209	0.118939	762.822			1209	0.0550569	350.144
1210	0.121487	753.916			1210	0.117415	753.27			1210	0.0521186	336.922
1211	0.126084	808.639			1211	0.115924	780.437			1211	0.0562116	354.403
1212	0.126388	876.657			1212	0.117594	786.096			1212	0.0584452	336.761
1213	0.124073	788.227			1213	0.117485	747.704			1213	0.0498494	303.636
1214	0.1254	854.899			1214	0.117707	731.96			1214	0.0481431	283.552
1215	0.126056	816.901			1215	0.115504	694.799			1215	0.0431018	295.38
1216	0.127361	783.959			1216	0.114397	753.789			1216	0.0409021	255.071
1217	0.12598	802.895			1217	0.116389	710.735			1217	0.0373047	226.709
1218	0.120452	805.249			1218	0.115807	725.207			1218	0.0343681	222.355
1219	0.120015	769.629			1219	0.116352	782.646			1219	0.0349984	209.884
1220	0.121493	732.828			1220	0.11776	753.345			1220	0.0315319	223.365
1221	0.122557	814.115			1221	0.117578	747.694			1221	0.0355876	197.235
1222	0.123683	778.948			1222	0.117164	712.13			1222	0.0343256	211.711
1223	0.124436	831.019			1223	0.1185	800.761			1223	0.0439369	240.27
1224	0.124422	863.484			1224	0.114904	773.95			1224	0.0464688	285.939
1225	0.123161	779.283			1225	0.118635	724.163			1225	0.0431647	268.704
1226	0.123409	770.728			1226	0.117681	794.156			1226	0.037227	228.978
1227	0.123778	832.455			1227	0.115567	789.938			1227	0.036966	216.557
1228	0.123558	832.273			1228	0.118877	732.975			1228	0.0414133	257.03
1229	0.122635	805.326			1229	0.120602	769.898			1229	0.0453808	242.707
1230	0.122424	846.227			1230	0.118685	789.403			1230	0.0398814	258.092
1231	0.124363	816.864			1231	0.120908	778.29			1231	0.0448785	291.919
1232	0.124277	802.746			1232	0.119139	796.606			1232	0.0381347	246.419
1233	0.119404	811.271			1233	0.119485	790.728			1233	0.0414968	275.192
1234	0.12078	760.145			1234	0.117023	740.629			1234	0.0482355	284.171
1235	0.11813	753.98			1235	0.114782	727.048			1235	0.0439414	274.945
1236	0.116124	770.393			1236	0.111573	712.728			1236	0.0598297	373.876
1237	0.121079	735.075			1237	0.108619	708.347			1237	0.0689055	419.853
1238	0.11981	738.863			1238	0.101434	669.438			1238	0.0623959	393.528
1239	0.116717	776.614			1239	0.0971286	624.948			1239	0.0560591	348.958
1240	0.117053	741.751			1240	0.100702	633.839			1240	0.0535754	304.729
1241	0.118912	726.108			1241	0.111912	700.568			1241	0.058797	363.7
1242	0.11881	805.527			1242	0.119794	690.94			1242	0.0564718	324.57
1243	0.125431	797.304			1243	0.120725	759.094			1243	0.0518679	338.117
1244	0.124914	824.949			1244	0.119673	763.347			1244	0.0467517	300.949
1245	0.119523	828.601			1245	0.120573	788.351			1245	0.0513033	261.727
1246	0.124531	785.464			1246	0.115714	794.877			1246	0.0551403	346.175
1247	0.124436	741.293			1247	0.116026	742.551			1247	0.0501365	344.947
1248	0.124193	846.093			1248	0.117159	688.85			1248	0.0475632	317.899
1249	0.123145	789.399			1249	0.122814	777.449			1249	0.0393774	253.122
1250	0.124383	828.073			1250	0.1239	778.17			1250	0.043444	272.972
1251	0.123766	812.163			1251	0.12092	804.087			1251	0.0422475	293.137
1252	0.12354	789.129			1252	0.120243	756.016			1252	0.0467926	254.924
1253	0.120663	766.578			1253	0.119754	773.468			1253	0.046359	310.605
1254	0.118067	809.818			1254	0.119989	765.613			1254	0.0463287	258.168
1255	0.123799	769.861			1255	0.118456	749.811			1255	0.0421931	283.328
1256	0.123522	817.369			1256	0.120025	807.785			1256	0.0421722	293.695
1257	0.121462	825.63			1257	0.12045	758.509			1257	0.0430204	287.16
1258	0.120624	778.729			1258	0.121477	748.698			1258	0.0473985	279.879
1259	0.120666	752.387			1259	0.121183	785.314			1259	0.0517658	335.667
1260	0.118022	753.071			1260	0.124821	784.091			1260	0.0569117	344.311
1261	0.116696	723.639			1261	0.124174	820.606			1261	0.0521413	341.657
1262	0.113988	732.309			1262	0.126309	806.215			1262	0.0648981	407.659
1263	0.113219	707.589			1263	0.125615	831.021			1263	0.0772698	459.047
1264	0.10525	720.843			1264	0.124629	792.26			1264	0.0735815	466.459
1265	0.0988104	635.795			1265	0.124012	760.448			1265	0.082825	471.657
1266	0.112029	636.712			1266	0.123177	829.872			1266	0.0944619	530.811
1267	0.109791	729.621			1267	0.12065	793.146			1267	0.0798038	546.303
1268	0.112004	699.63			1268	0.1191	733.796			1268	0.0735175	484.16
1269	0.113231	753.207			1269	0.118057	802.259			1269	0.0741126	416.58
1270	0.116336	723.89			1270	0.120237	763.847			1270	0.0925005	530.349
1271	0.117909	778.025			1271	0.11421	752.796			1271	0.0969651	571.242
1272	0.121296	819.703			1272	0.117944	689.616			1272	0.0978757	612.006
1273	0.121825	791.402			1273	0.123767	783.686			1273	0.10257	607.977
1274	0.121694	803.273			1274	0.123687	818.354			1274	0.0969815	592.73
1275	0.121718	771.377			1275	0.123497	788.333			1275	0.0972409	559.275
1276	0.120692	778.877			1276	0.123494	827.458			1276	0.0896559	573.731
1277	0.120824	832.071			1277	0.120513	730.308			1277	0.0973105	636.423
1278	0.121721	785.476			1278	0.120306	741.559			1278	0.10005	625.714
1279	0.118277	749.159			1279	0.127568	789.064			1279	0.102536	577.134
1280	0.120998	783.57			1280	0.126813	809.041			1280	0.107763	597.164
1281	0.119174	772.154			1281	0.127407	798.351			1281	0.101034	660.548
1282	0.122166	747.814			1282	0.12805	797.813			1282	0.112542	624.002
1283	0.121852	776.35			1283	0.123219	867.948			1283	0.125668	755.772
1284	0.122118	809.821			1284	0.127861	800.646			1284	0.126927	754.186
1285	0.118977	778.513			1285	0.13149	839.916			1285	0.122646	771.095
1286	0.121143	766.844			1286	0.128829	844.261			1286	0.122482	807.914
1287	0.118572	785.23			1287	0.126677	794.937			1287	0.127706	797.456
1288	0.121488	749.082			1288	0.128442	830.552			1288	0.128499	823.264
1289	0.121707	757.514			1289	0.127979	878.976			1289	0.129081	874.111
1290	0.121707	803.596			1290	0.129157	763.681			1290	0.129142	871.546
1291	0.115712	715.006			1291	0.125986	849.602			1291	0.128624	801.525
1292	0.119396	778.193			1292	0.129085	847.467			1292	0.12927	824.778
1293	0.121471	763.059			1293	0.130261	848.609			1293	0.125304	833.896
1294	0.120778	795.079			1294	0.131153	833.718			1294	0.128022	765.433
1295	0.117381	747.253			1295	0.129827	895.657			1295	0.12763	811.145
1296	0.120416	748.749			1296	0.131767	850.463			1296	0.129215	855.932
1297	0.122067	796.925			1297	0.131584	843.945			1297	0.126548	854.309
1298	0.120248	769.216			1298	0.132336	824.075			1298	0.128409	846.72
1299	0.121596	749.598			1299	0.13164	860.165			1299	0.124853	813.535
1300	0.119868	806.53			1300	0.130944	827.279			1300	0.126987	766.173
1301	0.11504	762.899			1301	0.128315	805.907			1301	0.124235	829.91
1302	0.116676	711.346			1302	0.126395	828.488			1302	0.123456	766.953
1303	0.115095	741.641			1303	0.132507	896.358			1303	0.124046	805.927
1304	0.109636	710.696			1304	0.131645	875.473			1304	0.124094	854.3
1305	0.112084	679.362			1305	0.131382	864.332			1305	0.123819	841.247
1306	0.11177	668.175			1306	0.13299	861.951			1306	0.12459	764.316
1307	0.1187	738.909			1307	0.129687	810.399			1307	0.123215	819.815
1308	0.11816	754.265			1308	0.125452	809.918			1308	0.127184	801.931
1309	0.118462	749.324			1309	0.120309	796.339			1309	0.124187	794.134
1310	0.119674	728.271			1310	0.129827	867.319			1310	0.12882	826.736
1311	0.121415	823.877			1311	0.131122	887.527			1311	0.12913	819.821
1312	0.121699	801.171			1312	0.132197	853.946			1312	0.12541	812.153
1313	0.122209	776.478			1313	0.131314	840.019			1313	0.124358	811.782
1314	0.121656	819.646			1314	0.13061	850.369			1314	0.128594	867.092
1315	0.121755	787.484			1315	0.130766	812.461			1315	0.12832	831.144
1316	0.120123	756.79			1316	0.12959	821.76			1316	0.129166	816.272
1317	0.12032	807.091			1317	0.127958	815.91			1317	0.124528	802.67
1318	0.118566	810.985			1318	0.129267	883.898			1318	0.129652	801.788
1319	0.112965	711.639			1319	0.128212	825.465			1319	0.129722	794.842
1320	0.11264	733.164			1320	0.129689	812.337			1320	0.128829	797.464
1321	0.113818	725.853			1321	0.129746	827.797			1321	0.129676	834.915
1322	0.115836	680.83			1322	0.128539	827.06			1322	0.130124	855.65
1323	0.114565	751.611			1323	0.128304	808.628			1323	0.127223	790.634
1324	0.120559	799.269			1324	0.127008	872.991			1324	0.126446	838.432
1325	0.121315	752.834			1325	0.127472	809.864			1325	0.126531	810.305
1326	0.119615	783.276			1326	0.128353	791.795			1326	0.128228	806.526
1327	0.12008	756.333			1327	0.130019	823.682			1327	0.128321	806.711
1328	0.116866	784.376			1328	0.129985	817.874			1328	0.125779	851.168
1329	0.117352	761.527			1329	0.12812	813.552			1329	0.129223	836.475
1330	0.113032	749.669			1330	0.121239	850.957			1330	0.122593	804.751
1331	0.120337	771.803			1331	0.12107	775.029			1331	0.115754	764.96
1332	0.121178	760.836			1332	0.115189	720.541			1332	0.116287	721.001
1333	0.121187	755.665			1333	0.121827	833.69			1333	0.117333	710.747
1334	0.120964	822.507			1334	0.12025	798.516			1334	0.113091	759.89
1335	0.120405	762.173			1335	0.121959	769.604			1335	0.119666	731.42
1336	0.118043	782.602			1336	0.123205	801.876			1336	0.130397	782.861
1337	0.12134	757.452			1337	0.125679	790.383			1337	0.129153	829.498
1338	0.121137	819.263			1338	0.124101	803.334			1338	0.127189	828.821
1339	0.120107	740.951			1339	0.12454	777.33			1339	0.125909	819.851
1340	0.121703	795.674			1340	0.125382	811.319			1340	0.130628	802.503
1341	0.121876	794.125			1341	0.12054	820.194			1341	0.128031	859.319
1342	0.121653	772.544			1342	0.118922	789.046			1342	0.129789	783.027
1343	0.121445	843.944			1343	0.126501	810.415			1343	0.129347	872.979
1344	0.119765	761.507			1344	0.130423	838.698			1344	0.126307	838.004
1345	0.121274	699.917			1345	0.130286	869.875			1345	0.125805	816.044
1346	0.121553	797.274			1346	0.129933	889.586			1346	0.121479	853.436
1347	0.118534	747.13			1347	0.127275	832.833			1347	0.123981	748.468
1348	0.116627	766.981			1348	0.124406	806.363			1348	0.12493	852.659
1349	0.114282	748.786			1349	0.125077	858.384			1349	0.125368	831.711
1350	0.117674	765.131			1350	0.130254	871.987			1350	0.127352	824.226
1351	0.12103	763.76			1351	0.131247	904.153			1351	0.128191	858.631
1352	0.119144	805.32			1352	0.130288	819.656			1352	0.1293	851.78
1353	0.117801	793.888			1353	0.132097	872.537			1353	0.125241	795.187
1354	0.117195	735.97			1354	0.131886	902.269			1354	0.124806	810.347
1355	0.116531	744.559			1355	0.131882	881.318			1355	0.127715	805.714
1356	0.116519	742.573			1356	0.131665	835.115			1356	0.127768	749.224
1357	0.116767	746.427			1357	0.131925	890.324			1357	0.128051	832.956
1358	0.118739	792.999			1358	0.128177	797.792			1358	0.12609	839.127
1359	0.11861	798.736			1359	0.124731	828.181			1359	0.128941	804.722
1360	0.117079	763.151			1360	0.123554	765.708			1360	0.129327	868.009
1361	0.116699	751.302			1361	0.131163	846.005			1361	0.12822	830.977
1362	0.11755	771.559			1362	0.128415	836.826			1362	0.131548	792.996
1363	0.117912	754.841			1363	0.130495	825.491			1363	0.129954	862.423
1364	0.12077	755.338			1364	0.130975	862.515			1364	0.130289	873.534
1365	0.120244	798.383			1365	0.126417	826.43			1365	0.130199	798.855
1366	0.120728	794.259			1366	0.121677	804.856			1366	0.129886	898.105
1367	0.121087	774.367			1367	0.122231	769.75			1367	0.131059	829.835
1368	0.120723	754.475			1368	0.128711	793.12			1368	0.131401	792.587
1369	0.120748	743.296			1369	0.131119	831.332			1369	0.132324	794.528
1370	0.121053	752.83			1370	0.13036	811.75			1370	0.132282	852.951
1371	0.121104	795.128			1371	0.128365	875.975			1371	0.131931	875.491
1372	0.12109	758.143			1372	0.125676	834.709			1372	0.130277	851.7
1373	0.117789	755.79			1373	0.131172	815.683			1373	0.128368	839.295
1374	0.118764	738.894			1374	0.129799	848.729			1374	0.12679	814.273
1375	0.115724	774.304			1375	0.126995	848.068			1375	0.128434	749.334
1376	0.116873	763.396			1376	0.128663	816.217			1376	0.13136	879.388
1377	0.119109	716.118			1377	0.12616	893.122			1377	0.131838	873.564
1378	0.115025	777.156			1378	0.131219	848.241			1378	0.132169	859.752
1379	0.11358	755.274			1379	0.130834	812.305			1379	0.132093	874.039
1380	0.119668	722.052			1380	0.127187	845.449			1380	0.133537	823.303
1381	0.119619	757.996			1381	0.130425	889.214			1381	0.132982	837.524
1382	0.118738	757.764			1382	0.130313	829.606			1382	0.133855	835.397
1383	0.118368	774.612			1383	0.126913	841.742			1383	0.133468	908.361
1384	0.120896	761.999			1384	0.13101	853.826			1384	0.131292	810.207
1385	0.120576	791.803			1385	0.129046	849.011			1385	0.131583	837.546
1386	0.12079	806.968			1386	0.130888	867.746			1386	0.133042	864.738
1387	0.120214	728.033			1387	0.128523	888.096			1387	0.132936	857.655
1388	0.118884	774.37			1388	0.131597	837.335			1388	0.129334	828.412
1389	0.118642	743.97			1389	0.130047	841.72			1389	0.126808	802.864
1390	0.120364	738.556			1390	0.13089	844.921			1390	0.132701	886.823
1391	0.119602	739.017			1391	0.131612	859.624			1391	0.133089	874.767
1392	0.119588	804.848			1392	0.130654	903.238			1392	0.13057	819.09
1393	0.119081	762.889			1393	0.13042	831.498			1393	0.132593	904.8
1394	0.120475	776.043			1394	0.128878	841.11			1394	0.130119	843.776
1395	0.118256	797.063			1395	0.127491	790.371			1395	0.125275	817.937
1396	0.12081	789.604			1396	0.128337	826.353			1396	0.125242	820.106
1397	0.121089	749.866			1397	0.127116	766.395			1397	0.121803	812.065
1398	0.12197	807.009			1398	0.130643	862.505			1398	0.125269	779.952
1399	0.120082	752.665			1399	0.126317	852.988			1399	0.123162	838.136
1400	0.11961	765.932			1400	0.13003	765.192			1400	0.127563	812.152
1401	0.118851	824.447			1401	0.132183	885.917			1401	0.125574	834.809
1402	0.118848	774.586			1402	0.131744	856.521			1402	0.11878	794.352
1403	0.121629	716.266			1403	0.131435	812.012			1403	0.121679	764.589
1404	0.121306	827.723			1404	0.131416	904.522			1404	0.121775	796.585
1405	0.122214	773.133			1405	0.130032	827.732			1405	0.126318	750.872
1406	0.121237	756.753			1406	0.130527	822.528			1406	0.12914	851.965
1407	0.116606	797.204			1407	0.128432	863.834			1407	0.132754	831.753
1408	0.115574	706.184			1408	0.129118	854.071			1408	0.133246	855.544
1409	0.118796	694.833			1409	0.126424	818.954			1409	0.12921	856.993
1410	0.119262	792.004			1410	0.129545	841.895			1410	0.12815	849.851
1411	0.121162	738.893			1411	0.130186	826.814			1411	0.128761	778.359
1412	0.118463	773.07			1412	0.127934	830.657			1412	0.130262	781.784
1413	0.121079	757.191			1413	0.131327	848.267			1413	0.127292	861.708
1414	0.120129	806.194			1414	0.130733	821.771			1414	0.130885	859.726
1415	0.114443	757.91			1415	0.129979	839.477			1415	0.128606	849.498
1416	0.113941	685.893			1416	0.131011	808.675			1416	0.13136	839.329
1417	0.11509	764.969			1417	0.131361	857.754			1417	0.131907	839.953
1418	0.115188	712.568			1418	0.131729	841.659			1418	0.12674	777.888
1419	0.115201	712.685			1419	0.13043	819.24			1419	0.130321	828.785
1420	0.11998	703.138			1420	0.126817	860.106			1420	0.131827	883.247
1421	0.11653	768.927			1421	0.128879	860.989			1421	0.130329	811.82
1422	0.121452	782.055			1422	0.128975	819.844			1422	0.120334	845.463
1423	0.119347	759.835			1423	0.124074	808.78			1423	0.118975	760.112
1424	0.116176	778.811			1424	0.129341	818.7			1424	0.121503	761.996
1425	0.113094	689.944			1425	0.1304	838.539			1425	0.122317	772.134
1426	0.117314	672.154			1426	0.131446	836.65			1426	0.12764	867.825
1427	0.116056	743.274			1427	0.127866	834.649			1427	0.129224	776.403
1428	0.115846	727.944			1428	0.130038	804.878			1428	0.132311	843.921
1429	0.11317	735.129			1429	0.131247	886.604			1429	0.130325	862.14
1430	0.120458	732.101			1430	0.130894	840.003			1430	0.128651	869.869
1431	0.120693	777.099			1431	0.131622	796.468			1431	0.127566	796.317
1432	0.12062	823.718			1432	0.130664	844.371			1432	0.126435	864.613
1433	0.121661	762.629			1433	0.129231	852.093			1433	0.125837	819.42
1434	0.120691	724.824			1434	0.127959	818.53			1434	0.130092	819.651
1435	0.121519	797.135			1435	0.129494	765.437			1435	0.12967	861.141
1436	0.121552	773.058			1436	0.130577	876.178			1436	0.129628	863.275
1437	0.121557	815.352			1437	0.128116	804.721			1437	0.129847	814.124
1438	0.120553	792.382			1438	0.130252	870.295			1438	0.128884	896.89
1439	0.121144	789.385			1439	0.127191	849.179			1439	0.130082	862.303
1440	0.120655	755.273			1440	0.131137	819.604			1440	0.127008	797.119
1441	0.12005	777.107			1441	0.128567	841.507			1441	0.126976	847.37
1442	0.121839	785.295			1442	0.131652	833.516			1442	0.128134	788.355
1443	0.120249	760.56			1443	0.131823	842.929			1443	0.125191	836.493
1444	0.121532	767.981			1444	0.131202	836.4			1444	0.127617	800.299
1445	0.120742	814.118			1445	0.131747	861.032			1445	0.127577	843.132
1446	0.120799	777.749			1446	0.131084	844.215			1446	0.129254	794.389
1447	0.12464	776.154			1447	0.129906	868.531			1447	0.127482	844.01
1448	0.122598	811.118			1448	0.13073	829.137			1448	0.127276	839.694
1449	0.124509	770.521			1449	0.131564	898.332			1449	0.129589	813.264
1450	0.124642	780.076			1450	0.131451	829.523			1450	0.124724	818
1451	0.122329	798.829			1451	0.13114	781.698			1451	0.124112	783.9
1452	0.120931	804.477			1452	0.130473	835.642			1452	0.122002	813.382
1453	0.119895	759.847			1453	0.130841	840.707			1453	0.122512	797.429
1454	0.117406	774.648			1454	0.129047	838.334			1454	0.122452	801.65
1455	0.115004	768.461			1455	0.130837	871.994			1455	0.120238	766.207
1456	0.116997	739.985			1456	0.130769	857.642			1456	0.117366	782.414
1457	0.12275	729.916			1457	0.125623	826.681			1457	0.119498	723.411
1458	0.123486	767.962			1458	0.121612	824.597			1458	0.119767	740.501
1459	0.121203	810.459			1459	0.122991	767.832			1459	0.120384	775.15
1460	0.115647	707.336			1460	0.123889	730.169			1460	0.119852	777.289
1461	0.124197	783.368			1461	0.125141	790.009			1461	0.120191	746.928
1462	0.122091	803.036			1462	0.129275	869.08			1462	0.118833	768.134
1463	0.122586	772.35			1463	0.127149	869.651			1463	0.119331	794.41
1464	0.119529	764.06			1464	0.131075	839.571			1464	0.117443	815.405
1465	0.116814	749.109			1465	0.130849	852.65			1465	0.114727	704.268
1466	0.12147	783.795			1466	0.130812	845.163			1466	0.115336	750.504
1467	0.121185	791.231			1467	0.130564	829.104			1467	0.118174	737.21
1468	0.122569	785.614			1468	0.130566	811.032			1468	0.118263	749.94
1469	0.122254	850.749			1469	0.130254	871.413			1469	0.118936	730.052
1470	0.123106	786.39			1470	0.128324	837.378			1470	0.11861	788.043
1471	0.122135	799.592			1471	0.129328	870.109			1471	0.118597	744.374
1472	0.122044	762.114			1472	0.129872	838.823			1472	0.117175	723.617
1473	0.122435	802.743			1473	0.131136	803.102			1473	0.115361	761.662
1474	0.121103	812.375			1474	0.123654	862.338			1474	0.113044	729.587
1475	0.121554	807.238			1475	0.120668	819.571			1475	0.11336	702.742
1476	0.122475	766.64			1476	0.124783	747.522			1476	0.116745	768.036
1477	0.122714	791.581			1477	0.124165	850.893			1477	0.117804	776.16
1478	0.122351	783.999			1478	0.127524	786.427			1478	0.116849	779.938
1479	0.119802	779.401			1479	0.127435	801.302			1479	0.117821	778.88
1480	0.121924	791.591			1480	0.127413	753.453			1480	0.116741	741.99
1481	0.121884	809.865			1481	0.131081	838.91			1481	0.115075	732.854
1482	0.12291	773.798			1482	0.129086	836.576			1482	0.115216	735.183
1483	0.120477	761.714			1483	0.130362	810.065			1483	0.105661	699.055
1484	0.120803	798.586			1484	0.126851	865.195			1484	0.114691	671.002
1485	0.118156	754.781			1485	0.126799	776.142			1485	0.113195	732.1
1486	0.114546	742.494			1486	0.131008	808.391			1486	0.114048	755.735
1487	0.122213	805.999			1487	0.129861	843.243			1487	0.112155	677.426
1488	0.122667	810.657			1488	0.129315	855.928			1488	0.114108	729.283
1489	0.120445	781.52			1489	0.131312	808.36			1489	0.116265	677.276
1490	0.117213	790.152			1490	0.131054	803.805			1490	0.114601	735.462
1491	0.116112	747.394			1491	0.12851	858.198			1491	0.119681	668.977
1492	0.116693	716.294			1492	0.131557	835.305			1492	0.119896	755.702
1493	0.114354	732.481			1493	0.130465	818.148			1493	0.119606	780.137
1494	0.117971	788.894			1494	0.131142	866.608			1494	0.119769	751.208
1495	0.115245	767.325			1495	0.128448	890.904			1495	0.120168	774.209
1496	0.114507	702.5			1496	0.127423	814.73			1496	0.119174	766.106
1497	0.11644	787.615			1497	0.130474	857.451			1497	0.119117	792.871
1498	0.114018	715.503			1498	0.128733	843.43			1498	0.118054	772.112
1499	0.111494	685.784			1499	0.131612	850.697			1499	0.117354	750.326
1500	0.110036	735.896			1500	0.131392	894.809			1500	0.11394	726.39
1501	0.102309	657.798			1501	0.131701	845.13			1501	0.116042	777.542
1502	0.101731	638.022			1502	0.13113	794.414			1502	0.119821	799.955
1503	0.104242	717.45			1503	0.131525	868.455			1503	0.117724	838.294
1504	0.112767	720.517			1504	0.1313	894.703			1504	0.11922	760.913
1505	0.113316	733.035			1505	0.131516	829.975			1505	0.119487	747.945
1506	0.115172	737.872			1506	0.131231	841.723			1506	0.121369	798.274
1507	0.116291	734.06			1507	0.12667	794.761			1507	0.120057	791.443
1508	0.115802	727.82			1508	0.129353	774.043			1508	0.120389	723.42
1509	0.117639	753.271			1509	0.130639	848.198			1509	0.120343	730.651
1510	0.116302	757.013			1510	0.129906	842.676			1510	0.120252	793.661
1511	0.116661	781.85			1511	0.129153	858.267			1511	0.12012	723.406
1512	0.110114	746.754			1512	0.129552	817.481			1512	0.119889	788.078
1513	0.105399	726.413			1513	0.129505	825.872			1513	0.119924	757.464
1514	0.110279	698.346			1514	0.130731	825.211			1514	0.119426	728.747
1515	0.110209	687.228			1515	0.128571	806.776			1515	0.12021	733.347
1516	0.1125	708.725			1516	0.129489	864.965			1516	0.120233	788.973
1517	0.115308	720.403			1517	0.131197	835.074			1517	0.119336	795.269
1518	0.1162	794.733			1518	0.131103	865.079			1518	0.118411	743.844
1519	0.117895	771.583			1519	0.130678	845.491			1519	0.117752	747.231
1520	0.117122	768.071			1520	0.127735	848.569			1520	0.113082	738.319
1521	0.117293	793.952			1521	0.131349	841.612			1521	0.109434	683.137
1522	0.11886	759.374			1522	0.130865	813.813			1522	0.11531	726.99
1523	0.116785	760.364			1523	0.131727	880.113			1523	0.115755	680.636
1524	0.118283	825.557			1524	0.131441	881.099			1524	0.119665	763.69
1525	0.117446	781.833			1525	0.12941	873.461			1525	0.119644	801.573
1526	0.116055	712.511			1526	0.122078	864.035			1526	0.120262	757.141
1527	0.114024	727.41			1527	0.131123	806.713			1527	0.120138	789.022
1528	0.117658	784.424			1528	0.126997	815.827			1528	0.120041	796.14
1529	0.11755	781.114			1529	0.125648	811.771			1529	0.119086	750.325
1530	0.117444	778.831			1530	0.122492	779.568			1530	0.117501	765.473
1531	0.117755	771.115			1531	0.125663	754.685			1531	0.116403	758.377
1532	0.116571	720.94			1532	0.127172	809.522			1532	0.115956	719.153
1533	0.117285	784.913			1533	0.130379	812.51			1533	0.11856	761.148
1534	0.117036	772.735			1534	0.129397	768.758			1534	0.11946	782.821
1535	0.116134	723.988			1535	0.127088	832.617			1535	0.11846	790.577
1536	0.114672	766.395			1536	0.131399	821.629			1536	0.118498	793.242
1537	0.116091	734.622			1537	0.130865	867.305			1537	0.117051	773.329
1538	0.116695	761.821			1538	0.131314	815.225			1538	0.117205	721.397
1539	0.116763	771.31			1539	0.126135	861.031			1539	0.116571	728.067
1540	0.116938	781.694			1540	0.131398	804.839			1540	0.113265	760.971
1541	0.115309	742.175			1541	0.131443	839.412			1541	0.104941	671.07
1542	0.112765	768.709			1542	0.131168	881.642			1542	0.106463	705.664
1543	0.114619	744.421			1543	0.131469	859.229			1543	0.111419	736.948
1544	0.115036	811.33			1544	0.130825	859.128			1544	0.110313	684.391
1545	0.113395	705.344			1545	0.130174	859.814			1545	0.116115	707.389
1546	0.110404	738.465			1546	0.131553	893.225			1546	0.116443	733.954
1547	0.113135	714.324			1547	0.131558	842.1			1547	0.117072	785.683
1548	0.110429	710.619			1548	0.129941	843.234			1548	0.117806	714.721
1549	0.111841	664.073			1549	0.13085	862.62			1549	0.115933	789.587
1550	0.111372	738.633			1550	0.13096	847.957			1550	0.118565	748.681
1551	0.109258	696.054			1551	0.130616	899.572			1551	0.119697	797.544
1552	0.114168	708.472			1552	0.130474	823.035			1552	0.118661	780.037
1553	0.112683	685.597			1553	0.127804	790.198			1553	0.118322	772.314
1554	0.113546	782.418			1554	0.127945	859.214			1554	0.114987	727.527
1555	0.113027	712.364			1555	0.126788	810.297			1555	0.117923	747.435
1556	0.113386	682.306			1556	0.126615	842.579			1556	0.118188	807.933
1557	0.110231	739.919			1557	0.129591	842.58			1557	0.120233	763.78
1558	0.112931	722.435			1558	0.128996	834.694			1558	0.118918	781.572
1559	0.111751	707.439			1559	0.129229	842.877			1559	0.119916	788.101
1560	0.11594	781.637			1560	0.127295	916.223			1560	0.119636	754.144
1561	0.115485	727.866			1561	0.127364	805.56			1561	0.119243	775.383
1562	0.11553	741.778			1562	0.128071	845.108			1562	0.11914	774.341
1563	0.114693	734.631			1563	0.127637	843.636			1563	0.119942	764.88
1564	0.113907	744.34			1564	0.125423	790.202			1564	0.116931	743.426
1565	0.115916	739.15			1565	0.120687	838.295			1565	0.116071	766.194
1566	0.114401	737.363			1566	0.121046	790.061			1566	0.112411	751.897
1567	0.112869	702.927			1567	0.121535	748.46			1567	0.113696	737.718
1568	0.114739	727.597			1568	0.122989	800.36			1568	0.114249	705.224
1569	0.114878	758.766			1569	0.123954	817.814			1569	0.116209	723.232
1570	0.115089	726.544			1570	0.117608	774.505			1570	0.117738	734.007
1571	0.114177	752.338			1571	0.1096	739.46			1571	0.118443	756.058
1572	0.112909	729.982			1572	0.104625	677.818			1572	0.1188	760.179
1573	0.113226	755.958			1573	0.100999	639.923			1573	0.117633	740.083
1574	0.114721	736.347			1574	0.0955172	599.745			1574	0.123157	805.152
1575	0.114219	735.549			1575	0.0992808	638.131			1575	0.12348	793.616
1576	0.113908	744.038			1576	0.100041	619.501			1576	0.121109	808.348
1577	0.114004	735.448			1577	0.104104	664.943			1577	0.12547	730.54
1578	0.112212	720.384			1578	0.112541	681.029			1578	0.124366	813.859
1579	0.111059	700.01			1579	0.116375	771.494			1579	0.124377	823.459
1580	0.113979	716.499			1580	0.120284	764.894			1580	0.126994	812.255
1581	0.113016	751.824			1581	0.11718	757.099			1581	0.12678	835.134
1582	0.113115	781.176			1582	0.116188	752.953			1582	0.124155	794.932
1583	0.114571	738.453			1583	0.118129	783.286			1583	0.119613	730.465
1584	0.113563	728.659			1584	0.117051	769.746			1584	0.121218	806.229
1585	0.113854	734.431			1585	0.116692	740.402			1585	0.124783	793.09
1586	0.112948	729.955			1586	0.116131	739.904			1586	0.129071	794.398
1587	0.113206	741.984			1587	0.115158	716.015			1587	0.127	804.816
1588	0.113615	765.039			1588	0.115876	690.947			1588	0.124039	844.691
1589	0.111641	694.312			1589	0.113838	762.124			1589	0.125861	844.663
1590	0.112029	677.858			1590	0.108793	706.911			1590	0.124327	776.542
1591	0.113832	719.562			1591	0.107482	636.434			1591	0.119049	801
1592	0.110549	742.216			1592	0.111312	683.302			1592	0.122752	769.159
1593	0.113149	698.719			1593	0.112743	746.645			1593	0.119841	769.658
1594	0.113468	709.934			1594	0.118148	704.12			1594	0.117385	772.235
1595	0.113481	793.701			1595	0.118351	737.38			1595	0.117857	758.143
1596	0.11329	765.285			1596	0.116659	810.193			1596	0.113786	733.064
1597	0.110873	786.232			1597	0.11224	760.543			1597	0.117993	733.678
1598	0.108617	656.372			1598	0.116116	716.46			1598	0.119611	776.451
1599	0.110741	708.787			1599	0.115922	738.225			1599	0.120644	739.802
1600	0.112615	720.099			1600	0.110507	739.789			1600	0.120679	840.368
1601	0.113614	680.901			1601	0.111913	660.113			1601	0.120383	759.624
1602	0.113417	691.356			1602	0.115257	705.477			1602	0.120515	745.744
1603	0.110816	734.846			1603	0.113103	746.679			1603	0.118354	774.661
1604	0.113016	720.699			1604	0.114112	738.633			1604	0.119529	775.799
1605	0.110021	733.288			1605	0.113421	707.774			1605	0.118495	744.521
1606	0.106576	694.292			1606	0.115417	786.773			1606	0.116406	749.663
1607	0.10903	662.979			1607	0.112999	730.039			1607	0.118903	760.741
1608	0.108204	673.949			1608	0.113715	686.042			1608	0.119144	777.087
1609	0.113085	708.462			1609	0.111903	761.34			1609	0.119806	706.615
1610	0.114085	768.578			1610	0.113013	734.952			1610	0.119824	799.597
1611	0.114443	756.391			1611	0.113317	674.598			1611	0.118315	771.396
1612	0.114115	728.586			1612	0.11243	742.543			1612	0.119381	743.137
1613	0.113625	770.767			1613	0.111577	713.647			1613	0.118687	771.16
1614	0.11316	718.983			1614	0.111823	712.999			1614	0.117735	744.318
1615	0.111409	701.616			1615	0.110637	734.404			1615	0.119163	749.339
1616	0.112965	730.095			1616	0.110614	682.666			1616	0.119971	831.617
1617	0.112726	712.858			1617	0.110032	687.59			1617	0.11905	765.281
1618	0.113096	699.053			1618	0.1019	688.071			1618	0.118434	790.568
1619	0.111673	712.019			1619	0.103052	672.45			1619	0.118286	761.432
1620	0.112851	750.216			1620	0.107075	648.982			1620	0.116811	750.644
1621	0.111765	705.693			1621	0.10946	641.451			1621	0.116552	776.622
1622	0.112811	722.437			1622	0.110108	759.982			1622	0.112293	811.789
1623	0.112676	764.493			1623	0.110917	688.448			1623	0.115408	707.77
1624	0.112637	694.297			1624	0.111685	697.923			1624	0.116641	772.329
1625	0.112658	695.261			1625	0.111538	747.724			1625	0.119104	773.396
1626	0.110828	740.273			1626	0.11019	700.745			1626	0.11931	736.104
1627	0.10911	705.604			1627	0.111942	678.754			1627	0.118451	755.958
1628	0.108459	680.404			1628	0.109049	728.827			1628	0.117619	774.991
1629	0.111082	692.274			1629	0.110394	712.709			1629	0.117365	749.72
1630	0.110969	732.875			1630	0.111667	710.725			1630	0.118264	739.819
1631	0.110141	717.642			1631	0.112082	728.459			1631	0.118709	758.123
1632	0.109152	695.007			1632	0.110361	691.48			1632	0.119	759.85
1633	0.110826	728.488			1633	0.111636	672.278			1633	0.119496	733.703
1634	0.112292	712.815			1634	0.112564	689.104			1634	0.118541	752.496
1635	0.108904	696.117			1635	0.111959	735.113			1635	0.117018	793.973
1636	0.112456	712.161			1636	0.112893	722.126			1636	0.118608	755.046
1637	0.112399	748.091			1637	0.112421	669.041			1637	0.117358	740.57
1638	0.112428	705.883			1638	0.110248	739.395			1638	0.117168	746.01
1639	0.112736	731.464			1639	0.110391	712.316			1639	0.111608	734.73
1640	0.112876	722.251			1640	0.111961	718.697			1640	0.112699	695.542
1641	0.113072	687.711			1641	0.1084	737.838			1641	0.113838	736.589
1642	0.111047	775.611			1642	0.106954	675.832			1642	0.114308	734.374
1643	0.112954	725.259			1643	0.10711	656.055			1643	0.11425	696.739
1644	0.111846	718.524			1644	0.108172	767.668			1644	0.118381	713.719
1645	0.111073	690.817			1645	0.108926	672.546			1645	0.12	809.524
1646	0.110052	693.852			1646	0.106422	666.509			1646	0.120731	766.373
1647	0.108582	670.139			1647	0.110061	693.028			1647	0.120755	728.217
1648	0.104657	681.815			1648	0.111417	728.28			1648	0.120798	787.859
1649	0.108969	687.65			1649	0.110296	688.179			1649	0.117171	767.04
1650	0.11153	688.561			1650	0.110087	676.554			1650	0.12004	727.083
1651	0.11148	690.204			1651	0.10849	758.452			1651	0.122461	793.974
1652	0.111832	704.738			1652	0.105202	684.356			1652	0.121767	765.726
1653	0.111498	702.911			1653	0.105103	662.753			1653	0.121364	747.366
1654	0.111998	690.636			1654	0.113594	749.442			1654	0.122715	796.28
1655	0.111559	694.419			1655	0.113543	708.671			1655	0.123587	822.231
1656	0.110142	719.268			1656	0.114698	734.182			1656	0.122569	786.455
1657	0.109287	709.686			1657	0.114579	792.483			1657	0.119643	747.96
1658	0.112294	703.589			1658	0.111998	732.583			1658	0.122177	868.679
1659	0.112814	669.177			1659	0.114732	728.687			1659	0.122946	831.689
1660	0.111351	746.254			1660	0.114441	752.1			1660	0.121317	822.243
1661	0.110204	686.096			1661	0.112587	703.779			1661	0.119635	821.756
1662	0.110235	709.577			1662	0.107463	705.026			1662	0.123307	814.233
1663	0.107663	690.715			1663	0.113159	757.046			1663	0.121989	765.716
1664	0.105906	736.481			1664	0.114076	757.137			1664	0.1215	771.289
1665	0.107449	700.606			1665	0.113379	685.837			1665	0.122549	788.34
1666	0.1111	691.529			1666	0.115325	755.594			1666	0.122802	841.291
1667	0.108889	684.296			1667	0.116982	784.876			1667	0.120359	813.666
1668	0.105656	665.201			1668	0.117283	782.443			1668	0.112867	761.399
1669	0.106737	690.929			1669	0.116728	777.544			1669	0.109956	684.397
1670	0.104294	692.149			1670	0.116042	731.447			1670	0.120266	717.892
1671	0.109218	662.307			1671	0.117894	771.704			1671	0.120937	771.073
1672	0.109322	757.697			1672	0.117817	762.871			1672	0.121401	808.677
1673	0.110414	739.808			1673	0.116647	771.071			1673	0.120532	767.121
1674	0.109959	675.245			1674	0.112355	738.532			1674	0.120861	784.562
1675	0.110205	756.07			1675	0.118965	743.371			1675	0.121314	776.408
1676	0.110829	734.668			1676	0.120214	792.281			1676	0.121583	782.105
1677	0.108221	700.746			1677	0.122702	799.939			1677	0.121083	747.923
1678	0.109857	723.073			1678	0.123064	766.691			1678	0.120041	767.64
1679	0.109817	733.523			1679	0.123645	806.465			1679	0.116186	791.637
1680	0.111152	698.003			1680	0.122086	800.816			1680	0.114039	706.717
1681	0.109656	705.628			1681	0.123711	759.055			1681	0.113618	685.507
1682	0.104646	684.32			1682	0.121909	768.449			1682	0.118294	755.29
1683	0.107905	708.917			1683	0.122778	809.544			1683	0.120995	713.193
1684	0.107934	690.36			1684	0.121723	767.635			1684	0.121244	754.008
1685	0.108845	715.698			1685	0.120742	747.766			1685	0.119832	789.494
1686	0.106081	662.499			1686	0.122835	800.518			1686	0.121124	785.979
1687	0.106418	687.614			1687	0.123709	811.499			1687	0.121454	839.751
1688	0.10823	711.498			1688	0.123403	755.431			1688	0.121531	741.308
1689	0.106182	652.847			1689	0.122383	855.688			1689	0.121204	789.855
1690	0.102906	666.434			1690	0.124665	787.114			1690	0.118214	777.57
1691	0.0978292	637.214			1691	0.124792	797.473			1691	0.114888	724.987
1692	0.10335	683.284			1692	0.124927	822.112			1692	0.116898	769.717
1693	0.103024	677.971			1693	0.123725	793.437			1693	0.115731	716.412
1694	0.0997459	639.814			1694	0.124671	795.355			1694	0.119195	769.118
1695	0.102755	650.258			1695	0.126892	775.846			1695	0.118664	764.836
1696	0.102832	628.842			1696	0.128328	814.358			1696	0.118612	782.99
1697	0.100748	615.138			1697	0.13475	868.951			1697	0.118022	755.652
1698	0.0983935	652.086			1698	0.135697	854.721			1698	0.116797	791.189
1699	0.0998341	642.336			1699	0.134491	837.468			1699	0.118657	786.312
1700	0.0968702	638.703			1700	0.131954	880.407			1700	0.118811	748.191
1701	0.0984419	632.478			1701	0.133158	835.546			1701	0.116933	767.83
1702	0.0932666	600.05			1702	0.126982	926.858			1702	0.116437	770.985
1703	0.0895126	601.533			1703	0.129035	836.462			1703	0.115563	694.291
1704	0.0915226	612.068			1704	0.13251	790.976			1704	0.117097	748.635
1705	0.0951115	584.836			1705	0.130913	875.789			1705	0.115128	751.816
1706	0.0977208	616.443			1706	0.132842	855.622			1706	0.117675	722.709
1707	0.0973452	660.543			1707	0.132143	848.622			1707	0.118292	727.452
1708	0.100902	676.914			1708	0.130302	851.19			1708	0.11759	722.702
1709	0.101567	648.729			1709	0.127905	815.8			1709	0.117554	747.931
1710	0.100345	611.425			1710	0.134133	864.168			1710	0.117585	744.026
1711	0.0974869	659.736			1711	0.136655	862.638			1711	0.118326	723.406
1712	0.100733	649.824			1712	0.138067	902.943			1712	0.117151	776.456
1713	0.100588	632.163			1713	0.137487	860.424			1713	0.116504	727.812
1714	0.0995851	617.384			1714	0.140504	854.831			1714	0.110858	722.582
1715	0.0990026	669.937			1715	0.140681	892.381			1715	0.115716	765.529
1716	0.0962664	595.075			1716	0.141194	939.055			1716	0.113339	728.896
1717	0.0970477	589.863			1717	0.140627	886.693			1717	0.114423	743.8
1718	0.0988601	634.992			1718	0.139568	946.653			1718	0.114212	741.389
1719	0.0988286	644.351			1719	0.1397	906.377			1719	0.114554	755.018
1720	0.0984258	630.251			1720	0.137511	877.712			1720	0.114768	752.563
1721	0.0975558	628.607			1721	0.138132	908.966			1721	0.114394	745.76
1722	0.0988448	649.568			1722	0.139165	956.199			1722	0.110498	756.509
1723	0.0987952	619.834			1723	0.139762	892.99			1723	0.113105	708.498
1724	0.0989819	643.551			1724	0.137616	934.976			1724	0.112368	738.144
1725	0.0976368	671.579			1725	0.140522	914.087			1725	0.111418	717.403
1726	0.097947	637.55			1726	0.140111	847.611			1726	0.107763	686.306
1727	0.0962053	635.84			1727	0.139748	953.543			1727	0.111291	677.641
1728	0.0975663	653.517			1728	0.139809	926.332			1728	0.110533	721.707
1729	0.0979519	628.622			1729	0.140542	859.332			1729	0.107065	679.376
1730	0.0970313	625.897			1730	0.140927	922.762			1730	0.106781	683.677
1731	0.0977013	651.179			1731	0.139551	878.644			1731	0.108254	695.188
1732	0.0963838	598.718			1732	0.133914	843.102			1732	0.106695	671.173
1733	0.095924	561.424			1733	0.133732	828.991			1733	0.109142	699.422
1734	0.0966936	611.883			1734	0.140396	923.77			1734	0.112736	716.156
1735	0.0966991	636.864			1735	0.138699	871.812			1735	0.112447	754.375
1736	0.0961899	605.272			1736	0.140648	853.298			1736	0.112193	696.324
1737	0.094405	637.81			1737	0.140252	953.29			1737	0.110351	716.974
1738	0.093155	571.144			1738	0.13867	867.189			1738	0.109128	732.513
1739	0.0947004	567.617			1739	0.140256	905.025			1739	0.112304	709.024
1740	0.0958691	577.365			1740	0.140175	921.943			1740	0.112339	741.751
1741	0.0949697	627.083			1741	0.140772	905.663			1741	0.110745	748.908
1742	0.0951183	583.869			1742	0.140231	898.572			1742	0.110645	736.944
1743	0.0952375	609.985			1743	0.139566	948.821			1743	0.109576	666.739
1744	0.0952484	618.58			1744	0.138899	897.434			1744	0.110329	710.883
1745	0.0954742	622.476			1745	0.137869	902.665			1745	0.110564	707.553
1746	0.0962852	582.704			1746	0.140339	872.852			1746	0.108735	687.682
1747	0.0952334	591.309			1747	0.13862	914.548			1747	0.108998	655.994
1748	0.0950015	640.954			1748	0.140458	923.475			1748	0.110287	735.457
1749	0.0943388	589.223			1749	0.140509	926.995			1749	0.109963	725.25
1750	0.0967768	595.185			1750	0.139077	921.101			1750	0.105739	655.766
1751	0.0962076	665.655			1751	0.140177	902.04			1751	0.109923	703.185
1752	0.0966899	621.688			1752	0.140662	938.868			1752	0.111563	729.825
1753	0.096675	624.705			1753	0.141063	915.517			1753	0.111179	696.373
1754	0.0962974	637.991			1754	0.140581	941.494			1754	0.111778	724.881
1755	0.0969627	599.809			1755	0.13722	926.317			1755	0.110844	721.084
1756	0.0966427	596.101			1756	0.140928	917.559			1756	0.109421	686.3
1757	0.0966685	640.886			1757	0.139427	930.6			1757	0.110708	751.772
1758	0.0967285	634.798			1758	0.140424	862.659			1758	0.111242	712.306
1759	0.0969134	598.032			1759	0.140056	848.772			1759	0.11099	710.756
1760	0.0963229	650.689			1760	0.13795	937.047			1760	0.110229	720.809
1761	0.0964279	602.252			1761	0.139798	880.121			1761	0.107002	738.774
1762	0.0962269	620.313			1762	0.139872	921.055			1762	0.110041	692.602
1763	0.0958317	626.804			1763	0.139236	911.929			1763	0.108746	720.911
1764	0.0949171	655.34			1764	0.140024	914.711			1764	0.108667	651.258
1765	0.0961294	635.843			1765	0.139485	913.468			1765	0.109624	664.953
1766	0.093889	648.793			1766	0.140443	875.175			1766	0.109542	662.503
1767	0.0902692	570.237			1767	0.139071	955.52			1767	0.108915	706.49
1768	0.0911069	586.697			1768	0.132411	854.301			1768	0.108638	676.91
1769	0.0918114	579.523			1769	0.126989	861.654			1769	0.108758	715.597
1770	0.0927722	566.579			1770	0.122477	801.915			1770	0.109022	719.214
1771	0.0946647	550.298			1771	0.110496	737.458			1771	0.108729	715.713
1772	0.0936851	631.158			1772	0.112112	735.313			1772	0.108505	682.551
1773	0.0934008	603.645			1773	0.117803	700.212			1773	0.1082	716.36
1774	0.095639	596.924			1774	0.118217	720.549			1774	0.108218	702.529
1775	0.0948381	624.255			1775	0.123473	742.871			1775	0.104716	645.962
1776	0.0963352	619.706			1776	0.129273	739.997			1776	0.0961047	644.291
1777	0.0951397	617.805			1777	0.134311	855.136			1777	0.100553	585.449
1778	0.0963571	583.772			1778	0.135014	879.002			1778	0.0999972	658.523
1779	0.0956237	620.273			1779	0.137422	875.802			1779	0.106624	625.269
1780	0.0965549	589.321			1780	0.137833	879.182			1780	0.10877	689.723
1781	0.0954888	611.457			1781	0.137687	880.568			1781	0.108551	694.308
1782	0.0965547	607.91			1782	0.138538	833.5			1782	0.109307	729.023
1783	0.0957051	624.471			1783	0.138004	849.3			1783	0.109521	667.194
1784	0.0930412	579.559			1784	0.138054	913.853			1784	0.106735	721.069
1785	0.0949546	579.021			1785	0.134073	894.096			1785	0.109355	713.128
1786	0.0965819	619.776			1786	0.133195	847.349			1786	0.109563	672.036
1787	0.0947779	615.416			1787	0.134037	901.277			1787	0.108954	718.494
1788	0.0936722	601.253			1788	0.129779	824.631			1788	0.110257	690.902
1789	0.096753	632.758			1789	0.121416	796.075			1789	0.110681	754.925
1790	0.0967757	624.462			1790	0.125738	833.685			1790	0.110658	740.97
1791	0.0956683	623.037			1791	0.135452	809.907			1791	0.10962	685.583
1792	0.0912963	614.412			1792	0.136736	863.003			1792	0.109541	700.356
1793	0.0908766	608.195			1793	0.13753	884.417			1793	0.110648	705.625
1794	0.0933274	588.88			1794	0.138223	881.545			1794	0.110562	724.626
1795	0.0893925	566.199			1795	0.137192	885.921			1795	0.110609	724.443
1796	0.0882976	567.585			1796	0.135168	866.729			1796	0.110497	758.281
1797	0.0832554	510.08			1797	0.134904	873.416			1797	0.110874	761.793
1798	0.0852867	534.599			1798	0.139886	889.494			1798	0.111318	698.592
1799	0.0873232	539.679			1799	0.136546	873.799			1799	0.111689	736.665
1800	0.0942632	583.685			1800	0.140457	857.701			1800	0.112325	701.581
1801	0.0968021	593.447			1801	0.140508	881.572			1801	0.110938	693.122
1802	0.0964099	641.593			1802	0.139646	922.918			1802	0.106674	721.019
1803	0.0965316	620.696			1803	0.139421	859.518			1803	0.103334	714.115
1804	0.0935592	604.541			1804	0.139531	907.449			1804	0.108847	660.634
1805	0.0927709	628.699			1805	0.139069	904.883			1805	0.110747	677.014
1806	0.0948307	578.743			1806	0.139759	889.439			1806	0.10843	688.396
1807	0.0941407	608.473			1807	0.13961	901.03			1807	0.109408	693.171
1808	0.0921642	578.469			1808	0.14058	931.045			1808	0.114293	698.296
1809	0.0941368	601.42			1809	0.139358	898.838			1809	0.112359	671.591
1810	0.0955313	584.341			1810	0.139947	918.907			1810	0.110939	712.435
1811	0.0944266	614.13			1811	0.139819	913.526			1811	0.108517	704.298
1812	0.0930139	629.425			1812	0.138563	918.648			1812	0.114601	728.204
1813	0.0957773	600.577			1813	0.140347	908.016			1813	0.113363	756.208
1814	0.0956664	587.264			1814	0.140145	882.817			1814	0.113918	744.915
1815	0.0943357	605.698			1815	0.140347	895.727			1815	0.112837	689.396
1816	0.0960332	590.656			1816	0.136769	933.542			1816	0.114626	705.034
1817	0.0959674	623.085			1817	0.135833	891.025			1817	0.114553	787.018
1818	0.0943651	593.63			1818	0.139889	890.151			1818	0.113967	708.372
1819	0.0900924	603.371			1819	0.140363	925.098			1819	0.113055	662.107
1820	0.0928315	587.939			1820	0.14034	935.218			1820	0.114976	748.686
1821	0.0950026	597.94			1821	0.139438	877.411			1821	0.114068	754.7
1822	0.0964351	616.405			1822	0.136107	907.008			1822	0.113671	690.049
1823	0.0966489	597.046			1823	0.133809	904.975			1823	0.114435	752.961
1824	0.0964177	633.379			1824	0.133072	868.728			1824	0.11458	754.835
1825	0.0965893	628.114			1825	0.135298	903.913			1825	0.113669	726.643
1826	0.0959155	651.265			1826	0.140291	913.961			1826	0.113535	765.715
1827	0.0961465	579.04			1827	0.140204	831.56			1827	0.111188	705.87
1828	0.0964652	672.692			1828	0.140073	922.809			1828	0.112092	734.346
1829	0.0962022	595.09			1829	0.13781	899.772			1829	0.109235	737.484
1830	0.0954506	638.911			1830	0.136427	825.358			1830	0.110599	666.719
1831	0.096083	593.03			1831	0.13764	853.273			1831	0.111531	710.278
1832	0.0956815	595.218			1832	0.140436	972.165			1832	0.116306	693.708
1833	0.0953343	619.219			1833	0.139962	919.217			1833	0.115906	780.549
1834	0.0947205	613.693			1834	0.140536	864.06			1834	0.11634	762.347
1835	0.0912366	586.755			1835	0.140355	919.373			1835	0.116081	738.361
1836	0.0931208	585.453			1836	0.140514	928.879			1836	0.116906	759.792
1837	0.091451	576.13			1837	0.140445	900.791			1837	0.116866	745.082
1838	0.092483	609.537			1838	0.138985	921.866			1838	0.116965	735.671
1839	0.0914214	570.955			1839	0.140882	867.405			1839	0.116608	767.51
1840	0.09283	602.788			1840	0.1398	913.302			1840	0.117516	756.489
1841	0.0929917	618.891			1841	0.140389	938.008			1841	0.116183	707.227
1842	0.0914497	597.618			1842	0.140402	924.192			1842	0.117006	780.304
1843	0.0943308	587.688			1843	0.139969	884.489			1843	0.116309	729.185
1844	0.0932951	607.598			1844	0.140597	909.74			1844	0.116746	760.184
1845	0.0951816	588.8			1845	0.140226	942.109			1845	0.116128	740.444
1846	0.0948854	569.251			1846	0.140261	905.778			1846	0.113301	736.416
1847	0.0917655	600.015			1847	0.141132	955.248			1847	0.114924	711.265
1848	0.0939499	605.843			1848	0.140889	924.447			1848	0.118196	744.49
1849	0.0942675	611.786			1849	0.140053	907.6			1849	0.118175	793.294
1850	0.0961	617.866			1850	0.13967	958.576			1850	0.115312	751.982
1851	0.095761	645.94			1851	0.139253	925.812			1851	0.111099	724.575
1852	0.0963542	609.473			1852	0.137731	857.6			1852	0.11592	737.78
1853	0.0962336	587.691			1853	0.14137	898.142			1853	0.114154	742.609
1854	0.0954099	625.126			1854	0.140942	920.704			1854	0.117875	684.311
1855	0.0962316	622.556			1855	0.139612	874.622			1855	0.11882	759.763
1856	0.0951244	603.358			1856	0.140225	869.58			1856	0.119734	810.656
1857	0.095217	638.058			1857	0.141001	950.057			1857	0.120288	759.192
1858	0.0963813	626.068			1858	0.138509	925.709			1858	0.119004	745.811
1859	0.0961288	608.124			1859	0.141358	850.013			1859	0.118403	777.858
1860	0.0967367	649.669			1860	0.141054	883.046			1860	0.115394	798.059
1861	0.0961103	611.881			1861	0.140735	925.36			1861	0.115412	775.548
1862	0.0942379	593.901			1862	0.140745	896.213			1862	0.114149	715.165
1863	0.0965323	608.468			1863	0.139585	958.581			1863	0.118273	747.88
1864	0.096956	595.92			1864	0.14073	885.777			1864	0.118701	710.116
1865	0.0960814	589.243			1865	0.135019	907.838			1865	0.117836	821.122
1866	0.092707	574.736			1866	0.140994	903.992			1866	0.118997	759.094
1867	0.0959134	625.263			1867	0.139355	898.228			1867	0.11666	771.465
1868	0.0968256	606.139			1868	0.138273	890.812			1868	0.11689	791.603
1869	0.0967608	609.525			1869	0.141215	955.152			1869	0.116063	756.812
1870	0.0966957	645.858			1870	0.141199	922.194			1870	0.114765	786.203
1871	0.0967998	612.023			1871	0.141463	887.334			1871	0.116104	753.764
1872	0.0961851	600.305			1872	0.140528	928.565			1872	0.117284	741.215
1873	0.0953104	657.928			1873	0.141069	925.831			1873	0.118639	684.998
1874	0.096671	616.918			1874	0.139448	898.683			1874	0.117095	769.599
1875	0.0941002	579.183			1875	0.140651	881.621			1875	0.118591	787.623
1876	0.0943255	625.666			1876	0.138344	895.248			1876	0.119052	744.474
1877	0.0947592	590.785			1877	0.140198	916.08			1877	0.118742	793.67
1878	0.0958683	628.796			1878	0.140446	923.826			1878	0.117308	739.158
1879	0.0976679	637.748			1879	0.141471	914.457			1879	0.11496	766.635
1880	0.0981067	645.19			1880	0.140535	923.583			1880	0.116614	718.255
1881	0.0986244	634.015			1881	0.140019	899.968			1881	0.114453	779.177
1882	0.0968165	615.307			1882	0.140804	935.351			1882	0.114268	716.172
1883	0.0965031	633.474			1883	0.139505	896.393			1883	0.111432	700.297
1884	0.094369	627.744			1884	0.138221	862.476			1884	0.111755	764.217
1885	0.0947402	567.258			1885	0.132397	924.39			1885	0.111398	708.5
1886	0.0984786	660.71			1886	0.133249	808.244			1886	0.113668	743.597
1887	0.0977082	661.98			1887	0.135953	826.728			1887	0.117169	812.297
1888	0.0979578	645.47			1888	0.137349	915.999			1888	0.115618	737.299
1889	0.0959842	665.249			1889	0.133456	895.293			1889	0.117449	717.807
1890	0.0947592	592.714			1890	0.131271	885.274			1890	0.117433	809.521
1891	0.096915	627.745			1891	0.131998	856.315			1891	0.118467	728.989
1892	0.0969742	614.054			1892	0.128852	845.321			1892	0.118618	713.037
1893	0.096811	626.671			1893	0.127661	834.932			1893	0.118759	768.159
1894	0.0968835	588.527			1894	0.123509	831.447			1894	0.118345	762.669
1895	0.0969905	648.948			1895	0.119098	762.434			1895	0.117329	751.73
1896	0.096975	635.55			1896	0.119406	735.476			1896	0.118316	748.334
1897	0.0955431	584.219			1897	0.120894	772.495			1897	0.118746	771.616
1898	0.0957144	641.795			1898	0.130288	797.705			1898	0.117301	727.744
1899	0.0953903	610.875			1899	0.126309	834.643			1899	0.120402	734.235
1900	0.09706	610.587			1900	0.128222	806.926			1900	0.120591	782.711
1901	0.0968913	626.858			1901	0.129144	836.414			1901	0.120418	773
1902	0.0959327	621.98			1902	0.126324	831.103			1902	0.12029	754.314
1903	0.0959268	576.01			1903	0.128431	817.695			1903	0.120076	735.084
1904	0.0955865	613.355			1904	0.124884	839.622			1904	0.119721	803.798
1905	0.0959243	591.667			1905	0.12333	813.144			1905	0.117815	782.978
1906	0.0952536	629.632			1906	0.120301	768.814			1906	0.115379	759.998
1907	0.0962726	632.014			1907	0.116848	791.029			1907	0.119038	739.474
1908	0.0960101	617.706			1908	0.113962	717.053			1908	0.118273	792.428
1909	0.0947406	598.036			1909	0.112609	742.346			1909	0.113994	713.876
1910	0.0949918	570.357			1910	0.116637	791.124			1910	0.115876	744.391
1911	0.0952209	655.996			1911	0.111354	748.661			1911	0.121438	763.067
1912	0.0937825	612.116			1912	0.11955	743.964			1912	0.120745	771.966
1913	0.0907068	560.942			1913	0.117776	795.692			1913	0.119699	826.66
1914	0.088648	592.003			1914	0.120325	741.253			1914	0.119822	712.569
1915	0.0869041	555.234			1915	0.12373	749.922			1915	0.119099	732.417
1916	0.0932202	540.683			1916	0.120402	763.196			1916	0.115968	747.423
1917	0.0928251	644.62			1917	0.119809	762.336			1917	0.11552	709.757
1918	0.0937837	552.203			1918	0.122553	744.272			1918	0.120186	787.614
1919	0.0930284	604.825			1919	0.121843	831.669			1919	0.123238	743.736
1920	0.0969538	587.957			1920	0.11586	788.868			1920	0.121908	835.457
1921	0.0973085	676.532			1921	0.117192	755.747			1921	0.12314	807.447
1922	0.0971047	620.597			1922	0.11541	726.615			1922	0.122933	775.353
1923	0.0968456	583.619			1923	0.119705	751.15			1923	0.122041	824.714
1924	0.0966169	626.894			1924	0.11587	778.844			1924	0.121729	761.045
1925	0.0947637	637.229			1925	0.115884	699.169			1925	0.122484	752.634
1926	0.095635	603.058			1926	0.115168	727.638			1926	0.122039	753.805
1927	0.0955857	592.243			1927	0.116335	747.879			1927	0.121745	788.974
1928	0.0955583	637.404			1928	0.11487	758.314			1928	0.122602	805.249
1929	0.0944609	593.837			1929	0.111891	723.563			1929	0.122746	800.177
1930	0.0945859	631.218			1930	0.11445	756.189			1930	0.123126	802.511
1931	0.0963011	613.949			1931	0.11504	733.132			1931	0.123886	776.166
1932	0.0969454	584.412			1932	0.117557	738.462			1932	0.119784	753.958
1933	0.0951697	604.792			1933	0.119375	711.808			1933	0.118838	799.058
1934	0.092626	624.046			1934	0.118737	776.535			1934	0.121384	809.383
1935	0.0967936	639.109			1935	0.119524	764.619			1935	0.120889	746.876
1936	0.0937987	584.569			1936	0.120766	782.263			1936	0.122131	795.861
1937	0.0938932	622.724			1937	0.121742	787.822			1937	0.122349	791.302
1938	0.0947755	610.808			1938	0.11887	750.672			1938	0.122321	751.761
1939	0.0961837	577.119			1939	0.12296	775.915			1939	0.123146	793.184
1940	0.094322	626.961			1940	0.118939	753.734			1940	0.121923	810.625
1941	0.0940838	591.94			1941	0.118179	778.53			1941	0.120282	797.388
1942	0.096395	613.603			1942	0.121458	736.973			1942	0.122226	748.241
1943	0.0969322	656.855			1943	0.125748	810.006			1943	0.12169	763.435
1944	0.0970302	625.543			1944	0.127709	782.828			1944	0.121913	776.798
1945	0.0968622	586.866			1945	0.125722	826.922			1945	0.121254	770.431
1946	0.0964359	614.718			1946	0.127863	826.724			1946	0.118914	815.948
1947	0.0964105	636.376			1947	0.131256	845.994			1947	0.121498	798.314
1948	0.0963401	592.185			1948	0.135333	873.379			1948	0.116905	755.75
1949	0.0955711	638.221			1949	0.133809	918.118			1949	0.120654	780.88
1950	0.097133	642.983			1950	0.132715	890.539			1950	0.12126	783.384
1951	0.0971782	599.247			1951	0.131129	926.831			1951	0.122295	779.765
1952	0.0959632	579.802			1952	0.135044	858.817			1952	0.121155	737.812
1953	0.096514	624.477			1953	0.136619	924.157			1953	0.119478	740.584
1954	0.0958525	620.896			1954	0.138068	882.705			1954	0.121492	771.481
1955	0.0950455	597.316			1955	0.139313	849.989			1955	0.122576	786.167
1956	0.0931523	642.353			1956	0.138526	899.098			1956	0.122427	811.709
1957	0.0979517	595.685			1957	0.138446	861.585			1957	0.120395	773.359
1958	0.0974904	617.072			1958	0.139185	885.634			1958	0.119921	758.585
1959	0.0964367	629.067			1959	0.136485	901.523			1959	0.121682	791.429
1960	0.096519	629.79			1960	0.13857	856.411			1960	0.121933	811.695
1961	0.0981982	643.733			1961	0.137016	921.835			1961	0.12136	809.791
1962	0.097947	672.334			1962	0.137213	868.565			1962	0.121339	827.935
1963	0.0967057	602.027			1963	0.138823	897.942			1963	0.122552	750.351
1964	0.0981951	614.274			1964	0.135804	876.66			1964	0.1235	800.521
1965	0.0982467	608.268			1965	0.138117	826.483			1965	0.121549	805.435
1966	0.0980333	669.96			1966	0.138837	906.61			1966	0.120889	781.206
1967	0.0955453	642.702			1967	0.141424	961.445			1967	0.122061	774.694
1968	0.0932447	581.22			1968	0.13995	924.653			1968	0.122167	815.05
1969	0.0991221	660.109			1969	0.140858	920.138			1969	0.121979	834.858
1970	0.0984928	614.021			1970	0.138782	887.989			1970	0.120921	744.477
1971	0.0983789	622.109			1971	0.141711	837.217			1971	0.11932	805.504
1972	0.0984935	592.709			1972	0.143205	952.691			1972	0.120312	752.151
1973	0.0987124	662.579			1973	0.142853	960.184			1973	0.120929	781.344
1974	0.0990622	599.903			1974	0.142683	954.468			1974	0.119789	788.891
1975	0.0996808	609.047			1975	0.142374	950.519			1975	0.117719	736.711
1976	0.0997238	659.361			1976	0.143054	889.565			1976	0.121352	757.645
1977	0.0993093	633.133			1977	0.140202	935.792			1977	0.12092	763.493
1978	0.0995424	620.431			1978	0.142784	941.122			1978	0.121301	747.052
1979	0.0995952	643.783			1979	0.142529	956.739			1979	0.120862	805.369
1980	0.098735	634.564			1980	0.140381	912.229			1980	0.121021	753.564
1981	0.0937777	614.858			1981	0.143684	981.549			1981	0.120976	843.016
1982	0.0917748	585.518			1982	0.143412	905.79			1982	0.117873	798.433
1983	0.0980214	606.132			1983	0.14207	904.183			1983	0.112712	760.607
1984	0.100147	614.626			1984	0.143767	929.329			1984	0.116161	779.789
1985	0.100345	634.739			1985	0.140734	933.455			1985	0.120208	782.427
1986	0.0990609	661.665			1986	0.1434	893.133			1986	0.121386	741.148
1987	0.100012	657.914			1987	0.143114	987.602			1987	0.120783	781.857
1988	0.100102	639.638			1988	0.142954	935.996			1988	0.121538	781.305
1989	0.0991769	620.025			1989	0.143428	891.826			1989	0.120838	749.804
1990	0.099089	634.692			1990	0.143534	993.021			1990	0.120167	788.949
1991	0.0996555	662.982			1991	0.143472	921.025			1991	0.118056	812.222
1992	0.09988	625.83			1992	0.140126	909.911			1992	0.121098	744.017
1993	0.098558	667.656			1993	0.143201	995.924			1993	0.119611	776.811
1994	0.0985236	600.364			1994	0.143062	902.162			1994	0.119278	737.118
1995	0.0976236	617.489			1995	0.143764	939.184			1995	0.121135	753.922
1996	0.0995692	632.034			1996	0.143077	951.647			1996	0.121271	724.131
1997	0.0974729	668.607			1997	0.143796	924.155			1997	0.120787	787.461
1998	0.0972017	659.857			1998	0.142529	881.107			1998	0.115345	764.598
[truncated: 2 more rows]

## Sheet: C
Data for scatter plot of C, magenta data are selected
average fp of Newborns	BM(0) of Newborns	phi_M(0) of Newborns	P(T) of the Adults
0.148547	99.1872	0.663386	66.7858
0.148	103.499	0.77928	51.3236
0.145936	102.575	0.657372	69.7119
0.146348	103.287	0.69376	64.8105
0.143767	119.574	0.735472	61.7883
0.1475	76.2281	0.792527	35.5895
0.144771	82.453	0.744254	46.1018
0.146679	95.9227	0.780166	46.7277
0.141691	115.084	0.587729	79.0057
0.146697	86.6462	0.695788	55.6197
0.14721	107.654	0.673537	70.6236
0.146842	106.544	0.670136	69.3985
0.143928	103.034	0.675953	65.3347
0.148515	95.6321	0.724373	57.2327
0.149039	90.4404	0.78627	44.3644
0.140459	100.661	0.790513	43.7931
0.145248	104.4	0.73069	59.5641
0.144647	109.231	0.80695	46.001
0.147089	109.041	0.661575	69.7705
0.142443	100.355	0.737344	53.4415
0.146901	103.042	0.693033	65.3218
0.147846	114.606	0.785338	53.0507
0.142954	132.405	0.761107	63.0797
0.146893	97.6973	0.784159	46.7108
0.141799	103.939	0.678774	62.925
0.142654	81.6216	0.806237	34.2534
0.145366	77.5844	0.569658	66.9266
0.147671	102.43	0.742665	55.3787
0.14675	109.052	0.613266	76.9848
0.14452	95.3526	0.63142	67.062
0.144366	104.023	0.662143	69.2979
0.143288	92.1914	0.733147	51.3379
0.143377	95.1998	0.760038	48.9961
0.142961	118.481	0.703369	66.9975
0.146861	110.708	0.682543	69.656
0.14742	106.935	0.687775	67.229
0.143196	116.341	0.728123	62.2168
0.14882	105.853	0.684583	68.552
0.148184	121.386	0.724945	68.9044
0.145575	105.067	0.782574	49.9531
0.144697	87.6794	0.719415	51.5083
0.147436	119.587	0.647336	77.6411
0.145064	94.1761	0.75743	45.5045
0.146943	80.7425	0.717072	50.0098
0.147365	98.3034	0.642484	70.6356
0.147182	114.61	0.678018	72.5875
0.145406	109.254	0.758738	56.3333
0.146083	116.519	0.653131	76.1319
0.145782	90.4206	0.63075	66.9362
0.146943	75.4707	0.767161	39.5703
0.147572	96.7474	0.818367	40.4321
0.146434	95.5806	0.742609	53.4718
0.143585	91.3179	0.711351	54.6022
0.145163	120.45	0.679039	72.2346
0.148963	88.4096	0.68198	59.9349
0.146766	107.4	0.787296	49.7196
0.141678	90.8579	0.593846	68.1101
0.146192	86.1403	0.755201	46.6849
0.144336	113.672	0.799033	49.2071
0.139294	93.2909	0.642111	61.5239
0.143345	100.222	0.70193	58.6507
0.14675	103.78	0.644419	69.616
0.146205	92.1816	0.904685	20.6429
0.147818	107.422	0.672832	70.2666
0.144919	96.569	0.617866	70.9211
0.148051	75.9102	0.861105	25.159
0.147003	111.801	0.669927	72.912
0.145598	103.827	0.847677	35.4411
0.146981	127.794	0.683735	77.1768
0.149406	61.9238	0.63109	51.9115
0.145627	112.831	0.672941	70.0246
0.147145	97.8612	0.694738	63.1538
0.147573	83.6144	0.72679	50.2842
0.144257	88.1175	0.820521	34.9417
0.145435	95.1132	0.704394	58.0888
0.144994	95.5966	0.779416	46.3145
0.144295	118.147	0.702531	67.9408
0.146621	90.0028	0.785231	43.475
0.149208	100.62	0.626517	73.4694
0.149266	105.54	0.750751	56.6649
0.145909	95.2535	0.664655	64.1763
0.145813	98.773	0.695627	59.3674
0.147745	95.7378	0.764483	46.0328
0.14537	114.057	0.670517	72.8398
0.1492	91.9889	0.734459	54.1559
0.147111	112.394	0.732513	63.6385
0.143244	89.179	0.683952	56.702
0.146333	102.251	0.705979	61.1822
0.149233	116.082	0.757198	58.0684
0.147732	102.39	0.651326	70.3621
0.147879	101.569	0.704005	63.1611
0.143513	111.971	0.714723	63.0762
0.14667	84.1242	0.62029	66.1232
0.148928	100.723	0.776139	50.2545
0.149025	104.14	0.711312	63.2549
0.148053	98.172	0.655484	68.6001
0.145831	95.3882	0.724223	56.1159
0.148531	95.3212	0.586044	76.3831
0.142243	89.1196	0.746993	46.3883
0.147315	114.445	0.737308	63.1083

## Sheet: DE
Black					cyan					gray
cycle #	average fp of selected Adults	average P(T) among selected Adults			cycle #	average fp of selected Adults	average P(T) among selected Adults			cycle #	average fp of selected Adults	average P(T) among selected Adults
1	0.129558	810.102			1	0.129885	811.885			1	0.129637	810.985
2	0.129663	610.169			2	0.129516	610.542			2	0.12972	609.403
3	0.129729	610.554			3	0.129639	611.663			3	0.12984	611.36
4	0.129791	610.345			4	0.13054	612.332			4	0.129882	610.971
5	0.129728	634.18			5	0.131267	640.991			5	0.129805	632.894
6	0.129955	623.668			6	0.13348	640.383			6	0.130501	627.234
7	0.129832	615.44			7	0.135991	665.26			7	0.131149	641.054
8	0.130445	630.106			8	0.138448	663.902			8	0.133586	638.495
9	0.131078	640.678			9	0.140177	680.699			9	0.136644	662.305
10	0.13147	642.917			10	0.145762	710.753			10	0.138947	676.219
11	0.130906	640.859			11	0.151479	742.149			11	0.141134	688.608
12	0.131365	641.055			12	0.154773	756.895			12	0.1444	704.525
13	0.132011	639.11			13	0.158933	766.374			13	0.147166	709.156
14	0.132718	637.681			14	0.163614	787.604			14	0.148218	713.596
15	0.133648	634.088			15	0.16536	820.662			15	0.149821	740.848
16	0.133975	656.483			16	0.166522	810.859			16	0.150457	730.965
17	0.135393	651.896			17	0.166407	827.454			17	0.150222	745.22
18	0.136719	667.606			18	0.166399	831.275			18	0.150108	727.674
19	0.137988	661.939			19	0.166674	835.166			19	0.150563	737.045
20	0.140073	674.752			20	0.166379	807.866			20	0.150483	738.868
21	0.142032	671.738			21	0.166701	809.391			21	0.1511	740.724
22	0.144072	684.919			22	0.166634	808.084			22	0.151505	738.516
23	0.144527	691.839			23	0.166808	804.226			23	0.152853	740.839
24	0.145514	692.923			24	0.166805	832.261			24	0.153176	738.185
25	0.14702	695.481			25	0.166972	818.288			25	0.153728	763.168
26	0.148814	728.702			26	0.167269	835.501			26	0.154731	754.592
27	0.150041	727.006			27	0.167163	815.953			27	0.155408	769.724
28	0.150788	742.157			28	0.168479	828.957			28	0.155992	753.723
29	0.151994	731.814			29	0.169	837.316			29	0.156601	764.546
30	0.152613	746.838			30	0.169028	814.432			30	0.156533	767.973
31	0.152886	750.883			31	0.170848	822.017			31	0.156444	767.429
32	0.153927	753.784			32	0.17254	832.884			32	0.156636	764.831
33	0.155015	752.656			33	0.173373	870.779			33	0.156821	759.952
34	0.155943	756.675			34	0.174418	859.612			34	0.157528	757.188
35	0.157658	758.743			35	0.175619	886.571			35	0.158151	785.744
36	0.158651	787.201			36	0.177233	872.39			36	0.159693	777.046
37	0.159605	777.951			37	0.177507	885.183			37	0.161515	799.063
38	0.160167	795.198			38	0.178971	897.117			38	0.163062	811.512
39	0.160844	798.116			39	0.179962	897.661			39	0.164881	822.358
40	0.161282	785.039			40	0.179768	894.62			40	0.167998	813.116
41	0.16136	788.663			41	0.180258	889.021			41	0.170629	823.839
42	0.161767	789.2			42	0.180095	879.899			42	0.173009	836.498
43	0.161767	786.842			43	0.180914	912.405			43	0.173905	874.798
44	0.161647	783.363			44	0.181609	898.376			44	0.175354	867.927
45	0.162384	778.691			45	0.183384	916.789			45	0.176245	858.884
46	0.163252	808.93			46	0.183057	898.846			46	0.17786	882.455
47	0.163638	796.317			47	0.184127	912.149			47	0.178814	897.181
48	0.165369	818.694			48	0.18481	916.596			48	0.181242	908.106
49	0.16687	831.102			49	0.184844	892.997			49	0.18307	920.057
50	0.168599	840.683			50	0.186882	902.975			50	0.185096	923.608
51	0.170187	823.448			51	0.188323	953.106			51	0.18631	920.893
52	0.171073	833.401			52	0.190133	946.267			52	0.187502	922.64
53	0.172315	834.63			53	0.190406	970.947			53	0.189079	957.73
54	0.174398	842.37			54	0.192769	959.27			54	0.191773	949.843
55	0.176443	880.152			55	0.195735	978.848			55	0.194266	974.586
56	0.17729	870.202			56	0.196494	993.88			56	0.196375	997.767
57	0.178629	892.211			57	0.197138	995.531			57	0.196945	1002.18
58	0.178981	901.135			58	0.198339	993.512			58	0.197496	999.216
59	0.180056	910.594			59	0.199688	1022.09			59	0.197626	991.917
60	0.181783	914.302			60	0.200905	1006.9			60	0.197758	981.33
61	0.182704	912.801			61	0.202119	1001.37			61	0.197221	970.05
62	0.182934	905.621			62	0.203845	1031.7			62	0.197174	1000.53
63	0.183966	900.289			63	0.20619	1058.91			63	0.197812	982.044
64	0.184881	897.529			64	0.208778	1070.8			64	0.198006	999.991
65	0.18588	928.264			65	0.210521	1081.85			65	0.19819	1006.12
66	0.186597	913.109			66	0.212417	1081.53			66	0.199081	1008.08
67	0.188876	942.629			67	0.213507	1076.68			67	0.199361	1008.31
68	0.190153	951.348			68	0.214205	1069.45			68	0.2006	1006.13
69	0.192543	963.62			69	0.214952	1109.34			69	0.201758	1001.49
70	0.193945	942.94			70	0.216167	1088.24			70	0.204028	1003.55
71	0.194701	949.894			71	0.216891	1112.66			71	0.205587	1041.69
72	0.195948	996.873			72	0.218875	1123.2			72	0.207688	1027.57
73	0.197617	989.205			73	0.219341	1130.55			73	0.210546	1061.98
74	0.199658	1020.61			74	0.220257	1125.43			74	0.212968	1083.06
75	0.20124	1003.83			75	0.220468	1147.29			75	0.214752	1093.43
76	0.204196	1030.26			76	0.22078	1127.84			76	0.217071	1091.99
77	0.206117	1039.18			77	0.221077	1110.44			77	0.221206	1110.15
78	0.207806	1051.72			78	0.22174	1142.23			78	0.222875	1107.38
79	0.209161	1074.38			79	0.221895	1117.8			79	0.223472	1153.8
80	0.211524	1072.6			80	0.222904	1135.13			80	0.225358	1132.94
81	0.214341	1070			81	0.223956	1148.3			81	0.22561	1155.51
82	0.215512	1109.95			82	0.224363	1144.47			82	0.226372	1166.87
83	0.216425	1083.76			83	0.225083	1142.1			83	0.226316	1165.04
84	0.216922	1102.74			84	0.226131	1136.55			84	0.226352	1158.82
85	0.218068	1114.43			85	0.226603	1129.55			85	0.226678	1177.39
86	0.221107	1125.24			86	0.227632	1169.7			86	0.227638	1160.82
87	0.222523	1131.9			87	0.228682	1148.3			87	0.228105	1147.07
88	0.225242	1132.49			88	0.228584	1173.15			88	0.227338	1175.6
89	0.2276	1139.18			89	0.230398	1190.59			89	0.231249	1159.63
90	0.231783	1193.24			90	0.233632	1202.48			90	0.234162	1192.51
91	0.233145	1215.35			91	0.235962	1209.1			91	0.237341	1209.27
92	0.237985	1207.3			92	0.239606	1243.86			92	0.24093	1229.41
93	0.240868	1240.67			93	0.241973	1239.05			93	0.244012	1271.14
94	0.246439	1256.71			94	0.245621	1291.2			94	0.245115	1290.15
95	0.249886	1324.07			95	0.247491	1259.55			95	0.2468	1270.97
96	0.249818	1341.18			96	0.249824	1297.23			96	0.251902	1317.27
97	0.261836	1389.86			97	0.251231	1309.58			97	0.254696	1339.61
98	0.270526	1386.41			98	0.253646	1311.09			98	0.255903	1346.56
99	0.274467	1436.19			99	0.257746	1361.51			99	0.258482	1357.62
100	0.275742	1456.69			100	0.258851	1372.85			100	0.259562	1352.37
101	0.276709	1494.94			101	0.262386	1388.59			101	0.261593	1373.4
102	0.277087	1470.03			102	0.263643	1361.05			102	0.265213	1361.45
103	0.277066	1481.98			103	0.264752	1387.06			103	0.266019	1407.54
104	0.276854	1446.92			104	0.265177	1397.04			104	0.268928	1435.12
105	0.276374	1474.35			105	0.265649	1395.18			105	0.271764	1448.46
106	0.277368	1489.49			106	0.264755	1418.63			106	0.273304	1443.3
107	0.27818	1485.19			107	0.267241	1401.11			107	0.274628	1442.83
108	0.277558	1477.78			108	0.26916	1420.33			108	0.27737	1474.04
109	0.279914	1506.62			109	0.272386	1467.68			109	0.279355	1492.17
110	0.280309	1481.92			110	0.275644	1435.67			110	0.280631	1462.33
111	0.282145	1495.73			111	0.281723	1478.87			111	0.284432	1505.98
112	0.282777	1527.92			112	0.284045	1510.48			112	0.286558	1523.24
113	0.286565	1549.73			113	0.286813	1539.2			113	0.287864	1526.8
114	0.288441	1554.96			114	0.287472	1561.82			114	0.288206	1559.34
115	0.290785	1550.4			115	0.288796	1571.55			115	0.289043	1566.59
116	0.29303	1593.09			116	0.295048	1558.94			116	0.29159	1580.27
117	0.295588	1606.99			117	0.29664	1591.67			117	0.294144	1544.01
118	0.29883	1584.77			118	0.299787	1614.22			118	0.296585	1579.51
119	0.301146	1626.12			119	0.300425	1615.57			119	0.297966	1600.16
120	0.303326	1639.54			120	0.30736	1680.04			120	0.301176	1648.3
121	0.303985	1639.66			121	0.308638	1704.46			121	0.30252	1622.83
122	0.303588	1664.72			122	0.311572	1705.91			122	0.30332	1652.73
123	0.304865	1643.61			123	0.314295	1731.62			123	0.30573	1653.1
124	0.304459	1657.26			124	0.317267	1744.52			124	0.309441	1687.16
125	0.310287	1713.11			125	0.323359	1767.39			125	0.312222	1711.06
126	0.313731	1731.28			126	0.331122	1855.62			126	0.31396	1713.13
127	0.314614	1740.55			127	0.336155	1868.8			127	0.318336	1768.12
128	0.315995	1718.04			128	0.338068	1876.13			128	0.323191	1796.3
129	0.316017	1753.11			129	0.339907	1857.4			129	0.324897	1783.62
130	0.319921	1783.49			130	0.33909	1863.08			130	0.326871	1798.75
131	0.320231	1777.98			131	0.338425	1912.79			131	0.335149	1851.35
132	0.322774	1796.29			132	0.33949	1876.32			132	0.33817	1852.01
133	0.321297	1783.46			133	0.339215	1885.72			133	0.33951	1902.42
134	0.320304	1764.65			134	0.339474	1878.94			134	0.342584	1922.18
135	0.319313	1782.46			135	0.339285	1896.03			135	0.345156	1929.47
136	0.321265	1808.49			136	0.33923	1893.47			136	0.350603	1974.61
137	0.326742	1817.14			137	0.338085	1872.48			137	0.353192	1990.37
138	0.321237	1775.15			138	0.339376	1906.55			138	0.364086	2005.55
139	0.32658	1808.5			139	0.339585	1910.7			139	0.366404	2079.06
140	0.325639	1794.52			140	0.339519	1891.1			140	0.36678	2081.8
141	0.320966	1827.8			141	0.339085	1912.52			141	0.367907	2107.55
142	0.326526	1780.01			142	0.339817	1901.14			142	0.367487	2064.01
143	0.327065	1815.64			143	0.340113	1886.33			143	0.368718	2067.13
144	0.323384	1818.71			144	0.34023	1918.2			144	0.369413	2117.48
145	0.322395	1772.09			145	0.339713	1916.01			145	0.370842	2126.23
146	0.32184	1766.74			146	0.340397	1897.27			146	0.371906	2122.72
147	0.322961	1766.8			147	0.339465	1915.47			147	0.376062	2149.54
148	0.326042	1796.22			148	0.340276	1910.04			148	0.378602	2169.13
149	0.331948	1872.06			149	0.340389	1888.63			149	0.381134	2165.65
150	0.333099	1861.55			150	0.342541	1931.03			150	0.382254	2195.42
151	0.331645	1840.68			151	0.342328	1933.32			151	0.383877	2202.41
152	0.333645	1863.72			152	0.343796	1919.41			152	0.388402	2268.65
153	0.331257	1826.64			153	0.343896	1944.53			153	0.388906	2265.54
154	0.328743	1861.08			154	0.346061	1950.45			154	0.390806	2239.4
155	0.329154	1791.62			155	0.348107	1940.53			155	0.393528	2290.68
156	0.330736	1841.03			156	0.348982	1982.07			156	0.393485	2297.12
157	0.327607	1841.88			157	0.354097	1980.13			157	0.394483	2273.69
158	0.327417	1801.67			158	0.353929	1979.77			158	0.393935	2284.6
159	0.328645	1828.73			159	0.353186	2000.12			159	0.393873	2269.85
160	0.328162	1807.49			160	0.351987	2001.14			160	0.394607	2243.75
161	0.326937	1824.64			161	0.354712	1978.66			161	0.395123	2279.46
162	0.327207	1834.49			162	0.356413	2015.45			162	0.395719	2275.98
163	0.329938	1842.27			163	0.361753	2044.81			163	0.395278	2314.35
164	0.327756	1813.68			164	0.362339	2060.51			164	0.39743	2308.94
165	0.327165	1808.47			165	0.366515	2090.37			165	0.399039	2280.58
166	0.327104	1801.65			166	0.370546	2089.97			166	0.398949	2329.12
167	0.32707	1843.35			167	0.370097	2132.71			167	0.39982	2345.62
168	0.322893	1785.88			168	0.370522	2150.82			168	0.404096	2331.97
169	0.326593	1800.34			169	0.371935	2128.05			169	0.409005	2371.5
170	0.327046	1835.77			170	0.374177	2145.69			170	0.410664	2369.41
171	0.32507	1795.16			171	0.37495	2167.38			171	0.413969	2463.86
172	0.32241	1779.62			172	0.380408	2173			172	0.418443	2471.75
173	0.326712	1805.53			173	0.383508	2212.94			173	0.416022	2443.05
174	0.329171	1840.09			174	0.385224	2232.57			174	0.419572	2465.89
175	0.331004	1866.92			175	0.389471	2249.96			175	0.41662	2496.47
176	0.332939	1851.93			176	0.391418	2300.58			176	0.421511	2469.92
177	0.331564	1816.69			177	0.393678	2286.65			177	0.423188	2504.85
178	0.33546	1849.76			178	0.399946	2355.12			178	0.42566	2492.01
179	0.332938	1861.91			179	0.405567	2366.27			179	0.427009	2526.63
180	0.33317	1878.08			180	0.41099	2373.7			180	0.426412	2570.98
181	0.335177	1862.45			181	0.413086	2412.24			181	0.425225	2556.4
182	0.334073	1859.88			182	0.413985	2398.13			182	0.428598	2582.26
183	0.331486	1880.12			183	0.413379	2454.45			183	0.426835	2564.06
184	0.335342	1856.48			184	0.413999	2453.59			184	0.431782	2592.19
185	0.334119	1839.43			185	0.41474	2419.32			185	0.433247	2580.07
186	0.329231	1872.79			186	0.414966	2450.09			186	0.432056	2560.16
187	0.328322	1821.49			187	0.417163	2491.38			187	0.435986	2600.48
188	0.328083	1826.92			188	0.418969	2442.72			188	0.435824	2601.62
189	0.330192	1823.2			189	0.4187	2467.55			189	0.436075	2627.66
190	0.330071	1808.51			190	0.419029	2462.84			190	0.437349	2612.54
191	0.326397	1816.99			191	0.420778	2489.39			191	0.438167	2631.94
192	0.326573	1797.02			192	0.42316	2541.05			192	0.438748	2655.89
193	0.323324	1814.95			193	0.42503	2566.99			193	0.436963	2632
194	0.324157	1788.64			194	0.429962	2579.98			194	0.43753	2648.59
195	0.329438	1812.26			195	0.429084	2555.31			195	0.438933	2629.76
196	0.328054	1837.09			196	0.425133	2572.3			196	0.439349	2645.34
197	0.327512	1811.73			197	0.427796	2573.3			197	0.43855	2662.39
198	0.330771	1811.98			198	0.424243	2517.67			198	0.438208	2647.34
199	0.332384	1816.13			199	0.424353	2522.05			199	0.438475	2656.52
200	0.329428	1839.67			200	0.423312	2521.03			200	0.438607	2647.83
201	0.336193	1880.52			201	0.430481	2588.45			201	0.437359	2653.09
202	0.340145	1893.53			202	0.432926	2596.52			202	0.435596	2660.91
203	0.340955	1878.9			203	0.433176	2605.54			203	0.437715	2642.58
204	0.345502	1903.62			204	0.435062	2633.9			204	0.438292	2603.03
205	0.346529	1984.27			205	0.431436	2613.2			205	0.438633	2619.93
206	0.345133	1923.09			206	0.428469	2561.47			206	0.439808	2631.99
207	0.347306	1954.16			207	0.428274	2564.99			207	0.439672	2628.5
208	0.340407	1947.59			208	0.426013	2559.11			208	0.439636	2629.43
209	0.339674	1898.63			209	0.426641	2537.43			209	0.439803	2649.1
210	0.340232	1905.64			210	0.427149	2575.91			210	0.439385	2652.49
211	0.341883	1908.42			211	0.425733	2546.13			211	0.43807	2660
212	0.343338	1947.62			212	0.42852	2563.65			212	0.439263	2637.27
213	0.340201	1938.96			213	0.430392	2585.59			213	0.439269	2635.81
214	0.338243	1908.84			214	0.430871	2557.24			214	0.439293	2660.07
215	0.339416	1930.31			215	0.429187	2566.84			215	0.439036	2653.75
216	0.338748	1920.57			216	0.430095	2574.98			216	0.438403	2657.18
217	0.339581	1909.83			217	0.431988	2596.92			217	0.439249	2644.01
218	0.340612	1880.87			218	0.430785	2588.83			218	0.439511	2638.59
219	0.336999	1902.1			219	0.431408	2553.6			219	0.43571	2643.3
220	0.34119	1904.82			220	0.431138	2581.05			220	0.436847	2645.91
221	0.344106	1959.98			221	0.431332	2583.78			221	0.437343	2607.73
222	0.347561	1939.17			222	0.434166	2619.49			222	0.436735	2645.95
223	0.351587	1958.75			223	0.43555	2609.58			223	0.439778	2638.82
224	0.352458	2011.83			224	0.434121	2622.94			224	0.436332	2658.54
225	0.359246	2050.81			225	0.431628	2557.05			225	0.438081	2657.4
226	0.365379	2056.47			226	0.432782	2578.57			226	0.440357	2627.86
227	0.371216	2120.22			227	0.432622	2607.23			227	0.439519	2661.31
228	0.372945	2087.5			228	0.433705	2623.46			228	0.440219	2647.96
229	0.378552	2148.67			229	0.433496	2617.78			229	0.438167	2610.18
230	0.37726	2191.21			230	0.433408	2621.38			230	0.438764	2634.99
231	0.382764	2202.79			231	0.432383	2627.49			231	0.438335	2645.72
232	0.386207	2252.81			232	0.430701	2570.15			232	0.441157	2601.14
233	0.388483	2253.43			233	0.43253	2586.91			233	0.437422	2615.8
234	0.392791	2286.26			234	0.428743	2618.76			234	0.439572	2651.66
235	0.394214	2303.78			235	0.427962	2567.48			235	0.439945	2611.96
236	0.396723	2303.36			236	0.427393	2571.43			236	0.437639	2647.57
237	0.399359	2334.26			237	0.427735	2543.12			237	0.43766	2635.42
238	0.400662	2345.98			238	0.428465	2565.26			238	0.44023	2644.2
239	0.403188	2332.3			239	0.429801	2577.71			239	0.440879	2621.02
240	0.405037	2371.22			240	0.429822	2536.93			240	0.440379	2649.62
241	0.406251	2377.3			241	0.432068	2587.7			241	0.43977	2625.03
242	0.407346	2408.66			242	0.431814	2574.93			242	0.439949	2592.78
243	0.407011	2392.2			243	0.42931	2598.64			243	0.439293	2629.47
244	0.405885	2409.35			244	0.428453	2569			244	0.43908	2614.87
245	0.407213	2353.37			245	0.426103	2570.75			245	0.440021	2639.94
246	0.407527	2365.67			246	0.427475	2527.35			246	0.440435	2641.06
247	0.406397	2406.79			247	0.428759	2546.3			247	0.440077	2649.03
248	0.40555	2402.17			248	0.430349	2598			248	0.432596	2655.57
249	0.407602	2374.02			249	0.433959	2606.52			249	0.439411	2643.03
250	0.406799	2336.53			250	0.432223	2627.81			250	0.43923	2654.86
251	0.409626	2381.74			251	0.432227	2604.51			251	0.437442	2638.49
252	0.409511	2435.09			252	0.427494	2592.78			252	0.439319	2648.79
253	0.41419	2403.8			253	0.430513	2571.8			253	0.438869	2665.34
254	0.416579	2469.76			254	0.428614	2575.47			254	0.438445	2639.09
255	0.421173	2501.87			255	0.430406	2589.11			255	0.438339	2652.98
256	0.421111	2513.87			256	0.42768	2550.05			256	0.435959	2629.82
257	0.426302	2519.1			257	0.428817	2583.96			257	0.437071	2639.5
258	0.430969	2574.11			258	0.428426	2562.79			258	0.438827	2593.08
259	0.432939	2618.1			259	0.428573	2564.14			259	0.438402	2597.75
260	0.434932	2620.82			260	0.429444	2567.23			260	0.439082	2643.5
261	0.437714	2638.66			261	0.42853	2620.69			261	0.440118	2644.24
262	0.438277	2615.09			262	0.4329	2558.86			262	0.436175	2645.25
263	0.437096	2643.48			263	0.430613	2575.04			263	0.439919	2627.12
264	0.438	2618.17			264	0.430741	2599.64			264	0.439476	2638.56
265	0.442713	2596.87			265	0.430416	2589.59			265	0.439363	2610.06
266	0.440217	2634.75			266	0.430254	2612.05			266	0.439474	2632.81
267	0.438259	2620.27			267	0.429399	2610.14			267	0.439515	2655.11
268	0.440059	2649.82			268	0.428166	2591.92			268	0.440035	2592.49
269	0.438487	2631.56			269	0.429627	2557.74			269	0.440612	2616.82
270	0.436975	2646.1			270	0.434791	2587.19			270	0.440393	2669.37
271	0.438084	2654.42			271	0.434434	2617.22			271	0.439719	2661.14
272	0.440078	2641.95			272	0.435138	2596.18			272	0.439453	2633.63
273	0.440877	2615.18			273	0.43231	2612.81			273	0.439664	2631.13
274	0.441233	2674.88			274	0.433089	2582			274	0.439548	2643.97
275	0.437312	2656.02			275	0.431355	2590.19			275	0.440005	2619.72
276	0.439309	2600.98			276	0.430391	2623.43			276	0.439946	2638.9
277	0.439976	2604.66			277	0.432997	2572.22			277	0.437849	2620.38
278	0.438392	2655.34			278	0.433369	2591.95			278	0.437443	2582.46
279	0.435176	2641.6			279	0.431399	2581.47			279	0.438912	2615.34
280	0.4373	2642.67			280	0.432233	2599.39			280	0.439866	2615.18
281	0.437384	2630.3			281	0.430477	2588.52			281	0.437223	2640.88
282	0.437119	2624.5			282	0.432396	2551.51			282	0.437603	2620.17
283	0.439912	2662.66			283	0.434959	2586.9			283	0.43545	2635.06
284	0.439023	2652.11			284	0.431985	2592.56			284	0.439288	2647.36
285	0.437653	2622.24			285	0.425799	2607.52			285	0.438909	2634.34
286	0.438461	2653.83			286	0.432394	2587.74			286	0.438506	2649.69
287	0.437441	2643.42			287	0.432472	2624.96			287	0.437438	2638.56
288	0.437451	2613.84			288	0.435847	2582.55			288	0.439229	2644.62
289	0.437681	2622.78			289	0.434691	2583.55			289	0.436003	2652.8
290	0.43627	2657.03			290	0.434694	2649.36			290	0.439724	2632.92
291	0.439119	2603.48			291	0.435556	2620.18			291	0.440224	2658.49
292	0.439688	2624.85			292	0.432077	2637.79			292	0.441107	2651.03
293	0.437773	2643.46			293	0.431424	2610.9			293	0.441014	2581.55
294	0.436393	2653.38			294	0.429632	2605.62			294	0.439946	2630.82
295	0.441155	2636.38			295	0.429726	2557.18			295	0.438988	2634.66
296	0.441046	2648.86			296	0.428191	2563.28			296	0.438205	2660.43
297	0.440832	2652.73			297	0.429203	2594.12			297	0.439134	2646.73
298	0.43903	2625.81			298	0.428175	2541.01			298	0.43662	2647.43
299	0.438689	2647.6			299	0.429459	2564.5			299	0.436705	2632.54
300	0.438773	2658.56			300	0.427716	2533.56			300	0.438797	2629.28
301	0.439378	2649.66			301	0.42871	2560.67			301	0.439143	2660.65
302	0.439232	2653.92			302	0.426065	2547.88			302	0.438657	2652.2
303	0.439187	2641.88			303	0.428446	2524.67			303	0.438064	2655.27
304	0.439989	2646.99			304	0.429778	2565.47			304	0.437729	2631.45
305	0.44031	2633.49			305	0.430868	2563.06			305	0.437397	2634.88
306	0.439999	2603.59			306	0.429372	2603.25			306	0.438263	2601.48
307	0.440127	2635.68			307	0.429937	2586.73			307	0.438392	2671.01
308	0.438537	2619.08			308	0.433754	2614.55			308	0.437496	2631.49
309	0.441125	2640.47			309	0.430959	2623.25			309	0.434021	2648.67
310	0.438787	2623.09			310	0.43328	2606.72			310	0.438528	2650.89
311	0.440252	2650.99			311	0.433372	2640.81			311	0.438115	2618.2
312	0.436022	2656.06			312	0.434257	2626.94			312	0.438574	2625.43
313	0.436636	2633.39			313	0.431052	2613.55			313	0.438117	2645.22
314	0.442431	2648.89			314	0.433322	2565.01			314	0.439125	2603.67
315	0.442127	2649.4			315	0.43031	2574.97			315	0.44026	2621.59
316	0.440241	2665.06			316	0.434708	2612.72			316	0.439002	2608.96
317	0.4415	2606.99			317	0.431435	2623.11			317	0.440279	2630.31
318	0.438361	2607.78			318	0.432658	2593.51			318	0.436051	2652.35
319	0.439061	2648.04			319	0.428901	2614.3			319	0.437576	2643.26
320	0.440718	2638.14			320	0.43146	2627.79			320	0.438935	2654.94
321	0.437344	2643.57			321	0.433674	2588.24			321	0.438853	2625.09
322	0.43941	2648.02			322	0.430577	2599.93			322	0.439797	2649.94
323	0.438524	2629.85			323	0.430215	2609.35			323	0.441225	2635.38
324	0.439046	2602.79			324	0.436963	2587.61			324	0.442043	2606.41
325	0.43666	2617.71			325	0.436286	2605.95			325	0.441103	2632.54
326	0.438895	2641.65			326	0.431603	2586.76			326	0.440623	2629.7
327	0.438316	2604.77			327	0.434366	2614.2			327	0.441185	2653.35
328	0.434928	2615.01			328	0.429306	2642.47			328	0.441043	2651
329	0.438592	2596.79			329	0.431002	2537.12			329	0.439898	2652.8
330	0.442586	2634.5			330	0.428014	2567.98			330	0.437333	2661.41
331	0.440002	2665.1			331	0.428788	2550.2			331	0.435435	2634.52
332	0.439907	2652.9			332	0.42783	2587.3			332	0.438604	2604.57
333	0.441782	2659.37			333	0.429089	2581.09			333	0.440178	2612.86
334	0.440052	2638.71			334	0.430263	2593.04			334	0.436695	2635.18
335	0.439136	2644.75			335	0.428254	2537.51			335	0.441071	2624.51
336	0.439046	2633.88			336	0.431797	2557.39			336	0.438887	2621.65
337	0.438707	2591.8			337	0.434796	2611.71			337	0.439135	2661.53
338	0.43856	2628.91			338	0.433115	2614.07			338	0.439092	2656.16
339	0.436714	2613.82			339	0.43277	2588.67			339	0.439255	2616.78
340	0.4404	2644.83			340	0.432071	2614.66			340	0.439792	2641.49
341	0.440426	2631.16			341	0.428872	2606.04			341	0.439358	2647.31
342	0.442426	2645.7			342	0.432486	2588.61			342	0.437691	2610.29
343	0.439849	2666.54			343	0.436145	2600.23			343	0.438569	2621.31
344	0.439203	2652.55			344	0.430007	2617.43			344	0.43801	2643.42
345	0.438035	2666.45			345	0.429979	2556.24			345	0.439028	2595.12
346	0.435878	2638.85			346	0.432504	2587.06			346	0.436371	2611.94
347	0.437561	2638.75			347	0.432855	2581.34			347	0.438395	2607.94
348	0.438202	2662.49			348	0.431151	2602.17			348	0.438458	2624.67
349	0.438487	2641.37			349	0.435797	2596.16			349	0.43823	2664.04
350	0.440099	2650.22			350	0.436532	2637.33			350	0.437312	2643.24
351	0.439551	2645.78			351	0.429259	2640.72			351	0.438965	2655.94
352	0.438648	2653.15			352	0.433715	2609.52			352	0.438543	2620.9
353	0.438034	2585.85			353	0.431856	2565.35			353	0.438026	2636.81
354	0.439761	2604.27			354	0.432496	2619.2			354	0.437998	2617.42
355	0.439737	2652.84			355	0.4365	2593.03			355	0.440454	2600.29
356	0.44373	2650.6			356	0.430352	2616.58			356	0.442137	2629.56
357	0.440354	2660.28			357	0.434226	2607.34			357	0.440358	2622.6
358	0.441707	2653.22			358	0.438954	2631.09			358	0.437369	2643.29
359	0.437757	2641.82			359	0.432759	2631.74			359	0.43866	2637.81
360	0.438795	2613.01			360	0.429741	2619.7			360	0.441514	2646.4
361	0.438659	2627.46			361	0.432516	2564.13			361	0.440667	2660.6
362	0.437293	2651.82			362	0.433152	2583.76			362	0.441224	2654.08
363	0.438195	2598.48			363	0.433157	2623.71			363	0.439094	2656.96
364	0.433282	2607.24			364	0.433216	2619.67			364	0.438482	2646.42
365	0.442187	2614.69			365	0.434091	2643.68			365	0.437031	2649.73
366	0.441592	2641.25			366	0.432296	2616.6			366	0.438912	2649.1
367	0.440708	2621.13			367	0.434104	2609.03			367	0.438632	2646.45
368	0.437257	2656.33			368	0.433356	2582.68			368	0.437278	2650.17
369	0.440262	2608.05			369	0.430293	2588			369	0.437308	2649.77
370	0.43691	2604.67			370	0.422536	2545.12			370	0.439119	2651.31
371	0.437458	2626.49			371	0.42637	2554.53			371	0.440616	2589.04
372	0.4395	2630.28			372	0.428011	2586.49			372	0.4389	2602.04
373	0.439074	2637.35			373	0.428305	2566.81			373	0.439609	2642.33
374	0.43761	2648.82			374	0.429471	2583.23			374	0.440348	2646.75
375	0.442257	2643.17			375	0.431066	2575.99			375	0.440332	2654.56
376	0.439167	2661.88			376	0.43134	2552.47			376	0.439618	2639.86
377	0.441057	2632.48			377	0.438139	2599.38			377	0.440299	2634.16
378	0.437629	2637.21			378	0.435076	2654.89			378	0.442577	2607.56
379	0.439966	2663.32			379	0.437087	2608.03			379	0.44011	2653.58
380	0.439009	2648.86			380	0.433712	2611.55			380	0.441047	2663.07
381	0.435309	2655.78			381	0.430959	2611.51			381	0.437227	2651.92
382	0.439085	2647.1			382	0.43219	2550.05			382	0.439	2661.93
383	0.434218	2645.43			383	0.429251	2558.97			383	0.440024	2616.66
384	0.433001	2634.99			384	0.428507	2602.1			384	0.437221	2634.39
385	0.438166	2638.79			385	0.42687	2565.07			385	0.439546	2654.6
386	0.444599	2603.26			386	0.431908	2566.03			386	0.439074	2608.39
387	0.440325	2638.75			387	0.431462	2616.96			387	0.43953	2619.69
388	0.43573	2649.92			388	0.430758	2603.23			388	0.43835	2658.43
389	0.438435	2639.02			389	0.43274	2581.76			389	0.439445	2612.64
390	0.4358	2630.01			390	0.432817	2594.03			390	0.439508	2651.96
391	0.435539	2591.41			391	0.4302	2569.34			391	0.440184	2650.23
392	0.441397	2627.6			392	0.436162	2601.36			392	0.440568	2655.97
393	0.444921	2643.67			393	0.431955	2609.38			393	0.438812	2632.75
394	0.437982	2660.97			394	0.433476	2596.88			394	0.438325	2636.8
395	0.437087	2605.99			395	0.436452	2613.01			395	0.437069	2624.33
396	0.439445	2642.87			396	0.434144	2637.85			396	0.440606	2590.61
397	0.438316	2633.86			397	0.434565	2561.67			397	0.438051	2622.43
398	0.436287	2624.11			398	0.430517	2596.17			398	0.438624	2621.34
399	0.435289	2606.83			399	0.435682	2594.64			399	0.439704	2649.42
400	0.434651	2624.94			400	0.431017	2615.22			400	0.440759	2636.24
401	0.433597	2615.66			401	0.43034	2596.11			401	0.441369	2640.14
402	0.431545	2605.94			402	0.43647	2625.4			402	0.438889	2655.78
403	0.436133	2618.27			403	0.438204	2644.53			403	0.43949	2648.45
404	0.438104	2590.27			404	0.438899	2638.97			404	0.439881	2648.37
405	0.435921	2609.29			405	0.43436	2646.78			405	0.439705	2662.25
406	0.43773	2599.02			406	0.432724	2618			406	0.440544	2661.9
407	0.430183	2630.4			407	0.432171	2621.4			407	0.440964	2602.42
408	0.432044	2593.47			408	0.43603	2570.09			408	0.440795	2616.94
409	0.428262	2601.1			409	0.440331	2609.52			409	0.439839	2647.99
410	0.424034	2591.06			410	0.436059	2638.56			410	0.438982	2646.79
411	0.43592	2547.88			411	0.44073	2636.25			411	0.439981	2654.29
412	0.44383	2625.06			412	0.439666	2652.66			412	0.437896	2635.73
413	0.430002	2645.63			413	0.43897	2636.2			413	0.438942	2631.26
414	0.433989	2618.14			414	0.439907	2627.67			414	0.437926	2664.75
415	0.4352	2634.2			415	0.43927	2662.13			415	0.437483	2640.47
416	0.438187	2611.5			416	0.436083	2652.32			416	0.438816	2652.05
417	0.434706	2659.88			417	0.437882	2604.01			417	0.438338	2632.98
418	0.428965	2621.25			418	0.435602	2575.46			418	0.439703	2632.82
419	0.43134	2589.98			419	0.437239	2589.01			419	0.439049	2612.02
420	0.434314	2565.26			420	0.435981	2649.21			420	0.437837	2625.36
421	0.433346	2575.95			421	0.433566	2633.7			421	0.440505	2652.62
422	0.432038	2625.66			422	0.434349	2616.13			422	0.440201	2600.65
423	0.434701	2639.99			423	0.437878	2605.73			423	0.439751	2618.03
424	0.439425	2617.4			424	0.438564	2636.42			424	0.43794	2663.95
425	0.435348	2635.45			425	0.437817	2621.08			425	0.439085	2651.79
426	0.434974	2633.59			426	0.437087	2634.79			426	0.438987	2625.11
427	0.437403	2614.66			427	0.437213	2610.06			427	0.439374	2628.17
428	0.441943	2645.58			428	0.439004	2594.83			428	0.439141	2638.75
429	0.441403	2628.21			429	0.436724	2628.58			429	0.438266	2618.91
430	0.436672	2598.39			430	0.437162	2616.92			430	0.438822	2632.52
431	0.434	2632.67			431	0.437079	2644.56			431	0.438438	2665.47
432	0.431029	2615.61			432	0.438417	2619.2			432	0.437292	2655.11
433	0.424963	2534.01			433	0.438095	2635.85			433	0.439203	2652.28
434	0.431429	2579.99			434	0.434243	2633.66			434	0.439753	2628.15
435	0.43427	2606.92			435	0.434913	2630.75			435	0.43851	2637.37
436	0.436796	2619.73			436	0.437315	2603.42			436	0.440136	2673.56
437	0.427733	2600.76			437	0.434329	2606.85			437	0.439228	2655.55
438	0.433069	2569.41			438	0.436349	2626.61			438	0.438262	2650.85
439	0.433414	2601.57			439	0.433962	2601.74			439	0.438687	2632.02
440	0.432113	2630.21			440	0.43592	2609.08			440	0.439562	2653.14
441	0.428553	2570.54			441	0.434527	2586.61			441	0.438662	2626.81
442	0.430403	2583.99			442	0.437644	2596.16			442	0.439173	2591.97
443	0.427846	2559.24			443	0.434734	2632.77			443	0.440131	2630.2
444	0.428762	2580.43			444	0.441395	2591.71			444	0.440778	2624.23
445	0.430989	2568.03			445	0.439653	2619.39			445	0.439534	2649.57
446	0.428157	2544.32			446	0.436375	2646.47			446	0.440238	2633.01
447	0.430484	2594.75			447	0.43429	2647.09			447	0.439575	2641.31
448	0.431682	2596.58			448	0.437745	2629.89			448	0.438637	2666.55
449	0.43643	2618.31			449	0.436053	2643.86			449	0.440719	2647.43
450	0.437209	2614.79			450	0.434387	2636.88			450	0.440965	2663.39
451	0.437165	2637.55			451	0.435947	2596.09			451	0.440341	2648.2
452	0.438383	2593.56			452	0.435346	2621.64			452	0.439023	2652.8
453	0.442345	2620.07			453	0.433664	2598.76			453	0.436697	2666.57
454	0.440763	2649.25			454	0.432095	2565.89			454	0.436333	2644.53
455	0.438088	2652.57			455	0.435739	2601.52			455	0.437283	2650.68
456	0.43764	2606.99			456	0.44116	2600.64			456	0.438209	2642.32
457	0.432313	2639.34			457	0.437956	2649.04			457	0.43907	2659.35
458	0.441971	2648.6			458	0.437221	2630.79			458	0.438341	2582.93
459	0.437946	2670.69			459	0.441905	2638.79			459	0.437911	2661.48
460	0.439405	2661.67			460	0.436016	2659.59			460	0.438245	2622.22
461	0.437382	2652.61			461	0.438702	2626.87			461	0.438209	2623.36
462	0.435808	2632.73			462	0.442534	2660.3			462	0.438761	2643.7
463	0.435286	2618.78			463	0.437123	2631.91			463	0.439446	2631.44
464	0.435483	2595.56			464	0.436079	2662.47			464	0.439017	2631.96
465	0.43647	2606.78			465	0.438314	2604.68			465	0.439242	2665.74
466	0.438036	2641.95			466	0.441298	2626.03			466	0.438787	2653.21
467	0.436344	2585.1			467	0.440557	2657.14			467	0.439541	2663.29
468	0.437294	2608.21			468	0.439649	2662.13			468	0.439171	2632.06
469	0.438473	2599.57			469	0.436261	2627.08			469	0.439054	2628.69
470	0.437905	2613.16			470	0.440323	2585.3			470	0.438083	2606.14
471	0.437911	2610.17			471	0.439814	2610.54			471	0.438667	2617.03
472	0.436052	2568.83			472	0.434438	2652.35			472	0.439411	2652.12
473	0.436589	2608.52			473	0.435362	2652.15			473	0.438992	2593.75
474	0.441876	2615.17			474	0.433843	2619.09			474	0.439113	2615.24
475	0.437663	2643.59			475	0.438792	2615.01			475	0.43954	2667.11
476	0.439083	2632.57			476	0.439471	2637			476	0.434487	2646.16
477	0.439276	2638.82			477	0.437754	2610.73			477	0.43928	2623.78
478	0.437647	2661.2			478	0.438888	2629.02			478	0.437756	2625.56
479	0.437658	2635.62			479	0.435873	2657.5			479	0.439477	2633.35
480	0.435326	2641.03			480	0.435164	2645.4			480	0.43787	2611.96
481	0.438795	2648.45			481	0.437776	2588.63			481	0.438796	2632.44
482	0.437489	2652.66			482	0.437162	2590.03			482	0.43722	2657.98
483	0.439723	2659.34			483	0.434841	2618.86			483	0.437112	2644.8
484	0.436987	2650.64			484	0.433464	2619.16			484	0.438102	2638.04
485	0.437585	2607.18			485	0.433598	2610.68			485	0.43823	2625.39
486	0.440219	2654.49			486	0.43719	2562.04			486	0.438526	2640.25
487	0.437711	2659.33			487	0.437033	2580.8			487	0.437764	2620.07
488	0.439198	2613.65			488	0.433295	2625.38			488	0.436537	2586.6
489	0.438434	2611.58			489	0.436926	2619.57			489	0.435727	2618.89
490	0.435865	2642.8			490	0.438051	2646.56			490	0.438526	2615.44
491	0.439353	2645.58			491	0.436274	2625.74			491	0.436746	2638.5
492	0.439201	2658.4			492	0.433552	2613			492	0.439222	2629.2
493	0.441038	2638.52			493	0.433306	2597.24			493	0.439947	2646.34
494	0.438829	2638.52			494	0.434763	2604.7			494	0.439147	2663.94
495	0.440669	2622.09			495	0.437037	2643.21			495	0.438477	2639.42
496	0.436417	2621.44			496	0.439243	2598.45			496	0.438294	2657.46
497	0.436765	2649.78			497	0.44412	2632.11			497	0.439558	2636.94
498	0.436277	2586.62			498	0.435381	2659.72			498	0.437368	2646.02
499	0.436456	2607.93			499	0.439436	2605.04			499	0.43843	2587.49
500	0.440048	2603.39			500	0.437207	2649.92			500	0.437894	2666.59
501	0.438992	2626.7			501	0.435891	2642.75			501	0.43914	2626.43
502	0.440092	2667.02			502	0.436705	2648.24			502	0.439561	2630.52
503	0.440692	2646.72			503	0.436652	2619.09			503	0.439703	2639.44
504	0.439027	2655.31			504	0.437772	2633.33			504	0.439574	2628.07
505	0.439182	2622.49			505	0.438218	2631.23			505	0.439063	2623.63
506	0.439324	2650.7			506	0.438518	2589.54			506	0.438125	2660.81
507	0.437269	2621.58			507	0.436312	2616.82			507	0.439205	2643.48
508	0.437888	2579.14			508	0.439132	2611.81			508	0.438754	2653
509	0.437897	2618.63			509	0.439755	2633.24			509	0.43911	2635.99
510	0.441147	2628.17			510	0.439775	2638.15			510	0.43864	2643.68
511	0.442104	2663.44			511	0.4391	2647.37			511	0.440181	2603.82
512	0.438712	2639.58			512	0.440869	2659.17			512	0.440142	2624.26
513	0.439914	2652.37			513	0.439479	2650.34			513	0.43829	2644.76
514	0.44245	2657.62			514	0.439088	2609.86			514	0.440131	2601.12
515	0.441156	2654.17			515	0.4375	2615.38			515	0.440234	2617.69
516	0.4406	2624.96			516	0.435845	2630.15			516	0.439077	2668.16
517	0.444246	2623.55			517	0.438325	2621.94			517	0.438281	2663.61
518	0.441106	2648.24			518	0.443033	2631.65			518	0.438852	2627.06
519	0.439759	2638.07			519	0.443736	2673.53			519	0.438828	2633.16
520	0.436692	2628.84			520	0.443089	2647.98			520	0.438577	2635.55
521	0.440601	2612.03			521	0.440961	2666.44			521	0.437984	2611.23
522	0.442418	2630.03			522	0.440592	2656.43			522	0.43959	2635.18
523	0.437568	2654.51			523	0.441781	2649.42			523	0.440057	2620.95
524	0.439783	2607.56			524	0.439682	2619.81			524	0.437861	2673.22
525	0.436727	2622.85			525	0.441464	2621.51			525	0.43822	2594.11
526	0.436941	2604.41			526	0.441077	2660.56			526	0.439581	2645.79
527	0.4385	2618.76			527	0.441208	2612.49			527	0.439408	2640.46
528	0.436984	2656.18			528	0.443233	2637.95			528	0.436908	2645.73
529	0.438407	2649.26			529	0.441866	2626.03			529	0.440774	2607.6
530	0.437662	2647.17			530	0.438284	2646.17			530	0.440237	2630.9
531	0.436828	2618.49			531	0.438469	2618.28			531	0.439126	2626.42
532	0.437239	2638.74			532	0.438717	2583.83			532	0.441703	2654.61
533	0.439373	2619.78			533	0.437819	2618.34			533	0.440164	2639.23
534	0.434653	2580.44			534	0.43727	2613.76			534	0.439531	2655.62
535	0.440545	2628.86			535	0.440815	2630.36			535	0.440005	2594.24
536	0.441784	2616.99			536	0.437968	2640.27			536	0.439873	2668.69
537	0.438021	2640.82			537	0.438556	2633.07			537	0.439566	2626.87
538	0.441768	2637.56			538	0.441339	2653.74			538	0.440589	2625.7
539	0.440779	2663.71			539	0.440779	2653.06			539	0.439113	2645.6
540	0.442568	2601.15			540	0.440978	2658.68			540	0.438643	2621.59
541	0.442431	2663.4			541	0.442279	2654.92			541	0.438646	2635.33
542	0.438409	2631.9			542	0.440698	2650.34			542	0.439805	2654.96
543	0.438059	2627.15			543	0.437068	2668.16			543	0.438132	2654.16
544	0.437714	2650.76			544	0.43779	2652.47			544	0.438794	2652.23
545	0.438281	2633.59			545	0.44134	2626.83			545	0.440007	2650.55
546	0.436661	2628.83			546	0.440315	2622.69			546	0.438623	2633.63
547	0.436139	2584.96			547	0.443392	2653.77			547	0.439345	2607.67
548	0.435493	2617.13			548	0.438231	2627.24			548	0.438788	2629.09
549	0.434504	2630.38			549	0.441567	2641.37			549	0.43876	2644.25
550	0.43536	2580.47			550	0.440121	2665.36			550	0.438984	2594.29
551	0.438286	2613.61			551	0.436121	2636.45			551	0.439125	2621.15
552	0.437262	2640.03			552	0.435937	2651.61			552	0.437957	2657.59
553	0.435242	2643.07			553	0.436965	2626.59			553	0.440305	2653.41
554	0.434891	2618.38			554	0.435211	2619.92			554	0.440415	2628.79
555	0.437509	2610.1			555	0.437573	2592.56			555	0.439842	2633.61
556	0.437793	2633.03			556	0.43715	2620.07			556	0.438718	2639.49
557	0.438472	2620.52			557	0.43864	2650.35			557	0.438507	2622.61
558	0.440287	2635.33			558	0.440606	2604.36			558	0.438747	2636
559	0.438739	2627.49			559	0.440568	2619.07			559	0.438741	2661.99
560	0.439065	2601.06			560	0.440898	2611.26			560	0.437969	2645.54
561	0.437288	2618.36			561	0.439781	2633.23			561	0.43893	2669.43
562	0.436224	2621.23			562	0.441337	2663.79			562	0.43808	2627.41
563	0.440001	2642.65			563	0.439527	2653.61			563	0.440042	2652.4
564	0.437404	2625.6			564	0.440806	2653.32			564	0.440132	2617.6
565	0.440844	2647.46			565	0.441663	2641.12			565	0.44004	2590.64
566	0.434859	2658.91			566	0.441731	2648.17			566	0.438309	2619.14
567	0.43721	2632.22			567	0.441556	2639.82			567	0.438165	2615.16
568	0.437141	2644.57			568	0.440404	2596.77			568	0.439416	2648.73
569	0.44019	2632.43			569	0.440018	2637.29			569	0.439141	2626.14
570	0.437683	2654.27			570	0.441681	2623.9			570	0.436545	2631.91
571	0.435688	2661.78			571	0.439077	2656.47			571	0.437254	2649.06
572	0.436049	2630.53			572	0.44171	2642.58			572	0.439278	2640.95
573	0.438255	2604.85			573	0.441761	2647.01			573	0.437739	2654.06
574	0.438082	2648.17			574	0.436902	2656.24			574	0.439943	2634.33
575	0.439517	2638.1			575	0.44108	2647.41			575	0.439649	2650.81
576	0.437321	2670.43			576	0.439274	2661.17			576	0.438845	2653.91
577	0.437723	2640.74			577	0.441754	2651.4			577	0.437233	2636.94
578	0.437406	2611.15			578	0.441566	2659.32			578	0.440286	2609.54
579	0.437285	2625.69			579	0.437654	2663.44			579	0.437127	2663.64
580	0.438439	2643.31			580	0.435102	2641.66			580	0.437826	2571.68
581	0.438156	2636.54			581	0.438826	2612.8			581	0.439104	2624.36
582	0.435857	2623.1			582	0.43874	2617.07			582	0.438654	2623.19
583	0.435569	2588.43			583	0.439221	2633.19			583	0.437667	2653.99
584	0.43724	2607.82			584	0.439	2624.05			584	0.436835	2646.87
585	0.436351	2646.78			585	0.439043	2631.38			585	0.438278	2650.09
586	0.437205	2579.16			586	0.439424	2650.4			586	0.439622	2647.07
587	0.4374	2609.31			587	0.439029	2655.33			587	0.438789	2636.29
588	0.435667	2594.65			588	0.437416	2617.71			588	0.438647	2601.6
589	0.437519	2625.48			589	0.43876	2651.38			589	0.43917	2619.72
590	0.435861	2648.98			590	0.43998	2645.04			590	0.438625	2651.11
591	0.44149	2652.29			591	0.439757	2623.45			591	0.437456	2593.38
592	0.440404	2653.2			592	0.439956	2631.02			592	0.438859	2611.73
593	0.437856	2620.91			593	0.441456	2657.73			593	0.438029	2659.59
594	0.438669	2652.41			594	0.44213	2602.13			594	0.439599	2658.18
595	0.439344	2638.01			595	0.441377	2626.09			595	0.438439	2669.45
596	0.441291	2609.8			596	0.439755	2654.64			596	0.438309	2619.37
597	0.440704	2637.35			597	0.43956	2663.46			597	0.439439	2625.61
598	0.438094	2622.81			598	0.442669	2650			598	0.439121	2607.55
599	0.437883	2653.31			599	0.441564	2646.59			599	0.439307	2633.62
600	0.437927	2632.93			600	0.443345	2663.06			600	0.437067	2611.06
601	0.436295	2642.25			601	0.441127	2636.81			601	0.439393	2580.94
602	0.437902	2659.4			602	0.441663	2654.97			602	0.439806	2625.07
603	0.43624	2637.07			603	0.441447	2642.57			603	0.438071	2612.49
604	0.438733	2647.05			604	0.443358	2606.18			604	0.437734	2637.2
605	0.438278	2643.68			605	0.442636	2640.48			605	0.440069	2628.15
606	0.438161	2660.15			606	0.444039	2623.76			606	0.439504	2645.93
607	0.437428	2596.2			607	0.445044	2651.12			607	0.435063	2643.66
608	0.43553	2592.54			608	0.443963	2664.77			608	0.439378	2641.69
609	0.438145	2645.5			609	0.44285	2651.87			609	0.436483	2646.39
610	0.437585	2636.91			610	0.443205	2668.08			610	0.438779	2648.36
611	0.438329	2665.4			611	0.439905	2650.4			611	0.437009	2647.61
612	0.437321	2633.95			612	0.443126	2671.27			612	0.437984	2590.38
613	0.437064	2618.16			613	0.445252	2646.08			613	0.43874	2596.81
614	0.43681	2607.85			614	0.443553	2655.81			614	0.439528	2646.05
615	0.439244	2612.24			615	0.444902	2663.65			615	0.437206	2637.87
616	0.437035	2643.54			616	0.438286	2663.78			616	0.438621	2640.9
617	0.441046	2606.77			617	0.442808	2628.99			617	0.43748	2630.77
618	0.43902	2628.11			618	0.440862	2634.6			618	0.437612	2617.7
619	0.43978	2595.95			619	0.441339	2661.87			619	0.437076	2650.76
620	0.43898	2627.22			620	0.441928	2639.12			620	0.434969	2638.24
621	0.439444	2651.37			621	0.440563	2643.46			621	0.434838	2633.54
622	0.439022	2664.45			622	0.443857	2631.34			622	0.437228	2621.27
623	0.44342	2649.3			623	0.445224	2667.53			623	0.438188	2623.82
624	0.439569	2640.62			624	0.44393	2658.97			624	0.436428	2664.36
625	0.439231	2655.31			625	0.44209	2649.34			625	0.438398	2646.59
626	0.437921	2630.65			626	0.444105	2662.22			626	0.439153	2654.14
627	0.43814	2598.42			627	0.442624	2625.44			627	0.438575	2646.83
628	0.439817	2630.55			628	0.443895	2649.82			628	0.43823	2642.09
629	0.440033	2621.38			629	0.444621	2657.98			629	0.437912	2603.81
630	0.435611	2641.65			630	0.445938	2634.76			630	0.437447	2609.25
631	0.438403	2629.84			631	0.445598	2641.06			631	0.439066	2650.59
632	0.438619	2642.6			632	0.444286	2634.13			632	0.438554	2592.54
633	0.436833	2650.03			633	0.441144	2647.03			633	0.439647	2619.22
634	0.439262	2645.7			634	0.444518	2656.69			634	0.439189	2655.24
635	0.435521	2657.44			635	0.440775	2664			635	0.439481	2660.38
636	0.437595	2647.35			636	0.437954	2659.81			636	0.439634	2634.79
637	0.437504	2644.25			637	0.441014	2661.37			637	0.438703	2630.75
638	0.438133	2586.96			638	0.436036	2659.23			638	0.438162	2631.74
639	0.436596	2597.05			639	0.440217	2643.22			639	0.439434	2615.62
640	0.434215	2626.37			640	0.439817	2609.59			640	0.438952	2640.63
641	0.436498	2626.21			641	0.436715	2629.01			641	0.437015	2648.47
642	0.438064	2635.83			642	0.442859	2625.77			642	0.436433	2643.45
643	0.438255	2636.03			643	0.437196	2648.68			643	0.436983	2654.02
644	0.437535	2632.59			644	0.438192	2634.82			644	0.439389	2627.06
645	0.437948	2598.47			645	0.440376	2652.31			645	0.44012	2646.79
646	0.438692	2629.78			646	0.443056	2661.52			646	0.439131	2627.8
647	0.439864	2653.88			647	0.439113	2649.52			647	0.44041	2593.37
648	0.435674	2595.7			648	0.440683	2658.82			648	0.439971	2628.81
649	0.438412	2618.77			649	0.441146	2667.14			649	0.439722	2621.63
650	0.435628	2643.71			650	0.440773	2659.54			650	0.438794	2642
651	0.436114	2648.55			651	0.444597	2672.85			651	0.438881	2635.45
652	0.440219	2632.78			652	0.443622	2647.08			652	0.439997	2641.28
653	0.439312	2621.34			653	0.443057	2643.68			653	0.438577	2662.43
654	0.440037	2644.36			654	0.435059	2657.86			654	0.439795	2644.25
655	0.440571	2639.75			655	0.436336	2647.1			655	0.43877	2660.42
656	0.442721	2658.05			656	0.437118	2604.24			656	0.439007	2642.6
657	0.44159	2633.64			657	0.439021	2615			657	0.438126	2650.37
658	0.438374	2599.93			658	0.43982	2651.04			658	0.438963	2657.17
659	0.441283	2638.42			659	0.434183	2640.36			659	0.440421	2644.36
660	0.441159	2622.09			660	0.434997	2598.31			660	0.439399	2605.28
661	0.440085	2645.69			661	0.433596	2640.84			661	0.439559	2611.47
662	0.440908	2629.64			662	0.429799	2623.62			662	0.439793	2646.73
663	0.438443	2650.08			663	0.430879	2589.57			663	0.440605	2626.91
664	0.441794	2604.31			664	0.43008	2597.23			664	0.439461	2630.06
665	0.440673	2665.36			665	0.432151	2616.08			665	0.439993	2649.02
666	0.440851	2676.58			666	0.432032	2545.81			666	0.439046	2653.94
667	0.438875	2657.96			667	0.428728	2600.66			667	0.440818	2622.89
668	0.440554	2667.01			668	0.427259	2570.58			668	0.439729	2655.15
669	0.436134	2598.64			669	0.430895	2594.8			669	0.438811	2650.82
670	0.439371	2613.88			670	0.440921	2601.57			670	0.439938	2619.69
671	0.439466	2655.34			671	0.439273	2584.59			671	0.440328	2626.28
672	0.439562	2638.18			672	0.434341	2627.48			672	0.439266	2652.88
673	0.439377	2656.55			673	0.438958	2623.79			673	0.439019	2601.58
674	0.440392	2638.65			674	0.438522	2642.81			674	0.439554	2620.27
675	0.438637	2629.85			675	0.43971	2649.19			675	0.441074	2606.16
676	0.440988	2660.07			676	0.431701	2638.63			676	0.440495	2638.43
677	0.439924	2653.52			677	0.429457	2562.82			677	0.439954	2655.1
678	0.438496	2671.53			678	0.433658	2590.85			678	0.438788	2652.4
679	0.439971	2652.67			679	0.43326	2624.46			679	0.44021	2655.94
680	0.440176	2635.17			680	0.431961	2610.44			680	0.438095	2626.06
681	0.438709	2610.12			681	0.431289	2591.05			681	0.439374	2643.64
682	0.438683	2625.98			682	0.432085	2552.53			682	0.44018	2627.83
683	0.439745	2659.8			683	0.433931	2570.82			683	0.439791	2596.77
684	0.439961	2597.41			684	0.430959	2580.17			684	0.440935	2631.37
685	0.439986	2615.62			685	0.436501	2608.57			685	0.439644	2617.53
686	0.438422	2664.34			686	0.441246	2636.5			686	0.440895	2647.61
687	0.438386	2654.86			687	0.436024	2652.36			687	0.439344	2624.6
688	0.439334	2634.99			688	0.43801	2584.15			688	0.438399	2640.6
689	0.438937	2633.86			689	0.429929	2634.15			689	0.438481	2658.96
690	0.436751	2634.07			690	0.428274	2568.41			690	0.440071	2635.55
691	0.438346	2613.21			691	0.427128	2558.39			691	0.440667	2662.13
692	0.433925	2619.4			692	0.428187	2577.35			692	0.439615	2641.37
693	0.432237	2637.95			693	0.427183	2610.77			693	0.439794	2653.2
694	0.433859	2629.75			694	0.428474	2573.69			694	0.441378	2605.94
695	0.434012	2625.34			695	0.435188	2581.27			695	0.442392	2613
696	0.434945	2614.16			696	0.428428	2639.43			696	0.438371	2649.17
697	0.436773	2619.36			697	0.425722	2566.98			697	0.43865	2634.58
698	0.436392	2615.48			698	0.424384	2558.03			698	0.442354	2659.7
699	0.436436	2577.39			699	0.426103	2552			699	0.439275	2649.69
700	0.438658	2621.51			700	0.426339	2543.25			700	0.440291	2641.11
701	0.437518	2612.79			701	0.436433	2592.39			701	0.441	2663.8
702	0.437323	2630.61			702	0.435385	2636.13			702	0.440337	2650.11
703	0.437557	2615.18			703	0.436929	2592.63			703	0.440201	2665.78
704	0.43688	2626.86			704	0.434569	2614.22			704	0.439289	2647.58
705	0.435519	2634.45			705	0.436409	2582.59			705	0.439497	2643.82
706	0.436313	2624.19			706	0.43519	2620.26			706	0.438849	2620.83
707	0.436742	2644.33			707	0.434865	2596.76			707	0.440286	2626.25
708	0.436244	2630.57			708	0.427842	2559.59			708	0.437401	2650.03
709	0.438764	2646.01			709	0.43233	2592.03			709	0.43898	2596.2
710	0.441456	2651.76			710	0.439034	2608.02			710	0.44017	2624.1
711	0.439624	2638.93			711	0.435152	2624.12			711	0.439107	2669.5
712	0.440122	2664.32			712	0.436653	2616.36			712	0.436812	2645.31
713	0.441194	2650.28			713	0.433355	2633.76			713	0.44048	2629.34
714	0.440786	2660.67			714	0.434553	2583.91			714	0.440812	2635.36
715	0.437995	2662.65			715	0.437735	2586.78			715	0.44072	2643.15
716	0.440236	2642.23			716	0.435341	2636.19			716	0.439421	2623.15
717	0.439089	2659.1			717	0.435586	2643.78			717	0.438217	2637.33
718	0.439596	2649.52			718	0.432223	2613.63			718	0.437815	2655
719	0.438266	2654.73			719	0.434734	2563.4			719	0.440029	2646.8
720	0.440379	2606.89			720	0.435801	2597.57			720	0.437525	2644.48
721	0.437363	2611.36			721	0.429876	2587.35			721	0.439316	2627.7
722	0.439001	2647.38			722	0.43304	2613.91			722	0.441043	2657.83
723	0.439769	2641.13			723	0.431665	2635.49			723	0.438885	2627.91
724	0.436534	2646.27			724	0.436148	2563.97			724	0.439525	2594.95
725	0.437654	2640.55			725	0.433542	2598.88			725	0.439819	2626.71
726	0.439332	2629.46			726	0.435365	2599.67			726	0.439611	2623.51
727	0.437427	2606.32			727	0.434701	2635.24			727	0.441265	2640.56
728	0.438521	2625.9			728	0.429654	2599.35			728	0.441403	2641.33
729	0.438983	2644.86			729	0.429841	2510.49			729	0.437409	2642.33
730	0.438256	2594.11			730	0.423946	2557.03			730	0.438374	2654.92
731	0.438625	2618.6			731	0.423318	2559.39			731	0.439715	2645.34
732	0.439475	2665.98			732	0.432014	2556.08			732	0.439645	2659.25
733	0.438613	2663.56			733	0.437822	2609.93			733	0.440477	2639.26
734	0.43736	2626.48			734	0.43443	2622.11			734	0.440948	2659.19
735	0.439069	2628.56			735	0.435018	2576.32			735	0.439681	2589.89
736	0.438259	2635.38			736	0.435859	2618.63			736	0.43942	2600.23
737	0.439292	2626.76			737	0.436557	2600.21			737	0.441181	2644.92
738	0.43905	2637.6			738	0.435151	2626.34			738	0.439657	2645.93
739	0.437862	2614.53			739	0.434703	2595.85			739	0.438128	2661.14
740	0.439686	2588.65			740	0.43618	2575.03			740	0.439301	2633.46
741	0.439682	2630.28			741	0.435275	2611.3			741	0.441422	2639.43
742	0.436648	2619.11			742	0.435652	2608.02			742	0.440378	2668.27
743	0.437065	2634.41			743	0.43923	2641.82			743	0.442101	2661.17
744	0.439248	2622.24			744	0.440697	2640.68			744	0.442585	2669.59
745	0.441255	2643.97			745	0.435842	2639.35			745	0.439721	2651.22
746	0.441462	2664.7			746	0.441703	2592.37			746	0.439716	2648.14
747	0.440804	2644.57			747	0.441946	2610.76			747	0.44124	2625.08
748	0.437313	2650.16			748	0.441959	2658.69			748	0.44032	2625.99
749	0.437779	2645.76			749	0.439702	2653.86			749	0.440529	2661.3
750	0.437825	2645.27			750	0.439582	2665.18			750	0.441785	2599.75
751	0.437492	2653.16			751	0.440071	2631.65			751	0.438665	2628.36
752	0.43749	2632.09			752	0.442904	2645.21			752	0.442256	2615.15
753	0.435427	2649.09			753	0.442949	2655.17			753	0.441738	2648.57
754	0.436988	2631.33			754	0.440719	2655.64			754	0.440863	2628.07
755	0.439617	2642.76			755	0.442095	2667.95			755	0.438312	2665.55
756	0.439282	2592.98			756	0.439576	2657.57			756	0.441145	2612.08
757	0.437021	2598.71			757	0.441085	2659.97			757	0.440868	2608.72
758	0.439196	2632.29			758	0.43969	2624.21			758	0.440868	2639.9
759	0.438891	2641.08			759	0.436349	2625.64			759	0.437926	2629.45
760	0.440219	2653.7			760	0.440902	2670.11			760	0.440085	2646.05
761	0.438898	2637.67			761	0.440461	2624.13			761	0.439398	2657.43
762	0.440575	2630.04			762	0.441346	2637.15			762	0.440475	2644.9
763	0.439047	2663.35			763	0.444548	2620.68			763	0.437409	2660.84
764	0.438759	2654.32			764	0.441346	2635.03			764	0.439157	2626.8
765	0.4374	2620.54			765	0.440215	2670.38			765	0.437269	2655.92
766	0.4377	2653.66			766	0.438555	2655.85			766	0.438761	2655.26
767	0.438062	2643.93			767	0.439714	2664.38			767	0.440018	2650.66
768	0.440016	2615.61			768	0.438128	2629.69			768	0.438285	2664.58
769	0.437068	2622.13			769	0.441766	2644.78			769	0.440597	2647.46
770	0.438812	2653.7			770	0.440885	2635.56			770	0.440409	2660.02
771	0.437158	2598.52			771	0.439837	2598.41			771	0.438769	2653.17
772	0.441204	2622.99			772	0.437719	2630.81			772	0.438751	2652.95
773	0.439583	2653.59			773	0.43767	2615.59			773	0.440859	2669.77
774	0.441134	2661.26			774	0.438317	2649.06			774	0.438024	2647.23
775	0.44063	2647.63			775	0.437499	2626.6			775	0.440711	2655.08
776	0.440071	2639.73			776	0.436918	2631.29			776	0.439614	2660.48
777	0.438538	2645.53			777	0.436712	2648.83			777	0.438407	2651.01
778	0.440638	2628.03			778	0.438135	2630.89			778	0.439903	2647.83
779	0.438992	2643.82			779	0.437158	2644.97			779	0.440101	2648.33
780	0.44217	2626.48			780	0.436041	2630.65			780	0.441393	2665.72
781	0.441252	2672.49			781	0.436351	2639.71			781	0.438181	2664.53
782	0.439026	2666.07			782	0.434407	2644.77			782	0.441241	2642.72
783	0.442796	2646.23			783	0.432488	2623.18			783	0.440803	2655.41
784	0.440736	2666.42			784	0.437753	2650.62			784	0.43762	2641.23
785	0.442555	2637.7			785	0.436878	2631.12			785	0.440385	2664.06
786	0.440525	2600.68			786	0.436638	2647.56			786	0.439135	2668.34
787	0.440576	2634.66			787	0.439986	2592.7			787	0.43728	2642.76
788	0.439751	2635.71			788	0.44216	2606.34			788	0.435598	2661.62
789	0.438841	2658.38			789	0.440932	2642.91			789	0.437519	2640.76
790	0.438235	2631.83			790	0.439407	2642.46			790	0.437832	2650.97
791	0.437811	2644.06			791	0.438277	2654.48			791	0.441598	2666.8
792	0.438419	2582			792	0.437862	2633.92			792	0.441307	2651.21
793	0.438333	2608.26			793	0.438903	2638.32			793	0.439124	2657.4
794	0.439897	2653.68			794	0.436616	2659.72			794	0.441392	2653.8
795	0.436717	2637.24			795	0.438648	2646.44			795	0.439556	2658.73
796	0.439041	2662.09			796	0.437819	2622.03			796	0.441224	2598.33
797	0.438649	2638.87			797	0.4394	2655.75			797	0.442722	2652.27
798	0.4385	2636.96			798	0.439449	2656.11			798	0.440885	2680.1
799	0.441018	2612.57			799	0.436783	2612.55			799	0.442039	2661.87
800	0.44149	2630.96			800	0.437434	2617.42			800	0.439447	2653.74
801	0.440028	2651.23			801	0.438583	2649.34			801	0.440462	2622.16
802	0.438888	2595.95			802	0.4384	2601.1			802	0.441979	2622.78
803	0.437612	2617.76			803	0.437069	2610.47			803	0.440824	2653.37
804	0.438073	2606.14			804	0.434359	2639.02			804	0.441354	2657.04
805	0.438511	2620.56			805	0.43531	2584.27			805	0.438134	2654.92
806	0.438836	2613.89			806	0.435586	2626.57			806	0.439198	2644.55
807	0.438653	2579.17			807	0.434191	2621.76			807	0.43945	2643.07
808	0.438122	2616.9			808	0.436813	2631.74			808	0.440959	2621.51
809	0.440687	2612.02			809	0.436758	2610.63			809	0.44136	2629.79
810	0.439814	2645.96			810	0.436901	2632.05			810	0.440018	2648.93
811	0.43889	2632.39			811	0.436289	2613.08			811	0.440681	2601.25
812	0.439436	2636.78			812	0.435933	2650.33			812	0.438799	2614.94
813	0.437788	2651.06			813	0.441117	2662.84			813	0.435941	2641.73
814	0.436346	2637.26			814	0.441492	2646.26			814	0.436381	2596.49
815	0.436018	2645.09			815	0.440155	2658.02			815	0.437829	2637.24
816	0.437271	2635			816	0.439259	2644.34			816	0.438415	2641.05
817	0.436732	2643.73			817	0.441799	2615.38			817	0.439041	2640.11
818	0.440262	2592.9			818	0.441388	2641.29			818	0.436987	2615.86
819	0.439778	2661.46			819	0.441868	2630.49			819	0.437979	2626.55
820	0.439961	2634.61			820	0.442357	2653.09			820	0.438073	2666.41
821	0.442812	2647			821	0.437098	2637.42			821	0.438396	2652.87
822	0.439512	2641.3			822	0.43965	2663.08			822	0.437885	2649.94
823	0.440237	2628.65			823	0.439628	2609.41			823	0.437989	2622.05
824	0.440011	2646.44			824	0.440397	2618.28			824	0.437876	2639.86
825	0.44016	2605.44			825	0.436335	2641.05			825	0.436853	2617.91
826	0.440072	2623.06			826	0.439765	2652.7			826	0.439175	2587.12
827	0.440052	2656.08			827	0.442005	2631.25			827	0.437478	2619.29
828	0.44052	2598.19			828	0.43962	2650.61			828	0.437657	2610.22
829	0.440124	2615.51			829	0.442904	2653.65			829	0.436235	2632.65
830	0.441925	2662.85			830	0.444109	2624.86			830	0.437684	2626.93
831	0.440115	2658.77			831	0.441522	2640.09			831	0.439512	2645.29
832	0.441816	2651.58			832	0.437711	2656.25			832	0.43874	2650.71
833	0.440423	2638.91			833	0.439571	2606.82			833	0.439236	2637.7
834	0.440347	2637.59			834	0.44095	2630.57			834	0.438667	2654.57
835	0.439825	2631.72			835	0.436275	2666.38			835	0.439928	2653.4
836	0.438671	2652.37			836	0.438238	2608.27			836	0.437445	2646.53
837	0.439891	2630.38			837	0.440196	2655.58			837	0.438167	2588.93
838	0.43781	2593.89			838	0.439345	2642.06			838	0.439775	2603.51
839	0.439695	2632.76			839	0.441907	2646.52			839	0.438023	2638.76
840	0.438963	2624.84			840	0.442113	2635.16			840	0.43867	2636.02
841	0.438817	2651.6			841	0.438081	2645.99			841	0.43831	2655.25
842	0.438677	2639.79			842	0.438589	2626.89			842	0.441209	2637.75
843	0.438157	2645.2			843	0.438945	2594.7			843	0.440478	2633.42
844	0.439524	2649.52			844	0.437794	2625.7			844	0.438987	2659.54
845	0.436792	2639.38			845	0.437041	2601.14			845	0.439601	2652.2
846	0.436986	2657.48			846	0.439032	2631.64			846	0.436752	2654.15
847	0.439255	2640.73			847	0.438301	2631.6			847	0.438569	2636.56
848	0.437769	2651.93			848	0.438016	2636.21			848	0.438649	2625.98
849	0.439989	2579.58			849	0.439212	2648.75			849	0.437885	2607.4
850	0.439849	2606.21			850	0.436951	2642.07			850	0.437922	2612.68
851	0.44182	2655.73			851	0.438211	2606.34			851	0.439639	2650.66
852	0.43774	2641.45			852	0.438168	2657.55			852	0.43978	2595.4
853	0.438493	2657.45			853	0.440176	2579.41			853	0.440249	2622.12
854	0.437255	2633			854	0.438206	2625.16			854	0.440371	2610.62
855	0.43808	2622.36			855	0.437153	2618.45			855	0.435551	2621.34
856	0.435351	2655.35			856	0.438345	2594.2			856	0.440449	2661.94
857	0.439288	2606.51			857	0.43924	2621.05			857	0.439602	2653.12
858	0.436941	2632.35			858	0.437847	2649.73			858	0.439805	2660.52
859	0.438991	2588.27			859	0.436369	2594.96			859	0.440154	2627.31
860	0.440245	2621.01			860	0.4359	2605.29			860	0.440053	2646.06
861	0.441895	2658.84			861	0.435261	2581.31			861	0.441292	2631.06
862	0.438526	2652.41			862	0.437732	2624.13			862	0.440311	2598.69
863	0.441848	2630.59			863	0.438131	2663			863	0.439121	2630.82
864	0.441066	2645.17			864	0.437834	2640.16			864	0.439143	2616.29
865	0.440621	2651.12			865	0.440373	2655.59			865	0.43922	2640.41
866	0.443352	2630.45			866	0.43871	2626.68			866	0.437556	2623.05
867	0.441849	2653.03			867	0.436989	2643.54			867	0.437181	2641.22
868	0.440158	2660.95			868	0.436821	2615.33			868	0.438147	2658.81
869	0.439028	2666.18			869	0.437568	2587.12			869	0.437047	2629.83
870	0.438925	2590.35			870	0.440234	2622.82			870	0.439296	2652.86
871	0.440032	2659.79			871	0.440869	2626.98			871	0.436803	2641.74
872	0.443564	2652.06			872	0.436713	2634.46			872	0.437664	2639.98
873	0.439941	2671.72			873	0.43979	2636.08			873	0.436281	2653.06
874	0.439943	2605.64			874	0.43793	2639.29			874	0.43674	2630.88
875	0.442651	2642.47			875	0.439038	2659.71			875	0.435521	2642.06
876	0.442597	2627.06			876	0.436923	2642.14			876	0.437621	2640.59
877	0.439149	2647.42			877	0.439479	2605.02			877	0.437669	2635.25
878	0.438327	2637.38			878	0.435339	2657.71			878	0.436886	2658.02
879	0.440061	2648.15			879	0.439173	2665.2			879	0.43782	2640.05
880	0.43807	2660.46			880	0.438595	2596.39			880	0.437545	2651.04
881	0.436371	2627.53			881	0.438144	2604.67			881	0.437528	2633.86
882	0.439009	2650.58			882	0.438287	2641.8			882	0.436616	2635.59
883	0.439211	2643.26			883	0.440596	2637.76			883	0.439953	2585.5
884	0.438752	2654.3			884	0.437128	2650.82			884	0.440066	2612.49
885	0.439458	2591.42			885	0.437031	2625.35			885	0.440623	2649.38
886	0.439249	2673.12			886	0.437281	2623.1			886	0.43822	2632.92
887	0.439991	2626			887	0.437725	2596.91			887	0.437758	2652.36
888	0.437537	2619.64			888	0.436396	2617.29			888	0.438338	2631.59
889	0.439527	2632.63			889	0.436841	2641.32			889	0.43837	2631.9
890	0.438307	2634.39			890	0.440642	2600.48			890	0.438453	2657.79
891	0.436573	2621.1			891	0.43793	2619.93			891	0.437297	2649.73
892	0.437826	2646.59			892	0.440866	2609.54			892	0.438069	2610.89
893	0.436795	2641.6			893	0.437396	2621.31			893	0.437864	2643.06
894	0.438443	2657.67			894	0.433839	2645.2			894	0.437898	2640.36
895	0.438187	2640.57			895	0.434817	2631.63			895	0.437743	2601.29
896	0.437884	2629.08			896	0.436907	2637.43			896	0.439172	2626.28
897	0.439267	2608.72			897	0.435778	2616.25			897	0.439086	2648.77
898	0.439872	2609.9			898	0.436809	2633.36			898	0.440482	2601.02
899	0.439348	2653.04			899	0.437379	2612.74			899	0.439596	2632.79
900	0.440933	2608.1			900	0.438522	2584.85			900	0.440061	2610.03
901	0.439997	2626.19			901	0.439002	2615.53			901	0.440569	2627.89
902	0.43936	2646.17			902	0.437012	2612.15			902	0.439578	2660.88
903	0.440033	2620.77			903	0.436331	2628.69			903	0.439599	2653.77
904	0.440353	2652.04			904	0.439379	2623.89			904	0.439688	2647.23
905	0.440229	2658.69			905	0.440041	2647.58			905	0.441487	2640.93
906	0.437784	2655.96			906	0.436813	2652.7			906	0.440681	2653.14
907	0.435815	2620.05			907	0.436517	2636.18			907	0.4415	2643.04
908	0.439011	2640.59			908	0.434945	2594.33			908	0.440832	2608.47
909	0.439948	2618.36			909	0.437864	2607.1			909	0.440215	2626.97
910	0.44143	2598.5			910	0.435773	2618.25			910	0.440904	2631.71
911	0.440274	2633.8			911	0.438033	2605.18			911	0.439398	2646.42
912	0.44296	2627.59			912	0.439613	2614.45			912	0.439271	2638.63
913	0.443229	2662.82			913	0.439398	2658.76			913	0.436368	2647.6
914	0.442938	2647.92			914	0.440156	2652.24			914	0.443092	2584.08
915	0.438555	2652.98			915	0.437513	2653.04			915	0.437593	2659.14
916	0.44229	2663.81			916	0.439316	2638.63			916	0.438457	2620.68
917	0.439916	2642.85			917	0.439726	2641.75			917	0.439014	2628.2
918	0.439651	2622.39			918	0.437486	2599.41			918	0.440567	2653.92
919	0.439506	2620.46			919	0.437605	2617.41			919	0.442065	2642.64
920	0.436839	2644.05			920	0.440197	2648.34			920	0.438554	2637.87
921	0.440147	2632.27			921	0.439584	2603.58			921	0.436651	2658.92
922	0.438501	2630.24			922	0.43845	2619.39			922	0.440013	2655.28
923	0.435192	2648.73			923	0.439522	2663.62			923	0.440488	2625.39
924	0.440045	2646.8			924	0.438458	2660.46			924	0.440814	2650.02
925	0.435704	2647.95			925	0.435768	2629.25			925	0.4395	2652.32
926	0.441286	2649.7			926	0.438628	2627.39			926	0.439898	2619.89
927	0.437924	2638.23			927	0.439389	2646.2			927	0.438335	2639.54
928	0.440712	2657.4			928	0.438418	2612.48			928	0.437856	2624.19
929	0.437647	2655.35			929	0.438962	2628.75			929	0.439455	2627.84
930	0.435903	2619.72			930	0.435581	2644.72			930	0.439962	2632.5
931	0.436497	2648.45			931	0.438488	2635.23			931	0.438055	2609.63
932	0.437097	2635.65			932	0.437206	2657.94			932	0.436253	2632.77
933	0.437788	2602.21			933	0.436509	2627.54			933	0.438152	2617.99
934	0.439992	2632.19			934	0.437077	2639.22			934	0.43753	2583.96
935	0.439353	2652.88			935	0.440502	2630.64			935	0.438448	2621.21
936	0.44115	2614.91			936	0.440836	2597.66			936	0.439011	2609.35
937	0.441374	2628.17			937	0.440488	2627.09			937	0.43642	2632.91
938	0.44174	2661.5			938	0.440587	2624.08			938	0.438214	2620.05
939	0.440408	2659.15			939	0.439636	2641.16			939	0.439916	2643.45
940	0.439551	2648.58			940	0.438542	2643.21			940	0.439243	2660.97
941	0.440531	2646.22			941	0.438735	2649.32			941	0.440334	2637.48
942	0.439863	2644.46			942	0.437621	2657.76			942	0.438486	2662.66
943	0.437858	2626.16			943	0.438899	2642.95			943	0.438663	2641.22
944	0.440221	2638.33			944	0.436479	2659.78			944	0.44078	2647.36
945	0.437833	2623.89			945	0.440373	2647.83			945	0.440831	2663.34
946	0.438843	2586.37			946	0.440329	2657.23			946	0.43912	2650.79
947	0.438678	2625.21			947	0.436744	2651.37			947	0.441028	2669.19
948	0.438384	2607.88			948	0.440389	2648.96			948	0.43915	2646.16
949	0.440349	2645.62			949	0.440281	2658.84			949	0.437422	2647.78
950	0.439193	2633.2			950	0.436981	2640.59			950	0.438767	2576.59
951	0.438987	2639.72			951	0.442283	2655.86			951	0.440183	2600.34
952	0.43814	2656.33			952	0.439505	2660.17			952	0.438659	2643.67
953	0.439125	2638.37			953	0.437588	2655.43			953	0.440316	2645.17
954	0.43876	2654.45			954	0.440091	2613.98			954	0.439401	2649.18
955	0.439081	2639.65			955	0.438597	2656.9			955	0.439676	2641.81
956	0.439911	2647.22			956	0.438328	2660.31			956	0.436884	2627.94
957	0.438861	2589.34			957	0.438152	2612.35			957	0.439686	2604.65
958	0.438395	2596.28			958	0.43584	2610.65			958	0.437282	2666.19
959	0.43932	2646.24			959	0.435993	2636.21			959	0.438688	2629.22
960	0.438225	2633.08			960	0.438599	2640.79			960	0.438785	2654
961	0.439155	2654.24			961	0.439515	2651.67			961	0.440553	2659.85
962	0.439428	2626.67			962	0.440269	2645.82			962	0.440907	2623.29
963	0.439835	2637.44			963	0.440925	2647.77			963	0.437603	2630.44
964	0.439043	2604.5			964	0.439468	2612.48			964	0.437828	2647.65
965	0.438993	2613.13			965	0.440726	2638.8			965	0.438908	2597.74
966	0.437274	2642.63			966	0.439615	2664.32			966	0.439548	2622.29
967	0.439363	2595.75			967	0.439042	2597.86			967	0.439774	2660.86
968	0.438753	2621.56			968	0.438627	2623.17			968	0.438897	2665.9
969	0.437499	2655.48			969	0.44033	2667.92			969	0.438627	2629.35
970	0.440406	2651.13			970	0.439855	2658.99			970	0.438664	2628.37
971	0.43642	2622.37			971	0.439128	2626.22			971	0.438291	2642.17
972	0.43942	2623.64			972	0.436553	2631.28			972	0.439692	2615.23
973	0.439439	2645.08			973	0.434582	2626.99			973	0.440533	2650.1
974	0.439638	2622.98			974	0.436939	2603.02			974	0.439755	2628.2
975	0.438526	2632.21			975	0.439645	2622.51			975	0.439808	2591.37
976	0.436334	2651.92			976	0.439917	2664.81			976	0.440813	2629.9
977	0.439125	2656.35			977	0.438452	2647.87			977	0.440197	2615.12
978	0.440781	2666.81			978	0.437758	2652.58			978	0.439314	2641.34
979	0.439427	2629.84			979	0.439473	2628.51			979	0.439399	2643.24
980	0.438993	2642.52			980	0.439229	2639.69			980	0.438344	2648.01
981	0.438872	2657.23			981	0.439936	2622.93			981	0.438904	2581.44
982	0.439364	2667.79			982	0.440163	2602.89			982	0.438294	2659.32
983	0.440174	2667.52			983	0.438641	2620.96			983	0.438731	2626.58
984	0.439106	2637.57			984	0.441435	2623.84			984	0.43871	2617.88
985	0.439006	2638.52			985	0.438644	2651.74			985	0.438259	2637.78
986	0.439042	2629.23			986	0.438791	2622.39			986	0.436705	2629.89
987	0.43836	2586.73			987	0.439713	2645.59			987	0.437329	2623.65
988	0.438798	2621.93			988	0.439833	2670.37			988	0.436568	2652.73
989	0.439832	2612.97			989	0.440496	2653.63			989	0.438067	2641.74
990	0.439789	2649.97			990	0.438598	2655.71			990	0.437298	2642.65
991	0.439242	2631.11			991	0.440367	2651.9			991	0.437841	2624.87
992	0.438611	2641.69			992	0.439933	2663.79			992	0.43862	2625.3
993	0.440111	2661.25			993	0.439759	2602.69			993	0.437773	2664.83
994	0.440083	2637.4			994	0.438877	2608.37			994	0.436926	2648.07
995	0.439487	2660.6			995	0.440808	2649.07			995	0.43664	2649.01
996	0.438677	2655.74			996	0.438748	2646.24			996	0.437706	2631.57
997	0.439255	2653.62			997	0.437371	2652.12			997	0.438035	2626.36
998	0.439638	2662.65			998	0.437281	2628.72			998	0.437864	2601.49
999	0.438015	2644.56			999	0.437965	2621.79			999	0.437047	2616.25
1000	0.437769	2655.21			1000	0.439299	2664.48			1000	0.438573	2639.44
1001	0.439645	2643.88			1001	0.436593	2643.14			1001	0.439281	2596.02
1002	0.43821	2642.42			1002	0.435942	2647.33			1002	0.439701	2610.75
1003	0.439233	2664.55			1003	0.437461	2628.05			1003	0.439917	2610.42
1004	0.438378	2637.18			1004	0.437165	2631.93			1004	0.437881	2626.62
1005	0.439678	2659.07			1005	0.43872	2602.78			1005	0.438013	2654.97
1006	0.439622	2644.55			1006	0.439395	2623.7			1006	0.43728	2643.76
1007	0.437686	2644.85			1007	0.437858	2649.27			1007	0.433409	2643.39
1008	0.438097	2595.64			1008	0.438551	2588.3			1008	0.438459	2624.49
1009	0.439915	2603.42			1009	0.440722	2619.77			1009	0.439462	2640.39
1010	0.439715	2647.96			1010	0.441236	2661.77			1010	0.439508	2630.08
1011	0.439288	2649.72			1011	0.442386	2660.05			1011	0.437838	2588.32
1012	0.437402	2642.78			1012	0.439055	2643.73			1012	0.43673	2620.86
1013	0.439414	2629.97			1013	0.441014	2633.76			1013	0.440014	2615.41
1014	0.437493	2624.96			1014	0.438888	2649.64			1014	0.439335	2645.66
1015	0.438947	2603.07			1015	0.436204	2623.35			1015	0.439988	2635.8
1016	0.438557	2615.69			1016	0.439936	2644.14			1016	0.439343	2648.09
1017	0.436934	2637.48			1017	0.442101	2636.37			1017	0.439415	2651.24
1018	0.436713	2590.57			1018	0.439016	2601.29			1018	0.437537	2638.84
1019	0.436364	2601.04			1019	0.439418	2623.37			1019	0.436906	2645.13
1020	0.437004	2590.26			1020	0.441159	2634.55			1020	0.4393	2638.69
1021	0.438558	2627.34			1021	0.439958	2648.4			1021	0.438846	2648.2
1022	0.438719	2663.88			1022	0.439614	2637.96			1022	0.439302	2590.58
1023	0.439328	2642.01			1023	0.439769	2648.61			1023	0.43819	2591.69
1024	0.438968	2651.17			1024	0.440957	2601.89			1024	0.439399	2639.2
1025	0.438525	2625.7			1025	0.440844	2667.4			1025	0.438035	2631.21
1026	0.438373	2637.01			1026	0.443465	2634.36			1026	0.438436	2652.77
1027	0.434835	2657			1027	0.441411	2635.2			1027	0.439741	2631.23
1028	0.43985	2649.45			1028	0.437344	2651.75			1028	0.43994	2632.26
1029	0.438793	2656.07			1029	0.440941	2647.02			1029	0.439466	2610.99
1030	0.439153	2627.29			1030	0.438593	2637.19			1030	0.439303	2625.95
1031	0.439115	2638.02			1031	0.43947	2611.51			1031	0.438603	2644.4
1032	0.43782	2621.03			1032	0.437068	2627.05			1032	0.439035	2591.59
1033	0.440186	2591.5			1033	0.434948	2638.61			1033	0.438883	2613.68
1034	0.439514	2621.27			1034	0.437299	2589.47			1034	0.437562	2651.75
1035	0.440385	2609.17			1035	0.438366	2617.86			1035	0.437622	2655.5
1036	0.438799	2645.21			1036	0.434877	2657.96			1036	0.437334	2621.9
1037	0.437966	2631.2			1037	0.440405	2647.81			1037	0.439555	2625.18
1038	0.439424	2639.15			1038	0.437269	2663.39			1038	0.436962	2630.84
1039	0.438949	2657.43			1039	0.438233	2609.17			1039	0.436374	2611.04
1040	0.439903	2640.81			1040	0.436179	2627.79			1040	0.440002	2630.97
1041	0.439849	2648.04			1041	0.436315	2601.17			1041	0.440133	2630.06
1042	0.43785	2637.43			1042	0.437462	2632.78			1042	0.440641	2588.69
1043	0.437005	2650.33			1043	0.437498	2656.42			1043	0.440275	2634.77
1044	0.438957	2587.69			1044	0.437246	2645.72			1044	0.438029	2611.38
1045	0.439473	2598			1045	0.439856	2647.86			1045	0.438557	2644.88
1046	0.439602	2636.49			1046	0.437692	2617.59			1046	0.440165	2634.26
1047	0.439561	2642.26			1047	0.438385	2632.38			1047	0.438704	2644.49
1048	0.439783	2653.04			1048	0.438769	2658.98			1048	0.438812	2664.9
1049	0.439651	2639.05			1049	0.439687	2663.85			1049	0.440898	2644.53
1050	0.439961	2643.16			1050	0.439495	2652.36			1050	0.438825	2658.89
1051	0.438591	2659.63			1051	0.438437	2630.69			1051	0.440336	2640.07
1052	0.43857	2650.51			1052	0.44013	2644.39			1052	0.438579	2656.36
1053	0.438433	2612.99			1053	0.440989	2638.47			1053	0.439814	2594.24
1054	0.43987	2653.91			1054	0.439769	2605.19			1054	0.440106	2602.97
1055	0.438962	2642.85			1055	0.440951	2624.65			1055	0.438511	2642.14
1056	0.440396	2620.97			1056	0.438421	2624.43			1056	0.439097	2631.49
1057	0.440075	2625.18			1057	0.437592	2644.85			1057	0.441688	2662.86
1058	0.439435	2652.38			1058	0.438948	2623.94			1058	0.441891	2648.58
1059	0.43867	2596.93			1059	0.438382	2646.55			1059	0.440861	2641.74
1060	0.437936	2623.5			1060	0.440823	2663.15			1060	0.440997	2672.87
1061	0.437848	2601.18			1061	0.438346	2650.78			1061	0.43701	2656.55
1062	0.438844	2630.27			1062	0.437522	2606.23			1062	0.439373	2626.72
1063	0.440341	2663.21			1063	0.437437	2602.84			1063	0.439728	2654.42
1064	0.43914	2643.96			1064	0.438635	2633.68			1064	0.438805	2645.96
1065	0.439407	2651.76			1065	0.441034	2625.32			1065	0.437195	2620.05
1066	0.43864	2635.26			1066	0.441131	2623.68			1066	0.438735	2623.85
1067	0.440457	2642.58			1067	0.437569	2646.66			1067	0.439638	2644
1068	0.441259	2670.41			1068	0.439011	2646.4			1068	0.437486	2592.24
1069	0.439773	2658.1			1069	0.440198	2621.36			1069	0.439451	2622.38
1070	0.441592	2655.11			1070	0.43515	2648.56			1070	0.440341	2603.71
1071	0.438815	2635.3			1071	0.43957	2646.22			1071	0.437075	2623.16
1072	0.439274	2659.28			1072	0.440845	2626.11			1072	0.43788	2647.74
1073	0.440361	2638.54			1073	0.443151	2636.82			1073	0.439828	2658.55
1074	0.440622	2599.05			1074	0.441849	2666.26			1074	0.438903	2657.61
1075	0.439245	2637			1075	0.441672	2612.54			1075	0.439023	2623.17
1076	0.440391	2616.04			1076	0.437918	2621.17			1076	0.43539	2640.37
1077	0.439952	2658.86			1077	0.441561	2665.96			1077	0.439567	2632.57
1078	0.4405	2631.43			1078	0.439588	2664.55			1078	0.440701	2601.31
1079	0.440209	2656.68			1079	0.439541	2640.95			1079	0.441363	2626.93
1080	0.43933	2593.42			1080	0.436477	2645.01			1080	0.440234	2633.07
1081	0.441239	2609.75			1081	0.436989	2647.97			1081	0.440195	2639.89
1082	0.440298	2656.46			1082	0.437071	2621.86			1082	0.440324	2638.31
1083	0.439266	2638.69			1083	0.437793	2634.04			1083	0.440704	2658.06
1084	0.440769	2660.36			1084	0.435573	2613.1			1084	0.440279	2597.79
1085	0.438797	2642.55			1085	0.440351	2590.78			1085	0.438805	2613.23
1086	0.440597	2637.98			1086	0.442416	2624.11			1086	0.441281	2650.75
1087	0.439324	2612.01			1087	0.440612	2614.82			1087	0.438863	2632.28
1088	0.440949	2620.89			1088	0.440099	2647.72			1088	0.440099	2648.58
1089	0.439483	2656.34			1089	0.439709	2643.48			1089	0.439818	2636.42
1090	0.441095	2603.84			1090	0.443355	2645.96			1090	0.440012	2641.87
1091	0.438393	2620.05			1091	0.445031	2662.06			1091	0.439238	2614.55
1092	0.438603	2607.9			1092	0.445987	2668.35			1092	0.43949	2634.27
1093	0.438573	2615.89			1093	0.441402	2668.02			1093	0.439449	2649.65
1094	0.438109	2653.13			1094	0.44202	2662.57			1094	0.438687	2600.28
1095	0.437895	2647.64			1095	0.436758	2634.99			1095	0.439478	2617.54
1096	0.439051	2644.91			1096	0.438657	2627.5			1096	0.440017	2668.15
1097	0.436954	2617.1			1097	0.439976	2624.52			1097	0.442227	2653.21
1098	0.43832	2639.52			1098	0.440176	2652.22			1098	0.442408	2639.92
1099	0.438518	2626.45			1099	0.439944	2647.4			1099	0.442685	2640.83
1100	0.440364	2580.79			1100	0.441848	2658.81			1100	0.441688	2654.19
1101	0.441035	2630.92			1101	0.440344	2649.79			1101	0.44128	2626.38
1102	0.440656	2625.46			1102	0.441771	2653.45			1102	0.441939	2649.77
1103	0.438748	2643.95			1103	0.442291	2617.08			1103	0.442406	2638.9
1104	0.439294	2634.6			1104	0.43947	2669.42			1104	0.442067	2599.19
1105	0.437892	2644.36			1105	0.442486	2642.95			1105	0.44261	2639.93
1106	0.439302	2658.74			1106	0.441724	2606.27			1106	0.440993	2633.19
1107	0.43923	2644.66			1107	0.439682	2633.9			1107	0.440073	2653.51
1108	0.440767	2667.62			1108	0.441477	2618.29			1108	0.440075	2634.62
1109	0.440235	2647.38			1109	0.439724	2651.14			1109	0.44176	2655.27
1110	0.436578	2638.71			1110	0.437806	2634.7			1110	0.439804	2665.53
1111	0.439425	2660.78			1111	0.443435	2603.95			1111	0.440006	2648.22
1112	0.440483	2646.97			1112	0.437408	2623.84			1112	0.439739	2614.77
1113	0.440154	2670.52			1113	0.439254	2630.59			1113	0.440091	2659.57
1114	0.439895	2642.72			1114	0.437919	2647.02			1114	0.437035	2652.48
1115	0.439046	2651.71			1115	0.436042	2626.65			1115	0.435955	2662.64
1116	0.436323	2657.56			1116	0.437049	2642.6			1116	0.438437	2641.17
1117	0.437483	2640.3			1117	0.4374	2575.82			1117	0.440299	2618.34
1118	0.434513	2647.36			1118	0.432012	2644.73			1118	0.439859	2665.81
1119	0.439126	2641.58			1119	0.435865	2607.55			1119	0.439686	2634.7
1120	0.440662	2655.07			1120	0.435706	2605.62			1120	0.441516	2624.09
1121	0.441115	2666.12			1121	0.436845	2636.84			1121	0.43958	2618.5
1122	0.437372	2636.65			1122	0.435769	2611.69			1122	0.440881	2661.23
1123	0.439075	2607.28			1123	0.43479	2614.7			1123	0.441465	2654.53
1124	0.438717	2658.14			1124	0.437991	2594.25			1124	0.442941	2670.27
1125	0.440213	2666.62			1125	0.436711	2647.33			1125	0.441761	2648.29
1126	0.439559	2599.83			1126	0.438077	2617.57			1126	0.440481	2641.75
1127	0.436007	2605.11			1127	0.438744	2584.57			1127	0.440105	2628.59
1128	0.439336	2647.89			1128	0.437977	2606.7			1128	0.439947	2631.28
1129	0.440593	2647.11			1129	0.440735	2607.03			1129	0.441919	2651.53
1130	0.437064	2651.55			1130	0.436097	2618.91			1130	0.438482	2614.62
1131	0.439995	2637.49			1131	0.44346	2619.36			1131	0.439694	2629.4
1132	0.439941	2637.39			1132	0.438284	2663.18			1132	0.442392	2614.91
1133	0.438843	2606.84			1133	0.440473	2607.8			1133	0.441584	2628.08
1134	0.438635	2620.66			1134	0.437673	2665.43			1134	0.439192	2673.75
1135	0.438703	2647.69			1135	0.436322	2652.36			1135	0.439053	2659.67
1136	0.440562	2604.51			1136	0.437356	2639.26			1136	0.439334	2665.49
1137	0.439144	2622.86			1137	0.438538	2601.57			1137	0.442172	2632.59
1138	0.439821	2664.07			1138	0.437273	2630.31			1138	0.43923	2650.19
1139	0.440964	2663.48			1139	0.439146	2622.76			1139	0.442032	2630.53
1140	0.439101	2627.57			1140	0.43842	2645.42			1140	0.441727	2665.06
1141	0.438274	2628.64			1141	0.441808	2637.34			1141	0.441001	2605.93
1142	0.439425	2634.89			1142	0.440629	2658.04			1142	0.437133	2661.44
1143	0.439411	2620.76			1143	0.43711	2653.73			1143	0.439865	2616.13
1144	0.440789	2641.01			1144	0.438927	2644.1			1144	0.440067	2660.57
1145	0.440674	2629.72			1145	0.440348	2617.94			1145	0.441086	2622.92
1146	0.437062	2660.05			1146	0.439281	2658.96			1146	0.440466	2652.17
1147	0.43893	2609.52			1147	0.438953	2657.37			1147	0.442239	2634.2
1148	0.439907	2662.21			1148	0.441172	2602.94			1148	0.43925	2652.42
1149	0.44202	2618.8			1149	0.441075	2630.82			1149	0.438178	2646.74
1150	0.437821	2656.24			1150	0.438322	2660.67			1150	0.439095	2641.28
1151	0.440612	2627.06			1151	0.43904	2642.54			1151	0.435032	2647.21
1152	0.440763	2645.24			1152	0.436525	2655.72			1152	0.437992	2655.72
1153	0.438965	2638.96			1153	0.437774	2629.94			1153	0.438456	2607.74
1154	0.439869	2662.37			1154	0.439968	2638.07			1154	0.437214	2658.4
1155	0.440313	2637.82			1155	0.438462	2611.3			1155	0.435391	2662.8
1156	0.437637	2643.88			1156	0.434505	2616.26			1156	0.438108	2594.5
1157	0.440483	2592.66			1157	0.438617	2643.82			1157	0.439735	2612.11
1158	0.440163	2651.5			1158	0.439729	2595.72			1158	0.439455	2645.71
1159	0.44321	2633.82			1159	0.439523	2616.06			1159	0.438886	2634.79
1160	0.439337	2663.5			1160	0.438677	2601.85			1160	0.4395	2661.9
1161	0.439446	2637.29			1161	0.437128	2625.81			1161	0.435677	2634.28
1162	0.438139	2631.58			1162	0.438115	2652.07			1162	0.439229	2619.59
1163	0.437381	2631.28			1163	0.438317	2638.29			1163	0.436393	2598.53
1164	0.435254	2594.16			1164	0.437281	2651.03			1164	0.438664	2619.58
1165	0.435145	2606.99			1165	0.438461	2625			1165	0.437118	2640
1166	0.43531	2646.56			1166	0.439434	2639.36			1166	0.43701	2584.72
1167	0.432999	2567.81			1167	0.440223	2632.39			1167	0.43815	2607.99
1168	0.434072	2599.67			1168	0.439206	2597.74			1168	0.438566	2597.67
1169	0.437136	2591.33			1169	0.439602	2622.77			1169	0.438068	2625.98
1170	0.437087	2623.34			1170	0.436006	2609.39			1170	0.438159	2645.54
1171	0.437576	2646.68			1171	0.437682	2639.97			1171	0.438458	2646.75
1172	0.437198	2630.41			1172	0.436947	2624.47			1172	0.437202	2649.73
1173	0.43835	2650.96			1173	0.437291	2637.33			1173	0.438755	2624.88
1174	0.439822	2633.19			1174	0.437386	2653.88			1174	0.436738	2633.17
1175	0.438469	2642.64			1175	0.439778	2631.35			1175	0.435991	2612.15
1176	0.435807	2662.34			1176	0.437538	2643.05			1176	0.437664	2573.11
1177	0.438814	2579.74			1177	0.439346	2653.64			1177	0.437525	2611.98
1178	0.438098	2617.99			1178	0.439826	2651.57			1178	0.435852	2603.45
1179	0.433851	2648.43			1179	0.437694	2666.11			1179	0.437646	2634.08
1180	0.438895	2620.14			1180	0.438739	2641.88			1180	0.435007	2613.12
1181	0.436265	2650.09			1181	0.43648	2647.8			1181	0.438315	2634.24
1182	0.437361	2606.58			1182	0.435204	2630.53			1182	0.437527	2639.65
1183	0.437358	2635.07			1183	0.437462	2629.97			1183	0.437907	2635.24
1184	0.442296	2625.99			1184	0.437163	2581.64			1184	0.43592	2647.29
1185	0.437421	2657.89			1185	0.437851	2595.92			1185	0.437379	2632.98
1186	0.441236	2638.01			1186	0.438263	2648.24			1186	0.43707	2641.03
1187	0.437082	2643.21			1187	0.437273	2624.27			1187	0.436663	2649.37
1188	0.436169	2571.96			1188	0.438364	2651.62			1188	0.437798	2637.29
1189	0.442045	2592.16			1189	0.437299	2629			1189	0.43631	2648.85
1190	0.437631	2642			1190	0.440351	2640.23			1190	0.437005	2630.14
1191	0.436064	2640.34			1191	0.439974	2667.35			1191	0.438183	2640.9
1192	0.436898	2614.49			1192	0.440599	2658.2			1192	0.437597	2575.9
1193	0.438331	2653.89			1193	0.439468	2627.73			1193	0.437048	2591.45
1194	0.440941	2647.45			1194	0.438949	2660.65			1194	0.437513	2631.05
1195	0.438949	2616.36			1195	0.436446	2644.38			1195	0.438426	2627.84
1196	0.43602	2619.88			1196	0.43759	2610.23			1196	0.438115	2641.17
1197	0.440252	2650.62			1197	0.438759	2625.88			1197	0.435363	2625.15
1198	0.440425	2602.77			1198	0.437835	2646.72			1198	0.43792	2618.05
1199	0.441643	2631.97			1199	0.439109	2591.01			1199	0.437874	2655.99
1200	0.439505	2657.24			1200	0.435999	2607.05			1200	0.437383	2640.56
1201	0.439491	2655.07			1201	0.440263	2601.27			1201	0.436485	2606.39
1202	0.438054	2630.93			1202	0.439234	2626.23			1202	0.437864	2639.24
1203	0.435978	2630.98			1203	0.441864	2624.48			1203	0.437623	2635
1204	0.432939	2618.44			1204	0.441458	2672.86			1204	0.439355	2606.53
1205	0.436919	2617.71			1205	0.443369	2605.95			1205	0.438821	2615.05
1206	0.438537	2634.58			1206	0.44306	2621.93			1206	0.437766	2647.41
1207	0.435328	2651.97			1207	0.442361	2652			1207	0.437705	2582.67
1208	0.436069	2642.34			1208	0.440258	2634.09			1208	0.439651	2607.04
1209	0.437931	2647.74			1209	0.439073	2649.14			1209	0.439417	2661.31
1210	0.436678	2606.24			1210	0.437824	2653.36			1210	0.440113	2656.97
1211	0.437617	2629.85			1211	0.437441	2639.56			1211	0.437848	2631.45
1212	0.438997	2616.85			1212	0.440342	2656.6			1212	0.440576	2625.77
1213	0.43572	2578.47			1213	0.440372	2645.37			1213	0.439437	2647.49
1214	0.436798	2619.11			1214	0.441149	2655.49			1214	0.438235	2613.72
1215	0.438663	2614.42			1215	0.440667	2659.28			1215	0.439621	2645.96
1216	0.439379	2648.22			1216	0.440536	2662.28			1216	0.440128	2672.64
1217	0.437263	2627.33			1217	0.439994	2625.88			1217	0.436284	2653.56
1218	0.437634	2639.57			1218	0.441607	2613.62			1218	0.438037	2644.8
1219	0.436528	2641.71			1219	0.440956	2655.85			1219	0.435803	2623.81
1220	0.43653	2624.64			1220	0.440962	2624.54			1220	0.439425	2645.04
1221	0.438533	2652.41			1221	0.439698	2636.02			1221	0.43831	2618.72
1222	0.435612	2632.09			1222	0.439152	2614.03			1222	0.439538	2600.56
1223	0.436858	2636.74			1223	0.440764	2628.01			1223	0.439628	2631.51
1224	0.43942	2662.36			1224	0.442163	2650.87			1224	0.44318	2623.23
1225	0.439293	2643.38			1225	0.444845	2681.26			1225	0.439209	2646.84
1226	0.438934	2609.11			1226	0.444543	2661.19			1226	0.438267	2638.08
1227	0.438505	2659.23			1227	0.443075	2644.34			1227	0.438052	2648.08
1228	0.439144	2658.41			1228	0.442698	2644.13			1228	0.438977	2655.53
1229	0.438318	2596.48			1229	0.441132	2664.16			1229	0.440301	2650.31
1230	0.438269	2604.09			1230	0.442677	2628.21			1230	0.443839	2612.72
1231	0.439627	2641.23			1231	0.442091	2639.82			1231	0.440969	2653.82
1232	0.440216	2650.67			1232	0.443031	2615.09			1232	0.439467	2666.46
1233	0.439671	2658.77			1233	0.440921	2640.41			1233	0.437677	2617.91
1234	0.439645	2634.59			1234	0.435272	2659.56			1234	0.440189	2626.26
1235	0.440027	2641.79			1235	0.440369	2590.73			1235	0.440797	2657.49
1236	0.437541	2657.03			1236	0.441423	2635.14			1236	0.439911	2646.52
1237	0.437938	2657.59			1237	0.437737	2618.52			1237	0.438825	2650.09
1238	0.439078	2620.67			1238	0.441367	2646.16			1238	0.437637	2639.06
1239	0.43973	2663.63			1239	0.442109	2644.78			1239	0.439465	2632.96
1240	0.439449	2645.22			1240	0.440106	2651.56			1240	0.437401	2614
1241	0.439872	2616.98			1241	0.438029	2666.38			1241	0.441634	2627.14
1242	0.438267	2630.15			1242	0.438443	2643.24			1242	0.440209	2659.51
1243	0.440524	2659.14			1243	0.436406	2594.13			1243	0.439381	2607.23
1244	0.441064	2596.29			1244	0.438298	2657.51			1244	0.43997	2619.35
1245	0.43967	2625.57			1245	0.437569	2655.62			1245	0.441103	2662.79
1246	0.44077	2665.21			1246	0.440348	2591.08			1246	0.437562	2658.64
1247	0.440338	2665.81			1247	0.438059	2666.73			1247	0.43679	2637.26
1248	0.440233	2636.06			1248	0.440473	2624.66			1248	0.436894	2625.45
1249	0.440203	2638.93			1249	0.440212	2633.4			1249	0.437797	2636.31
1250	0.439712	2640.25			1250	0.440192	2641.01			1250	0.43867	2613.12
1251	0.442652	2632.16			1251	0.439942	2641.14			1251	0.436867	2629.98
1252	0.440906	2644.36			1252	0.442254	2634.91			1252	0.441872	2619.41
1253	0.44001	2666.95			1253	0.442346	2669.93			1253	0.44204	2670.29
1254	0.440049	2658.84			1254	0.441909	2663.45			1254	0.438789	2664.77
1255	0.438835	2653.25			1255	0.441697	2639.03			1255	0.439943	2643.63
1256	0.440054	2644.14			1256	0.442803	2605.56			1256	0.438118	2654.86
1257	0.439955	2656.33			1257	0.445666	2625.49			1257	0.439787	2628.96
1258	0.437519	2627.12			1258	0.443398	2668.38			1258	0.438632	2594.16
1259	0.440353	2595.29			1259	0.441619	2658.78			1259	0.438934	2621.19
1260	0.440646	2621.71			1260	0.442934	2642.03			1260	0.439044	2619.71
1261	0.440735	2630.74			1261	0.443425	2642.5			1261	0.437655	2637.6
1262	0.439887	2651.18			1262	0.443148	2649.8			1262	0.437491	2631.09
1263	0.440235	2635.25			1263	0.441659	2642.38			1263	0.438563	2639.55
1264	0.440278	2650.96			1264	0.441947	2644.73			1264	0.438737	2658.63
1265	0.436818	2659.63			1265	0.44164	2640.48			1265	0.438684	2638.78
1266	0.437078	2634.44			1266	0.44142	2621.12			1266	0.438286	2599.61
1267	0.438999	2649.44			1267	0.441414	2637.78			1267	0.437739	2657.4
1268	0.439558	2636.62			1268	0.442818	2627.67			1268	0.439165	2574.08
1269	0.437229	2651.9			1269	0.442607	2657.81			1269	0.439104	2622.43
1270	0.438014	2591.44			1270	0.441655	2649.97			1270	0.43992	2632.11
1271	0.439473	2603			1271	0.442389	2655.4			1271	0.437808	2610.54
1272	0.4395	2649.06			1272	0.442113	2671.64			1272	0.439492	2626.47
1273	0.43877	2642.58			1273	0.444626	2659.84			1273	0.437966	2651.13
1274	0.440263	2653.65			1274	0.441609	2659.93			1274	0.437434	2588.38
1275	0.440663	2642.6			1275	0.444862	2647.76			1275	0.438312	2618.59
1276	0.43789	2629.27			1276	0.444835	2653.13			1276	0.436564	2656.3
1277	0.439292	2604.16			1277	0.443174	2675.73			1277	0.437451	2643.17
1278	0.440052	2623.1			1278	0.439575	2642.21			1278	0.436632	2618.04
1279	0.439644	2650.13			1279	0.441628	2632.75			1279	0.438362	2625.64
1280	0.43968	2596.49			1280	0.441069	2641.69			1280	0.436268	2629.24
1281	0.439284	2616.2			1281	0.440289	2661.91			1281	0.4393	2611.28
1282	0.43833	2651.14			1282	0.443924	2633.69			1282	0.439186	2629.28
1283	0.439821	2609.25			1283	0.439488	2638.95			1283	0.436272	2643.25
1284	0.436991	2647.34			1284	0.439053	2666.53			1284	0.436499	2634.17
1285	0.438668	2640.09			1285	0.440725	2649.29			1285	0.437113	2642.75
1286	0.441296	2647.63			1286	0.44021	2662.1			1286	0.43755	2621.36
1287	0.440118	2619.66			1287	0.441051	2652.97			1287	0.437081	2632.04
1288	0.440633	2640.25			1288	0.439658	2643.44			1288	0.436933	2617.34
1289	0.440025	2625.38			1289	0.446191	2613.94			1289	0.436729	2566.9
1290	0.438722	2589.32			1290	0.445971	2652.36			1290	0.437872	2611.96
1291	0.440288	2633.97			1291	0.444667	2657.62			1291	0.43786	2608.97
1292	0.440341	2622.64			1292	0.445939	2647.11			1292	0.437984	2625.74
1293	0.440295	2647.4			1293	0.441393	2632.62			1293	0.436821	2616.03
1294	0.438827	2636.22			1294	0.438565	2643.17			1294	0.437316	2628.36
1295	0.440978	2649.53			1295	0.436221	2644.51			1295	0.437879	2649.47
1296	0.441149	2651.22			1296	0.434761	2618.42			1296	0.438251	2633.95
1297	0.438659	2647.97			1297	0.434479	2618.76			1297	0.436535	2642.53
1298	0.441558	2667.52			1298	0.435167	2622.32			1298	0.437633	2633.45
1299	0.440721	2643.87			1299	0.435924	2621.75			1299	0.437998	2633.81
1300	0.44102	2653.85			1300	0.436512	2627.4			1300	0.437408	2654.53
1301	0.441204	2660.63			1301	0.435207	2608.78			1301	0.437538	2629.14
1302	0.440295	2656.69			1302	0.438312	2596.1			1302	0.437879	2649.87
1303	0.441651	2626.81			1303	0.442729	2633.26			1303	0.437761	2631.55
1304	0.43995	2628.78			1304	0.443734	2626.09			1304	0.437881	2640.38
1305	0.441745	2641.66			1305	0.442094	2646.27			1305	0.437326	2645.38
1306	0.439816	2625.06			1306	0.44079	2643.6			1306	0.434711	2624.73
1307	0.437834	2629.53			1307	0.442571	2659.12			1307	0.435366	2644.45
1308	0.438223	2597.4			1308	0.443303	2604.11			1308	0.435785	2625.16
1309	0.439857	2621.95			1309	0.444038	2626.97			1309	0.438779	2636.64
1310	0.439087	2657.16			1310	0.441286	2649.99			1310	0.438673	2665.4
1311	0.440838	2606.91			1311	0.441157	2646.29			1311	0.439448	2642.93
1312	0.440535	2626.1			1312	0.440772	2630.86			1312	0.439425	2662.6
1313	0.439524	2667.03			1313	0.440102	2654.42			1313	0.437923	2643.35
1314	0.438464	2661.45			1314	0.437596	2650.79			1314	0.436338	2642.16
1315	0.440336	2635.99			1315	0.439424	2631.2			1315	0.438934	2591.23
1316	0.44038	2633.98			1316	0.44035	2640.56			1316	0.4377	2599.26
1317	0.439856	2638.4			1317	0.441383	2659.06			1317	0.439439	2637.23
1318	0.437237	2619.88			1318	0.442071	2606.86			1318	0.437206	2634.47
1319	0.440057	2638.36			1319	0.44068	2633.01			1319	0.437514	2640.19
1320	0.440492	2666.21			1320	0.439006	2623.37			1320	0.437479	2632.15
1321	0.439929	2653.76			1321	0.440958	2645.86			1321	0.438159	2623.31
1322	0.436276	2648.88			1322	0.439847	2665.51			1322	0.438382	2660.72
1323	0.439401	2626.51			1323	0.439215	2655.74			1323	0.43835	2652.56
1324	0.438643	2647.05			1324	0.440298	2658.32			1324	0.438238	2617.05
1325	0.43888	2630.25			1325	0.442537	2643.44			1325	0.438929	2652.85
1326	0.439936	2587.85			1326	0.440216	2659.72			1326	0.437834	2630.66
1327	0.437135	2627.63			1327	0.442488	2629.47			1327	0.43975	2610.44
1328	0.440242	2620.48			1328	0.439374	2655.57			1328	0.437847	2620.46
1329	0.438654	2646.74			1329	0.43915	2660.01			1329	0.437828	2643.43
1330	0.438305	2631.98			1330	0.441906	2655.72			1330	0.437734	2602.17
1331	0.440272	2638.45			1331	0.440992	2673.54			1331	0.43946	2626.5
1332	0.439686	2661.79			1332	0.440372	2658.67			1332	0.439521	2603.8
1333	0.438562	2638.86			1333	0.441492	2613.85			1333	0.437336	2626.09
1334	0.437762	2654.75			1334	0.443322	2646.87			1334	0.438393	2661.98
1335	0.439383	2639.55			1335	0.442463	2624.02			1335	0.435962	2638.67
1336	0.436667	2647.98			1336	0.440028	2653.61			1336	0.436758	2643.1
1337	0.438932	2590.59			1337	0.440856	2643.16			1337	0.436275	2616.56
1338	0.440161	2608.58			1338	0.443136	2658.68			1338	0.436977	2629.59
1339	0.4371	2638.49			1339	0.441585	2648.24			1339	0.437199	2616.22
1340	0.439362	2632.46			1340	0.439482	2657.67			1340	0.438464	2576.43
1341	0.437556	2651.36			1341	0.441042	2613.62			1341	0.436242	2605.56
1342	0.438903	2635.1			1342	0.435114	2622.05			1342	0.436404	2601.61
1343	0.439738	2634.03			1343	0.436929	2633.17			1343	0.438093	2636.82
1344	0.439668	2610.41			1344	0.43987	2623.37			1344	0.437226	2618.42
1345	0.439884	2628.68			1345	0.442083	2639.28			1345	0.437549	2629.89
1346	0.439735	2655.27			1346	0.438936	2655.51			1346	0.437574	2656.05
1347	0.439846	2603.39			1347	0.439935	2642.22			1347	0.438193	2633
1348	0.438548	2610.02			1348	0.444367	2667.21			1348	0.436345	2659.57
1349	0.439996	2608.21			1349	0.437509	2648.07			1349	0.437499	2639.15
1350	0.439172	2635.05			1350	0.433339	2638.3			1350	0.43719	2640.47
1351	0.440339	2659.07			1351	0.436297	2615.26			1351	0.438163	2576.51
1352	0.439114	2654.7			1352	0.438609	2624.61			1352	0.437536	2657.72
1353	0.439765	2655.64			1353	0.438453	2655.52			1353	0.437569	2608.33
1354	0.44055	2630.99			1354	0.437202	2607.38			1354	0.437517	2609.4
1355	0.439926	2644.99			1355	0.439217	2627.81			1355	0.435181	2630.76
1356	0.438786	2662.1			1356	0.433796	2656.62			1356	0.437534	2623.01
1357	0.440436	2663.66			1357	0.437266	2603.93			1357	0.436546	2611.11
1358	0.438198	2663.77			1358	0.434297	2635.45			1358	0.43806	2651.03
1359	0.437486	2623.42			1359	0.439259	2638.19			1359	0.437185	2638.11
1360	0.438923	2649.21			1360	0.436627	2649.7			1360	0.436899	2642.54
1361	0.439757	2629.96			1361	0.436215	2617.7			1361	0.438485	2625.64
1362	0.439137	2593.16			1362	0.435953	2622.29			1362	0.438349	2629.36
1363	0.439102	2624.78			1363	0.43849	2624.74			1363	0.437542	2660.21
1364	0.439808	2613.91			1364	0.439013	2587.73			1364	0.436017	2634.18
1365	0.439079	2647.05			1365	0.441272	2622.66			1365	0.436492	2613.08
1366	0.439007	2622.46			1366	0.440258	2620.59			1366	0.437488	2644.29
1367	0.440222	2648.46			1367	0.439897	2645.82			1367	0.437871	2636.68
1368	0.440107	2590.1			1368	0.440049	2645.03			1368	0.437947	2601.05
1369	0.437453	2598.49			1369	0.439946	2649.51			1369	0.437137	2611.66
1370	0.439075	2643.81			1370	0.439391	2654.42			1370	0.437907	2650.55
1371	0.439807	2639.87			1371	0.436949	2639.24			1371	0.437614	2588.9
1372	0.440398	2656.7			1372	0.43843	2652.24			1372	0.438048	2610.6
1373	0.437819	2636.56			1373	0.43912	2633.94			1373	0.436401	2650.54
1374	0.439521	2627.15			1374	0.440711	2652.86			1374	0.436752	2646.27
1375	0.439257	2605.58			1375	0.438762	2601.23			1375	0.438102	2617.1
1376	0.439734	2623.83			1376	0.438168	2601.77			1376	0.436732	2621.69
1377	0.439841	2653.12			1377	0.436576	2636.71			1377	0.437934	2637.49
1378	0.440465	2601.26			1378	0.434885	2626.79			1378	0.440192	2616.88
1379	0.439438	2614.02			1379	0.436233	2643.65			1379	0.438167	2632.56
1380	0.440802	2606.71			1380	0.438005	2634.28			1380	0.43949	2612.4
1381	0.440752	2622.44			1381	0.439343	2631.53			1381	0.438513	2587.45
1382	0.438829	2655.08			1382	0.438905	2666.05			1382	0.441224	2627.95
1383	0.440938	2649.75			1383	0.439672	2649.98			1383	0.44099	2621.99
1384	0.44119	2663.7			1384	0.438324	2655.83			1384	0.440126	2646.11
1385	0.440312	2632.9			1385	0.438296	2644.35			1385	0.440332	2641.91
1386	0.440992	2651.69			1386	0.437047	2634.26			1386	0.439176	2643.59
1387	0.440733	2632.73			1387	0.436488	2598.7			1387	0.440537	2668.47
1388	0.440593	2597.05			1388	0.441921	2623.99			1388	0.441075	2646.48
1389	0.440014	2635.33			1389	0.437532	2651.86			1389	0.440793	2665.46
1390	0.439194	2617.55			1390	0.438354	2621.51			1390	0.440241	2648.5
1391	0.438169	2645.81			1391	0.437854	2621.92			1391	0.439975	2661.17
1392	0.439722	2626.67			1392	0.434915	2606.33			1392	0.437891	2656.63
1393	0.438466	2645.55			1393	0.43608	2615.62			1393	0.436979	2650.36
1394	0.439353	2654.08			1394	0.438573	2611.43			1394	0.437681	2609.85
1395	0.440342	2645.23			1395	0.437485	2582.48			1395	0.439361	2615.68
1396	0.439928	2656.41			1396	0.440695	2621.62			1396	0.435147	2633.03
1397	0.438112	2643.93			1397	0.436412	2610.78			1397	0.437406	2608.5
1398	0.438702	2650.7			1398	0.442496	2633.61			1398	0.437945	2623.96
1399	0.439375	2587.8			1399	0.440166	2635.84			1399	0.437768	2648.58
1400	0.439998	2611.19			1400	0.434723	2649.68			1400	0.437485	2647.29
1401	0.4388	2649.98			1401	0.436305	2578.5			1401	0.437079	2653.21
1402	0.436967	2625.55			1402	0.434878	2654.72			1402	0.43853	2626.07
1403	0.438022	2653.29			1403	0.435823	2608.64			1403	0.438704	2635.42
1404	0.439964	2645.04			1404	0.43418	2602.88			1404	0.438477	2600.74
1405	0.440927	2632.13			1405	0.43895	2639.81			1405	0.438196	2618.55
1406	0.437704	2655.81			1406	0.436062	2619.45			1406	0.438639	2650.93
1407	0.439625	2650.19			1407	0.438657	2622.87			1407	0.438474	2590.15
1408	0.439553	2629.63			1408	0.438433	2653.75			1408	0.437954	2613.8
1409	0.439376	2657.6			1409	0.441282	2636.93			1409	0.437334	2652.15
1410	0.439367	2660.55			1410	0.444149	2658.68			1410	0.436804	2651.02
1411	0.436558	2618.79			1411	0.437966	2655.92			1411	0.435657	2621.93
1412	0.440271	2620.39			1412	0.439853	2650.51			1412	0.437991	2627.74
1413	0.438337	2655.28			1413	0.436099	2619.02			1413	0.438118	2634.32
1414	0.439852	2600.57			1414	0.439199	2633.06			1414	0.438639	2611.57
1415	0.44029	2631.76			1415	0.436707	2652.25			1415	0.43992	2629.44
1416	0.441272	2614.88			1416	0.436313	2601.31			1416	0.438516	2658.68
1417	0.441365	2633.08			1417	0.437533	2625.23			1417	0.440236	2650.92
1418	0.440973	2658.35			1418	0.437478	2596.81			1418	0.440397	2652.11
1419	0.439514	2652.59			1419	0.435051	2628.14			1419	0.440394	2643.4
1420	0.439814	2659.15			1420	0.437027	2606.03			1420	0.440477	2651.56
1421	0.439618	2636.4			1421	0.438271	2570.63			1421	0.439805	2618.91
1422	0.438214	2652.08			1422	0.442211	2616.74			1422	0.438019	2600.82
1423	0.438338	2630.86			1423	0.441017	2618.14			1423	0.437391	2633.26
1424	0.44049	2603.72			1424	0.439212	2651.59			1424	0.438558	2620.49
1425	0.438037	2626.64			1425	0.436531	2632.98			1425	0.437376	2639.31
1426	0.439231	2606.68			1426	0.436176	2628.06			1426	0.439854	2636.81
1427	0.440447	2652.6			1427	0.437793	2575.06			1427	0.440348	2646.39
1428	0.439796	2653.82			1428	0.43878	2653.86			1428	0.439644	2657.29
1429	0.440747	2645.18			1429	0.438778	2621.11			1429	0.438103	2641.66
1430	0.438748	2638.1			1430	0.440218	2628.42			1430	0.440339	2668.27
1431	0.43788	2651.56			1431	0.44036	2639.32			1431	0.437601	2642.29
1432	0.441149	2608.54			1432	0.440881	2637.09			1432	0.439412	2646.65
1433	0.437005	2624.26			1433	0.444437	2641.03			1433	0.441681	2662.22
1434	0.440482	2649.74			1434	0.442612	2657.59			1434	0.441225	2649.71
1435	0.439999	2618.11			1435	0.441327	2664.61			1435	0.441285	2670.74
1436	0.439076	2633.28			1436	0.435209	2662.89			1436	0.441108	2653.92
1437	0.439479	2646.65			1437	0.437295	2642.72			1437	0.440608	2660.31
1438	0.438513	2654.76			1438	0.439277	2634.71			1438	0.443902	2604.51
1439	0.436546	2653.75			1439	0.439939	2618.52			1439	0.439411	2662.73
1440	0.439197	2650.68			1440	0.439737	2631.42			1440	0.438512	2631.11
1441	0.439594	2641.48			1441	0.439784	2644.84			1441	0.441847	2640.59
1442	0.440682	2666.46			1442	0.439564	2607.51			1442	0.442761	2653.45
1443	0.439423	2653.4			1443	0.441244	2625.43			1443	0.43743	2639.43
1444	0.440275	2628.02			1444	0.440706	2616.72			1444	0.441211	2637.2
1445	0.438564	2660.62			1445	0.440335	2635.89			1445	0.44148	2617.52
1446	0.439806	2643.04			1446	0.440551	2670.22			1446	0.441403	2629.21
1447	0.441211	2620.2			1447	0.440015	2669.05			1447	0.440067	2650.61
1448	0.438678	2631.67			1448	0.441129	2660.73			1448	0.440021	2607.46
1449	0.440945	2655.68			1449	0.435033	2626.8			1449	0.441265	2634.83
1450	0.440452	2616.15			1450	0.439031	2648.25			1450	0.441863	2666.34
1451	0.44198	2622.66			1451	0.438493	2667.81			1451	0.441178	2658.4
1452	0.440669	2646.34			1452	0.440559	2569.94			1452	0.440635	2635.15
1453	0.442196	2630.8			1453	0.442741	2632.79			1453	0.437829	2642.58
1454	0.440158	2660.82			1454	0.437534	2625.2			1454	0.440688	2647.44
1455	0.439031	2653.67			1455	0.43737	2654.97			1455	0.44095	2623.15
1456	0.441173	2659.39			1456	0.440462	2623.96			1456	0.439678	2647.79
1457	0.440382	2637.84			1457	0.442234	2646.55			1457	0.43982	2626.61
1458	0.440244	2658.02			1458	0.437631	2655.5			1458	0.440701	2597.33
1459	0.442031	2635.39			1459	0.439188	2649.56			1459	0.442066	2634.86
1460	0.443712	2601.09			1460	0.44146	2612.95			1460	0.442049	2621.56
1461	0.441273	2632.74			1461	0.435449	2649.77			1461	0.441363	2657.73
1462	0.442672	2633.37			1462	0.434869	2602.07			1462	0.440027	2637.87
1463	0.440858	2647.07			1463	0.436459	2598.83			1463	0.438814	2644.5
1464	0.440665	2638.64			1464	0.435852	2600			1464	0.44062	2648.96
1465	0.438795	2660.82			1465	0.440664	2622.27			1465	0.436321	2644.67
1466	0.441304	2595.75			1466	0.441464	2628.19			1466	0.442844	2620.72
1467	0.44052	2611.93			1467	0.440682	2649.87			1467	0.441347	2665.03
1468	0.440245	2647.76			1468	0.440679	2608.5			1468	0.441254	2643.27
1469	0.436562	2640.54			1469	0.442785	2631.32			1469	0.441067	2629.77
1470	0.439352	2658.15			1470	0.438352	2663.58			1470	0.439182	2630.17
1471	0.440295	2636.52			1471	0.440269	2614.18			1471	0.442426	2656.85
1472	0.440688	2640.7			1472	0.441672	2658.89			1472	0.442698	2658.52
1473	0.441234	2671.68			1473	0.441656	2648.85			1473	0.441537	2672.73
1474	0.440713	2654.5			1474	0.440929	2656.57			1474	0.440853	2661.59
1475	0.440738	2667.83			1475	0.436192	2631.3			1475	0.442412	2645.19
1476	0.441178	2644.11			1476	0.440723	2643.76			1476	0.441437	2660
1477	0.439257	2642.96			1477	0.442154	2636.45			1477	0.442259	2662.77
1478	0.440143	2620.45			1478	0.441618	2598.13			1478	0.442094	2643.41
1479	0.440377	2666.81			1479	0.438724	2638.08			1479	0.443146	2656.58
1480	0.442519	2651			1480	0.441702	2624.16			1480	0.441234	2662.36
1481	0.442168	2660.57			1481	0.44017	2653.84			1481	0.442668	2631.21
1482	0.439041	2658.38			1482	0.43963	2635.21			1482	0.440307	2641.13
1483	0.440664	2635.17			1483	0.439609	2648.98			1483	0.441716	2631.64
1484	0.438108	2636.59			1484	0.439589	2591.53			1484	0.43933	2627.46
1485	0.436644	2647.77			1485	0.441251	2651.74			1485	0.4421	2642.05
1486	0.440673	2604.83			1486	0.43779	2631.16			1486	0.438921	2629.55
1487	0.442258	2630.96			1487	0.438172	2624.77			1487	0.4414	2646.32
1488	0.442381	2669.37			1488	0.441173	2649.83			1488	0.440692	2627.16
1489	0.440372	2673.52			1489	0.440293	2638.16			1489	0.439913	2598.19
1490	0.442583	2649.76			1490	0.439647	2631.16			1490	0.440792	2624.86
1491	0.444153	2644.53			1491	0.440161	2663.44			1491	0.441006	2616.65
1492	0.44322	2652.21			1492	0.441445	2652.83			1492	0.441686	2638.9
1493	0.440672	2632.96			1493	0.440869	2665.75			1493	0.440692	2673.49
1494	0.441509	2650.68			1494	0.440188	2649.3			1494	0.440757	2646.58
1495	0.439222	2660.67			1495	0.441718	2649.57			1495	0.439376	2665.03
1496	0.439892	2661.28			1496	0.441964	2624.02			1496	0.439726	2637.72
1497	0.439845	2655.88			1497	0.441048	2634.29			1497	0.439649	2658.63
1498	0.440475	2646.26			1498	0.437935	2659.26			1498	0.440198	2655
1499	0.440301	2652.75			1499	0.439701	2609.14			1499	0.441203	2658.99
1500	0.438574	2639.37			1500	0.441165	2628.6			1500	0.438164	2663.81
1501	0.440435	2600.28			1501	0.439829	2668.99			1501	0.437977	2640.73
1502	0.44011	2630.31			1502	0.442934	2663.64			1502	0.437784	2654.32
1503	0.438174	2620.59			1503	0.439936	2636.26			1503	0.439163	2644.35
1504	0.440475	2649.48			1504	0.440819	2635.68			1504	0.439824	2653.43
1505	0.43972	2633.73			1505	0.439598	2646.22			1505	0.439525	2645.58
1506	0.43975	2644.97			1506	0.440453	2629.24			1506	0.440089	2653.24
1507	0.439528	2660.77			1507	0.438157	2646.11			1507	0.436757	2660.61
1508	0.439484	2639.68			1508	0.441797	2624.26			1508	0.43685	2642.4
1509	0.440379	2669.72			1509	0.441359	2590.05			1509	0.43919	2652.61
1510	0.438948	2636.9			1510	0.441217	2634.3			1510	0.436215	2646.88
1511	0.438588	2644.85			1511	0.438806	2622.03			1511	0.438048	2631.8
1512	0.437972	2591.39			1512	0.438893	2653.77			1512	0.437381	2649.4
1513	0.439474	2607.4			1513	0.439409	2635.96			1513	0.435937	2643.16
1514	0.440235	2651.21			1514	0.439073	2651.39			1514	0.438445	2635.86
1515	0.436771	2632.85			1515	0.440961	2589.48			1515	0.441593	2592.88
1516	0.440103	2659.55			1516	0.441488	2613.47			1516	0.44312	2664.27
1517	0.440617	2631.28			1517	0.442841	2659.07			1517	0.442193	2642.86
1518	0.43987	2633.16			1518	0.442527	2651.26			1518	0.441577	2644.67
1519	0.438452	2616.68			1519	0.441161	2665.29			1519	0.441815	2659.62
1520	0.439615	2626.63			1520	0.43758	2644.75			1520	0.440535	2623.53
1521	0.440438	2647.88			1521	0.436231	2632.85			1521	0.437295	2640.15
1522	0.439656	2596.96			1522	0.440823	2612.21			1522	0.437631	2608.18
1523	0.438274	2616.11			1523	0.440922	2628.06			1523	0.439079	2622.38
1524	0.439243	2655.89			1524	0.43909	2651.81			1524	0.43953	2652.67
1525	0.439	2658.87			1525	0.439643	2605.71			1525	0.44058	2602.32
1526	0.438665	2632.27			1526	0.43907	2620.47			1526	0.441475	2618.96
1527	0.437998	2622.92			1527	0.439391	2607.6			1527	0.439029	2662.39
1528	0.438365	2638.47			1528	0.440214	2629.18			1528	0.441119	2662.35
1529	0.439421	2620.63			1529	0.440048	2656.68			1529	0.44033	2630.29
1530	0.44007	2637.63			1530	0.441746	2659.97			1530	0.440538	2634.05
1531	0.438205	2674.16			1531	0.441565	2653.45			1531	0.439853	2652.31
1532	0.438967	2655.53			1532	0.44015	2637.1			1532	0.439822	2637.02
1533	0.438962	2652.87			1533	0.4408	2653.1			1533	0.440928	2646.83
1534	0.439055	2625.54			1534	0.439662	2635.09			1534	0.439489	2626.87
1535	0.439029	2641.86			1535	0.43768	2595.58			1535	0.441231	2675.61
1536	0.438623	2621.32			1536	0.439749	2634.75			1536	0.441358	2666.37
1537	0.440643	2594.8			1537	0.440189	2624.85			1537	0.442206	2647.65
1538	0.438606	2616.41			1538	0.438612	2642.25			1538	0.440658	2657.36
1539	0.439078	2614.51			1539	0.44081	2636.57			1539	0.44175	2643.82
1540	0.438926	2641.55			1540	0.439513	2646.34			1540	0.443394	2609.94
1541	0.439825	2633.77			1541	0.437833	2659.7			1541	0.443611	2642.49
1542	0.441089	2646.02			1542	0.438703	2640.47			1542	0.441425	2644.99
1543	0.438954	2664.67			1543	0.438251	2648.32			1543	0.440035	2658.58
1544	0.440119	2638.28			1544	0.437867	2641.46			1544	0.4409	2644.86
1545	0.43745	2655.82			1545	0.438782	2646.4			1545	0.440945	2653.26
1546	0.438843	2643.78			1546	0.438914	2595.49			1546	0.443931	2657.99
1547	0.436729	2644.99			1547	0.439434	2601.91			1547	0.439255	2660.27
1548	0.43794	2655.89			1548	0.438152	2640.84			1548	0.440267	2667.42
1549	0.435595	2635.15			1549	0.438246	2637.59			1549	0.442963	2652.04
1550	0.43791	2650.73			1550	0.439642	2655.14			1550	0.439863	2657.09
1551	0.438829	2640.24			1551	0.438903	2634.03			1551	0.444562	2610.02
1552	0.439433	2649.65			1552	0.438911	2635.7			1552	0.441504	2682.8
1553	0.437648	2656.8			1553	0.43711	2593.32			1553	0.442871	2646.58
1554	0.440527	2649.01			1554	0.436536	2616.73			1554	0.442498	2646.13
1555	0.436544	2654.12			1555	0.438281	2642.49			1555	0.440289	2665.08
1556	0.438909	2644.62			1556	0.438224	2585.83			1556	0.442138	2632.67
1557	0.438613	2656.31			1557	0.437281	2607.18			1557	0.436628	2641.4
1558	0.441888	2591.92			1558	0.438704	2653.33			1558	0.440805	2629.19
1559	0.438089	2607.3			1559	0.438919	2665.16			1559	0.440052	2635.06
1560	0.441652	2651.57			1560	0.438239	2619.89			1560	0.442399	2668.83
1561	0.440762	2654.43			1561	0.437036	2620.77			1561	0.44057	2606.59
1562	0.439014	2650.04			1562	0.439154	2636.46			1562	0.440201	2628.42
1563	0.441132	2649.13			1563	0.439357	2606.51			1563	0.442119	2657.91
1564	0.441016	2630.61			1564	0.436729	2633.71			1564	0.435552	2663.45
1565	0.441101	2666.04			1565	0.437484	2612.35			1565	0.438413	2643.47
1566	0.439291	2669.58			1566	0.439452	2586.01			1566	0.441053	2647.16
1567	0.440699	2655.69			1567	0.437993	2621.97			1567	0.440112	2655.23
1568	0.438887	2644.79			1568	0.439621	2612.71			1568	0.440118	2624.11
1569	0.440673	2639.33			1569	0.440194	2642.32			1569	0.437981	2634.14
1570	0.441864	2619.72			1570	0.440188	2639.54			1570	0.43851	2629.89
1571	0.440203	2631.15			1571	0.440595	2642.72			1571	0.440191	2595.39
1572	0.438432	2655.21			1572	0.438684	2662.44			1572	0.440666	2626.81
1573	0.439941	2610.38			1573	0.43972	2633.88			1573	0.439253	2623.88
1574	0.437546	2609.81			1574	0.438845	2659.9			1574	0.440991	2647.99
1575	0.439128	2659.06			1575	0.436731	2640.46			1575	0.441964	2634.95
1576	0.437898	2649.95			1576	0.438033	2645.77			1576	0.441956	2647.75
1577	0.438391	2640.67			1577	0.438972	2655.42			1577	0.438754	2657.23
1578	0.438936	2639.1			1578	0.438469	2641.98			1578	0.440434	2651.51
1579	0.439519	2648.69			1579	0.440344	2662.06			1579	0.44453	2626.02
1580	0.439191	2622.92			1580	0.44048	2647.36			1580	0.438917	2666.39
1581	0.439215	2643.76			1581	0.438334	2652.82			1581	0.439904	2661.69
1582	0.43937	2623.77			1582	0.436744	2647.26			1582	0.442701	2625.6
1583	0.439553	2586.2			1583	0.437123	2632.54			1583	0.443579	2624.41
1584	0.440331	2622.87			1584	0.438761	2656.01			1584	0.443946	2668.73
1585	0.440323	2611.21			1585	0.437215	2632.22			1585	0.441786	2665.26
1586	0.437858	2639.2			1586	0.440011	2651.55			1586	0.442376	2658.74
1587	0.437911	2635			1587	0.438716	2647.99			1587	0.441304	2648.93
1588	0.434966	2634.4			1588	0.438434	2637.62			1588	0.441918	2642.94
1589	0.435852	2648.04			1589	0.438438	2654.86			1589	0.440144	2652.01
1590	0.440714	2645.39			1590	0.436674	2636.99			1590	0.443988	2667.62
1591	0.439823	2659.93			1591	0.438404	2646.1			1591	0.443745	2643.41
1592	0.437845	2637.51			1592	0.436752	2659.56			1592	0.440263	2668.39
1593	0.439358	2655.96			1593	0.439909	2645.42			1593	0.439415	2642.45
1594	0.436981	2655.11			1594	0.439674	2660.06			1594	0.442549	2630.07
1595	0.436691	2638.94			1595	0.436171	2632.24			1595	0.441999	2642.75
1596	0.436724	2652.31			1596	0.437211	2642.1			1596	0.441446	2636.36
1597	0.436629	2631.56			1597	0.438888	2584.21			1597	0.443823	2638.99
1598	0.437943	2644.16			1598	0.438802	2655.54			1598	0.442339	2632.09
1599	0.439181	2592.53			1599	0.437291	2620.27			1599	0.442129	2672.01
1600	0.439285	2604.42			1600	0.437525	2621.48			1600	0.438889	2645.11
1601	0.438433	2639.64			1601	0.436834	2630.98			1601	0.442058	2663.15
1602	0.438668	2639.85			1602	0.437568	2619.15			1602	0.442882	2659.18
1603	0.439194	2649.3			1603	0.436796	2615.42			1603	0.443249	2666.09
1604	0.439436	2638.72			1604	0.437672	2654.71			1604	0.442515	2645.24
1605	0.438042	2635.31			1605	0.437862	2640.51			1605	0.442514	2655.3
1606	0.438797	2661.99			1606	0.436701	2653.03			1606	0.440766	2639.73
1607	0.437784	2649.91			1607	0.437379	2623.5			1607	0.441314	2608.23
1608	0.439541	2627.19			1608	0.437614	2635.05			1608	0.443056	2636.6
1609	0.439703	2658.9			1609	0.438114	2599.96			1609	0.441017	2635.71
1610	0.435067	2639.13			1610	0.437852	2621.27			1610	0.442596	2656.92
1611	0.438874	2602.95			1611	0.43634	2647.36			1611	0.442998	2660.8
1612	0.439373	2618.61			1612	0.437756	2586.82			1612	0.441605	2656.79
1613	0.439749	2666.15			1613	0.4372	2607.63			1613	0.442225	2665.33
1614	0.439605	2604.64			1614	0.4373	2600.76			1614	0.444193	2659.7
1615	0.439154	2614.7			1615	0.437333	2626.76			1615	0.442442	2673.61
1616	0.438561	2648.97			1616	0.437198	2610.82			1616	0.443478	2657.32
1617	0.439029	2656.75			1617	0.439041	2577.45			1617	0.440499	2672.95
1618	0.439425	2631.56			1618	0.43913	2614.75			1618	0.443512	2616.64
1619	0.440043	2632.83			1619	0.438382	2610.6			1619	0.441998	2623.6
1620	0.438871	2647.19			1620	0.438261	2636.41			1620	0.439637	2652.14
1621	0.439605	2618.67			1621	0.438435	2625.84			1621	0.44114	2643.99
1622	0.43989	2644.2			1622	0.437385	2633.78			1622	0.441821	2665.05
1623	0.439617	2623.55			1623	0.438173	2656.62			1623	0.441444	2640.37
1624	0.44025	2585.78			1624	0.435704	2630.9			1624	0.440275	2641.77
1625	0.439905	2629.81			1625	0.439001	2659.51			1625	0.442253	2660.39
1626	0.440093	2623.29			1626	0.437835	2637.96			1626	0.443501	2668.25
1627	0.439251	2639.54			1627	0.438656	2640.98			1627	0.443326	2681.49
1628	0.44	2643.38			1628	0.439357	2653.96			1628	0.440513	2657.85
1629	0.438211	2645.78			1629	0.439212	2634.78			1629	0.444211	2652.79
1630	0.438247	2645.64			1630	0.438566	2662.79			1630	0.441431	2661.31
1631	0.44028	2643.67			1631	0.436594	2648.2			1631	0.442609	2676.77
1632	0.437108	2650.29			1632	0.439491	2650.87			1632	0.443199	2642.45
1633	0.439974	2642.48			1633	0.438131	2649.98			1633	0.441298	2644.78
1634	0.44079	2663.24			1634	0.4389	2644.39			1634	0.442812	2658.28
1635	0.440382	2595.97			1635	0.439236	2658.66			1635	0.44062	2638.39
1636	0.439778	2609.72			1636	0.438155	2636.52			1636	0.443055	2656.63
1637	0.4401	2653.41			1637	0.438047	2641.81			1637	0.443996	2663.25
1638	0.439718	2639.33			1638	0.43922	2669.61			1638	0.44234	2613.87
1639	0.440088	2655.83			1639	0.439693	2639.79			1639	0.443786	2643.68
1640	0.44028	2638.93			1640	0.438088	2650.32			1640	0.443326	2629.3
1641	0.439847	2641.31			1641	0.437661	2640.89			1641	0.442593	2649.01
1642	0.438927	2658.5			1642	0.438598	2639.91			1642	0.442256	2657.41
1643	0.439631	2658.05			1643	0.437095	2656.47			1643	0.442883	2671.02
1644	0.439761	2621.52			1644	0.438808	2639.35			1644	0.442932	2663.46
1645	0.440177	2654.85			1645	0.438655	2656.38			1645	0.444385	2653.97
1646	0.440494	2649.42			1646	0.43929	2637.76			1646	0.441498	2652
1647	0.439091	2616.59			1647	0.440084	2648.36			1647	0.442806	2637.19
1648	0.438946	2637.56			1648	0.435982	2656.86			1648	0.442934	2615.79
1649	0.439744	2661.03			1649	0.43547	2631.76			1649	0.442163	2647.71
1650	0.438352	2600.55			1650	0.438821	2600.3			1650	0.443422	2636.88
1651	0.440495	2616.78			1651	0.437221	2661.86			1651	0.43943	2658.75
1652	0.439335	2662.93			1652	0.438564	2662.26			1652	0.442424	2643.52
1653	0.438718	2664.36			1653	0.438125	2590.01			1653	0.44115	2647.27
1654	0.438533	2634.91			1654	0.439147	2602.49			1654	0.439766	2662.23
1655	0.439065	2634.83			1655	0.439494	2642.93			1655	0.443618	2648.63
1656	0.439307	2636.66			1656	0.439231	2638.62			1656	0.442056	2661.91
1657	0.439703	2617.87			1657	0.437617	2657.51			1657	0.443068	2656.48
1658	0.438787	2641.94			1658	0.438489	2637.78			1658	0.441408	2648.67
1659	0.437382	2661.54			1659	0.438135	2626.94			1659	0.441865	2647.29
1660	0.438688	2655.96			1660	0.437981	2655.42			1660	0.43846	2664.65
1661	0.438536	2648.59			1661	0.439627	2651.44			1661	0.438352	2619.11
1662	0.43832	2619.98			1662	0.438736	2611.04			1662	0.442585	2657.55
1663	0.439725	2643.06			1663	0.436868	2647.61			1663	0.443875	2661.69
1664	0.438909	2664.49			1664	0.43634	2647.12			1664	0.442291	2627.28
1665	0.440272	2657.09			1665	0.439064	2608.01			1665	0.442947	2630.93
1666	0.4398	2663.23			1666	0.438974	2622.9			1666	0.442321	2666.58
1667	0.439666	2633.75			1667	0.439331	2645.72			1667	0.443183	2652.06
1668	0.439285	2640.15			1668	0.437169	2595.12			1668	0.444087	2661.23
1669	0.439389	2663.07			1669	0.438609	2622.07			1669	0.44316	2664.29
1670	0.439038	2659.03			1670	0.438054	2603.66			1670	0.442974	2649.56
1671	0.439063	2595.12			1671	0.436982	2625.83			1671	0.440996	2633.63
1672	0.438793	2656.13			1672	0.439023	2612.74			1672	0.444173	2652.66
1673	0.440699	2668.57			1673	0.437108	2654.07			1673	0.441743	2662.61
1674	0.439407	2634.56			1674	0.437889	2653.83			1674	0.439847	2623.99
1675	0.440281	2597.86			1675	0.438554	2629.75			1675	0.44399	2638.53
1676	0.44019	2624.83			1676	0.437717	2644.04			1676	0.444049	2655.73
1677	0.439003	2624.44			1677	0.438629	2624.86			1677	0.441633	2688.28
1678	0.437232	2641.45			1678	0.4403	2596.01			1678	0.440653	2634.77
1679	0.438747	2636.17			1679	0.437359	2614.87			1679	0.443902	2644.55
1680	0.440027	2637.75			1680	0.439113	2613.91			1680	0.442364	2647.29
1681	0.439393	2665.77			1681	0.440421	2640.29			1681	0.443883	2635.07
1682	0.439902	2640.61			1682	0.438606	2634.42			1682	0.443922	2656.11
1683	0.438839	2658.93			1683	0.439717	2648.43			1683	0.443688	2667.11
1684	0.43803	2637.15			1684	0.43896	2657.12			1684	0.436824	2662.16
1685	0.440055	2639.17			1685	0.438472	2640.16			1685	0.444382	2617.09
1686	0.438431	2661.13			1686	0.438463	2649.32			1686	0.44198	2643.18
1687	0.438157	2645.4			1687	0.438588	2635.08			1687	0.441027	2657.69
1688	0.440487	2609.97			1688	0.437309	2641.19			1688	0.443563	2649.31
1689	0.43845	2657.98			1689	0.438258	2656.75			1689	0.44409	2632.36
1690	0.436297	2613.53			1690	0.434954	2633.48			1690	0.443678	2651.61
1691	0.43913	2614.3			1691	0.439671	2649.02			1691	0.440548	2631.21
1692	0.439371	2618.03			1692	0.438342	2636.32			1692	0.443939	2669.58
1693	0.437837	2651.14			1693	0.438045	2645.53			1693	0.443032	2653.4
1694	0.439111	2645.81			1694	0.439267	2653.02			1694	0.435729	2654.79
1695	0.437205	2653.09			1695	0.438825	2644			1695	0.440586	2609.84
1696	0.438695	2643.95			1696	0.439171	2658.14			1696	0.442008	2611.54
1697	0.439883	2638.2			1697	0.436612	2634.07			1697	0.443342	2644.42
1698	0.440661	2611.56			1698	0.439083	2643.26			1698	0.44017	2651.11
1699	0.440249	2627.32			1699	0.43844	2589.02			1699	0.442993	2670.82
1700	0.437268	2649.56			1700	0.437883	2595.97			1700	0.440287	2650.94
1701	0.439596	2601			1701	0.438781	2640.76			1701	0.442065	2639.34
1702	0.440838	2624.18			1702	0.440596	2633.7			1702	0.443487	2637.36
1703	0.438003	2666.4			1703	0.440928	2663.73			1703	0.443495	2638.48
1704	0.439477	2648.17			1704	0.438624	2634.49			1704	0.442049	2661.35
1705	0.439711	2633.67			1705	0.436786	2627.53			1705	0.441672	2618.98
1706	0.440823	2630.8			1706	0.438263	2605			1706	0.443565	2644.81
1707	0.44092	2645.22			1707	0.438273	2619.88			1707	0.443633	2618.79
1708	0.438401	2615.42			1708	0.439941	2643.42			1708	0.44251	2640.09
1709	0.440203	2636.81			1709	0.439365	2599.1			1709	0.442006	2655.46
1710	0.439202	2623.63			1710	0.439695	2617.3			1710	0.444236	2673.01
1711	0.440017	2664.76			1711	0.439606	2667.01			1711	0.443195	2668.21
1712	0.439215	2666.39			1712	0.440194	2654.17			1712	0.4414	2650.02
1713	0.440473	2644			1713	0.440652	2634.08			1713	0.442431	2659.91
1714	0.436914	2646.61			1714	0.441338	2635.97			1714	0.442788	2642.14
1715	0.436669	2634.97			1715	0.440257	2648.43			1715	0.442188	2613.49
1716	0.436832	2581.99			1716	0.439614	2622.09			1716	0.437605	2636.28
1717	0.438966	2620.04			1717	0.439136	2635.76			1717	0.441195	2621.42
1718	0.438615	2617.44			1718	0.437298	2652.31			1718	0.441045	2661.3
1719	0.441237	2639.5			1719	0.43994	2657.43			1719	0.436945	2636.67
1720	0.440524	2638.38			1720	0.439971	2661.51			1720	0.435663	2635.91
1721	0.440454	2655.85			1721	0.440871	2640.31			1721	0.438923	2600.9
1722	0.438642	2661.19			1722	0.440044	2649.49			1722	0.439312	2613.4
1723	0.437898	2640.02			1723	0.438497	2636.85			1723	0.43957	2643.42
1724	0.436486	2645.77			1724	0.439876	2587.47			1724	0.438224	2647.93
1725	0.439532	2637.62			1725	0.438195	2625.25			1725	0.439275	2650.44
1726	0.438789	2652.9			1726	0.438379	2606.47			1726	0.43894	2644.78
1727	0.435414	2642.36			1727	0.44033	2647.76			1727	0.441612	2641.12
1728	0.43498	2629.62			1728	0.43824	2637.07			1728	0.440952	2661.73
1729	0.435556	2595.93			1729	0.44108	2641.17			1729	0.439476	2654.2
1730	0.434413	2648.57			1730	0.439853	2660.42			1730	0.438805	2662.68
1731	0.438526	2570.71			1731	0.439498	2645.7			1731	0.441214	2641.69
1732	0.439671	2622.81			1732	0.440991	2675.37			1732	0.438042	2644.12
1733	0.438739	2627.56			1733	0.43912	2658.2			1733	0.439719	2608.96
1734	0.438291	2662.16			1734	0.442199	2660.2			1734	0.436619	2630.26
1735	0.439849	2648.17			1735	0.440463	2669.7			1735	0.438124	2652.12
1736	0.439389	2659.39			1736	0.439541	2644.3			1736	0.440541	2600.15
1737	0.438896	2641.86			1737	0.441952	2650.28			1737	0.437945	2612.08
1738	0.438043	2632.33			1738	0.441044	2664.41			1738	0.439086	2658.42
1739	0.440192	2607.55			1739	0.443166	2663.18			1739	0.441403	2663.49
1740	0.438887	2614.12			1740	0.44136	2671.12			1740	0.441442	2644.72
1741	0.439801	2648.03			1741	0.440687	2650.18			1741	0.444148	2647.03
1742	0.440569	2613.3			1742	0.441189	2627.15			1742	0.443936	2660.22
1743	0.439435	2630.82			1743	0.441027	2631.63			1743	0.440151	2627.48
1744	0.440217	2611.05			1744	0.440012	2655.15			1744	0.442466	2639.22
1745	0.439083	2634.59			1745	0.439634	2636.33			1745	0.440786	2666.36
1746	0.438673	2657.66			1746	0.441579	2632.37			1746	0.444492	2612.75
1747	0.438604	2646.65			1747	0.44071	2673.78			1747	0.442842	2636.38
1748	0.440136	2652.68			1748	0.439893	2653.31			1748	0.443877	2630.45
1749	0.440191	2630.89			1749	0.439895	2664.57			1749	0.441637	2665.18
1750	0.44052	2643.05			1750	0.439887	2647.63			1750	0.4409	2639.35
1751	0.436067	2653.93			1751	0.438937	2635.42			1751	0.4436	2654.26
1752	0.439939	2654.64			1752	0.439491	2621.72			1752	0.437283	2659.39
1753	0.438454	2657			1753	0.439471	2621.48			1753	0.444752	2650.05
1754	0.440214	2638.13			1754	0.437713	2644.73			1754	0.44385	2645.36
1755	0.43994	2647.64			1755	0.438	2592.13			1755	0.441858	2656.9
1756	0.439867	2626.82			1756	0.438272	2621.68			1756	0.438511	2660.35
1757	0.440474	2589.7			1757	0.437539	2651.54			1757	0.441285	2615.59
1758	0.439633	2623.13			1758	0.438606	2659.79			1758	0.443622	2622.71
1759	0.437203	2619.31			1759	0.439169	2633.46			1759	0.441885	2668.1
1760	0.438911	2649.73			1760	0.439287	2631.55			1760	0.442673	2658.91
1761	0.439373	2632.71			1761	0.438746	2638.88			1761	0.4388	2656.52
1762	0.440139	2640.55			1762	0.439021	2613.94			1762	0.441942	2651.86
1763	0.437032	2649.6			1763	0.439303	2633.33			1763	0.440338	2643.14
1764	0.438898	2631.74			1764	0.440289	2662.19			1764	0.441083	2637.45
1765	0.439613	2660.1			1765	0.438798	2652.87			1765	0.440571	2637.45
1766	0.439514	2638.66			1766	0.436026	2646.86			1766	0.441973	2660.18
1767	0.439439	2651.22			1767	0.439557	2630.73			1767	0.438834	2609.09
1768	0.438753	2657.66			1768	0.439069	2638.33			1768	0.440663	2628.26
1769	0.438315	2646.48			1769	0.43994	2621.36			1769	0.440289	2667.23
1770	0.438585	2640			1770	0.437178	2670.26			1770	0.438842	2661.83
1771	0.439842	2650.89			1771	0.439453	2587.03			1771	0.440788	2642.01
1772	0.43941	2655.56			1772	0.440105	2648.99			1772	0.441512	2645.19
1773	0.439622	2660.65			1773	0.439957	2627.6			1773	0.439493	2642.59
1774	0.43957	2651.69			1774	0.439211	2656.5			1774	0.438761	2615.6
1775	0.439992	2606.43			1775	0.438848	2615.78			1775	0.439967	2638.15
1776	0.439488	2647.46			1776	0.438919	2632.64			1776	0.441772	2628.65
1777	0.439422	2668.39			1777	0.437025	2618.19			1777	0.438835	2591.26
1778	0.438143	2603.94			1778	0.439642	2648.82			1778	0.438628	2621.49
1779	0.439118	2612.14			1779	0.438426	2641.05			1779	0.438112	2616.05
1780	0.43946	2648.89			1780	0.438061	2640.61			1780	0.438033	2642.36
1781	0.438858	2639.45			1781	0.43689	2649.27			1781	0.438502	2622.59
1782	0.438268	2657.27			1782	0.436607	2633.9			1782	0.438489	2634.32
1783	0.438526	2638.5			1783	0.438693	2656.61			1783	0.435717	2649.05
1784	0.438854	2635.61			1784	0.439071	2646.21			1784	0.434177	2624.21
1785	0.438817	2656.49			1785	0.438284	2648.96			1785	0.437326	2646.94
1786	0.441086	2659.17			1786	0.438898	2654.75			1786	0.440794	2632.74
1787	0.440054	2653.58			1787	0.438616	2646.1			1787	0.438933	2648.61
1788	0.44039	2643.68			1788	0.438649	2663.68			1788	0.438492	2669.56
1789	0.440007	2648.74			1789	0.439083	2637.08			1789	0.439388	2653.36
1790	0.438788	2616.52			1790	0.438469	2642.1			1790	0.438632	2655.73
1791	0.438517	2628.67			1791	0.436816	2580.3			1791	0.437535	2633.23
1792	0.438771	2649.69			1792	0.439059	2590.19			1792	0.438702	2648.52
1793	0.439463	2600.47			1793	0.438935	2647.52			1793	0.436371	2656.82
1794	0.439904	2620.51			1794	0.438409	2640.23			1794	0.440247	2643.95
1795	0.439786	2673.15			1795	0.439	2648.93			1795	0.438466	2656.64
1796	0.439534	2656.79			1796	0.439824	2628.46			1796	0.436567	2627.02
1797	0.439662	2659.74			1797	0.438293	2628.97			1797	0.437848	2642.91
1798	0.438412	2619.89			1798	0.439755	2608.74			1798	0.435519	2573.14
1799	0.436623	2627.05			1799	0.439819	2614.75			1799	0.438357	2589.37
1800	0.440385	2611.25			1800	0.438546	2646.77			1800	0.435782	2617.69
1801	0.439145	2633.92			1801	0.439539	2599.95			1801	0.438188	2625.64
1802	0.439602	2666.07			1802	0.439205	2613.13			1802	0.439748	2640.3
1803	0.43916	2655.32			1803	0.437791	2597.65			1803	0.438682	2634.8
1804	0.438991	2644.59			1804	0.437405	2622.4			1804	0.439484	2632.89
1805	0.439744	2629.13			1805	0.437327	2657.54			1805	0.437915	2652.99
1806	0.438652	2637.89			1806	0.439442	2651.56			1806	0.438491	2639.09
1807	0.438631	2633.99			1807	0.438349	2646.42			1807	0.437177	2619.04
1808	0.440076	2598.74			1808	0.439737	2624.7			1808	0.437728	2645.67
1809	0.437979	2624.03			1809	0.438513	2638.34			1809	0.438462	2642.79
1810	0.439983	2617.04			1810	0.438643	2625.72			1810	0.439978	2623.29
1811	0.439646	2639.69			1811	0.439614	2588.93			1811	0.439628	2634.26
1812	0.439321	2633.58			1812	0.439405	2627.51			1812	0.44023	2649.47
1813	0.439619	2646.43			1813	0.439574	2610.37			1813	0.44296	2620.57
1814	0.440294	2657.96			1814	0.439575	2637.82			1814	0.44108	2631.31
1815	0.441701	2652.96			1815	0.43803	2630.95			1815	0.439973	2667.76
1816	0.439029	2662.8			1816	0.43843	2642.71			1816	0.438649	2660.91
1817	0.441859	2639.36			1817	0.438053	2661.31			1817	0.437188	2640.07
1818	0.440512	2658.6			1818	0.438938	2629.74			1818	0.437846	2631.2
1819	0.438612	2662.78			1819	0.439473	2654.83			1819	0.438128	2638.29
1820	0.439226	2643.67			1820	0.439857	2639.18			1820	0.440037	2619.66
1821	0.439118	2664.79			1821	0.436602	2640.41			1821	0.439741	2648.72
1822	0.440002	2646.96			1822	0.437413	2578.89			1822	0.439947	2625.45
1823	0.440907	2651.86			1823	0.435907	2656.39			1823	0.441449	2666.62
1824	0.438097	2658.07			1824	0.438811	2627.63			1824	0.440567	2609.4
1825	0.438171	2650.73			1825	0.437885	2618.75			1825	0.440401	2667.27
1826	0.440694	2611			1826	0.438818	2636.3			1826	0.436819	2618.66
1827	0.441121	2664.29			1827	0.437805	2621.57			1827	0.441715	2630.43
1828	0.438194	2660.87			1828	0.439505	2631.39			1828	0.440827	2640.25
1829	0.438339	2606.75			1829	0.436892	2649.78			1829	0.442078	2659.54
1830	0.438643	2609.35			1830	0.437116	2641.74			1830	0.440688	2641.97
1831	0.439509	2658.73			1831	0.438719	2652.05			1831	0.437927	2659.3
1832	0.440792	2636.81			1832	0.438613	2631.92			1832	0.436744	2641
1833	0.439231	2659.51			1833	0.43709	2635.24			1833	0.439066	2652.34
1834	0.441214	2644.22			1834	0.437513	2598.36			1834	0.441836	2666.29
1835	0.439882	2628.83			1835	0.437311	2622.58			1835	0.439715	2662.53
1836	0.44158	2672.84			1836	0.438941	2648.15			1836	0.440426	2615.59
1837	0.439671	2655.53			1837	0.439092	2595.36			1837	0.436961	2657.27
1838	0.439811	2624.61			1838	0.43856	2609.94			1838	0.43819	2616.61
1839	0.438658	2654.24			1839	0.438108	2661.37			1839	0.438794	2609.87
1840	0.440773	2652.39			1840	0.439601	2652.87			1840	0.439044	2623.55
1841	0.441791	2616.33			1841	0.438016	2632.13			1841	0.440119	2662.64
1842	0.439985	2633.46			1842	0.439691	2632.84			1842	0.438536	2652.87
1843	0.438142	2644.58			1843	0.439865	2639.34			1843	0.440313	2647.54
1844	0.437558	2602.43			1844	0.438482	2616.63			1844	0.437705	2638.92
1845	0.440485	2623.77			1845	0.438442	2623.34			1845	0.438867	2631.86
1846	0.435459	2660.45			1846	0.43806	2614.87			1846	0.438736	2615.95
1847	0.441117	2621.38			1847	0.438638	2580.64			1847	0.437462	2630.34
1848	0.439775	2648.86			1848	0.438531	2622.43			1848	0.438154	2657.74
1849	0.442339	2650.32			1849	0.439691	2605.46			1849	0.439453	2595.47
1850	0.442115	2652.83			1850	0.439871	2646.13			1850	0.439027	2618.62
1851	0.443595	2631.54			1851	0.438957	2630.56			1851	0.438977	2654.17
1852	0.441992	2653.55			1852	0.436899	2632.72			1852	0.439954	2665.2
1853	0.443972	2637.91			1853	0.437808	2652			1853	0.440147	2640.51
1854	0.442389	2618.41			1854	0.438551	2635.77			1854	0.438102	2633.07
1855	0.442557	2639.21			1855	0.438899	2648.23			1855	0.439031	2641.82
1856	0.442724	2628.64			1856	0.439124	2633.94			1856	0.438289	2612.87
1857	0.44147	2656.2			1857	0.438405	2644.34			1857	0.437567	2630.39
1858	0.439961	2646.79			1858	0.438388	2660.64			1858	0.436006	2606.18
1859	0.439408	2649.81			1859	0.438872	2638.5			1859	0.438275	2582.24
1860	0.438915	2597.15			1860	0.437582	2595.66			1860	0.440408	2626.06
1861	0.440158	2665.76			1861	0.43812	2612.29			1861	0.43828	2611.8
1862	0.43941	2629.17			1862	0.439014	2635.66			1862	0.440682	2639.85
1863	0.440756	2633.48			1863	0.439766	2619.78			1863	0.43997	2624
1864	0.439707	2643.78			1864	0.438067	2621.15			1864	0.439144	2643.16
1865	0.441387	2634.78			1865	0.439663	2657.07			1865	0.44181	2668.12
1866	0.440678	2638.88			1866	0.437586	2638.57			1866	0.440155	2641.3
1867	0.440226	2663.35			1867	0.437585	2637.95			1867	0.438229	2653.53
1868	0.440072	2656.33			1868	0.4382	2634.68			1868	0.4394	2645.58
1869	0.439121	2657.91			1869	0.43833	2635.4			1869	0.439363	2657.14
1870	0.43809	2641.89			1870	0.437089	2605.45			1870	0.437369	2583.77
1871	0.439147	2639.88			1871	0.437294	2620.26			1871	0.440571	2609
1872	0.438143	2612.32			1872	0.435783	2643.65			1872	0.442435	2652.47
1873	0.439289	2628.02			1873	0.438702	2593.75			1873	0.44201	2642.76
1874	0.44022	2643.49			1874	0.439475	2612.45			1874	0.440388	2659.35
1875	0.439757	2603.12			1875	0.44032	2664.07			1875	0.44239	2657.19
1876	0.437139	2620.3			1876	0.438862	2653.37			1876	0.443504	2645.46
1877	0.437831	2602.87			1877	0.439961	2671.04			1877	0.442902	2619.35
1878	0.440292	2630.68			1878	0.440567	2613.18			1878	0.44402	2638.93
1879	0.439247	2662.73			1879	0.439768	2638.64			1879	0.44166	2659.19
1880	0.438506	2650.45			1880	0.441009	2621.21			1880	0.442152	2609.62
1881	0.436729	2636.11			1881	0.441962	2633.91			1881	0.441774	2639.12
1882	0.439838	2615.58			1882	0.43923	2660.11			1882	0.444141	2618.91
1883	0.436701	2632.03			1883	0.439913	2664.27			1883	0.442627	2642.88
1884	0.441712	2632.65			1884	0.438996	2669.7			1884	0.442996	2679.61
1885	0.439892	2600.02			1885	0.441168	2627.07			1885	0.442203	2662
1886	0.44024	2636.3			1886	0.4398	2654.6			1886	0.444218	2671.12
1887	0.440208	2618.99			1887	0.440265	2641.18			1887	0.440103	2637.58
1888	0.438696	2652.22			1888	0.438839	2598.11			1888	0.441707	2651.99
1889	0.437669	2634.64			1889	0.439928	2632.91			1889	0.444072	2642.76
1890	0.439112	2637.82			1890	0.439913	2615.07			1890	0.444542	2613.74
1891	0.43925	2654.67			1891	0.437554	2651.92			1891	0.441696	2641.59
1892	0.440236	2640.69			1892	0.438857	2638.74			1892	0.443697	2628.12
1893	0.438099	2648.63			1893	0.439479	2642.93			1893	0.442491	2660.95
1894	0.441787	2638.32			1894	0.441361	2662.17			1894	0.442749	2652.27
1895	0.440603	2651.57			1895	0.438583	2641.79			1895	0.442956	2651.75
1896	0.440893	2602.15			1896	0.43841	2649.4			1896	0.441465	2657
1897	0.442031	2620.39			1897	0.440239	2647.96			1897	0.442559	2644.55
1898	0.440839	2654.59			1898	0.441014	2650.96			1898	0.442843	2665.18
1899	0.442762	2654.35			1899	0.438979	2654.51			1899	0.44201	2656.42
1900	0.441949	2664.15			1900	0.439248	2654.61			1900	0.444024	2668.85
1901	0.440511	2646.48			1901	0.439535	2662.04			1901	0.437328	2660.84
1902	0.440334	2639.59			1902	0.439506	2652.97			1902	0.443158	2647.02
1903	0.44123	2671.01			1903	0.436041	2651.8			1903	0.44232	2644.2
1904	0.439506	2660.73			1904	0.438438	2596.54			1904	0.443013	2660.92
1905	0.440879	2630.03			1905	0.441276	2659.49			1905	0.440454	2659.97
1906	0.442464	2657.47			1906	0.441358	2631.08			1906	0.442605	2621.69
1907	0.440529	2663.37			1907	0.441617	2629.76			1907	0.441303	2632.72
1908	0.440592	2621.98			1908	0.440455	2644.92			1908	0.44344	2671.63
1909	0.436325	2631.06			1909	0.439918	2637.64			1909	0.443769	2670.18
1910	0.440148	2652.76			1910	0.44054	2640.66			1910	0.443262	2637.9
1911	0.442299	2604.42			1911	0.441746	2612			1911	0.44325	2654.23
1912	0.441024	2637.38			1912	0.437205	2623.1			1912	0.442173	2660.34
1913	0.439549	2609.73			1913	0.438617	2651			1913	0.440137	2629.71
1914	0.44123	2638.67			1914	0.439376	2602.87			1914	0.443284	2654.73
1915	0.439722	2656.57			1915	0.438787	2617.48			1915	0.443319	2661.04
1916	0.44066	2661.68			1916	0.438913	2658.48			1916	0.443306	2633.57
1917	0.440064	2656.74			1917	0.439618	2654.05			1917	0.443707	2652.22
1918	0.441144	2639.6			1918	0.438627	2624.29			1918	0.442086	2618.65
1919	0.44184	2640.32			1919	0.440148	2625.5			1919	0.442202	2636.29
1920	0.439282	2639.69			1920	0.438976	2642.88			1920	0.44449	2642.27
1921	0.44113	2600.61			1921	0.437324	2624.04			1921	0.443747	2670.27
1922	0.439282	2636.47			1922	0.440643	2641.14			1922	0.441019	2667.01
1923	0.440144	2620.3			1923	0.438601	2620.64			1923	0.444498	2654.49
1924	0.442529	2643.25			1924	0.44062	2585.89			1924	0.442128	2672.51
1925	0.441825	2645.27			1925	0.440691	2633.4			1925	0.443141	2649.17
1926	0.442963	2661.5			1926	0.443746	2620.09			1926	0.439025	2608.61
1927	0.440425	2650.04			1927	0.442976	2647.21			1927	0.441148	2640.99
1928	0.437468	2638.41			1928	0.43894	2642.37			1928	0.442508	2616.51
1929	0.438082	2665.72			1929	0.439608	2644.36			1929	0.441973	2644.08
1930	0.440328	2652.6			1930	0.436092	2663.21			1930	0.44156	2640.6
1931	0.43959	2654.8			1931	0.438264	2629.69			1931	0.440711	2656.36
1932	0.439832	2652.98			1932	0.436225	2651.47			1932	0.440967	2667.57
1933	0.439939	2650.14			1933	0.435217	2629.49			1933	0.4377	2647.03
1934	0.436083	2661.57			1934	0.437135	2639.94			1934	0.442629	2618.7
1935	0.43934	2647.13			1935	0.440227	2660.72			1935	0.441472	2629.25
1936	0.438556	2652.65			1936	0.436434	2629.47			1936	0.442246	2668.59
1937	0.441316	2651.2			1937	0.438229	2648.43			1937	0.439739	2636.29
1938	0.439975	2648.81			1938	0.440611	2643.04			1938	0.441303	2638
1939	0.440218	2624.92			1939	0.441819	2659.66			1939	0.437574	2659.95
1940	0.439724	2627.18			1940	0.43857	2666.03			1940	0.441605	2649.99
1941	0.44148	2638.76			1941	0.441519	2650.22			1941	0.439012	2659.99
1942	0.440947	2640.07			1942	0.442742	2615.9			1942	0.44168	2643.5
1943	0.440156	2633.44			1943	0.441764	2656.75			1943	0.440758	2643.61
1944	0.441466	2668.91			1944	0.439838	2655.9			1944	0.440059	2612.39
1945	0.440062	2654.78			1945	0.439775	2617.62			1945	0.439077	2632.67
1946	0.43866	2659.4			1946	0.440341	2627.54			1946	0.441487	2665.07
1947	0.44019	2643.2			1947	0.440166	2655.38			1947	0.440211	2605.26
1948	0.439757	2648.08			1948	0.441021	2648.74			1948	0.440091	2623.59
1949	0.438759	2663.05			1949	0.440624	2663.2			1949	0.440804	2663.39
1950	0.438431	2644.97			1950	0.438536	2632.29			1950	0.44065	2616.34
1951	0.438646	2616.83			1951	0.440705	2645.49			1951	0.439267	2651.88
1952	0.439242	2657.36			1952	0.439934	2620.28			1952	0.441199	2643.21
1953	0.439074	2652.2			1953	0.444258	2631.04			1953	0.43927	2664.09
1954	0.439921	2620.52			1954	0.442805	2673.34			1954	0.439019	2624.78
1955	0.442104	2627.58			1955	0.440478	2607.85			1955	0.438209	2644.71
1956	0.439933	2657.51			1956	0.441234	2638.78			1956	0.439501	2624.84
1957	0.442477	2624.66			1957	0.439778	2609.32			1957	0.44013	2597.01
1958	0.439695	2643.31			1958	0.440324	2640.36			1958	0.441111	2617.47
1959	0.443244	2616.72			1959	0.438986	2668.68			1959	0.439348	2619.83
1960	0.442077	2646.08			1960	0.438371	2648.56			1960	0.439143	2639.06
1961	0.442173	2668.81			1961	0.438328	2656.91			1961	0.439622	2632.45
1962	0.441732	2663.55			1962	0.438978	2635.24			1962	0.437756	2639.96
1963	0.441173	2660.15			1963	0.438325	2646.51			1963	0.439947	2660.78
1964	0.438496	2638.43			1964	0.440592	2634.92			1964	0.440184	2651.2
1965	0.443847	2660.62			1965	0.437534	2668.43			1965	0.436439	2650.34
1966	0.442388	2634.61			1966	0.440214	2597.72			1966	0.439777	2651.02
1967	0.442304	2608.59			1967	0.439612	2667.04			1967	0.437802	2650.06
1968	0.442776	2634.11			1968	0.438102	2664.45			1968	0.442063	2661.18
1969	0.440469	2628.69			1969	0.437412	2636.8			1969	0.43853	2657.57
1970	0.437698	2658.91			1970	0.439315	2593.19			1970	0.440688	2654.02
1971	0.43749	2635.85			1971	0.435973	2621.42			1971	0.443968	2655.18
1972	0.440224	2638.42			1972	0.438214	2613.81			1972	0.443494	2628.19
1973	0.441626	2666.24			1973	0.437743	2643.97			1973	0.44211	2645.12
1974	0.441479	2652.81			1974	0.438758	2628.56			1974	0.441535	2659.4
1975	0.442299	2670.95			1975	0.438281	2637.52			1975	0.4405	2636.4
1976	0.441199	2654.01			1976	0.438907	2658.88			1976	0.441377	2644.53
1977	0.436077	2659.29			1977	0.438133	2644			1977	0.440956	2654.79
1978	0.439077	2599.38			1978	0.439545	2654.72			1978	0.439152	2641.51
1979	0.439951	2612.9			1979	0.437252	2626.51			1979	0.439699	2635.35
1980	0.440968	2653.57			1980	0.437974	2648.38			1980	0.436768	2660.54
1981	0.439513	2644.21			1981	0.439688	2653.08			1981	0.435923	2647.07
1982	0.438589	2652.78			1982	0.439593	2648.19			1982	0.437992	2612.65
1983	0.439951	2637.43			1983	0.439373	2658.8			1983	0.438481	2647.5
1984	0.439523	2632.21			1984	0.438924	2640.96			1984	0.438694	2642.94
1985	0.43876	2669.55			1985	0.437712	2650			1985	0.435639	2606.94
1986	0.439155	2653.94			1986	0.439055	2655.85			1986	0.437458	2616.77
1987	0.438846	2616.52			1987	0.43974	2644.92			1987	0.438081	2641.99
1988	0.439575	2652.05			1988	0.437125	2654.13			1988	0.436492	2593.98
1989	0.440358	2652.85			1989	0.439512	2640.74			1989	0.439139	2616.46
1990	0.439283	2608.69			1990	0.439595	2653.26			1990	0.437461	2658.59
1991	0.439216	2628.16			1991	0.43812	2590.38			1991	0.441297	2657.06
1992	0.437694	2656.8			1992	0.439144	2594.89			1992	0.441108	2651.45
1993	0.439336	2605.31			1993	0.439311	2636.08			1993	0.438285	2633.26
1994	0.43694	2620.85			1994	0.437193	2637.16			1994	0.439922	2649.12
1995	0.439514	2605.54			1995	0.439812	2646.6			1995	0.439308	2625.31
1996	0.438185	2619.6			1996	0.438297	2643.86			1996	0.437536	2632.31
1997	0.43895	2663.19			1997	0.438526	2631.91			1997	0.438851	2613.33
1998	0.439421	2649.45			1998	0.439421	2655.56			1998	0.439344	2592.17
[truncated: 2 more rows]

## Sheet: F
Data for scatter plot of F, magenta data are selected
average fp of a Newborn	P(T) of the Adults
0.145337	685.094
0.145997	683.978
0.145605	675.912
0.147767	688.771
0.144893	675.47
0.146606	682.708
0.146318	674.087
0.146746	689.721
0.143373	662.433
0.146643	683.813
0.14448	678.828
0.146184	671.336
0.144684	682.042
0.146159	671.948
0.144398	653.028
0.145901	686.025
0.145741	666.665
0.146532	693.352
0.144911	679.733
0.143349	663.518
0.143045	656.245
0.146778	692.339
0.1452	676.338
0.146153	681.69
0.146005	654.268
0.146147	687.866
0.146048	684.419
0.145517	647.204
0.146974	679.951
0.146227	661.441
0.145941	674.309
0.146541	674.381
0.147832	689.327
0.146917	653.495
0.146069	687.247
0.143473	629.424
0.146807	690.445
0.143404	661.542
0.145372	680.319
0.145311	669.25
0.146045	668.148
0.143874	628.849
0.145057	675.371
0.144328	637.929
0.14598	653.483
0.146473	659.044
0.145701	682.562
0.146833	687.979
0.141397	658.629
0.145553	671.05
0.146322	662.929
0.147656	690.518
0.145831	687.18
0.146818	690.429
0.147438	697.36
0.145347	679.594
0.144353	674.46
0.146131	684.925
0.143197	642.021
0.146931	688.683
0.142481	648.1
0.145637	686.488
0.144349	664.094
0.14654	667.279
0.144899	657.236
0.140424	637.92
0.146388	684.186
0.142462	651.261
0.148199	693.602
0.147209	662.649
0.146385	678.407
0.14682	683.012
0.143098	653.237
0.147185	682.93
0.146052	678.569
0.14246	647.871
0.146466	686.524
0.14478	676.605
0.145426	684.935
0.14364	662.6
0.145569	671.855
0.146836	690.721
0.146643	688.44
0.143476	644.33
0.145426	676.888
0.145445	685.58
0.143162	665.478
0.146286	680.943
0.145367	683.293
0.142882	657.507
0.14586	677.121
0.145431	671.116
0.141385	642.906
0.145989	687.822
0.146151	692.504
0.147392	676.601
0.146043	688.334
0.145435	681.894
0.146837	690.215
0.147164	691.701

## Sheet: GH
Black					cyan					gray
cycle #	average fp of selected Adults	average P(T) among selected Adults			cycle #	average fp of selected Adults	average P(T) among selected Adults			cycle #	average fp of selected Adults	average P(T) among selected Adults
1	0.129505	808.543			1	0.129556	809.213			1	0.129445	808.474
2	0.128964	802.566			2	0.129442	782.331			2	0.128626	794.782
3	0.126808	794.749			3	0.128466	790.229			3	0.127113	779.362
4	0.127933	762.622			4	0.128111	788.099			4	0.128647	790.323
5	0.128424	757.664			5	0.126425	759.59			5	0.128054	792.006
6	0.126453	806.251			6	0.127343	764.759			6	0.127606	793.445
7	0.125526	788.724			7	0.127023	765.769			7	0.129378	803.215
8	0.127481	753.698			8	0.127301	766.49			8	0.128356	799.986
9	0.127832	768.851			9	0.12542	764.817			9	0.127865	793.415
10	0.128553	785.981			10	0.124544	777.41			10	0.129353	803.085
11	0.128109	815.14			11	0.127436	779.866			11	0.128639	775.787
12	0.127821	754.421			12	0.124447	762.913			12	0.128792	783.257
13	0.12693	752.369			13	0.124863	734.312			13	0.12798	775.243
14	0.127096	790.285			14	0.12375	739.263			14	0.129455	811.508
15	0.127565	801.11			15	0.125167	745.528			15	0.127183	773.342
16	0.12708	763.448			16	0.124488	760.774			16	0.127822	773.92
17	0.12725	770.467			17	0.125859	722.84			17	0.129122	768.191
18	0.129096	783.01			18	0.129471	754.213			18	0.132857	808.876
19	0.128094	768.575			19	0.128324	773.107			19	0.13196	826.431
20	0.126961	798.171			20	0.127094	789.005			20	0.131032	818.956
21	0.12549	778.105			21	0.127738	765.282			21	0.132471	795.976
22	0.124007	749.879			22	0.128356	811.725			22	0.131501	807.34
23	0.126107	741.218			23	0.128254	765.961			23	0.131762	823.471
24	0.12685	751.056			24	0.128704	765.131			24	0.132236	819.039
25	0.128157	751.863			25	0.12845	810.218			25	0.131054	818.559
26	0.128069	788.895			26	0.124967	770.351			26	0.130008	832.369
27	0.127508	778.503			27	0.128275	738.447			27	0.128353	815.284
28	0.126804	803.14			28	0.12834	770.382			28	0.127841	768.644
29	0.125436	749.052			29	0.128091	808.441			29	0.130052	774.39
30	0.126938	755.039			30	0.127854	818.355			30	0.129005	790.675
31	0.126972	776.631			31	0.129745	790.312			31	0.131918	821.541
32	0.123877	781.236			32	0.128952	799.864			32	0.131785	804.849
33	0.126397	802.309			33	0.127793	779.903			33	0.130945	819.923
34	0.129348	775.995			34	0.123526	744.247			34	0.131135	817.863
35	0.127126	760.824			35	0.123948	735.102			35	0.128717	796.622
36	0.126928	767.579			36	0.129586	739.154			36	0.12859	813.359
37	0.129969	799.149			37	0.128554	794.19			37	0.127895	781.868
38	0.129238	792.028			38	0.132456	817.289			38	0.127418	774.148
39	0.128984	777.926			39	0.133763	818.137			39	0.132011	806.984
40	0.130041	789.755			40	0.132378	808.038			40	0.133519	798.76
41	0.131281	830.825			41	0.129994	774.453			41	0.132658	803.147
42	0.131581	846.741			42	0.131658	814.111			42	0.131849	779.163
43	0.130329	816.991			43	0.133086	812.423			43	0.132693	800.105
44	0.132406	815.999			44	0.133895	815.866			44	0.133513	820.986
45	0.131717	842.046			45	0.131554	789.314			45	0.13216	822.814
46	0.131887	807.607			46	0.133505	792.212			46	0.13179	813.896
47	0.131939	796.173			47	0.133206	844.096			47	0.131324	810.248
48	0.132175	803.864			48	0.134295	822.482			48	0.134248	861.763
49	0.131722	782.479			49	0.134126	834.029			49	0.132504	802.508
50	0.129888	804.731			50	0.134916	818.572			50	0.132332	790.842
51	0.131657	789.98			51	0.133612	820.756			51	0.135255	773.532
52	0.133547	785.277			52	0.135855	844.384			52	0.135593	843.242
53	0.134064	843.253			53	0.13405	845.685			53	0.132729	826.646
54	0.132592	836.649			54	0.135819	813.284			54	0.135278	821.845
55	0.132471	796.734			55	0.137248	817.382			55	0.134852	817.877
56	0.131167	845.783			56	0.136855	830.873			56	0.133453	809.979
57	0.133269	815.636			57	0.137895	842.774			57	0.130794	813.428
58	0.131664	815.395			58	0.138211	849.224			58	0.129332	763.119
59	0.132467	790.906			59	0.137793	795.336			59	0.133402	801.397
60	0.130646	792.248			60	0.137446	855.928			60	0.132169	788.168
61	0.132144	804.004			61	0.136495	851.794			61	0.134073	791.886
62	0.13201	829.634			62	0.134938	849.085			62	0.133698	836.838
63	0.133203	832.818			63	0.13684	804.699			63	0.133292	805.783
64	0.136566	849.27			64	0.13799	831.717			64	0.131811	788.99
65	0.137574	809.581			65	0.1365	848.619			65	0.128839	795.263
66	0.136952	864.55			66	0.13619	841.304			66	0.130223	785.492
67	0.136679	842.795			67	0.135157	821.392			67	0.131751	785.597
68	0.136535	834.06			68	0.131642	811.146			68	0.135887	797.559
69	0.136371	835.833			69	0.130427	808.632			69	0.134635	822.646
70	0.136903	823.331			70	0.13534	818.553			70	0.134341	846.041
71	0.135964	838.464			71	0.136977	830.171			71	0.13296	813.859
72	0.131947	809.295			72	0.135485	841.361			72	0.132876	816.945
73	0.134808	772.031			73	0.138143	843.661			73	0.133556	805.68
74	0.137506	858.469			74	0.1364	823.573			74	0.134908	852.75
75	0.137718	843.104			75	0.137424	836.865			75	0.134603	822.732
76	0.138749	887.34			76	0.137941	857.386			76	0.135125	823.826
77	0.13504	851.509			77	0.13778	857.96			77	0.135123	797.887
78	0.136405	858.851			78	0.138014	836.167			78	0.139553	812.809
79	0.136488	817.26			79	0.137751	844.478			79	0.139207	860.485
80	0.13719	821.214			80	0.137609	828.081			80	0.13974	865.168
81	0.137244	857.449			81	0.13682	831.434			81	0.139732	832.836
82	0.13461	821.738			82	0.138286	847.083			82	0.140974	842.449
83	0.134833	840.909			83	0.137532	850.339			83	0.140262	830.25
84	0.142289	842.865			84	0.138043	853.499			84	0.14116	880.379
85	0.141228	846.428			85	0.138604	839.942			85	0.142009	888.301
86	0.141127	861.199			86	0.136591	838.99			86	0.142109	860.137
87	0.140544	843.077			87	0.137513	846.083			87	0.142605	897.555
88	0.140504	860.472			88	0.140767	846.743			88	0.140389	859.811
89	0.144401	872.024			89	0.139262	819.535			89	0.143436	890.21
90	0.146769	864.179			90	0.139798	838.806			90	0.145538	887.618
91	0.146929	877.824			91	0.139825	863.701			91	0.1456	898.095
92	0.147037	885.705			92	0.139535	839.311			92	0.14417	856.416
93	0.14605	851.34			93	0.140051	865.406			93	0.145489	873.164
94	0.144319	897.942			94	0.138423	832.445			94	0.144839	905.797
95	0.142803	882.595			95	0.140984	878.867			95	0.144583	883.472
96	0.142781	839.559			96	0.139496	859.001			96	0.146401	859.963
97	0.141305	894.345			97	0.140322	885.308			97	0.145484	882.445
98	0.143976	885.173			98	0.137411	827.464			98	0.145969	880.759
99	0.146604	922.672			99	0.137792	823.14			99	0.144992	924.89
100	0.14787	893.765			100	0.135609	826.72			100	0.145445	908.733
101	0.149582	941.048			101	0.140924	851.515			101	0.143738	875.752
102	0.150272	949.123			102	0.140555	898.472			102	0.145095	897.118
103	0.146497	899.724			103	0.142928	866.664			103	0.143905	886.594
104	0.148799	918.221			104	0.143076	870.69			104	0.145686	920.848
105	0.149765	907.055			105	0.141759	843.998			105	0.145124	935.173
106	0.149649	922.495			106	0.140157	854.837			106	0.146637	915.481
107	0.152022	950.788			107	0.139671	872.885			107	0.144251	863.814
108	0.1518	925.468			108	0.141022	847.497			108	0.146117	853.937
109	0.148515	933.266			109	0.138658	831.554			109	0.145139	910.212
110	0.148042	924.321			110	0.136149	828.473			110	0.146015	897.153
111	0.148996	903.991			111	0.13986	856.91			111	0.146561	897.716
112	0.148606	903.448			112	0.13905	846.371			112	0.147091	913.249
113	0.151164	911.859			113	0.139524	833.855			113	0.144225	904.229
114	0.153375	957.948			114	0.139822	852.8			114	0.143433	878.038
115	0.152396	952.423			115	0.138012	876.419			115	0.142932	892.518
116	0.154159	959.613			116	0.138292	852.057			116	0.145591	858.277
117	0.153291	967.763			117	0.139715	836.512			117	0.143494	902.316
118	0.149253	954.019			118	0.139128	862.844			118	0.142634	861.37
119	0.147633	936.798			119	0.14067	867.268			119	0.143866	881.995
120	0.153832	883.354			120	0.140185	874.732			120	0.143431	871.784
121	0.154637	911.414			121	0.135415	810.875			121	0.145998	860.159
122	0.154925	947.114			122	0.137633	813.089			122	0.145919	908.139
123	0.154259	945.725			123	0.138381	857.66			123	0.144124	898.285
124	0.153986	951.946			124	0.140373	874.049			124	0.14442	901.317
125	0.154751	959.818			125	0.141398	819.487			125	0.146906	941.816
126	0.152789	938.606			126	0.139891	837.044			126	0.147107	881.153
127	0.15569	922.142			127	0.140714	869.115			127	0.146788	894.16
128	0.156657	959.142			128	0.142248	840.508			128	0.145597	918.293
129	0.15475	949.625			129	0.141662	857.51			129	0.143229	888.115
130	0.152258	933.377			130	0.140292	830.335			130	0.14693	861.9
131	0.152624	929.723			131	0.14171	845.439			131	0.145832	899.716
132	0.152929	935.724			132	0.142635	885.511			132	0.146972	909.11
133	0.15096	910.71			133	0.143456	879.236			133	0.144886	873.589
134	0.153283	964.712			134	0.144087	907.684			134	0.147155	859.689
135	0.156166	933.749			135	0.142149	848.573			135	0.145582	869.067
136	0.156785	976.99			136	0.141099	878.188			136	0.146407	888.554
137	0.1557	933.63			137	0.142561	853.306			137	0.14667	950.639
138	0.153292	946.951			138	0.143049	867.911			138	0.145383	893.27
139	0.153442	969.063			139	0.14326	868.557			139	0.143569	862.936
140	0.153748	926.442			140	0.142938	869.079			140	0.14483	910.667
141	0.156321	959.198			141	0.143919	861.747			141	0.146573	895.141
142	0.155026	933.055			142	0.141982	885.22			142	0.146815	898.5
143	0.15299	975.31			143	0.143196	838.753			143	0.145218	895.177
144	0.155031	953.707			144	0.14299	907.994			144	0.146295	884.514
145	0.156199	911.737			145	0.143347	898.485			145	0.142992	883.361
146	0.155069	920.04			146	0.143118	864.56			146	0.14283	887.077
147	0.155073	963.145			147	0.143456	864.839			147	0.143063	855.439
148	0.154818	954.553			148	0.144353	859.463			148	0.143223	836.534
149	0.150467	928.945			149	0.144631	862.636			149	0.143124	870.337
150	0.153238	924.392			150	0.143035	891.26			150	0.142619	866.669
151	0.155482	951.273			151	0.143408	872.431			151	0.142104	875.554
152	0.151908	1000.64			152	0.141375	837.379			152	0.139431	843.525
153	0.15454	917.127			153	0.140166	849.266			153	0.140157	823.342
154	0.155078	940.878			154	0.141535	896.458			154	0.138917	866.499
155	0.154029	976.365			155	0.143394	879.405			155	0.139722	846.5
156	0.152109	961.359			156	0.144644	827.071			156	0.143677	861.842
157	0.155145	965.944			157	0.145224	877.261			157	0.144533	874.408
158	0.15659	954.308			158	0.14464	907.928			158	0.143503	837.257
159	0.155316	968.953			159	0.144144	860.008			159	0.143626	892.588
160	0.155143	978.435			160	0.141059	909.779			160	0.142929	882.918
161	0.15446	951.714			161	0.144366	859.827			161	0.141923	880.675
162	0.154398	950.713			162	0.143308	899.437			162	0.141412	871.725
163	0.151954	935.17			163	0.141781	853.631			163	0.141009	846.123
164	0.154643	929.871			164	0.141937	898.722			164	0.143144	929.624
165	0.15332	934.583			165	0.144263	870.636			165	0.143833	864.119
166	0.153977	928.328			166	0.14281	869.919			166	0.142846	870.741
167	0.153071	943.441			167	0.142459	924.713			167	0.142269	901.747
168	0.152842	954.133			168	0.143544	891.477			168	0.141371	887.118
169	0.154663	929.962			169	0.143194	853.237			169	0.14276	882.16
170	0.156468	926.157			170	0.142456	829.903			170	0.143991	835.501
171	0.155172	946.797			171	0.145299	881.945			171	0.142656	844.217
172	0.154192	969.312			172	0.144594	893.489			172	0.145206	903.4
173	0.155219	973.284			173	0.144796	856.329			173	0.143778	861.292
174	0.154392	951.458			174	0.144043	867.01			174	0.14428	889.664
175	0.151083	916.231			175	0.142795	867.377			175	0.142394	894.507
176	0.151384	932.162			176	0.140269	854.023			176	0.141723	886.323
177	0.157162	922.197			177	0.140176	845.767			177	0.140711	845.098
178	0.156477	953.894			178	0.142375	826.347			178	0.141174	834.157
179	0.158259	968.513			179	0.141279	824.124			179	0.141011	894.138
180	0.157811	944.485			180	0.145901	856.844			180	0.143812	881.848
181	0.15537	1008.44			181	0.146623	922.795			181	0.14436	868.316
182	0.155685	961.125			182	0.14453	866.735			182	0.14448	869.723
183	0.155607	958.695			183	0.146774	855.224			183	0.145055	859.144
184	0.155061	943.663			184	0.146228	882.691			184	0.144996	899.622
185	0.155168	991.922			185	0.144823	924.769			185	0.143388	898.921
186	0.155802	977.514			186	0.144832	847.788			186	0.142374	845.552
187	0.157036	961.199			187	0.1442	917.359			187	0.141419	836.865
188	0.15653	981.934			188	0.144415	868.98			188	0.140502	866.935
189	0.157347	957.91			189	0.143923	859.995			189	0.14453	887.525
190	0.156317	988.64			190	0.145357	915.477			190	0.142635	891.889
191	0.155664	929.819			191	0.146681	927.572			191	0.14221	890.472
192	0.156248	887.134			192	0.147001	880.782			192	0.145214	897.716
193	0.152645	956.878			193	0.145215	871.139			193	0.146645	859.011
194	0.155167	948.368			194	0.145674	931.321			194	0.146198	893.35
195	0.157398	958.678			195	0.146805	916.669			195	0.144179	872.063
196	0.1553	954.116			196	0.14678	877.381			196	0.145879	890.485
197	0.154707	941.435			197	0.145378	906.537			197	0.145498	875.902
198	0.156979	959.115			198	0.146289	912.286			198	0.146774	864.293
199	0.157994	962.628			199	0.145759	895.939			199	0.143237	863.496
200	0.157135	980.632			200	0.144135	905.894			200	0.143476	892.957
201	0.155413	977.791			201	0.147272	850.604			201	0.143058	889.184
202	0.152317	943.898			202	0.145794	946.588			202	0.145021	909.45
203	0.156038	951.656			203	0.14767	918.35			203	0.144472	862.79
204	0.154957	936.497			204	0.146872	899.48			204	0.14204	892.594
205	0.157712	943.263			205	0.145535	862.011			205	0.142139	890.373
206	0.156147	951.68			206	0.145503	880.746			206	0.143343	866.441
207	0.156168	981.836			207	0.146214	859.768			207	0.145937	897.594
208	0.154937	931.012			208	0.147824	895.159			208	0.141469	914.327
209	0.155689	970.715			209	0.146833	885.73			209	0.143926	841.269
210	0.156997	920.862			210	0.148238	897.767			210	0.14358	890.662
211	0.156164	948.873			211	0.147653	926.683			211	0.14294	880.615
212	0.155083	950.103			212	0.144136	858.409			212	0.143994	832.452
213	0.154384	934.399			213	0.141701	874.442			213	0.144363	927.626
214	0.157861	923.296			214	0.144169	880.857			214	0.14472	856.592
215	0.156362	965.777			215	0.143716	853.031			215	0.145248	895.66
216	0.158618	982.856			216	0.144867	889.678			216	0.145038	892.288
217	0.156245	992.003			217	0.145065	852.797			217	0.145212	923.328
218	0.158875	954.938			218	0.144276	919.703			218	0.145788	885.359
219	0.158276	973.094			219	0.145623	891.014			219	0.14498	874.695
220	0.15872	1012.09			220	0.14423	886.698			220	0.142388	865.648
221	0.158655	1004.09			221	0.144073	905.515			221	0.145014	855.657
222	0.156012	952.341			222	0.146289	890.141			222	0.145783	894.747
223	0.157554	992.435			223	0.144171	895.856			223	0.144214	891.113
224	0.15803	992.934			224	0.141338	837.874			224	0.145642	878.815
225	0.157569	1005.76			225	0.143148	836.682			225	0.144758	884.502
226	0.15961	971.385			226	0.144556	859.853			226	0.143555	897.393
227	0.159794	956.318			227	0.143959	876.262			227	0.139547	891.096
228	0.158657	995.859			228	0.142552	895.495			228	0.143139	833.579
229	0.158453	968.331			229	0.144607	868.012			229	0.14438	857.732
230	0.155739	984.701			230	0.144613	868.384			230	0.143971	906.632
231	0.157339	969.333			231	0.145561	872.759			231	0.143586	880.127
232	0.158815	981.855			232	0.142216	866.18			232	0.142361	851.151
233	0.161214	1053.38			233	0.145609	873.504			233	0.143587	853.542
234	0.161285	977.599			234	0.144623	888.423			234	0.140716	903.276
235	0.15975	960.347			235	0.146416	879.193			235	0.142364	855.709
236	0.160921	965.48			236	0.145841	922.649			236	0.143921	823.376
237	0.162664	1028.27			237	0.146246	926.734			237	0.142449	874.421
238	0.161975	1008.79			238	0.144045	882.845			238	0.142228	896.08
239	0.162734	966.497			239	0.14589	866.459			239	0.143143	866.659
240	0.15989	975.856			240	0.146843	873.704			240	0.142729	837.03
241	0.16355	1013.52			241	0.144954	924.521			241	0.143805	859.183
242	0.16385	1012.89			242	0.14493	906.83			242	0.140095	852.256
243	0.160917	1004.99			243	0.144664	853.791			243	0.140837	911.435
244	0.161396	987.383			244	0.145969	878.082			244	0.142612	859.552
245	0.16248	1048.61			245	0.146625	896.415			245	0.144459	901.134
246	0.159335	1003.47			246	0.145435	883.673			246	0.143628	885.998
247	0.162378	1004.64			247	0.147566	909.536			247	0.142418	886.095
248	0.164721	983.622			248	0.148227	869.208			248	0.141904	873.127
249	0.164498	1044.17			249	0.147989	920.591			249	0.142883	838.066
250	0.159963	1006.13			250	0.147216	921.111			250	0.144348	877.77
251	0.165469	944.253			251	0.146467	905.693			251	0.144078	866.906
252	0.165276	1007			252	0.148354	914.047			252	0.14421	861.434
253	0.163069	1028.91			253	0.147864	900.706			253	0.146596	872.761
254	0.165251	1043.61			254	0.147331	918.338			254	0.143826	895.199
255	0.162497	1023.29			255	0.147846	939.99			255	0.142967	869.581
256	0.163703	964.972			256	0.14873	933.042			256	0.144849	889.366
257	0.164237	1015.87			257	0.150166	886.028			257	0.142587	877.364
258	0.162913	1036.24			258	0.150165	912.423			258	0.144836	882.387
259	0.163105	949.808			259	0.148258	925.88			259	0.146118	930.309
260	0.164638	990.278			260	0.146917	915.451			260	0.146904	912.454
261	0.163775	1041.6			261	0.149073	898.768			261	0.145807	939.301
262	0.163895	1055.31			262	0.149413	908.24			262	0.146485	897.447
263	0.163339	1034.35			263	0.1495	927.752			263	0.14547	892.526
264	0.163238	986.981			264	0.150204	910.416			264	0.146397	902.2
265	0.16275	1011.86			265	0.150164	897.649			265	0.144542	910.572
266	0.163764	1036.12			266	0.150278	959.553			266	0.145688	900.776
267	0.165202	1020.51			267	0.147309	943.02			267	0.144193	896.141
268	0.1644	1010.93			268	0.148118	928.503			268	0.145909	914.055
269	0.163926	995.38			269	0.148513	898.236			269	0.147698	916.444
270	0.164934	1054.36			270	0.149219	913.541			270	0.147641	904.584
271	0.161382	1004.74			271	0.149473	919.782			271	0.145953	897.224
272	0.16403	983.09			272	0.148926	908.005			272	0.143903	882.764
273	0.163341	1008.04			273	0.148017	886.979			273	0.138276	849.941
274	0.163887	1003.28			274	0.148032	876.315			274	0.145354	860.135
275	0.163528	1063.02			275	0.147579	922.236			275	0.146458	865.857
276	0.166537	1001.55			276	0.149105	877.213			276	0.145366	860.326
277	0.166434	1039.11			277	0.148385	882.286			277	0.142412	894.832
278	0.165678	1024.9			278	0.148619	879.441			278	0.146459	900.657
279	0.164253	997.14			279	0.146524	928.217			279	0.144737	895.175
280	0.16387	1000.08			280	0.148892	931.3			280	0.14495	890.68
281	0.165305	1032.32			281	0.147315	881.434			281	0.146597	872.528
282	0.167524	1042			282	0.148413	890.053			282	0.145817	910.148
283	0.166075	1043.44			283	0.150431	876.21			283	0.149907	940.063
284	0.166299	1018.84			284	0.149078	926.94			284	0.147277	898.374
285	0.166225	1031.01			285	0.147441	903.684			285	0.147748	894.892
286	0.166492	1032.06			286	0.147985	902.05			286	0.147206	929.291
287	0.16748	1017.63			287	0.147762	932.059			287	0.144976	907.473
288	0.167724	1005.55			288	0.148276	918.315			288	0.149621	901.181
289	0.169303	1057.6			289	0.148813	909.922			289	0.150578	912.441
290	0.168459	1061.85			290	0.147292	903.884			290	0.14975	946.913
291	0.165608	1028.94			291	0.148987	927.063			291	0.152594	945.671
292	0.167841	1032.35			292	0.150518	931.978			292	0.15142	974.611
293	0.168591	1019.69			293	0.148395	909.645			293	0.153359	922.023
294	0.167852	1072.75			294	0.148739	885.902			294	0.152783	930.76
295	0.167967	1004.29			295	0.147518	932.35			295	0.15157	962.696
296	0.169893	1049.24			296	0.147511	926.588			296	0.15384	911.576
297	0.170522	1047.26			297	0.149177	875.489			297	0.153433	913.188
298	0.168737	1116.61			298	0.148965	893.33			298	0.151022	896.29
299	0.170061	1045.46			299	0.148354	927.114			299	0.150091	916.105
300	0.168641	1022.95			300	0.149289	897.177			300	0.150969	928.632
301	0.168234	1040.33			301	0.14839	904.53			301	0.149388	923.766
302	0.16843	1074.29			302	0.152394	956.786			302	0.151583	890.918
303	0.169269	1072.59			303	0.151889	951.139			303	0.152611	887.597
304	0.166755	999.788			304	0.152333	957.072			304	0.151007	951.86
305	0.166773	1057.14			305	0.151568	919.36			305	0.152605	942.479
306	0.163391	994.086			306	0.15063	929.553			306	0.153192	895.59
307	0.166184	1020.09			307	0.15244	963.871			307	0.151098	915.655
308	0.168335	1035.49			308	0.152629	963.677			308	0.152872	960.612
309	0.165559	1045.08			309	0.151293	903.063			309	0.149258	932.54
310	0.164081	1019.04			310	0.151945	902.136			310	0.150967	910.766
311	0.16688	1044.35			311	0.152317	915.516			311	0.153867	915.654
312	0.168214	1013.36			312	0.149048	937.804			312	0.153756	937.418
313	0.169485	1032.77			313	0.151682	919.225			313	0.152733	970.68
314	0.167723	1064.69			314	0.149414	898.641			314	0.152182	952.885
315	0.165944	1040.41			315	0.149619	908.751			315	0.150461	919.447
316	0.167646	1035.26			316	0.147404	899.215			316	0.151567	906.517
317	0.168009	1020.6			317	0.145991	894.368			317	0.152928	951.625
318	0.167242	1069.17			318	0.148023	897.903			318	0.154294	962.769
319	0.165734	1011.73			319	0.149066	909.1			319	0.154542	952.652
320	0.166038	1004.57			320	0.152115	986.211			320	0.155566	958.242
321	0.166637	1000.73			321	0.151737	949.264			321	0.152436	1000.58
322	0.166573	1061.5			322	0.149803	906.436			322	0.152701	960.547
323	0.162236	1013.2			323	0.15024	932.263			323	0.151856	913.73
324	0.164852	1027.04			324	0.152762	900.62			324	0.156112	987.548
325	0.169551	1053.4			325	0.151826	947.603			325	0.154944	962.917
326	0.16974	1052.7			326	0.154565	929.094			326	0.156832	957.08
327	0.166736	999.38			327	0.153095	936.474			327	0.156803	961.499
328	0.164505	999.64			328	0.150584	925.821			328	0.156847	967.159
329	0.165815	994.018			329	0.152312	938.98			329	0.158586	964.727
330	0.166885	1010.72			330	0.148542	900.76			330	0.157759	961.584
331	0.168436	1026.84			331	0.150567	923.606			331	0.158443	992.052
332	0.168052	1057.16			332	0.150233	907.038			332	0.160997	1009.59
333	0.167121	997.645			333	0.151151	956.889			333	0.16052	963.978
334	0.16699	1001.98			334	0.150951	923.853			334	0.163846	998.594
335	0.167624	1033.72			335	0.152645	934.488			335	0.164745	1040.25
336	0.168845	982.574			336	0.154234	969.696			336	0.162589	1040.8
337	0.169504	1057.42			337	0.151781	954.267			337	0.165632	958.947
338	0.168779	1062.22			338	0.153183	941.703			338	0.165239	1064.43
339	0.165032	1028.24			339	0.151436	922.349			339	0.166255	1047.27
340	0.168824	1066.13			340	0.152113	907.256			340	0.167433	1001.41
341	0.168937	1007.6			341	0.151572	938.162			341	0.166631	1042.16
342	0.170722	1034.45			342	0.15305	949.352			342	0.165835	993.502
343	0.169123	1080.05			343	0.151496	956.545			343	0.167718	1066.52
344	0.167577	1036.03			344	0.153344	964.354			344	0.166801	1016.96
345	0.169568	1042.82			345	0.152635	956.353			345	0.164753	1006.27
346	0.167473	1000.34			346	0.152248	977.098			346	0.166244	1041.62
347	0.163634	1023.68			347	0.150533	920.202			347	0.163347	1004.22
348	0.169476	1029.35			348	0.152817	918.687			348	0.166205	1031.52
349	0.168424	1044.94			349	0.152278	923.592			349	0.164493	1012.91
350	0.170635	1042.36			350	0.153696	965.59			350	0.167631	1050.75
351	0.165551	1052.72			351	0.152993	963.027			351	0.170137	1019.5
352	0.16637	1073.53			352	0.153612	943.331			352	0.167256	1015.86
353	0.169038	1075.99			353	0.152176	935.909			353	0.168622	995.651
354	0.168247	1009.32			354	0.153803	935.628			354	0.167634	1029.37
355	0.167222	1027.12			355	0.152655	971.508			355	0.170227	1066.37
356	0.167289	1046.6			356	0.152212	918.129			356	0.169852	1025.01
357	0.168675	1051.33			357	0.153657	931.638			357	0.171666	1053.01
358	0.169107	1058.51			358	0.152596	950.753			358	0.170582	1025.34
359	0.170363	1048.21			359	0.153831	948.841			359	0.168716	1073.2
360	0.169971	1053.44			360	0.15504	944.316			360	0.170102	1057.01
361	0.176017	1034.05			361	0.156608	981.593			361	0.172782	1057.6
362	0.177491	1091.18			362	0.154875	948.161			362	0.17218	1072.31
363	0.172693	1085.79			363	0.1553	920.03			363	0.166981	1059.85
364	0.175939	1090			364	0.154405	924.136			364	0.16941	1017.69
365	0.177586	1122.59			365	0.153848	958.663			365	0.167726	1030.74
366	0.177574	1091.87			366	0.152176	925.312			366	0.167826	1038
367	0.175949	1122.82			367	0.155829	924.787			367	0.168643	1042.32
368	0.176475	1105.37			368	0.156165	927.865			368	0.17249	1087.01
369	0.178305	1070.61			369	0.15799	904.405			369	0.173021	1083.9
370	0.178401	1104.95			370	0.153802	985.258			370	0.172851	1036.84
371	0.178278	1110.82			371	0.15542	985.126			371	0.172752	1110.14
372	0.17851	1128.33			372	0.158832	924.063			372	0.170018	1031.39
373	0.178802	1114.88			373	0.157222	963.103			373	0.17161	1078.8
374	0.178011	1135.35			374	0.154503	962.839			374	0.170691	1063.89
375	0.1822	1118.85			375	0.156151	971.449			375	0.169624	1070.4
376	0.18008	1100.97			376	0.158262	945.954			376	0.171939	1062.72
377	0.180779	1127.24			377	0.156597	960.387			377	0.169579	1018.34
378	0.181112	1108.88			378	0.152866	994.269			378	0.169484	1011.46
379	0.180111	1122.2			379	0.151348	916.691			379	0.173294	1086.06
380	0.178913	1079.67			380	0.153541	963.594			380	0.171258	1085.06
381	0.177955	1161.25			381	0.158174	910.07			381	0.171983	1055.94
382	0.181188	1139.41			382	0.157487	956.187			382	0.172134	1063.72
383	0.180183	1129.19			383	0.154108	998.996			383	0.172425	1057.28
384	0.177429	1122.44			384	0.158007	925.341			384	0.170891	1097.24
385	0.182151	1081.66			385	0.159778	948.652			385	0.168553	1057.25
386	0.181562	1118.63			386	0.159908	994.383			386	0.167737	1029.58
387	0.181587	1109.04			387	0.158508	989.64			387	0.16698	1054.66
388	0.181317	1114.77			388	0.154175	972.54			388	0.16545	1018.35
389	0.181535	1159.59			389	0.151619	951.108			389	0.170678	1056.52
390	0.18005	1089.04			390	0.15038	958.678			390	0.171155	1087.11
391	0.179583	1096.15			391	0.156985	899.712			391	0.170736	1110.36
392	0.178928	1139.46			392	0.160116	981.188			392	0.169999	1060.73
393	0.181562	1096.01			393	0.161212	1011.41			393	0.171652	997.061
394	0.180808	1151.23			394	0.160328	989.61			394	0.173182	1053.58
395	0.179455	1118.54			395	0.160009	982.396			395	0.17041	1080.95
396	0.178495	1113.3			396	0.158727	1018.78			396	0.170741	1061.01
397	0.18233	1101.29			397	0.157674	929.031			397	0.170085	1044.54
398	0.179454	1090.67			398	0.161891	993.166			398	0.172082	1043.25
399	0.180398	1140.29			399	0.160707	978.272			399	0.172963	1086.07
400	0.177494	1102.11			400	0.160416	964.063			400	0.171544	1075.82
401	0.179591	1111.49			401	0.160303	1002.86			401	0.173401	1052.38
402	0.18017	1144.43			402	0.158701	1013.02			402	0.17125	1081.33
403	0.179118	1103.79			403	0.159459	978.663			403	0.167282	1072.86
404	0.178695	1107.52			404	0.163004	969.217			404	0.173047	1031.02
405	0.181631	1121.31			405	0.162098	973.541			405	0.170837	1077.5
406	0.177518	1125.28			406	0.159466	980.814			406	0.170344	1086.15
407	0.18117	1116.65			407	0.158662	1003.73			407	0.171392	1068.66
408	0.181527	1151.65			408	0.157874	1012.88			408	0.171074	1043.68
409	0.177549	1116.84			409	0.160521	983.114			409	0.169262	1076.94
410	0.179448	1172.51			410	0.160095	993.261			410	0.171896	1052.71
411	0.176301	1090.18			411	0.160133	978.045			411	0.173237	1042.27
412	0.180173	1097.58			412	0.162172	1000.36			412	0.172144	1053.95
413	0.18293	1171.05			413	0.161077	953.316			413	0.17159	1059.34
414	0.182872	1137.91			414	0.16027	984.989			414	0.172344	1054.31
415	0.182135	1142			415	0.160107	991.281			415	0.170094	1085.6
416	0.179951	1137.83			416	0.158922	1045.49			416	0.172305	1044.62
417	0.18146	1116.14			417	0.156594	975.509			417	0.170185	1038.71
418	0.18149	1153.98			418	0.157687	987.345			418	0.17135	1107.11
419	0.17914	1108.02			419	0.160892	983.049			419	0.170732	1058.27
420	0.178749	1137.08			420	0.158552	1015.43			420	0.171522	1043.76
421	0.181897	1155.03			421	0.154991	994.929			421	0.167344	1034.2
422	0.17963	1096.84			422	0.155573	972.805			422	0.168791	1027.19
423	0.17871	1112.87			423	0.158567	1002.2			423	0.171527	1049.77
424	0.180986	1147.37			424	0.155498	963.901			424	0.170923	1074.88
425	0.179751	1073.71			425	0.158798	979.133			425	0.168305	1037.08
426	0.18034	1093.13			426	0.160092	1029.39			426	0.164834	1060.64
427	0.182008	1125.62			427	0.159687	990.156			427	0.168126	1031.01
428	0.180475	1111.17			428	0.161361	1024.9			428	0.169557	1023.45
429	0.180297	1117.07			429	0.162295	1000.97			429	0.169305	1048.02
430	0.180801	1162.09			430	0.161111	967.414			430	0.164179	1021.27
431	0.182489	1085.42			431	0.159641	1025.35			431	0.166989	1038.14
432	0.181168	1127.48			432	0.159415	1017.46			432	0.171063	1037.55
433	0.183843	1123.04			433	0.160372	973.29			433	0.171591	1036.94
434	0.183878	1150			434	0.162292	956.327			434	0.169094	1084.04
435	0.181253	1160.44			435	0.162433	983.327			435	0.1664	1068.17
436	0.184502	1076.81			436	0.162859	1016.94			436	0.166927	1033.96
437	0.184364	1162.72			437	0.162308	972.463			437	0.167105	1029.8
438	0.185674	1151.22			438	0.16154	962.872			438	0.171142	1052.28
439	0.184363	1167.08			439	0.162268	996.302			439	0.167639	1051.68
440	0.179874	1155.05			440	0.160975	1036.8			440	0.169505	1057.49
441	0.178989	1106.54			441	0.16044	980.994			441	0.170824	1021.06
442	0.18106	1162.36			442	0.158437	974.248			442	0.167491	1075.59
443	0.18124	1108.5			443	0.161326	1029.73			443	0.171008	1037.25
444	0.183567	1139.16			444	0.159816	1006.79			444	0.170788	1052.71
445	0.18092	1152.32			445	0.159688	997.071			445	0.170154	1021.23
446	0.181369	1158.18			446	0.159657	976.557			446	0.16883	1056.61
447	0.17918	1106.37			447	0.161107	996.646			447	0.166509	1024.14
448	0.181408	1110.53			448	0.161387	993.124			448	0.167209	999.638
449	0.181554	1169.61			449	0.159088	967.89			449	0.170708	1030.56
450	0.181854	1160.41			450	0.160202	965.036			450	0.168397	1060.34
451	0.182288	1105.92			451	0.160997	960.633			451	0.170123	1074.75
452	0.179537	1090.33			452	0.161052	1019.75			452	0.167952	1026.12
453	0.177261	1118.4			453	0.161027	1010.83			453	0.169779	1085.43
454	0.178828	1100.05			454	0.15932	955.754			454	0.16879	1070.19
455	0.175874	1100.26			455	0.158635	965.995			455	0.16845	1019.72
456	0.177857	1050.01			456	0.158804	1019.83			456	0.169989	1081.02
457	0.180743	1074.91			457	0.161389	1014.01			457	0.16946	1068.13
458	0.182021	1151.04			458	0.160888	969.225			458	0.168333	1079.61
459	0.180181	1131.38			459	0.158732	967.563			459	0.168757	1053.39
460	0.181653	1116.78			460	0.156085	985.875			460	0.167343	1030.68
461	0.182981	1160.98			461	0.157121	960.612			461	0.169094	1042.4
462	0.181507	1154.16			462	0.158857	983.683			462	0.168153	1088.06
463	0.182077	1127.16			463	0.157914	955.788			463	0.172328	1070.47
464	0.180858	1142.13			464	0.159148	971.654			464	0.170365	1030.36
465	0.182262	1093.78			465	0.160973	990.049			465	0.170226	1051.7
466	0.181505	1129.26			466	0.160703	982.598			466	0.168122	1029.1
467	0.180157	1067.94			467	0.158581	969.863			467	0.168549	1040.84
468	0.182871	1202.24			468	0.159658	998.298			468	0.165175	1010.55
469	0.181611	1171.56			469	0.162007	988.867			469	0.163876	999.432
470	0.183167	1120.9			470	0.158725	1003.32			470	0.168554	1012.79
471	0.177499	1076.43			471	0.157689	947.58			471	0.169782	1056.8
472	0.179401	1127.59			472	0.157517	948.854			472	0.170317	1013.38
473	0.179213	1158.91			473	0.15645	954.563			473	0.166734	1021.9
474	0.181293	1108.89			474	0.157028	994.282			474	0.166305	1030.37
475	0.185361	1144.55			475	0.157672	933.628			475	0.164809	1007.16
476	0.181434	1142.83			476	0.158181	999.513			476	0.169091	1081.09
477	0.183694	1154.79			477	0.155689	975.312			477	0.168618	1005.24
478	0.1815	1165.09			478	0.153001	972.632			478	0.168243	983.148
479	0.183601	1135.32			479	0.152821	929.537			479	0.17028	1016.09
480	0.180212	1151.92			480	0.154725	966.602			480	0.171773	1071.44
481	0.183008	1112.09			481	0.152596	941.34			481	0.168861	1065.86
482	0.184617	1185.2			482	0.154472	916.118			482	0.171076	1068.05
483	0.185166	1107.41			483	0.158019	962.036			483	0.170653	1048.09
484	0.176911	1099.26			484	0.159969	980.345			484	0.171041	1052.34
485	0.18607	1190.65			485	0.158587	972.879			485	0.169504	1071.66
486	0.187601	1202.38			486	0.156129	972.769			486	0.170715	1021.98
487	0.187113	1178.88			487	0.157311	948.173			487	0.169056	1008.24
488	0.185432	1165.07			488	0.15949	983.776			488	0.163453	1022.1
489	0.184694	1162.52			489	0.158095	960.433			489	0.170276	1050.15
490	0.186559	1149.88			490	0.156682	997.186			490	0.169135	1044.6
491	0.185129	1150.46			491	0.154595	991.3			491	0.166931	998.443
492	0.182737	1127.53			492	0.160755	955.839			492	0.172797	1038.16
493	0.186638	1127.89			493	0.160314	979.131			493	0.173391	1084.65
494	0.186318	1174.2			494	0.16009	962.926			494	0.171698	1086.56
495	0.183623	1141.32			495	0.161355	964.667			495	0.171298	1068.41
496	0.184747	1171.51			496	0.16105	1005.78			496	0.171575	1079.29
497	0.184685	1189.05			497	0.162232	976.895			497	0.169977	1067.04
498	0.1857	1111.95			498	0.160813	989.194			498	0.171075	1070.78
499	0.186373	1163.97			499	0.159119	1005.76			499	0.172832	1075.95
500	0.185644	1197.49			500	0.160152	989.279			500	0.17158	1044.57
501	0.185733	1139.36			501	0.160206	1002.94			501	0.169046	1098.71
502	0.184876	1154.42			502	0.159003	1007.72			502	0.169467	1071.91
503	0.185064	1157.22			503	0.15872	993.128			503	0.169713	1015.49
504	0.185706	1182.57			504	0.159367	983.28			504	0.166129	1045.8
505	0.187259	1123.21			505	0.159575	1003.53			505	0.1701	1065.36
506	0.186545	1123.56			506	0.158286	936.278			506	0.170299	1057.42
507	0.187358	1173.55			507	0.160718	986.566			507	0.170088	1046.36
508	0.1889	1199.98			508	0.160068	1008.23			508	0.170252	1042.46
509	0.184518	1150.37			509	0.159639	970.541			509	0.169584	1059.31
510	0.18746	1168.15			510	0.159	974.571			510	0.168873	1032.84
511	0.185243	1167.3			511	0.15789	1006.43			511	0.170848	1031.27
512	0.186061	1156.91			512	0.15883	984.151			512	0.172095	1018.51
513	0.186611	1142.4			513	0.158986	938.507			513	0.17033	1042.16
514	0.189135	1174.54			514	0.157929	971.857			514	0.172774	1046.83
515	0.187809	1221.95			515	0.159315	997.603			515	0.172636	1060.42
516	0.188916	1211.84			516	0.158624	943.771			516	0.171045	1051
517	0.18773	1177.63			517	0.158527	1014.79			517	0.171466	1042.93
518	0.184942	1149.99			518	0.158631	999.603			518	0.170169	1089.99
519	0.186404	1167.15			519	0.15974	997.497			519	0.170648	1017.15
520	0.185619	1161.24			520	0.159563	1003.9			520	0.173542	1057.63
521	0.189854	1156.69			521	0.158595	961.985			521	0.171977	1084.83
522	0.190967	1136.66			522	0.160614	979.931			522	0.17106	1121.16
523	0.190904	1224.78			523	0.161482	1033.81			523	0.172614	1107.99
524	0.188151	1204.2			524	0.159198	980.074			524	0.169294	1065.34
525	0.188203	1135.55			525	0.159554	965.868			525	0.168891	1038.72
526	0.188249	1190.4			526	0.161785	988.937			526	0.171478	1093.4
527	0.188835	1175.83			527	0.159726	982.643			527	0.173467	1127.06
528	0.188441	1158.34			528	0.159916	1012.65			528	0.170073	1065.32
529	0.188774	1203.15			529	0.158319	943.51			529	0.170091	1016.81
530	0.18862	1188.01			530	0.153431	936.436			530	0.172633	1104.51
531	0.191441	1154.54			531	0.158909	957.851			531	0.169489	1101.97
532	0.190904	1169.92			532	0.158022	950.681			532	0.172359	1076.36
533	0.193134	1231.02			533	0.159171	995.417			533	0.173307	1115.76
534	0.192928	1187.68			534	0.159023	979.719			534	0.171861	1070.39
535	0.18918	1194.43			535	0.159211	961.635			535	0.171234	1047
536	0.193543	1221.7			536	0.161524	1003.71			536	0.171755	1031.8
537	0.189596	1213.63			537	0.16003	1003.65			537	0.173509	1078.1
538	0.190892	1174.87			538	0.158998	992.751			538	0.172948	1052.66
539	0.192354	1195.01			539	0.160375	994.367			539	0.172275	1085.53
540	0.1915	1192.08			540	0.161018	1003.99			540	0.172508	1075.52
541	0.186968	1127.04			541	0.160344	1029.68			541	0.170635	1090.24
542	0.192122	1201.79			542	0.160615	963.313			542	0.171468	1063.52
543	0.192548	1221.75			543	0.161323	997.408			543	0.173971	1033.24
544	0.192838	1156.13			544	0.162765	996.39			544	0.170934	1037.5
545	0.191958	1142.77			545	0.162196	1002.91			545	0.175472	1068.34
546	0.190162	1139.88			546	0.160876	1009.83			546	0.173382	1074.59
547	0.193215	1231.6			547	0.161752	975.403			547	0.174408	1073.69
548	0.193853	1208.04			548	0.161989	1016.66			548	0.174289	1079.9
549	0.192981	1197.93			549	0.161427	958.737			549	0.174998	1105.13
550	0.191315	1159.72			550	0.158978	977.934			550	0.175232	1096.96
551	0.190544	1148.48			551	0.158562	1004.16			551	0.17207	1066.89
552	0.191702	1194.23			552	0.158396	960.498			552	0.173207	1082.47
553	0.191822	1189.81			553	0.15893	1011.12			553	0.174964	1059.34
554	0.190578	1190.39			554	0.16199	927.095			554	0.174074	1093.94
555	0.194229	1197.28			555	0.161359	1018.75			555	0.168468	1053.38
556	0.192049	1215.55			556	0.162403	1045.32			556	0.173878	1046.55
557	0.195805	1224.06			557	0.160739	1005.34			557	0.175671	1089.97
558	0.193605	1226.48			558	0.158041	976.794			558	0.173183	1107.04
559	0.196773	1201.86			559	0.160422	992.632			559	0.175553	1070.25
560	0.19744	1254.91			560	0.159139	1020.83			560	0.175341	1097.87
561	0.19383	1237.39			561	0.161562	982.089			561	0.171922	1078.59
562	0.196755	1214.15			562	0.162139	981.662			562	0.171327	1086.6
563	0.197763	1236.47			563	0.161607	976.8			563	0.175602	1029.63
564	0.196669	1203.25			564	0.160699	1038.01			564	0.173815	1089.31
565	0.191757	1247.83			565	0.160816	1044.16			565	0.175039	1083.39
566	0.194719	1166.43			566	0.162206	977.241			566	0.173529	1083.29
567	0.195681	1228.94			567	0.162229	1003.41			567	0.173127	1093.94
568	0.195357	1215.61			568	0.161692	1043.73			568	0.175768	1041.42
569	0.193729	1210.55			569	0.161951	1020.44			569	0.175333	1101.48
570	0.196051	1173.12			570	0.16108	998.878			570	0.174124	1091.95
571	0.199316	1239.71			571	0.16288	1006.27			571	0.171964	1049.38
572	0.194709	1222.87			572	0.160279	1018.66			572	0.174344	1074.87
573	0.197079	1283.9			573	0.158588	967.087			573	0.174692	1096.92
574	0.19511	1205.2			574	0.1587	999.907			574	0.175825	1080.56
575	0.197791	1212.81			575	0.157865	993.305			575	0.175619	1073.38
576	0.195712	1245.61			576	0.160709	967.737			576	0.173417	1082.1
577	0.199969	1256.22			577	0.160347	987.397			577	0.175185	1056.49
578	0.199912	1205.2			578	0.159941	950.415			578	0.174768	1057.97
579	0.197162	1266.38			579	0.160076	990.432			579	0.176472	1050.96
580	0.199682	1226.97			580	0.158267	1002.76			580	0.175926	1090.36
581	0.201828	1298.82			581	0.156342	939.522			581	0.173016	1108.68
582	0.200553	1261.57			582	0.157173	988.237			582	0.173014	1033.32
583	0.20052	1236.76			583	0.158193	1021.86			583	0.175647	1028.79
584	0.199426	1252.7			584	0.159459	995.656			584	0.173621	1148.21
585	0.199943	1237.06			585	0.15967	1006.79			585	0.173817	1063.11
586	0.199528	1249.55			586	0.158629	973.366			586	0.175285	1047.75
587	0.196377	1255.93			587	0.157669	959.01			587	0.173458	1060.27
588	0.201504	1213.42			588	0.159965	1001.48			588	0.173838	1046.35
589	0.199561	1277.08			589	0.160114	968.677			589	0.173739	1107.85
590	0.199375	1278.72			590	0.157232	1006.99			590	0.174809	1049.76
591	0.197981	1244.78			591	0.160193	956.352			591	0.174916	1054.45
592	0.202165	1260.83			592	0.156751	1008.29			592	0.171753	1062.59
593	0.199598	1247.12			593	0.157056	962.132			593	0.172638	1096.81
594	0.205459	1258.59			594	0.158094	961.824			594	0.172543	1089.61
595	0.204291	1284.04			595	0.158971	949.177			595	0.172595	1059.16
596	0.204289	1197.67			596	0.160673	981.411			596	0.169729	1041.22
597	0.205032	1350.75			597	0.160478	986.057			597	0.167931	1043.97
598	0.204337	1292.27			598	0.160448	980.299			598	0.168722	1063.11
599	0.203492	1226.51			599	0.160147	969.596			599	0.174098	1063.87
600	0.208239	1293.11			600	0.159127	997.85			600	0.172428	1093.22
601	0.208149	1308.03			601	0.15764	955.154			601	0.173447	1068.14
602	0.205887	1317.73			602	0.159469	1003.65			602	0.176019	1137.64
603	0.20704	1318.53			603	0.161029	968.339			603	0.174007	1093.47
604	0.204855	1270.82			604	0.160825	991.827			604	0.175747	1071.03
605	0.204711	1310.4			605	0.156604	978.745			605	0.176977	1094.86
606	0.207688	1272.73			606	0.157555	977.31			606	0.17448	1106.76
607	0.208419	1294.11			607	0.15711	915.029			607	0.174926	1082.13
608	0.20701	1321.5			608	0.156728	956.894			608	0.174891	1093.33
609	0.207359	1311.51			609	0.157085	960.113			609	0.176672	1060.05
610	0.206832	1277.71			610	0.15844	993.686			610	0.173268	1133.09
611	0.209567	1302.51			611	0.159426	970.021			611	0.169117	1045.45
612	0.209861	1356.4			612	0.159878	989.769			612	0.17354	1057.89
613	0.210393	1359.89			613	0.1585	965.539			613	0.175239	1094.65
614	0.209664	1323.21			614	0.160565	974.487			614	0.174333	1123.87
615	0.206836	1334.74			615	0.161156	1001.33			615	0.175179	1103.84
616	0.209673	1394.23			616	0.160003	978.082			616	0.17374	1077.43
617	0.208543	1294.86			617	0.160771	1002.29			617	0.175667	1114.42
618	0.206096	1304.36			618	0.160428	1011.74			618	0.1759	1075.42
619	0.209074	1320.82			619	0.158894	950.911			619	0.174892	1110.31
620	0.207204	1299.44			620	0.158521	962.862			620	0.175788	1064.4
621	0.20693	1261.07			621	0.15654	982.085			621	0.175219	1117.24
622	0.207218	1330.87			622	0.157203	948.701			622	0.175775	1125.84
623	0.207048	1320.23			623	0.158479	950.154			623	0.175063	1109.73
624	0.204709	1297.12			624	0.158939	985.188			624	0.174618	1082.61
625	0.206357	1282.79			625	0.158394	980.167			625	0.174912	1077.07
626	0.208662	1303			626	0.160298	987.169			626	0.176007	1036.69
627	0.208111	1300.93			627	0.159266	966.91			627	0.176922	1079.29
628	0.208561	1273			628	0.159329	985.375			628	0.174244	1086.82
629	0.203566	1237.86			629	0.157455	1022.94			629	0.176133	1032.81
630	0.204838	1267.23			630	0.157255	955.777			630	0.175989	1080.25
631	0.209052	1278.09			631	0.159708	967.428			631	0.176748	1128.45
632	0.207628	1326.52			632	0.158807	989.426			632	0.177016	1113.07
633	0.206615	1307.7			633	0.157667	988.599			633	0.175799	1108.66
634	0.205875	1282.22			634	0.157562	945.574			634	0.1738	1102.53
635	0.202931	1303.5			635	0.158478	924.805			635	0.174473	1063.08
636	0.203428	1329.8			636	0.159013	961.015			636	0.175575	1026.65
637	0.209113	1283.2			637	0.159145	1000.24			637	0.174041	1080.71
638	0.206646	1311.52			638	0.157026	947.98			638	0.177058	1072.36
639	0.205777	1333.11			639	0.157464	973.299			639	0.176774	1108.91
640	0.207566	1251.33			640	0.156081	970.614			640	0.179906	1146.02
641	0.204367	1261.75			641	0.154987	976.995			641	0.179699	1122.31
642	0.202805	1285.77			642	0.160118	932.166			642	0.176964	1113.1
643	0.203106	1255.45			643	0.160428	960.048			643	0.172909	1116.15
644	0.20819	1310.17			644	0.158451	1043.13			644	0.177027	1073.2
645	0.205673	1276.8			645	0.160675	942.412			645	0.174089	1059.22
646	0.209293	1310.38			646	0.159338	982.954			646	0.177407	1121.59
647	0.20828	1352.38			647	0.156353	940.84			647	0.175361	1098.02
648	0.205081	1287.18			648	0.157271	962.192			648	0.177095	1064.27
649	0.208865	1263.34			649	0.15961	976.46			649	0.177218	1092.22
650	0.208758	1349.46			650	0.1589	984.402			650	0.177131	1132.3
651	0.206315	1360.73			651	0.157752	983.223			651	0.173025	1052.54
652	0.203728	1248.17			652	0.158652	955.77			652	0.176197	1053.2
653	0.201067	1248.57			653	0.159736	1018.5			653	0.179647	1080.93
654	0.201442	1287.25			654	0.15867	954.929			654	0.177219	1109.87
655	0.207968	1263.33			655	0.160129	953.204			655	0.178944	1122.27
656	0.207517	1288.16			656	0.161048	974.795			656	0.178924	1109.04
657	0.205267	1321.5			657	0.16082	1013.72			657	0.176093	1142.59
658	0.203018	1312.65			658	0.16121	997.524			658	0.174844	1070.56
659	0.203039	1310.14			659	0.157262	978.893			659	0.176341	1087.8
660	0.204634	1242.25			660	0.155476	954.695			660	0.17499	1081.95
661	0.205572	1272.19			661	0.154186	940.827			661	0.174272	1089.05
662	0.204664	1320.26			662	0.157805	965.792			662	0.172662	1097.1
663	0.204403	1290.86			663	0.157618	1001.82			663	0.17288	1103.29
664	0.202597	1246.72			664	0.157885	951.922			664	0.175666	1101.61
665	0.20523	1226.12			665	0.158078	985.377			665	0.175593	1078.2
666	0.206907	1305.92			666	0.159808	1012.26			666	0.17607	1052.51
667	0.205192	1312.07			667	0.160015	1007.5			667	0.178083	1112.76
668	0.207223	1317.03			668	0.160318	1000.44			668	0.178713	1149.99
669	0.206627	1241.59			669	0.159802	959.838			669	0.176615	1149.99
670	0.203018	1345.7			670	0.159578	1005.68			670	0.177244	1109.99
671	0.206089	1241.09			671	0.15712	986.187			671	0.177604	1120.8
672	0.204776	1303.62			672	0.160093	995.834			672	0.178625	1102.84
673	0.20434	1299.39			673	0.158136	975.98			673	0.177194	1071.1
674	0.208483	1339.28			674	0.155872	983.794			674	0.176642	1142.38
675	0.204548	1323.4			675	0.156714	976.61			675	0.176323	1119.51
676	0.202612	1298.73			676	0.155564	995.563			676	0.175237	1119.98
677	0.204866	1354.05			677	0.155123	960.36			677	0.172813	1115.35
678	0.205462	1263.46			678	0.159137	1010.85			678	0.174429	1063.91
679	0.206934	1269.1			679	0.16	991.621			679	0.177115	1116.31
680	0.203967	1299.35			680	0.160293	956.898			680	0.177795	1108.03
681	0.199053	1268.13			681	0.158674	948.039			681	0.175402	1117.13
682	0.203778	1236.21			682	0.160814	963.142			682	0.179645	1129.89
683	0.203259	1263.96			683	0.160332	1019.71			683	0.178561	1122.76
684	0.205161	1307.36			684	0.162006	996.897			684	0.18001	1115.54
685	0.206207	1310.92			685	0.161401	1002.87			685	0.175067	1136.38
686	0.202504	1253.77			686	0.160435	1021.07			686	0.176187	1064.43
687	0.206857	1254.86			687	0.161059	1043.02			687	0.179096	1100.52
688	0.204629	1294.86			688	0.16187	991.69			688	0.179682	1103.37
689	0.202009	1290.01			689	0.162321	981.882			689	0.179442	1124.92
690	0.20172	1269.82			690	0.158701	1015.82			690	0.178716	1113.32
691	0.206818	1266.64			691	0.161105	1013.76			691	0.17772	1090.94
692	0.203505	1290.59			692	0.158985	970.161			692	0.174641	1079.5
693	0.202375	1266.68			693	0.163027	972.123			693	0.178024	1146.64
694	0.200884	1203.84			694	0.166312	991.198			694	0.177596	1088.57
695	0.205838	1267.83			695	0.16376	999.022			695	0.174986	1105.31
696	0.207102	1340.88			696	0.164084	1006.37			696	0.181527	1108.09
697	0.201781	1255.93			697	0.163405	1044.45			697	0.180385	1129.59
698	0.206243	1276.8			698	0.164583	992.863			698	0.176594	1072.6
699	0.205694	1330.24			699	0.164709	1033.14			699	0.177111	1103.13
700	0.205272	1303.35			700	0.165354	1010.46			700	0.177346	1116.11
701	0.204916	1307.72			701	0.163618	998.97			701	0.178892	1104.75
702	0.204086	1299.67			702	0.161683	969.328			702	0.178751	1096
703	0.204085	1264.85			703	0.16244	977.607			703	0.178779	1112.01
704	0.207608	1275.53			704	0.161569	1025.77			704	0.176418	1087.36
705	0.204102	1269.29			705	0.161524	1015.22			705	0.173258	1095.22
706	0.202909	1299.81			706	0.153543	1002.29			706	0.176664	1156.76
707	0.203868	1258.95			707	0.151635	946.13			707	0.179826	1096.44
708	0.203441	1236.56			708	0.154075	918.845			708	0.177849	1128.31
709	0.204034	1270.18			709	0.155793	949.868			709	0.17264	1058.4
710	0.201646	1286.09			710	0.156494	980.02			710	0.174125	1112.92
711	0.205299	1294.31			711	0.158971	944.452			711	0.170293	1030.83
712	0.204458	1305.31			712	0.160178	1013.06			712	0.175864	1083.55
713	0.207095	1284.36			713	0.159971	973.036			713	0.175021	1073.18
714	0.207626	1284.97			714	0.163772	963.232			714	0.174175	1103
715	0.204142	1313.31			715	0.161689	987.928			715	0.172066	1055.81
716	0.205814	1305.93			716	0.161192	957.944			716	0.172471	1048
717	0.205746	1261.57			717	0.160627	997.534			717	0.171569	1075.72
718	0.207899	1308.34			718	0.164777	1032.76			718	0.171587	1062.05
719	0.206645	1304.64			719	0.162521	980.977			719	0.173408	1075.16
720	0.207319	1321.33			720	0.163488	992.354			720	0.172917	1041.37
721	0.207226	1239.02			721	0.16304	1017.27			721	0.174079	1098.64
722	0.206758	1313.03			722	0.162458	981.578			722	0.175634	1050.17
723	0.205498	1270.21			723	0.163932	999.402			723	0.173925	1104.73
724	0.202659	1277.42			724	0.161295	1012.42			724	0.172368	1077.53
725	0.206791	1278.04			725	0.161025	1026.97			725	0.175841	1058.62
726	0.206545	1310.54			726	0.160962	971.303			726	0.177512	1079.41
727	0.201606	1299.63			727	0.161617	966.427			727	0.17717	1139.79
728	0.203254	1286.63			728	0.157838	964.036			728	0.176258	1142.77
729	0.207729	1260.48			729	0.162861	1018.83			729	0.174846	1056.98
730	0.206071	1283.42			730	0.163673	1005.88			730	0.173395	1075.91
731	0.206392	1284.99			731	0.164751	1039.29			731	0.178515	1094.1
732	0.201985	1245.58			732	0.164861	1020.23			732	0.176642	1101.47
733	0.207236	1255.09			733	0.162792	1019.42			733	0.177195	1081.73
734	0.202518	1281.03			734	0.165581	1031.31			734	0.174303	1126.04
735	0.206792	1305.61			735	0.163905	1038.42			735	0.17473	1060.98
736	0.204275	1308.74			736	0.166205	1004.4			736	0.170955	1051.87
737	0.200058	1267.73			737	0.165959	1044.91			737	0.173903	1048.11
738	0.203822	1288.09			738	0.164757	1017.86			738	0.173768	1088.35
739	0.205399	1303.91			739	0.163461	986.877			739	0.177024	1098.73
740	0.202851	1248.96			740	0.166291	1011.08			740	0.177779	1106.25
741	0.203519	1264.23			741	0.165937	1034.42			741	0.179696	1166.88
742	0.206398	1296.55			742	0.167727	1012.13			742	0.177043	1086.33
743	0.207634	1323.94			743	0.162735	1044.19			743	0.177429	1072.13
744	0.207007	1332.89			744	0.164592	1011.94			744	0.176571	1117.82
745	0.206317	1319.67			745	0.162378	1001.87			745	0.176951	1123.07
746	0.204943	1301.9			746	0.162476	1004.99			746	0.180834	1088.62
747	0.206689	1302.75			747	0.161566	1012.92			747	0.177527	1087.59
748	0.204683	1284.08			748	0.160371	1005.63			748	0.177593	1125.79
749	0.203035	1280.97			749	0.160464	965.21			749	0.177445	1146.47
750	0.204031	1308.64			750	0.163185	979.604			750	0.180134	1097.43
751	0.205503	1288.96			751	0.163548	1003.67			751	0.180815	1134.88
752	0.202238	1249.56			752	0.1625	998.376			752	0.178926	1135.55
753	0.205926	1279.12			753	0.162191	975.361			753	0.174861	1079.65
754	0.202704	1316.62			754	0.162077	986.539			754	0.17842	1079.27
755	0.201548	1224.63			755	0.163212	1010.03			755	0.176744	1080.95
756	0.198472	1262			756	0.162521	1022.92			756	0.181184	1117.51
757	0.202935	1243.34			757	0.164339	1001.37			757	0.176599	1143.98
758	0.20212	1308.13			758	0.164136	1046.02			758	0.176917	1114.59
759	0.204918	1291.49			759	0.165397	1026.4			759	0.180835	1127.58
760	0.201304	1283.15			760	0.164134	1025.27			760	0.182402	1099.67
761	0.205032	1240.44			761	0.168217	1024.73			761	0.186133	1094.23
762	0.202668	1258.44			762	0.167264	1022.34			762	0.183163	1154.57
763	0.195482	1251.47			763	0.165292	1011.7			763	0.183184	1155.59
764	0.199671	1188.37			764	0.16598	1041.96			764	0.182656	1128.93
765	0.199413	1222.1			765	0.162783	1032.44			765	0.18121	1116.15
766	0.196228	1241.93			766	0.166408	989.102			766	0.187954	1168.94
767	0.200069	1254.06			767	0.165547	1017.63			767	0.188248	1162.15
768	0.199021	1239.82			768	0.164692	1027.58			768	0.185111	1171.93
769	0.20001	1241.39			769	0.163932	1031.79			769	0.187286	1141.73
770	0.198746	1222.4			770	0.165935	1019.13			770	0.186458	1184.48
771	0.197725	1220.03			771	0.167928	1038.94			771	0.18903	1203.03
772	0.201428	1259.95			772	0.168721	1010.56			772	0.190516	1169.81
773	0.203656	1281.6			773	0.169827	1057.1			773	0.192144	1232.43
774	0.208049	1294.29			774	0.169762	1035.7			774	0.191916	1196.99
775	0.20252	1310.17			775	0.168923	1038.9			775	0.190159	1189.6
776	0.204327	1267.89			776	0.16697	1036.54			776	0.187459	1164.16
777	0.207127	1296.73			777	0.165536	1033.34			777	0.18834	1163.44
778	0.206877	1277.05			778	0.167714	1036.76			778	0.18766	1157.6
779	0.207641	1314.23			779	0.168358	1030.6			779	0.189598	1175.15
780	0.206685	1319.01			780	0.169749	1044.68			780	0.18837	1180.54
781	0.205701	1297.5			781	0.170989	1064.27			781	0.188983	1152.17
782	0.203876	1219.83			782	0.171548	1059.78			782	0.18965	1198.51
783	0.208106	1297.9			783	0.173504	1069.68			783	0.187858	1140.22
784	0.206531	1298.61			784	0.173289	1084.17			784	0.192074	1159.79
785	0.20418	1278.12			785	0.172295	1056.08			785	0.193641	1243.33
786	0.203983	1283.1			786	0.170735	1043.94			786	0.193338	1223.18
787	0.203398	1290.91			787	0.171034	1040.13			787	0.193188	1165.33
788	0.201194	1252.31			788	0.167175	1031.94			788	0.196278	1213.08
789	0.198706	1268.02			789	0.169971	1027.12			789	0.193599	1261.92
790	0.201767	1208.26			790	0.170803	1009.64			790	0.193143	1233.59
791	0.197685	1215.96			791	0.17458	1044.49			791	0.192393	1218.22
792	0.202489	1282.82			792	0.177254	1067.31			792	0.194734	1178.52
793	0.205627	1328.52			793	0.174127	1107.05			793	0.194392	1234.87
794	0.201493	1237.32			794	0.175047	1107.09			794	0.197134	1235.41
795	0.205227	1264.46			795	0.168786	1033.8			795	0.196395	1264.1
796	0.204237	1262.56			796	0.17095	1043.45			796	0.195054	1206.27
797	0.204589	1244.48			797	0.176162	1108.48			797	0.194261	1249.49
798	0.204305	1254			798	0.180819	1143.7			798	0.196145	1219.72
799	0.205008	1359.11			799	0.179498	1102.27			799	0.195192	1193.69
800	0.204503	1314.5			800	0.181003	1080.08			800	0.190074	1213.51
801	0.203802	1276.07			801	0.180618	1154.87			801	0.190495	1213.48
802	0.204264	1283.97			802	0.181194	1133.9			802	0.191582	1175.91
803	0.205372	1284.48			803	0.180107	1094.84			803	0.192546	1177.15
804	0.205601	1296			804	0.181609	1122.71			804	0.193507	1212.47
805	0.204301	1312.71			805	0.180073	1132.61			805	0.193703	1254.61
806	0.20489	1302.29			806	0.178903	1101.38			806	0.19517	1177.42
807	0.201604	1273.55			807	0.179562	1102.28			807	0.195132	1211.11
808	0.203317	1281.03			808	0.18161	1113.4			808	0.199067	1243.52
809	0.203804	1255.7			809	0.181997	1111.67			809	0.198251	1245.66
810	0.198462	1204.85			810	0.181957	1144.42			810	0.197331	1232.5
811	0.202613	1272.88			811	0.181559	1142.64			811	0.197967	1223.7
812	0.200181	1254.91			812	0.183512	1106.48			812	0.196424	1207.75
813	0.19984	1286.09			813	0.183185	1146.2			813	0.193973	1238.06
814	0.203926	1289.94			814	0.181791	1120.38			814	0.197671	1220.11
815	0.202398	1291.39			815	0.177789	1099.1			815	0.191001	1225.91
816	0.201053	1259.51			816	0.180578	1164.94			816	0.198013	1235.31
817	0.201728	1244.72			817	0.178548	1118.13			817	0.198119	1238.74
818	0.206224	1319.85			818	0.180441	1099.47			818	0.197013	1245.61
819	0.204074	1261.61			819	0.180034	1150.74			819	0.193831	1195.89
820	0.204641	1258.02			820	0.177951	1101.93			820	0.1937	1159.14
821	0.203268	1294.41			821	0.181485	1133.87			821	0.193824	1232.48
822	0.202574	1305.91			822	0.179717	1135.14			822	0.190749	1222.01
823	0.203949	1224.6			823	0.179438	1122.89			823	0.198136	1192.15
824	0.20397	1279.47			824	0.178018	1135.54			824	0.196958	1209.98
825	0.205225	1291.91			825	0.182576	1120.07			825	0.193572	1266.87
826	0.205264	1316.98			826	0.181502	1122.14			826	0.193524	1172.55
827	0.206461	1282.18			827	0.182568	1155.23			827	0.198135	1227.51
828	0.203822	1272.53			828	0.182594	1149.63			828	0.195567	1194.52
829	0.204906	1265.75			829	0.183236	1089.79			829	0.1962	1206.19
830	0.205884	1277.43			830	0.184911	1154.81			830	0.193094	1235.17
831	0.203413	1276.94			831	0.182234	1166.7			831	0.198651	1228.08
832	0.201463	1243.33			832	0.181965	1199.95			832	0.199906	1240.72
833	0.192623	1212.33			833	0.184003	1146.04			833	0.197728	1209.07
834	0.196625	1250.39			834	0.184222	1151.5			834	0.200972	1277.97
835	0.198231	1248.8			835	0.183256	1135.26			835	0.201793	1251.73
836	0.199465	1222.57			836	0.183292	1179.55			836	0.201481	1256.21
837	0.203744	1291.36			837	0.181656	1124.95			837	0.201844	1226.23
838	0.203544	1333.74			838	0.183572	1139.22			838	0.200864	1232.92
839	0.203026	1278.06			839	0.183146	1200.91			839	0.196707	1259.45
840	0.205973	1256.38			840	0.18316	1147.65			840	0.197863	1238.94
841	0.206576	1293.72			841	0.183589	1128.28			841	0.199439	1251.31
842	0.205516	1321.66			842	0.184691	1155.2			842	0.19728	1227.42
843	0.203392	1286.35			843	0.183795	1145.65			843	0.201031	1212.21
844	0.203795	1268.73			844	0.183528	1151.54			844	0.201475	1252.99
845	0.199825	1290.43			845	0.184311	1169.23			845	0.200132	1234.68
846	0.194487	1233.39			846	0.185514	1119.95			846	0.203448	1249.81
847	0.203002	1208.59			847	0.187095	1165.34			847	0.205186	1322.56
848	0.203958	1256.88			848	0.183679	1110.33			848	0.201074	1259.81
849	0.203918	1261.32			849	0.183412	1120.67			849	0.198296	1231.08
850	0.201682	1261.16			850	0.184023	1181.01			850	0.20284	1240.47
851	0.201068	1276.02			851	0.185405	1142.51			851	0.197113	1250.42
852	0.201945	1221.12			852	0.180605	1197.89			852	0.198079	1219.58
853	0.204617	1292.28			853	0.184759	1186.78			853	0.197913	1237.36
854	0.202924	1306.9			854	0.18415	1140.06			854	0.199177	1279.82
855	0.203706	1260.62			855	0.184855	1150.97			855	0.201119	1304.17
856	0.205292	1269.32			856	0.186168	1126.61			856	0.199711	1243.69
857	0.202413	1262.34			857	0.183211	1113.81			857	0.201145	1299.98
858	0.202581	1286.84			858	0.183396	1132.35			858	0.198329	1208.01
859	0.200879	1256.96			859	0.180833	1096.74			859	0.199136	1276.6
860	0.204177	1249.06			860	0.177292	1119.43			860	0.198153	1286.39
861	0.203301	1186.9			861	0.182094	1100.71			861	0.199223	1230.4
862	0.203555	1269.57			862	0.183553	1151.7			862	0.194037	1231.24
863	0.20465	1277.21			863	0.186467	1168.46			863	0.198067	1173.59
864	0.199485	1258.31			864	0.182976	1125.86			864	0.198059	1290.13
865	0.202402	1258.97			865	0.18531	1160.89			865	0.201924	1257.67
866	0.203955	1274.35			866	0.18554	1135.51			866	0.19979	1271.4
867	0.206341	1338.66			867	0.184273	1147.49			867	0.198989	1224.59
868	0.204709	1305.19			868	0.182459	1126.99			868	0.197888	1291.17
869	0.202072	1251.89			869	0.186413	1156.46			869	0.199291	1272.74
870	0.200023	1263.53			870	0.186259	1169.71			870	0.19721	1222.59
871	0.194706	1219.65			871	0.186548	1162.42			871	0.203988	1241.16
872	0.203316	1210.49			872	0.184183	1143.59			872	0.202057	1293.35
873	0.199494	1209.75			873	0.182043	1158.13			873	0.202916	1282.42
874	0.20047	1252.26			874	0.184055	1166.78			874	0.200976	1197.35
875	0.204896	1295.46			875	0.184959	1154.27			875	0.202642	1261.01
876	0.203068	1268.67			876	0.18014	1136.31			876	0.200436	1244.98
877	0.20463	1254.81			877	0.179835	1151.7			877	0.199727	1210.67
878	0.201336	1254.95			878	0.184046	1115.32			878	0.199202	1225.11
879	0.201796	1307.28			879	0.180675	1098.33			879	0.200447	1223.5
880	0.200343	1241.97			880	0.184276	1142.21			880	0.201328	1294.75
881	0.199623	1277.58			881	0.181153	1103.71			881	0.202528	1260.19
882	0.198379	1235.27			882	0.183589	1155.79			882	0.199299	1272.48
883	0.201048	1259.61			883	0.180394	1139.61			883	0.202312	1306.78
884	0.201699	1253.48			884	0.182989	1095.74			884	0.198827	1288.42
885	0.20214	1266.02			885	0.187467	1155.65			885	0.200488	1235.82
886	0.202654	1258.88			886	0.183231	1162.14			886	0.198978	1263.01
887	0.204545	1282.24			887	0.185185	1121.11			887	0.200687	1252.3
888	0.203209	1259.02			888	0.181538	1134.92			888	0.201629	1235.96
889	0.204815	1268.53			889	0.180638	1142.57			889	0.201267	1219.04
890	0.197669	1254.91			890	0.183655	1151.52			890	0.202451	1265.76
891	0.200378	1267.89			891	0.186416	1151.45			891	0.198743	1217.96
892	0.20528	1233.14			892	0.184066	1149.68			892	0.196086	1265.05
893	0.202469	1277.2			893	0.181666	1169.12			893	0.200575	1232.28
894	0.197327	1234.15			894	0.182913	1152.72			894	0.201714	1248.63
895	0.200593	1225.13			895	0.185015	1165.36			895	0.198374	1291.18
896	0.203692	1290.74			896	0.183381	1153.55			896	0.200502	1274.66
897	0.201514	1270.7			897	0.18196	1155.7			897	0.200355	1248.45
898	0.201919	1285.21			898	0.185978	1173.77			898	0.199691	1229.8
899	0.202919	1347.03			899	0.185765	1146.51			899	0.200953	1292.68
900	0.202604	1312.51			900	0.186028	1164.67			900	0.20096	1244.01
901	0.200705	1249.13			901	0.184704	1183.18			901	0.201938	1271.38
902	0.201545	1222.68			902	0.181884	1106.56			902	0.200735	1265.36
903	0.203286	1323.18			903	0.184058	1150.42			903	0.200936	1292.01
904	0.201686	1345.18			904	0.186194	1134.78			904	0.202892	1275.17
905	0.202516	1208.88			905	0.184361	1127.92			905	0.203577	1322.6
906	0.204128	1232.01			906	0.183568	1110.65			906	0.202344	1284.88
907	0.204027	1255.85			907	0.184574	1115.66			907	0.198882	1246.7
908	0.201195	1312.29			908	0.183079	1158.6			908	0.202875	1275.14
909	0.203739	1286.93			909	0.184125	1127.44			909	0.203415	1331.91
910	0.205317	1288.86			910	0.185968	1145.24			910	0.199965	1257.44
911	0.206121	1300.42			911	0.184538	1148.54			911	0.200295	1257.94
912	0.203499	1276.69			912	0.18476	1143.81			912	0.202417	1216.8
913	0.205797	1281.14			913	0.18658	1183.06			913	0.203253	1280.42
914	0.205017	1238.96			914	0.185513	1136.27			914	0.201732	1263.62
915	0.207652	1329.47			915	0.184217	1113.45			915	0.2014	1238.01
916	0.203547	1312.66			916	0.183939	1138.31			916	0.202057	1261.89
917	0.205725	1278.46			917	0.178819	1174.92			917	0.201243	1270.32
918	0.207423	1262.36			918	0.181801	1136.52			918	0.198689	1231.73
919	0.206813	1309.36			919	0.182156	1145.81			919	0.199571	1246.12
920	0.205365	1296.3			920	0.182812	1168.68			920	0.199678	1234.25
921	0.204813	1276.78			921	0.184324	1143.88			921	0.19757	1253.09
922	0.206306	1298.68			922	0.186495	1141.74			922	0.19824	1237.68
923	0.204729	1316.84			923	0.183471	1132.53			923	0.20082	1260.84
924	0.20498	1283.7			924	0.186234	1197.02			924	0.199032	1256.44
925	0.205453	1303.51			925	0.184899	1210.23			925	0.19826	1261.69
926	0.201894	1250.42			926	0.183144	1142.08			926	0.200855	1199.96
927	0.204041	1274.58			927	0.182241	1127.26			927	0.20306	1234.15
928	0.204672	1317.93			928	0.183863	1117.37			928	0.200478	1223.02
929	0.206609	1263.93			929	0.186231	1207.44			929	0.198975	1246.66
930	0.204716	1293.78			930	0.183937	1157.5			930	0.196076	1222.83
931	0.203676	1244.2			931	0.184018	1112.41			931	0.203308	1163.68
932	0.203823	1199.9			932	0.186539	1175.64			932	0.200476	1289.97
933	0.206938	1328.44			933	0.186797	1165.25			933	0.200926	1253.48
934	0.206605	1326.1			934	0.18507	1138.54			934	0.198519	1245.89
935	0.201741	1254.4			935	0.184752	1107.68			935	0.202053	1250.66
936	0.206121	1231.64			936	0.182287	1144.75			936	0.197469	1225.48
937	0.201054	1281.84			937	0.177719	1146.69			937	0.199419	1243.74
938	0.199319	1260.59			938	0.183664	1118.6			938	0.201428	1277.39
939	0.202499	1238.82			939	0.187751	1169.76			939	0.200585	1276.71
940	0.204968	1242.05			940	0.185759	1216.32			940	0.200204	1248.04
941	0.205235	1242.64			941	0.185437	1182.96			941	0.19772	1280.88
942	0.20523	1288.79			942	0.184351	1170.22			942	0.203659	1242.73
943	0.201966	1337.64			943	0.182935	1103.5			943	0.201985	1313.03
944	0.200985	1296.9			944	0.187329	1140.39			944	0.200708	1286.85
945	0.207375	1262.16			945	0.186586	1149.89			945	0.200884	1244.71
946	0.208105	1311.87			946	0.186959	1173.62			946	0.197997	1286.05
947	0.208564	1345.38			947	0.186941	1145.44			947	0.198969	1247.03
948	0.202012	1255.55			948	0.1858	1132.58			948	0.199534	1244.77
949	0.203952	1268.06			949	0.185843	1196.66			949	0.201834	1229.95
950	0.204632	1326.4			950	0.184711	1186.04			950	0.20212	1324.34
951	0.205848	1290.65			951	0.184916	1161.58			951	0.19995	1256.33
952	0.202352	1296.38			952	0.185657	1125.82			952	0.202183	1223.88
953	0.207909	1292.94			953	0.18579	1194.53			953	0.195481	1317.41
954	0.208076	1300.01			954	0.183303	1158.13			954	0.194752	1242.8
955	0.20799	1288.22			955	0.183284	1138.49			955	0.198618	1256.03
956	0.206548	1276.39			956	0.180231	1052.54			956	0.19705	1244.26
957	0.208979	1306.26			957	0.184899	1147.98			957	0.197304	1245.43
958	0.208494	1288.66			958	0.183062	1162.1			958	0.19695	1254.86
959	0.20751	1296.33			959	0.185583	1133.48			959	0.195854	1260.65
960	0.207607	1296.21			960	0.18299	1156.49			960	0.199792	1208.37
961	0.206537	1280.12			961	0.187108	1091.93			961	0.19661	1229.49
962	0.207067	1318.54			962	0.187261	1186.83			962	0.199187	1300.45
963	0.203656	1291.59			963	0.184358	1170.55			963	0.197529	1222.51
964	0.203686	1271.49			964	0.187608	1134.2			964	0.195686	1217.41
965	0.206648	1303.55			965	0.185358	1136.4			965	0.197222	1223.54
966	0.206545	1310.1			966	0.186093	1156.35			966	0.196244	1225.41
967	0.202094	1276.52			967	0.185003	1157.25			967	0.193017	1196.75
968	0.206741	1302.27			968	0.183999	1168.97			968	0.194486	1139.34
969	0.203437	1288.57			969	0.187195	1147.31			969	0.192007	1195.94
970	0.206868	1317.59			970	0.186719	1175.21			970	0.19725	1209.77
971	0.201358	1291.9			971	0.185844	1159.2			971	0.197158	1269.54
972	0.20586	1258.91			972	0.183558	1180.66			972	0.19768	1218.67
973	0.20354	1271.72			973	0.183904	1137.9			973	0.196164	1231.56
974	0.203051	1235.78			974	0.183492	1145.59			974	0.194057	1198.52
975	0.206289	1320.14			975	0.186175	1155.55			975	0.195637	1258.19
976	0.209992	1297.47			976	0.185052	1123.76			976	0.193857	1186.48
977	0.207442	1343.03			977	0.184747	1136.61			977	0.193312	1214.97
978	0.206253	1284.8			978	0.182911	1198.93			978	0.193136	1205.91
979	0.206944	1365.94			979	0.184548	1168.24			979	0.196016	1205.81
980	0.209474	1316			980	0.186052	1150.84			980	0.198412	1214.84
981	0.207483	1332.83			981	0.185573	1151.43			981	0.195474	1178.57
982	0.210746	1270.17			982	0.18195	1113.56			982	0.191777	1239.53
983	0.207977	1313.46			983	0.183199	1171.74			983	0.193428	1199.81
984	0.206154	1299.99			984	0.180862	1114.37			984	0.195414	1168.82
985	0.206129	1247.59			985	0.183475	1153.76			985	0.197887	1221.77
986	0.203056	1293.09			986	0.18431	1186.42			986	0.195826	1240.6
987	0.203568	1277.96			987	0.183724	1150			987	0.194816	1267.47
988	0.206389	1286.6			988	0.181903	1110.24			988	0.196379	1221.33
989	0.204192	1297.48			989	0.18531	1146.36			989	0.197686	1259.01
990	0.209051	1318.8			990	0.184068	1139.7			990	0.194619	1269.49
991	0.206872	1313.52			991	0.184088	1155.71			991	0.19584	1207.48
992	0.201559	1285.01			992	0.18198	1161.57			992	0.196053	1228.6
993	0.20334	1283.87			993	0.185812	1148.06			993	0.193354	1229.7
994	0.205274	1300.84			994	0.186496	1143.71			994	0.197079	1216.1
995	0.205088	1276			995	0.187991	1185.29			995	0.199542	1199.89
996	0.205357	1257.29			996	0.189356	1133.27			996	0.195802	1236.28
997	0.206463	1312.25			997	0.186959	1166.16			997	0.196348	1208.98
998	0.207387	1292.51			998	0.184893	1198.07			998	0.197508	1189.97
999	0.209379	1374.94			999	0.191096	1188.08			999	0.198175	1267.45
1000	0.209279	1340.57			1000	0.189362	1163.69			1000	0.194296	1200.69
1001	0.20528	1275.81			1001	0.186948	1141.58			1001	0.194043	1234
1002	0.207902	1301.11			1002	0.184871	1157.18			1002	0.192824	1232.52
1003	0.205245	1276.77			1003	0.18488	1174.93			1003	0.191237	1182.65
1004	0.207933	1284.27			1004	0.186821	1099.1			1004	0.193996	1167.73
1005	0.208809	1313.62			1005	0.187498	1195.9			1005	0.189914	1216.71
1006	0.206261	1292.37			1006	0.187681	1193.84			1006	0.195573	1190.96
1007	0.207543	1297.45			1007	0.185048	1107.27			1007	0.196248	1202.12
1008	0.206601	1299.35			1008	0.185174	1170.51			1008	0.198728	1220.19
1009	0.206928	1305.18			1009	0.186125	1169.64			1009	0.194002	1213.68
1010	0.208848	1341.98			1010	0.185327	1200.28			1010	0.197351	1245.87
1011	0.206946	1307.2			1011	0.185523	1175.56			1011	0.197453	1255
1012	0.207404	1273.26			1012	0.187482	1132.83			1012	0.194929	1191.7
1013	0.209398	1310.81			1013	0.18775	1204.01			1013	0.198596	1192.19
1014	0.209345	1287.22			1014	0.186793	1181.65			1014	0.197223	1256.89
1015	0.208083	1327.03			1015	0.186903	1153.09			1015	0.19465	1230.48
1016	0.208686	1270.46			1016	0.187616	1146.26			1016	0.193752	1207.21
1017	0.205493	1262.92			1017	0.187097	1207.24			1017	0.195983	1184.4
1018	0.20909	1289.43			1018	0.188091	1166.14			1018	0.196253	1250.93
1019	0.203455	1359.84			1019	0.187005	1179.51			1019	0.194318	1235.62
1020	0.204012	1253.1			1020	0.189459	1157.52			1020	0.195048	1213.55
1021	0.202672	1317.63			1021	0.187408	1179.89			1021	0.194642	1213.3
1022	0.203932	1258.64			1022	0.187377	1194.11			1022	0.192885	1199.34
1023	0.206507	1329.31			1023	0.186551	1174.55			1023	0.199468	1235.71
1024	0.202561	1265.05			1024	0.187788	1216.81			1024	0.194888	1230.38
1025	0.205988	1299.68			1025	0.18917	1189.92			1025	0.196209	1207.66
1026	0.205759	1357.07			1026	0.187089	1193.23			1026	0.196752	1215.39
1027	0.208368	1307.36			1027	0.189118	1180.78			1027	0.196741	1260.74
1028	0.204869	1238.47			1028	0.189758	1140.07			1028	0.195422	1207.85
1029	0.203933	1324.2			1029	0.18947	1194.23			1029	0.19649	1257.53
1030	0.204826	1278.27			1030	0.189192	1199.96			1030	0.194223	1181.09
1031	0.206998	1245.15			1031	0.188989	1191.52			1031	0.193005	1224.58
1032	0.207502	1305.66			1032	0.18592	1171.87			1032	0.196583	1218.93
1033	0.203273	1305.25			1033	0.182206	1145.66			1033	0.193914	1206.31
1034	0.204227	1299.89			1034	0.180982	1142.65			1034	0.197288	1184.85
1035	0.205569	1283.64			1035	0.184059	1103.58			1035	0.20008	1231.92
1036	0.207011	1276.12			1036	0.185799	1184.04			1036	0.198766	1222.49
1037	0.20785	1279.1			1037	0.186257	1161.52			1037	0.193884	1220.08
1038	0.20428	1286.54			1038	0.186665	1166.83			1038	0.195531	1230.32
1039	0.207298	1297.8			1039	0.186382	1166.23			1039	0.197136	1196.33
1040	0.206367	1268.71			1040	0.184742	1133.14			1040	0.19891	1211.48
1041	0.201909	1344.31			1041	0.188364	1169.66			1041	0.199783	1282.83
1042	0.203051	1212			1042	0.186853	1174.61			1042	0.193972	1218.42
1043	0.207724	1279.67			1043	0.185182	1173.07			1043	0.198971	1219.25
1044	0.204299	1276.78			1044	0.183201	1161.69			1044	0.196554	1272.47
1045	0.209608	1309.96			1045	0.185436	1143.63			1045	0.197943	1199.83
1046	0.20757	1275.02			1046	0.188377	1161.73			1046	0.198933	1219.06
1047	0.205999	1261.45			1047	0.186084	1213.04			1047	0.199241	1234.67
1048	0.207834	1256.8			1048	0.189494	1156.75			1048	0.199164	1280.49
1049	0.20668	1292.5			1049	0.18771	1150.86			1049	0.19506	1235.52
1050	0.207748	1280.11			1050	0.182399	1180.52			1050	0.194399	1182.36
1051	0.209538	1354.43			1051	0.184478	1105.68			1051	0.195823	1161.76
1052	0.208991	1321.88			1052	0.189028	1094.31			1052	0.198971	1226.76
1053	0.206641	1297.55			1053	0.190963	1214.71			1053	0.197371	1244.02
1054	0.206938	1351.75			1054	0.192002	1207.68			1054	0.196908	1244.6
1055	0.205193	1259.9			1055	0.191637	1205.5			1055	0.197722	1208.68
1056	0.209273	1274.98			1056	0.191645	1151.53			1056	0.196574	1219.37
1057	0.208093	1281.95			1057	0.189422	1206.96			1057	0.195504	1223.1
1058	0.203244	1305.58			1058	0.189405	1182.44			1058	0.19503	1239.69
1059	0.206471	1311.16			1059	0.190949	1179.23			1059	0.192544	1204.88
1060	0.208231	1264.99			1060	0.196612	1183.12			1060	0.190644	1228.08
1061	0.205308	1324.03			1061	0.189358	1168.7			1061	0.194667	1221.85
1062	0.208653	1359.3			1062	0.189574	1237.01			1062	0.198958	1238.58
1063	0.204718	1303.81			1063	0.195253	1150.19			1063	0.197888	1232.78
1064	0.205612	1243.2			1064	0.192014	1227			1064	0.195293	1246.36
1065	0.205798	1304.99			1065	0.196756	1185.22			1065	0.19572	1229.89
1066	0.208657	1322.96			1066	0.197243	1233.38			1066	0.194681	1228.87
1067	0.20584	1271.64			1067	0.198187	1245.99			1067	0.194134	1201.2
1068	0.209182	1291.57			1068	0.196126	1260.14			1068	0.198177	1232.78
1069	0.205562	1371.49			1069	0.191753	1196.6			1069	0.196162	1253.59
1070	0.202874	1270.23			1070	0.194334	1247.5			1070	0.196975	1226.38
1071	0.207289	1272.96			1071	0.188244	1218.26			1071	0.199145	1240.52
1072	0.208795	1305.54			1072	0.187364	1176.05			1072	0.198277	1252.05
1073	0.207386	1278.95			1073	0.186946	1099.09			1073	0.197572	1266.94
1074	0.21005	1301.6			1074	0.186394	1201.36			1074	0.195978	1236.23
1075	0.207916	1305.63			1075	0.189436	1160.5			1075	0.195495	1241.84
1076	0.204487	1278.62			1076	0.188553	1177.06			1076	0.19601	1194.04
1077	0.203668	1247.25			1077	0.188784	1198.33			1077	0.199564	1275.82
1078	0.207746	1322.31			1078	0.191529	1208.33			1078	0.196909	1224.53
1079	0.206772	1273.62			1079	0.187532	1210.19			1079	0.199621	1293
1080	0.206971	1340.76			1080	0.184395	1146.3			1080	0.199016	1243.24
1081	0.208982	1265.23			1081	0.192448	1115.75			1081	0.196119	1234.34
1082	0.204908	1314.4			1082	0.192364	1174.9			1082	0.198655	1232.37
1083	0.207487	1333.93			1083	0.192419	1210.27			1083	0.201553	1255.43
1084	0.210371	1369.44			1084	0.190605	1186.04			1084	0.199703	1279.34
1085	0.209021	1326.33			1085	0.187181	1147.27			1085	0.198364	1229.46
1086	0.209235	1274.74			1086	0.189928	1216.72			1086	0.19831	1277.9
1087	0.204966	1284.07			1087	0.188707	1196.24			1087	0.202292	1234.42
1088	0.204339	1249.48			1088	0.190814	1206.52			1088	0.204182	1243.86
1089	0.207358	1288.68			1089	0.188645	1197.23			1089	0.203957	1256.72
1090	0.2079	1274.87			1090	0.191103	1186.06			1090	0.197233	1259.3
1091	0.210209	1301.19			1091	0.188102	1184.36			1091	0.200974	1207.59
1092	0.208832	1321.31			1092	0.192391	1167.45			1092	0.196755	1270.48
1093	0.210935	1298.12			1093	0.189907	1143.54			1093	0.201681	1240.57
1094	0.209463	1290.87			1094	0.189194	1162.11			1094	0.199387	1297.29
1095	0.210718	1286.22			1095	0.19051	1187.07			1095	0.200811	1273.17
1096	0.207753	1267.54			1096	0.18967	1177.59			1096	0.200578	1240.63
1097	0.202538	1337.97			1097	0.192502	1146.06			1097	0.198538	1211.48
1098	0.196884	1231.02			1098	0.189098	1165.83			1098	0.196	1276.4
1099	0.206601	1278.27			1099	0.190255	1193.28			1099	0.199351	1279.8
1100	0.207777	1405.9			1100	0.193224	1226.6			1100	0.198382	1252.97
1101	0.210086	1320.41			1101	0.195234	1203.8			1101	0.199182	1315.44
1102	0.208054	1316.34			1102	0.193227	1201.65			1102	0.201142	1272.87
1103	0.213853	1290			1103	0.194142	1188.2			1103	0.200463	1249.42
1104	0.213333	1344.85			1104	0.195178	1246.92			1104	0.19965	1234.8
1105	0.211733	1325.56			1105	0.195341	1257.48			1105	0.202076	1221.8
1106	0.213005	1338.82			1106	0.197001	1249.65			1106	0.203246	1307.85
1107	0.211583	1311.67			1107	0.19579	1170.07			1107	0.195716	1239.82
1108	0.209471	1320.19			1108	0.197112	1249.04			1108	0.200941	1225.12
1109	0.212595	1286.33			1109	0.196368	1205.27			1109	0.200607	1268.79
1110	0.211519	1313.5			1110	0.197838	1233.23			1110	0.199896	1253.35
1111	0.210428	1313.7			1111	0.199508	1249.13			1111	0.196606	1232.69
1112	0.211184	1288.18			1112	0.2	1258.39			1112	0.199591	1202.24
1113	0.212152	1313.91			1113	0.196973	1199.97			1113	0.201107	1265.99
1114	0.21096	1321.52			1114	0.199699	1245.38			1114	0.203054	1270.97
1115	0.207191	1343.41			1115	0.200239	1243.97			1115	0.20024	1279.84
1116	0.20904	1303.45			1116	0.197785	1277.64			1116	0.200145	1244.84
1117	0.21097	1283.13			1117	0.19893	1238.85			1117	0.202514	1270.99
1118	0.208882	1338.52			1118	0.198581	1253.93			1118	0.201301	1240.69
1119	0.208839	1296.43			1119	0.196594	1269.28			1119	0.200613	1271.71
1120	0.208406	1319.04			1120	0.197665	1210.72			1120	0.203976	1254.09
1121	0.213103	1299.13			1121	0.197179	1222.82			1121	0.203788	1280.44
1122	0.211802	1338.17			1122	0.197993	1213.24			1122	0.200073	1312.99
1123	0.209776	1340.63			1123	0.199231	1261.64			1123	0.198231	1270.78
1124	0.211108	1333.17			1124	0.199264	1200.59			1124	0.199452	1245.1
1125	0.211405	1321.42			1125	0.198664	1246.12			1125	0.198573	1221.43
1126	0.215793	1352.04			1126	0.19929	1263.5			1126	0.19524	1234.57
1127	0.21426	1376.21			1127	0.197867	1208			1127	0.202599	1177.62
1128	0.213114	1345.29			1128	0.197063	1225.94			1128	0.201404	1254.55
1129	0.214324	1349.24			1129	0.198907	1191.86			1129	0.200658	1267.09
1130	0.216039	1312.41			1130	0.198273	1250.59			1130	0.20113	1262.43
1131	0.212734	1394.28			1131	0.200845	1229.26			1131	0.201378	1224.2
1132	0.211638	1349.43			1132	0.199507	1226.37			1132	0.200519	1228.17
1133	0.210935	1321.73			1133	0.195846	1222.08			1133	0.200078	1244.76
1134	0.21536	1377.42			1134	0.199283	1246.56			1134	0.200295	1262.77
1135	0.219799	1395.98			1135	0.199914	1248.38			1135	0.199087	1217.58
1136	0.214526	1373			1136	0.200448	1273.2			1136	0.203977	1274.66
1137	0.214514	1383.18			1137	0.198701	1223.13			1137	0.202941	1260.93
1138	0.217379	1356.74			1138	0.201355	1267.38			1138	0.199012	1256.24
1139	0.219003	1358.35			1139	0.198838	1279.27			1139	0.198919	1231.95
1140	0.216447	1391.23			1140	0.199532	1205.51			1140	0.198469	1247.81
1141	0.212253	1362.54			1141	0.197646	1217.91			1141	0.198891	1216.81
1142	0.214781	1300.32			1142	0.200929	1309.71			1142	0.200647	1227.27
1143	0.218069	1411.51			1143	0.205051	1282.44			1143	0.202376	1233.68
1144	0.218873	1414.69			1144	0.206614	1290.27			1144	0.196441	1264.26
1145	0.212246	1386.6			1145	0.202889	1291.53			1145	0.199526	1202.15
1146	0.213989	1345.65			1146	0.20525	1300.99			1146	0.194788	1254.82
1147	0.21391	1375.13			1147	0.202981	1308.63			1147	0.203222	1241.31
1148	0.214873	1372.23			1148	0.201943	1227.63			1148	0.202838	1247.31
1149	0.214419	1285.59			1149	0.203503	1260.35			1149	0.204505	1280.25
1150	0.213668	1332.97			1150	0.201622	1287.91			1150	0.201333	1269.68
1151	0.216655	1388.9			1151	0.205777	1284.59			1151	0.200864	1228.89
1152	0.21617	1365.46			1152	0.203834	1286.82			1152	0.20402	1277.54
1153	0.21211	1371.33			1153	0.202016	1274.56			1153	0.202834	1309.41
1154	0.214169	1333.97			1154	0.206742	1279.72			1154	0.207987	1350.98
1155	0.216457	1412.91			1155	0.207214	1315.32			1155	0.205939	1303.95
1156	0.218992	1370.5			1156	0.208915	1279.42			1156	0.204593	1283.35
1157	0.214437	1340.87			1157	0.209691	1228.08			1157	0.204295	1299.15
1158	0.216216	1325.39			1158	0.207751	1330.49			1158	0.208372	1309.96
1159	0.21359	1321.76			1159	0.20751	1347.81			1159	0.208003	1282.66
1160	0.215645	1361.69			1160	0.210194	1342.69			1160	0.20644	1326.11
1161	0.217528	1310.23			1161	0.20675	1318.23			1161	0.205108	1305.8
1162	0.217216	1424.17			1162	0.205356	1257.24			1162	0.206963	1281.31
1163	0.216808	1356.89			1163	0.204203	1268.99			1163	0.208525	1288.02
1164	0.2159	1353.11			1164	0.207937	1289.45			1164	0.207906	1297.4
1165	0.212673	1333.19			1165	0.207294	1297.41			1165	0.209388	1340.92
1166	0.213953	1372.67			1166	0.207942	1328.63			1166	0.207815	1323.11
1167	0.218039	1377.98			1167	0.207458	1321.6			1167	0.208824	1308.98
1168	0.217052	1389.06			1168	0.206709	1302.36			1168	0.21036	1332.46
1169	0.215116	1390.24			1169	0.205871	1252.7			1169	0.208233	1338.95
1170	0.219192	1372.53			1170	0.206734	1337.07			1170	0.209687	1282.32
1171	0.21879	1407.33			1171	0.208793	1326.09			1171	0.201968	1313.56
1172	0.218047	1369.63			1172	0.210465	1310.06			1172	0.197417	1238.91
1173	0.216909	1412.81			1173	0.209335	1309.97			1173	0.201205	1205.92
1174	0.218285	1326.93			1174	0.210701	1334.45			1174	0.201287	1276.62
1175	0.216533	1370.73			1175	0.211985	1288.81			1175	0.202925	1241.81
1176	0.218375	1367.04			1176	0.207346	1305.35			1176	0.205161	1296.32
1177	0.215842	1434.1			1177	0.209537	1316.39			1177	0.199537	1239.97
1178	0.215063	1397.4			1178	0.209339	1359.69			1178	0.207193	1273.58
1179	0.215186	1336.32			1179	0.208863	1340.44			1179	0.20765	1297.23
1180	0.218263	1337.11			1180	0.211369	1267.72			1180	0.210725	1340.39
1181	0.215157	1359			1181	0.211162	1312.3			1181	0.209664	1346.08
1182	0.213798	1366.41			1182	0.211069	1348.44			1182	0.211241	1261.53
1183	0.211356	1309.41			1183	0.213371	1366.9			1183	0.207274	1318.31
1184	0.210342	1333.71			1184	0.210566	1312.78			1184	0.205968	1317.95
1185	0.214333	1379.42			1185	0.211198	1356.75			1185	0.209402	1280.85
1186	0.214094	1376.79			1186	0.212265	1338.68			1186	0.209446	1299.26
1187	0.216042	1346.51			1187	0.210298	1309.93			1187	0.201171	1339.6
1188	0.218867	1361.5			1188	0.206271	1265.08			1188	0.206625	1293.12
1189	0.215241	1399.47			1189	0.202446	1300.21			1189	0.208055	1286.51
1190	0.213473	1358.99			1190	0.204056	1280.46			1190	0.206997	1262.92
1191	0.215112	1329.18			1191	0.207661	1298.04			1191	0.206616	1292.74
1192	0.220183	1443.4			1192	0.212392	1342.58			1192	0.208416	1327.27
1193	0.21789	1376.81			1193	0.210533	1323.41			1193	0.208463	1327.21
1194	0.217309	1371.13			1194	0.211533	1356.16			1194	0.206939	1286.78
1195	0.215585	1360.48			1195	0.210458	1369.34			1195	0.208577	1301.97
1196	0.217738	1398.96			1196	0.206035	1319.99			1196	0.211415	1326.14
1197	0.214907	1382.67			1197	0.201415	1283.84			1197	0.206693	1330.1
1198	0.216151	1350.91			1198	0.210042	1316.25			1198	0.209717	1312.69
1199	0.212676	1302.12			1199	0.211788	1326.59			1199	0.2079	1318.23
1200	0.215578	1386.06			1200	0.209286	1286.87			1200	0.211155	1340.8
1201	0.216466	1342.05			1201	0.209267	1373.48			1201	0.209692	1305.86
1202	0.215672	1360.14			1202	0.21215	1296.1			1202	0.209327	1327.45
1203	0.218476	1351.06			1203	0.211149	1272.2			1203	0.21023	1342.59
1204	0.220255	1347.6			1204	0.213316	1376.25			1204	0.207807	1322.93
1205	0.221279	1390.12			1205	0.214314	1373.39			1205	0.209208	1347.28
1206	0.219636	1332.81			1206	0.213622	1377.91			1206	0.208528	1283.89
1207	0.217506	1382.38			1207	0.209617	1323.63			1207	0.206006	1322.65
1208	0.21914	1426.9			1208	0.211653	1376.35			1208	0.208919	1329.13
1209	0.219217	1399.18			1209	0.211856	1345.84			1209	0.208822	1305.81
1210	0.220754	1424.98			1210	0.210509	1333.51			1210	0.211042	1332.57
1211	0.220096	1409.39			1211	0.210278	1379.95			1211	0.207617	1314.73
1212	0.218937	1400.12			1212	0.208314	1294.73			1212	0.206836	1297.97
1213	0.214799	1328.51			1213	0.2058	1278.29			1213	0.206521	1332.94
1214	0.214096	1328.94			1214	0.204532	1250.45			1214	0.210563	1310.92
1215	0.21314	1367.97			1215	0.207675	1284.19			1215	0.206934	1353.78
1216	0.21245	1306.43			1216	0.20906	1304.39			1216	0.199356	1239.28
1217	0.21606	1364.57			1217	0.207954	1309.43			1217	0.209303	1247.91
1218	0.216053	1337.08			1218	0.208094	1330.03			1218	0.210581	1355.62
1219	0.215026	1381.1			1219	0.203889	1355.22			1219	0.207216	1333.81
1220	0.215449	1365.64			1220	0.20512	1295.58			1220	0.206041	1324.04
1221	0.217324	1292.94			1221	0.20812	1301.91			1221	0.206859	1303.26
1222	0.215488	1356.99			1222	0.201163	1296.01			1222	0.210047	1326.49
1223	0.217837	1388.2			1223	0.201123	1281.46			1223	0.208197	1300.62
1224	0.218203	1400.65			1224	0.199942	1238.23			1224	0.208441	1284.46
1225	0.213082	1335.63			1225	0.209001	1227.4			1225	0.207739	1331.72
1226	0.214709	1350.02			1226	0.206295	1285.54			1226	0.208324	1312.74
1227	0.212448	1326.91			1227	0.204458	1310.1			1227	0.204913	1257.45
1228	0.218029	1370.7			1228	0.203775	1257.62			1228	0.199382	1263.69
1229	0.216686	1314.41			1229	0.200256	1267.43			1229	0.20243	1270.25
1230	0.217157	1326.57			1230	0.20072	1216.35			1230	0.205568	1300.19
1231	0.218241	1405.9			1231	0.207457	1371.71			1231	0.207353	1307.5
1232	0.21704	1410.64			1232	0.204284	1262.97			1232	0.204991	1273.55
1233	0.219172	1347.66			1233	0.20734	1305.26			1233	0.209432	1355.82
1234	0.216581	1377.94			1234	0.20556	1283.82			1234	0.204883	1319.68
1235	0.212845	1335.85			1235	0.201233	1317.87			1235	0.209295	1253.65
1236	0.216743	1309.72			1236	0.20169	1242.42			1236	0.209235	1307.73
1237	0.217507	1335.78			1237	0.203847	1257.04			1237	0.202466	1310.9
1238	0.218074	1335.08			1238	0.203736	1216.16			1238	0.207018	1279.61
1239	0.215972	1364.5			1239	0.205532	1336.41			1239	0.19982	1284.01
1240	0.211516	1334.64			1240	0.207722	1341.06			1240	0.206598	1282.07
1241	0.213232	1312.2			1241	0.205842	1259.83			1241	0.208419	1319.86
1242	0.217206	1329.44			1242	0.206375	1292.02			1242	0.210106	1302.63
1243	0.211324	1396.51			1243	0.204698	1292.62			1243	0.208948	1342.56
1244	0.212034	1337.25			1244	0.208873	1277.23			1244	0.210464	1325.48
1245	0.21708	1330.65			1245	0.207693	1295.29			1245	0.211537	1356.06
1246	0.215748	1347.31			1246	0.209118	1252.86			1246	0.209705	1304.13
1247	0.215589	1361.57			1247	0.20525	1341.8			1247	0.204594	1274.45
1248	0.214199	1353.49			1248	0.204136	1286.33			1248	0.203378	1293.28
1249	0.217622	1364.95			1249	0.204215	1246.32			1249	0.209724	1328.3
1250	0.217209	1368.15			1250	0.206191	1288.42			1250	0.205419	1298.13
1251	0.21646	1388.21			1251	0.209309	1329.83			1251	0.203803	1268.38
1252	0.218825	1362.67			1252	0.209159	1331.26			1252	0.205022	1321.74
1253	0.218936	1360.1			1253	0.209738	1271.21			1253	0.20355	1250.96
1254	0.213441	1378.5			1254	0.207652	1336.65			1254	0.205645	1232.5
1255	0.209959	1328.44			1255	0.208652	1324.7			1255	0.206932	1291.64
1256	0.209579	1317.1			1256	0.20834	1267.61			1256	0.204429	1283.12
1257	0.214846	1297.33			1257	0.207145	1290.74			1257	0.204215	1263.8
1258	0.218057	1351.52			1258	0.207939	1309.87			1258	0.199864	1233.83
1259	0.217454	1414.28			1259	0.206301	1299.84			1259	0.199402	1211.38
1260	0.214512	1346.94			1260	0.206875	1280.16			1260	0.193998	1229.13
1261	0.211148	1342.28			1261	0.201564	1237.86			1261	0.202267	1241.66
1262	0.217322	1361.17			1262	0.210503	1325.05			1262	0.205672	1293.81
1263	0.216972	1327.09			1263	0.210028	1336.63			1263	0.198088	1172.6
1264	0.219421	1402.65			1264	0.210859	1318.75			1264	0.204202	1240.22
1265	0.219477	1361.84			1265	0.207942	1351.28			1265	0.206138	1310.41
1266	0.219667	1366.46			1266	0.206663	1349.19			1266	0.206915	1292.01
1267	0.220078	1395.39			1267	0.208463	1281.5			1267	0.206555	1323.52
1268	0.218194	1367.69			1268	0.209133	1260.54			1268	0.206052	1318.56
1269	0.218958	1349.65			1269	0.212159	1350.57			1269	0.203476	1283.91
1270	0.219143	1432.47			1270	0.213958	1306.61			1270	0.208589	1253.11
1271	0.218146	1428.37			1271	0.213583	1316.92			1271	0.208845	1279.37
1272	0.216816	1375.13			1272	0.216294	1308.01			1272	0.205844	1325.35
1273	0.215094	1303.61			1273	0.214274	1395.26			1273	0.203627	1230.06
1274	0.21523	1392.51			1274	0.209472	1274.12			1274	0.207868	1260.35
1275	0.219228	1411.88			1275	0.215363	1328.64			1275	0.206759	1316.87
1276	0.214658	1373.75			1276	0.218121	1368.4			1276	0.207492	1310.25
1277	0.218651	1309.91			1277	0.217219	1391.19			1277	0.208067	1332.69
1278	0.219332	1372.31			1278	0.214829	1398.68			1278	0.206424	1245.52
1279	0.217965	1341.87			1279	0.211156	1356.07			1279	0.20745	1296.79
1280	0.217965	1366.37			1280	0.218766	1357.16			1280	0.206223	1304.52
1281	0.218282	1375.43			1281	0.216853	1332.27			1281	0.205338	1276.17
1282	0.21758	1429.03			1282	0.217124	1398.02			1282	0.209238	1317.5
1283	0.216162	1326.51			1283	0.217528	1395.33			1283	0.203486	1269.49
1284	0.215967	1333.21			1284	0.216342	1417.15			1284	0.205621	1269.53
1285	0.213923	1364.24			1285	0.21972	1418.86			1285	0.206081	1298.84
1286	0.214569	1307.66			1286	0.220375	1387.08			1286	0.20605	1286.21
1287	0.212548	1395.07			1287	0.220646	1428.2			1287	0.208824	1359.29
1288	0.213529	1356.46			1288	0.218415	1459.41			1288	0.207677	1292.23
1289	0.213346	1363.24			1289	0.220387	1367.55			1289	0.207711	1282.34
1290	0.213534	1394.81			1290	0.227002	1443.89			1290	0.209942	1285.6
1291	0.212884	1344.45			1291	0.222133	1391.3			1291	0.208784	1338.01
1292	0.213907	1340.27			1292	0.220144	1424.25			1292	0.20692	1312.67
1293	0.211853	1279.96			1293	0.215457	1376.87			1293	0.20356	1264.85
1294	0.212408	1314.91			1294	0.218788	1321.3			1294	0.205401	1303.47
1295	0.206507	1345.66			1295	0.219189	1319.84			1295	0.21019	1331.17
1296	0.21394	1327.14			1296	0.22065	1387.11			1296	0.207867	1309.81
1297	0.216259	1356.16			1297	0.222372	1377.02			1297	0.207394	1272.63
1298	0.216785	1353.04			1298	0.219099	1387.3			1298	0.205207	1308.33
1299	0.213267	1400.23			1299	0.2264	1434.32			1299	0.204993	1328.01
1300	0.219865	1320.12			1300	0.229291	1484.77			1300	0.208634	1313.96
1301	0.21687	1396.96			1301	0.228032	1472.52			1301	0.20716	1275.44
1302	0.216777	1369.5			1302	0.227638	1412.5			1302	0.207528	1339.77
1303	0.217695	1407.32			1303	0.226761	1426.76			1303	0.210281	1305.4
1304	0.218847	1381.13			1304	0.229673	1462.18			1304	0.211267	1320.01
1305	0.216228	1399.88			1305	0.232099	1492.93			1305	0.208454	1282.88
1306	0.219816	1385.35			1306	0.230445	1473.88			1306	0.212076	1321.12
1307	0.217328	1373.35			1307	0.231228	1459.25			1307	0.205398	1277.43
1308	0.218756	1404.3			1308	0.234408	1506.07			1308	0.204172	1261.29
1309	0.216852	1406.13			1309	0.232887	1483.65			1309	0.208454	1289.11
1310	0.218934	1384.79			1310	0.233925	1512.59			1310	0.211063	1308.74
1311	0.217757	1355.8			1311	0.230352	1447.92			1311	0.208818	1371.3
1312	0.214404	1357.83			1312	0.230042	1484.31			1312	0.209822	1324.2
1313	0.215745	1364.49			1313	0.223913	1410.47			1313	0.21084	1269.44
1314	0.213908	1390.57			1314	0.233095	1439.63			1314	0.210296	1374
1315	0.21322	1334.12			1315	0.227293	1462.01			1315	0.211751	1335
1316	0.215855	1363.04			1316	0.227558	1417.1			1316	0.211251	1327.42
1317	0.217481	1442.28			1317	0.229727	1404.24			1317	0.2119	1294
1318	0.212858	1340.32			1318	0.230729	1441.75			1318	0.210962	1366.44
1319	0.214815	1364.74			1319	0.233443	1461.83			1319	0.209565	1334.12
1320	0.211625	1350.5			1320	0.232202	1536.25			1320	0.210567	1335.71
1321	0.211486	1375.49			1321	0.232742	1480.01			1321	0.207271	1301.42
1322	0.21528	1364.23			1322	0.234014	1461.36			1322	0.207926	1309.75
1323	0.214371	1394.78			1323	0.23283	1499.87			1323	0.212769	1366.94
1324	0.216356	1374.04			1324	0.230515	1498.33			1324	0.215643	1311.17
1325	0.215219	1376.86			1325	0.233782	1488.19			1325	0.212696	1360.58
1326	0.218352	1302.75			1326	0.236935	1461.25			1326	0.209394	1322.29
1327	0.217878	1372.98			1327	0.235098	1491.22			1327	0.209637	1329.03
1328	0.212529	1375.35			1328	0.234705	1498.45			1328	0.213214	1308.21
1329	0.217296	1337.67			1329	0.230359	1477.4			1329	0.20844	1324.18
1330	0.216316	1348.95			1330	0.229299	1476			1330	0.213642	1353.32
1331	0.213251	1342.74			1331	0.23316	1487.94			1331	0.209165	1308.88
1332	0.21613	1413.43			1332	0.231226	1451.44			1332	0.213342	1315.83
1333	0.216608	1416.6			1333	0.229809	1519.15			1333	0.215393	1361.42
1334	0.215398	1375.91			1334	0.228477	1474.87			1334	0.212609	1329.4
1335	0.211977	1325.99			1335	0.235546	1449.38			1335	0.2122	1310.09
1336	0.21435	1379.17			1336	0.23285	1458.81			1336	0.212171	1285.16
1337	0.213443	1332.77			1337	0.232907	1443.42			1337	0.213973	1326.97
1338	0.218926	1360.04			1338	0.232498	1499.94			1338	0.210675	1407.82
1339	0.218764	1387.18			1339	0.233147	1462.8			1339	0.211998	1280.86
1340	0.216725	1388.9			1340	0.229565	1487.33			1340	0.209817	1289.55
1341	0.213294	1364.78			1341	0.236181	1437.19			1341	0.211038	1332.18
1342	0.215672	1335.94			1342	0.233336	1521.24			1342	0.205855	1319.36
1343	0.216078	1349.77			1343	0.237009	1470.7			1343	0.205152	1308.65
1344	0.218535	1417.53			1344	0.236057	1535.74			1344	0.208708	1269.76
1345	0.216922	1340.38			1345	0.231077	1533.07			1345	0.206217	1327.92
1346	0.214792	1326.24			1346	0.236969	1508.48			1346	0.205898	1249.51
1347	0.214049	1353.2			1347	0.232094	1494.97			1347	0.204631	1273.59
1348	0.211866	1354.25			1348	0.241797	1489.28			1348	0.212696	1349.37
1349	0.215791	1378.66			1349	0.241763	1585.71			1349	0.209894	1346.45
1350	0.219886	1310.81			1350	0.239836	1537.17			1350	0.210905	1344.42
1351	0.218055	1357.54			1351	0.242634	1540.43			1351	0.210745	1331.33
1352	0.215219	1394.04			1352	0.242331	1489.21			1352	0.211026	1310.3
1353	0.216437	1381.14			1353	0.245701	1627.89			1353	0.204538	1319.19
1354	0.216171	1341.17			1354	0.243218	1548.91			1354	0.207384	1309.46
1355	0.209789	1347.29			1355	0.242953	1515.72			1355	0.211998	1265.46
1356	0.215363	1410.77			1356	0.239946	1604.87			1356	0.207968	1353.31
1357	0.215485	1346.29			1357	0.233716	1521.47			1357	0.205834	1315.42
1358	0.215278	1375.82			1358	0.240287	1460.06			1358	0.205076	1279.05
1359	0.21165	1311.98			1359	0.238544	1513.59			1359	0.208062	1305.39
1360	0.212991	1302.55			1360	0.240572	1531.36			1360	0.207851	1318.07
1361	0.214176	1332.24			1361	0.246622	1564.19			1361	0.207494	1337.97
1362	0.213766	1401.25			1362	0.243206	1508.82			1362	0.213481	1335.28
1363	0.215949	1332.41			1363	0.248181	1598.78			1363	0.21204	1313.84
1364	0.216475	1421.76			1364	0.247337	1625.65			1364	0.210069	1388.99
1365	0.21556	1383.59			1365	0.242221	1542.13			1365	0.213301	1317.12
1366	0.216943	1335.23			1366	0.243032	1510.96			1366	0.21118	1293.07
1367	0.215458	1349.4			1367	0.246074	1576.18			1367	0.208141	1340.23
1368	0.214127	1381.66			1368	0.248256	1566.85			1368	0.208228	1338.46
1369	0.21771	1388.67			1369	0.246807	1530.31			1369	0.210339	1353.32
1370	0.217349	1394.47			1370	0.252452	1580.27			1370	0.2102	1319.27
1371	0.217736	1312.48			1371	0.250585	1613.78			1371	0.213506	1310.98
1372	0.21575	1329.15			1372	0.251263	1605.24			1372	0.213029	1342.64
1373	0.213433	1310.9			1373	0.250548	1608.46			1373	0.21255	1372.89
1374	0.214603	1403.41			1374	0.251357	1598.93			1374	0.211227	1316.23
1375	0.216836	1356.54			1375	0.249346	1588.55			1375	0.208918	1359.2
1376	0.214232	1402.89			1376	0.248905	1629.35			1376	0.209806	1316.58
1377	0.213899	1301.54			1377	0.2459	1555.55			1377	0.20874	1340.64
1378	0.218676	1328.79			1378	0.249162	1585.92			1378	0.208414	1330.14
1379	0.214112	1360.27			1379	0.248958	1529.76			1379	0.209067	1303.39
1380	0.215946	1398.17			1380	0.242181	1493.95			1380	0.207801	1353.09
1381	0.21764	1370			1381	0.238529	1484.03			1381	0.209261	1286.92
1382	0.21602	1349.87			1382	0.248887	1596.53			1382	0.20628	1322.95
1383	0.218743	1396.1			1383	0.25128	1578.92			1383	0.208692	1324.14
1384	0.215433	1379.97			1384	0.251487	1580.82			1384	0.207634	1307.17
1385	0.218463	1357.75			1385	0.245142	1548.32			1385	0.20607	1273.58
1386	0.215857	1301.12			1386	0.24617	1584.23			1386	0.206879	1263.79
1387	0.216142	1337.47			1387	0.244728	1493.85			1387	0.202413	1309.76
1388	0.215987	1411.75			1388	0.245566	1520.66			1388	0.210457	1270.17
1389	0.217548	1361.48			1389	0.250875	1532.22			1389	0.209833	1296.03
1390	0.218439	1363.87			1390	0.251851	1634.56			1390	0.211087	1320.1
1391	0.216465	1368.95			1391	0.251503	1604.95			1391	0.213311	1321.57
1392	0.217802	1329.55			1392	0.253566	1591.96			1392	0.209866	1321.5
1393	0.215338	1314.71			1393	0.243449	1560.66			1393	0.203795	1269.18
1394	0.211818	1275.07			1394	0.24911	1566.86			1394	0.208091	1311.67
1395	0.215861	1321.85			1395	0.256085	1610.37			1395	0.208815	1349.48
1396	0.216528	1395.9			1396	0.254824	1614.49			1396	0.210632	1349.63
1397	0.218714	1332.31			1397	0.248363	1620.97			1397	0.208938	1287.95
1398	0.217279	1367.33			1398	0.249106	1533.7			1398	0.211793	1330.28
1399	0.215999	1380.07			1399	0.249276	1575.12			1399	0.212129	1355.4
1400	0.216044	1386.77			1400	0.251637	1598.9			1400	0.205356	1310.59
1401	0.21363	1406.68			1401	0.252934	1650.6			1401	0.204812	1249.57
1402	0.218061	1310.35			1402	0.246106	1569.29			1402	0.20726	1308.55
1403	0.219286	1403.79			1403	0.250184	1574.75			1403	0.202159	1301.14
1404	0.21834	1425.1			1404	0.254451	1621.38			1404	0.210929	1321.36
1405	0.218746	1351.58			1405	0.248475	1625.56			1405	0.209911	1300.03
1406	0.216859	1352.36			1406	0.249445	1557.78			1406	0.206212	1324.43
1407	0.219681	1400.84			1407	0.248712	1595.06			1407	0.210928	1360.06
1408	0.217972	1410.12			1408	0.249212	1603.54			1408	0.208321	1322.82
1409	0.219332	1350.57			1409	0.248248	1611.31			1409	0.208892	1334.15
1410	0.217644	1386.3			1410	0.252526	1589.95			1410	0.209171	1326.16
1411	0.218267	1378.83			1411	0.250645	1653.49			1411	0.208674	1318.65
1412	0.21843	1405.7			1412	0.253524	1616.75			1412	0.212601	1299.86
1413	0.211555	1333.85			1413	0.253784	1649.81			1413	0.213473	1337.81
1414	0.214928	1364.5			1414	0.253206	1584.85			1414	0.211711	1401.98
1415	0.215496	1343.57			1415	0.246172	1623.13			1415	0.206802	1299.91
1416	0.215561	1362.89			1416	0.249495	1589.06			1416	0.209378	1317.27
1417	0.219109	1375.13			1417	0.251922	1601.83			1417	0.211325	1346.08
1418	0.215512	1353.12			1418	0.251152	1675.35			1418	0.211912	1347.43
1419	0.215146	1408.7			1419	0.250494	1654.36			1419	0.210879	1337.48
1420	0.214586	1384.1			1420	0.250475	1554.11			1420	0.212096	1357.26
1421	0.21385	1335.34			1421	0.25224	1594.19			1421	0.211104	1307.79
1422	0.216541	1333.94			1422	0.252506	1690.65			1422	0.209657	1358.03
1423	0.213243	1374.44			1423	0.250914	1654.39			1423	0.210071	1370.03
1424	0.21785	1329.18			1424	0.249291	1603.13			1424	0.210221	1267.18
1425	0.216478	1396.56			1425	0.245976	1606.19			1425	0.213511	1297.71
1426	0.212122	1389.38			1426	0.2505	1603.19			1426	0.212216	1340.58
1427	0.213806	1357.87			1427	0.248647	1582.3			1427	0.211325	1318.31
1428	0.215115	1364.83			1428	0.242656	1562.93			1428	0.212217	1366.58
1429	0.214543	1348.54			1429	0.243808	1578.17			1429	0.211466	1281.66
1430	0.21731	1317.81			1430	0.236353	1551.77			1430	0.213439	1358.49
1431	0.217173	1380.48			1431	0.250783	1469.83			1431	0.209032	1363.32
1432	0.217076	1389.29			1432	0.25418	1632.31			1432	0.212243	1298.31
1433	0.217061	1331.66			1433	0.237772	1573.6			1433	0.21236	1295.89
1434	0.219542	1381.65			1434	0.247245	1560.15			1434	0.2148	1361.94
1435	0.218304	1372.12			1435	0.257746	1573.72			1435	0.210967	1352.26
1436	0.21378	1371.14			1436	0.257353	1706.8			1436	0.20518	1276.21
1437	0.211788	1326.02			1437	0.254005	1663.09			1437	0.209956	1292.25
1438	0.216147	1298.4			1438	0.250994	1592.01			1438	0.214058	1319.71
1439	0.21529	1348.27			1439	0.251233	1649.52			1439	0.210497	1348.85
1440	0.213268	1368.57			1440	0.255551	1658.43			1440	0.208832	1330.87
1441	0.21938	1335.06			1441	0.251935	1608			1441	0.21146	1336.42
1442	0.217216	1371.23			1442	0.248612	1578.58			1442	0.209188	1295.65
1443	0.215396	1366.52			1443	0.251588	1615.11			1443	0.213094	1327.83
1444	0.21541	1407.77			1444	0.254004	1643.15			1444	0.2104	1317.8
1445	0.218292	1354.41			1445	0.255861	1546.91			1445	0.210841	1362.72
1446	0.217645	1346.16			1446	0.251368	1592.62			1446	0.210465	1311.36
1447	0.215507	1374.7			1447	0.25042	1619.8			1447	0.213669	1345.73
1448	0.214287	1386.26			1448	0.254196	1597.78			1448	0.212424	1349.95
1449	0.218913	1368.26			1449	0.256669	1642.14			1449	0.210003	1284.42
1450	0.217692	1388.75			1450	0.253817	1593.6			1450	0.203541	1260.15
1451	0.215757	1340.74			1451	0.255935	1567.76			1451	0.209816	1292.01
1452	0.215651	1390.92			1452	0.251999	1670.06			1452	0.207123	1343.43
1453	0.216392	1342.68			1453	0.24966	1605.56			1453	0.208733	1328.85
1454	0.217933	1364.84			1454	0.247908	1573.18			1454	0.20473	1306.73
1455	0.213754	1373.37			1455	0.249169	1583.97			1455	0.206823	1248.4
1456	0.214862	1328.43			1456	0.25287	1625.68			1456	0.212055	1331.24
1457	0.215175	1355.61			1457	0.256175	1611.96			1457	0.205754	1293.43
1458	0.217086	1408.08			1458	0.25321	1664.01			1458	0.210141	1331.69
1459	0.219671	1392.11			1459	0.25407	1636.36			1459	0.210145	1352.44
1460	0.216539	1401.92			1460	0.254769	1593.76			1460	0.209474	1327.43
1461	0.218303	1325.26			1461	0.254924	1570.31			1461	0.212004	1336.87
1462	0.218701	1311.16			1462	0.255002	1619.53			1462	0.211232	1313.91
1463	0.218812	1437.14			1463	0.254852	1601.51			1463	0.210199	1321.5
1464	0.21791	1382.94			1464	0.256889	1607.62			1464	0.208183	1339.89
1465	0.218545	1358.71			1465	0.253691	1656.5			1465	0.214177	1308.46
1466	0.219073	1398.01			1466	0.250359	1655.91			1466	0.213354	1368.36
1467	0.215918	1403.42			1467	0.251343	1646.53			1467	0.212944	1385.11
1468	0.218841	1338.23			1468	0.250522	1569.87			1468	0.211976	1337.06
1469	0.217033	1373.75			1469	0.254777	1635.17			1469	0.210492	1326.84
1470	0.218557	1356.43			1470	0.253984	1617.37			1470	0.213208	1301.96
1471	0.217276	1361.8			1471	0.251	1596.21			1471	0.214065	1365.56
1472	0.212115	1365.91			1472	0.246646	1611.69			1472	0.213263	1368.68
1473	0.213421	1347.44			1473	0.248851	1645.25			1473	0.212214	1326.79
1474	0.212356	1381.62			1474	0.255115	1626.76			1474	0.20962	1329.13
1475	0.216072	1383.98			1475	0.258148	1606.38			1475	0.210493	1347.03
1476	0.212626	1345.25			1476	0.254549	1679.3			1476	0.211201	1346.77
1477	0.210111	1313.79			1477	0.254435	1659.44			1477	0.214202	1384.04
1478	0.210583	1360.2			1478	0.255223	1593.42			1478	0.213727	1305.82
1479	0.207988	1315.26			1479	0.25247	1696.46			1479	0.214937	1340.85
1480	0.213279	1328.94			1480	0.2564	1624.8			1480	0.214943	1333.19
1481	0.217663	1325.28			1481	0.253154	1655.26			1481	0.216165	1376.83
1482	0.217988	1358.27			1482	0.250622	1627.65			1482	0.219563	1393.54
1483	0.215545	1396.28			1483	0.25346	1636.88			1483	0.217409	1366.1
1484	0.214134	1371.99			1484	0.252276	1626.9			1484	0.215921	1404.97
1485	0.220236	1346.61			1485	0.250221	1601.89			1485	0.215117	1331.05
1486	0.218757	1365.59			1486	0.256599	1626.93			1486	0.213758	1334
1487	0.215322	1390.37			1487	0.253931	1623.28			1487	0.214284	1415.1
1488	0.217694	1400.82			1488	0.25501	1596.82			1488	0.214503	1330.13
1489	0.214645	1338.77			1489	0.257596	1643.85			1489	0.209335	1322.6
1490	0.215192	1342.74			1490	0.253696	1703.07			1490	0.213333	1328.72
1491	0.215828	1390.16			1491	0.254542	1609.26			1491	0.211368	1392.29
1492	0.218324	1382.83			1492	0.254212	1602.68			1492	0.207967	1351.97
1493	0.2194	1370.58			1493	0.247822	1566.73			1493	0.208442	1273.89
1494	0.22004	1419.68			1494	0.242938	1543.86			1494	0.206777	1351.23
1495	0.21835	1392.71			1495	0.250564	1601.67			1495	0.210891	1317.71
1496	0.221329	1358.23			1496	0.251762	1609.95			1496	0.209181	1346.6
1497	0.220306	1409.99			1497	0.255058	1641.59			1497	0.207359	1356.62
1498	0.220203	1461.46			1498	0.254649	1670.98			1498	0.207799	1313.89
1499	0.221356	1384.38			1499	0.251855	1607.13			1499	0.211274	1322.39
1500	0.218922	1396.38			1500	0.256295	1675.43			1500	0.207913	1299.34
1501	0.21844	1412.81			1501	0.254377	1733.08			1501	0.204272	1313.87
1502	0.218717	1336.61			1502	0.252553	1631.07			1502	0.2055	1318.68
1503	0.215147	1356.31			1503	0.247748	1578.56			1503	0.203513	1244.61
1504	0.221655	1398.88			1504	0.255791	1583.41			1504	0.208672	1208.54
1505	0.219977	1394.66			1505	0.257747	1670.47			1505	0.208915	1343.62
1506	0.218481	1416.28			1506	0.256423	1674.85			1506	0.203509	1315.54
1507	0.222385	1386.68			1507	0.251175	1547.78			1507	0.209694	1259.39
1508	0.218625	1438.65			1508	0.248811	1650.38			1508	0.208576	1279.51
1509	0.221856	1409.23			1509	0.247953	1556.57			1509	0.210501	1334.86
1510	0.217461	1396.01			1510	0.251722	1573.23			1510	0.207948	1357.96
1511	0.216034	1404.51			1511	0.251744	1666.08			1511	0.209127	1276.48
1512	0.215138	1395.54			1512	0.248247	1641.01			1512	0.207288	1288.75
1513	0.215287	1347.76			1513	0.258395	1631.53			1513	0.208794	1353.97
1514	0.21683	1379.83			1514	0.254288	1612.74			1514	0.206528	1308.07
1515	0.219744	1382.68			1515	0.247772	1577.67			1515	0.20451	1308.42
1516	0.220958	1444.16			1516	0.245826	1598.63			1516	0.202651	1267.37
1517	0.221092	1361.94			1517	0.252767	1581.32			1517	0.211221	1341.19
1518	0.21773	1377.13			1518	0.254361	1626.91			1518	0.211546	1356.02
1519	0.219486	1380.17			1519	0.252405	1610.08			1519	0.208808	1268.14
1520	0.21864	1381.1			1520	0.252669	1566.26			1520	0.210611	1276.9
1521	0.216652	1374.95			1521	0.252773	1586.13			1521	0.206376	1306.91
1522	0.218147	1345.69			1522	0.253625	1645.5			1522	0.204418	1305.93
1523	0.219666	1372.1			1523	0.254416	1605.5			1523	0.207345	1282.13
1524	0.222527	1398.67			1524	0.249942	1599.69			1524	0.212167	1263.98
1525	0.219329	1448.9			1525	0.253246	1612.32			1525	0.21214	1368.69
1526	0.22172	1356.98			1526	0.247686	1625.24			1526	0.210114	1349.82
1527	0.218845	1416.36			1527	0.245451	1585.8			1527	0.21109	1313.93
1528	0.221013	1428.06			1528	0.249617	1524.29			1528	0.214897	1354.84
1529	0.221836	1390.91			1529	0.249086	1669.82			1529	0.213268	1387.45
1530	0.218277	1360.56			1530	0.248618	1570.73			1530	0.212698	1353.2
1531	0.221849	1400.52			1531	0.249021	1616.9			1531	0.211591	1325.71
1532	0.216347	1389.79			1532	0.245112	1552.97			1532	0.21215	1318.71
1533	0.216972	1352.35			1533	0.242707	1541.46			1533	0.210798	1411.91
1534	0.215242	1379.2			1534	0.247009	1531.07			1534	0.210327	1318.4
1535	0.215983	1359.77			1535	0.250687	1581.82			1535	0.211167	1275.83
1536	0.215257	1406.14			1536	0.248627	1576.78			1536	0.21626	1315.21
1537	0.218196	1332.72			1537	0.255606	1594			1537	0.215993	1388.2
1538	0.21669	1357.25			1538	0.252672	1620.6			1538	0.212321	1293.16
1539	0.214117	1353.57			1539	0.254655	1662.99			1539	0.216668	1297.62
1540	0.219556	1364.52			1540	0.252049	1614.86			1540	0.215868	1374.76
1541	0.222182	1375.39			1541	0.253189	1606.23			1541	0.212417	1358.2
1542	0.22173	1446.46			1542	0.248024	1614.15			1542	0.211025	1387.23
1543	0.219683	1438.91			1543	0.248583	1571.74			1543	0.208894	1285.33
1544	0.219745	1366.21			1544	0.244934	1595.93			1544	0.210017	1255.2
1545	0.219397	1434.5			1545	0.250622	1597.42			1545	0.208401	1285.53
1546	0.22167	1388.5			1546	0.25227	1653.76			1546	0.214467	1400.83
1547	0.218791	1433.28			1547	0.253537	1599.64			1547	0.213003	1325.41
1548	0.222701	1372.05			1548	0.253511	1653.98			1548	0.212128	1281.95
1549	0.216318	1401.43			1549	0.253178	1638			1549	0.21072	1322.85
1550	0.219709	1375.03			1550	0.246399	1615.37			1550	0.214439	1374.24
1551	0.217369	1358.18			1551	0.250979	1597.23			1551	0.215011	1366.33
1552	0.220919	1322.42			1552	0.251393	1631.98			1552	0.212341	1338.41
1553	0.219989	1395.23			1553	0.25182	1575.25			1553	0.21223	1366.41
1554	0.221252	1384.92			1554	0.252655	1578.55			1554	0.212914	1310.97
1555	0.219999	1353.78			1555	0.249616	1613.3			1555	0.212078	1332.79
1556	0.223664	1381.82			1556	0.250451	1568.68			1556	0.211163	1320.74
1557	0.221225	1463.24			1557	0.252352	1573.2			1557	0.21031	1323.11
1558	0.21936	1422.28			1558	0.248499	1599.64			1558	0.212199	1297.38
1559	0.218213	1365.13			1559	0.248505	1571.16			1559	0.209174	1323.34
1560	0.220297	1350.76			1560	0.249541	1607.05			1560	0.212011	1324.62
1561	0.218587	1364.59			1561	0.248474	1608.29			1561	0.21642	1399.03
1562	0.219262	1394.34			1562	0.249764	1610.26			1562	0.216213	1375.64
1563	0.223309	1359.11			1563	0.253912	1584.69			1563	0.215054	1334.95
1564	0.219822	1340.67			1564	0.250944	1631.47			1564	0.211846	1382.51
1565	0.21863	1344.26			1565	0.254711	1613.6			1565	0.215722	1345.34
1566	0.220926	1395.53			1566	0.250892	1628.24			1566	0.211894	1325.05
1567	0.223018	1369.88			1567	0.254681	1603.98			1567	0.211485	1332.37
1568	0.22092	1362.97			1568	0.252354	1647.17			1568	0.212922	1353.7
1569	0.211582	1389.09			1569	0.251286	1627.24			1569	0.215665	1351.78
1570	0.20809	1342.17			1570	0.25044	1603.37			1570	0.21232	1351.36
1571	0.221866	1375.57			1571	0.247434	1539.62			1571	0.208922	1337.89
1572	0.223672	1369.27			1572	0.253953	1588.29			1572	0.214055	1339.69
1573	0.220188	1397.34			1573	0.250715	1623			1573	0.213359	1363.24
1574	0.220391	1362.22			1574	0.250014	1563.92			1574	0.215978	1330.72
1575	0.221993	1413.56			1575	0.248043	1554.67			1575	0.216332	1327.91
1576	0.222125	1423.9			1576	0.247571	1553.21			1576	0.214841	1429.42
1577	0.224143	1403.39			1577	0.251207	1570.9			1577	0.217081	1375.39
1578	0.221337	1419.26			1578	0.244445	1534.15			1578	0.217418	1314.8
1579	0.223043	1438.48			1579	0.251581	1552.58			1579	0.21543	1364.25
1580	0.222973	1392.05			1580	0.253582	1629.5			1580	0.215913	1368.25
1581	0.225628	1370.17			1581	0.253978	1639.42			1581	0.212158	1369.52
1582	0.223276	1427.3			1582	0.251159	1618.22			1582	0.218915	1348.31
1583	0.223861	1419.26			1583	0.251327	1679.26			1583	0.21883	1363.17
1584	0.223872	1377.31			1584	0.249323	1578.17			1584	0.221914	1437.19
1585	0.221389	1421.27			1585	0.251602	1585.41			1585	0.220751	1381
1586	0.221489	1430.62			1586	0.252156	1612.49			1586	0.21528	1355.67
1587	0.220018	1394			1587	0.252712	1664.88			1587	0.220131	1355.52
1588	0.224136	1402.17			1588	0.253867	1597.87			1588	0.219945	1425.95
1589	0.222112	1448			1589	0.25244	1594.26			1589	0.217478	1390.17
1590	0.221168	1441.87			1590	0.248496	1580.64			1590	0.219683	1388.93
1591	0.220793	1404.43			1591	0.249926	1614.43			1591	0.220397	1364.58
1592	0.224302	1373.05			1592	0.250481	1593.77			1592	0.224239	1398.79
1593	0.224109	1460.45			1593	0.25397	1617.83			1593	0.220136	1414.7
1594	0.217055	1395.81			1594	0.252634	1611.4			1594	0.223899	1427.63
1595	0.218592	1370.87			1595	0.252835	1585.52			1595	0.221686	1370.02
1596	0.220872	1397.84			1596	0.253547	1619.75			1596	0.226574	1451.65
1597	0.221575	1453.54			1597	0.253836	1648.47			1597	0.221507	1411.25
1598	0.221593	1427.97			1598	0.255059	1616.05			1598	0.227744	1366.5
1599	0.223119	1393.37			1599	0.252678	1646.14			1599	0.22373	1415.3
1600	0.221339	1440.78			1600	0.252437	1663.35			1600	0.225545	1413.08
1601	0.220336	1406.79			1601	0.254619	1611.44			1601	0.225454	1400.45
1602	0.219548	1403.59			1602	0.252419	1569.82			1602	0.228659	1424.71
1603	0.223636	1389.68			1603	0.252539	1656.98			1603	0.225344	1480.67
1604	0.2234	1436.58			1604	0.252375	1663.97			1604	0.225952	1402.06
1605	0.222109	1448.58			1605	0.25275	1616.61			1605	0.228556	1451.53
1606	0.223683	1424.93			1606	0.252504	1545.43			1606	0.225555	1456.32
1607	0.221899	1363.35			1607	0.243315	1590.98			1607	0.224569	1378.4
1608	0.220745	1403.01			1608	0.245091	1502.68			1608	0.22523	1453.6
1609	0.219205	1365.37			1609	0.254714	1542.1			1609	0.226536	1430.07
1610	0.22311	1409.58			1610	0.253174	1609.06			1610	0.227467	1426.25
1611	0.225759	1443.39			1611	0.25001	1584.46			1611	0.225591	1398.18
1612	0.223574	1392.15			1612	0.24486	1660.48			1612	0.225805	1451.29
1613	0.222494	1402.51			1613	0.250457	1562.61			1613	0.220379	1363.3
1614	0.221485	1402.31			1614	0.249421	1601.21			1614	0.224433	1404.24
1615	0.222247	1349.21			1615	0.252549	1597.49			1615	0.216809	1439.94
1616	0.219881	1404.29			1616	0.252464	1634.7			1616	0.220926	1395.68
1617	0.223448	1376.58			1617	0.25225	1590.78			1617	0.225403	1472.92
1618	0.226109	1450.42			1618	0.250714	1597.19			1618	0.224633	1373.29
1619	0.224896	1369.22			1619	0.252151	1595.17			1619	0.225131	1468.17
1620	0.226207	1453.58			1620	0.254964	1618			1620	0.224086	1430.16
1621	0.221487	1426.61			1621	0.250686	1637.29			1621	0.228461	1411.55
1622	0.226533	1381.54			1622	0.251873	1622.64			1622	0.226075	1470.4
1623	0.224165	1403.17			1623	0.250989	1626.05			1623	0.223694	1435.32
1624	0.225688	1447.93			1624	0.252192	1633.56			1624	0.220189	1486.52
1625	0.222219	1418.49			1625	0.255068	1637.84			1625	0.220536	1333.23
1626	0.221019	1370.2			1626	0.24684	1588.62			1626	0.223779	1412.36
1627	0.222713	1393.28			1627	0.251301	1623.88			1627	0.225846	1417.21
1628	0.221929	1460.33			1628	0.254141	1664.45			1628	0.224646	1513.45
1629	0.221227	1400.86			1629	0.247664	1587.5			1629	0.226078	1445.16
1630	0.222373	1392.43			1630	0.249482	1596.97			1630	0.227085	1423.13
1631	0.224474	1374.41			1631	0.249924	1591.2			1631	0.227149	1403.33
1632	0.220256	1400.89			1632	0.254704	1625.14			1632	0.229056	1435.69
1633	0.2198	1399.26			1633	0.249515	1642.23			1633	0.229384	1499.69
1634	0.224835	1424.98			1634	0.252937	1583			1634	0.22617	1470
1635	0.225106	1481.94			1635	0.249987	1639.54			1635	0.226494	1435.4
1636	0.221686	1386.22			1636	0.24812	1584.74			1636	0.226127	1419.28
1637	0.227445	1405.71			1637	0.253564	1601.71			1637	0.226773	1473.47
1638	0.228842	1424.69			1638	0.251571	1587.71			1638	0.219889	1427.65
1639	0.230626	1494.65			1639	0.25109	1614.66			1639	0.227096	1410.96
1640	0.229603	1485.35			1640	0.248307	1575.47			1640	0.224702	1457.14
1641	0.229404	1441.22			1641	0.250926	1618.88			1641	0.226318	1441.58
1642	0.22867	1451.67			1642	0.25379	1597.86			1642	0.22515	1449.42
1643	0.228427	1431.44			1643	0.25166	1636.23			1643	0.21988	1393.28
1644	0.231489	1496.41			1644	0.252582	1604.21			1644	0.2224	1406.12
1645	0.232571	1446.96			1645	0.249784	1612.64			1645	0.22473	1413.63
1646	0.230104	1496.61			1646	0.251065	1571.84			1646	0.224854	1432.03
1647	0.228791	1464.83			1647	0.251362	1651.86			1647	0.224644	1451.12
1648	0.225719	1411.14			1648	0.24584	1606.34			1648	0.225544	1464.05
1649	0.231305	1430.96			1649	0.247269	1578.03			1649	0.226459	1347.44
1650	0.229517	1466.08			1650	0.251798	1590.6			1650	0.227076	1424.8
1651	0.228841	1443.23			1651	0.25036	1587.13			1651	0.228466	1474.43
1652	0.230695	1464.85			1652	0.24108	1544.9			1652	0.224928	1426.8
1653	0.228387	1462.71			1653	0.247402	1575.38			1653	0.22752	1402.01
1654	0.226959	1477.17			1654	0.252829	1634.69			1654	0.22988	1485.15
1655	0.229766	1447.18			1655	0.250939	1597.84			1655	0.2239	1467.44
1656	0.227515	1461.92			1656	0.251834	1579.92			1656	0.223932	1404.66
1657	0.225836	1471.58			1657	0.25391	1606.99			1657	0.226582	1395.34
1658	0.225029	1413.06			1658	0.255497	1702.47			1658	0.224505	1428.85
1659	0.225934	1404.99			1659	0.251937	1665.9			1659	0.226458	1425.13
1660	0.225334	1443.53			1660	0.253576	1609.26			1660	0.226363	1430.13
1661	0.227796	1461.68			1661	0.250185	1639.99			1661	0.226733	1406.88
1662	0.228613	1452.88			1662	0.25083	1616.15			1662	0.224557	1429.48
1663	0.22269	1418.67			1663	0.251656	1589.04			1663	0.22686	1431.38
1664	0.226081	1401.31			1664	0.255561	1627.3			1664	0.225051	1438.02
1665	0.226122	1483.96			1665	0.250503	1588.36			1665	0.223897	1442.66
1666	0.228233	1462.8			1666	0.252474	1593.53			1666	0.225326	1452.14
1667	0.229192	1445.65			1667	0.254692	1647.72			1667	0.227872	1421.46
1668	0.229897	1503.69			1668	0.255056	1659.45			1668	0.227754	1432.27
1669	0.232135	1451.99			1669	0.251415	1626.43			1669	0.226555	1461.21
1670	0.231743	1509.93			1670	0.253764	1561.33			1670	0.227081	1446.66
1671	0.233428	1468.95			1671	0.2495	1640.95			1671	0.227683	1409.95
1672	0.22796	1492.72			1672	0.251703	1629.94			1672	0.22709	1372.77
1673	0.232244	1463.93			1673	0.250666	1558.93			1673	0.227612	1450.23
1674	0.226802	1446.37			1674	0.251599	1600.51			1674	0.222454	1437.96
1675	0.229162	1433.42			1675	0.251341	1593.33			1675	0.224044	1417.62
1676	0.228451	1413.36			1676	0.255174	1583.66			1676	0.224397	1400.12
1677	0.228215	1445.84			1677	0.254733	1606.21			1677	0.219916	1452.81
1678	0.232691	1445.94			1678	0.247383	1603.55			1678	0.222833	1346.18
1679	0.229919	1464.16			1679	0.246374	1626.86			1679	0.222226	1435.22
1680	0.231759	1459.5			1680	0.24763	1546.71			1680	0.227431	1476.95
1681	0.220962	1463.98			1681	0.253596	1595.93			1681	0.222433	1422.33
1682	0.221857	1388.47			1682	0.252487	1651.93			1682	0.228762	1397.45
1683	0.224558	1387.45			1683	0.252969	1614.5			1683	0.225562	1406.67
1684	0.225403	1465.73			1684	0.249921	1582.94			1684	0.225043	1393.95
1685	0.231415	1370.6			1685	0.253799	1600.08			1685	0.225868	1431.68
1686	0.231858	1426.06			1686	0.256168	1657.45			1686	0.221735	1424.87
1687	0.230125	1436.97			1687	0.256763	1659.37			1687	0.224367	1369.07
1688	0.225786	1458.36			1688	0.255186	1612.76			1688	0.22113	1466.19
1689	0.232958	1482.49			1689	0.253761	1589.75			1689	0.218365	1351.4
1690	0.228147	1439.06			1690	0.253769	1650.69			1690	0.225614	1373.09
1691	0.230077	1373.18			1691	0.256967	1615.83			1691	0.226153	1513.7
1692	0.234143	1488.74			1692	0.252484	1648.32			1692	0.218435	1439.12
1693	0.229789	1396.52			1693	0.251116	1610.83			1693	0.217943	1459.71
1694	0.233258	1403.36			1694	0.251361	1644.81			1694	0.22248	1403.95
1695	0.232315	1464.05			1695	0.251548	1608.54			1695	0.22125	1387.98
1696	0.232013	1451.07			1696	0.250984	1633.01			1696	0.222355	1372.66
1697	0.227623	1448.29			1697	0.252164	1665.41			1697	0.22141	1394.1
1698	0.231236	1444.58			1698	0.251574	1641.32			1698	0.223789	1389.24
1699	0.233563	1458.26			1699	0.252385	1611.72			1699	0.222689	1407.98
1700	0.231388	1485.65			1700	0.253794	1622.75			1700	0.226129	1420.37
1701	0.23097	1517.1			1701	0.252427	1629.08			1701	0.225277	1380.89
1702	0.230918	1458.67			1702	0.243909	1578.46			1702	0.222151	1433.52
1703	0.235	1455.87			1703	0.249199	1552.67			1703	0.223193	1426.61
1704	0.232292	1495.65			1704	0.250611	1624.4			1704	0.227269	1405.93
1705	0.229269	1486.91			1705	0.25093	1635.15			1705	0.226697	1490.97
1706	0.225367	1401.22			1706	0.251169	1597.78			1706	0.226397	1427.13
1707	0.225452	1422.79			1707	0.250812	1635.81			1707	0.226065	1402.05
1708	0.222541	1411.75			1708	0.251242	1630.7			1708	0.226511	1433.71
1709	0.227328	1403.66			1709	0.249417	1611.16			1709	0.221735	1418.05
1710	0.226633	1440.15			1710	0.249334	1619.53			1710	0.22517	1428.62
1711	0.225817	1435.89			1711	0.251878	1557.07			1711	0.222526	1395.93
1712	0.226227	1439.94			1712	0.249066	1692.77			1712	0.22385	1438.45
1713	0.232638	1428.96			1713	0.252688	1643.76			1713	0.226311	1443.72
1714	0.230774	1437.47			1714	0.251311	1635.58			1714	0.224964	1468.61
1715	0.228442	1403.93			1715	0.248456	1640.92			1715	0.225634	1439.02
1716	0.226647	1421.11			1716	0.249611	1558.25			1716	0.224067	1434.3
1717	0.22928	1455.23			1717	0.251203	1558.23			1717	0.2217	1420.14
1718	0.233498	1492.17			1718	0.249837	1582.23			1718	0.216955	1368.99
1719	0.235182	1484.07			1719	0.248962	1576.82			1719	0.225151	1415.39
1720	0.231427	1425.42			1720	0.25147	1572.58			1720	0.222229	1410.58
1721	0.229517	1482.88			1721	0.249881	1587.13			1721	0.220861	1419.99
1722	0.233497	1550.13			1722	0.254283	1660.29			1722	0.224962	1427.79
1723	0.230146	1466.36			1723	0.253989	1652.31			1723	0.222913	1377.32
1724	0.227617	1456.45			1724	0.251072	1614.34			1724	0.219794	1375.53
1725	0.23459	1444.83			1725	0.249242	1586.16			1725	0.221787	1415.25
1726	0.235022	1524.87			1726	0.245559	1490.81			1726	0.220646	1361.9
1727	0.233468	1481.13			1727	0.250207	1580.35			1727	0.213727	1341.76
1728	0.234455	1512.92			1728	0.252862	1578.86			1728	0.209148	1303.79
1729	0.232934	1493.93			1729	0.247137	1584.37			1729	0.21429	1368.09
1730	0.235367	1510.48			1730	0.248667	1590.5			1730	0.224413	1299.55
1731	0.23522	1442.08			1731	0.249136	1610.06			1731	0.225312	1390.32
1732	0.229951	1493.47			1732	0.243821	1540.22			1732	0.22346	1442.4
1733	0.229367	1454.15			1733	0.255213	1598.62			1733	0.226143	1402
1734	0.237086	1423.36			1734	0.253757	1648.62			1734	0.225383	1464.31
1735	0.235745	1498.21			1735	0.250354	1603.2			1735	0.227698	1429.19
1736	0.231499	1521.4			1736	0.248351	1658.53			1736	0.22791	1501.9
1737	0.233143	1473.41			1737	0.252552	1594.45			1737	0.223531	1447.57
1738	0.237277	1512			1738	0.250248	1609.85			1738	0.222238	1385.47
1739	0.236137	1526.98			1739	0.248388	1621.32			1739	0.225208	1384.89
1740	0.233345	1536.33			1740	0.254385	1661.34			1740	0.224058	1436.96
1741	0.235592	1477.82			1741	0.251565	1620.58			1741	0.220696	1397.92
1742	0.237426	1454.76			1742	0.251814	1585.94			1742	0.225498	1387.92
1743	0.232969	1508.01			1743	0.248269	1597.56			1743	0.221401	1445.02
1744	0.235489	1507.06			1744	0.253054	1630			1744	0.222631	1437.5
1745	0.238533	1501.56			1745	0.250295	1610.45			1745	0.221894	1373.36
1746	0.23639	1510.96			1746	0.252217	1618.87			1746	0.225751	1437.35
1747	0.233428	1456.6			1747	0.246348	1601.24			1747	0.226178	1413.2
1748	0.235263	1535.94			1748	0.247662	1590.51			1748	0.226094	1471.46
1749	0.237726	1522.07			1749	0.253004	1601.11			1749	0.223476	1402.14
1750	0.23654	1463.88			1750	0.251245	1624.6			1750	0.223085	1452.02
1751	0.236156	1573.37			1751	0.247835	1574.12			1751	0.226565	1415.88
[truncated: 249 more rows]

## Sheet: I
Data for scatter plot of I, magenta data are selected
[truncated: 101 more rows]

[truncated: 3 more sheets: JK, L, S14]
