# Supplementary material for: Simulations reveal challenges to artificial community selection and possible strategies for success
Source: PLoS Biol. 2019 Jun 25;17(6):e3000295. doi: 10.1371/journal.pbio.3000295 (PMC6658139; doi:10.1371/journal.pbio.3000295)
Supplement: S2 Data — (XLSX) [file pbio.3000295.s059.xlsx]

## Sheet: A_left
1					cyan					gray
cycle #	average fp of selected Adults	average P(T) among selected Adults			cycle #	average fp of selected Adults	average P(T) among selected Adults			cycle #	average fp of selected Adults	average P(T) among selected Adults
1	0.129257	802.503			1	0.127879	794.048			1	0.129743	806.476
2	0.129126	828.161			2	0.123982	786.617			2	0.129602	859.563
3	0.129274	824.93			3	0.128242	802.559			3	0.129019	852.231
4	0.129379	828.22			4	0.125677	803.149			4	0.129278	778.257
5	0.128953	839.353			5	0.127361	815.987			5	0.128361	816.169
6	0.126181	754.974			6	0.124474	770.759			6	0.129126	754.411
7	0.128619	831.461			7	0.116963	786.176			7	0.12881	839.478
8	0.128929	769.225			8	0.118578	782.965			8	0.129192	810.189
9	0.128131	766.41			9	0.12167	804.852			9	0.127054	832.864
10	0.128769	836.907			10	0.127293	721.944			10	0.126758	787.194
11	0.129804	778.115			11	0.125455	714.886			11	0.12715	770.299
12	0.129492	771.93			12	0.124367	785.949			12	0.126191	800.657
13	0.129254	857.249			13	0.128775	873.965			13	0.129061	825.51
14	0.130059	813.838			14	0.128377	799.166			14	0.129678	771.466
15	0.130807	827.8			15	0.126845	813.106			15	0.129543	767.623
16	0.130749	846.505			16	0.127002	796.844			16	0.129091	791.366
17	0.130226	840.443			17	0.120947	783.157			17	0.129612	892.048
18	0.129778	807.567			18	0.125235	769.087			18	0.12857	774.604
19	0.129488	835.205			19	0.128339	812.029			19	0.127661	807.558
20	0.129387	825.052			20	0.129274	808.297			20	0.129216	836.911
21	0.12859	837.925			21	0.129124	815.568			21	0.129228	833.719
22	0.129324	810.756			22	0.125554	829.62			22	0.129178	820.595
23	0.128912	861.44			23	0.128427	747.416			23	0.127775	884.049
24	0.127932	787.9			24	0.12922	835.713			24	0.122337	762.312
25	0.127444	779.172			25	0.126733	810.164			25	0.11915	764.352
26	0.127189	844.974			26	0.123707	800.779			26	0.12465	808.711
27	0.129438	799.926			27	0.120253	766.77			27	0.127065	784.76
28	0.128173	789.676			28	0.118488	782.326			28	0.119393	780.253
29	0.127171	844.79			29	0.118787	727.397			29	0.128246	811.48
30	0.125747	777.357			30	0.129404	752.924			30	0.126993	796.665
31	0.121262	728.808			31	0.12951	808.114			31	0.12899	833.195
32	0.124016	806.882			32	0.127435	803.168			32	0.128892	849.09
33	0.124208	764.725			33	0.128957	772.229			33	0.128753	851.764
34	0.120815	717.327			34	0.129592	839.14			34	0.128734	836.4
35	0.120477	736.607			35	0.129606	784.188			35	0.124526	840.92
36	0.119208	768.666			36	0.129645	818.876			36	0.128765	824.001
37	0.12106	757.137			37	0.129793	805.938			37	0.129022	825.584
38	0.119771	721.414			38	0.128029	785.902			38	0.127772	805.547
39	0.119007	780.816			39	0.129554	787.162			39	0.125884	800.579
40	0.113845	716.072			40	0.129694	842.179			40	0.127001	760.108
41	0.114874	673.152			41	0.129082	845.748			41	0.1264	796.815
42	0.110658	685.466			42	0.128252	837.013			42	0.126274	854.204
43	0.114413	749.067			43	0.125363	806.963			43	0.124367	795.785
44	0.114655	751.036			44	0.127578	841.618			44	0.129457	829.188
45	0.113392	705.529			45	0.128919	848.21			45	0.129169	808.547
46	0.110368	714.496			46	0.12961	810.195			46	0.127813	758.71
47	0.105112	651.162			47	0.129339	855.064			47	0.129888	768.113
48	0.10881	679.377			48	0.129339	784.865			48	0.129126	826.814
49	0.106636	646.308			49	0.128722	787.441			49	0.129587	864.136
50	0.111791	694.943			50	0.129491	866.963			50	0.129122	850.083
51	0.113079	725.886			51	0.127553	800.92			51	0.12815	776.749
52	0.110413	706.988			52	0.120526	828.888			52	0.128092	832.152
53	0.11111	623.468			53	0.124501	753.665			53	0.129335	831.933
54	0.111892	684.785			54	0.129469	819.682			54	0.129676	770.196
55	0.112378	722.41			55	0.129589	806.64			55	0.128332	799.652
56	0.110417	682.92			56	0.129606	821.583			56	0.129711	820.729
57	0.111387	612.347			57	0.129498	847.101			57	0.129592	814.081
58	0.111071	726.38			58	0.129269	794.459			58	0.129565	794.735
59	0.110404	675.325			59	0.129075	839.037			59	0.126927	840.08
60	0.110317	692.008			60	0.126187	753.162			60	0.129672	836.732
61	0.110151	708.334			61	0.128479	800.481			61	0.129776	834.717
62	0.10899	697.625			62	0.128398	855.184			62	0.127173	862.81
63	0.108185	673.482			63	0.12917	838.661			63	0.124214	773.83
64	0.108775	673.943			64	0.129525	840.669			64	0.117654	704.786
65	0.107053	704.374			65	0.128805	888.166			65	0.120204	675.613
66	0.105647	668.763			66	0.128412	783.439			66	0.122075	810.302
67	0.107996	686.824			67	0.126325	820.767			67	0.124198	765.521
68	0.107712	629.52			68	0.128497	834.172			68	0.127539	783.646
69	0.104105	649.269			69	0.127604	773.774			69	0.128483	804.413
70	0.105515	636.464			70	0.12787	851.223			70	0.129632	810.846
71	0.106095	636.466			71	0.128017	821.352			71	0.129087	806.514
72	0.105056	667.358			72	0.12611	792.604			72	0.126737	792.463
73	0.101988	613.741			73	0.129449	849.616			73	0.124865	763.015
74	0.096919	620.041			74	0.129257	831.714			74	0.126033	797.102
75	0.0978563	609.961			75	0.128467	837.39			75	0.128041	810.842
76	0.105858	604.975			76	0.125451	826.993			76	0.129774	761.851
77	0.106106	658.781			77	0.125875	772.657			77	0.129687	882.581
78	0.105168	712.579			78	0.1239	814.72			78	0.129206	786.161
79	0.0944229	513.662			79	0.120517	784.108			79	0.129176	825.352
80	0.0925687	563.381			80	0.118295	707.835			80	0.129636	824.629
81	0.0964932	497.672			81	0.119378	722.807			81	0.127998	834.008
82	0.101505	612.683			82	0.117309	761.134			82	0.129965	799.099
83	0.10751	684.129			83	0.123813	763.875			83	0.1295	815.358
84	0.106829	656.424			84	0.124148	765.996			84	0.129618	808.038
85	0.1059	679.372			85	0.127812	772.692			85	0.128305	814.55
86	0.107741	715.488			86	0.128519	805.036			86	0.129317	798.102
87	0.105506	645.636			87	0.128803	857.863			87	0.126225	893.995
88	0.107792	637.916			88	0.129268	850.681			88	0.128594	791.168
89	0.105682	626.681			89	0.128031	860.551			89	0.129816	745.862
90	0.102961	664.983			90	0.128974	814.443			90	0.129896	854.818
91	0.0948771	584.145			91	0.129741	817.421			91	0.128727	744.374
92	0.0964532	627.62			92	0.129481	878.466			92	0.129881	852.464
93	0.102828	618.159			93	0.128955	806.509			93	0.129816	852.021
94	0.10364	624.015			94	0.130395	779.152			94	0.129984	850.308
95	0.1086	647.229			95	0.130088	866.683			95	0.129411	773.623
96	0.108467	715.327			96	0.129887	802.468			96	0.129579	802.748
97	0.108758	643.356			97	0.130233	821.147			97	0.129085	854.667
98	0.108656	657.334			98	0.130263	747.957			98	0.127511	873.958
99	0.108768	676.989			99	0.130844	820.471			99	0.129426	736.897
100	0.108645	665.945			100	0.12948	813.537			100	0.128192	850.884
101	0.108923	703.323			101	0.127075	771.247			101	0.123928	809.056
102	0.109163	677.595			102	0.129378	858.237			102	0.120855	739.14
103	0.106624	701.303			103	0.129421	826.523			103	0.124442	728.196
104	0.108523	709.361			104	0.127457	805.125			104	0.129223	808.13
105	0.106427	677.585			105	0.124676	758.037			105	0.125309	779.642
106	0.108401	631.473			106	0.12723	819.256			106	0.129535	828.367
107	0.108382	622.596			107	0.12576	843.016			107	0.126813	784.694
108	0.107651	715.114			108	0.122361	822.512			108	0.124455	812.701
109	0.106582	657.861			109	0.127763	835.157			109	0.130132	825.014
110	0.107739	617.143			110	0.126507	844.901			110	0.129805	825.447
111	0.106122	638.344			111	0.12241	780.069			111	0.126777	828.869
112	0.106517	665.956			112	0.126195	800.983			112	0.127741	827.729
113	0.10599	617.338			113	0.123533	808.253			113	0.125004	798.175
114	0.107374	634.876			114	0.122584	760.826			114	0.124588	798.25
115	0.106125	676.093			115	0.125445	748.622			115	0.122478	789.908
116	0.10955	675.279			116	0.125184	795.76			116	0.123983	725.717
117	0.110406	716.179			117	0.128246	793.757			117	0.121887	747.941
118	0.106653	684.475			118	0.126175	821.794			118	0.110451	700.464
119	0.106545	657.814			119	0.125152	786.035			119	0.108348	743.071
120	0.1034	718.686			120	0.125248	820.254			120	0.11757	680.204
121	0.103325	595.732			121	0.127991	820.532			121	0.109786	693.334
122	0.105037	602.747			122	0.127869	792.979			122	0.106418	704.14
123	0.105112	704.949			123	0.127354	743.721			123	0.104021	619.206
124	0.10249	638.522			124	0.126836	805.337			124	0.104851	647.587
125	0.108945	673.382			125	0.12661	790.807			125	0.117963	646.622
126	0.108412	705.409			126	0.126517	758.281			126	0.125067	704.825
127	0.106577	705.649			127	0.126019	850.504			127	0.126682	810.707
128	0.107814	665.752			128	0.125316	779.352			128	0.125097	797.317
129	0.108361	648.304			129	0.126335	756.034			129	0.127723	803.157
130	0.10868	706.259			130	0.125163	781.545			130	0.126841	845.203
131	0.108556	688.09			131	0.123725	798.063			131	0.124905	807.554
132	0.108064	663.029			132	0.124155	741.951			132	0.124701	729.941
133	0.108826	662.998			133	0.12351	776.645			133	0.126444	775.453
134	0.107716	687.152			134	0.118674	772.625			134	0.127277	799.919
135	0.107487	659.671			135	0.115464	715.461			135	0.121513	747.458
136	0.107376	618.699			136	0.116511	767.362			136	0.119967	739.417
137	0.106504	718.184			137	0.120751	723.157			137	0.118991	712.984
138	0.107072	726.338			138	0.122936	845.653			138	0.12241	785.825
139	0.104273	667.791			139	0.1197	744.094			139	0.123221	793.509
140	0.107322	650.251			140	0.110117	693.581			140	0.121983	800.082
141	0.105081	650.843			141	0.119326	802.424			141	0.128601	854.953
142	0.106926	634.497			142	0.123223	747.881			142	0.125821	794.138
143	0.10885	675.447			143	0.1237	757.626			143	0.125142	793.844
144	0.10906	652.419			144	0.125229	788.07			144	0.123883	774.358
145	0.107825	669.037			145	0.12619	837.359			145	0.123322	784.809
146	0.108974	680.56			146	0.126418	774.992			146	0.123891	807.373
147	0.110156	681.048			147	0.123657	815.165			147	0.114876	747.522
148	0.109782	650.637			148	0.122794	845.255			148	0.116386	736.241
149	0.108791	719.113			149	0.126521	742.289			149	0.128488	810.946
150	0.109098	606.688			150	0.121685	775.24			150	0.129247	813.202
151	0.10702	726.908			151	0.11738	750.544			151	0.128918	779.397
152	0.109451	695.107			152	0.119794	732.065			152	0.124554	825.727
153	0.107109	671.681			153	0.115202	702.713			153	0.129598	820.987
154	0.10472	667.811			154	0.118498	754.592			154	0.127155	800.573
155	0.103572	692.441			155	0.122827	718.168			155	0.129401	843.297
156	0.10326	623.042			156	0.121751	783.409			156	0.12959	837.118
157	0.103205	672.844			157	0.123287	788.679			157	0.129297	809.531
158	0.0965303	641.368			158	0.121598	789.638			158	0.127794	837.917
159	0.0988648	577.146			159	0.122956	768.622			159	0.128812	891.484
160	0.0955087	592.159			160	0.122325	749.345			160	0.12901	847.418
161	0.100787	601.784			161	0.121954	757.45			161	0.127536	806.166
162	0.10809	585.933			162	0.119597	794.469			162	0.124575	793.295
163	0.108092	687.978			163	0.12051	758.434			163	0.119791	758.087
164	0.110163	651.902			164	0.119643	731.88			164	0.112314	753.903
165	0.109945	674.015			165	0.121411	753.311			165	0.12068	746.62
166	0.10959	702.969			166	0.115152	819.712			166	0.126401	782.657
167	0.110087	657.752			167	0.119302	772.301			167	0.125772	788.387
168	0.10998	707.402			168	0.120632	806.473			168	0.125452	790.288
169	0.109564	721.146			169	0.119944	742.198			169	0.123946	758.07
170	0.109597	648.727			170	0.119094	734.485			170	0.125589	810.685
171	0.109716	585.952			171	0.117575	714.992			171	0.123723	747.944
172	0.108881	673.098			172	0.115713	769.995			172	0.119953	744.078
173	0.108153	662.276			173	0.121539	794.405			173	0.12771	821.21
174	0.108193	670.885			174	0.118725	841.715			174	0.128652	773.643
175	0.107883	665.874			175	0.113222	723.684			175	0.128816	756.045
176	0.108474	615.123			176	0.119539	698.363			176	0.124347	809.022
177	0.106298	714.945			177	0.121669	707.231			177	0.129553	820.749
178	0.107225	642.091			178	0.121959	777.344			178	0.128539	759.32
179	0.107687	693.849			179	0.121405	774.69			179	0.128018	760.685
180	0.108152	719.971			180	0.122081	727.612			180	0.123609	792.906
181	0.105638	655.303			181	0.123142	774.778			181	0.124741	797.315
182	0.107735	638.364			182	0.123233	766.898			182	0.125825	808.144
183	0.108758	635.396			183	0.123366	772.437			183	0.125802	789.391
184	0.106708	713.935			184	0.124509	780.389			184	0.129038	833.23
185	0.107642	741.383			185	0.123081	794.706			185	0.130009	823.81
186	0.109925	655.918			186	0.124151	730.206			186	0.128324	818.426
187	0.108354	724.24			187	0.122149	778.22			187	0.127317	794.073
188	0.109534	644.308			188	0.121043	698.58			188	0.129739	785.894
189	0.107633	636.663			189	0.118594	760.508			189	0.128788	869.976
190	0.10558	662.752			190	0.121715	780.475			190	0.125936	803.344
191	0.106332	683.431			191	0.118482	775.814			191	0.124861	822.564
192	0.10504	636.277			192	0.124957	774.511			192	0.125835	814.298
193	0.107638	674.01			193	0.124872	858.436			193	0.123326	815.441
194	0.107171	682.585			194	0.123103	753.12			194	0.128326	790.508
195	0.10335	638.749			195	0.123169	757.316			195	0.12912	738.916
196	0.107223	612.529			196	0.120599	828.344			196	0.128373	834.594
197	0.104443	723.127			197	0.119142	721.768			197	0.127255	862.983
198	0.106873	641.975			198	0.123182	804.488			198	0.125475	793.235
199	0.108252	659.289			199	0.121408	772.659			199	0.121523	723.231
200	0.10956	661.578			200	0.120007	758.396			200	0.126016	751.826
201	0.110314	639.425			201	0.123486	734.683			201	0.127578	828.235
202	0.110892	700.437			202	0.120602	769.238			202	0.130117	831.278
203	0.108812	727.38			203	0.115442	786.8			203	0.128996	808.005
204	0.108987	656.143			204	0.117409	701.72			204	0.127454	792.151
205	0.108627	659.047			205	0.115301	710.391			205	0.130132	852.634
206	0.108723	652.514			206	0.11468	753.286			206	0.128227	736.785
207	0.106872	673.649			207	0.11251	702.888			207	0.129826	794.235
208	0.10806	667.313			208	0.113659	704.679			208	0.129804	824.168
209	0.109278	621.544			209	0.112489	649.315			209	0.129394	844.759
210	0.110267	682.429			210	0.109699	639.812			210	0.128989	839.62
211	0.1096	662.083			211	0.116776	705.233			211	0.127387	827.457
212	0.108129	680.116			212	0.115014	727.357			212	0.129392	803.049
213	0.107392	645.449			213	0.110956	691.077			213	0.129529	842.213
214	0.104891	696.295			214	0.105815	720.018			214	0.129911	812.95
215	0.10498	658.515			215	0.0965704	602.802			215	0.128659	830.623
216	0.106586	617.552			216	0.0997112	545.26			216	0.128263	771.051
217	0.108157	698.554			217	0.102235	673.513			217	0.128818	799.236
218	0.109346	646.773			218	0.0990958	589.116			218	0.128784	858.442
219	0.10975	699.199			219	0.10246	642.453			219	0.129406	842.632
220	0.109388	701.572			220	0.106895	615.742			220	0.129749	812.321
221	0.109011	609.14			221	0.110965	663.145			221	0.128732	849.617
222	0.109561	711.28			222	0.127008	827.918			222	0.125832	821.715
223	0.109538	678.748			223	0.126106	794.609			223	0.128686	830.369
224	0.109997	674.747			224	0.126028	837.852			224	0.129812	841.452
225	0.110108	647.219			225	0.123708	812.009			225	0.129204	825.711
226	0.110036	722.957			226	0.127839	823.718			226	0.128834	793.704
227	0.108244	692.253			227	0.127245	810.591			227	0.129873	863.814
228	0.110061	663.078			228	0.122595	791.264			228	0.127668	902.381
229	0.110065	666.979			229	0.129175	812.465			229	0.129809	788.648
230	0.110178	740.308			230	0.129545	802.144			230	0.127799	818.714
231	0.104573	663.103			231	0.130351	805.945			231	0.127157	836.266
232	0.110663	720.546			232	0.130511	810.887			232	0.126967	765.813
233	0.109476	704.342			233	0.129252	844.89			233	0.126298	848.59
234	0.108863	671.494			234	0.130225	846.766			234	0.128597	852.009
235	0.110881	727.386			235	0.130183	847.847			235	0.128197	845.925
236	0.110535	684.458			236	0.129188	789.251			236	0.128229	779.998
237	0.109528	688.317			237	0.128394	806.455			237	0.128579	800.826
238	0.107457	619.24			238	0.129135	738.153			238	0.1286	795.924
239	0.106378	634.247			239	0.128003	791.851			239	0.126837	835.774
240	0.107215	669.622			240	0.124849	845.909			240	0.129297	891.192
241	0.108866	660.205			241	0.124917	795.837			241	0.130189	806.967
242	0.108494	715.933			242	0.124029	774.383			242	0.129398	858.015
243	0.109612	650.341			243	0.130304	798.652			243	0.122284	784.472
244	0.109016	680.296			244	0.129739	829.806			244	0.125914	760.542
245	0.105294	663.903			245	0.13058	885.33			245	0.127759	827.061
246	0.100917	632.614			246	0.128712	796.784			246	0.125382	808.358
247	0.0997735	599.807			247	0.129083	840.855			247	0.126468	789.35
248	0.105445	623.049			248	0.129158	818.44			248	0.127141	744.439
249	0.109245	671.643			249	0.127605	789.752			249	0.129151	861.832
250	0.109262	652.557			250	0.130551	784.521			250	0.128566	807.417
251	0.103452	639.979			251	0.130177	866.129			251	0.129729	775.726
252	0.103336	639.53			252	0.129242	805.162			252	0.128224	790.905
253	0.0981517	619.915			253	0.129011	856.715			253	0.130011	841.847
254	0.0905645	572.004			254	0.128936	862.857			254	0.129807	829.525
255	0.0961049	536.769			255	0.125658	811.484			255	0.129723	790.304
256	0.102063	620.332			256	0.127711	862.144			256	0.128051	840.127
257	0.104078	642.527			257	0.128916	765.744			257	0.130237	821.186
258	0.105206	666.863			258	0.129053	823.032			258	0.130004	799.073
259	0.107278	699.696			259	0.129064	829.834			259	0.129916	826.468
260	0.105892	604.633			260	0.125504	822.98			260	0.129514	868.64
261	0.107835	704.835			261	0.12565	729.607			261	0.127651	781.196
262	0.106566	708.971			262	0.120596	832.428			262	0.126797	831.895
263	0.104739	662.292			263	0.117962	721.482			263	0.123462	788.353
264	0.10624	613.248			264	0.119485	751.255			264	0.124363	734.18
265	0.106341	594.449			265	0.126491	840.486			265	0.12938	873.671
266	0.103501	662.012			266	0.127064	818.237			266	0.12699	823.361
267	0.109011	650.472			267	0.126587	756.069			267	0.127721	785.791
268	0.110297	677.034			268	0.125681	832.253			268	0.128408	772.971
269	0.110054	707.918			269	0.126369	777.344			269	0.124848	860.573
270	0.104395	680.345			270	0.123043	777.049			270	0.119238	727.062
271	0.109342	670.53			271	0.122852	728.049			271	0.122109	768.301
272	0.11108	656.015			272	0.12266	801.621			272	0.125969	754.045
273	0.109556	685.357			273	0.125621	762.629			273	0.126058	756.018
274	0.108413	649.05			274	0.126314	757.142			274	0.129234	787.172
275	0.110433	656.266			275	0.125023	819.942			275	0.128134	794.18
276	0.108341	668.258			276	0.123503	826.673			276	0.131317	832.212
277	0.108068	650.046			277	0.122838	847.875			277	0.131688	853.217
278	0.10887	667.646			278	0.118766	690.722			278	0.130851	786.134
279	0.109969	737.195			279	0.123671	814.121			279	0.130462	877.424
280	0.111011	692.046			280	0.126895	786.92			280	0.131078	761.723
281	0.110404	715.083			281	0.126819	848.792			281	0.131488	815.804
282	0.107367	646.456			282	0.123693	759.032			282	0.124888	826.165
283	0.104434	606.264			283	0.125156	691.232			283	0.128454	849.673
284	0.104268	605.764			284	0.125477	773.348			284	0.125544	770.459
285	0.103243	575.956			285	0.126276	768.52			285	0.116894	711.901
286	0.111413	650.019			286	0.124893	779.246			286	0.118492	715.918
287	0.110318	727.797			287	0.122135	716.053			287	0.121009	740.543
288	0.109473	744.183			288	0.12255	728.68			288	0.124561	796.479
289	0.111101	656.865			289	0.122537	796.046			289	0.128587	758.727
290	0.11084	702.468			290	0.121263	739.482			290	0.132546	874.918
291	0.111061	700.314			291	0.125125	739.823			291	0.132559	874.651
292	0.109243	700.994			292	0.124522	850.216			292	0.131945	835.212
293	0.108578	675.758			293	0.121297	822.205			293	0.132756	842.445
294	0.111392	713.777			294	0.114249	759.846			294	0.131662	820.721
295	0.109673	693.286			295	0.10168	695.378			295	0.128679	743.675
296	0.109132	688.422			296	0.0947933	555.699			296	0.127617	813.955
297	0.108601	666.104			297	0.0938595	578.161			297	0.133256	835.604
298	0.108172	694.707			298	0.104394	677.529			298	0.131419	858.608
299	0.109137	645.27			299	0.101387	603.95			299	0.130883	791.775
300	0.107969	726.04			300	0.10115	619.26			300	0.133821	775.454
301	0.109795	667.599			301	0.109192	643.836			301	0.13392	920.58
302	0.108167	623.417			302	0.114212	717.773			302	0.133563	815.02
303	0.109291	678.755			303	0.111868	716.773			303	0.132974	841.673
304	0.108773	694.009			304	0.110556	695.073			304	0.132392	801.131
305	0.108931	691.97			305	0.106902	615.09			305	0.132709	897.851
306	0.105059	664.848			306	0.0998705	621.719			306	0.13017	802.825
307	0.105061	654.511			307	0.102628	650.277			307	0.134255	818.499
308	0.109799	681.078			308	0.100531	633.919			308	0.134191	861.656
309	0.111513	694.016			309	0.10802	667.674			309	0.134273	869.98
310	0.111513	742.592			310	0.113721	653.077			310	0.132807	835.942
311	0.108379	635.966			311	0.110709	740.196			311	0.13414	914.729
312	0.110173	729.303			312	0.111351	703.418			312	0.133591	871.103
313	0.109547	664.64			313	0.1195	713.489			313	0.132881	783.325
314	0.11096	669.977			314	0.115019	738.302			314	0.133997	854.963
315	0.10952	647.918			315	0.110144	702.781			315	0.131547	844.892
316	0.11085	666.216			316	0.105926	597.136			316	0.134618	814.571
317	0.107772	695.805			317	0.111749	717.204			317	0.133166	818.04
318	0.110787	687.86			318	0.104611	626.499			318	0.133735	895.666
319	0.107848	637.162			319	0.100763	621.325			319	0.133768	897.819
320	0.108934	739.82			320	0.0985351	598.37			320	0.134088	812.741
321	0.111018	672.1			321	0.0900394	571.667			321	0.133892	881.268
322	0.109992	662.204			322	0.0763342	443.045			322	0.134135	778.683
323	0.109721	673.953			323	0.0763958	418.503			323	0.132981	798.992
324	0.112047	698.899			324	0.0724141	409.637			324	0.131829	812.874
325	0.111671	687.225			325	0.0681446	382.075			325	0.131924	786.106
326	0.111967	687.278			326	0.0594362	371.572			326	0.134021	852.194
327	0.109812	734.418			327	0.052647	309.306			327	0.134263	825.776
328	0.106413	647.543			328	0.0455625	279.549			328	0.133901	881.707
329	0.110938	701.162			329	0.0463338	282.733			329	0.134003	885.884
330	0.111111	683.167			330	0.0490706	265.818			330	0.134235	788.487
331	0.1101	682.163			331	0.0376133	252.585			331	0.133545	797.923
332	0.109237	657.37			332	0.0406292	278.042			332	0.13203	853.062
333	0.100006	604.307			333	0.0379567	214.788			333	0.133587	847.309
334	0.0893367	559.848			334	0.0263226	136.096			334	0.131533	820.051
335	0.0902474	552.867			335	0.0308695	203.217			335	0.127391	817.14
336	0.0990584	629.344			336	0.0311424	159.277			336	0.126639	848.358
337	0.0967355	589.986			337	0.0282102	159.913			337	0.133369	790.977
338	0.101269	620.597			338	0.0230595	127.155			338	0.131402	805.605
339	0.112844	664.387			339	0.02293	106.226			339	0.134163	876.852
340	0.112301	720.54			340	0.0188878	124.384			340	0.13449	881.274
341	0.112229	651.903			341	0.0161724	88.0256			341	0.134774	872.253
342	0.111762	692.653			342	0.0143783	92.5484			342	0.131906	787.997
343	0.11222	733.115			343	0.0111919	46.2539			343	0.13407	884.821
344	0.110312	722.69			344	0.00642846	27.1438			344	0.134151	835.921
345	0.112298	679.382			345	0.00397824	16.7248			345	0.133814	868.69
346	0.112347	693.054			346	0.00607747	31.9946			346	0.131836	845.407
347	0.109796	705.104			347	0.00423827	22.8589			347	0.127798	780.991
348	0.11172	703.814			348	0.00380417	19.145			348	0.124016	741.915
349	0.109385	723.999			349	0.00651185	38.8284			349	0.134315	741.682
350	0.111811	689.859			350	0.00583138	38.5664			350	0.132186	847.736
351	0.111877	706.402			351	0.00572475	29.6379			351	0.134056	839.08
352	0.111633	746.442			352	0.003832	22.2233			352	0.128012	862.412
353	0.111294	686.979			353	0.00197979	11.4557			353	0.128807	801.195
354	0.108809	658.901			354	0.00588626	32.7238			354	0.134292	797.782
355	0.112486	663.819			355	0.0102059	54.0271			355	0.13389	796.269
356	0.112404	617.993			356	0.0157742	105.84			356	0.131544	838.28
357	0.111482	674.635			357	0.0141764	79.9894			357	0.131312	818.311
358	0.110459	722.541			358	0.0114783	63.0906			358	0.131175	800.639
359	0.107153	661.318			359	0.00596781	32.2161			359	0.132835	797.936
360	0.106691	657.793			360	0.00816376	48.3883			360	0.127547	830.596
361	0.103333	677.048			361	0.00680222	29.3725			361	0.125431	819.305
362	0.105519	707.128			362	0.0132725	69.313			362	0.130196	814.256
363	0.106926	674.106			363	0.0120889	67.4456			363	0.127158	873.882
364	0.103967	648.373			364	0.00845278	48.6329			364	0.130722	810.824
365	0.102934	657.604			365	0.00411399	17.9748			365	0.134826	853.078
366	0.101133	660.822			366	0.00286266	15.0956			366	0.133887	884.807
367	0.0983537	581.891			367	0.00190117	13.0646			367	0.130138	836.386
368	0.0992145	597.657			368	0	0			368	0.132572	831.038
369	0.10455	633.461			369	0	0			369	0.134174	830.449
370	0.10603	678.221			370	0	0			370	0.131919	790.916
371	0.107179	646.563			371	0	0			371	0.131318	832.273
372	0.107614	681.739			372	0	0			372	0.130228	824.042
373	0.10742	659.852			373	0	0			373	0.132075	813.534
374	0.106865	659.865			374	0	0			374	0.133667	811.614
375	0.107481	643.272			375	0	0			375	0.134331	851.195
376	0.106945	669.197			376	0	0			376	0.134429	884.157
377	0.105297	605.88			377	0	0			377	0.135159	848.453
378	0.103969	729.17			378	0	0			378	0.136314	853.326
379	0.104368	657.607			379	0	0			379	0.134853	862.098
380	0.10315	637.766			380	0	0			380	0.130507	827.127
381	0.104554	675.022			381	0	0			381	0.129939	811.218
382	0.105351	708.374			382	0	0			382	0.134473	840.811
383	0.103046	617.814			383	0	0			383	0.13332	910.583
384	0.101062	653.934			384	0	0			384	0.128461	821.268
385	0.100905	629.855			385	0	0			385	0.13292	783.371
386	0.102445	674.724			386	0	0			386	0.131973	902.679
387	0.100889	576.028			387	0	0			387	0.128116	852.648
388	0.103027	651.426			388	0	0			388	0.129634	813.437
389	0.102626	647.333			389	0	0			389	0.130121	777.781
390	0.102729	668.546			390	0	0			390	0.131415	846.039
391	0.103302	611.032			391	0	0			391	0.131735	826.653
392	0.103383	662.717			392	0	0			392	0.130304	843.527
393	0.102972	635.54			393	0	0			393	0.129667	797.24
394	0.0998693	650.993			394	0	0			394	0.126113	768.905
395	0.0940737	591.641			395	0	0			395	0.128264	823.369
396	0.0981115	580.135			396	0	0			396	0.130459	843.88
397	0.0955991	615.168			397	0	0			397	0.130729	805.14
398	0.0917577	562.011			398	0	0			398	0.131287	788.383
399	0.102555	593.825			399	0	0			399	0.130388	809.81
400	0.102502	693.398			400	0	0			400	0.131018	807.258
401	0.102964	628.767			401	0	0			401	0.129405	834.112
402	0.103332	595.477			402	0	0			402	0.129687	883.796
403	0.102495	682.191			403	0	0			403	0.124108	829.859
404	0.102721	606.64			404	0	0			404	0.125335	778.456
405	0.102977	614.079			405	0	0			405	0.127598	851.707
406	0.102502	650.412			406	0	0			406	0.125637	812.975
407	0.100997	657.691			407	0	0			407	0.11746	739.321
408	0.0988182	583.5			408	0	0			408	0.110896	743.949
409	0.102946	592.363			409	0	0			409	0.111958	693.32
410	0.101363	627.741			410	0	0			410	0.112915	680.734
411	0.10282	678.448			411	0	0			411	0.115973	738.573
412	0.0995055	669.835			412	0	0			412	0.111476	717.438
413	0.102403	630.38			413	0	0			413	0.122695	692.877
414	0.102952	629.633			414	0	0			414	0.127336	846.293
415	0.100993	655.048			415	0	0			415	0.127005	779.641
416	0.100846	609.89			416	0	0			416	0.125604	788.091
417	0.103307	580.741			417	0	0			417	0.12209	789.045
418	0.102585	666.222			418	0	0			418	0.125455	841.499
419	0.100753	637.316			419	0	0			419	0.125027	743.094
420	0.100973	618.181			420	0	0			420	0.123101	718.906
421	0.0986214	566.057			421	0	0			421	0.122396	682.236
422	0.0968077	652.212			422	0	0			422	0.121349	748.195
423	0.0970427	639.074			423	0	0			423	0.123038	763.096
424	0.101805	646.956			424	0	0			424	0.121837	762.228
425	0.102803	582.752			425	0	0			425	0.125834	749.403
426	0.100802	641.836			426	0	0			426	0.124111	788.906
427	0.103208	611.246			427	0	0			427	0.126403	801.361
428	0.103015	628.651			428	0	0			428	0.125678	821.794
429	0.10261	693.789			429	0	0			429	0.125504	764.153
430	0.102774	628.971			430	0	0			430	0.124738	852.329
431	0.103115	623.969			431	0	0			431	0.122158	768.806
432	0.102738	651.428			432	0	0			432	0.12348	773.308
433	0.102408	608.721			433	0	0			433	0.120592	817.374
434	0.103162	588.329			434	0	0			434	0.118577	752.682
435	0.102814	639.65			435	0	0			435	0.116924	717.296
436	0.102978	641.243			436	0	0			436	0.118287	711.632
437	0.102875	654.386			437	0	0			437	0.121552	835.303
438	0.101545	645.615			438	0	0			438	0.126953	731.631
439	0.099527	634.5			439	0	0			439	0.127264	820.012
440	0.0990366	627.813			440	0	0			440	0.126923	766.843
441	0.100922	636.934			441	0	0			441	0.127075	750.291
442	0.096498	594.113			442	0	0			442	0.126338	777.063
443	0.0981505	592.374			443	0	0			443	0.126346	725.946
444	0.103496	585.513			444	0	0			444	0.123279	813.47
445	0.102753	672.884			445	0	0			445	0.12522	804.119
446	0.101716	658.775			446	0	0			446	0.126592	763.202
447	0.103036	651.694			447	0	0			447	0.124757	770.888
448	0.102953	583.546			448	0	0			448	0.127483	741.602
449	0.100951	572.045			449	0	0			449	0.127701	792.717
450	0.102509	698.632			450	0	0			450	0.127158	773.498
451	0.102275	671.341			451	0	0			451	0.127548	904.81
452	0.100662	616.516			452	0	0			452	0.127903	729.941
453	0.102888	641.954			453	0	0			453	0.126546	785.277
454	0.102256	663.176			454	0	0			454	0.12455	808.378
455	0.100129	654.645			455	0	0			455	0.126617	839.794
456	0.0990514	628.236			456	0	0			456	0.125539	762.904
457	0.10299	628.075			457	0	0			457	0.124203	800.003
458	0.102979	599.449			458	0	0			458	0.126767	807.665
459	0.102359	617.94			459	0	0			459	0.122044	801.307
460	0.102611	691.57			460	0	0			460	0.116651	720.847
461	0.102548	644.158			461	0	0			461	0.108207	718.566
462	0.102411	643.531			462	0	0			462	0.0997774	623.258
463	0.101326	651.904			463	0	0			463	0.108133	636.515
464	0.102349	644.298			464	0	0			464	0.107962	667.631
465	0.0993371	677.789			465	0	0			465	0.113509	682.143
466	0.102878	561.696			466	0	0			466	0.116513	684.032
467	0.100827	595.708			467	0	0			467	0.127735	793.685
468	0.0998439	643.324			468	0	0			468	0.127701	757.268
469	0.0986073	628.293			469	0	0			469	0.127929	792.382
470	0.0934214	540.359			470	0	0			470	0.123825	770.607
471	0.0989781	543.878			471	0	0			471	0.127773	776.665
472	0.102318	627.535			472	0	0			472	0.127451	798.528
473	0.0997473	636.51			473	0	0			473	0.127272	790.547
474	0.102114	625.96			474	0	0			474	0.128771	800.205
475	0.0979675	552.575			475	0	0			475	0.127551	792.45
476	0.0981681	589.688			476	0	0			476	0.127698	748.957
477	0.0971816	650.582			477	0	0			477	0.127143	816.647
478	0.0990257	633.225			478	0	0			478	0.125619	838.462
479	0.10242	639.85			479	0	0			479	0.124419	794.052
480	0.101405	633.912			480	0	0			480	0.127206	829.336
481	0.103023	665.351			481	0	0			481	0.12745	838.208
482	0.10141	672.579			482	0	0			482	0.127698	764.45
483	0.102867	667.05			483	0	0			483	0.127784	874.563
484	0.103135	646.911			484	0	0			484	0.127038	793.01
485	0.103233	597.514			485	0	0			485	0.124833	816.606
486	0.102907	714.487			486	0	0			486	0.127225	818.939
487	0.102892	621.593			487	0	0			487	0.124777	740.359
488	0.1019	638.691			488	0	0			488	0.127192	766.575
489	0.100042	635.449			489	0	0			489	0.126837	763.341
490	0.0918365	604.005			490	0	0			490	0.127416	829.996
491	0.0943633	591.717			491	0	0			491	0.124198	793.439
492	0.10292	613.563			492	0	0			492	0.12513	777.265
493	0.102949	695.955			493	0	0			493	0.120921	786.33
494	0.10285	696.334			494	0	0			494	0.126967	812.74
495	0.0994016	590.171			495	0	0			495	0.127633	811.04
496	0.0981721	661.448			496	0	0			496	0.127194	791.358
497	0.101008	609.108			497	0	0			497	0.124535	777.325
498	0.100961	634.273			498	0	0			498	0.116475	718.119
499	0.0965112	605.843			499	0	0			499	0.118508	724.71
500	0.0951456	548.798			500	0	0			500	0.118336	754.218
501	0.0928322	583.094			501	0	0			501	0.118603	742.184
502	0.0880284	496.705			502	0	0			502	0.111095	700.976
503	0.0945693	530.653			503	0	0			503	0.113338	685.854
504	0.0989608	546.211			504	0	0			504	0.116592	699.783
505	0.101849	630.06			505	0	0			505	0.120943	785.44
506	0.101674	633.314			506	0	0			506	0.12444	793.323
507	0.101265	614.543			507	0	0			507	0.123811	757.51
508	0.100561	580.579			508	0	0			508	0.127554	769.776
509	0.100158	628.44			509	0	0			509	0.125307	823.944
510	0.0932047	592.666			510	0	0			510	0.127608	814.888
511	0.0933075	576.793			511	0	0			511	0.127558	799.19
512	0.0919475	531.297			512	0	0			512	0.125853	767.721
513	0.0998298	651.94			513	0	0			513	0.127694	788.121
514	0.0976428	603.937			514	0	0			514	0.127677	796.142
515	0.0975029	575.291			515	0	0			515	0.125521	771.13
516	0.102218	615.877			516	0	0			516	0.117701	769.845
517	0.10235	592.41			517	0	0			517	0.115607	711.817
518	0.0990801	577.18			518	0	0			518	0.117542	746.113
519	0.0998216	574.547			519	0	0			519	0.110573	752.047
520	0.100841	632.68			520	0	0			520	0.101659	636.45
521	0.0957664	645.75			521	0	0			521	0.103559	589.28
522	0.103085	628.654			522	0	0			522	0.108772	580.945
523	0.103116	664.924			523	0	0			523	0.107736	656.244
524	0.102674	645.914			524	0	0			524	0.116803	705.417
525	0.101671	643.003			525	0	0			525	0.126736	742.325
526	0.101864	651.991			526	0	0			526	0.128935	810.799
527	0.100336	615.227			527	0	0			527	0.129991	770.898
528	0.10249	667.237			528	0	0			528	0.129771	887.081
529	0.102428	620.048			529	0	0			529	0.128352	839.635
530	0.101615	615.042			530	0	0			530	0.125658	748.626
531	0.10284	618.271			531	0	0			531	0.125173	767.097
532	0.102401	685.568			532	0	0			532	0.12636	749.528
533	0.102703	652.467			533	0	0			533	0.126573	851.167
534	0.102771	571.178			534	0	0			534	0.12463	808.039
535	0.0996224	610.916			535	0	0			535	0.126843	825.354
536	0.0969117	671.531			536	0	0			536	0.125926	782.665
537	0.102814	664.725			537	0	0			537	0.124023	789.802
538	0.102183	692.591			538	0	0			538	0.124007	832.54
539	0.099614	640.935			539	0	0			539	0.124956	776.842
540	0.0946153	610.598			540	0	0			540	0.125378	756.419
541	0.0951706	583.224			541	0	0			541	0.122481	794.236
542	0.0984456	581.58			542	0	0			542	0.123393	815.099
543	0.100697	631.961			543	0	0			543	0.122231	761.585
544	0.101588	668.564			544	0	0			544	0.11561	734.128
545	0.101704	657.351			545	0	0			545	0.114542	737.518
546	0.101597	583.53			546	0	0			546	0.119524	687.263
547	0.101151	626.14			547	0	0			547	0.120433	738.731
548	0.0987222	562.381			548	0	0			548	0.124799	820.326
549	0.101089	637.96			549	0	0			549	0.123215	797.357
550	0.10141	623.052			550	0	0			550	0.125805	770.334
551	0.101188	654.174			551	0	0			551	0.125774	758.984
552	0.100883	662.122			552	0	0			552	0.120543	826.682
553	0.0998737	630.774			553	0	0			553	0.11348	742.755
554	0.101724	602.418			554	0	0			554	0.104529	610.377
555	0.0998771	647.133			555	0	0			555	0.101071	640.752
556	0.0991293	649.866			556	0	0			556	0.0925843	590.345
557	0.100542	595.565			557	0	0			557	0.0844592	545.706
558	0.100732	663.302			558	0	0			558	0.0762482	507.725
559	0.100428	666.403			559	0	0			559	0.0835173	506.664
560	0.100355	628.117			560	0	0			560	0.0835357	477.491
561	0.100587	681.672			561	0	0			561	0.08681	498.267
562	0.100663	627.293			562	0	0			562	0.0810287	542.588
563	0.0992485	610.743			563	0	0			563	0.0863331	566.468
564	0.0974833	608.052			564	0	0			564	0.0860453	534.817
565	0.0968147	620.302			565	0	0			565	0.0713954	509.589
566	0.0983271	569.374			566	0	0			566	0.066959	416.014
567	0.100038	571.71			567	0	0			567	0.0645589	396.21
568	0.100617	621.357			568	0	0			568	0.0682725	420.012
569	0.100565	654.231			569	0	0			569	0.0671714	428.528
570	0.0996434	607.12			570	0	0			570	0.0669193	418.719
571	0.0980031	610.116			571	0	0			571	0.0567523	359.297
572	0.100588	678.201			572	0	0			572	0.0616706	360.606
573	0.0984711	612.076			573	0	0			573	0.0442475	282.063
574	0.0963885	587.108			574	0	0			574	0.0372095	196.879
575	0.100129	650.378			575	0	0			575	0.035073	196.251
576	0.0993896	608.584			576	0	0			576	0.0327535	198.322
577	0.0978584	608.453			577	0	0			577	0.0312252	165.015
578	0.0998703	614.622			578	0	0			578	0.0339936	221.39
579	0.0992746	619.749			579	0	0			579	0.0308825	146.806
580	0.0990745	637.982			580	0	0			580	0.0215279	141.564
581	0.0987849	672.515			581	0	0			581	0.0260651	124.972
582	0.092836	622.785			582	0	0			582	0.0177806	95.7071
583	0.0866723	558.88			583	0	0			583	0.0104978	60.4871
584	0.0910238	575.991			584	0	0			584	0.0101891	61.9222
585	0.0969399	634.634			585	0	0			585	0.0112381	75.1091
586	0.0988702	586.966			586	0	0			586	0.0153482	102.716
587	0.0990835	614.121			587	0	0			587	0.0152249	81.531
588	0.0980596	581.542			588	0	0			588	0.0125681	62.957
589	0.0923646	586.137			589	0	0			589	0.0127858	67.3726
590	0.0946708	594.268			590	0	0			590	0.0175387	86.3424
591	0.0997747	619.218			591	0	0			591	0.0118128	67.9262
592	0.0977346	606.188			592	0	0			592	0.0125913	63.485
593	0.0963612	609.022			593	0	0			593	0.0158203	83.6495
594	0.0902362	563.314			594	0	0			594	0.00936053	49.8404
595	0.091614	563.095			595	0	0			595	0.00781057	36.5572
596	0.0964839	611.334			596	0	0			596	0.0079709	35.2379
597	0.0970484	626.86			597	0	0			597	0.00521652	28.4296
598	0.0989569	582.854			598	0	0			598	0.00681841	37.9189
599	0.0968591	670.373			599	0	0			599	0.0107398	53.004
600	0.0968316	600.97			600	0	0			600	0.013852	77.235
601	0.0981292	639.927			601	0	0			601	0.012104	62.0893
602	0.0987144	667.745			602	0	0			602	0.0172414	97.8227
603	0.0974037	606.99			603	0	0			603	0.0207937	115.104
604	0.0961793	641.461			604	0	0			604	0.020065	107.911
605	0.096704	561.846			605	0	0			605	0.0183404	89.8863
606	0.0938916	500.854			606	0	0			606	0.019376	117.235
607	0.0951115	570.553			607	0	0			607	0.0191078	113.39
608	0.0930267	546.08			608	0	0			608	0.021172	125.435
609	0.0964717	591.169			609	0	0			609	0.0163796	89.5208
610	0.0956752	599.202			610	0	0			610	0.0203269	115.063
611	0.100407	639.901			611	0	0			611	0.0227721	131.64
612	0.0989309	627.336			612	0	0			612	0.0187285	82.4378
613	0.09685	636.964			613	0	0			613	0.0135888	80.2506
614	0.0967193	615.317			614	0	0			614	0.00914509	51.459
615	0.0946303	554.545			615	0	0			615	0.00905658	52.9768
616	0.0970213	600.447			616	0	0			616	0.00707973	35.9777
617	0.0952932	592.647			617	0	0			617	0.00435934	24.4364
618	0.0988887	544.753			618	0	0			618	0.00382795	20.3863
619	0.0958664	597.269			619	0	0			619	0.00311493	19.3087
620	0.0985595	580.753			620	0	0			620	0.00318312	17.1677
621	0.100598	616.572			621	0	0			621	0.00246777	15.6326
622	0.0953008	591.554			622	0	0			622	0.00881116	49.3719
623	0.100528	592.747			623	0	0			623	0.00802483	35.0286
624	0.100436	619.035			624	0	0			624	0.00573854	31.8064
625	0.100134	636.18			625	0	0			625	0.00737994	40.0153
626	0.0997413	611.886			626	0	0			626	0.0029393	14.968
627	0.0992285	603.546			627	0	0			627	0.000901455	3.71459
628	0.0976654	624.09			628	0	0			628	0	0
629	0.0941798	561.069			629	0	0			629	0	0
630	0.0936669	528.666			630	0	0			630	0	0
631	0.0975554	581.624			631	0	0			631	0	0
632	0.0998752	632.902			632	0	0			632	0	0
633	0.0990223	624.803			633	0	0			633	0	0
634	0.0994508	572.815			634	0	0			634	0	0
635	0.0982256	572.978			635	0	0			635	0	0
636	0.0998429	639.541			636	0	0			636	0	0
637	0.0974168	605.245			637	0	0			637	0	0
638	0.0949364	595.005			638	0	0			638	0	0
639	0.099607	626.167			639	0	0			639	0	0
640	0.100045	627.6			640	0	0			640	0	0
641	0.0992336	589.636			641	0	0			641	0	0
642	0.0982521	632.691			642	0	0			642	0	0
643	0.100009	656.766			643	0	0			643	0	0
644	0.0990069	597.15			644	0	0			644	0	0
645	0.0996878	624.124			645	0	0			645	0	0
646	0.100137	637.768			646	0	0			646	0	0
647	0.101263	664.29			647	0	0			647	0	0
648	0.100985	626.872			648	0	0			648	0	0
649	0.0963325	615.249			649	0	0			649	0	0
650	0.0962844	615.195			650	0	0			650	0	0
651	0.0926657	545.918			651	0	0			651	0	0
652	0.0957331	571.513			652	0	0			652	0	0
653	0.100056	686.533			653	0	0			653	0	0
654	0.101222	613.791			654	0	0			654	0	0
655	0.10108	664.929			655	0	0			655	0	0
656	0.0985085	674.652			656	0	0			656	0	0
657	0.099261	612.701			657	0	0			657	0	0
658	0.0992966	595.763			658	0	0			658	0	0
659	0.099359	628.482			659	0	0			659	0	0
660	0.0986221	603.528			660	0	0			660	0	0
661	0.0980107	602.566			661	0	0			661	0	0
662	0.0982612	590.361			662	0	0			662	0	0
663	0.100768	624.36			663	0	0			663	0	0
664	0.10209	685.668			664	0	0			664	0	0
665	0.0988663	631.029			665	0	0			665	0	0
666	0.0938202	610.231			666	0	0			666	0	0
667	0.0990694	559.65			667	0	0			667	0	0
668	0.0957343	599.262			668	0	0			668	0	0
669	0.0973645	596.801			669	0	0			669	0	0
670	0.0929819	569.659			670	0	0			670	0	0
671	0.0889918	624.959			671	0	0			671	0	0
672	0.0880168	539.225			672	0	0			672	0	0
673	0.0848359	502.048			673	0	0			673	0	0
674	0.0875675	595.641			674	0	0			674	0	0
675	0.0910522	569.003			675	0	0			675	0	0
676	0.0967978	587.031			676	0	0			676	0	0
677	0.0955155	579.151			677	0	0			677	0	0
678	0.0963373	582.225			678	0	0			678	0	0
679	0.0978863	620.613			679	0	0			679	0	0
680	0.0980868	629.222			680	0	0			680	0	0
681	0.0959938	597.737			681	0	0			681	0	0
682	0.0845006	549.995			682	0	0			682	0	0
683	0.0867846	519.483			683	0	0			683	0	0
684	0.0871994	490.475			684	0	0			684	0	0
685	0.0981245	562.711			685	0	0			685	0	0
686	0.0960367	582.743			686	0	0			686	0	0
687	0.0958998	572.649			687	0	0			687	0	0
688	0.0977064	562.116			688	0	0			688	0	0
689	0.0984207	599.532			689	0	0			689	0	0
690	0.100106	637.433			690	0	0			690	0	0
691	0.0999959	602.995			691	0	0			691	0	0
692	0.100184	625.34			692	0	0			692	0	0
693	0.0976388	639.17			693	0	0			693	0	0
694	0.0980814	629.026			694	0	0			694	0	0
695	0.100273	655.931			695	0	0			695	0	0
696	0.0995365	591.89			696	0	0			696	0	0
697	0.100359	616.681			697	0	0			697	0	0
698	0.0992137	573.205			698	0	0			698	0	0
699	0.0932727	658.43			699	0	0			699	0	0
700	0.0931269	624.482			700	0	0			700	0	0
701	0.0981996	554.299			701	0	0			701	0	0
702	0.100538	651.222			702	0	0			702	0	0
703	0.100225	656.811			703	0	0			703	0	0
704	0.0986497	597.72			704	0	0			704	0	0
705	0.0976448	627.461			705	0	0			705	0	0
706	0.100615	603.593			706	0	0			706	0	0
707	0.10068	594.283			707	0	0			707	0	0
708	0.0998056	621.353			708	0	0			708	0	0
709	0.0983032	599.763			709	0	0			709	0	0
710	0.0941269	606.343			710	0	0			710	0	0
711	0.0942736	581.876			711	0	0			711	0	0
712	0.0917986	587.691			712	0	0			712	0	0
713	0.0911722	547.726			713	0	0			713	0	0
714	0.0841456	572.056			714	0	0			714	0	0
715	0.0799154	543.836			715	0	0			715	0	0
716	0.0784312	465.531			716	0	0			716	0	0
717	0.0743533	434.191			717	0	0			717	0	0
718	0.0769028	467.086			718	0	0			718	0	0
719	0.0709086	489.531			719	0	0			719	0	0
720	0.0632159	395.723			720	0	0			720	0	0
721	0.0546306	303.647			721	0	0			721	0	0
722	0.05748	283.04			722	0	0			722	0	0
723	0.0666558	403.214			723	0	0			723	0	0
724	0.0693188	426.674			724	0	0			724	0	0
725	0.0652912	384.084			725	0	0			725	0	0
726	0.0626009	396.541			726	0	0			726	0	0
727	0.0617817	349.862			727	0	0			727	0	0
728	0.0604324	367.276			728	0	0			728	0	0
729	0.0663935	392.772			729	0	0			729	0	0
730	0.0681414	435.839			730	0	0			730	0	0
731	0.069526	431.733			731	0	0			731	0	0
732	0.0710481	394.408			732	0	0			732	0	0
733	0.0675674	374.781			733	0	0			733	0	0
734	0.0682216	388.161			734	0	0			734	0	0
735	0.0700771	416.271			735	0	0			735	0	0
736	0.0769615	422.981			736	0	0			736	0	0
737	0.090093	497.437			737	0	0			737	0	0
738	0.0826747	520.479			738	0	0			738	0	0
739	0.0793497	485.878			739	0	0			739	0	0
740	0.0721866	466.16			740	0	0			740	0	0
741	0.0707415	413.353			741	0	0			741	0	0
742	0.0634099	391.696			742	0	0			742	0	0
743	0.0660977	368.405			743	0	0			743	0	0
744	0.0632692	407.834			744	0	0			744	0	0
745	0.0635926	360.55			745	0	0			745	0	0
746	0.0600132	340.608			746	0	0			746	0	0
747	0.0671202	353.077			747	0	0			747	0	0
748	0.0664729	387.9			748	0	0			748	0	0
749	0.0698154	426.249			749	0	0			749	0	0
750	0.0626368	393.681			750	0	0			750	0	0
751	0.0603926	297.696			751	0	0			751	0	0
752	0.0748177	429.267			752	0	0			752	0	0
753	0.0725495	427.971			753	0	0			753	0	0
754	0.0722584	458.174			754	0	0			754	0	0
755	0.0714731	490.178			755	0	0			755	0	0
756	0.0741228	464.859			756	0	0			756	0	0
757	0.0838055	502.051			757	0	0			757	0	0
758	0.0899204	527.257			758	0	0			758	0	0
759	0.0929766	567.045			759	0	0			759	0	0
760	0.0926712	578.134			760	0	0			760	0	0
761	0.100407	642.994			761	0	0			761	0	0
762	0.100172	626.83			762	0	0			762	0	0
763	0.0982088	641.921			763	0	0			763	0	0
764	0.0989554	619.068			764	0	0			764	0	0
765	0.0992111	623.426			765	0	0			765	0	0
766	0.0991074	634.191			766	0	0			766	0	0
767	0.10056	649.293			767	0	0			767	0	0
768	0.100212	617.792			768	0	0			768	0	0
769	0.0997503	657.79			769	0	0			769	0	0
770	0.0988843	624.371			770	0	0			770	0	0
771	0.0980485	672.564			771	0	0			771	0	0
772	0.0952254	579.133			772	0	0			772	0	0
773	0.0936699	583.547			773	0	0			773	0	0
774	0.0961898	605.9			774	0	0			774	0	0
775	0.095269	573.799			775	0	0			775	0	0
776	0.0962913	581.041			776	0	0			776	0	0
777	0.0972308	567.275			777	0	0			777	0	0
778	0.0968568	616.005			778	0	0			778	0	0
779	0.0953516	605.167			779	0	0			779	0	0
780	0.0958203	588.63			780	0	0			780	0	0
781	0.0987265	561.185			781	0	0			781	0	0
782	0.0984227	627.596			782	0	0			782	0	0
783	0.100359	622.46			783	0	0			783	0	0
784	0.100497	626.416			784	0	0			784	0	0
785	0.100225	618.148			785	0	0			785	0	0
786	0.100419	599.841			786	0	0			786	0	0
787	0.0977144	577.929			787	0	0			787	0	0
788	0.0999997	585.746			788	0	0			788	0	0
789	0.100327	630.478			789	0	0			789	0	0
790	0.0992366	665.807			790	0	0			790	0	0
791	0.100184	663.962			791	0	0			791	0	0
792	0.100175	609.206			792	0	0			792	0	0
793	0.0993214	634.269			793	0	0			793	0	0
794	0.0988572	623.008			794	0	0			794	0	0
795	0.10017	574.085			795	0	0			795	0	0
796	0.0990679	587.01			796	0	0			796	0	0
797	0.0946715	578.336			797	0	0			797	0	0
798	0.0968942	578.427			798	0	0			798	0	0
799	0.100429	664.775			799	0	0			799	0	0
800	0.0976314	612.751			800	0	0			800	0	0
801	0.100676	577.372			801	0	0			801	0	0
802	0.0998771	607.165			802	0	0			802	0	0
803	0.10011	645.396			803	0	0			803	0	0
804	0.0996298	586.565			804	0	0			804	0	0
805	0.0977691	642.364			805	0	0			805	0	0
806	0.0979588	625.795			806	0	0			806	0	0
807	0.10052	597.732			807	0	0			807	0	0
808	0.0999575	631.819			808	0	0			808	0	0
809	0.0979502	575.975			809	0	0			809	0	0
810	0.0925466	561.137			810	0	0			810	0	0
811	0.0941628	563.899			811	0	0			811	0	0
812	0.0951827	606.693			812	0	0			812	0	0
813	0.094803	621.546			813	0	0			813	0	0
814	0.0954204	619.988			814	0	0			814	0	0
815	0.0964743	613.146			815	0	0			815	0	0
816	0.0980897	648.79			816	0	0			816	0	0
817	0.0980483	592.428			817	0	0			817	0	0
818	0.095777	544.77			818	0	0			818	0	0
819	0.0950788	601.957			819	0	0			819	0	0
820	0.0949511	565.979			820	0	0			820	0	0
821	0.0929147	593.936			821	0	0			821	0	0
822	0.09327	538.952			822	0	0			822	0	0
823	0.0954936	566.511			823	0	0			823	0	0
824	0.0959058	617.452			824	0	0			824	0	0
825	0.0980512	578.464			825	0	0			825	0	0
826	0.0989979	605.728			826	0	0			826	0	0
827	0.0975419	651.87			827	0	0			827	0	0
828	0.0974133	600.679			828	0	0			828	0	0
829	0.0938587	556.416			829	0	0			829	0	0
830	0.0972366	615.769			830	0	0			830	0	0
831	0.0997901	642.414			831	0	0			831	0	0
832	0.100323	652.792			832	0	0			832	0	0
833	0.100375	629.718			833	0	0			833	0	0
834	0.099777	634.883			834	0	0			834	0	0
835	0.100103	623.009			835	0	0			835	0	0
836	0.0989449	579.9			836	0	0			836	0	0
837	0.10032	626.857			837	0	0			837	0	0
838	0.100273	647.899			838	0	0			838	0	0
839	0.0992773	594.84			839	0	0			839	0	0
840	0.0959835	638.437			840	0	0			840	0	0
841	0.093261	584.189			841	0	0			841	0	0
842	0.0966682	558.696			842	0	0			842	0	0
843	0.100145	564.929			843	0	0			843	0	0
844	0.0978242	643.259			844	0	0			844	0	0
845	0.0991927	602.42			845	0	0			845	0	0
846	0.0969757	612.092			846	0	0			846	0	0
847	0.0983839	607.117			847	0	0			847	0	0
848	0.0987382	599.797			848	0	0			848	0	0
849	0.0992693	649.218			849	0	0			849	0	0
850	0.0986935	595.224			850	0	0			850	0	0
851	0.0977429	610.402			851	0	0			851	0	0
852	0.0994722	650.833			852	0	0			852	0	0
853	0.100248	637.336			853	0	0			853	0	0
854	0.0991821	581.753			854	0	0			854	0	0
855	0.100588	610.899			855	0	0			855	0	0
856	0.0999703	630.223			856	0	0			856	0	0
857	0.100113	623.572			857	0	0			857	0	0
858	0.09888	631.599			858	0	0			858	0	0
859	0.100035	624.955			859	0	0			859	0	0
860	0.100499	615.352			860	0	0			860	0	0
861	0.10028	616.793			861	0	0			861	0	0
862	0.0994143	658.901			862	0	0			862	0	0
863	0.0993589	621.518			863	0	0			863	0	0
864	0.0975707	607.268			864	0	0			864	0	0
865	0.0956826	620.79			865	0	0			865	0	0
866	0.0985031	659.161			866	0	0			866	0	0
867	0.0979169	619.162			867	0	0			867	0	0
868	0.0973082	627.813			868	0	0			868	0	0
869	0.0966337	627.332			869	0	0			869	0	0
870	0.0920637	547.654			870	0	0			870	0	0
871	0.0853435	557.127			871	0	0			871	0	0
872	0.0803721	473.047			872	0	0			872	0	0
873	0.0905458	444.522			873	0	0			873	0	0
874	0.0919621	555.467			874	0	0			874	0	0
875	0.0954433	601.052			875	0	0			875	0	0
876	0.0972666	613.729			876	0	0			876	0	0
877	0.0929129	586.233			877	0	0			877	0	0
878	0.0954539	532.703			878	0	0			878	0	0
879	0.0980969	632.696			879	0	0			879	0	0
880	0.0982794	642.481			880	0	0			880	0	0
881	0.0985953	564.887			881	0	0			881	0	0
882	0.0988561	589.929			882	0	0			882	0	0
883	0.0987581	633.692			883	0	0			883	0	0
884	0.0990066	601.765			884	0	0			884	0	0
885	0.0993101	611.461			885	0	0			885	0	0
886	0.0989405	664.797			886	0	0			886	0	0
887	0.0981866	639.57			887	0	0			887	0	0
888	0.0989516	633.988			888	0	0			888	0	0
889	0.0959901	612.621			889	0	0			889	0	0
890	0.0967571	572.121			890	0	0			890	0	0
891	0.0926074	580.405			891	0	0			891	0	0
892	0.0959653	573.634			892	0	0			892	0	0
893	0.0980739	620.651			893	0	0			893	0	0
894	0.0995143	592.882			894	0	0			894	0	0
895	0.0984793	600.694			895	0	0			895	0	0
896	0.101283	615.641			896	0	0			896	0	0
897	0.101325	603.481			897	0	0			897	0	0
898	0.101062	606.78			898	0	0			898	0	0
899	0.101189	656.374			899	0	0			899	0	0
900	0.0989326	622.207			900	0	0			900	0	0
901	0.100683	600.876			901	0	0			901	0	0
902	0.101438	613.39			902	0	0			902	0	0
903	0.10133	660.683			903	0	0			903	0	0
904	0.097232	597.609			904	0	0			904	0	0
905	0.0969286	617.479			905	0	0			905	0	0
906	0.0938045	548.684			906	0	0			906	0	0
907	0.0915716	599.805			907	0	0			907	0	0
908	0.091399	590.997			908	0	0			908	0	0
909	0.0948691	560.088			909	0	0			909	0	0
910	0.0948086	562.378			910	0	0			910	0	0
911	0.0994253	607.643			911	0	0			911	0	0
912	0.0999725	611.445			912	0	0			912	0	0
913	0.0996566	620.477			913	0	0			913	0	0
914	0.0999652	595.588			914	0	0			914	0	0
915	0.0991201	604.977			915	0	0			915	0	0
916	0.0973258	588.301			916	0	0			916	0	0
917	0.0948548	541.786			917	0	0			917	0	0
918	0.100112	596.692			918	0	0			918	0	0
919	0.100561	593.319			919	0	0			919	0	0
920	0.0983653	659.417			920	0	0			920	0	0
921	0.0983863	639.073			921	0	0			921	0	0
922	0.0993658	608.949			922	0	0			922	0	0
923	0.0981928	633.504			923	0	0			923	0	0
924	0.0985392	588.728			924	0	0			924	0	0
925	0.0992179	572.714			925	0	0			925	0	0
926	0.0982638	602.544			926	0	0			926	0	0
927	0.100289	582.156			927	0	0			927	0	0
928	0.097087	588.407			928	0	0			928	0	0
929	0.0984631	591.222			929	0	0			929	0	0
930	0.100188	597.749			930	0	0			930	0	0
931	0.0996699	569.935			931	0	0			931	0	0
932	0.100275	625.451			932	0	0			932	0	0
933	0.100063	593.704			933	0	0			933	0	0
934	0.0982902	534.744			934	0	0			934	0	0
935	0.0982723	574.188			935	0	0			935	0	0
936	0.0988493	669.207			936	0	0			936	0	0
937	0.099192	624.779			937	0	0			937	0	0
938	0.0952444	647.969			938	0	0			938	0	0
939	0.0970169	631.879			939	0	0			939	0	0
940	0.0996836	625.414			940	0	0			940	0	0
941	0.0999432	596.162			941	0	0			941	0	0
942	0.0984234	580.197			942	0	0			942	0	0
943	0.0988667	672.953			943	0	0			943	0	0
944	0.0972897	583.699			944	0	0			944	0	0
945	0.0934601	613.012			945	0	0			945	0	0
946	0.0917949	583.344			946	0	0			946	0	0
947	0.0911903	567.217			947	0	0			947	0	0
948	0.0974366	575.75			948	0	0			948	0	0
949	0.0979293	604.393			949	0	0			949	0	0
950	0.0959537	571.86			950	0	0			950	0	0
951	0.0927893	554.851			951	0	0			951	0	0
952	0.0906024	578.025			952	0	0			952	0	0
953	0.0941822	532.921			953	0	0			953	0	0
954	0.0978684	621.134			954	0	0			954	0	0
955	0.0986694	627.078			955	0	0			955	0	0
956	0.0985544	614.498			956	0	0			956	0	0
957	0.0950216	596.78			957	0	0			957	0	0
958	0.093008	592.025			958	0	0			958	0	0
959	0.0923275	594.726			959	0	0			959	0	0
960	0.0934383	565.677			960	0	0			960	0	0
961	0.0905332	563.387			961	0	0			961	0	0
962	0.0945831	547.769			962	0	0			962	0	0
963	0.0930021	567.505			963	0	0			963	0	0
964	0.0916671	489.903			964	0	0			964	0	0
965	0.0894415	549.116			965	0	0			965	0	0
966	0.0898131	530.509			966	0	0			966	0	0
967	0.0879536	490.426			967	0	0			967	0	0
968	0.0889425	527.475			968	0	0			968	0	0
969	0.0867337	590.873			969	0	0			969	0	0
970	0.0830456	500.04			970	0	0			970	0	0
971	0.0807174	473.591			971	0	0			971	0	0
972	0.0791207	526.164			972	0	0			972	0	0
973	0.0819767	508.641			973	0	0			973	0	0
974	0.0783768	410.563			974	0	0			974	0	0
975	0.0837228	481.71			975	0	0			975	0	0
976	0.0776852	482.147			976	0	0			976	0	0
977	0.0787782	446.927			977	0	0			977	0	0
978	0.084255	511.457			978	0	0			978	0	0
979	0.0807847	461.248			979	0	0			979	0	0
980	0.0895544	473.432			980	0	0			980	0	0
981	0.0891334	568.733			981	0	0			981	0	0
982	0.0898881	536.44			982	0	0			982	0	0
983	0.0843299	523.719			983	0	0			983	0	0
984	0.0821052	457.128			984	0	0			984	0	0
985	0.0820804	484.843			985	0	0			985	0	0
986	0.0871306	517.304			986	0	0			986	0	0
987	0.0843995	569.369			987	0	0			987	0	0
988	0.0779732	469.666			988	0	0			988	0	0
989	0.0772725	480.673			989	0	0			989	0	0
990	0.0821339	463.905			990	0	0			990	0	0
991	0.084734	458.589			991	0	0			991	0	0
992	0.0880522	543.451			992	0	0			992	0	0
993	0.086404	558.063			993	0	0			993	0	0
994	0.088086	544.392			994	0	0			994	0	0
995	0.0909305	509.628			995	0	0			995	0	0
996	0.0935518	586.976			996	0	0			996	0	0
997	0.0956386	529.525			997	0	0			997	0	0
998	0.0964813	595.541			998	0	0			998	0	0
999	0.0967473	592.335			999	0	0			999	0	0
1000	0.096707	610.161			1000	0	0			1000	0	0
1001	0.0964352	575.903			1001	0	0			1001	0	0
1002	0.0953688	595.438			1002	0	0			1002	0	0
1003	0.0929231	643.379			1003	0	0			1003	0	0
1004	0.0963574	547.846			1004	0	0			1004	0	0
1005	0.0970463	567.716			1005	0	0			1005	0	0
1006	0.0969505	561.877			1006	0	0			1006	0	0
1007	0.0963396	602.92			1007	0	0			1007	0	0
1008	0.0961591	587.64			1008	0	0			1008	0	0
1009	0.0953083	631.699			1009	0	0			1009	0	0
1010	0.0942145	575.832			1010	0	0			1010	0	0
1011	0.0951348	576.7			1011	0	0			1011	0	0
1012	0.0942207	546.871			1012	0	0			1012	0	0
1013	0.0955015	633.298			1013	0	0			1013	0	0
1014	0.0960217	608.615			1014	0	0			1014	0	0
1015	0.096196	591.595			1015	0	0			1015	0	0
1016	0.0957218	568.146			1016	0	0			1016	0	0
1017	0.0943993	550.292			1017	0	0			1017	0	0
1018	0.0946377	601.293			1018	0	0			1018	0	0
1019	0.0951766	604.335			1019	0	0			1019	0	0
1020	0.0933023	585.15			1020	0	0			1020	0	0
1021	0.0951912	620.285			1021	0	0			1021	0	0
1022	0.0943512	572.09			1022	0	0			1022	0	0
1023	0.093928	525.816			1023	0	0			1023	0	0
1024	0.0927758	595.548			1024	0	0			1024	0	0
1025	0.0930766	559.059			1025	0	0			1025	0	0
1026	0.0941569	530.118			1026	0	0			1026	0	0
1027	0.0935683	532.144			1027	0	0			1027	0	0
1028	0.093176	581.398			1028	0	0			1028	0	0
1029	0.0938525	594.196			1029	0	0			1029	0	0
1030	0.0935229	531.365			1030	0	0			1030	0	0
1031	0.0938575	564.094			1031	0	0			1031	0	0
1032	0.0937644	573.393			1032	0	0			1032	0	0
1033	0.0935139	578.013			1033	0	0			1033	0	0
1034	0.0931493	545.825			1034	0	0			1034	0	0
1035	0.0931827	561.673			1035	0	0			1035	0	0
1036	0.0937277	580.173			1036	0	0			1036	0	0
1037	0.0924709	583.47			1037	0	0			1037	0	0
1038	0.091571	552.41			1038	0	0			1038	0	0
1039	0.093779	558.054			1039	0	0			1039	0	0
1040	0.0936244	607.824			1040	0	0			1040	0	0
1041	0.0931324	603.149			1041	0	0			1041	0	0
1042	0.0921459	542.975			1042	0	0			1042	0	0
1043	0.0940422	589.759			1043	0	0			1043	0	0
1044	0.0930279	597.386			1044	0	0			1044	0	0
1045	0.0949226	581.871			1045	0	0			1045	0	0
1046	0.0924479	603.084			1046	0	0			1046	0	0
1047	0.0888418	561.203			1047	0	0			1047	0	0
1048	0.0883683	533.963			1048	0	0			1048	0	0
1049	0.083095	492.955			1049	0	0			1049	0	0
1050	0.0785032	489.333			1050	0	0			1050	0	0
1051	0.0845888	507.737			1051	0	0			1051	0	0
1052	0.0809929	471.778			1052	0	0			1052	0	0
1053	0.0870012	494.165			1053	0	0			1053	0	0
1054	0.0902735	497.774			1054	0	0			1054	0	0
1055	0.0910848	554.528			1055	0	0			1055	0	0
1056	0.0949015	553.385			1056	0	0			1056	0	0
1057	0.0946109	595.874			1057	0	0			1057	0	0
1058	0.0945431	575.939			1058	0	0			1058	0	0
1059	0.0947783	542.888			1059	0	0			1059	0	0
1060	0.0944741	543.913			1060	0	0			1060	0	0
1061	0.0946804	594.011			1061	0	0			1061	0	0
1062	0.0943204	539.098			1062	0	0			1062	0	0
1063	0.0939561	538.822			1063	0	0			1063	0	0
1064	0.0940143	638.423			1064	0	0			1064	0	0
1065	0.0935622	592.914			1065	0	0			1065	0	0
1066	0.0929386	522.805			1066	0	0			1066	0	0
1067	0.0928137	549.861			1067	0	0			1067	0	0
1068	0.091498	569.746			1068	0	0			1068	0	0
1069	0.0915442	568.662			1069	0	0			1069	0	0
1070	0.0926218	531.445			1070	0	0			1070	0	0
1071	0.0896694	517.914			1071	0	0			1071	0	0
1072	0.0885024	525.669			1072	0	0			1072	0	0
1073	0.0892599	500.091			1073	0	0			1073	0	0
1074	0.0888277	519.887			1074	0	0			1074	0	0
1075	0.0872995	519.531			1075	0	0			1075	0	0
1076	0.0915834	503.736			1076	0	0			1076	0	0
1077	0.0908692	576.49			1077	0	0			1077	0	0
1078	0.0903096	595.403			1078	0	0			1078	0	0
1079	0.0925522	524.009			1079	0	0			1079	0	0
1080	0.089805	513.507			1080	0	0			1080	0	0
1081	0.0896151	553.286			1081	0	0			1081	0	0
1082	0.0920755	563.986			1082	0	0			1082	0	0
1083	0.0917658	527.416			1083	0	0			1083	0	0
1084	0.0915083	538.683			1084	0	0			1084	0	0
1085	0.0912851	607.517			1085	0	0			1085	0	0
1086	0.0919648	586.577			1086	0	0			1086	0	0
1087	0.0918026	551.96			1087	0	0			1087	0	0
1088	0.0915434	532.606			1088	0	0			1088	0	0
1089	0.091651	581.832			1089	0	0			1089	0	0
1090	0.091887	557.36			1090	0	0			1090	0	0
1091	0.0900971	565.85			1091	0	0			1091	0	0
1092	0.0852971	558.366			1092	0	0			1092	0	0
1093	0.0869439	527.732			1093	0	0			1093	0	0
1094	0.0909491	578.437			1094	0	0			1094	0	0
1095	0.0902551	569.563			1095	0	0			1095	0	0
1096	0.0876281	531.162			1096	0	0			1096	0	0
1097	0.0866894	512.896			1097	0	0			1097	0	0
1098	0.0893986	552.714			1098	0	0			1098	0	0
1099	0.0889895	524.096			1099	0	0			1099	0	0
1100	0.0904102	580.422			1100	0	0			1100	0	0
1101	0.0929935	503.772			1101	0	0			1101	0	0
1102	0.0912671	586.706			1102	0	0			1102	0	0
1103	0.090947	557.039			1103	0	0			1103	0	0
1104	0.0913242	527.676			1104	0	0			1104	0	0
1105	0.0921869	548.978			1105	0	0			1105	0	0
1106	0.0919143	564.05			1106	0	0			1106	0	0
1107	0.0894795	553.748			1107	0	0			1107	0	0
1108	0.0897265	542.818			1108	0	0			1108	0	0
1109	0.0909707	564.419			1109	0	0			1109	0	0
1110	0.0911473	607.795			1110	0	0			1110	0	0
1111	0.0924522	575.44			1111	0	0			1111	0	0
1112	0.0901916	521.492			1112	0	0			1112	0	0
1113	0.086115	562.788			1113	0	0			1113	0	0
1114	0.0858406	538.784			1114	0	0			1114	0	0
1115	0.0817142	554.025			1115	0	0			1115	0	0
1116	0.0759749	452.257			1116	0	0			1116	0	0
1117	0.0805315	458.555			1117	0	0			1117	0	0
1118	0.0785441	457.259			1118	0	0			1118	0	0
1119	0.0770968	452.199			1119	0	0			1119	0	0
1120	0.0838051	505.703			1120	0	0			1120	0	0
1121	0.0827445	530.603			1121	0	0			1121	0	0
1122	0.0834137	514.607			1122	0	0			1122	0	0
1123	0.0850974	480.083			1123	0	0			1123	0	0
1124	0.0886065	531.51			1124	0	0			1124	0	0
1125	0.0875864	590.817			1125	0	0			1125	0	0
1126	0.0882335	538.16			1126	0	0			1126	0	0
1127	0.0914685	548.021			1127	0	0			1127	0	0
1128	0.0932556	537.355			1128	0	0			1128	0	0
1129	0.0926134	599.98			1129	0	0			1129	0	0
1130	0.0926233	580.517			1130	0	0			1130	0	0
1131	0.0929963	559.746			1131	0	0			1131	0	0
1132	0.0928022	548.086			1132	0	0			1132	0	0
1133	0.0925946	571.432			1133	0	0			1133	0	0
1134	0.0903741	594.962			1134	0	0			1134	0	0
1135	0.0931824	535.828			1135	0	0			1135	0	0
1136	0.0938506	574.394			1136	0	0			1136	0	0
1137	0.0929311	632.731			1137	0	0			1137	0	0
1138	0.0930793	601.967			1138	0	0			1138	0	0
1139	0.0922858	541.288			1139	0	0			1139	0	0
1140	0.0927669	548.649			1140	0	0			1140	0	0
1141	0.0932272	556.495			1141	0	0			1141	0	0
1142	0.0936326	545.866			1142	0	0			1142	0	0
1143	0.0934792	557.374			1143	0	0			1143	0	0
1144	0.093237	605.682			1144	0	0			1144	0	0
1145	0.0933154	520.313			1145	0	0			1145	0	0
1146	0.0921141	581.353			1146	0	0			1146	0	0
1147	0.0935171	589.521			1147	0	0			1147	0	0
1148	0.0936946	627.677			1148	0	0			1148	0	0
1149	0.0929036	601.305			1149	0	0			1149	0	0
1150	0.0901486	551.074			1150	0	0			1150	0	0
1151	0.0940896	564.085			1151	0	0			1151	0	0
1152	0.0936968	604.706			1152	0	0			1152	0	0
1153	0.0915754	540.594			1153	0	0			1153	0	0
1154	0.0917681	505.924			1154	0	0			1154	0	0
1155	0.0902035	615.743			1155	0	0			1155	0	0
1156	0.0905162	523.421			1156	0	0			1156	0	0
1157	0.0879756	519.541			1157	0	0			1157	0	0
1158	0.0880759	571.684			1158	0	0			1158	0	0
1159	0.0826061	533.002			1159	0	0			1159	0	0
1160	0.0841288	523.291			1160	0	0			1160	0	0
1161	0.0869828	521.875			1161	0	0			1161	0	0
1162	0.087039	532.826			1162	0	0			1162	0	0
1163	0.0915504	546.91			1163	0	0			1163	0	0
1164	0.0920996	586.705			1164	0	0			1164	0	0
1165	0.0925826	585.75			1165	0	0			1165	0	0
1166	0.09017	581.671			1166	0	0			1166	0	0
1167	0.0878002	500.755			1167	0	0			1167	0	0
1168	0.0850188	552.345			1168	0	0			1168	0	0
1169	0.0808743	529.707			1169	0	0			1169	0	0
1170	0.0858843	506.698			1170	0	0			1170	0	0
1171	0.0895049	542.321			1171	0	0			1171	0	0
1172	0.0892006	543.588			1172	0	0			1172	0	0
1173	0.0906976	559.825			1173	0	0			1173	0	0
1174	0.0926633	584.416			1174	0	0			1174	0	0
1175	0.094161	568.534			1175	0	0			1175	0	0
1176	0.0920815	578.244			1176	0	0			1176	0	0
1177	0.0943257	559.802			1177	0	0			1177	0	0
1178	0.094173	601.707			1178	0	0			1178	0	0
1179	0.0945955	590.616			1179	0	0			1179	0	0
1180	0.0938742	560.359			1180	0	0			1180	0	0
1181	0.0939789	641.575			1181	0	0			1181	0	0
1182	0.094362	608.226			1182	0	0			1182	0	0
1183	0.0939178	553.561			1183	0	0			1183	0	0
1184	0.0938827	550.913			1184	0	0			1184	0	0
1185	0.0930889	595.239			1185	0	0			1185	0	0
1186	0.0925743	556.845			1186	0	0			1186	0	0
1187	0.0899593	511.18			1187	0	0			1187	0	0
1188	0.0895736	583.441			1188	0	0			1188	0	0
1189	0.0931067	601.049			1189	0	0			1189	0	0
1190	0.0942006	574.353			1190	0	0			1190	0	0
1191	0.0925451	576.036			1191	0	0			1191	0	0
1192	0.0940236	545.121			1192	0	0			1192	0	0
1193	0.0927233	510.077			1193	0	0			1193	0	0
1194	0.0865113	576.28			1194	0	0			1194	0	0
1195	0.0895486	560.454			1195	0	0			1195	0	0
1196	0.0941576	572.59			1196	0	0			1196	0	0
1197	0.093656	559.401			1197	0	0			1197	0	0
1198	0.0921529	593.682			1198	0	0			1198	0	0
1199	0.0939903	556.92			1199	0	0			1199	0	0
1200	0.0931983	580.67			1200	0	0			1200	0	0
1201	0.0944042	563.729			1201	0	0			1201	0	0
1202	0.0938016	611.405			1202	0	0			1202	0	0
1203	0.0942318	573.141			1203	0	0			1203	0	0
1204	0.0924197	579.003			1204	0	0			1204	0	0
1205	0.0940504	584.913			1205	0	0			1205	0	0
1206	0.0939321	548.303			1206	0	0			1206	0	0
1207	0.0941836	599.879			1207	0	0			1207	0	0
1208	0.0946325	607.518			1208	0	0			1208	0	0
1209	0.0933013	570.381			1209	0	0			1209	0	0
1210	0.0927298	548.48			1210	0	0			1210	0	0
1211	0.0942434	606			1211	0	0			1211	0	0
1212	0.0946285	581.021			1212	0	0			1212	0	0
1213	0.0931064	602.442			1213	0	0			1213	0	0
1214	0.0943332	619.077			1214	0	0			1214	0	0
1215	0.0941952	597.576			1215	0	0			1215	0	0
1216	0.0938514	611.663			1216	0	0			1216	0	0
1217	0.0923282	547.958			1217	0	0			1217	0	0
1218	0.0946538	623.089			1218	0	0			1218	0	0
1219	0.0944586	549.749			1219	0	0			1219	0	0
1220	0.0943827	569.522			1220	0	0			1220	0	0
1221	0.0939085	602.569			1221	0	0			1221	0	0
1222	0.0942982	636.763			1222	0	0			1222	0	0
1223	0.0924018	512.74			1223	0	0			1223	0	0
1224	0.0895014	584.553			1224	0	0			1224	0	0
1225	0.092966	557.869			1225	0	0			1225	0	0
1226	0.0913686	594.94			1226	0	0			1226	0	0
1227	0.0905251	595.175			1227	0	0			1227	0	0
1228	0.0943388	550.082			1228	0	0			1228	0	0
1229	0.0941422	634.073			1229	0	0			1229	0	0
1230	0.0937602	569.068			1230	0	0			1230	0	0
1231	0.0940656	542.177			1231	0	0			1231	0	0
1232	0.0919582	565.576			1232	0	0			1232	0	0
1233	0.0938477	593.255			1233	0	0			1233	0	0
1234	0.0942719	560.705			1234	0	0			1234	0	0
1235	0.094047	542.542			1235	0	0			1235	0	0
1236	0.0938766	559.398			1236	0	0			1236	0	0
1237	0.0940465	641.947			1237	0	0			1237	0	0
1238	0.0933509	618.121			1238	0	0			1238	0	0
1239	0.0928674	566.326			1239	0	0			1239	0	0
1240	0.0897662	541.741			1240	0	0			1240	0	0
1241	0.0914783	600.272			1241	0	0			1241	0	0
1242	0.0929361	610.148			1242	0	0			1242	0	0
1243	0.0944472	601.506			1243	0	0			1243	0	0
1244	0.0932478	607.086			1244	0	0			1244	0	0
1245	0.0932211	610.451			1245	0	0			1245	0	0
1246	0.0941057	526.875			1246	0	0			1246	0	0
1247	0.0939018	561.869			1247	0	0			1247	0	0
1248	0.0934394	575.848			1248	0	0			1248	0	0
1249	0.0891546	568.402			1249	0	0			1249	0	0
1250	0.0904517	597.86			1250	0	0			1250	0	0
1251	0.0938424	536.94			1251	0	0			1251	0	0
1252	0.0927509	581.519			1252	0	0			1252	0	0
1253	0.0860836	558.414			1253	0	0			1253	0	0
1254	0.087487	532.121			1254	0	0			1254	0	0
1255	0.09435	529.418			1255	0	0			1255	0	0
1256	0.092914	568.612			1256	0	0			1256	0	0
1257	0.0935281	598.834			1257	0	0			1257	0	0
1258	0.0925024	625.661			1258	0	0			1258	0	0
1259	0.0932683	592.301			1259	0	0			1259	0	0
1260	0.0917119	581.925			1260	0	0			1260	0	0
1261	0.0934746	609.247			1261	0	0			1261	0	0
1262	0.0943626	588.64			1262	0	0			1262	0	0
1263	0.0927486	595.966			1263	0	0			1263	0	0
1264	0.0946483	545.641			1264	0	0			1264	0	0
1265	0.0939433	550.255			1265	0	0			1265	0	0
1266	0.092452	573.116			1266	0	0			1266	0	0
1267	0.0870789	513.956			1267	0	0			1267	0	0
1268	0.086825	526.476			1268	0	0			1268	0	0
1269	0.088698	535.343			1269	0	0			1269	0	0
1270	0.0886426	491.932			1270	0	0			1270	0	0
1271	0.0897901	582.051			1271	0	0			1271	0	0
1272	0.0915408	515.021			1272	0	0			1272	0	0
1273	0.08984	521.725			1273	0	0			1273	0	0
1274	0.0904495	611.42			1274	0	0			1274	0	0
1275	0.0901295	549.934			1275	0	0			1275	0	0
1276	0.0897223	536.64			1276	0	0			1276	0	0
1277	0.0942016	533.096			1277	0	0			1277	0	0
1278	0.0930053	581.642			1278	0	0			1278	0	0
1279	0.0941733	561.62			1279	0	0			1279	0	0
1280	0.0914373	585.281			1280	0	0			1280	0	0
1281	0.0931869	582.959			1281	0	0			1281	0	0
1282	0.0934795	566.58			1282	0	0			1282	0	0
1283	0.0923502	579.378			1283	0	0			1283	0	0
1284	0.0914567	539.339			1284	0	0			1284	0	0
1285	0.0929074	602.851			1285	0	0			1285	0	0
1286	0.0923962	548.127			1286	0	0			1286	0	0
1287	0.0932461	551.052			1287	0	0			1287	0	0
1288	0.0896158	578.193			1288	0	0			1288	0	0
1289	0.0882725	542.218			1289	0	0			1289	0	0
1290	0.0914223	577.296			1290	0	0			1290	0	0
1291	0.0942675	541.193			1291	0	0			1291	0	0
1292	0.0943223	571.86			1292	0	0			1292	0	0
1293	0.0927062	557.694			1293	0	0			1293	0	0
1294	0.0933758	506.749			1294	0	0			1294	0	0
1295	0.0937588	576.864			1295	0	0			1295	0	0
1296	0.0933172	579.766			1296	0	0			1296	0	0
1297	0.0925523	613.717			1297	0	0			1297	0	0
1298	0.0907547	556.418			1298	0	0			1298	0	0
1299	0.0938948	551.974			1299	0	0			1299	0	0
1300	0.0930025	591.187			1300	0	0			1300	0	0
1301	0.0928215	564.186			1301	0	0			1301	0	0
1302	0.0924103	557.935			1302	0	0			1302	0	0
1303	0.0903218	557.628			1303	0	0			1303	0	0
1304	0.0931737	551.076			1304	0	0			1304	0	0
1305	0.0936605	586.36			1305	0	0			1305	0	0
1306	0.0927959	569.279			1306	0	0			1306	0	0
1307	0.092185	616.041			1307	0	0			1307	0	0
1308	0.0943938	541.176			1308	0	0			1308	0	0
1309	0.0933716	592.093			1309	0	0			1309	0	0
1310	0.0919032	569.958			1310	0	0			1310	0	0
1311	0.0929639	623.444			1311	0	0			1311	0	0
1312	0.091236	573.102			1312	0	0			1312	0	0
1313	0.0912814	509.747			1313	0	0			1313	0	0
1314	0.0948767	509.92			1314	0	0			1314	0	0
1315	0.094577	560.872			1315	0	0			1315	0	0
1316	0.0943672	580.988			1316	0	0			1316	0	0
1317	0.0945392	609.078			1317	0	0			1317	0	0
1318	0.0944267	601.246			1318	0	0			1318	0	0
1319	0.0942486	626.134			1319	0	0			1319	0	0
1320	0.094667	557.76			1320	0	0			1320	0	0
1321	0.0942707	559.904			1321	0	0			1321	0	0
1322	0.0928747	602.439			1322	0	0			1322	0	0
1323	0.09308	570.079			1323	0	0			1323	0	0
1324	0.0901315	573.466			1324	0	0			1324	0	0
1325	0.0908265	536.373			1325	0	0			1325	0	0
1326	0.0863024	542.476			1326	0	0			1326	0	0
1327	0.0905865	596.386			1327	0	0			1327	0	0
1328	0.0935634	581.922			1328	0	0			1328	0	0
1329	0.0925765	558.229			1329	0	0			1329	0	0
1330	0.0939997	578.459			1330	0	0			1330	0	0
1331	0.093705	543.347			1331	0	0			1331	0	0
1332	0.0940456	573.06			1332	0	0			1332	0	0
1333	0.0938723	553.184			1333	0	0			1333	0	0
1334	0.0935512	611.758			1334	0	0			1334	0	0
1335	0.0941934	611.537			1335	0	0			1335	0	0
1336	0.0918852	576.156			1336	0	0			1336	0	0
1337	0.0911676	572.461			1337	0	0			1337	0	0
1338	0.0887894	549.936			1338	0	0			1338	0	0
1339	0.0941756	533.382			1339	0	0			1339	0	0
1340	0.0937192	579.077			1340	0	0			1340	0	0
1341	0.0932176	622.043			1341	0	0			1341	0	0
1342	0.09334	558.566			1342	0	0			1342	0	0
1343	0.0920032	559.937			1343	0	0			1343	0	0
1344	0.0933334	615.234			1344	0	0			1344	0	0
1345	0.0925949	613.828			1345	0	0			1345	0	0
1346	0.0913025	566.302			1346	0	0			1346	0	0
1347	0.09031	590.186			1347	0	0			1347	0	0
1348	0.0922708	556.186			1348	0	0			1348	0	0
1349	0.0914796	553.48			1349	0	0			1349	0	0
1350	0.0909057	524.07			1350	0	0			1350	0	0
1351	0.0926424	549.672			1351	0	0			1351	0	0
1352	0.0932769	589.107			1352	0	0			1352	0	0
1353	0.0930045	559.479			1353	0	0			1353	0	0
1354	0.0928727	484.669			1354	0	0			1354	0	0
1355	0.0922889	611.405			1355	0	0			1355	0	0
1356	0.0931294	558.778			1356	0	0			1356	0	0
1357	0.0921044	598.259			1357	0	0			1357	0	0
1358	0.0930534	544.19			1358	0	0			1358	0	0
1359	0.0912113	602.046			1359	0	0			1359	0	0
1360	0.0920991	535.046			1360	0	0			1360	0	0
1361	0.0899135	530.376			1361	0	0			1361	0	0
1362	0.0914604	566.351			1362	0	0			1362	0	0
1363	0.0929535	541.615			1363	0	0			1363	0	0
1364	0.0932396	550.331			1364	0	0			1364	0	0
1365	0.0921507	531.934			1365	0	0			1365	0	0
1366	0.0900149	566.922			1366	0	0			1366	0	0
1367	0.0936325	554.011			1367	0	0			1367	0	0
1368	0.0927117	575.164			1368	0	0			1368	0	0
1369	0.0943538	577.126			1369	0	0			1369	0	0
1370	0.094295	587.808			1370	0	0			1370	0	0
1371	0.0941894	534.192			1371	0	0			1371	0	0
1372	0.093123	624.136			1372	0	0			1372	0	0
1373	0.0948257	576.425			1373	0	0			1373	0	0
1374	0.094963	611.487			1374	0	0			1374	0	0
1375	0.0952097	575.699			1375	0	0			1375	0	0
1376	0.0950172	544.193			1376	0	0			1376	0	0
1377	0.0948847	622.345			1377	0	0			1377	0	0
1378	0.0947353	561.279			1378	0	0			1378	0	0
1379	0.0951837	606.71			1379	0	0			1379	0	0
1380	0.0944855	571.065			1380	0	0			1380	0	0
1381	0.0923354	609.106			1381	0	0			1381	0	0
1382	0.0900185	538.711			1382	0	0			1382	0	0
1383	0.0866951	513.56			1383	0	0			1383	0	0
1384	0.0826715	558.904			1384	0	0			1384	0	0
1385	0.0837734	497.839			1385	0	0			1385	0	0
1386	0.0883089	516.448			1386	0	0			1386	0	0
1387	0.0873698	545.117			1387	0	0			1387	0	0
1388	0.0849597	561.767			1388	0	0			1388	0	0
1389	0.0862038	563.904			1389	0	0			1389	0	0
1390	0.0863283	502.574			1390	0	0			1390	0	0
1391	0.0859641	509.372			1391	0	0			1391	0	0
1392	0.0794091	487.597			1392	0	0			1392	0	0
1393	0.0787692	490.937			1393	0	0			1393	0	0
1394	0.0866786	508.12			1394	0	0			1394	0	0
1395	0.0948297	522.449			1395	0	0			1395	0	0
1396	0.0929749	567.628			1396	0	0			1396	0	0
1397	0.091753	562.725			1397	0	0			1397	0	0
1398	0.0926294	554.226			1398	0	0			1398	0	0
1399	0.0947766	610.99			1399	0	0			1399	0	0
1400	0.0942452	577.536			1400	0	0			1400	0	0
1401	0.0947805	574.05			1401	0	0			1401	0	0
1402	0.0941196	635.961			1402	0	0			1402	0	0
1403	0.0944991	570.436			1403	0	0			1403	0	0
1404	0.0928484	556.248			1404	0	0			1404	0	0
1405	0.0921682	596.027			1405	0	0			1405	0	0
1406	0.0941545	570.8			1406	0	0			1406	0	0
1407	0.0928834	559.075			1407	0	0			1407	0	0
1408	0.0925166	556.832			1408	0	0			1408	0	0
1409	0.0925381	538.795			1409	0	0			1409	0	0
1410	0.0911773	581.791			1410	0	0			1410	0	0
1411	0.0909634	562.802			1411	0	0			1411	0	0
1412	0.08829	521.82			1412	0	0			1412	0	0
1413	0.0843653	515.521			1413	0	0			1413	0	0
1414	0.0852073	536.165			1414	0	0			1414	0	0
1415	0.087747	502.326			1415	0	0			1415	0	0
1416	0.0923504	571.702			1416	0	0			1416	0	0
1417	0.0945574	488.304			1417	0	0			1417	0	0
1418	0.094044	590.47			1418	0	0			1418	0	0
1419	0.094125	608.913			1419	0	0			1419	0	0
1420	0.0916375	581.842			1420	0	0			1420	0	0
1421	0.0890298	560.615			1421	0	0			1421	0	0
1422	0.087677	593.418			1422	0	0			1422	0	0
1423	0.0865502	575.26			1423	0	0			1423	0	0
1424	0.0904468	520.326			1424	0	0			1424	0	0
1425	0.0871082	571.003			1425	0	0			1425	0	0
1426	0.0839094	478.94			1426	0	0			1426	0	0
1427	0.0933651	563.105			1427	0	0			1427	0	0
1428	0.0946046	535.996			1428	0	0			1428	0	0
1429	0.0944934	549.43			1429	0	0			1429	0	0
1430	0.0947046	592.792			1430	0	0			1430	0	0
1431	0.0914686	591.542			1431	0	0			1431	0	0
1432	0.0903275	484.313			1432	0	0			1432	0	0
1433	0.0948091	572.984			1433	0	0			1433	0	0
1434	0.0944861	617.531			1434	0	0			1434	0	0
1435	0.0940801	596.386			1435	0	0			1435	0	0
1436	0.0942525	541.307			1436	0	0			1436	0	0
1437	0.0932071	596.282			1437	0	0			1437	0	0
1438	0.092705	599.897			1438	0	0			1438	0	0
1439	0.0941162	608.382			1439	0	0			1439	0	0
1440	0.0940151	541.38			1440	0	0			1440	0	0
1441	0.0925573	605.928			1441	0	0			1441	0	0
1442	0.0933894	610.643			1442	0	0			1442	0	0
1443	0.0945901	534.81			1443	0	0			1443	0	0
1444	0.0948144	637.036			1444	0	0			1444	0	0
1445	0.0933799	614.504			1445	0	0			1445	0	0
1446	0.0941945	555.818			1446	0	0			1446	0	0
1447	0.0921087	581.518			1447	0	0			1447	0	0
1448	0.0911614	567.764			1448	0	0			1448	0	0
1449	0.0878759	511.314			1449	0	0			1449	0	0
1450	0.0864196	506.028			1450	0	0			1450	0	0
1451	0.0950288	542.116			1451	0	0			1451	0	0
1452	0.0947669	547.341			1452	0	0			1452	0	0
1453	0.0950954	511.533			1453	0	0			1453	0	0
1454	0.0933556	584.095			1454	0	0			1454	0	0
1455	0.0908801	542.825			1455	0	0			1455	0	0
1456	0.0852133	514.675			1456	0	0			1456	0	0
1457	0.084029	533.103			1457	0	0			1457	0	0
1458	0.0847658	532.986			1458	0	0			1458	0	0
1459	0.0842482	551.026			1459	0	0			1459	0	0
1460	0.0901301	568.374			1460	0	0			1460	0	0
1461	0.0884802	575.081			1461	0	0			1461	0	0
1462	0.0882038	460.903			1462	0	0			1462	0	0
1463	0.0948908	573.941			1463	0	0			1463	0	0
1464	0.0951553	645.154			1464	0	0			1464	0	0
1465	0.0949365	612.075			1465	0	0			1465	0	0
1466	0.0953102	578.25			1466	0	0			1466	0	0
1467	0.0957541	637.186			1467	0	0			1467	0	0
1468	0.0955945	611.031			1468	0	0			1468	0	0
1469	0.0954833	562.327			1469	0	0			1469	0	0
1470	0.0947126	501.464			1470	0	0			1470	0	0
1471	0.094096	648.849			1471	0	0			1471	0	0
1472	0.0884512	594.145			1472	0	0			1472	0	0
1473	0.087377	510.874			1473	0	0			1473	0	0
1474	0.0887322	575.375			1474	0	0			1474	0	0
1475	0.0893323	536.781			1475	0	0			1475	0	0
1476	0.0886069	512.556			1476	0	0			1476	0	0
1477	0.0839067	536.368			1477	0	0			1477	0	0
1478	0.0822903	516.485			1478	0	0			1478	0	0
1479	0.0874351	534.41			1479	0	0			1479	0	0
1480	0.091612	526.972			1480	0	0			1480	0	0
1481	0.0840492	525.225			1481	0	0			1481	0	0
1482	0.0845609	553.113			1482	0	0			1482	0	0
1483	0.0878719	511.582			1483	0	0			1483	0	0
1484	0.0864635	535.946			1484	0	0			1484	0	0
1485	0.0841468	548.402			1485	0	0			1485	0	0
1486	0.0795871	473.821			1486	0	0			1486	0	0
1487	0.0843565	543.353			1487	0	0			1487	0	0
1488	0.0872101	529.128			1488	0	0			1488	0	0
1489	0.0872748	545.713			1489	0	0			1489	0	0
1490	0.0853489	524.055			1490	0	0			1490	0	0
1491	0.0835823	493.936			1491	0	0			1491	0	0
1492	0.0846474	516.331			1492	0	0			1492	0	0
1493	0.0882305	508.767			1493	0	0			1493	0	0
1494	0.0951079	541.297			1494	0	0			1494	0	0
1495	0.095483	618.82			1495	0	0			1495	0	0
1496	0.0950034	551.234			1496	0	0			1496	0	0
1497	0.0950028	568.651			1497	0	0			1497	0	0
1498	0.0945714	593.687			1498	0	0			1498	0	0
1499	0.0934118	612.691			1499	0	0			1499	0	0
1500	0.0950034	572.781			1500	0	0			1500	0	0
1501	0.0944101	585.965			1501	0	0			1501	0	0
1502	0.0942287	576.417			1502	0	0			1502	0	0
1503	0.0934468	612.578			1503	0	0			1503	0	0
1504	0.0937907	530.862			1504	0	0			1504	0	0
1505	0.0936977	581.095			1505	0	0			1505	0	0
1506	0.0945714	575.235			1506	0	0			1506	0	0
1507	0.0927589	611.171			1507	0	0			1507	0	0
1508	0.0949193	612.928			1508	0	0			1508	0	0
1509	0.0946112	592.672			1509	0	0			1509	0	0
1510	0.0952826	602.717			1510	0	0			1510	0	0
1511	0.0945007	532.578			1511	0	0			1511	0	0
1512	0.0937717	603.042			1512	0	0			1512	0	0
1513	0.091606	508.065			1513	0	0			1513	0	0
1514	0.0928388	558.579			1514	0	0			1514	0	0
1515	0.094602	580.789			1515	0	0			1515	0	0
1516	0.0940306	605.086			1516	0	0			1516	0	0
1517	0.0929856	575.349			1517	0	0			1517	0	0
1518	0.0924078	595.568			1518	0	0			1518	0	0
1519	0.0901797	575.838			1519	0	0			1519	0	0
1520	0.0907595	515.818			1520	0	0			1520	0	0
1521	0.0920156	590.42			1521	0	0			1521	0	0
1522	0.086958	564.87			1522	0	0			1522	0	0
1523	0.0902872	538.864			1523	0	0			1523	0	0
1524	0.0892583	540.35			1524	0	0			1524	0	0
1525	0.0907066	569.658			1525	0	0			1525	0	0
1526	0.0945597	573.617			1526	0	0			1526	0	0
1527	0.0930001	578.928			1527	0	0			1527	0	0
1528	0.0872782	519.229			1528	0	0			1528	0	0
1529	0.0915425	573.815			1529	0	0			1529	0	0
1530	0.0918736	574.752			1530	0	0			1530	0	0
1531	0.0922774	489.556			1531	0	0			1531	0	0
1532	0.0907992	544.312			1532	0	0			1532	0	0
1533	0.0896999	517.118			1533	0	0			1533	0	0
1534	0.0876962	567.246			1534	0	0			1534	0	0
1535	0.0871558	549.993			1535	0	0			1535	0	0
1536	0.0860633	518.515			1536	0	0			1536	0	0
1537	0.0884954	514.887			1537	0	0			1537	0	0
1538	0.0873385	567.966			1538	0	0			1538	0	0
1539	0.0851152	547.153			1539	0	0			1539	0	0
1540	0.0840182	500.932			1540	0	0			1540	0	0
1541	0.085192	476.937			1541	0	0			1541	0	0
1542	0.0806804	513.689			1542	0	0			1542	0	0
1543	0.0804995	483.535			1543	0	0			1543	0	0
1544	0.0787563	435.149			1544	0	0			1544	0	0
1545	0.0783517	459.281			1545	0	0			1545	0	0
1546	0.0795547	478.259			1546	0	0			1546	0	0
1547	0.0789202	515.047			1547	0	0			1547	0	0
1548	0.079354	462.436			1548	0	0			1548	0	0
1549	0.0819562	487.023			1549	0	0			1549	0	0
1550	0.0780737	418.193			1550	0	0			1550	0	0
1551	0.0733413	422.257			1551	0	0			1551	0	0
1552	0.0742366	482.444			1552	0	0			1552	0	0
1553	0.0768075	454.549			1553	0	0			1553	0	0
1554	0.0795572	435.791			1554	0	0			1554	0	0
1555	0.0788918	469.913			1555	0	0			1555	0	0
1556	0.0787759	493.38			1556	0	0			1556	0	0
1557	0.0779094	477.173			1557	0	0			1557	0	0
1558	0.0765374	448.297			1558	0	0			1558	0	0
1559	0.0751609	468.818			1559	0	0			1559	0	0
1560	0.0782691	468.385			1560	0	0			1560	0	0
1561	0.0758507	453.787			1561	0	0			1561	0	0
1562	0.0706236	440.702			1562	0	0			1562	0	0
1563	0.0688662	404.693			1563	0	0			1563	0	0
1564	0.0740358	429.431			1564	0	0			1564	0	0
1565	0.0721024	419.197			1565	0	0			1565	0	0
1566	0.0746524	420.569			1566	0	0			1566	0	0
1567	0.0715772	429.495			1567	0	0			1567	0	0
1568	0.074507	419.467			1568	0	0			1568	0	0
1569	0.0757597	450.602			1569	0	0			1569	0	0
1570	0.0729594	427.672			1570	0	0			1570	0	0
1571	0.0725798	464.594			1571	0	0			1571	0	0
1572	0.0746361	450.867			1572	0	0			1572	0	0
1573	0.0694778	433.193			1573	0	0			1573	0	0
1574	0.0753755	435.27			1574	0	0			1574	0	0
1575	0.0771205	422.194			1575	0	0			1575	0	0
1576	0.0688198	480.993			1576	0	0			1576	0	0
1577	0.0719602	398.306			1577	0	0			1577	0	0
1578	0.0710045	441.576			1578	0	0			1578	0	0
1579	0.0696932	411.722			1579	0	0			1579	0	0
1580	0.0683971	442.587			1580	0	0			1580	0	0
1581	0.0666341	404.68			1581	0	0			1581	0	0
1582	0.0673659	387.988			1582	0	0			1582	0	0
1583	0.070701	422.975			1583	0	0			1583	0	0
1584	0.0667345	437.352			1584	0	0			1584	0	0
1585	0.0724968	433.941			1585	0	0			1585	0	0
1586	0.0741841	443.924			1586	0	0			1586	0	0
1587	0.0771628	454.626			1587	0	0			1587	0	0
1588	0.0728162	467.388			1588	0	0			1588	0	0
1589	0.074684	494.137			1589	0	0			1589	0	0
1590	0.0720568	423.9			1590	0	0			1590	0	0
1591	0.0757045	426.885			1591	0	0			1591	0	0
1592	0.0718392	440.68			1592	0	0			1592	0	0
1593	0.0669776	412.851			1593	0	0			1593	0	0
1594	0.0678126	411.565			1594	0	0			1594	0	0
1595	0.0696472	426.3			1595	0	0			1595	0	0
1596	0.0728829	480.32			1596	0	0			1596	0	0
1597	0.0678307	415.106			1597	0	0			1597	0	0
1598	0.0628826	331.716			1598	0	0			1598	0	0
1599	0.0607322	381.339			1599	0	0			1599	0	0
1600	0.0610662	353.071			1600	0	0			1600	0	0
1601	0.0663087	392.103			1601	0	0			1601	0	0
1602	0.0764804	404.468			1602	0	0			1602	0	0
1603	0.0777903	456.671			1603	0	0			1603	0	0
1604	0.0773513	483.809			1604	0	0			1604	0	0
1605	0.0782685	477.13			1605	0	0			1605	0	0
1606	0.0772685	467.711			1606	0	0			1606	0	0
1607	0.076667	463.728			1607	0	0			1607	0	0
1608	0.075608	473.693			1608	0	0			1608	0	0
1609	0.0766696	461.967			1609	0	0			1609	0	0
1610	0.0746233	425.862			1610	0	0			1610	0	0
1611	0.0736255	381.156			1611	0	0			1611	0	0
1612	0.0739673	456.52			1612	0	0			1612	0	0
1613	0.0745603	468.436			1613	0	0			1613	0	0
1614	0.0786272	512.85			1614	0	0			1614	0	0
1615	0.0773232	434.929			1615	0	0			1615	0	0
1616	0.0721093	423.699			1616	0	0			1616	0	0
1617	0.0773771	451.672			1617	0	0			1617	0	0
1618	0.0780437	463.677			1618	0	0			1618	0	0
1619	0.0772036	457.188			1619	0	0			1619	0	0
1620	0.0784666	479.999			1620	0	0			1620	0	0
1621	0.0798381	492.307			1621	0	0			1621	0	0
1622	0.0796152	488.509			1622	0	0			1622	0	0
1623	0.0799275	497.332			1623	0	0			1623	0	0
1624	0.0792991	497.265			1624	0	0			1624	0	0
1625	0.078942	482.36			1625	0	0			1625	0	0
1626	0.080187	482.501			1626	0	0			1626	0	0
1627	0.0786991	515.06			1627	0	0			1627	0	0
1628	0.0796554	512.577			1628	0	0			1628	0	0
1629	0.0792783	464.296			1629	0	0			1629	0	0
1630	0.0764899	471.519			1630	0	0			1630	0	0
1631	0.0786538	504.104			1631	0	0			1631	0	0
1632	0.0783988	481.011			1632	0	0			1632	0	0
1633	0.0790769	521.099			1633	0	0			1633	0	0
1634	0.0795217	462.588			1634	0	0			1634	0	0
1635	0.079932	498.666			1635	0	0			1635	0	0
1636	0.0794794	507.448			1636	0	0			1636	0	0
1637	0.0798249	457.326			1637	0	0			1637	0	0
1638	0.079804	484.584			1638	0	0			1638	0	0
1639	0.0795695	486.316			1639	0	0			1639	0	0
1640	0.0799771	467.392			1640	0	0			1640	0	0
1641	0.0792636	476.585			1641	0	0			1641	0	0
1642	0.079923	468.353			1642	0	0			1642	0	0
1643	0.0783847	529.039			1643	0	0			1643	0	0
1644	0.0799	439.541			1644	0	0			1644	0	0
1645	0.079456	472.437			1645	0	0			1645	0	0
1646	0.0795213	530.7			1646	0	0			1646	0	0
1647	0.0791462	492.719			1647	0	0			1647	0	0
1648	0.0797758	469.099			1648	0	0			1648	0	0
1649	0.0794792	476.46			1649	0	0			1649	0	0
1650	0.0796079	497.67			1650	0	0			1650	0	0
1651	0.0797102	435.68			1651	0	0			1651	0	0
1652	0.0792223	527.187			1652	0	0			1652	0	0
1653	0.0784138	457.75			1653	0	0			1653	0	0
1654	0.0753066	485.725			1654	0	0			1654	0	0
1655	0.0756759	442.076			1655	0	0			1655	0	0
1656	0.0764068	435.491			1656	0	0			1656	0	0
1657	0.0757034	435.647			1657	0	0			1657	0	0
1658	0.0771991	494.268			1658	0	0			1658	0	0
1659	0.0794606	492.256			1659	0	0			1659	0	0
1660	0.0792412	490			1660	0	0			1660	0	0
1661	0.0797092	498.714			1661	0	0			1661	0	0
1662	0.0785476	475.884			1662	0	0			1662	0	0
1663	0.0783183	437.312			1663	0	0			1663	0	0
1664	0.0784506	452.475			1664	0	0			1664	0	0
1665	0.0795843	484.612			1665	0	0			1665	0	0
1666	0.0783064	509.001			1666	0	0			1666	0	0
1667	0.0751549	465.019			1667	0	0			1667	0	0
1668	0.0715832	418.977			1668	0	0			1668	0	0
1669	0.0794508	468.972			1669	0	0			1669	0	0
1670	0.0789724	497.477			1670	0	0			1670	0	0
1671	0.0789067	479.144			1671	0	0			1671	0	0
1672	0.0779063	459.722			1672	0	0			1672	0	0
1673	0.0792658	496.352			1673	0	0			1673	0	0
1674	0.079242	492.652			1674	0	0			1674	0	0
1675	0.0790412	448.674			1675	0	0			1675	0	0
1676	0.0789038	481.112			1676	0	0			1676	0	0
1677	0.0788813	488.593			1677	0	0			1677	0	0
1678	0.0791937	517.296			1678	0	0			1678	0	0
1679	0.0786859	482.901			1679	0	0			1679	0	0
1680	0.0785235	469.279			1680	0	0			1680	0	0
1681	0.0774638	456.186			1681	0	0			1681	0	0
1682	0.0792046	484.05			1682	0	0			1682	0	0
1683	0.0789463	481.758			1683	0	0			1683	0	0
1684	0.0792004	434.015			1684	0	0			1684	0	0
1685	0.0779272	444.501			1685	0	0			1685	0	0
1686	0.0769892	504.035			1686	0	0			1686	0	0
1687	0.0780699	468.245			1687	0	0			1687	0	0
1688	0.079282	489.71			1688	0	0			1688	0	0
1689	0.0790253	496.421			1689	0	0			1689	0	0
1690	0.078837	514.189			1690	0	0			1690	0	0
1691	0.0784863	455.436			1691	0	0			1691	0	0
1692	0.0794779	437.352			1692	0	0			1692	0	0
1693	0.0792728	450.987			1693	0	0			1693	0	0
1694	0.0790401	476.114			1694	0	0			1694	0	0
1695	0.0769904	458.707			1695	0	0			1695	0	0
1696	0.0725916	478.219			1696	0	0			1696	0	0
1697	0.0714398	417.541			1697	0	0			1697	0	0
1698	0.0698821	446.966			1698	0	0			1698	0	0
1699	0.0774437	486.723			1699	0	0			1699	0	0
1700	0.079276	490.164			1700	0	0			1700	0	0
1701	0.078112	519.201			1701	0	0			1701	0	0
1702	0.0795041	524.876			1702	0	0			1702	0	0
1703	0.077808	488.494			1703	0	0			1703	0	0
1704	0.0791057	453.659			1704	0	0			1704	0	0
1705	0.0793648	481.807			1705	0	0			1705	0	0
1706	0.0797236	489.419			1706	0	0			1706	0	0
1707	0.0797209	473.926			1707	0	0			1707	0	0
1708	0.0796316	444.01			1708	0	0			1708	0	0
1709	0.0796624	491.978			1709	0	0			1709	0	0
1710	0.0791799	514.655			1710	0	0			1710	0	0
1711	0.0781889	450.825			1711	0	0			1711	0	0
1712	0.0816816	464.254			1712	0	0			1712	0	0
1713	0.0797075	538.259			1713	0	0			1713	0	0
1714	0.0807344	538.047			1714	0	0			1714	0	0
1715	0.078591	462.558			1715	0	0			1715	0	0
1716	0.0752851	438.124			1716	0	0			1716	0	0
1717	0.0781347	505.253			1717	0	0			1717	0	0
1718	0.0808161	446.072			1718	0	0			1718	0	0
1719	0.0800926	482.206			1719	0	0			1719	0	0
1720	0.0781635	503.229			1720	0	0			1720	0	0
1721	0.0812158	502.932			1721	0	0			1721	0	0
1722	0.0816311	494.724			1722	0	0			1722	0	0
1723	0.0812354	510.41			1723	0	0			1723	0	0
1724	0.0817077	516.728			1724	0	0			1724	0	0
1725	0.079524	495.363			1725	0	0			1725	0	0
1726	0.079821	490.617			1726	0	0			1726	0	0
1727	0.0807773	502.468			1727	0	0			1727	0	0
1728	0.0799148	480.993			1728	0	0			1728	0	0
1729	0.0816494	505.366			1729	0	0			1729	0	0
1730	0.0801555	471.836			1730	0	0			1730	0	0
1731	0.075475	510.19			1731	0	0			1731	0	0
1732	0.0759604	434.312			1732	0	0			1732	0	0
1733	0.0743826	491.17			1733	0	0			1733	0	0
1734	0.0768469	463.322			1734	0	0			1734	0	0
1735	0.0748719	445.402			1735	0	0			1735	0	0
1736	0.0730565	458.086			1736	0	0			1736	0	0
1737	0.0769723	481.25			1737	0	0			1737	0	0
1738	0.0781765	486.853			1738	0	0			1738	0	0
1739	0.0780174	476.345			1739	0	0			1739	0	0
1740	0.0743726	451.159			1740	0	0			1740	0	0
1741	0.0762044	469.944			1741	0	0			1741	0	0
1742	0.0790226	480.859			1742	0	0			1742	0	0
1743	0.0770772	478.357			1743	0	0			1743	0	0
1744	0.0789337	443.57			1744	0	0			1744	0	0
1745	0.0788247	455.614			1745	0	0			1745	0	0
1746	0.0792193	463.728			1746	0	0			1746	0	0
1747	0.0796399	469.555			1747	0	0			1747	0	0
1748	0.0787333	455.238			1748	0	0			1748	0	0
1749	0.0786063	416.234			1749	0	0			1749	0	0
1750	0.077668	485.856			1750	0	0			1750	0	0
1751	0.079824	513.642			1751	0	0			1751	0	0
1752	0.0789539	437.285			1752	0	0			1752	0	0
1753	0.0739718	487.09			1753	0	0			1753	0	0
1754	0.0787798	474.25			1754	0	0			1754	0	0
1755	0.0783205	484.905			1755	0	0			1755	0	0
1756	0.0787159	452.138			1756	0	0			1756	0	0
1757	0.0784161	478.035			1757	0	0			1757	0	0
1758	0.0782842	458.469			1758	0	0			1758	0	0
1759	0.0784871	469.341			1759	0	0			1759	0	0
1760	0.0797864	501.632			1760	0	0			1760	0	0
1761	0.0794078	536.563			1761	0	0			1761	0	0
1762	0.0798111	448.522			1762	0	0			1762	0	0
1763	0.079641	457.324			1763	0	0			1763	0	0
1764	0.0776003	465.921			1764	0	0			1764	0	0
1765	0.0756108	450.553			1765	0	0			1765	0	0
1766	0.0738738	459.44			1766	0	0			1766	0	0
1767	0.0722882	427.725			1767	0	0			1767	0	0
1768	0.0703319	458.199			1768	0	0			1768	0	0
1769	0.0701663	427.381			1769	0	0			1769	0	0
1770	0.0732632	442.812			1770	0	0			1770	0	0
1771	0.0723378	448.204			1771	0	0			1771	0	0
1772	0.0691638	446.699			1772	0	0			1772	0	0
1773	0.0742157	439.576			1773	0	0			1773	0	0
1774	0.0713793	410.957			1774	0	0			1774	0	0
1775	0.0756356	424.417			1775	0	0			1775	0	0
1776	0.0787682	466.776			1776	0	0			1776	0	0
1777	0.0784634	476.36			1777	0	0			1777	0	0
1778	0.0780086	479.834			1778	0	0			1778	0	0
1779	0.076127	511.179			1779	0	0			1779	0	0
1780	0.0777772	485.901			1780	0	0			1780	0	0
1781	0.0786129	495.217			1781	0	0			1781	0	0
1782	0.0787014	442.981			1782	0	0			1782	0	0
1783	0.0776965	481.731			1783	0	0			1783	0	0
1784	0.0793418	493.739			1784	0	0			1784	0	0
1785	0.0777895	502.805			1785	0	0			1785	0	0
1786	0.0784566	462.868			1786	0	0			1786	0	0
1787	0.078426	461.536			1787	0	0			1787	0	0
1788	0.0791541	498.035			1788	0	0			1788	0	0
1789	0.0797244	529.376			1789	0	0			1789	0	0
1790	0.0797237	491.902			1790	0	0			1790	0	0
1791	0.0799031	497.288			1791	0	0			1791	0	0
1792	0.0793645	492.718			1792	0	0			1792	0	0
1793	0.0786454	480.309			1793	0	0			1793	0	0
1794	0.0790578	515.883			1794	0	0			1794	0	0
1795	0.0804201	531.218			1795	0	0			1795	0	0
1796	0.0785234	449.456			1796	0	0			1796	0	0
1797	0.0787941	448.149			1797	0	0			1797	0	0
1798	0.0782636	464.091			1798	0	0			1798	0	0
1799	0.0795269	462.564			1799	0	0			1799	0	0
1800	0.0786371	465.144			1800	0	0			1800	0	0
1801	0.0762629	513.343			1801	0	0			1801	0	0
1802	0.0759582	436.219			1802	0	0			1802	0	0
1803	0.077213	482.606			1803	0	0			1803	0	0
1804	0.0798262	484.221			1804	0	0			1804	0	0
1805	0.0797287	512.905			1805	0	0			1805	0	0
1806	0.0793431	447.13			1806	0	0			1806	0	0
1807	0.0779941	447.261			1807	0	0			1807	0	0
1808	0.0787373	458.989			1808	0	0			1808	0	0
1809	0.0787464	518.491			1809	0	0			1809	0	0
1810	0.0796527	505.905			1810	0	0			1810	0	0
1811	0.078613	443.609			1811	0	0			1811	0	0
1812	0.0786631	457.057			1812	0	0			1812	0	0
1813	0.0797134	513.771			1813	0	0			1813	0	0
1814	0.0798921	472.316			1814	0	0			1814	0	0
1815	0.0796002	493.596			1815	0	0			1815	0	0
1816	0.0797722	475.783			1816	0	0			1816	0	0
1817	0.0793511	532.199			1817	0	0			1817	0	0
1818	0.0788879	484.999			1818	0	0			1818	0	0
1819	0.0766928	481.068			1819	0	0			1819	0	0
1820	0.0758179	487.828			1820	0	0			1820	0	0
1821	0.0733481	496.634			1821	0	0			1821	0	0
1822	0.0749459	387.971			1822	0	0			1822	0	0
1823	0.0730959	452.164			1823	0	0			1823	0	0
1824	0.0743452	474.218			1824	0	0			1824	0	0
1825	0.073923	448.289			1825	0	0			1825	0	0
1826	0.0744371	422.934			1826	0	0			1826	0	0
1827	0.075465	468.527			1827	0	0			1827	0	0
1828	0.0728513	463.553			1828	0	0			1828	0	0
1829	0.0726264	416.492			1829	0	0			1829	0	0
1830	0.0746101	388.526			1830	0	0			1830	0	0
1831	0.0771863	464.819			1831	0	0			1831	0	0
1832	0.0774289	486.79			1832	0	0			1832	0	0
1833	0.0743572	434.686			1833	0	0			1833	0	0
1834	0.074959	428.366			1834	0	0			1834	0	0
1835	0.0717381	451.011			1835	0	0			1835	0	0
1836	0.0675502	433.451			1836	0	0			1836	0	0
1837	0.0677165	402.914			1837	0	0			1837	0	0
1838	0.0647311	388.739			1838	0	0			1838	0	0
1839	0.0670071	367.175			1839	0	0			1839	0	0
1840	0.0707598	411.882			1840	0	0			1840	0	0
1841	0.0718621	435.114			1841	0	0			1841	0	0
1842	0.0740724	465.464			1842	0	0			1842	0	0
1843	0.0740421	425.968			1843	0	0			1843	0	0
1844	0.077102	454.443			1844	0	0			1844	0	0
1845	0.0771301	485.031			1845	0	0			1845	0	0
1846	0.0789036	508.189			1846	0	0			1846	0	0
1847	0.0800316	509.458			1847	0	0			1847	0	0
1848	0.0786118	487.889			1848	0	0			1848	0	0
1849	0.0787639	502.654			1849	0	0			1849	0	0
1850	0.0798788	472.342			1850	0	0			1850	0	0
1851	0.0789478	498.399			1851	0	0			1851	0	0
1852	0.0787624	440.896			1852	0	0			1852	0	0
1853	0.0780878	500.79			1853	0	0			1853	0	0
1854	0.0798474	465.013			1854	0	0			1854	0	0
1855	0.0797106	518.756			1855	0	0			1855	0	0
1856	0.0795749	457.637			1856	0	0			1856	0	0
1857	0.0777572	491.501			1857	0	0			1857	0	0
1858	0.0772482	479.783			1858	0	0			1858	0	0
1859	0.0761968	482.314			1859	0	0			1859	0	0
1860	0.0787691	463.141			1860	0	0			1860	0	0
1861	0.0778991	488.668			1861	0	0			1861	0	0
1862	0.0797123	499.141			1862	0	0			1862	0	0
1863	0.0798362	502.714			1863	0	0			1863	0	0
1864	0.0788266	435.402			1864	0	0			1864	0	0
1865	0.0797107	512.615			1865	0	0			1865	0	0
1866	0.0795399	493.581			1866	0	0			1866	0	0
1867	0.077815	474.212			1867	0	0			1867	0	0
1868	0.0777885	479.42			1868	0	0			1868	0	0
1869	0.0773571	537.71			1869	0	0			1869	0	0
1870	0.0793287	489.158			1870	0	0			1870	0	0
1871	0.0776768	436.388			1871	0	0			1871	0	0
1872	0.0780507	488.485			1872	0	0			1872	0	0
1873	0.0786915	512.701			1873	0	0			1873	0	0
1874	0.0796999	493.167			1874	0	0			1874	0	0
1875	0.0796637	521.566			1875	0	0			1875	0	0
1876	0.0785917	517.964			1876	0	0			1876	0	0
1877	0.0793796	513.485			1877	0	0			1877	0	0
1878	0.0781166	516.832			1878	0	0			1878	0	0
1879	0.0787782	444.377			1879	0	0			1879	0	0
1880	0.0775963	452.049			1880	0	0			1880	0	0
1881	0.0786708	486.223			1881	0	0			1881	0	0
1882	0.0767423	453.937			1882	0	0			1882	0	0
1883	0.0744137	460.217			1883	0	0			1883	0	0
1884	0.0738379	383.713			1884	0	0			1884	0	0
1885	0.0733813	481.535			1885	0	0			1885	0	0
1886	0.0754831	403.005			1886	0	0			1886	0	0
1887	0.0796997	490.232			1887	0	0			1887	0	0
1888	0.0777477	493.701			1888	0	0			1888	0	0
1889	0.0787375	495.22			1889	0	0			1889	0	0
1890	0.079699	470.633			1890	0	0			1890	0	0
1891	0.0783235	481.31			1891	0	0			1891	0	0
1892	0.0790855	511.13			1892	0	0			1892	0	0
1893	0.0785247	489.66			1893	0	0			1893	0	0
1894	0.0768695	446.86			1894	0	0			1894	0	0
1895	0.0767466	457.868			1895	0	0			1895	0	0
1896	0.0780042	484.254			1896	0	0			1896	0	0
1897	0.0772408	438.573			1897	0	0			1897	0	0
1898	0.0746547	468.365			1898	0	0			1898	0	0
1899	0.0729277	421.6			1899	0	0			1899	0	0
1900	0.0744082	457.96			1900	0	0			1900	0	0
1901	0.0743306	479.94			1901	0	0			1901	0	0
1902	0.0770897	468.593			1902	0	0			1902	0	0
1903	0.0790736	420.292			1903	0	0			1903	0	0
1904	0.0790349	471.434			1904	0	0			1904	0	0
1905	0.0784455	463.764			1905	0	0			1905	0	0
1906	0.080419	524.616			1906	0	0			1906	0	0
1907	0.0790061	477.387			1907	0	0			1907	0	0
1908	0.0779131	451.07			1908	0	0			1908	0	0
1909	0.0765051	469.198			1909	0	0			1909	0	0
1910	0.0774199	480.602			1910	0	0			1910	0	0
1911	0.0773884	450.329			1911	0	0			1911	0	0
1912	0.0776405	450.299			1912	0	0			1912	0	0
1913	0.0779434	505.481			1913	0	0			1913	0	0
1914	0.0789136	491.256			1914	0	0			1914	0	0
1915	0.0770929	459.138			1915	0	0			1915	0	0
1916	0.0776931	490.055			1916	0	0			1916	0	0
1917	0.0791387	475.903			1917	0	0			1917	0	0
1918	0.0767863	421.837			1918	0	0			1918	0	0
1919	0.0757816	456.377			1919	0	0			1919	0	0
1920	0.0783431	448.851			1920	0	0			1920	0	0
1921	0.0782195	484.925			1921	0	0			1921	0	0
1922	0.076286	484.901			1922	0	0			1922	0	0
1923	0.0735708	458.749			1923	0	0			1923	0	0
1924	0.0733793	434.143			1924	0	0			1924	0	0
1925	0.0707746	437.404			1925	0	0			1925	0	0
1926	0.0709005	451.967			1926	0	0			1926	0	0
1927	0.0721418	437.575			1927	0	0			1927	0	0
1928	0.0685747	448.728			1928	0	0			1928	0	0
1929	0.071976	425.57			1929	0	0			1929	0	0
1930	0.0733034	463.232			1930	0	0			1930	0	0
1931	0.0735791	399.576			1931	0	0			1931	0	0
1932	0.0729808	435.404			1932	0	0			1932	0	0
1933	0.0775462	435.644			1933	0	0			1933	0	0
1934	0.0773066	479.752			1934	0	0			1934	0	0
1935	0.0741283	485.19			1935	0	0			1935	0	0
1936	0.0796341	463.618			1936	0	0			1936	0	0
1937	0.0794096	468.396			1937	0	0			1937	0	0
1938	0.0797715	440.502			1938	0	0			1938	0	0
1939	0.0792364	460.306			1939	0	0			1939	0	0
1940	0.0784981	504.843			1940	0	0			1940	0	0
1941	0.0796328	490.202			1941	0	0			1941	0	0
1942	0.0784791	510.631			1942	0	0			1942	0	0
1943	0.077953	521.454			1943	0	0			1943	0	0
1944	0.0773239	464.727			1944	0	0			1944	0	0
1945	0.0751112	465.826			1945	0	0			1945	0	0
1946	0.0767609	429.576			1946	0	0			1946	0	0
1947	0.0754756	442.066			1947	0	0			1947	0	0
1948	0.0765266	499.835			1948	0	0			1948	0	0
1949	0.0783097	454.047			1949	0	0			1949	0	0
1950	0.0779159	470.356			1950	0	0			1950	0	0
1951	0.079697	452.54			1951	0	0			1951	0	0
1952	0.0790405	491.822			1952	0	0			1952	0	0
1953	0.0790148	493.933			1953	0	0			1953	0	0
1954	0.0793706	476.229			1954	0	0			1954	0	0
1955	0.0794648	437.226			1955	0	0			1955	0	0
1956	0.0794866	521.92			1956	0	0			1956	0	0
1957	0.077238	495.312			1957	0	0			1957	0	0
1958	0.0737231	462.694			1958	0	0			1958	0	0
1959	0.0758241	474.391			1959	0	0			1959	0	0
1960	0.0776596	471.928			1960	0	0			1960	0	0
1961	0.0783414	433.253			1961	0	0			1961	0	0
1962	0.0798296	474.189			1962	0	0			1962	0	0
1963	0.0794186	446.505			1963	0	0			1963	0	0
1964	0.0777995	492.302			1964	0	0			1964	0	0
1965	0.0783019	463.402			1965	0	0			1965	0	0
1966	0.078158	462.442			1966	0	0			1966	0	0
1967	0.0788492	509.622			1967	0	0			1967	0	0
1968	0.0798524	478.068			1968	0	0			1968	0	0
1969	0.0797483	503.381			1969	0	0			1969	0	0
1970	0.0792712	485.559			1970	0	0			1970	0	0
1971	0.0804101	508.794			1971	0	0			1971	0	0
1972	0.0803685	515.298			1972	0	0			1972	0	0
1973	0.0805408	486.285			1973	0	0			1973	0	0
1974	0.0805713	488.221			1974	0	0			1974	0	0
1975	0.0811499	472.795			1975	0	0			1975	0	0
1976	0.0805293	526.648			1976	0	0			1976	0	0
1977	0.0801039	541.928			1977	0	0			1977	0	0
1978	0.0756867	481.353			1978	0	0			1978	0	0
1979	0.0725379	441.53			1979	0	0			1979	0	0
1980	0.0750682	443.212			1980	0	0			1980	0	0
1981	0.0772409	447.223			1981	0	0			1981	0	0
1982	0.0748405	398.602			1982	0	0			1982	0	0
1983	0.0753556	423.257			1983	0	0			1983	0	0
1984	0.0761758	454.353			1984	0	0			1984	0	0
1985	0.0753863	484.023			1985	0	0			1985	0	0
1986	0.0750919	468.612			1986	0	0			1986	0	0
1987	0.0767599	470.531			1987	0	0			1987	0	0
1988	0.0760206	496.562			1988	0	0			1988	0	0
1989	0.0757686	462.269			1989	0	0			1989	0	0
1990	0.0744285	492.147			1990	0	0			1990	0	0
1991	0.0768995	464.677			1991	0	0			1991	0	0
1992	0.0765323	416.031			1992	0	0			1992	0	0
1993	0.0775021	444.659			1993	0	0			1993	0	0
1994	0.0761367	443.31			1994	0	0			1994	0	0
1995	0.0760086	451.96			1995	0	0			1995	0	0
1996	0.0758137	472.374			1996	0	0			1996	0	0
1997	0.073759	489.181			1997	0	0			1997	0	0
1998	0.0730273	447.28			1998	0	0			1998	0	0
[truncated: 2 more rows]

## Sheet: A_right
1					cyan					gray
cycle #	average fp of selected Adults	average P(T) among selected Adults			cycle #	average fp of selected Adults	average P(T) among selected Adults			cycle #	average fp of selected Adults	average P(T) among selected Adults
1	0.129049	798.116			1	0.128858	803.156			1	0.127517	799.256
2	0.129811	780.372			2	0.125375	792.184			2	0.128416	779.072
3	0.12751	830.94			3	0.126985	768.659			3	0.129548	725.95
4	0.125115	776.546			4	0.127816	790.576			4	0.128839	856.184
5	0.126091	766.848			5	0.128148	813.257			5	0.128255	703.543
6	0.123896	774.973			6	0.129535	797.108			6	0.128307	840.302
7	0.12972	740.037			7	0.126198	736.29			7	0.129446	783.213
8	0.129131	859.06			8	0.12794	764.849			8	0.129529	725.247
9	0.129152	787.215			9	0.129233	818.366			9	0.129311	804.043
10	0.129201	827.316			10	0.129586	866.539			10	0.126119	767.272
11	0.128819	727.21			11	0.129509	824.893			11	0.129171	783.272
12	0.129614	877.759			12	0.128819	784.291			12	0.124471	730.356
13	0.129134	765.261			13	0.129003	893.124			13	0.125509	653.031
14	0.128961	759.713			14	0.127061	694.336			14	0.129091	809.215
15	0.128327	790.121			15	0.125835	722.349			15	0.126341	744.396
16	0.128236	824.95			16	0.125766	790.27			16	0.128558	787.637
17	0.124724	837.575			17	0.120932	751.505			17	0.128453	788.873
18	0.12643	786.592			18	0.117256	788.275			18	0.129382	674.36
19	0.126163	794.898			19	0.114392	639.742			19	0.128634	819.094
20	0.124651	809.442			20	0.103906	640.711			20	0.126979	751.89
21	0.125146	674.581			21	0.102062	646.095			21	0.117823	756.968
22	0.128639	774.919			22	0.0948328	579.85			22	0.116669	718.511
23	0.126902	756.725			23	0.0965251	538.632			23	0.110354	720.043
24	0.128981	748.691			24	0.0989415	645.477			24	0.116501	763.221
25	0.129094	847.433			25	0.0920745	542.693			25	0.109934	706.558
26	0.128942	816.216			26	0.104398	574.735			26	0.108865	639.348
27	0.126875	708.462			27	0.110013	614.547			27	0.106483	672.744
28	0.129326	783.506			28	0.102337	597.297			28	0.110044	619.453
29	0.12986	817.462			29	0.0947806	606.358			29	0.106873	659.431
30	0.128556	795.614			30	0.0924556	579.347			30	0.125716	731.297
31	0.12332	728.492			31	0.0980791	505.645			31	0.128518	681.474
32	0.123354	729.222			32	0.103189	583.537			32	0.127769	836.561
33	0.120079	694.245			33	0.0950814	542.476			33	0.120474	722.769
34	0.126932	866.315			34	0.0888582	521.791			34	0.118941	753.675
35	0.126621	771.139			35	0.0893807	578.584			35	0.111709	751.505
36	0.125391	823.396			36	0.089012	507.781			36	0.117163	657.585
37	0.123449	790.76			37	0.0757545	443.616			37	0.103005	686.243
38	0.122269	772.349			38	0.0634856	390.59			38	0.104532	565.637
39	0.119619	672.42			39	0.0610949	392.824			39	0.103208	595.002
40	0.126205	733.631			40	0.0607877	309.912			40	0.108811	625.784
41	0.124957	817.931			41	0.0578691	330.446			41	0.106753	544.281
42	0.121875	759.973			42	0.0550678	346.534			42	0.11491	699.665
43	0.122014	736.418			43	0.0438894	240.713			43	0.128404	766.435
44	0.12201	785.472			44	0.0456815	247.229			44	0.128601	780.179
45	0.122216	784.969			45	0.0416077	236.393			45	0.129136	743.847
46	0.115255	689.572			46	0.0292005	173.992			46	0.128171	822.537
47	0.105222	732.071			47	0.0164693	92.4495			47	0.128788	725.048
48	0.0919812	638.206			48	0.0115299	61.7673			48	0.129153	711.065
49	0.0872388	500.274			49	0.00835304	43.9109			49	0.130017	847.259
50	0.0947872	545.814			50	0.00811076	38.7058			50	0.124779	732.69
51	0.111626	690.577			51	0.00409425	25.1606			51	0.127515	673.246
52	0.110188	633.791			52	0.000987774	5.95329			52	0.12123	803.29
53	0.109988	666.046			53	0.000554898	2.86706			53	0.125509	700.122
54	0.1116	633.55			54	0	0			54	0.126957	809.11
55	0.124265	705.842			55	0	0			55	0.128965	831.034
56	0.122912	757.324			56	0	0			56	0.12494	795.278
57	0.120384	698.166			57	0	0			57	0.124099	762.325
58	0.117092	643.388			58	0	0			58	0.12942	774.924
59	0.120143	722.193			59	0	0			59	0.129106	750.174
60	0.113751	691.448			60	0	0			60	0.124542	721.614
61	0.114114	737.679			61	0	0			61	0.124534	781.851
62	0.119107	719.777			62	0	0			62	0.119598	773.548
63	0.117095	700.109			63	0	0			63	0.128067	734.536
64	0.121136	744.399			64	0	0			64	0.128925	762.452
65	0.115572	779.316			65	0	0			65	0.128164	814.196
66	0.125037	709.732			66	0	0			66	0.124435	764.946
67	0.123356	718.125			67	0	0			67	0.125194	772.369
68	0.128732	759.467			68	0	0			68	0.122176	738.032
69	0.128034	797.817			69	0	0			69	0.120767	768.771
70	0.128561	764.347			70	0	0			70	0.125317	738.918
71	0.129031	797.352			71	0	0			71	0.127504	763.768
72	0.129182	813.92			72	0	0			72	0.125639	781.223
73	0.12894	755.321			73	0	0			73	0.121719	836.418
74	0.127134	767.091			74	0	0			74	0.121432	715.996
75	0.126875	745.298			75	0	0			75	0.127911	759.551
76	0.127454	727.44			76	0	0			76	0.12305	799.807
77	0.126504	784.879			77	0	0			77	0.118597	642.848
78	0.125725	779.724			78	0	0			78	0.111793	610.557
79	0.122921	727.356			79	0	0			79	0.114223	629.274
80	0.128449	772.348			80	0	0			80	0.106186	618.216
81	0.12919	760.475			81	0	0			81	0.112474	640.776
82	0.12659	744.86			82	0	0			82	0.114098	674.466
83	0.123762	760.403			83	0	0			83	0.114045	726.891
84	0.113981	663.584			84	0	0			84	0.128916	805.207
85	0.129847	734.25			85	0	0			85	0.129524	753.99
86	0.127214	782.642			86	0	0			86	0.128148	875.688
87	0.12304	754.028			87	0	0			87	0.123649	768.87
88	0.123938	755.089			88	0	0			88	0.117279	717.504
89	0.129381	838.732			89	0	0			89	0.116625	697.793
90	0.13051	778.457			90	0	0			90	0.120058	655.723
91	0.128832	807.512			91	0	0			91	0.1235	705.424
92	0.128924	837.94			92	0	0			92	0.126135	757.307
93	0.125425	690.282			93	0	0			93	0.129657	746.748
94	0.118132	709.013			94	0	0			94	0.126344	769.566
95	0.104377	684.264			95	0	0			95	0.129626	753.862
96	0.0893196	404.233			96	0	0			96	0.12953	851.761
97	0.0789526	487.416			97	0	0			97	0.129055	816.844
98	0.0780531	482.801			98	0	0			98	0.123423	751.468
99	0.073923	418.435			99	0	0			99	0.11827	753.587
100	0.0629518	416.276			100	0	0			100	0.113269	717.065
101	0.0623635	368.041			101	0	0			101	0.103072	656.665
102	0.053303	319.598			102	0	0			102	0.0937647	519.801
103	0.0539483	318.991			103	0	0			103	0.097653	530.48
104	0.0438054	233.721			104	0	0			104	0.11083	621.93
105	0.03765	236.67			105	0	0			105	0.113849	706.515
106	0.0343831	199.167			106	0	0			106	0.116422	668.036
107	0.0266304	123.467			107	0	0			107	0.12277	681.406
108	0.0204535	93.4912			108	0	0			108	0.120814	767.004
109	0.0169007	82.904			109	0	0			109	0.12042	766.575
110	0.0144267	67.5693			110	0	0			110	0.113262	710.719
111	0.00644165	34.3036			111	0	0			111	0.105694	627.457
112	0.00358623	21.1162			112	0	0			112	0.0930911	514.065
113	0.00370273	18.5423			113	0	0			113	0.0834369	523.396
114	0.00650266	33.7271			114	0	0			114	0.0811078	491.615
115	0.00944845	55.4742			115	0	0			115	0.0810433	448.592
116	0.0105874	42.5704			116	0	0			116	0.0647809	381.884
117	0.010945	61.4799			117	0	0			117	0.0624172	328.741
118	0.00826448	43.0577			118	0	0			118	0.0553072	276.869
119	0.00208902	10.5449			119	0	0			119	0.0486584	272.264
120	0.000892674	3.30865			120	0	0			120	0.0425562	269.309
121	0.000790388	4.23551			121	0	0			121	0.0321445	198.192
122	0	0			122	0	0			122	0.0339205	171.719
123	0	0			123	0	0			123	0.0257686	145.46
124	0	0			124	0	0			124	0.0149837	68.4674
125	0	0			125	0	0			125	0.0175038	96.5176
126	0	0			126	0	0			126	0.0237935	129.212
127	0	0			127	0	0			127	0.0244801	122.608
128	0	0			128	0	0			128	0.021152	111.623
129	0	0			129	0	0			129	0.0214804	112.905
130	0	0			130	0	0			130	0.0153236	90.0155
131	0	0			131	0	0			131	0.0114501	75.0143
132	0	0			132	0	0			132	0.0111387	45.7316
133	0	0			133	0	0			133	0.00562041	25.2348
134	0	0			134	0	0			134	0.00200879	13.054
135	0	0			135	0	0			135	0.00209845	9.16598
136	0	0			136	0	0			136	0.00125965	6.05792
137	0	0			137	0	0			137	0.0012133	4.60863
138	0	0			138	0	0			138	0.000987781	5.83538
139	0	0			139	0	0			139	0.000703955	2.83105
140	0	0			140	0	0			140	0	0
141	0	0			141	0	0			141	0	0
142	0	0			142	0	0			142	0	0
143	0	0			143	0	0			143	0	0
144	0	0			144	0	0			144	0	0
145	0	0			145	0	0			145	0	0
146	0	0			146	0	0			146	0	0
147	0	0			147	0	0			147	0	0
148	0	0			148	0	0			148	0	0
149	0	0			149	0	0			149	0	0
150	0	0			150	0	0			150	0	0
151	0	0			151	0	0			151	0	0
152	0	0			152	0	0			152	0	0
153	0	0			153	0	0			153	0	0
154	0	0			154	0	0			154	0	0
155	0	0			155	0	0			155	0	0
156	0	0			156	0	0			156	0	0
157	0	0			157	0	0			157	0	0
158	0	0			158	0	0			158	0	0
159	0	0			159	0	0			159	0	0
160	0	0			160	0	0			160	0	0
161	0	0			161	0	0			161	0	0
162	0	0			162	0	0			162	0	0
163	0	0			163	0	0			163	0	0
164	0	0			164	0	0			164	0	0
165	0	0			165	0	0			165	0	0
166	0	0			166	0	0			166	0	0
167	0	0			167	0	0			167	0	0
168	0	0			168	0	0			168	0	0
169	0	0			169	0	0			169	0	0
170	0	0			170	0	0			170	0	0
171	0	0			171	0	0			171	0	0
172	0	0			172	0	0			172	0	0
173	0	0			173	0	0			173	0	0
174	0	0			174	0	0			174	0	0
175	0	0			175	0	0			175	0	0
176	0	0			176	0	0			176	0	0
177	0	0			177	0	0			177	0	0
178	0	0			178	0	0			178	0	0
179	0	0			179	0	0			179	0	0
180	0	0			180	0	0			180	0	0
181	0	0			181	0	0			181	0	0
182	0	0			182	0	0			182	0	0
183	0	0			183	0	0			183	0	0
184	0	0			184	0	0			184	0	0
185	0	0			185	0	0			185	0	0
186	0	0			186	0	0			186	0	0
187	0	0			187	0	0			187	0	0
188	0	0			188	0	0			188	0	0
189	0	0			189	0	0			189	0	0
190	0	0			190	0	0			190	0	0
191	0	0			191	0	0			191	0	0
192	0	0			192	0	0			192	0	0
193	0	0			193	0	0			193	0	0
194	0	0			194	0	0			194	0	0
195	0	0			195	0	0			195	0	0
196	0	0			196	0	0			196	0	0
197	0	0			197	0	0			197	0	0
198	0	0			198	0	0			198	0	0
199	0	0			199	0	0			199	0	0
200	0	0			200	0	0			200	0	0
201	0	0			201	0	0			201	0	0
202	0	0			202	0	0			202	0	0
203	0	0			203	0	0			203	0	0
204	0	0			204	0	0			204	0	0
205	0	0			205	0	0			205	0	0
206	0	0			206	0	0			206	0	0
207	0	0			207	0	0			207	0	0
208	0	0			208	0	0			208	0	0
209	0	0			209	0	0			209	0	0
210	0	0			210	0	0			210	0	0
211	0	0			211	0	0			211	0	0
212	0	0			212	0	0			212	0	0
213	0	0			213	0	0			213	0	0
214	0	0			214	0	0			214	0	0
215	0	0			215	0	0			215	0	0
216	0	0			216	0	0			216	0	0
217	0	0			217	0	0			217	0	0
218	0	0			218	0	0			218	0	0
219	0	0			219	0	0			219	0	0
220	0	0			220	0	0			220	0	0
221	0	0			221	0	0			221	0	0
222	0	0			222	0	0			222	0	0
223	0	0			223	0	0			223	0	0
224	0	0			224	0	0			224	0	0
225	0	0			225	0	0			225	0	0
226	0	0			226	0	0			226	0	0
227	0	0			227	0	0			227	0	0
228	0	0			228	0	0			228	0	0
229	0	0			229	0	0			229	0	0
230	0	0			230	0	0			230	0	0
231	0	0			231	0	0			231	0	0
232	0	0			232	0	0			232	0	0
233	0	0			233	0	0			233	0	0
234	0	0			234	0	0			234	0	0
235	0	0			235	0	0			235	0	0
236	0	0			236	0	0			236	0	0
237	0	0			237	0	0			237	0	0
238	0	0			238	0	0			238	0	0
239	0	0			239	0	0			239	0	0
240	0	0			240	0	0			240	0	0
241	0	0			241	0	0			241	0	0
242	0	0			242	0	0			242	0	0
243	0	0			243	0	0			243	0	0
244	0	0			244	0	0			244	0	0
245	0	0			245	0	0			245	0	0
246	0	0			246	0	0			246	0	0
247	0	0			247	0	0			247	0	0
248	0	0			248	0	0			248	0	0
249	0	0			249	0	0			249	0	0
250	0	0			250	0	0			250	0	0
251	0	0			251	0	0			251	0	0
252	0	0			252	0	0			252	0	0
253	0	0			253	0	0			253	0	0
254	0	0			254	0	0			254	0	0
255	0	0			255	0	0			255	0	0
256	0	0			256	0	0			256	0	0
257	0	0			257	0	0			257	0	0
258	0	0			258	0	0			258	0	0
259	0	0			259	0	0			259	0	0
260	0	0			260	0	0			260	0	0
261	0	0			261	0	0			261	0	0
262	0	0			262	0	0			262	0	0
263	0	0			263	0	0			263	0	0
264	0	0			264	0	0			264	0	0
265	0	0			265	0	0			265	0	0
266	0	0			266	0	0			266	0	0
267	0	0			267	0	0			267	0	0
268	0	0			268	0	0			268	0	0
269	0	0			269	0	0			269	0	0
270	0	0			270	0	0			270	0	0
271	0	0			271	0	0			271	0	0
272	0	0			272	0	0			272	0	0
273	0	0			273	0	0			273	0	0
274	0	0			274	0	0			274	0	0
275	0	0			275	0	0			275	0	0
276	0	0			276	0	0			276	0	0
277	0	0			277	0	0			277	0	0
278	0	0			278	0	0			278	0	0
279	0	0			279	0	0			279	0	0
280	0	0			280	0	0			280	0	0
281	0	0			281	0	0			281	0	0
282	0	0			282	0	0			282	0	0
283	0	0			283	0	0			283	0	0
284	0	0			284	0	0			284	0	0
285	0	0			285	0	0			285	0	0
286	0	0			286	0	0			286	0	0
287	0	0			287	0	0			287	0	0
288	0	0			288	0	0			288	0	0
289	0	0			289	0	0			289	0	0
290	0	0			290	0	0			290	0	0
291	0	0			291	0	0			291	0	0
292	0	0			292	0	0			292	0	0
293	0	0			293	0	0			293	0	0
294	0	0			294	0	0			294	0	0
295	0	0			295	0	0			295	0	0
296	0	0			296	0	0			296	0	0
297	0	0			297	0	0			297	0	0
298	0	0			298	0	0			298	0	0
299	0	0			299	0	0			299	0	0
300	0	0			300	0	0			300	0	0
301	0	0			301	0	0			301	0	0
302	0	0			302	0	0			302	0	0
303	0	0			303	0	0			303	0	0
304	0	0			304	0	0			304	0	0
305	0	0			305	0	0			305	0	0
306	0	0			306	0	0			306	0	0
307	0	0			307	0	0			307	0	0
308	0	0			308	0	0			308	0	0
309	0	0			309	0	0			309	0	0
310	0	0			310	0	0			310	0	0
311	0	0			311	0	0			311	0	0
312	0	0			312	0	0			312	0	0
313	0	0			313	0	0			313	0	0
314	0	0			314	0	0			314	0	0
315	0	0			315	0	0			315	0	0
316	0	0			316	0	0			316	0	0
317	0	0			317	0	0			317	0	0
318	0	0			318	0	0			318	0	0
319	0	0			319	0	0			319	0	0
320	0	0			320	0	0			320	0	0
321	0	0			321	0	0			321	0	0
322	0	0			322	0	0			322	0	0
323	0	0			323	0	0			323	0	0
324	0	0			324	0	0			324	0	0
325	0	0			325	0	0			325	0	0
326	0	0			326	0	0			326	0	0
327	0	0			327	0	0			327	0	0
328	0	0			328	0	0			328	0	0
329	0	0			329	0	0			329	0	0
330	0	0			330	0	0			330	0	0
331	0	0			331	0	0			331	0	0
332	0	0			332	0	0			332	0	0
333	0	0			333	0	0			333	0	0
334	0	0			334	0	0			334	0	0
335	0	0			335	0	0			335	0	0
336	0	0			336	0	0			336	0	0
337	0	0			337	0	0			337	0	0
338	0	0			338	0	0			338	0	0
339	0	0			339	0	0			339	0	0
340	0	0			340	0	0			340	0	0
341	0	0			341	0	0			341	0	0
342	0	0			342	0	0			342	0	0
343	0	0			343	0	0			343	0	0
344	0	0			344	0	0			344	0	0
345	0	0			345	0	0			345	0	0
346	0	0			346	0	0			346	0	0
347	0	0			347	0	0			347	0	0
348	0	0			348	0	0			348	0	0
349	0	0			349	0	0			349	0	0
350	0	0			350	0	0			350	0	0
351	0	0			351	0	0			351	0	0
352	0	0			352	0	0			352	0	0
353	0	0			353	0	0			353	0	0
354	0	0			354	0	0			354	0	0
355	0	0			355	0	0			355	0	0
356	0	0			356	0	0			356	0	0
357	0	0			357	0	0			357	0	0
358	0	0			358	0	0			358	0	0
359	0	0			359	0	0			359	0	0
360	0	0			360	0	0			360	0	0
361	0	0			361	0	0			361	0	0
362	0	0			362	0	0			362	0	0
363	0	0			363	0	0			363	0	0
364	0	0			364	0	0			364	0	0
365	0	0			365	0	0			365	0	0
366	0	0			366	0	0			366	0	0
367	0	0			367	0	0			367	0	0
368	0	0			368	0	0			368	0	0
369	0	0			369	0	0			369	0	0
370	0	0			370	0	0			370	0	0
371	0	0			371	0	0			371	0	0
372	0	0			372	0	0			372	0	0
373	0	0			373	0	0			373	0	0
374	0	0			374	0	0			374	0	0
375	0	0			375	0	0			375	0	0
376	0	0			376	0	0			376	0	0
377	0	0			377	0	0			377	0	0
378	0	0			378	0	0			378	0	0
379	0	0			379	0	0			379	0	0
380	0	0			380	0	0			380	0	0
381	0	0			381	0	0			381	0	0
382	0	0			382	0	0			382	0	0
383	0	0			383	0	0			383	0	0
384	0	0			384	0	0			384	0	0
385	0	0			385	0	0			385	0	0
386	0	0			386	0	0			386	0	0
387	0	0			387	0	0			387	0	0
388	0	0			388	0	0			388	0	0
389	0	0			389	0	0			389	0	0
390	0	0			390	0	0			390	0	0
391	0	0			391	0	0			391	0	0
392	0	0			392	0	0			392	0	0
393	0	0			393	0	0			393	0	0
394	0	0			394	0	0			394	0	0
395	0	0			395	0	0			395	0	0
396	0	0			396	0	0			396	0	0
397	0	0			397	0	0			397	0	0
398	0	0			398	0	0			398	0	0
399	0	0			399	0	0			399	0	0
400	0	0			400	0	0			400	0	0
401	0	0			401	0	0			401	0	0
402	0	0			402	0	0			402	0	0
403	0	0			403	0	0			403	0	0
404	0	0			404	0	0			404	0	0
405	0	0			405	0	0			405	0	0
406	0	0			406	0	0			406	0	0
407	0	0			407	0	0			407	0	0
408	0	0			408	0	0			408	0	0
409	0	0			409	0	0			409	0	0
410	0	0			410	0	0			410	0	0
411	0	0			411	0	0			411	0	0
412	0	0			412	0	0			412	0	0
413	0	0			413	0	0			413	0	0
414	0	0			414	0	0			414	0	0
415	0	0			415	0	0			415	0	0
416	0	0			416	0	0			416	0	0
417	0	0			417	0	0			417	0	0
418	0	0			418	0	0			418	0	0
419	0	0			419	0	0			419	0	0
420	0	0			420	0	0			420	0	0
421	0	0			421	0	0			421	0	0
422	0	0			422	0	0			422	0	0
423	0	0			423	0	0			423	0	0
424	0	0			424	0	0			424	0	0
425	0	0			425	0	0			425	0	0
426	0	0			426	0	0			426	0	0
427	0	0			427	0	0			427	0	0
428	0	0			428	0	0			428	0	0
429	0	0			429	0	0			429	0	0
430	0	0			430	0	0			430	0	0
431	0	0			431	0	0			431	0	0
432	0	0			432	0	0			432	0	0
433	0	0			433	0	0			433	0	0
434	0	0			434	0	0			434	0	0
435	0	0			435	0	0			435	0	0
436	0	0			436	0	0			436	0	0
437	0	0			437	0	0			437	0	0
438	0	0			438	0	0			438	0	0
439	0	0			439	0	0			439	0	0
440	0	0			440	0	0			440	0	0
441	0	0			441	0	0			441	0	0
442	0	0			442	0	0			442	0	0
443	0	0			443	0	0			443	0	0
444	0	0			444	0	0			444	0	0
445	0	0			445	0	0			445	0	0
446	0	0			446	0	0			446	0	0
447	0	0			447	0	0			447	0	0
448	0	0			448	0	0			448	0	0
449	0	0			449	0	0			449	0	0
450	0	0			450	0	0			450	0	0
451	0	0			451	0	0			451	0	0
452	0	0			452	0	0			452	0	0
453	0	0			453	0	0			453	0	0
454	0	0			454	0	0			454	0	0
455	0	0			455	0	0			455	0	0
456	0	0			456	0	0			456	0	0
457	0	0			457	0	0			457	0	0
458	0	0			458	0	0			458	0	0
459	0	0			459	0	0			459	0	0
460	0	0			460	0	0			460	0	0
461	0	0			461	0	0			461	0	0
462	0	0			462	0	0			462	0	0
463	0	0			463	0	0			463	0	0
464	0	0			464	0	0			464	0	0
465	0	0			465	0	0			465	0	0
466	0	0			466	0	0			466	0	0
467	0	0			467	0	0			467	0	0
468	0	0			468	0	0			468	0	0
469	0	0			469	0	0			469	0	0
470	0	0			470	0	0			470	0	0
471	0	0			471	0	0			471	0	0
472	0	0			472	0	0			472	0	0
473	0	0			473	0	0			473	0	0
474	0	0			474	0	0			474	0	0
475	0	0			475	0	0			475	0	0
476	0	0			476	0	0			476	0	0
477	0	0			477	0	0			477	0	0
478	0	0			478	0	0			478	0	0
479	0	0			479	0	0			479	0	0
480	0	0			480	0	0			480	0	0
481	0	0			481	0	0			481	0	0
482	0	0			482	0	0			482	0	0
483	0	0			483	0	0			483	0	0
484	0	0			484	0	0			484	0	0
485	0	0			485	0	0			485	0	0
486	0	0			486	0	0			486	0	0
487	0	0			487	0	0			487	0	0
488	0	0			488	0	0			488	0	0
489	0	0			489	0	0			489	0	0
490	0	0			490	0	0			490	0	0
491	0	0			491	0	0			491	0	0
492	0	0			492	0	0			492	0	0
493	0	0			493	0	0			493	0	0
494	0	0			494	0	0			494	0	0
495	0	0			495	0	0			495	0	0
496	0	0			496	0	0			496	0	0
497	0	0			497	0	0			497	0	0
498	0	0			498	0	0			498	0	0
499	0	0			499	0	0			499	0	0
500	0	0			500	0	0			500	0	0
501	0	0			501	0	0			501	0	0
502	0	0			502	0	0			502	0	0
503	0	0			503	0	0			503	0	0
504	0	0			504	0	0			504	0	0
505	0	0			505	0	0			505	0	0
506	0	0			506	0	0			506	0	0
507	0	0			507	0	0			507	0	0
508	0	0			508	0	0			508	0	0
509	0	0			509	0	0			509	0	0
510	0	0			510	0	0			510	0	0
511	0	0			511	0	0			511	0	0
512	0	0			512	0	0			512	0	0
513	0	0			513	0	0			513	0	0
514	0	0			514	0	0			514	0	0
515	0	0			515	0	0			515	0	0
516	0	0			516	0	0			516	0	0
517	0	0			517	0	0			517	0	0
518	0	0			518	0	0			518	0	0
519	0	0			519	0	0			519	0	0
520	0	0			520	0	0			520	0	0
521	0	0			521	0	0			521	0	0
522	0	0			522	0	0			522	0	0
523	0	0			523	0	0			523	0	0
524	0	0			524	0	0			524	0	0
525	0	0			525	0	0			525	0	0
526	0	0			526	0	0			526	0	0
527	0	0			527	0	0			527	0	0
528	0	0			528	0	0			528	0	0
529	0	0			529	0	0			529	0	0
530	0	0			530	0	0			530	0	0
531	0	0			531	0	0			531	0	0
532	0	0			532	0	0			532	0	0
533	0	0			533	0	0			533	0	0
534	0	0			534	0	0			534	0	0
535	0	0			535	0	0			535	0	0
536	0	0			536	0	0			536	0	0
537	0	0			537	0	0			537	0	0
538	0	0			538	0	0			538	0	0
539	0	0			539	0	0			539	0	0
540	0	0			540	0	0			540	0	0
541	0	0			541	0	0			541	0	0
542	0	0			542	0	0			542	0	0
543	0	0			543	0	0			543	0	0
544	0	0			544	0	0			544	0	0
545	0	0			545	0	0			545	0	0
546	0	0			546	0	0			546	0	0
547	0	0			547	0	0			547	0	0
548	0	0			548	0	0			548	0	0
549	0	0			549	0	0			549	0	0
550	0	0			550	0	0			550	0	0
551	0	0			551	0	0			551	0	0
552	0	0			552	0	0			552	0	0
553	0	0			553	0	0			553	0	0
554	0	0			554	0	0			554	0	0
555	0	0			555	0	0			555	0	0
556	0	0			556	0	0			556	0	0
557	0	0			557	0	0			557	0	0
558	0	0			558	0	0			558	0	0
559	0	0			559	0	0			559	0	0
560	0	0			560	0	0			560	0	0
561	0	0			561	0	0			561	0	0
562	0	0			562	0	0			562	0	0
563	0	0			563	0	0			563	0	0
564	0	0			564	0	0			564	0	0
565	0	0			565	0	0			565	0	0
566	0	0			566	0	0			566	0	0
567	0	0			567	0	0			567	0	0
568	0	0			568	0	0			568	0	0
569	0	0			569	0	0			569	0	0
570	0	0			570	0	0			570	0	0
571	0	0			571	0	0			571	0	0
572	0	0			572	0	0			572	0	0
573	0	0			573	0	0			573	0	0
574	0	0			574	0	0			574	0	0
575	0	0			575	0	0			575	0	0
576	0	0			576	0	0			576	0	0
577	0	0			577	0	0			577	0	0
578	0	0			578	0	0			578	0	0
579	0	0			579	0	0			579	0	0
580	0	0			580	0	0			580	0	0
581	0	0			581	0	0			581	0	0
582	0	0			582	0	0			582	0	0
583	0	0			583	0	0			583	0	0
584	0	0			584	0	0			584	0	0
585	0	0			585	0	0			585	0	0
586	0	0			586	0	0			586	0	0
587	0	0			587	0	0			587	0	0
588	0	0			588	0	0			588	0	0
589	0	0			589	0	0			589	0	0
590	0	0			590	0	0			590	0	0
591	0	0			591	0	0			591	0	0
592	0	0			592	0	0			592	0	0
593	0	0			593	0	0			593	0	0
594	0	0			594	0	0			594	0	0
595	0	0			595	0	0			595	0	0
596	0	0			596	0	0			596	0	0
597	0	0			597	0	0			597	0	0
598	0	0			598	0	0			598	0	0
599	0	0			599	0	0			599	0	0
600	0	0			600	0	0			600	0	0
601	0	0			601	0	0			601	0	0
602	0	0			602	0	0			602	0	0
603	0	0			603	0	0			603	0	0
604	0	0			604	0	0			604	0	0
605	0	0			605	0	0			605	0	0
606	0	0			606	0	0			606	0	0
607	0	0			607	0	0			607	0	0
608	0	0			608	0	0			608	0	0
609	0	0			609	0	0			609	0	0
610	0	0			610	0	0			610	0	0
611	0	0			611	0	0			611	0	0
612	0	0			612	0	0			612	0	0
613	0	0			613	0	0			613	0	0
614	0	0			614	0	0			614	0	0
615	0	0			615	0	0			615	0	0
616	0	0			616	0	0			616	0	0
617	0	0			617	0	0			617	0	0
618	0	0			618	0	0			618	0	0
619	0	0			619	0	0			619	0	0
620	0	0			620	0	0			620	0	0
621	0	0			621	0	0			621	0	0
622	0	0			622	0	0			622	0	0
623	0	0			623	0	0			623	0	0
624	0	0			624	0	0			624	0	0
625	0	0			625	0	0			625	0	0
626	0	0			626	0	0			626	0	0
627	0	0			627	0	0			627	0	0
628	0	0			628	0	0			628	0	0
629	0	0			629	0	0			629	0	0
630	0	0			630	0	0			630	0	0
631	0	0			631	0	0			631	0	0
632	0	0			632	0	0			632	0	0
633	0	0			633	0	0			633	0	0
634	0	0			634	0	0			634	0	0
635	0	0			635	0	0			635	0	0
636	0	0			636	0	0			636	0	0
637	0	0			637	0	0			637	0	0
638	0	0			638	0	0			638	0	0
639	0	0			639	0	0			639	0	0
640	0	0			640	0	0			640	0	0
641	0	0			641	0	0			641	0	0
642	0	0			642	0	0			642	0	0
643	0	0			643	0	0			643	0	0
644	0	0			644	0	0			644	0	0
645	0	0			645	0	0			645	0	0
646	0	0			646	0	0			646	0	0
647	0	0			647	0	0			647	0	0
648	0	0			648	0	0			648	0	0
649	0	0			649	0	0			649	0	0
650	0	0			650	0	0			650	0	0
651	0	0			651	0	0			651	0	0
652	0	0			652	0	0			652	0	0
653	0	0			653	0	0			653	0	0
654	0	0			654	0	0			654	0	0
655	0	0			655	0	0			655	0	0
656	0	0			656	0	0			656	0	0
657	0	0			657	0	0			657	0	0
658	0	0			658	0	0			658	0	0
659	0	0			659	0	0			659	0	0
660	0	0			660	0	0			660	0	0
661	0	0			661	0	0			661	0	0
662	0	0			662	0	0			662	0	0
663	0	0			663	0	0			663	0	0
664	0	0			664	0	0			664	0	0
665	0	0			665	0	0			665	0	0
666	0	0			666	0	0			666	0	0
667	0	0			667	0	0			667	0	0
668	0	0			668	0	0			668	0	0
669	0	0			669	0	0			669	0	0
670	0	0			670	0	0			670	0	0
671	0	0			671	0	0			671	0	0
672	0	0			672	0	0			672	0	0
673	0	0			673	0	0			673	0	0
674	0	0			674	0	0			674	0	0
675	0	0			675	0	0			675	0	0
676	0	0			676	0	0			676	0	0
677	0	0			677	0	0			677	0	0
678	0	0			678	0	0			678	0	0
679	0	0			679	0	0			679	0	0
680	0	0			680	0	0			680	0	0
681	0	0			681	0	0			681	0	0
682	0	0			682	0	0			682	0	0
683	0	0			683	0	0			683	0	0
684	0	0			684	0	0			684	0	0
685	0	0			685	0	0			685	0	0
686	0	0			686	0	0			686	0	0
687	0	0			687	0	0			687	0	0
688	0	0			688	0	0			688	0	0
689	0	0			689	0	0			689	0	0
690	0	0			690	0	0			690	0	0
691	0	0			691	0	0			691	0	0
692	0	0			692	0	0			692	0	0
693	0	0			693	0	0			693	0	0
694	0	0			694	0	0			694	0	0
695	0	0			695	0	0			695	0	0
696	0	0			696	0	0			696	0	0
697	0	0			697	0	0			697	0	0
698	0	0			698	0	0			698	0	0
699	0	0			699	0	0			699	0	0
700	0	0			700	0	0			700	0	0
701	0	0			701	0	0			701	0	0
702	0	0			702	0	0			702	0	0
703	0	0			703	0	0			703	0	0
704	0	0			704	0	0			704	0	0
705	0	0			705	0	0			705	0	0
706	0	0			706	0	0			706	0	0
707	0	0			707	0	0			707	0	0
708	0	0			708	0	0			708	0	0
709	0	0			709	0	0			709	0	0
710	0	0			710	0	0			710	0	0
711	0	0			711	0	0			711	0	0
712	0	0			712	0	0			712	0	0
713	0	0			713	0	0			713	0	0
714	0	0			714	0	0			714	0	0
715	0	0			715	0	0			715	0	0
716	0	0			716	0	0			716	0	0
717	0	0			717	0	0			717	0	0
718	0	0			718	0	0			718	0	0
719	0	0			719	0	0			719	0	0
720	0	0			720	0	0			720	0	0
721	0	0			721	0	0			721	0	0
722	0	0			722	0	0			722	0	0
723	0	0			723	0	0			723	0	0
724	0	0			724	0	0			724	0	0
725	0	0			725	0	0			725	0	0
726	0	0			726	0	0			726	0	0
727	0	0			727	0	0			727	0	0
728	0	0			728	0	0			728	0	0
729	0	0			729	0	0			729	0	0
730	0	0			730	0	0			730	0	0
731	0	0			731	0	0			731	0	0
732	0	0			732	0	0			732	0	0
733	0	0			733	0	0			733	0	0
734	0	0			734	0	0			734	0	0
735	0	0			735	0	0			735	0	0
736	0	0			736	0	0			736	0	0
737	0	0			737	0	0			737	0	0
738	0	0			738	0	0			738	0	0
739	0	0			739	0	0			739	0	0
740	0	0			740	0	0			740	0	0
741	0	0			741	0	0			741	0	0
742	0	0			742	0	0			742	0	0
743	0	0			743	0	0			743	0	0
744	0	0			744	0	0			744	0	0
745	0	0			745	0	0			745	0	0
746	0	0			746	0	0			746	0	0
747	0	0			747	0	0			747	0	0
748	0	0			748	0	0			748	0	0
749	0	0			749	0	0			749	0	0
750	0	0			750	0	0			750	0	0
751	0	0			751	0	0			751	0	0
752	0	0			752	0	0			752	0	0
753	0	0			753	0	0			753	0	0
754	0	0			754	0	0			754	0	0
755	0	0			755	0	0			755	0	0
756	0	0			756	0	0			756	0	0
757	0	0			757	0	0			757	0	0
758	0	0			758	0	0			758	0	0
759	0	0			759	0	0			759	0	0
760	0	0			760	0	0			760	0	0
761	0	0			761	0	0			761	0	0
762	0	0			762	0	0			762	0	0
763	0	0			763	0	0			763	0	0
764	0	0			764	0	0			764	0	0
765	0	0			765	0	0			765	0	0
766	0	0			766	0	0			766	0	0
767	0	0			767	0	0			767	0	0
768	0	0			768	0	0			768	0	0
769	0	0			769	0	0			769	0	0
770	0	0			770	0	0			770	0	0
771	0	0			771	0	0			771	0	0
772	0	0			772	0	0			772	0	0
773	0	0			773	0	0			773	0	0
774	0	0			774	0	0			774	0	0
775	0	0			775	0	0			775	0	0
776	0	0			776	0	0			776	0	0
777	0	0			777	0	0			777	0	0
778	0	0			778	0	0			778	0	0
779	0	0			779	0	0			779	0	0
780	0	0			780	0	0			780	0	0
781	0	0			781	0	0			781	0	0
782	0	0			782	0	0			782	0	0
783	0	0			783	0	0			783	0	0
784	0	0			784	0	0			784	0	0
785	0	0			785	0	0			785	0	0
786	0	0			786	0	0			786	0	0
787	0	0			787	0	0			787	0	0
788	0	0			788	0	0			788	0	0
789	0	0			789	0	0			789	0	0
790	0	0			790	0	0			790	0	0
791	0	0			791	0	0			791	0	0
792	0	0			792	0	0			792	0	0
793	0	0			793	0	0			793	0	0
794	0	0			794	0	0			794	0	0
795	0	0			795	0	0			795	0	0
796	0	0			796	0	0			796	0	0
797	0	0			797	0	0			797	0	0
798	0	0			798	0	0			798	0	0
799	0	0			799	0	0			799	0	0
800	0	0			800	0	0			800	0	0
801	0	0			801	0	0			801	0	0
802	0	0			802	0	0			802	0	0
803	0	0			803	0	0			803	0	0
804	0	0			804	0	0			804	0	0
805	0	0			805	0	0			805	0	0
806	0	0			806	0	0			806	0	0
807	0	0			807	0	0			807	0	0
808	0	0			808	0	0			808	0	0
809	0	0			809	0	0			809	0	0
810	0	0			810	0	0			810	0	0
811	0	0			811	0	0			811	0	0
812	0	0			812	0	0			812	0	0
813	0	0			813	0	0			813	0	0
814	0	0			814	0	0			814	0	0
815	0	0			815	0	0			815	0	0
816	0	0			816	0	0			816	0	0
817	0	0			817	0	0			817	0	0
818	0	0			818	0	0			818	0	0
819	0	0			819	0	0			819	0	0
820	0	0			820	0	0			820	0	0
821	0	0			821	0	0			821	0	0
822	0	0			822	0	0			822	0	0
823	0	0			823	0	0			823	0	0
824	0	0			824	0	0			824	0	0
825	0	0			825	0	0			825	0	0
826	0	0			826	0	0			826	0	0
827	0	0			827	0	0			827	0	0
828	0	0			828	0	0			828	0	0
829	0	0			829	0	0			829	0	0
830	0	0			830	0	0			830	0	0
831	0	0			831	0	0			831	0	0
832	0	0			832	0	0			832	0	0
833	0	0			833	0	0			833	0	0
834	0	0			834	0	0			834	0	0
835	0	0			835	0	0			835	0	0
836	0	0			836	0	0			836	0	0
837	0	0			837	0	0			837	0	0
838	0	0			838	0	0			838	0	0
839	0	0			839	0	0			839	0	0
840	0	0			840	0	0			840	0	0
841	0	0			841	0	0			841	0	0
842	0	0			842	0	0			842	0	0
843	0	0			843	0	0			843	0	0
844	0	0			844	0	0			844	0	0
845	0	0			845	0	0			845	0	0
846	0	0			846	0	0			846	0	0
847	0	0			847	0	0			847	0	0
848	0	0			848	0	0			848	0	0
849	0	0			849	0	0			849	0	0
850	0	0			850	0	0			850	0	0
851	0	0			851	0	0			851	0	0
852	0	0			852	0	0			852	0	0
853	0	0			853	0	0			853	0	0
854	0	0			854	0	0			854	0	0
855	0	0			855	0	0			855	0	0
856	0	0			856	0	0			856	0	0
857	0	0			857	0	0			857	0	0
858	0	0			858	0	0			858	0	0
859	0	0			859	0	0			859	0	0
860	0	0			860	0	0			860	0	0
861	0	0			861	0	0			861	0	0
862	0	0			862	0	0			862	0	0
863	0	0			863	0	0			863	0	0
864	0	0			864	0	0			864	0	0
865	0	0			865	0	0			865	0	0
866	0	0			866	0	0			866	0	0
867	0	0			867	0	0			867	0	0
868	0	0			868	0	0			868	0	0
869	0	0			869	0	0			869	0	0
870	0	0			870	0	0			870	0	0
871	0	0			871	0	0			871	0	0
872	0	0			872	0	0			872	0	0
873	0	0			873	0	0			873	0	0
874	0	0			874	0	0			874	0	0
875	0	0			875	0	0			875	0	0
876	0	0			876	0	0			876	0	0
877	0	0			877	0	0			877	0	0
878	0	0			878	0	0			878	0	0
879	0	0			879	0	0			879	0	0
880	0	0			880	0	0			880	0	0
881	0	0			881	0	0			881	0	0
882	0	0			882	0	0			882	0	0
883	0	0			883	0	0			883	0	0
884	0	0			884	0	0			884	0	0
885	0	0			885	0	0			885	0	0
886	0	0			886	0	0			886	0	0
887	0	0			887	0	0			887	0	0
888	0	0			888	0	0			888	0	0
889	0	0			889	0	0			889	0	0
890	0	0			890	0	0			890	0	0
891	0	0			891	0	0			891	0	0
892	0	0			892	0	0			892	0	0
893	0	0			893	0	0			893	0	0
894	0	0			894	0	0			894	0	0
895	0	0			895	0	0			895	0	0
896	0	0			896	0	0			896	0	0
897	0	0			897	0	0			897	0	0
898	0	0			898	0	0			898	0	0
899	0	0			899	0	0			899	0	0
900	0	0			900	0	0			900	0	0
901	0	0			901	0	0			901	0	0
902	0	0			902	0	0			902	0	0
903	0	0			903	0	0			903	0	0
904	0	0			904	0	0			904	0	0
905	0	0			905	0	0			905	0	0
906	0	0			906	0	0			906	0	0
907	0	0			907	0	0			907	0	0
908	0	0			908	0	0			908	0	0
909	0	0			909	0	0			909	0	0
910	0	0			910	0	0			910	0	0
911	0	0			911	0	0			911	0	0
912	0	0			912	0	0			912	0	0
913	0	0			913	0	0			913	0	0
914	0	0			914	0	0			914	0	0
915	0	0			915	0	0			915	0	0
916	0	0			916	0	0			916	0	0
917	0	0			917	0	0			917	0	0
918	0	0			918	0	0			918	0	0
919	0	0			919	0	0			919	0	0
920	0	0			920	0	0			920	0	0
921	0	0			921	0	0			921	0	0
922	0	0			922	0	0			922	0	0
923	0	0			923	0	0			923	0	0
924	0	0			924	0	0			924	0	0
925	0	0			925	0	0			925	0	0
926	0	0			926	0	0			926	0	0
927	0	0			927	0	0			927	0	0
928	0	0			928	0	0			928	0	0
929	0	0			929	0	0			929	0	0
930	0	0			930	0	0			930	0	0
931	0	0			931	0	0			931	0	0
932	0	0			932	0	0			932	0	0
933	0	0			933	0	0			933	0	0
934	0	0			934	0	0			934	0	0
935	0	0			935	0	0			935	0	0
936	0	0			936	0	0			936	0	0
937	0	0			937	0	0			937	0	0
938	0	0			938	0	0			938	0	0
939	0	0			939	0	0			939	0	0
940	0	0			940	0	0			940	0	0
941	0	0			941	0	0			941	0	0
942	0	0			942	0	0			942	0	0
943	0	0			943	0	0			943	0	0
944	0	0			944	0	0			944	0	0
945	0	0			945	0	0			945	0	0
946	0	0			946	0	0			946	0	0
947	0	0			947	0	0			947	0	0
948	0	0			948	0	0			948	0	0
949	0	0			949	0	0			949	0	0
950	0	0			950	0	0			950	0	0
951	0	0			951	0	0			951	0	0
952	0	0			952	0	0			952	0	0
953	0	0			953	0	0			953	0	0
954	0	0			954	0	0			954	0	0
955	0	0			955	0	0			955	0	0
956	0	0			956	0	0			956	0	0
957	0	0			957	0	0			957	0	0
958	0	0			958	0	0			958	0	0
959	0	0			959	0	0			959	0	0
960	0	0			960	0	0			960	0	0
961	0	0			961	0	0			961	0	0
962	0	0			962	0	0			962	0	0
963	0	0			963	0	0			963	0	0
964	0	0			964	0	0			964	0	0
965	0	0			965	0	0			965	0	0
966	0	0			966	0	0			966	0	0
967	0	0			967	0	0			967	0	0
968	0	0			968	0	0			968	0	0
969	0	0			969	0	0			969	0	0
970	0	0			970	0	0			970	0	0
971	0	0			971	0	0			971	0	0
972	0	0			972	0	0			972	0	0
973	0	0			973	0	0			973	0	0
974	0	0			974	0	0			974	0	0
975	0	0			975	0	0			975	0	0
976	0	0			976	0	0			976	0	0
977	0	0			977	0	0			977	0	0
978	0	0			978	0	0			978	0	0
979	0	0			979	0	0			979	0	0
980	0	0			980	0	0			980	0	0
981	0	0			981	0	0			981	0	0
982	0	0			982	0	0			982	0	0
983	0	0			983	0	0			983	0	0
984	0	0			984	0	0			984	0	0
985	0	0			985	0	0			985	0	0
986	0	0			986	0	0			986	0	0
987	0	0			987	0	0			987	0	0
988	0	0			988	0	0			988	0	0
989	0	0			989	0	0			989	0	0
990	0	0			990	0	0			990	0	0
991	0	0			991	0	0			991	0	0
992	0	0			992	0	0			992	0	0
993	0	0			993	0	0			993	0	0
994	0	0			994	0	0			994	0	0
995	0	0			995	0	0			995	0	0
996	0	0			996	0	0			996	0	0
997	0	0			997	0	0			997	0	0
998	0	0			998	0	0			998	0	0
999	0	0			999	0	0			999	0	0
1000	0	0			1000	0	0			1000	0	0
1001	0	0			1001	0	0			1001	0	0
1002	0	0			1002	0	0			1002	0	0
1003	0	0			1003	0	0			1003	0	0
1004	0	0			1004	0	0			1004	0	0
1005	0	0			1005	0	0			1005	0	0
1006	0	0			1006	0	0			1006	0	0
1007	0	0			1007	0	0			1007	0	0
1008	0	0			1008	0	0			1008	0	0
1009	0	0			1009	0	0			1009	0	0
1010	0	0			1010	0	0			1010	0	0
1011	0	0			1011	0	0			1011	0	0
1012	0	0			1012	0	0			1012	0	0
1013	0	0			1013	0	0			1013	0	0
1014	0	0			1014	0	0			1014	0	0
1015	0	0			1015	0	0			1015	0	0
1016	0	0			1016	0	0			1016	0	0
1017	0	0			1017	0	0			1017	0	0
1018	0	0			1018	0	0			1018	0	0
1019	0	0			1019	0	0			1019	0	0
1020	0	0			1020	0	0			1020	0	0
1021	0	0			1021	0	0			1021	0	0
1022	0	0			1022	0	0			1022	0	0
1023	0	0			1023	0	0			1023	0	0
1024	0	0			1024	0	0			1024	0	0
1025	0	0			1025	0	0			1025	0	0
1026	0	0			1026	0	0			1026	0	0
1027	0	0			1027	0	0			1027	0	0
1028	0	0			1028	0	0			1028	0	0
1029	0	0			1029	0	0			1029	0	0
1030	0	0			1030	0	0			1030	0	0
1031	0	0			1031	0	0			1031	0	0
1032	0	0			1032	0	0			1032	0	0
1033	0	0			1033	0	0			1033	0	0
1034	0	0			1034	0	0			1034	0	0
1035	0	0			1035	0	0			1035	0	0
1036	0	0			1036	0	0			1036	0	0
1037	0	0			1037	0	0			1037	0	0
1038	0	0			1038	0	0			1038	0	0
1039	0	0			1039	0	0			1039	0	0
1040	0	0			1040	0	0			1040	0	0
1041	0	0			1041	0	0			1041	0	0
1042	0	0			1042	0	0			1042	0	0
1043	0	0			1043	0	0			1043	0	0
1044	0	0			1044	0	0			1044	0	0
1045	0	0			1045	0	0			1045	0	0
1046	0	0			1046	0	0			1046	0	0
1047	0	0			1047	0	0			1047	0	0
1048	0	0			1048	0	0			1048	0	0
1049	0	0			1049	0	0			1049	0	0
1050	0	0			1050	0	0			1050	0	0
1051	0	0			1051	0	0			1051	0	0
1052	0	0			1052	0	0			1052	0	0
1053	0	0			1053	0	0			1053	0	0
1054	0	0			1054	0	0			1054	0	0
1055	0	0			1055	0	0			1055	0	0
1056	0	0			1056	0	0			1056	0	0
1057	0	0			1057	0	0			1057	0	0
1058	0	0			1058	0	0			1058	0	0
1059	0	0			1059	0	0			1059	0	0
1060	0	0			1060	0	0			1060	0	0
1061	0	0			1061	0	0			1061	0	0
1062	0	0			1062	0	0			1062	0	0
1063	0	0			1063	0	0			1063	0	0
1064	0	0			1064	0	0			1064	0	0
1065	0	0			1065	0	0			1065	0	0
1066	0	0			1066	0	0			1066	0	0
1067	0	0			1067	0	0			1067	0	0
1068	0	0			1068	0	0			1068	0	0
1069	0	0			1069	0	0			1069	0	0
1070	0	0			1070	0	0			1070	0	0
1071	0	0			1071	0	0			1071	0	0
1072	0	0			1072	0	0			1072	0	0
1073	0	0			1073	0	0			1073	0	0
1074	0	0			1074	0	0			1074	0	0
1075	0	0			1075	0	0			1075	0	0
1076	0	0			1076	0	0			1076	0	0
1077	0	0			1077	0	0			1077	0	0
1078	0	0			1078	0	0			1078	0	0
1079	0	0			1079	0	0			1079	0	0
1080	0	0			1080	0	0			1080	0	0
1081	0	0			1081	0	0			1081	0	0
1082	0	0			1082	0	0			1082	0	0
1083	0	0			1083	0	0			1083	0	0
1084	0	0			1084	0	0			1084	0	0
1085	0	0			1085	0	0			1085	0	0
1086	0	0			1086	0	0			1086	0	0
1087	0	0			1087	0	0			1087	0	0
1088	0	0			1088	0	0			1088	0	0
1089	0	0			1089	0	0			1089	0	0
1090	0	0			1090	0	0			1090	0	0
1091	0	0			1091	0	0			1091	0	0
1092	0	0			1092	0	0			1092	0	0
1093	0	0			1093	0	0			1093	0	0
1094	0	0			1094	0	0			1094	0	0
1095	0	0			1095	0	0			1095	0	0
1096	0	0			1096	0	0			1096	0	0
1097	0	0			1097	0	0			1097	0	0
1098	0	0			1098	0	0			1098	0	0
1099	0	0			1099	0	0			1099	0	0
1100	0	0			1100	0	0			1100	0	0
1101	0	0			1101	0	0			1101	0	0
1102	0	0			1102	0	0			1102	0	0
1103	0	0			1103	0	0			1103	0	0
1104	0	0			1104	0	0			1104	0	0
1105	0	0			1105	0	0			1105	0	0
1106	0	0			1106	0	0			1106	0	0
1107	0	0			1107	0	0			1107	0	0
1108	0	0			1108	0	0			1108	0	0
1109	0	0			1109	0	0			1109	0	0
1110	0	0			1110	0	0			1110	0	0
1111	0	0			1111	0	0			1111	0	0
1112	0	0			1112	0	0			1112	0	0
1113	0	0			1113	0	0			1113	0	0
1114	0	0			1114	0	0			1114	0	0
1115	0	0			1115	0	0			1115	0	0
1116	0	0			1116	0	0			1116	0	0
1117	0	0			1117	0	0			1117	0	0
1118	0	0			1118	0	0			1118	0	0
1119	0	0			1119	0	0			1119	0	0
1120	0	0			1120	0	0			1120	0	0
1121	0	0			1121	0	0			1121	0	0
1122	0	0			1122	0	0			1122	0	0
1123	0	0			1123	0	0			1123	0	0
1124	0	0			1124	0	0			1124	0	0
1125	0	0			1125	0	0			1125	0	0
1126	0	0			1126	0	0			1126	0	0
1127	0	0			1127	0	0			1127	0	0
1128	0	0			1128	0	0			1128	0	0
1129	0	0			1129	0	0			1129	0	0
1130	0	0			1130	0	0			1130	0	0
1131	0	0			1131	0	0			1131	0	0
1132	0	0			1132	0	0			1132	0	0
1133	0	0			1133	0	0			1133	0	0
1134	0	0			1134	0	0			1134	0	0
1135	0	0			1135	0	0			1135	0	0
1136	0	0			1136	0	0			1136	0	0
1137	0	0			1137	0	0			1137	0	0
1138	0	0			1138	0	0			1138	0	0
1139	0	0			1139	0	0			1139	0	0
1140	0	0			1140	0	0			1140	0	0
1141	0	0			1141	0	0			1141	0	0
1142	0	0			1142	0	0			1142	0	0
1143	0	0			1143	0	0			1143	0	0
1144	0	0			1144	0	0			1144	0	0
1145	0	0			1145	0	0			1145	0	0
1146	0	0			1146	0	0			1146	0	0
1147	0	0			1147	0	0			1147	0	0
1148	0	0			1148	0	0			1148	0	0
1149	0	0			1149	0	0			1149	0	0
1150	0	0			1150	0	0			1150	0	0
1151	0	0			1151	0	0			1151	0	0
1152	0	0			1152	0	0			1152	0	0
1153	0	0			1153	0	0			1153	0	0
1154	0	0			1154	0	0			1154	0	0
1155	0	0			1155	0	0			1155	0	0
1156	0	0			1156	0	0			1156	0	0
1157	0	0			1157	0	0			1157	0	0
1158	0	0			1158	0	0			1158	0	0
1159	0	0			1159	0	0			1159	0	0
1160	0	0			1160	0	0			1160	0	0
1161	0	0			1161	0	0			1161	0	0
1162	0	0			1162	0	0			1162	0	0
1163	0	0			1163	0	0			1163	0	0
1164	0	0			1164	0	0			1164	0	0
1165	0	0			1165	0	0			1165	0	0
1166	0	0			1166	0	0			1166	0	0
1167	0	0			1167	0	0			1167	0	0
1168	0	0			1168	0	0			1168	0	0
1169	0	0			1169	0	0			1169	0	0
1170	0	0			1170	0	0			1170	0	0
1171	0	0			1171	0	0			1171	0	0
1172	0	0			1172	0	0			1172	0	0
1173	0	0			1173	0	0			1173	0	0
1174	0	0			1174	0	0			1174	0	0
1175	0	0			1175	0	0			1175	0	0
1176	0	0			1176	0	0			1176	0	0
1177	0	0			1177	0	0			1177	0	0
1178	0	0			1178	0	0			1178	0	0
1179	0	0			1179	0	0			1179	0	0
1180	0	0			1180	0	0			1180	0	0
1181	0	0			1181	0	0			1181	0	0
1182	0	0			1182	0	0			1182	0	0
1183	0	0			1183	0	0			1183	0	0
1184	0	0			1184	0	0			1184	0	0
1185	0	0			1185	0	0			1185	0	0
1186	0	0			1186	0	0			1186	0	0
1187	0	0			1187	0	0			1187	0	0
1188	0	0			1188	0	0			1188	0	0
1189	0	0			1189	0	0			1189	0	0
1190	0	0			1190	0	0			1190	0	0
1191	0	0			1191	0	0			1191	0	0
1192	0	0			1192	0	0			1192	0	0
1193	0	0			1193	0	0			1193	0	0
1194	0	0			1194	0	0			1194	0	0
1195	0	0			1195	0	0			1195	0	0
1196	0	0			1196	0	0			1196	0	0
1197	0	0			1197	0	0			1197	0	0
1198	0	0			1198	0	0			1198	0	0
1199	0	0			1199	0	0			1199	0	0
1200	0	0			1200	0	0			1200	0	0
1201	0	0			1201	0	0			1201	0	0
1202	0	0			1202	0	0			1202	0	0
1203	0	0			1203	0	0			1203	0	0
1204	0	0			1204	0	0			1204	0	0
1205	0	0			1205	0	0			1205	0	0
1206	0	0			1206	0	0			1206	0	0
1207	0	0			1207	0	0			1207	0	0
1208	0	0			1208	0	0			1208	0	0
1209	0	0			1209	0	0			1209	0	0
1210	0	0			1210	0	0			1210	0	0
1211	0	0			1211	0	0			1211	0	0
1212	0	0			1212	0	0			1212	0	0
1213	0	0			1213	0	0			1213	0	0
1214	0	0			1214	0	0			1214	0	0
1215	0	0			1215	0	0			1215	0	0
1216	0	0			1216	0	0			1216	0	0
1217	0	0			1217	0	0			1217	0	0
1218	0	0			1218	0	0			1218	0	0
1219	0	0			1219	0	0			1219	0	0
1220	0	0			1220	0	0			1220	0	0
1221	0	0			1221	0	0			1221	0	0
1222	0	0			1222	0	0			1222	0	0
1223	0	0			1223	0	0			1223	0	0
1224	0	0			1224	0	0			1224	0	0
1225	0	0			1225	0	0			1225	0	0
1226	0	0			1226	0	0			1226	0	0
1227	0	0			1227	0	0			1227	0	0
1228	0	0			1228	0	0			1228	0	0
1229	0	0			1229	0	0			1229	0	0
1230	0	0			1230	0	0			1230	0	0
1231	0	0			1231	0	0			1231	0	0
1232	0	0			1232	0	0			1232	0	0
1233	0	0			1233	0	0			1233	0	0
1234	0	0			1234	0	0			1234	0	0
1235	0	0			1235	0	0			1235	0	0
1236	0	0			1236	0	0			1236	0	0
1237	0	0			1237	0	0			1237	0	0
1238	0	0			1238	0	0			1238	0	0
1239	0	0			1239	0	0			1239	0	0
1240	0	0			1240	0	0			1240	0	0
1241	0	0			1241	0	0			1241	0	0
1242	0	0			1242	0	0			1242	0	0
1243	0	0			1243	0	0			1243	0	0
1244	0	0			1244	0	0			1244	0	0
1245	0	0			1245	0	0			1245	0	0
1246	0	0			1246	0	0			1246	0	0
1247	0	0			1247	0	0			1247	0	0
1248	0	0			1248	0	0			1248	0	0
1249	0	0			1249	0	0			1249	0	0
1250	0	0			1250	0	0			1250	0	0
1251	0	0			1251	0	0			1251	0	0
1252	0	0			1252	0	0			1252	0	0
1253	0	0			1253	0	0			1253	0	0
1254	0	0			1254	0	0			1254	0	0
1255	0	0			1255	0	0			1255	0	0
1256	0	0			1256	0	0			1256	0	0
1257	0	0			1257	0	0			1257	0	0
1258	0	0			1258	0	0			1258	0	0
1259	0	0			1259	0	0			1259	0	0
1260	0	0			1260	0	0			1260	0	0
1261	0	0			1261	0	0			1261	0	0
1262	0	0			1262	0	0			1262	0	0
1263	0	0			1263	0	0			1263	0	0
1264	0	0			1264	0	0			1264	0	0
1265	0	0			1265	0	0			1265	0	0
1266	0	0			1266	0	0			1266	0	0
1267	0	0			1267	0	0			1267	0	0
1268	0	0			1268	0	0			1268	0	0
1269	0	0			1269	0	0			1269	0	0
1270	0	0			1270	0	0			1270	0	0
1271	0	0			1271	0	0			1271	0	0
1272	0	0			1272	0	0			1272	0	0
1273	0	0			1273	0	0			1273	0	0
1274	0	0			1274	0	0			1274	0	0
1275	0	0			1275	0	0			1275	0	0
1276	0	0			1276	0	0			1276	0	0
1277	0	0			1277	0	0			1277	0	0
1278	0	0			1278	0	0			1278	0	0
1279	0	0			1279	0	0			1279	0	0
1280	0	0			1280	0	0			1280	0	0
1281	0	0			1281	0	0			1281	0	0
1282	0	0			1282	0	0			1282	0	0
1283	0	0			1283	0	0			1283	0	0
1284	0	0			1284	0	0			1284	0	0
1285	0	0			1285	0	0			1285	0	0
1286	0	0			1286	0	0			1286	0	0
1287	0	0			1287	0	0			1287	0	0
1288	0	0			1288	0	0			1288	0	0
1289	0	0			1289	0	0			1289	0	0
1290	0	0			1290	0	0			1290	0	0
1291	0	0			1291	0	0			1291	0	0
1292	0	0			1292	0	0			1292	0	0
1293	0	0			1293	0	0			1293	0	0
1294	0	0			1294	0	0			1294	0	0
1295	0	0			1295	0	0			1295	0	0
1296	0	0			1296	0	0			1296	0	0
1297	0	0			1297	0	0			1297	0	0
1298	0	0			1298	0	0			1298	0	0
1299	0	0			1299	0	0			1299	0	0
1300	0	0			1300	0	0			1300	0	0
1301	0	0			1301	0	0			1301	0	0
1302	0	0			1302	0	0			1302	0	0
1303	0	0			1303	0	0			1303	0	0
1304	0	0			1304	0	0			1304	0	0
1305	0	0			1305	0	0			1305	0	0
1306	0	0			1306	0	0			1306	0	0
1307	0	0			1307	0	0			1307	0	0
1308	0	0			1308	0	0			1308	0	0
1309	0	0			1309	0	0			1309	0	0
1310	0	0			1310	0	0			1310	0	0
1311	0	0			1311	0	0			1311	0	0
1312	0	0			1312	0	0			1312	0	0
1313	0	0			1313	0	0			1313	0	0
1314	0	0			1314	0	0			1314	0	0
1315	0	0			1315	0	0			1315	0	0
1316	0	0			1316	0	0			1316	0	0
1317	0	0			1317	0	0			1317	0	0
1318	0	0			1318	0	0			1318	0	0
1319	0	0			1319	0	0			1319	0	0
1320	0	0			1320	0	0			1320	0	0
1321	0	0			1321	0	0			1321	0	0
1322	0	0			1322	0	0			1322	0	0
1323	0	0			1323	0	0			1323	0	0
1324	0	0			1324	0	0			1324	0	0
1325	0	0			1325	0	0			1325	0	0
1326	0	0			1326	0	0			1326	0	0
1327	0	0			1327	0	0			1327	0	0
1328	0	0			1328	0	0			1328	0	0
1329	0	0			1329	0	0			1329	0	0
1330	0	0			1330	0	0			1330	0	0
1331	0	0			1331	0	0			1331	0	0
1332	0	0			1332	0	0			1332	0	0
1333	0	0			1333	0	0			1333	0	0
1334	0	0			1334	0	0			1334	0	0
1335	0	0			1335	0	0			1335	0	0
1336	0	0			1336	0	0			1336	0	0
1337	0	0			1337	0	0			1337	0	0
1338	0	0			1338	0	0			1338	0	0
1339	0	0			1339	0	0			1339	0	0
1340	0	0			1340	0	0			1340	0	0
1341	0	0			1341	0	0			1341	0	0
1342	0	0			1342	0	0			1342	0	0
1343	0	0			1343	0	0			1343	0	0
1344	0	0			1344	0	0			1344	0	0
1345	0	0			1345	0	0			1345	0	0
1346	0	0			1346	0	0			1346	0	0
1347	0	0			1347	0	0			1347	0	0
1348	0	0			1348	0	0			1348	0	0
1349	0	0			1349	0	0			1349	0	0
1350	0	0			1350	0	0			1350	0	0
1351	0	0			1351	0	0			1351	0	0
1352	0	0			1352	0	0			1352	0	0
1353	0	0			1353	0	0			1353	0	0
1354	0	0			1354	0	0			1354	0	0
1355	0	0			1355	0	0			1355	0	0
1356	0	0			1356	0	0			1356	0	0
1357	0	0			1357	0	0			1357	0	0
1358	0	0			1358	0	0			1358	0	0
1359	0	0			1359	0	0			1359	0	0
1360	0	0			1360	0	0			1360	0	0
1361	0	0			1361	0	0			1361	0	0
1362	0	0			1362	0	0			1362	0	0
1363	0	0			1363	0	0			1363	0	0
1364	0	0			1364	0	0			1364	0	0
1365	0	0			1365	0	0			1365	0	0
1366	0	0			1366	0	0			1366	0	0
1367	0	0			1367	0	0			1367	0	0
1368	0	0			1368	0	0			1368	0	0
1369	0	0			1369	0	0			1369	0	0
1370	0	0			1370	0	0			1370	0	0
1371	0	0			1371	0	0			1371	0	0
1372	0	0			1372	0	0			1372	0	0
1373	0	0			1373	0	0			1373	0	0
1374	0	0			1374	0	0			1374	0	0
1375	0	0			1375	0	0			1375	0	0
1376	0	0			1376	0	0			1376	0	0
1377	0	0			1377	0	0			1377	0	0
1378	0	0			1378	0	0			1378	0	0
1379	0	0			1379	0	0			1379	0	0
1380	0	0			1380	0	0			1380	0	0
1381	0	0			1381	0	0			1381	0	0
1382	0	0			1382	0	0			1382	0	0
1383	0	0			1383	0	0			1383	0	0
1384	0	0			1384	0	0			1384	0	0
1385	0	0			1385	0	0			1385	0	0
1386	0	0			1386	0	0			1386	0	0
1387	0	0			1387	0	0			1387	0	0
1388	0	0			1388	0	0			1388	0	0
1389	0	0			1389	0	0			1389	0	0
1390	0	0			1390	0	0			1390	0	0
1391	0	0			1391	0	0			1391	0	0
1392	0	0			1392	0	0			1392	0	0
1393	0	0			1393	0	0			1393	0	0
1394	0	0			1394	0	0			1394	0	0
1395	0	0			1395	0	0			1395	0	0
1396	0	0			1396	0	0			1396	0	0
1397	0	0			1397	0	0			1397	0	0
1398	0	0			1398	0	0			1398	0	0
1399	0	0			1399	0	0			1399	0	0
1400	0	0			1400	0	0			1400	0	0
1401	0	0			1401	0	0			1401	0	0
1402	0	0			1402	0	0			1402	0	0
1403	0	0			1403	0	0			1403	0	0
1404	0	0			1404	0	0			1404	0	0
1405	0	0			1405	0	0			1405	0	0
1406	0	0			1406	0	0			1406	0	0
1407	0	0			1407	0	0			1407	0	0
1408	0	0			1408	0	0			1408	0	0
1409	0	0			1409	0	0			1409	0	0
1410	0	0			1410	0	0			1410	0	0
1411	0	0			1411	0	0			1411	0	0
1412	0	0			1412	0	0			1412	0	0
1413	0	0			1413	0	0			1413	0	0
1414	0	0			1414	0	0			1414	0	0
1415	0	0			1415	0	0			1415	0	0
1416	0	0			1416	0	0			1416	0	0
1417	0	0			1417	0	0			1417	0	0
1418	0	0			1418	0	0			1418	0	0
1419	0	0			1419	0	0			1419	0	0
1420	0	0			1420	0	0			1420	0	0
1421	0	0			1421	0	0			1421	0	0
1422	0	0			1422	0	0			1422	0	0
1423	0	0			1423	0	0			1423	0	0
1424	0	0			1424	0	0			1424	0	0
1425	0	0			1425	0	0			1425	0	0
1426	0	0			1426	0	0			1426	0	0
1427	0	0			1427	0	0			1427	0	0
1428	0	0			1428	0	0			1428	0	0
1429	0	0			1429	0	0			1429	0	0
1430	0	0			1430	0	0			1430	0	0
1431	0	0			1431	0	0			1431	0	0
1432	0	0			1432	0	0			1432	0	0
1433	0	0			1433	0	0			1433	0	0
1434	0	0			1434	0	0			1434	0	0
1435	0	0			1435	0	0			1435	0	0
1436	0	0			1436	0	0			1436	0	0
1437	0	0			1437	0	0			1437	0	0
1438	0	0			1438	0	0			1438	0	0
1439	0	0			1439	0	0			1439	0	0
1440	0	0			1440	0	0			1440	0	0
1441	0	0			1441	0	0			1441	0	0
1442	0	0			1442	0	0			1442	0	0
1443	0	0			1443	0	0			1443	0	0
1444	0	0			1444	0	0			1444	0	0
1445	0	0			1445	0	0			1445	0	0
1446	0	0			1446	0	0			1446	0	0
1447	0	0			1447	0	0			1447	0	0
1448	0	0			1448	0	0			1448	0	0
1449	0	0			1449	0	0			1449	0	0
1450	0	0			1450	0	0			1450	0	0
1451	0	0			1451	0	0			1451	0	0
1452	0	0			1452	0	0			1452	0	0
1453	0	0			1453	0	0			1453	0	0
1454	0	0			1454	0	0			1454	0	0
1455	0	0			1455	0	0			1455	0	0
1456	0	0			1456	0	0			1456	0	0
1457	0	0			1457	0	0			1457	0	0
1458	0	0			1458	0	0			1458	0	0
1459	0	0			1459	0	0			1459	0	0
1460	0	0			1460	0	0			1460	0	0
1461	0	0			1461	0	0			1461	0	0
1462	0	0			1462	0	0			1462	0	0
1463	0	0			1463	0	0			1463	0	0
1464	0	0			1464	0	0			1464	0	0
1465	0	0			1465	0	0			1465	0	0
1466	0	0			1466	0	0			1466	0	0
1467	0	0			1467	0	0			1467	0	0
1468	0	0			1468	0	0			1468	0	0
1469	0	0			1469	0	0			1469	0	0
1470	0	0			1470	0	0			1470	0	0
1471	0	0			1471	0	0			1471	0	0
1472	0	0			1472	0	0			1472	0	0
1473	0	0			1473	0	0			1473	0	0
1474	0	0			1474	0	0			1474	0	0
1475	0	0			1475	0	0			1475	0	0
1476	0	0			1476	0	0			1476	0	0
1477	0	0			1477	0	0			1477	0	0
1478	0	0			1478	0	0			1478	0	0
1479	0	0			1479	0	0			1479	0	0
1480	0	0			1480	0	0			1480	0	0
1481	0	0			1481	0	0			1481	0	0
1482	0	0			1482	0	0			1482	0	0
1483	0	0			1483	0	0			1483	0	0
1484	0	0			1484	0	0			1484	0	0
1485	0	0			1485	0	0			1485	0	0
1486	0	0			1486	0	0			1486	0	0
1487	0	0			1487	0	0			1487	0	0
1488	0	0			1488	0	0			1488	0	0
1489	0	0			1489	0	0			1489	0	0
1490	0	0			1490	0	0			1490	0	0
1491	0	0			1491	0	0			1491	0	0
1492	0	0			1492	0	0			1492	0	0
1493	0	0			1493	0	0			1493	0	0
1494	0	0			1494	0	0			1494	0	0
1495	0	0			1495	0	0			1495	0	0
1496	0	0			1496	0	0			1496	0	0
1497	0	0			1497	0	0			1497	0	0
1498	0	0			1498	0	0			1498	0	0
1499	0	0			1499	0	0			1499	0	0
1500	0	0			1500	0	0			1500	0	0
1501	0	0			1501	0	0			1501	0	0
1502	0	0			1502	0	0			1502	0	0
1503	0	0			1503	0	0			1503	0	0
1504	0	0			1504	0	0			1504	0	0
1505	0	0			1505	0	0			1505	0	0
1506	0	0			1506	0	0			1506	0	0
1507	0	0			1507	0	0			1507	0	0
1508	0	0			1508	0	0			1508	0	0
1509	0	0			1509	0	0			1509	0	0
1510	0	0			1510	0	0			1510	0	0
1511	0	0			1511	0	0			1511	0	0
1512	0	0			1512	0	0			1512	0	0
1513	0	0			1513	0	0			1513	0	0
1514	0	0			1514	0	0			1514	0	0
1515	0	0			1515	0	0			1515	0	0
1516	0	0			1516	0	0			1516	0	0
1517	0	0			1517	0	0			1517	0	0
1518	0	0			1518	0	0			1518	0	0
1519	0	0			1519	0	0			1519	0	0
1520	0	0			1520	0	0			1520	0	0
1521	0	0			1521	0	0			1521	0	0
1522	0	0			1522	0	0			1522	0	0
1523	0	0			1523	0	0			1523	0	0
1524	0	0			1524	0	0			1524	0	0
1525	0	0			1525	0	0			1525	0	0
1526	0	0			1526	0	0			1526	0	0
1527	0	0			1527	0	0			1527	0	0
1528	0	0			1528	0	0			1528	0	0
1529	0	0			1529	0	0			1529	0	0
1530	0	0			1530	0	0			1530	0	0
1531	0	0			1531	0	0			1531	0	0
1532	0	0			1532	0	0			1532	0	0
1533	0	0			1533	0	0			1533	0	0
1534	0	0			1534	0	0			1534	0	0
1535	0	0			1535	0	0			1535	0	0
1536	0	0			1536	0	0			1536	0	0
1537	0	0			1537	0	0			1537	0	0
1538	0	0			1538	0	0			1538	0	0
1539	0	0			1539	0	0			1539	0	0
1540	0	0			1540	0	0			1540	0	0
1541	0	0			1541	0	0			1541	0	0
1542	0	0			1542	0	0			1542	0	0
1543	0	0			1543	0	0			1543	0	0
1544	0	0			1544	0	0			1544	0	0
1545	0	0			1545	0	0			1545	0	0
1546	0	0			1546	0	0			1546	0	0
1547	0	0			1547	0	0			1547	0	0
1548	0	0			1548	0	0			1548	0	0
1549	0	0			1549	0	0			1549	0	0
1550	0	0			1550	0	0			1550	0	0
1551	0	0			1551	0	0			1551	0	0
1552	0	0			1552	0	0			1552	0	0
1553	0	0			1553	0	0			1553	0	0
1554	0	0			1554	0	0			1554	0	0
1555	0	0			1555	0	0			1555	0	0
1556	0	0			1556	0	0			1556	0	0
1557	0	0			1557	0	0			1557	0	0
1558	0	0			1558	0	0			1558	0	0
1559	0	0			1559	0	0			1559	0	0
1560	0	0			1560	0	0			1560	0	0
1561	0	0			1561	0	0			1561	0	0
1562	0	0			1562	0	0			1562	0	0
1563	0	0			1563	0	0			1563	0	0
1564	0	0			1564	0	0			1564	0	0
1565	0	0			1565	0	0			1565	0	0
1566	0	0			1566	0	0			1566	0	0
1567	0	0			1567	0	0			1567	0	0
1568	0	0			1568	0	0			1568	0	0
1569	0	0			1569	0	0			1569	0	0
1570	0	0			1570	0	0			1570	0	0
1571	0	0			1571	0	0			1571	0	0
1572	0	0			1572	0	0			1572	0	0
1573	0	0			1573	0	0			1573	0	0
1574	0	0			1574	0	0			1574	0	0
1575	0	0			1575	0	0			1575	0	0
1576	0	0			1576	0	0			1576	0	0
1577	0	0			1577	0	0			1577	0	0
1578	0	0			1578	0	0			1578	0	0
1579	0	0			1579	0	0			1579	0	0
1580	0	0			1580	0	0			1580	0	0
1581	0	0			1581	0	0			1581	0	0
1582	0	0			1582	0	0			1582	0	0
1583	0	0			1583	0	0			1583	0	0
1584	0	0			1584	0	0			1584	0	0
1585	0	0			1585	0	0			1585	0	0
1586	0	0			1586	0	0			1586	0	0
1587	0	0			1587	0	0			1587	0	0
1588	0	0			1588	0	0			1588	0	0
1589	0	0			1589	0	0			1589	0	0
1590	0	0			1590	0	0			1590	0	0
1591	0	0			1591	0	0			1591	0	0
1592	0	0			1592	0	0			1592	0	0
1593	0	0			1593	0	0			1593	0	0
1594	0	0			1594	0	0			1594	0	0
1595	0	0			1595	0	0			1595	0	0
1596	0	0			1596	0	0			1596	0	0
1597	0	0			1597	0	0			1597	0	0
1598	0	0			1598	0	0			1598	0	0
1599	0	0			1599	0	0			1599	0	0
1600	0	0			1600	0	0			1600	0	0
1601	0	0			1601	0	0			1601	0	0
1602	0	0			1602	0	0			1602	0	0
1603	0	0			1603	0	0			1603	0	0
1604	0	0			1604	0	0			1604	0	0
1605	0	0			1605	0	0			1605	0	0
1606	0	0			1606	0	0			1606	0	0
1607	0	0			1607	0	0			1607	0	0
1608	0	0			1608	0	0			1608	0	0
1609	0	0			1609	0	0			1609	0	0
1610	0	0			1610	0	0			1610	0	0
1611	0	0			1611	0	0			1611	0	0
1612	0	0			1612	0	0			1612	0	0
1613	0	0			1613	0	0			1613	0	0
1614	0	0			1614	0	0			1614	0	0
1615	0	0			1615	0	0			1615	0	0
1616	0	0			1616	0	0			1616	0	0
1617	0	0			1617	0	0			1617	0	0
1618	0	0			1618	0	0			1618	0	0
1619	0	0			1619	0	0			1619	0	0
1620	0	0			1620	0	0			1620	0	0
1621	0	0			1621	0	0			1621	0	0
1622	0	0			1622	0	0			1622	0	0
1623	0	0			1623	0	0			1623	0	0
1624	0	0			1624	0	0			1624	0	0
1625	0	0			1625	0	0			1625	0	0
1626	0	0			1626	0	0			1626	0	0
1627	0	0			1627	0	0			1627	0	0
1628	0	0			1628	0	0			1628	0	0
1629	0	0			1629	0	0			1629	0	0
1630	0	0			1630	0	0			1630	0	0
1631	0	0			1631	0	0			1631	0	0
1632	0	0			1632	0	0			1632	0	0
1633	0	0			1633	0	0			1633	0	0
1634	0	0			1634	0	0			1634	0	0
1635	0	0			1635	0	0			1635	0	0
1636	0	0			1636	0	0			1636	0	0
1637	0	0			1637	0	0			1637	0	0
1638	0	0			1638	0	0			1638	0	0
1639	0	0			1639	0	0			1639	0	0
1640	0	0			1640	0	0			1640	0	0
1641	0	0			1641	0	0			1641	0	0
1642	0	0			1642	0	0			1642	0	0
1643	0	0			1643	0	0			1643	0	0
1644	0	0			1644	0	0			1644	0	0
1645	0	0			1645	0	0			1645	0	0
1646	0	0			1646	0	0			1646	0	0
1647	0	0			1647	0	0			1647	0	0
1648	0	0			1648	0	0			1648	0	0
1649	0	0			1649	0	0			1649	0	0
1650	0	0			1650	0	0			1650	0	0
1651	0	0			1651	0	0			1651	0	0
1652	0	0			1652	0	0			1652	0	0
1653	0	0			1653	0	0			1653	0	0
1654	0	0			1654	0	0			1654	0	0
1655	0	0			1655	0	0			1655	0	0
1656	0	0			1656	0	0			1656	0	0
1657	0	0			1657	0	0			1657	0	0
1658	0	0			1658	0	0			1658	0	0
1659	0	0			1659	0	0			1659	0	0
1660	0	0			1660	0	0			1660	0	0
1661	0	0			1661	0	0			1661	0	0
1662	0	0			1662	0	0			1662	0	0
1663	0	0			1663	0	0			1663	0	0
1664	0	0			1664	0	0			1664	0	0
1665	0	0			1665	0	0			1665	0	0
1666	0	0			1666	0	0			1666	0	0
1667	0	0			1667	0	0			1667	0	0
1668	0	0			1668	0	0			1668	0	0
1669	0	0			1669	0	0			1669	0	0
1670	0	0			1670	0	0			1670	0	0
1671	0	0			1671	0	0			1671	0	0
1672	0	0			1672	0	0			1672	0	0
1673	0	0			1673	0	0			1673	0	0
1674	0	0			1674	0	0			1674	0	0
1675	0	0			1675	0	0			1675	0	0
1676	0	0			1676	0	0			1676	0	0
1677	0	0			1677	0	0			1677	0	0
1678	0	0			1678	0	0			1678	0	0
1679	0	0			1679	0	0			1679	0	0
1680	0	0			1680	0	0			1680	0	0
1681	0	0			1681	0	0			1681	0	0
1682	0	0			1682	0	0			1682	0	0
1683	0	0			1683	0	0			1683	0	0
1684	0	0			1684	0	0			1684	0	0
1685	0	0			1685	0	0			1685	0	0
1686	0	0			1686	0	0			1686	0	0
1687	0	0			1687	0	0			1687	0	0
1688	0	0			1688	0	0			1688	0	0
1689	0	0			1689	0	0			1689	0	0
1690	0	0			1690	0	0			1690	0	0
1691	0	0			1691	0	0			1691	0	0
1692	0	0			1692	0	0			1692	0	0
1693	0	0			1693	0	0			1693	0	0
1694	0	0			1694	0	0			1694	0	0
1695	0	0			1695	0	0			1695	0	0
1696	0	0			1696	0	0			1696	0	0
1697	0	0			1697	0	0			1697	0	0
1698	0	0			1698	0	0			1698	0	0
1699	0	0			1699	0	0			1699	0	0
1700	0	0			1700	0	0			1700	0	0
1701	0	0			1701	0	0			1701	0	0
1702	0	0			1702	0	0			1702	0	0
1703	0	0			1703	0	0			1703	0	0
1704	0	0			1704	0	0			1704	0	0
1705	0	0			1705	0	0			1705	0	0
1706	0	0			1706	0	0			1706	0	0
1707	0	0			1707	0	0			1707	0	0
1708	0	0			1708	0	0			1708	0	0
1709	0	0			1709	0	0			1709	0	0
1710	0	0			1710	0	0			1710	0	0
1711	0	0			1711	0	0			1711	0	0
1712	0	0			1712	0	0			1712	0	0
1713	0	0			1713	0	0			1713	0	0
1714	0	0			1714	0	0			1714	0	0
1715	0	0			1715	0	0			1715	0	0
1716	0	0			1716	0	0			1716	0	0
1717	0	0			1717	0	0			1717	0	0
1718	0	0			1718	0	0			1718	0	0
1719	0	0			1719	0	0			1719	0	0
1720	0	0			1720	0	0			1720	0	0
1721	0	0			1721	0	0			1721	0	0
1722	0	0			1722	0	0			1722	0	0
1723	0	0			1723	0	0			1723	0	0
1724	0	0			1724	0	0			1724	0	0
1725	0	0			1725	0	0			1725	0	0
1726	0	0			1726	0	0			1726	0	0
1727	0	0			1727	0	0			1727	0	0
1728	0	0			1728	0	0			1728	0	0
1729	0	0			1729	0	0			1729	0	0
1730	0	0			1730	0	0			1730	0	0
1731	0	0			1731	0	0			1731	0	0
1732	0	0			1732	0	0			1732	0	0
1733	0	0			1733	0	0			1733	0	0
1734	0	0			1734	0	0			1734	0	0
1735	0	0			1735	0	0			1735	0	0
1736	0	0			1736	0	0			1736	0	0
1737	0	0			1737	0	0			1737	0	0
1738	0	0			1738	0	0			1738	0	0
1739	0	0			1739	0	0			1739	0	0
1740	0	0			1740	0	0			1740	0	0
1741	0	0			1741	0	0			1741	0	0
1742	0	0			1742	0	0			1742	0	0
1743	0	0			1743	0	0			1743	0	0
1744	0	0			1744	0	0			1744	0	0
1745	0	0			1745	0	0			1745	0	0
1746	0	0			1746	0	0			1746	0	0
1747	0	0			1747	0	0			1747	0	0
1748	0	0			1748	0	0			1748	0	0
1749	0	0			1749	0	0			1749	0	0
1750	0	0			1750	0	0			1750	0	0
1751	0	0			1751	0	0			1751	0	0
1752	0	0			1752	0	0			1752	0	0
1753	0	0			1753	0	0			1753	0	0
1754	0	0			1754	0	0			1754	0	0
1755	0	0			1755	0	0			1755	0	0
1756	0	0			1756	0	0			1756	0	0
1757	0	0			1757	0	0			1757	0	0
1758	0	0			1758	0	0			1758	0	0
1759	0	0			1759	0	0			1759	0	0
1760	0	0			1760	0	0			1760	0	0
1761	0	0			1761	0	0			1761	0	0
1762	0	0			1762	0	0			1762	0	0
1763	0	0			1763	0	0			1763	0	0
1764	0	0			1764	0	0			1764	0	0
1765	0	0			1765	0	0			1765	0	0
1766	0	0			1766	0	0			1766	0	0
1767	0	0			1767	0	0			1767	0	0
1768	0	0			1768	0	0			1768	0	0
1769	0	0			1769	0	0			1769	0	0
1770	0	0			1770	0	0			1770	0	0
1771	0	0			1771	0	0			1771	0	0
1772	0	0			1772	0	0			1772	0	0
1773	0	0			1773	0	0			1773	0	0
1774	0	0			1774	0	0			1774	0	0
1775	0	0			1775	0	0			1775	0	0
1776	0	0			1776	0	0			1776	0	0
1777	0	0			1777	0	0			1777	0	0
1778	0	0			1778	0	0			1778	0	0
1779	0	0			1779	0	0			1779	0	0
1780	0	0			1780	0	0			1780	0	0
1781	0	0			1781	0	0			1781	0	0
1782	0	0			1782	0	0			1782	0	0
1783	0	0			1783	0	0			1783	0	0
1784	0	0			1784	0	0			1784	0	0
1785	0	0			1785	0	0			1785	0	0
1786	0	0			1786	0	0			1786	0	0
1787	0	0			1787	0	0			1787	0	0
1788	0	0			1788	0	0			1788	0	0
1789	0	0			1789	0	0			1789	0	0
1790	0	0			1790	0	0			1790	0	0
1791	0	0			1791	0	0			1791	0	0
1792	0	0			1792	0	0			1792	0	0
1793	0	0			1793	0	0			1793	0	0
1794	0	0			1794	0	0			1794	0	0
1795	0	0			1795	0	0			1795	0	0
1796	0	0			1796	0	0			1796	0	0
1797	0	0			1797	0	0			1797	0	0
1798	0	0			1798	0	0			1798	0	0
1799	0	0			1799	0	0			1799	0	0
1800	0	0			1800	0	0			1800	0	0
1801	0	0			1801	0	0			1801	0	0
1802	0	0			1802	0	0			1802	0	0
1803	0	0			1803	0	0			1803	0	0
1804	0	0			1804	0	0			1804	0	0
1805	0	0			1805	0	0			1805	0	0
1806	0	0			1806	0	0			1806	0	0
1807	0	0			1807	0	0			1807	0	0
1808	0	0			1808	0	0			1808	0	0
1809	0	0			1809	0	0			1809	0	0
1810	0	0			1810	0	0			1810	0	0
1811	0	0			1811	0	0			1811	0	0
1812	0	0			1812	0	0			1812	0	0
1813	0	0			1813	0	0			1813	0	0
1814	0	0			1814	0	0			1814	0	0
1815	0	0			1815	0	0			1815	0	0
1816	0	0			1816	0	0			1816	0	0
1817	0	0			1817	0	0			1817	0	0
1818	0	0			1818	0	0			1818	0	0
1819	0	0			1819	0	0			1819	0	0
1820	0	0			1820	0	0			1820	0	0
1821	0	0			1821	0	0			1821	0	0
1822	0	0			1822	0	0			1822	0	0
1823	0	0			1823	0	0			1823	0	0
1824	0	0			1824	0	0			1824	0	0
1825	0	0			1825	0	0			1825	0	0
1826	0	0			1826	0	0			1826	0	0
1827	0	0			1827	0	0			1827	0	0
1828	0	0			1828	0	0			1828	0	0
1829	0	0			1829	0	0			1829	0	0
1830	0	0			1830	0	0			1830	0	0
1831	0	0			1831	0	0			1831	0	0
1832	0	0			1832	0	0			1832	0	0
1833	0	0			1833	0	0			1833	0	0
1834	0	0			1834	0	0			1834	0	0
1835	0	0			1835	0	0			1835	0	0
1836	0	0			1836	0	0			1836	0	0
1837	0	0			1837	0	0			1837	0	0
1838	0	0			1838	0	0			1838	0	0
1839	0	0			1839	0	0			1839	0	0
1840	0	0			1840	0	0			1840	0	0
1841	0	0			1841	0	0			1841	0	0
1842	0	0			1842	0	0			1842	0	0
1843	0	0			1843	0	0			1843	0	0
1844	0	0			1844	0	0			1844	0	0
1845	0	0			1845	0	0			1845	0	0
1846	0	0			1846	0	0			1846	0	0
1847	0	0			1847	0	0			1847	0	0
1848	0	0			1848	0	0			1848	0	0
1849	0	0			1849	0	0			1849	0	0
1850	0	0			1850	0	0			1850	0	0
1851	0	0			1851	0	0			1851	0	0
1852	0	0			1852	0	0			1852	0	0
1853	0	0			1853	0	0			1853	0	0
1854	0	0			1854	0	0			1854	0	0
1855	0	0			1855	0	0			1855	0	0
1856	0	0			1856	0	0			1856	0	0
1857	0	0			1857	0	0			1857	0	0
1858	0	0			1858	0	0			1858	0	0
1859	0	0			1859	0	0			1859	0	0
1860	0	0			1860	0	0			1860	0	0
1861	0	0			1861	0	0			1861	0	0
1862	0	0			1862	0	0			1862	0	0
1863	0	0			1863	0	0			1863	0	0
1864	0	0			1864	0	0			1864	0	0
1865	0	0			1865	0	0			1865	0	0
1866	0	0			1866	0	0			1866	0	0
1867	0	0			1867	0	0			1867	0	0
1868	0	0			1868	0	0			1868	0	0
1869	0	0			1869	0	0			1869	0	0
1870	0	0			1870	0	0			1870	0	0
1871	0	0			1871	0	0			1871	0	0
1872	0	0			1872	0	0			1872	0	0
1873	0	0			1873	0	0			1873	0	0
1874	0	0			1874	0	0			1874	0	0
1875	0	0			1875	0	0			1875	0	0
1876	0	0			1876	0	0			1876	0	0
1877	0	0			1877	0	0			1877	0	0
1878	0	0			1878	0	0			1878	0	0
1879	0	0			1879	0	0			1879	0	0
1880	0	0			1880	0	0			1880	0	0
1881	0	0			1881	0	0			1881	0	0
1882	0	0			1882	0	0			1882	0	0
1883	0	0			1883	0	0			1883	0	0
1884	0	0			1884	0	0			1884	0	0
1885	0	0			1885	0	0			1885	0	0
1886	0	0			1886	0	0			1886	0	0
1887	0	0			1887	0	0			1887	0	0
1888	0	0			1888	0	0			1888	0	0
1889	0	0			1889	0	0			1889	0	0
1890	0	0			1890	0	0			1890	0	0
1891	0	0			1891	0	0			1891	0	0
1892	0	0			1892	0	0			1892	0	0
1893	0	0			1893	0	0			1893	0	0
1894	0	0			1894	0	0			1894	0	0
1895	0	0			1895	0	0			1895	0	0
1896	0	0			1896	0	0			1896	0	0
1897	0	0			1897	0	0			1897	0	0
1898	0	0			1898	0	0			1898	0	0
1899	0	0			1899	0	0			1899	0	0
1900	0	0			1900	0	0			1900	0	0
1901	0	0			1901	0	0			1901	0	0
1902	0	0			1902	0	0			1902	0	0
1903	0	0			1903	0	0			1903	0	0
1904	0	0			1904	0	0			1904	0	0
1905	0	0			1905	0	0			1905	0	0
1906	0	0			1906	0	0			1906	0	0
1907	0	0			1907	0	0			1907	0	0
1908	0	0			1908	0	0			1908	0	0
1909	0	0			1909	0	0			1909	0	0
1910	0	0			1910	0	0			1910	0	0
1911	0	0			1911	0	0			1911	0	0
1912	0	0			1912	0	0			1912	0	0
1913	0	0			1913	0	0			1913	0	0
1914	0	0			1914	0	0			1914	0	0
1915	0	0			1915	0	0			1915	0	0
1916	0	0			1916	0	0			1916	0	0
1917	0	0			1917	0	0			1917	0	0
1918	0	0			1918	0	0			1918	0	0
1919	0	0			1919	0	0			1919	0	0
1920	0	0			1920	0	0			1920	0	0
1921	0	0			1921	0	0			1921	0	0
1922	0	0			1922	0	0			1922	0	0
1923	0	0			1923	0	0			1923	0	0
1924	0	0			1924	0	0			1924	0	0
1925	0	0			1925	0	0			1925	0	0
1926	0	0			1926	0	0			1926	0	0
1927	0	0			1927	0	0			1927	0	0
1928	0	0			1928	0	0			1928	0	0
1929	0	0			1929	0	0			1929	0	0
1930	0	0			1930	0	0			1930	0	0
1931	0	0			1931	0	0			1931	0	0
1932	0	0			1932	0	0			1932	0	0
1933	0	0			1933	0	0			1933	0	0
1934	0	0			1934	0	0			1934	0	0
1935	0	0			1935	0	0			1935	0	0
1936	0	0			1936	0	0			1936	0	0
1937	0	0			1937	0	0			1937	0	0
1938	0	0			1938	0	0			1938	0	0
1939	0	0			1939	0	0			1939	0	0
1940	0	0			1940	0	0			1940	0	0
1941	0	0			1941	0	0			1941	0	0
1942	0	0			1942	0	0			1942	0	0
1943	0	0			1943	0	0			1943	0	0
1944	0	0			1944	0	0			1944	0	0
1945	0	0			1945	0	0			1945	0	0
1946	0	0			1946	0	0			1946	0	0
1947	0	0			1947	0	0			1947	0	0
1948	0	0			1948	0	0			1948	0	0
1949	0	0			1949	0	0			1949	0	0
1950	0	0			1950	0	0			1950	0	0
1951	0	0			1951	0	0			1951	0	0
1952	0	0			1952	0	0			1952	0	0
1953	0	0			1953	0	0			1953	0	0
1954	0	0			1954	0	0			1954	0	0
1955	0	0			1955	0	0			1955	0	0
1956	0	0			1956	0	0			1956	0	0
1957	0	0			1957	0	0			1957	0	0
1958	0	0			1958	0	0			1958	0	0
1959	0	0			1959	0	0			1959	0	0
1960	0	0			1960	0	0			1960	0	0
1961	0	0			1961	0	0			1961	0	0
1962	0	0			1962	0	0			1962	0	0
1963	0	0			1963	0	0			1963	0	0
1964	0	0			1964	0	0			1964	0	0
1965	0	0			1965	0	0			1965	0	0
1966	0	0			1966	0	0			1966	0	0
1967	0	0			1967	0	0			1967	0	0
1968	0	0			1968	0	0			1968	0	0
1969	0	0			1969	0	0			1969	0	0
1970	0	0			1970	0	0			1970	0	0
1971	0	0			1971	0	0			1971	0	0
1972	0	0			1972	0	0			1972	0	0
1973	0	0			1973	0	0			1973	0	0
1974	0	0			1974	0	0			1974	0	0
1975	0	0			1975	0	0			1975	0	0
1976	0	0			1976	0	0			1976	0	0
1977	0	0			1977	0	0			1977	0	0
1978	0	0			1978	0	0			1978	0	0
1979	0	0			1979	0	0			1979	0	0
1980	0	0			1980	0	0			1980	0	0
1981	0	0			1981	0	0			1981	0	0
1982	0	0			1982	0	0			1982	0	0
1983	0	0			1983	0	0			1983	0	0
1984	0	0			1984	0	0			1984	0	0
1985	0	0			1985	0	0			1985	0	0
1986	0	0			1986	0	0			1986	0	0
1987	0	0			1987	0	0			1987	0	0
1988	0	0			1988	0	0			1988	0	0
1989	0	0			1989	0	0			1989	0	0
1990	0	0			1990	0	0			1990	0	0
1991	0	0			1991	0	0			1991	0	0
1992	0	0			1992	0	0			1992	0	0
1993	0	0			1993	0	0			1993	0	0
1994	0	0			1994	0	0			1994	0	0
1995	0	0			1995	0	0			1995	0	0
1996	0	0			1996	0	0			1996	0	0
1997	0	0			1997	0	0			1997	0	0
1998	0	0			1998	0	0			1998	0	0
[truncated: 2 more rows]

## Sheet: B_left
1					cyan					gray
cycle #	average fp of selected Adults	average P(T) among selected Adults			cycle #	average fp of selected Adults	average P(T) among selected Adults			cycle #	average fp of selected Adults	average P(T) among selected Adults
1	0.128969	799.275			1	0.129114	802.435			1	0.129298	805.818
2	0.128692	769.312			2	0.12823	750.32			2	0.128859	783.438
3	0.127772	802.865			3	0.127404	773.227			3	0.127866	794.492
4	0.12737	756.123			4	0.12785	783.046			4	0.126502	752.731
5	0.124174	763.517			5	0.126946	766.725			5	0.124599	747.585
6	0.127322	754.476			6	0.128084	776.959			6	0.127127	769.917
7	0.1283	794.997			7	0.129292	749.613			7	0.128088	735.363
8	0.128292	782.192			8	0.128098	762.03			8	0.128619	780.13
9	0.128449	733.094			9	0.127207	752.299			9	0.127306	738.073
10	0.129096	768.716			10	0.127524	740.958			10	0.128243	774.348
11	0.128289	795.904			11	0.126942	749.429			11	0.127251	756.971
12	0.127469	770.122			12	0.126874	770.017			12	0.126649	789.207
13	0.126428	747.917			13	0.12636	768.957			13	0.126749	736.14
14	0.124433	742.81			14	0.127947	769.8			14	0.126805	765.074
15	0.127345	760.829			15	0.127768	759.434			15	0.127174	782.245
16	0.126436	774.208			16	0.127695	790.914			16	0.128141	763.428
17	0.124863	754.262			17	0.126546	747.649			17	0.127447	728.924
18	0.125648	738.838			18	0.126579	728.501			18	0.127357	723.218
19	0.126888	780.207			19	0.127612	729.72			19	0.125939	781.759
20	0.127352	765.572			20	0.126505	765.666			20	0.127113	764.25
21	0.125794	750.343			21	0.126386	768.512			21	0.126094	763.284
22	0.126292	759.236			22	0.126176	741.694			22	0.124935	741.668
23	0.125632	776.145			23	0.126999	754.587			23	0.126124	747.515
24	0.127309	785.311			24	0.12582	757.475			24	0.127839	783.499
25	0.128169	761.94			25	0.124371	724.195			25	0.127689	739.687
26	0.127761	750.907			26	0.126099	728.995			26	0.126688	729.97
27	0.128809	774.424			27	0.123766	741.798			27	0.126947	720.424
28	0.125622	767.368			28	0.125641	718.387			28	0.125802	812.522
29	0.126505	714.979			29	0.125827	735.952			29	0.128198	747.943
30	0.124869	763.408			30	0.126925	784.934			30	0.127328	782.827
31	0.128832	752.474			31	0.124327	751.216			31	0.127687	768.428
32	0.127558	738.245			32	0.126142	738.161			32	0.12837	748.796
33	0.126935	778.604			33	0.125294	745.296			33	0.1281	790.599
34	0.124005	772.114			34	0.127177	814.29			34	0.127042	768.08
35	0.124741	751.654			35	0.12539	728.249			35	0.126812	764.436
36	0.12848	728.535			36	0.124266	755.881			36	0.12518	734.366
37	0.127861	749.008			37	0.123862	719.578			37	0.127314	758.229
38	0.126598	758.033			38	0.127513	728.581			38	0.128417	746.13
39	0.127525	758.222			39	0.129559	807.424			39	0.12694	777.18
40	0.12797	780.2			40	0.130483	781.786			40	0.125021	756.183
41	0.128342	710.031			41	0.129205	803.172			41	0.124715	746.498
42	0.127138	800.756			42	0.128918	768.948			42	0.126605	760.39
43	0.126421	746.625			43	0.129702	776.929			43	0.126678	752.622
44	0.125709	747.331			44	0.129471	789.594			44	0.126632	754.082
45	0.125781	753.631			45	0.129142	783.525			45	0.127749	759.281
46	0.127097	737.368			46	0.127236	744.103			46	0.127693	758.846
47	0.127708	749.968			47	0.129176	739.536			47	0.126531	806.08
48	0.127871	776.459			48	0.127336	790.873			48	0.122378	749.38
49	0.128531	800.294			49	0.128438	763.89			49	0.125209	739.835
50	0.125189	758.173			50	0.128504	766.773			50	0.124279	748.811
51	0.12806	780.965			51	0.128026	771.933			51	0.126615	761.812
52	0.127506	766.73			52	0.126839	766.449			52	0.126788	782.44
53	0.125897	747.556			53	0.127161	753.515			53	0.127568	758.07
54	0.127648	765.108			54	0.127248	768.773			54	0.124289	719.968
55	0.12463	734.631			55	0.124171	761.772			55	0.124934	758.451
56	0.128193	797.316			56	0.128963	750.974			56	0.125006	742.222
57	0.125515	762.906			57	0.127858	797.535			57	0.126725	796.252
58	0.126747	767.017			58	0.128679	775.638			58	0.128098	762.503
59	0.127808	764.123			59	0.12563	801.287			59	0.126578	754.013
60	0.127098	773.949			60	0.129431	728.401			60	0.127204	739.539
61	0.124906	727.344			61	0.129117	768.001			61	0.127195	785.314
62	0.122349	752.885			62	0.128049	786.052			62	0.126902	760.995
63	0.124651	739.846			63	0.128398	769.098			63	0.128191	766.907
64	0.12441	746.336			64	0.127861	766.614			64	0.127299	775.76
65	0.121353	719.539			65	0.128905	752.771			65	0.129163	753.382
66	0.123554	731.883			66	0.129135	748.295			66	0.128928	815.209
67	0.124265	716.962			67	0.127752	793.973			67	0.129797	776.403
68	0.127685	755.633			68	0.126857	792.196			68	0.131025	777.963
69	0.126941	808.45			69	0.129287	744.916			69	0.130692	805.946
70	0.123815	767.293			70	0.129036	757.953			70	0.129842	796.175
71	0.123466	732.9			71	0.128327	792.635			71	0.128685	780.355
72	0.120652	732.283			72	0.125565	759.564			72	0.128123	765.653
73	0.12519	693.394			73	0.129587	796.768			73	0.129692	772.784
74	0.125166	753.033			74	0.132724	784.115			74	0.129951	802.823
75	0.126085	747.37			75	0.129168	774.884			75	0.127291	742.494
76	0.126222	767.363			76	0.130586	781.243			76	0.127205	751.088
77	0.126632	762.974			77	0.132294	817.526			77	0.131512	799.453
78	0.126911	736.656			78	0.131768	796.585			78	0.133277	803.584
79	0.127689	760.938			79	0.134259	802.749			79	0.132454	804.068
80	0.127638	757.148			80	0.133772	772.748			80	0.132801	771.134
81	0.125242	754.726			81	0.133175	826.427			81	0.132718	796.469
82	0.126442	749.909			82	0.133528	830.634			82	0.129869	806.235
83	0.12798	728.68			83	0.133766	817.386			83	0.132497	780.753
84	0.125211	763.219			84	0.132749	771.407			84	0.133095	768.164
85	0.126537	747.347			85	0.132153	804.614			85	0.131919	786.812
86	0.127194	723.155			86	0.132095	802.319			86	0.13368	789.43
87	0.126392	736.912			87	0.134272	804.832			87	0.134236	774.274
88	0.124839	775.599			88	0.132352	786.588			88	0.133131	823.219
89	0.124487	759.746			89	0.130074	752.478			89	0.131101	797.15
90	0.125568	755.065			90	0.132229	837.976			90	0.132299	808.182
91	0.128784	710.321			91	0.133534	800.231			91	0.130806	784.093
92	0.12882	786.199			92	0.134003	796.795			92	0.133742	820.834
93	0.126485	806.793			93	0.134318	799.734			93	0.133397	842.672
94	0.127131	771.578			94	0.131713	784.78			94	0.131885	791.869
95	0.123564	767.117			95	0.133455	814.589			95	0.13436	812.516
96	0.12598	749.23			96	0.134407	792.294			96	0.134244	845.59
97	0.126575	761.464			97	0.133562	812.701			97	0.133526	813.701
98	0.12644	751.644			98	0.134696	805.797			98	0.132692	826.875
99	0.125648	747.864			99	0.133876	791.599			99	0.133534	826.873
100	0.126422	727.067			100	0.136923	820.133			100	0.132989	812.501
101	0.128121	733.721			101	0.137522	836.675			101	0.134405	788.455
102	0.125094	769.044			102	0.137319	827.283			102	0.133738	814.864
103	0.128239	765.326			103	0.136275	814.489			103	0.133202	826.283
104	0.128429	761.522			104	0.136391	801.873			104	0.133919	778.497
105	0.127503	740.141			105	0.137354	825.88			105	0.133057	823.954
106	0.126134	733.755			106	0.138296	852.662			106	0.134134	805.112
107	0.128736	748.24			107	0.140045	850.911			107	0.133247	815.396
108	0.125772	745.746			108	0.137928	844.013			108	0.134981	801.074
109	0.127681	741.243			109	0.13882	840.852			109	0.131963	776.215
110	0.126837	769.922			110	0.136462	842.037			110	0.133737	834.853
111	0.128072	746.664			111	0.135918	782.194			111	0.136358	801.404
112	0.124071	733.01			112	0.135296	803.607			112	0.134324	799.121
113	0.127319	757.007			113	0.13894	820.987			113	0.132807	816.074
114	0.12822	770.478			114	0.137198	810.676			114	0.133889	792.806
115	0.129438	773.474			115	0.138235	873.155			115	0.135205	826.154
116	0.127419	737.724			116	0.137258	829.425			116	0.136223	812.964
117	0.128209	755.533			117	0.14038	835.581			117	0.136652	819.444
118	0.129793	793.976			118	0.139977	826.634			118	0.13552	782.064
119	0.127314	752.148			119	0.137851	877.558			119	0.134552	809.144
120	0.127889	787.467			120	0.140705	833.853			120	0.13491	833.509
121	0.128342	772.237			121	0.139816	849.018			121	0.134495	830.921
122	0.127098	749.917			122	0.139576	843.041			122	0.134315	819.826
123	0.125767	771.817			123	0.137841	788.384			123	0.132854	796.339
124	0.128438	788.884			124	0.138723	823.734			124	0.132373	765.721
125	0.125883	761.243			125	0.138704	799.026			125	0.133239	806.043
126	0.126536	762.448			126	0.136896	825.876			126	0.133357	804.485
127	0.127604	756.883			127	0.138131	830.412			127	0.134785	801.548
128	0.128265	746.762			128	0.134963	835.584			128	0.13015	789.626
129	0.128295	754.8			129	0.136872	797.835			129	0.133129	782.54
130	0.12814	762.776			130	0.139161	848.557			130	0.136313	851.437
131	0.126697	794.704			131	0.139098	810.576			131	0.136432	815.032
132	0.125143	772.455			132	0.135551	859.565			132	0.136186	761.812
133	0.127506	760.525			133	0.1381	830.756			133	0.139018	801.029
134	0.127013	757.727			134	0.139271	835.427			134	0.140003	835.968
135	0.124028	760.447			135	0.137583	804.616			135	0.142238	883.894
136	0.126295	725.654			136	0.13569	847.46			136	0.143419	884.936
137	0.126011	771.447			137	0.137833	846.966			137	0.141536	853.428
138	0.125787	734.706			138	0.138082	812.645			138	0.142343	888.48
139	0.124525	744.504			139	0.138579	823.667			139	0.139872	841.183
140	0.124957	772.949			140	0.138232	812.039			140	0.141376	870.284
141	0.125365	747.735			141	0.137352	830.495			141	0.138699	830.501
142	0.12529	741.075			142	0.135426	838.932			142	0.141634	841.432
143	0.125637	758.079			143	0.14046	855.049			143	0.140423	885.708
144	0.126335	780.158			144	0.140961	818.152			144	0.143744	878.039
145	0.124944	723.669			145	0.139085	838.491			145	0.143716	854.626
146	0.125066	734.46			146	0.138722	864.756			146	0.146385	864.317
147	0.125752	707.861			147	0.139256	842.255			147	0.148444	872.969
148	0.125789	771.868			148	0.137645	839.623			148	0.152227	931.883
149	0.126199	757.797			149	0.13807	825.63			149	0.153002	931.774
150	0.126228	752.414			150	0.139694	823.119			150	0.153515	941.618
151	0.125172	730.926			151	0.13813	856.037			151	0.154582	940.851
152	0.126584	757.711			152	0.137941	821.003			152	0.155028	934.665
153	0.12769	780.138			153	0.13569	827.325			153	0.153535	963.85
154	0.127352	776.762			154	0.137494	820.306			154	0.153074	938.567
155	0.127023	778.078			155	0.132595	845.992			155	0.152925	896.972
156	0.127491	786.525			156	0.13768	849.771			156	0.156057	907.823
157	0.127614	770.722			157	0.139191	827.709			157	0.157348	948.033
158	0.12623	757.594			158	0.137156	845.047			158	0.150323	929.622
159	0.125619	770.772			159	0.137951	837.279			159	0.15115	918.171
160	0.126949	768.5			160	0.139671	825.942			160	0.153263	919.691
161	0.127577	785.368			161	0.138251	789.909			161	0.15708	913.334
162	0.128164	758.334			162	0.138337	830.795			162	0.15315	915.323
163	0.128394	747.221			163	0.139424	892.676			163	0.155487	959.439
164	0.125139	739.547			164	0.139042	850.194			164	0.155252	951.528
165	0.126656	752.35			165	0.139023	854.783			165	0.157567	944.525
166	0.124794	792.477			166	0.136665	832.17			166	0.157098	972.524
167	0.126164	732.814			167	0.136569	811.048			167	0.15588	927.012
168	0.12567	717.022			168	0.136326	779.922			168	0.155704	893.95
169	0.129038	763.322			169	0.135512	840.069			169	0.156603	944.364
170	0.128148	779.881			170	0.137246	828.882			170	0.157294	929.161
171	0.129782	775.822			171	0.137459	788.512			171	0.155857	971.172
172	0.130219	781.462			172	0.136249	803.225			172	0.156213	951.871
173	0.130897	799.141			173	0.13454	849.28			173	0.151785	929.998
174	0.131075	796.535			174	0.134847	803.996			174	0.153218	940.683
175	0.129771	791.891			175	0.135964	801.8			175	0.154032	959.243
176	0.128197	812.901			176	0.135617	832.541			176	0.155245	874.252
177	0.130532	746.396			177	0.136184	866.816			177	0.156884	930.042
178	0.130399	751.847			178	0.139569	836.221			178	0.154674	977.975
179	0.129357	763.395			179	0.13797	788.01			179	0.15095	915.513
180	0.128922	767.136			180	0.138877	798.672			180	0.153093	919.428
181	0.123481	751.583			181	0.13885	858.582			181	0.155161	919.599
182	0.12711	708.675			182	0.139291	831.228			182	0.15297	925.773
183	0.129761	765.251			183	0.140874	819.605			183	0.147491	931.271
184	0.131096	774.283			184	0.139546	821.191			184	0.143502	854.408
185	0.132371	816.847			185	0.138142	854.056			185	0.145715	824.206
186	0.132758	787.228			186	0.139326	853.151			186	0.14652	882.448
187	0.131694	790.146			187	0.136307	849.312			187	0.141816	886.726
188	0.131011	803.83			188	0.140227	812.184			188	0.140132	868.645
189	0.131507	783.412			189	0.14037	822.89			189	0.148075	897.014
190	0.132574	795.403			190	0.137567	831.131			190	0.150996	892.111
191	0.131871	802.09			191	0.138325	869.078			191	0.150239	930.154
192	0.1327	796.91			192	0.138927	844.17			192	0.147894	934.444
193	0.131942	834.393			193	0.138127	846.315			193	0.146998	901.759
194	0.131868	770.38			194	0.138981	812.297			194	0.144851	897.193
195	0.129974	785.487			195	0.137589	819.277			195	0.142199	863.109
196	0.12916	811.815			196	0.135957	841.46			196	0.148111	898.985
197	0.129957	744.423			197	0.138394	841.163			197	0.147919	907.111
198	0.132333	804.687			198	0.135887	837.414			198	0.144242	873.7
199	0.132894	775.831			199	0.137933	799.087			199	0.142487	836.008
200	0.130521	748.838			200	0.138123	822.811			200	0.142027	852.601
201	0.131246	792.709			201	0.138709	839.125			201	0.14565	836.068
202	0.129745	770.902			202	0.14073	823.351			202	0.145606	887.446
203	0.133714	768.192			203	0.138911	876.998			203	0.147066	835.279
204	0.132636	802.883			204	0.138804	858.923			204	0.148213	860.655
205	0.1323	833.311			205	0.139126	862.332			205	0.146155	921.292
206	0.131685	851.313			206	0.139809	826.219			206	0.149908	874.894
207	0.132864	769.148			207	0.140142	843.58			207	0.149136	906.208
208	0.131525	773.41			208	0.13897	853.71			208	0.150424	882.676
209	0.132548	788.654			209	0.13924	836.857			209	0.145371	900.31
210	0.132864	868.473			210	0.138255	845.838			210	0.147783	927.635
211	0.130209	757.735			211	0.138985	792.652			211	0.148019	894.7
212	0.131001	787.112			212	0.136426	840.956			212	0.147538	883.049
213	0.132246	790.261			213	0.134423	843.552			213	0.146839	903.934
214	0.13151	789.373			214	0.138677	783.462			214	0.147203	885.815
215	0.127888	738.759			215	0.139499	844.549			215	0.14793	905.636
216	0.131589	781.548			216	0.140886	831.653			216	0.146295	897.386
217	0.131154	752.389			217	0.141326	823.132			217	0.144825	852.264
218	0.132686	800.525			218	0.140864	855.903			218	0.143399	864.323
219	0.130422	822.831			219	0.140405	890.235			219	0.143438	842.491
220	0.130509	765.533			220	0.141062	821.456			220	0.142666	859.394
221	0.133487	787.134			221	0.140351	854.787			221	0.139826	806.343
222	0.132759	799.471			222	0.141684	828.445			222	0.144166	896.27
223	0.132696	845.762			223	0.145112	877.489			223	0.146955	879.535
224	0.130535	779.282			224	0.142788	848.395			224	0.149316	905.685
225	0.133594	815.348			225	0.143833	882.372			225	0.150741	870.579
226	0.131052	793.589			226	0.143614	881.035			226	0.151509	938.38
227	0.13364	827.532			227	0.145037	869.412			227	0.153146	934.365
228	0.132879	822.758			228	0.142914	861.809			228	0.154743	960.273
229	0.132222	797.221			229	0.14467	900.307			229	0.15291	916.459
230	0.132071	771.726			230	0.145644	907.387			230	0.154704	941.913
231	0.131221	839.725			231	0.143193	871.537			231	0.15609	976.583
232	0.133273	829.518			232	0.145734	851.322			232	0.153395	948.523
233	0.131535	788.686			233	0.145914	912.78			233	0.15473	946.187
234	0.131938	786.224			234	0.146022	924.874			234	0.15515	963.844
235	0.131943	790.805			235	0.146649	875.956			235	0.153241	956.118
236	0.132879	831.057			236	0.146529	892.877			236	0.153345	948.03
237	0.132188	805.298			237	0.146667	909.21			237	0.152487	922.777
238	0.131391	780.501			238	0.144638	893.948			238	0.152656	923.311
239	0.133493	770.39			239	0.145927	888.441			239	0.154938	938.145
240	0.131359	823.396			240	0.145943	859.167			240	0.156875	958.678
241	0.129271	806.356			241	0.14602	911.186			241	0.15845	962.011
242	0.129138	771.078			242	0.145529	853.892			242	0.158885	882.891
243	0.129309	790.476			243	0.144737	838.521			243	0.157666	1000.93
244	0.131618	762.429			244	0.147511	915.731			244	0.158054	975.012
245	0.131493	796.899			245	0.147568	883.888			245	0.159356	990.083
246	0.130605	788.775			246	0.149442	882.632			246	0.158423	959.971
247	0.129536	814.139			247	0.147132	935.771			247	0.155551	979.474
248	0.131505	786.405			248	0.146492	895.602			248	0.158376	938.017
249	0.131273	818.974			249	0.146281	867.528			249	0.15855	1003.11
250	0.132831	838.16			250	0.148473	895.774			250	0.157336	954.569
251	0.130087	783.266			251	0.146657	880.076			251	0.15755	969.505
252	0.132642	779.319			252	0.146917	925.367			252	0.153751	940.592
253	0.132123	791.003			253	0.148369	880.504			253	0.151872	894.034
254	0.132332	786.081			254	0.148736	891.374			254	0.154486	951.71
255	0.133379	829.482			255	0.146439	876.657			255	0.159223	961.004
256	0.132415	761.062			256	0.143915	893.917			256	0.160978	1002.93
257	0.131331	815.924			257	0.144965	883.205			257	0.160315	998.838
258	0.132377	762.761			258	0.145038	889.36			258	0.158962	928.271
259	0.131269	801.824			259	0.146899	832.714			259	0.15764	980.713
260	0.128964	781.452			260	0.144478	899.541			260	0.157454	925.969
261	0.130059	790.981			261	0.142945	882.589			261	0.155819	946.532
262	0.125431	759.064			262	0.145229	834.871			262	0.15807	957.186
263	0.127445	738.679			263	0.144963	845.097			263	0.158646	944.935
264	0.126754	800.525			264	0.144702	836.966			264	0.157325	934.125
265	0.128485	748.857			265	0.145903	869.701			265	0.158192	966.952
266	0.132718	763.041			266	0.142823	842.651			266	0.15792	962.069
267	0.131122	811.033			267	0.139419	823.595			267	0.154865	926.112
268	0.129554	790.254			268	0.137399	864.832			268	0.158442	982.663
269	0.129132	797.417			269	0.139107	847.839			269	0.157264	996.861
270	0.130441	755.372			270	0.140637	862.568			270	0.157507	972.157
271	0.13179	769.328			271	0.143601	840.211			271	0.157437	934.359
272	0.130544	787.389			272	0.146446	905.053			272	0.157996	1011.27
273	0.13112	823.269			273	0.147133	916.079			273	0.157375	943.759
274	0.13074	788.067			274	0.145757	875.56			274	0.158774	996.993
275	0.131794	797.578			275	0.142995	889.876			275	0.160173	961.625
276	0.132056	784.671			276	0.143148	833.99			276	0.162306	990.296
277	0.12963	800.098			277	0.146637	916.989			277	0.160733	1001.02
278	0.130799	769.682			278	0.146373	884.763			278	0.158583	959.536
279	0.129992	766.647			279	0.145606	868.456			279	0.15936	1017.41
280	0.130686	789.081			280	0.146184	925.341			280	0.161324	987.839
281	0.12944	772.577			281	0.14639	919.888			281	0.158922	962.087
282	0.129695	828.959			282	0.14453	858.531			282	0.158745	980.096
283	0.130019	797.032			283	0.149266	839.213			283	0.159604	988.053
284	0.129521	773.898			284	0.150127	906.715			284	0.160217	949.335
285	0.12997	788.91			285	0.147557	913.514			285	0.160122	985.604
286	0.131166	794.523			286	0.144791	892.052			286	0.16254	995.267
287	0.13047	785.046			287	0.146635	859.138			287	0.163706	1008.92
288	0.130052	801.67			288	0.148047	884.661			288	0.163238	1037.51
289	0.129845	776.273			289	0.148633	891.424			289	0.161606	992.361
290	0.129414	790.64			290	0.151056	928.548			290	0.158259	966.496
291	0.13183	774.297			291	0.148731	915.331			291	0.158644	965.923
292	0.130411	811.545			292	0.149549	907.712			292	0.160151	962.374
293	0.132944	805.613			293	0.146956	942.776			293	0.162902	991.376
294	0.13299	826.52			294	0.147654	892.246			294	0.161668	982.149
295	0.131091	852.625			295	0.148903	870.451			295	0.158758	992.037
296	0.1327	791.381			296	0.146821	886.432			296	0.158187	1015.9
297	0.132199	762.496			297	0.142729	890.177			297	0.16113	954.028
298	0.134144	834.657			298	0.147719	852.011			298	0.163195	1017.93
299	0.133351	809.425			299	0.148563	911.492			299	0.161938	1008.89
300	0.13199	765.121			300	0.147197	867.941			300	0.161994	1018.84
301	0.132765	739.213			301	0.146093	871.796			301	0.161079	1018.71
302	0.131943	752.793			302	0.146349	899.291			302	0.16051	939.411
303	0.132126	795.782			303	0.149439	874.156			303	0.161762	944.656
304	0.131575	791.501			304	0.150541	896.838			304	0.161336	1018.75
305	0.131765	795.453			305	0.149098	935.847			305	0.162519	1000.12
306	0.131107	781.502			306	0.147079	924.038			306	0.162938	996.395
307	0.133468	805.953			307	0.149275	920.203			307	0.162476	979.151
308	0.13313	824.862			308	0.14974	882.207			308	0.16181	1001.89
309	0.129712	800.658			309	0.148825	895.918			309	0.157071	969.081
310	0.132415	798.208			310	0.14866	910.77			310	0.157912	911.483
311	0.134462	791.519			311	0.148105	900.925			311	0.157397	947.786
312	0.134155	829.452			312	0.148341	889.609			312	0.160249	963.228
313	0.130933	775.067			313	0.151382	868.805			313	0.160239	992.681
314	0.131398	757.303			314	0.148712	923.381			314	0.161446	1012.52
315	0.133192	781.226			315	0.14954	951.765			315	0.160692	1014.21
316	0.133858	774.1			316	0.148753	923.813			316	0.159595	1002.6
317	0.13269	790.478			317	0.149026	893.447			317	0.157243	975.039
318	0.131643	783.721			318	0.151006	918.571			318	0.162456	1003.52
319	0.131874	758.842			319	0.147755	946.053			319	0.160552	986.72
320	0.132604	804.085			320	0.147402	861.968			320	0.154371	947.088
321	0.130392	788.041			321	0.149505	900.928			321	0.156732	943.933
322	0.130064	794.573			322	0.149762	947.487			322	0.161206	975.55
323	0.13186	796.546			323	0.146727	909.366			323	0.160574	998.977
324	0.131352	778.065			324	0.148043	879.055			324	0.159653	977.75
325	0.132344	775.487			325	0.150462	881.927			325	0.163111	970.125
326	0.130656	798.434			326	0.149564	912.667			326	0.160404	994.218
327	0.131342	807.425			327	0.144862	904.11			327	0.159369	997.979
328	0.131407	808.504			328	0.149648	863.514			328	0.161484	954.813
329	0.133336	780.211			329	0.148066	861.478			329	0.162856	994.499
330	0.131386	788.707			330	0.142834	915.635			330	0.159601	1007.52
331	0.130477	816.654			331	0.148357	880.333			331	0.160287	988.066
332	0.130704	805.786			332	0.150326	908.312			332	0.161975	999.327
333	0.130428	798.945			333	0.150029	919.954			333	0.161618	982.151
334	0.130558	784.348			334	0.151148	936.346			334	0.162365	982.284
335	0.133265	828.018			335	0.153031	910.591			335	0.16035	967.847
336	0.131992	805.164			336	0.151789	889.909			336	0.159416	966.631
337	0.13258	765.513			337	0.150708	927.111			337	0.155199	954.679
338	0.132257	778.053			338	0.150727	929.84			338	0.156865	929.358
339	0.133323	832.983			339	0.149269	921.115			339	0.154054	916.82
340	0.131758	804.635			340	0.152479	898.429			340	0.16286	993.441
341	0.132828	782.659			341	0.153509	935.016			341	0.161261	967.827
342	0.132601	785.973			342	0.15303	952.889			342	0.163644	989.107
343	0.130097	810.041			343	0.152757	970.354			343	0.161719	1010.13
344	0.131168	768.818			344	0.151891	915.932			344	0.163262	997.941
345	0.131429	787.072			345	0.149925	919.978			345	0.162452	1021.27
346	0.133382	794.514			346	0.148481	857.984			346	0.16146	974.263
347	0.134283	807.07			347	0.149325	909.406			347	0.158797	920.673
348	0.133223	812.969			348	0.148607	929.866			348	0.161941	996.261
349	0.13327	811.696			349	0.149459	920.662			349	0.162335	989.513
350	0.132398	771.294			350	0.151571	917.033			350	0.163407	1002.31
351	0.132993	791.652			351	0.151952	933.628			351	0.163035	998.947
352	0.133548	824.174			352	0.152707	962.361			352	0.162877	1021.15
353	0.132496	796.515			353	0.151715	896.547			353	0.162721	1010.94
354	0.129905	760.421			354	0.149224	928.738			354	0.161644	1025.94
355	0.133339	785.384			355	0.150652	941.378			355	0.162954	988.694
356	0.131544	799.73			356	0.150036	948.621			356	0.160182	932.149
357	0.130908	792.969			357	0.152042	903.541			357	0.162716	983.331
358	0.130639	763.884			358	0.148908	885.792			358	0.165016	1008.22
359	0.129668	789.576			359	0.151623	937.944			359	0.164093	991.516
360	0.129315	781.044			360	0.151911	970.609			360	0.16396	974.374
361	0.132599	799.294			361	0.153173	925.264			361	0.160548	1011.64
362	0.131875	800.081			362	0.15095	923.942			362	0.163808	986.018
363	0.132802	766.471			363	0.150681	934.657			363	0.164354	998.113
364	0.134027	784.458			364	0.15081	947.057			364	0.16629	1014.43
365	0.132992	797.298			365	0.150394	895.572			365	0.163939	1015.17
366	0.132693	812.746			366	0.146391	912.881			366	0.164274	967.108
367	0.133273	807.16			367	0.14566	885.175			367	0.161766	1009.79
368	0.131536	784.742			368	0.149419	908.996			368	0.163907	989.902
369	0.132796	813.395			369	0.151232	878.746			369	0.164084	965.878
370	0.132666	802.355			370	0.1521	928.395			370	0.164917	1015.53
371	0.134458	816.036			371	0.151704	977.306			371	0.163982	994.137
372	0.133631	787.687			372	0.150247	945.417			372	0.162528	995.245
373	0.133213	791.222			373	0.151318	907.676			373	0.163777	993.146
374	0.132173	838.812			374	0.148584	916.93			374	0.160942	1003.19
375	0.13274	764.618			375	0.15173	892.877			375	0.161116	1006.12
376	0.133504	793.622			376	0.149897	938.343			376	0.163297	1015.68
377	0.132083	780.166			377	0.149051	878.551			377	0.161454	1016.28
378	0.131187	828.985			378	0.146668	921.815			378	0.161188	949.149
379	0.129869	804.014			379	0.145759	873.159			379	0.159208	975.355
380	0.128885	780.162			380	0.151237	898.77			380	0.159123	1015.97
381	0.131749	812.471			381	0.150202	927.011			381	0.161841	976.268
382	0.132468	806.733			382	0.150542	889.414			382	0.162154	1001.26
383	0.131863	808.661			383	0.152396	974.643			383	0.157356	977.435
384	0.131017	771.17			384	0.151159	924.021			384	0.160331	923.99
385	0.128672	755.245			385	0.151206	911.869			385	0.163432	993.121
386	0.131624	821.27			386	0.1522	899.514			386	0.164255	988.076
387	0.132533	817.88			387	0.151682	933.825			387	0.16246	924.794
388	0.132691	806.544			388	0.153238	910.782			388	0.162844	994.91
389	0.131518	801.501			389	0.151575	939.466			389	0.162673	992.75
390	0.130058	790.486			390	0.150794	937.406			390	0.164176	975.157
391	0.132034	792.876			391	0.151687	933.592			391	0.163506	1021.01
392	0.132812	799.986			392	0.150723	881.35			392	0.164783	998.383
393	0.13293	778.229			393	0.149461	922.342			393	0.163547	1036.31
394	0.131837	778.034			394	0.148671	918.206			394	0.16437	960.809
395	0.132001	773.395			395	0.146946	896.997			395	0.162328	1008.05
396	0.132591	846.185			396	0.151904	886.606			396	0.162461	1007.9
397	0.130261	785.654			397	0.152337	928.594			397	0.163796	967.894
398	0.13149	800.982			398	0.15123	924.087			398	0.162988	1056.13
399	0.126155	759.232			399	0.14974	910.87			399	0.162807	1030.49
400	0.128011	756.508			400	0.150878	855.763			400	0.166441	989.073
401	0.130804	781.267			401	0.150853	921.915			401	0.167184	1030.6
402	0.129016	765.59			402	0.151701	908.358			402	0.166683	1041.17
403	0.126623	769.501			403	0.150233	943.454			403	0.165021	1006.64
404	0.128062	787.099			404	0.15057	962.392			404	0.164355	944.897
405	0.130933	793.416			405	0.150642	912.624			405	0.159844	970.362
406	0.131815	791.576			406	0.150394	898.962			406	0.160203	943.441
407	0.132444	787.471			407	0.15017	922.702			407	0.159366	988.182
408	0.127948	764.289			408	0.147491	919.657			408	0.162507	970.439
409	0.127414	761.339			409	0.150916	919.346			409	0.167139	976.903
410	0.129103	721.606			410	0.150375	905.881			410	0.166771	1026.89
411	0.128999	795.997			411	0.1473	915.036			411	0.166508	1033.85
412	0.128834	755.331			412	0.150742	914.143			412	0.165798	1011.55
413	0.131469	783.062			413	0.152227	900.295			413	0.164894	1003.37
414	0.131467	796.566			414	0.149909	873.691			414	0.16441	989.494
415	0.131899	804.711			415	0.149349	931.291			415	0.158993	983.56
416	0.131897	763.269			416	0.149078	954.835			416	0.159034	943.35
417	0.132015	769.497			417	0.146841	928.102			417	0.160448	959.232
418	0.131426	798.187			418	0.148581	902.406			418	0.156528	991.118
419	0.131221	787.777			419	0.148049	886.96			419	0.159933	987.146
420	0.131026	797.158			420	0.149654	926.038			420	0.160344	986.18
421	0.129525	785			421	0.149291	908.061			421	0.159472	994.276
422	0.128627	785.967			422	0.150004	949.807			422	0.162958	977.964
423	0.128484	741.717			423	0.149353	906.555			423	0.160537	994.012
424	0.12943	794.332			424	0.14925	933.055			424	0.159894	973.298
425	0.130355	769.217			425	0.148373	929.495			425	0.160835	1019.34
426	0.127808	760.853			426	0.148146	901.109			426	0.162479	979.233
427	0.12722	769.107			427	0.147157	894.398			427	0.160202	989.779
428	0.130865	771.123			428	0.147857	940.76			428	0.162303	1026.11
429	0.130218	795.01			429	0.147708	887.689			429	0.158889	983.024
430	0.132263	805.707			430	0.150597	911.536			430	0.160156	963.516
431	0.133196	809.943			431	0.149088	920.97			431	0.157727	967.991
432	0.132487	814.093			432	0.149189	925.548			432	0.156795	952.364
433	0.132663	826.735			433	0.149246	928.485			433	0.161825	999.98
434	0.131614	820.076			434	0.150425	910.215			434	0.162475	1008.57
435	0.129951	805.991			435	0.150998	900.875			435	0.161014	998.116
436	0.130483	750.805			436	0.150069	897.879			436	0.157402	974.733
437	0.131024	810.676			437	0.148765	933.51			437	0.153698	959.45
438	0.130028	826.179			438	0.150171	935.998			438	0.15904	935.845
439	0.12374	758.328			439	0.152673	961.273			439	0.160436	969.368
440	0.127781	738.771			440	0.151516	940.892			440	0.16017	1001.92
441	0.130981	816.696			441	0.146772	931.029			441	0.156186	969.165
442	0.13128	779.522			442	0.148475	910.008			442	0.159969	972.076
443	0.131445	768.124			443	0.148775	901.215			443	0.160047	935.8
444	0.132333	776.492			444	0.150495	901.618			444	0.160459	986.394
445	0.133108	794.979			445	0.149518	948.154			445	0.162243	981.117
446	0.131779	806.543			446	0.150785	875.14			446	0.159638	996.554
447	0.130736	786.443			447	0.147225	925.741			447	0.159726	946.146
448	0.128569	775.819			448	0.14724	882.441			448	0.155394	978.308
449	0.132658	785.333			449	0.14489	874.201			449	0.156053	928.079
450	0.134763	807.927			450	0.147429	852.221			450	0.158555	943.833
451	0.134234	775.986			451	0.1469	895.793			451	0.156658	958.533
452	0.133835	799.989			452	0.149612	919.716			452	0.157736	969.558
453	0.135902	823.357			453	0.150751	932.255			453	0.160159	948.309
454	0.136796	824.055			454	0.151691	892.533			454	0.161921	935.713
455	0.136018	802.557			455	0.151723	884.505			455	0.161991	970.796
456	0.13664	799.656			456	0.151301	905.108			456	0.16107	979.485
457	0.1359	834.072			457	0.149603	851.25			457	0.158821	972.905
458	0.136821	826.124			458	0.149538	888.655			458	0.15806	937.804
459	0.134827	765.104			459	0.146782	913.352			459	0.159675	959.657
460	0.135865	804.367			460	0.144265	875.002			460	0.162153	1015.01
461	0.138848	814.16			461	0.142588	899.334			461	0.162998	985.351
462	0.138507	848.417			462	0.148274	910.722			462	0.161893	1013.32
463	0.138423	834.773			463	0.147077	849.199			463	0.160445	993.352
464	0.136821	780.773			464	0.147751	897.191			464	0.163802	995.428
465	0.136178	812.258			465	0.150029	960.55			465	0.163043	1020.23
466	0.13574	825.78			466	0.152113	946.326			466	0.16197	1001.67
467	0.138059	821.989			467	0.152812	960.754			467	0.159733	988.317
468	0.137277	825.606			468	0.15167	885.857			468	0.162159	967.651
469	0.136828	779.969			469	0.151648	973.038			469	0.162608	960.692
470	0.135653	825.569			470	0.148443	945.542			470	0.161433	981.065
471	0.135037	816.375			471	0.151869	890.127			471	0.157922	964.129
472	0.137901	835.432			472	0.150562	915.017			472	0.153735	970.574
473	0.136518	800.546			473	0.150009	922.776			473	0.162037	898.159
474	0.138886	838.946			474	0.150304	936.78			474	0.163342	996.64
475	0.137522	848.356			475	0.152952	964.901			475	0.164843	1014.46
476	0.141204	847.905			476	0.150348	896.979			476	0.161291	984.201
477	0.138085	822.671			477	0.150846	926.88			477	0.162688	1006.35
478	0.138677	826.725			478	0.149116	901.329			478	0.163566	1006.87
479	0.140178	834.828			479	0.151865	953.063			479	0.161628	1006.4
480	0.141063	860.821			480	0.15124	908.511			480	0.162424	966.806
481	0.139404	880.715			481	0.150997	926.206			481	0.163485	995.63
482	0.139091	827.971			482	0.150692	878.323			482	0.163683	1048.71
483	0.1403	826.465			483	0.14928	901.789			483	0.164765	995.126
484	0.143075	854.27			484	0.149668	922.216			484	0.16408	1052.97
485	0.140494	845.232			485	0.149952	921.761			485	0.161514	997.045
486	0.140224	838.163			486	0.152335	874.715			486	0.163189	974.306
487	0.140193	851.114			487	0.152837	900.573			487	0.162112	1032.75
488	0.142018	876.51			488	0.152964	929.12			488	0.160712	988.262
489	0.140972	868.465			489	0.153799	974.64			489	0.164061	991.14
490	0.14105	829.237			490	0.153356	902.567			490	0.165981	998.865
491	0.140975	857.129			491	0.15336	966.334			491	0.16633	1031.58
492	0.141859	866.71			492	0.153278	906.947			492	0.166561	994.291
493	0.141539	854.669			493	0.152084	969.489			493	0.167159	1068.93
494	0.142631	856.547			494	0.148208	914.134			494	0.166991	1033.33
495	0.140716	850.589			495	0.151757	928.662			495	0.164227	1000.59
496	0.140913	890.212			496	0.151658	901.555			496	0.167437	1022.29
497	0.141887	858.685			497	0.151464	918.639			497	0.168074	1028.32
498	0.143633	847.353			498	0.151959	914.887			498	0.166384	1055.05
499	0.143004	834.643			499	0.149729	889.472			499	0.165305	1010.9
500	0.136045	865.391			500	0.149203	905.681			500	0.166565	1019.69
501	0.137614	820.184			501	0.149816	892.289			501	0.166366	1042.42
502	0.137329	863.393			502	0.151047	922.738			502	0.167032	1046.37
503	0.140185	865.992			503	0.153567	922.525			503	0.165452	1031.7
504	0.139996	845.899			504	0.152326	902.089			504	0.168248	1010.57
505	0.138618	840.509			505	0.153463	941.349			505	0.16788	1020.63
506	0.13656	851.551			506	0.150739	892.498			506	0.167307	1052.57
507	0.138518	815.164			507	0.147459	922.828			507	0.1672	1012.39
508	0.13772	845.288			508	0.151342	893.357			508	0.166117	989.158
509	0.140803	853.721			509	0.151382	909.067			509	0.166058	995.36
510	0.141669	851.424			510	0.14994	912.544			510	0.164619	1001.46
511	0.140039	855.425			511	0.149757	914.773			511	0.167812	1032.1
512	0.139839	833.315			512	0.150496	954.867			512	0.168725	1065.26
513	0.143734	856.118			513	0.150084	908.286			513	0.167203	983.002
514	0.143784	881.101			514	0.14953	884.644			514	0.167579	1056.98
515	0.143785	883.886			515	0.148892	895.075			515	0.165769	1050.27
516	0.144938	849.064			516	0.148594	889.16			516	0.164076	979.87
517	0.145623	853.182			517	0.14877	954.531			517	0.164514	1017.51
518	0.143671	876.678			518	0.150607	914.573			518	0.166588	1034.07
519	0.143221	879.837			519	0.150875	918.444			519	0.163006	1059.86
520	0.143521	868.488			520	0.151099	917.305			520	0.167933	1016.6
521	0.143561	855.333			521	0.149354	913.679			521	0.166448	1030.35
522	0.143511	845.138			522	0.148171	871.827			522	0.167095	1031.32
523	0.141729	895.771			523	0.149061	869.261			523	0.168316	1039.81
524	0.139747	879.472			524	0.144997	892.24			524	0.165639	1037.99
525	0.141298	819.19			525	0.148823	895.974			525	0.165102	982.278
526	0.140092	874.337			526	0.148509	916.989			526	0.167156	1001.21
527	0.13941	852.519			527	0.149351	871.43			527	0.168031	1011.71
528	0.143474	916.13			528	0.151206	885.34			528	0.170673	1020.96
529	0.142026	869.201			529	0.150465	920.953			529	0.170756	1064.24
530	0.13988	854.075			530	0.150278	885.759			530	0.170886	1099.64
531	0.13813	833.559			531	0.15066	921.638			531	0.168264	1038.43
532	0.135791	843.78			532	0.148294	942.156			532	0.171144	1065.58
533	0.142256	848.104			533	0.148215	905.334			533	0.173207	1078.36
534	0.140502	850.894			534	0.14886	875.318			534	0.171748	1068.19
535	0.14238	826.165			535	0.148002	874.929			535	0.172067	1090.68
536	0.140825	872.061			536	0.148521	941.266			536	0.168064	1041.33
537	0.141777	874.574			537	0.149105	932.932			537	0.173917	1003.71
538	0.141569	835.973			538	0.14938	921.798			538	0.173351	1110.81
539	0.142082	860.41			539	0.14881	912.35			539	0.173993	1069.76
540	0.140848	902.173			540	0.148349	915.175			540	0.172622	1062.6
541	0.140323	876.496			541	0.149177	967.456			541	0.169369	1090.05
542	0.140247	810.041			542	0.146779	890.426			542	0.165915	1044.94
543	0.139761	821.5			543	0.14792	878.701			543	0.172873	1036.81
544	0.139709	840.069			544	0.14787	907.657			544	0.172989	1016.89
545	0.143066	887.407			545	0.147515	894.696			545	0.173145	1041.06
546	0.142021	865.889			546	0.145566	862.144			546	0.172195	1074.61
547	0.140909	831.808			547	0.146862	908.621			547	0.170888	1083.11
548	0.1424	861.554			548	0.149877	874.396			548	0.174165	1049.61
549	0.142847	862.488			549	0.14946	941.837			549	0.171854	1054.11
550	0.142108	841.588			550	0.149076	905.493			550	0.170393	1041.1
551	0.142384	878.669			551	0.149456	876.143			551	0.172276	1078.86
552	0.139527	883.813			552	0.149118	915.61			552	0.174016	1067.99
553	0.141222	852.721			553	0.149906	898.958			553	0.173433	1042.89
554	0.142925	875.215			554	0.149559	919.998			554	0.172066	1094.01
555	0.139684	854.924			555	0.148205	925.747			555	0.172914	1081.57
556	0.139009	817.712			556	0.146682	912.236			556	0.175424	1035.91
557	0.141607	855.917			557	0.146084	899.469			557	0.173126	1102.3
558	0.14221	854.445			558	0.148315	901.749			558	0.169976	1107.1
559	0.141279	880.247			559	0.149494	913.989			559	0.172446	1067.96
560	0.141972	871.549			560	0.149496	934.498			560	0.170381	1043.11
561	0.138232	875.073			561	0.146931	918.913			561	0.170995	1074.21
562	0.140701	855.458			562	0.147312	875.36			562	0.174843	1111.52
563	0.142356	838.654			563	0.149211	908.371			563	0.174479	1067.32
564	0.141303	830.572			564	0.151852	947.61			564	0.173233	1073.2
565	0.14082	853.845			565	0.151912	946.56			565	0.174383	1109.38
566	0.140222	804.26			566	0.150883	900.458			566	0.174012	1083.15
567	0.140374	857.299			567	0.150161	906.651			567	0.173611	1074.22
568	0.137443	857.091			568	0.14556	916.552			568	0.174506	1028.14
569	0.139737	807.357			569	0.145916	910.608			569	0.173049	1040.19
570	0.141346	803.063			570	0.148219	871.467			570	0.172701	1047.15
571	0.139209	842.023			571	0.149372	894.926			571	0.17321	1087.56
572	0.142043	818.782			572	0.151176	882.225			572	0.173713	1076.03
573	0.13854	868.864			573	0.152173	958.961			573	0.172636	1116.71
574	0.140664	879.268			574	0.149496	942.551			574	0.169058	1083.42
575	0.143412	848.679			575	0.148143	896.97			575	0.17581	1037.22
576	0.141688	879.814			576	0.1501	890.002			576	0.17508	1035.05
577	0.142918	857.213			577	0.149928	936.076			577	0.176319	1122.58
578	0.143298	852.194			578	0.151528	923.629			578	0.176635	1049.05
579	0.143521	862.537			579	0.151666	891.614			579	0.176027	1062.83
580	0.143751	880.786			580	0.148283	899.486			580	0.176522	1100.2
581	0.1417	891.749			581	0.148974	873.791			581	0.177205	1065.83
582	0.142156	840.573			582	0.151317	918.655			582	0.175046	1109.63
583	0.140802	854.994			583	0.149227	925.596			583	0.177397	1114.01
584	0.140929	872.11			584	0.150952	886.639			584	0.17574	1082.32
585	0.142233	916.655			585	0.151148	900.409			585	0.176989	1091.14
586	0.14018	827.262			586	0.150726	924.276			586	0.176888	1094.56
587	0.140043	828.065			587	0.14935	930.501			587	0.179148	1089.07
588	0.14219	843.141			588	0.150791	890.318			588	0.178946	1098.47
589	0.143324	863.243			589	0.148726	918.217			589	0.177234	1077.71
590	0.143346	895.195			590	0.148095	950.09			590	0.179197	1095.02
591	0.144105	858.208			591	0.148402	914.047			591	0.17424	1066.04
592	0.140067	872.774			592	0.149116	881.961			592	0.173997	1053.3
593	0.142042	839.509			593	0.150353	915.384			593	0.175925	1056.65
594	0.14119	880.822			594	0.151305	911.45			594	0.175701	1105.56
595	0.141955	908.245			595	0.151738	925.115			595	0.174675	1119.97
596	0.141674	857.52			596	0.151633	918.276			596	0.173839	1056.05
597	0.141223	830.993			597	0.151702	886.451			597	0.174183	1058.65
598	0.137914	858.613			598	0.150571	902.88			598	0.173383	1095.83
599	0.13667	823.153			599	0.14938	924.264			599	0.175627	1038.69
600	0.137702	805.217			600	0.150567	892.429			600	0.177501	1107.04
601	0.140186	851.091			601	0.149796	899.873			601	0.176706	1100.62
602	0.140772	850.629			602	0.150355	916.736			602	0.170981	1075.58
603	0.140775	836.145			603	0.149182	913.478			603	0.169452	1011.39
604	0.143529	880.875			604	0.15094	932.279			604	0.169221	1025.08
605	0.140955	844.454			605	0.148914	935.524			605	0.172615	1018.18
606	0.140532	862.57			606	0.14966	896.316			606	0.174885	1082.7
607	0.138356	851.475			607	0.149673	884.57			607	0.172974	1079.61
608	0.143178	855.496			608	0.149227	877.452			608	0.172878	1044.47
609	0.141817	877.624			609	0.149531	874.315			609	0.175156	1054.17
610	0.142564	832.923			610	0.150243	895.25			610	0.173734	1070.67
611	0.144415	860.368			611	0.149169	910.13			611	0.17476	1058.28
612	0.143529	889.312			612	0.149689	920.506			612	0.172962	1049.22
613	0.14229	861.915			613	0.151931	889.024			613	0.174902	1063.5
614	0.143832	852.347			614	0.149677	918.581			614	0.177486	1104
615	0.142796	830.249			615	0.150409	886.236			615	0.179815	1046.41
616	0.143395	870.935			616	0.14929	891.127			616	0.174327	1117.66
617	0.143421	877.136			617	0.150808	915.748			617	0.181148	1107.73
618	0.143013	890.23			618	0.151663	901.988			618	0.180154	1142.46
619	0.143036	836.731			619	0.149985	932.124			619	0.180434	1073.26
620	0.142017	856.1			620	0.148426	924.686			620	0.177606	1112.18
621	0.140553	847.763			621	0.147924	879.068			621	0.178882	1087.49
622	0.141131	836.007			622	0.146421	872.714			622	0.181102	1109.27
623	0.1404	864.018			623	0.152169	934.628			623	0.180789	1081.38
624	0.141309	842.76			624	0.150888	901.301			624	0.180251	1069.09
625	0.138889	837.341			625	0.152325	911.723			625	0.179314	1070.07
626	0.13627	859.432			626	0.149287	888.923			626	0.177849	1124.24
627	0.137883	820.578			627	0.146207	895.721			627	0.181578	1077.93
628	0.141274	842.517			628	0.152224	920.608			628	0.179761	1105.23
629	0.142442	865.212			629	0.151686	909.908			629	0.182542	1161.17
630	0.141157	862.285			630	0.14937	895.528			630	0.178766	1103.5
631	0.142549	874.488			631	0.151159	918.649			631	0.178179	1043.66
632	0.143847	872.082			632	0.151594	967.221			632	0.18023	1147.85
633	0.143865	861.035			633	0.149892	913.891			633	0.177654	1079.68
634	0.143813	903.761			634	0.150271	914.573			634	0.183577	1103.26
635	0.139734	897.184			635	0.150909	950.554			635	0.184058	1123.2
636	0.143381	840.08			636	0.150457	852.344			636	0.184789	1103.5
637	0.141759	844.992			637	0.151171	919			637	0.183549	1117.32
638	0.142587	811.609			638	0.152601	952.801			638	0.184411	1103.99
639	0.143337	827.589			639	0.149543	894.267			639	0.184248	1193.81
640	0.142383	844.288			640	0.147129	879.868			640	0.182784	1149.82
641	0.14466	871.812			641	0.151681	868.558			641	0.181139	1106.35
642	0.143426	873.506			642	0.149333	893.189			642	0.182206	1134.97
643	0.146064	877.843			643	0.149759	908.994			643	0.184767	1162.78
644	0.145585	851.163			644	0.150041	896.109			644	0.183413	1167.63
645	0.144918	879.559			645	0.151366	911.381			645	0.18356	1117.47
646	0.145206	902.92			646	0.151429	918.569			646	0.182765	1085.49
647	0.145216	867.064			647	0.151952	896.028			647	0.184175	1117.97
648	0.143433	862.943			648	0.151071	929.839			648	0.18753	1171.88
649	0.144475	844.072			649	0.149764	927.24			649	0.187478	1096.35
650	0.146956	920.378			650	0.150412	927.384			650	0.187459	1143.68
651	0.145297	880.13			651	0.152739	927.447			651	0.188381	1154.05
652	0.145602	874.542			652	0.153071	900.659			652	0.186948	1142.45
653	0.145076	835.522			653	0.151092	933.467			653	0.185363	1107.72
654	0.144326	849.889			654	0.151203	888.934			654	0.189316	1154.31
655	0.145075	865.953			655	0.152156	924.19			655	0.186755	1130.95
656	0.146446	849.31			656	0.149526	917.891			656	0.189363	1193.35
657	0.143508	878.595			657	0.1525	935.877			657	0.192523	1184.82
658	0.142557	865.277			658	0.152663	896.963			658	0.190357	1170.12
659	0.143323	891.775			659	0.151865	902.728			659	0.189553	1169.4
660	0.142274	871.536			660	0.152603	898.549			660	0.188251	1204.8
661	0.143948	853.878			661	0.150651	891.241			661	0.192138	1164.35
662	0.143924	854.253			662	0.151626	944.235			662	0.192433	1174.27
663	0.143755	828.816			663	0.150421	945.044			663	0.193494	1221.47
664	0.143186	902.068			664	0.15269	940.617			664	0.190707	1200.21
665	0.145332	872.344			665	0.15084	950.346			665	0.194248	1233.61
666	0.144151	868.273			666	0.150602	932.964			666	0.188625	1174.52
667	0.144228	847.079			667	0.149002	881.482			667	0.186224	1215.78
668	0.14494	920.963			668	0.150715	877.37			668	0.191044	1174.28
669	0.142455	890.636			669	0.147929	972.756			669	0.192102	1180.58
670	0.141553	853.455			670	0.150086	943.446			670	0.192142	1184.9
671	0.140752	809.043			671	0.150981	884.272			671	0.191996	1197.62
672	0.143207	863.064			672	0.14886	933.832			672	0.189053	1122.1
673	0.141386	847.092			673	0.150654	902.848			673	0.186065	1175.03
674	0.142783	841.281			674	0.149719	912.99			674	0.189717	1169.67
675	0.14169	834.378			675	0.148993	899.754			675	0.191638	1179.72
676	0.143194	860.645			676	0.149199	896.977			676	0.193608	1237.58
677	0.144222	893.595			677	0.147735	857.845			677	0.193623	1168.71
678	0.143882	863.291			678	0.148661	907.909			678	0.19305	1128.77
679	0.140764	853.634			679	0.149939	891.268			679	0.192399	1194.68
680	0.143074	824.425			680	0.150723	951			680	0.191365	1203.54
681	0.137501	878.303			681	0.151976	901.04			681	0.193654	1177.79
682	0.141733	823.721			682	0.151173	867.603			682	0.195628	1214.81
683	0.142596	876.601			683	0.150352	955.195			683	0.19404	1218.53
684	0.143074	863.243			684	0.150134	926.158			684	0.190595	1204.76
685	0.142798	856.757			685	0.149955	918.078			685	0.190347	1168.4
686	0.142855	875.159			686	0.149661	897.424			686	0.19307	1215.78
687	0.14395	851.901			687	0.148574	919.812			687	0.192931	1178.62
688	0.142792	870.072			688	0.145915	872.728			688	0.188634	1179.02
689	0.142601	864.301			689	0.150879	927.098			689	0.192947	1209.08
690	0.143101	869.333			690	0.150525	902.186			690	0.193057	1193.41
691	0.142967	905.304			691	0.150219	936.875			691	0.195619	1136.13
692	0.144765	881.519			692	0.153064	904.737			692	0.195264	1208.43
693	0.144307	858.312			693	0.151713	941.713			693	0.193708	1208.38
694	0.145285	856.916			694	0.14998	910.812			694	0.195944	1184.01
695	0.146315	873.621			695	0.149162	925.842			695	0.196021	1245.2
696	0.14507	845.585			696	0.150761	868.895			696	0.194801	1200.85
697	0.143812	833.96			697	0.146368	905.073			697	0.19426	1227.65
698	0.143507	872.285			698	0.149709	930.617			698	0.194337	1182.91
699	0.140637	860.712			699	0.149925	905.333			699	0.192974	1173.64
700	0.142123	858.64			700	0.151581	901.34			700	0.188564	1172.06
701	0.143064	865.317			701	0.150653	929.895			701	0.192854	1189.11
702	0.144284	877.5			702	0.148837	914.177			702	0.192232	1179.6
703	0.143647	856.93			703	0.151438	986.712			703	0.192006	1192.29
704	0.143178	873.582			704	0.150102	883.085			704	0.190442	1206.12
705	0.142871	891.883			705	0.151401	886.778			705	0.189321	1217.86
706	0.138893	853.772			706	0.149098	901.575			706	0.192359	1197.89
707	0.141069	795.115			707	0.148045	917.327			707	0.192459	1168.78
708	0.139004	820.727			708	0.149172	905.375			708	0.189789	1214.81
709	0.143164	833.687			709	0.149926	874.28			709	0.18706	1186.42
710	0.142935	867.425			710	0.152673	929.362			710	0.192911	1154.61
711	0.137648	831.87			711	0.148963	935.809			711	0.192279	1144.86
712	0.140734	837.793			712	0.151072	877.181			712	0.191707	1146.08
713	0.142715	836.048			713	0.150092	938.913			713	0.193197	1176.39
714	0.142183	915.674			714	0.152121	912.805			714	0.193541	1198.4
715	0.142534	852.449			715	0.15245	927.117			715	0.193234	1183.22
716	0.146338	845.836			716	0.151825	950.677			716	0.192909	1191.31
717	0.145047	902.257			717	0.148957	897.48			717	0.194238	1164.44
718	0.144551	862.174			718	0.148536	900.666			718	0.193113	1207.02
719	0.143512	901.99			719	0.151457	916.476			719	0.194405	1216.66
720	0.144622	879.681			720	0.148803	938.344			720	0.192335	1180.85
721	0.144186	856.045			721	0.148442	901.06			721	0.191742	1200.88
722	0.141408	861.071			722	0.150184	917.657			722	0.189579	1207.44
723	0.14084	846.133			723	0.149791	935.404			723	0.194718	1182.59
724	0.141923	819.069			724	0.150536	928.785			724	0.192881	1223.1
725	0.144468	809.044			725	0.152394	924.795			725	0.193193	1198
726	0.144739	846.299			726	0.152542	930.022			726	0.192097	1212.44
727	0.144898	870.997			727	0.152147	931.776			727	0.194774	1128.33
728	0.143848	886.348			728	0.153048	980.341			728	0.194502	1169.69
729	0.142612	889.305			729	0.149582	932.788			729	0.196002	1282.36
730	0.143316	867.345			730	0.151323	909.535			730	0.19434	1202.13
731	0.144366	845.552			731	0.150265	927.741			731	0.190505	1212.31
732	0.143189	888.634			732	0.150775	921.544			732	0.193601	1166.44
733	0.141099	864.335			733	0.149947	916.458			733	0.194809	1160.83
734	0.137047	820.312			734	0.14957	879.283			734	0.194954	1172.23
735	0.144711	867.927			735	0.149268	919.838			735	0.193341	1210.57
736	0.145587	894.543			736	0.152594	903.439			736	0.192782	1129.13
737	0.146625	894.495			737	0.152432	925.643			737	0.191644	1230.96
738	0.148856	888.389			738	0.151276	871.346			738	0.195792	1193.64
739	0.145473	881.094			739	0.150025	928.536			739	0.19501	1227.78
740	0.145552	906.46			740	0.149082	898.131			740	0.194344	1188.85
741	0.147006	909.778			741	0.147986	882.297			741	0.19134	1193.55
742	0.146244	870.62			742	0.144621	892.716			742	0.19297	1254.46
743	0.146954	864.773			743	0.143706	899.792			743	0.191332	1200.45
744	0.149386	891.823			744	0.148249	921.692			744	0.189895	1215.34
745	0.149483	925.748			745	0.150217	892.455			745	0.193117	1196.29
746	0.149019	887.982			746	0.147879	925.229			746	0.191722	1207.73
747	0.149788	932.799			747	0.149158	935.909			747	0.191832	1199.72
748	0.151775	899.697			748	0.147173	868.162			748	0.189136	1188.56
749	0.147054	896.225			749	0.145612	868.704			749	0.189981	1148.19
750	0.150837	913.918			750	0.150331	886.426			750	0.19114	1192.92
751	0.156959	932.021			751	0.150032	934.82			751	0.196013	1171.5
752	0.156339	992.095			752	0.150538	951.121			752	0.192186	1215.09
753	0.156196	925.913			753	0.150831	893.404			753	0.192015	1184.42
754	0.157522	962.738			754	0.149393	898.663			754	0.192443	1206.09
755	0.156191	947.578			755	0.149256	909.031			755	0.196944	1166.28
756	0.155782	963.664			756	0.149295	896.116			756	0.195708	1197.34
757	0.155877	955.637			757	0.148774	911.625			757	0.19449	1169.66
758	0.154906	946.287			758	0.14794	849.278			758	0.194736	1214.03
759	0.157781	944.238			759	0.14946	898.401			759	0.191892	1233.28
760	0.157381	996.69			760	0.150051	900.194			760	0.193827	1201.51
761	0.154571	952.443			761	0.149426	938.683			761	0.196789	1222.8
762	0.156338	958.954			762	0.147585	878.969			762	0.192772	1199.57
763	0.157087	925.393			763	0.145784	853.402			763	0.197499	1235.04
764	0.156252	956.402			764	0.150849	909.1			764	0.19674	1208.18
765	0.15546	948.641			765	0.147452	907.21			765	0.194076	1202.3
766	0.153054	918.794			766	0.147794	926.378			766	0.19429	1235.7
767	0.148189	910.016			767	0.150617	926.171			767	0.19472	1204.46
768	0.15381	885.883			768	0.146507	918.318			768	0.193735	1246.01
769	0.15639	945.655			769	0.147508	917.07			769	0.195365	1181.4
770	0.155506	974.034			770	0.147215	898.22			770	0.196468	1243.82
771	0.155773	960.79			771	0.149764	903.435			771	0.196535	1221.08
772	0.151972	923.449			772	0.148638	935.308			772	0.194692	1225.35
773	0.158841	935.075			773	0.14863	903.712			773	0.199184	1250.64
774	0.16013	1013.97			774	0.150632	911.819			774	0.199647	1197.96
775	0.158509	971.639			775	0.149891	927.493			775	0.19571	1190.91
776	0.160653	981.534			776	0.14904	896.82			776	0.193282	1248.1
777	0.157873	982.542			777	0.148347	901.28			777	0.197105	1270.51
778	0.157806	1012.91			778	0.147969	944.945			778	0.193764	1222.87
779	0.157217	956.923			779	0.151126	926.146			779	0.198112	1189.45
780	0.160121	954.431			780	0.153	902.681			780	0.196641	1224.11
781	0.160502	957.681			781	0.153282	909.669			781	0.195574	1236.89
782	0.15711	970.093			782	0.150238	913.194			782	0.19597	1218.32
783	0.157214	985.405			783	0.150177	941.617			783	0.199123	1243.88
784	0.156612	960.042			784	0.149691	928.059			784	0.195528	1272.67
785	0.158412	947.85			785	0.150716	887.774			785	0.195568	1250.57
786	0.160613	1005.77			786	0.152159	939.531			786	0.194884	1188.95
787	0.159533	981.783			787	0.153164	878.22			787	0.19721	1220.95
788	0.160403	960.863			788	0.15226	945.789			788	0.191635	1206.87
789	0.162187	998.788			789	0.151747	924.955			789	0.197595	1169.56
790	0.162622	1004.96			790	0.152094	909.839			790	0.193708	1209.98
791	0.161476	1007.55			791	0.149303	892.659			791	0.197624	1224.01
792	0.163109	1014.3			792	0.144152	857.294			792	0.19659	1225.06
793	0.163053	999.411			793	0.14748	883.489			793	0.196375	1175.35
794	0.163253	1021.26			794	0.148193	861.339			794	0.195744	1206.06
795	0.160328	981.755			795	0.151108	910.264			795	0.195285	1222.91
796	0.162149	952.285			796	0.15186	908.047			796	0.199276	1273.22
797	0.161514	954.563			797	0.15041	941.898			797	0.199929	1242.72
798	0.161603	1005.62			798	0.148585	942.87			798	0.198166	1277.29
799	0.163577	1025.25			799	0.146814	900.812			799	0.200637	1217.26
800	0.16409	985.56			800	0.148873	930.562			800	0.203124	1264.1
801	0.163548	988.288			801	0.149672	893.562			801	0.203284	1250.83
802	0.163309	1013.99			802	0.148466	911.942			802	0.199682	1292.66
803	0.162022	997.186			803	0.146778	913.836			803	0.200356	1289.87
804	0.162376	966.635			804	0.147178	898.146			804	0.200794	1292.28
805	0.162598	1017.95			805	0.146458	916.233			805	0.202472	1200.74
806	0.161767	982.746			806	0.14829	873.572			806	0.203505	1221.52
807	0.163096	1001.78			807	0.148952	916.638			807	0.200936	1276.46
808	0.162166	1020.08			808	0.148616	871.543			808	0.198476	1212.11
809	0.162473	945.694			809	0.146723	891.826			809	0.201038	1220.43
810	0.16268	996.04			810	0.148469	930.339			810	0.20061	1239.93
811	0.160966	1027.16			811	0.148549	914.733			811	0.197959	1309.24
812	0.157203	974.065			812	0.146633	825.469			812	0.202828	1264.29
813	0.158912	956.158			813	0.148487	913.599			813	0.202261	1210.88
814	0.162124	954.341			814	0.14776	882.807			814	0.200917	1251.07
815	0.160654	1005.9			815	0.148962	895.544			815	0.203717	1271.98
816	0.16055	1023.88			816	0.147343	855.463			816	0.199113	1263.35
817	0.163034	986.373			817	0.147347	923.531			817	0.201711	1230.48
818	0.164896	1016.98			818	0.148114	878.626			818	0.198458	1239.16
819	0.163866	977.068			819	0.14981	865.378			819	0.20124	1254.31
820	0.164396	1061.3			820	0.146212	889.417			820	0.197678	1211.71
821	0.16425	1012.08			821	0.146975	863.797			821	0.197174	1219.67
822	0.164064	1034.66			822	0.14657	858.479			822	0.202174	1291.18
823	0.162301	991.719			823	0.146863	921.311			823	0.203586	1309
824	0.163935	1023.59			824	0.149597	861.771			824	0.199807	1242.77
825	0.163704	988.904			825	0.149182	913.028			825	0.20374	1237.44
826	0.162527	1004.04			826	0.148324	891.819			826	0.202394	1249.1
827	0.164024	1012.51			827	0.148901	865.465			827	0.20191	1309.71
828	0.16175	989.553			828	0.150509	937.084			828	0.199545	1231.42
829	0.159152	1010.15			829	0.149984	913.098			829	0.202309	1241.6
830	0.161604	961.011			830	0.148483	897.492			830	0.197799	1249.79
831	0.159233	962.037			831	0.14968	918.853			831	0.197298	1239.19
832	0.162421	983.533			832	0.14699	914.006			832	0.202247	1205.19
833	0.1614	1008.99			833	0.147751	911.61			833	0.202624	1272.3
834	0.159851	995.454			834	0.146609	872.965			834	0.20213	1247.28
835	0.156642	973.322			835	0.147918	908.607			835	0.202698	1285.3
836	0.160549	973.907			836	0.145809	910.725			836	0.201238	1208.18
837	0.162074	999.363			837	0.148536	907.908			837	0.201175	1305.51
838	0.163519	970.72			838	0.149115	888.589			838	0.198627	1282.88
839	0.164168	994.034			839	0.14851	868.9			839	0.196418	1281.26
840	0.165525	1013.84			840	0.14745	879.412			840	0.202384	1206.67
841	0.163852	1030.88			841	0.14951	942.333			841	0.200112	1278.51
842	0.165154	1012.33			842	0.148218	890.81			842	0.201566	1253.79
843	0.165723	962.196			843	0.150249	904.517			843	0.200547	1283.24
844	0.162464	971.138			844	0.149461	915.825			844	0.200536	1276.85
845	0.162902	1049.04			845	0.146911	915.862			845	0.200221	1230.46
846	0.163192	1048.69			846	0.146509	886.396			846	0.203337	1203.04
847	0.163787	986.31			847	0.148706	881.614			847	0.201881	1309.98
848	0.162303	954.524			848	0.149758	922.27			848	0.201298	1271.4
849	0.165621	1044.13			849	0.148546	913.108			849	0.204576	1267.57
850	0.165971	1031.33			850	0.147564	925.837			850	0.203196	1247.97
851	0.164763	1024.5			851	0.148309	914.149			851	0.201043	1268.41
852	0.167874	979.789			852	0.143923	907.712			852	0.200095	1254.22
853	0.167518	1038.8			853	0.14801	888.226			853	0.201801	1253.98
854	0.164273	1049.41			854	0.150052	951.06			854	0.200385	1265.24
855	0.165023	990.584			855	0.151776	935.253			855	0.204485	1281.44
856	0.164765	1009.43			856	0.152222	910.233			856	0.204737	1269.72
857	0.165859	991.28			857	0.15143	936.525			857	0.203962	1240.24
858	0.163834	1003.34			858	0.151681	916.937			858	0.198112	1273.11
859	0.164878	968.464			859	0.153374	951.801			859	0.201603	1262.7
860	0.163045	975.343			860	0.153523	905.15			860	0.2025	1219.33
861	0.162723	1015.85			861	0.157312	936.172			861	0.20213	1268.36
862	0.164456	1036.59			862	0.155717	925.844			862	0.201142	1311.72
863	0.159317	1000.09			863	0.154452	947.535			863	0.20223	1276.85
864	0.16044	971.208			864	0.154278	943.186			864	0.198725	1297.64
865	0.161705	962.193			865	0.155384	902.521			865	0.198796	1213.52
866	0.163276	1036.83			866	0.155521	938.973			866	0.20333	1219.76
867	0.162689	1029.35			867	0.155299	948.167			867	0.20056	1274.51
868	0.161995	983.324			868	0.152207	950.628			868	0.199171	1263.24
869	0.161924	1022.48			869	0.155709	927.919			869	0.199492	1230.58
870	0.159027	1001.27			870	0.153392	924.04			870	0.20308	1259.1
871	0.158703	959.696			871	0.155395	948.643			871	0.202581	1303.74
872	0.16024	973.334			872	0.153712	948.593			872	0.203611	1297.95
873	0.162973	1003.09			873	0.151785	935.386			873	0.202444	1249.23
874	0.163158	1007.3			874	0.15441	922.529			874	0.200562	1275.88
875	0.164364	992.463			875	0.155013	910.516			875	0.202493	1274.98
876	0.166773	986.335			876	0.153665	964.813			876	0.204041	1284.83
877	0.164483	1024.79			877	0.15533	933.289			877	0.203749	1260.13
878	0.163018	982.535			878	0.151438	949.856			878	0.20112	1303.54
879	0.161251	1034.09			879	0.156466	949.426			879	0.200735	1223.63
880	0.161402	953.998			880	0.156825	946.029			880	0.201824	1217.58
881	0.165772	956.285			881	0.156787	1006.66			881	0.198523	1227.45
882	0.164159	1067.45			882	0.156246	965.32			882	0.20127	1305.44
883	0.1656	1015.27			883	0.153653	913.693			883	0.204243	1275.83
884	0.16642	1063.34			884	0.151785	919.215			884	0.203837	1281.13
885	0.168332	1006.29			885	0.155232	953.469			885	0.200492	1266.67
886	0.169115	1062.85			886	0.154818	963.946			886	0.202636	1291.08
887	0.168689	989.827			887	0.152645	954.144			887	0.203079	1330.9
888	0.168396	1074.35			888	0.156275	889.143			888	0.201354	1245.35
889	0.16779	1039.39			889	0.152508	965.785			889	0.199142	1235.34
890	0.166466	1016.02			890	0.151736	912.604			890	0.199518	1257.84
891	0.166525	1019.95			891	0.157396	983.535			891	0.200757	1249.09
892	0.167798	1031.23			892	0.156674	974.499			892	0.199629	1189.38
893	0.163725	994.088			893	0.156838	952.075			893	0.203494	1283.72
894	0.167712	1034.27			894	0.152723	981.412			894	0.204341	1287.82
895	0.167135	1029.5			895	0.150472	904.186			895	0.204719	1319.23
896	0.167127	986.703			896	0.151889	909.825			896	0.204946	1274.17
897	0.167272	1022.19			897	0.148994	953.86			897	0.19912	1287.25
898	0.165916	1044.38			898	0.146849	895.965			898	0.201902	1257.31
899	0.165289	1039.3			899	0.148319	930.319			899	0.201677	1266.75
900	0.164274	1000.21			900	0.152874	913.997			900	0.204193	1260.08
901	0.166301	1004.87			901	0.154404	951.348			901	0.200894	1306.06
902	0.165826	1021.76			902	0.155568	934.233			902	0.203413	1263.24
903	0.166671	1022.79			903	0.154685	971.094			903	0.204854	1224.05
904	0.167598	1074.74			904	0.15379	946.017			904	0.201741	1224.31
905	0.168826	1020.49			905	0.15403	930.438			905	0.19886	1242.35
906	0.167809	1025.74			906	0.153402	915.487			906	0.201654	1260.89
907	0.169389	1055.72			907	0.155773	954.237			907	0.201502	1272.16
908	0.166563	1011.24			908	0.155806	943.62			908	0.198848	1214.18
909	0.169086	989.115			909	0.155484	951.622			909	0.202614	1248.86
910	0.167218	1016.28			910	0.156822	946.788			910	0.200124	1324.4
911	0.163628	1002.11			911	0.155299	953.902			911	0.199261	1236.83
912	0.167927	999.621			912	0.153745	941.278			912	0.202426	1260.86
913	0.164751	1034.39			913	0.156681	954.267			913	0.203567	1303.22
914	0.167768	1023.18			914	0.154946	927.889			914	0.202494	1255.08
915	0.170021	1087.47			915	0.155616	937.452			915	0.201615	1253.32
916	0.16951	1023.71			916	0.156593	1012.78			916	0.202176	1198.75
917	0.171775	1012.25			917	0.152045	942.039			917	0.204017	1234.68
918	0.172386	1063.15			918	0.15358	909.783			918	0.198993	1241.11
919	0.171966	1031.96			919	0.151479	898.194			919	0.202821	1266.97
920	0.173671	1092.16			920	0.156857	942.592			920	0.201459	1167.78
921	0.168121	1025.08			921	0.153311	951.9			921	0.202005	1252.58
922	0.164655	1015.08			922	0.155191	945.883			922	0.198757	1234.82
923	0.171262	1038.66			923	0.155873	917.035			923	0.200358	1254.54
924	0.172905	1099.52			924	0.154335	915.975			924	0.198007	1202.51
925	0.172873	1038.57			925	0.154392	935.533			925	0.202656	1281.48
926	0.171994	1028.28			926	0.15357	953.795			926	0.201385	1225.29
927	0.171465	1033.6			927	0.155986	1000.85			927	0.200309	1223.61
928	0.172787	1014.8			928	0.15479	945.279			928	0.203155	1272.92
929	0.175779	1084.21			929	0.154037	964.112			929	0.202945	1289.35
930	0.173155	1062.73			930	0.154178	947.836			930	0.203066	1202.47
931	0.179606	1088.87			931	0.155514	957.403			931	0.196538	1260.15
932	0.179295	1124.12			932	0.153596	971.162			932	0.198374	1227.08
933	0.177612	1105.22			933	0.1538	930.03			933	0.197993	1252.72
934	0.175902	1037.6			934	0.152208	939.21			934	0.19588	1213.12
935	0.181262	1123.53			935	0.150985	960.474			935	0.194384	1273.54
936	0.180835	1137.41			936	0.154336	934.938			936	0.201115	1281.37
937	0.179176	1114.05			937	0.156729	905.686			937	0.199546	1232.57
938	0.180417	1098.1			938	0.154199	905.43			938	0.201139	1210.71
939	0.181195	1136.41			939	0.156453	922.457			939	0.202982	1282.25
940	0.179031	1122.65			940	0.154694	925.249			940	0.203779	1279.28
941	0.180037	1099.13			941	0.154393	994.113			941	0.198414	1268.92
942	0.179159	1135.93			942	0.155091	909.25			942	0.199446	1190.18
943	0.180061	1104.18			943	0.154301	914.824			943	0.202716	1225.43
944	0.177454	1136.31			944	0.156025	886.562			944	0.200837	1263.62
945	0.177057	1052.53			945	0.156376	974.588			945	0.197148	1257.37
946	0.178472	1136.41			946	0.153904	945.151			946	0.201956	1183.3
947	0.179907	1088.14			947	0.155026	958.045			947	0.198032	1209.43
948	0.179482	1065.59			948	0.153116	969.561			948	0.203542	1250.53
949	0.176238	1064.15			949	0.155184	915.275			949	0.203017	1282.66
950	0.178951	1069.96			950	0.15582	944.18			950	0.202203	1230.08
951	0.176779	1083.95			951	0.155798	933.639			951	0.202272	1202.45
952	0.174406	1124.55			952	0.154649	895.993			952	0.202897	1307.59
953	0.176524	1060.89			953	0.154911	941.425			953	0.202777	1258.21
954	0.17968	1074.3			954	0.154432	949.104			954	0.203953	1258.04
955	0.174747	1061.95			955	0.155456	929.632			955	0.200989	1265.21
956	0.179841	1107.22			956	0.155329	913.465			956	0.202251	1327.37
957	0.179982	1089.75			957	0.151897	904.474			957	0.200234	1222.24
958	0.1792	1098.7			958	0.153331	928.46			958	0.200585	1245.16
959	0.177933	1111.09			959	0.154426	939.885			959	0.203261	1279.03
960	0.177154	1102.87			960	0.153477	919.308			960	0.201283	1330.63
961	0.177919	1126.5			961	0.154524	910.235			961	0.202142	1280.45
962	0.180413	1115.25			962	0.150162	939.963			962	0.201824	1270.75
963	0.178968	1126.19			963	0.150882	931.383			963	0.201923	1251.97
964	0.178522	1055.82			964	0.149026	911.653			964	0.202778	1237.8
965	0.17836	1074			965	0.14894	857.514			965	0.20374	1269.2
966	0.180492	1103.96			966	0.15363	932.302			966	0.20343	1290.5
967	0.180653	1083.01			967	0.151944	891.644			967	0.200886	1241.08
968	0.181046	1140.82			968	0.155108	977.341			968	0.195391	1237.79
969	0.180662	1131.14			969	0.153337	914.81			969	0.200159	1255.97
970	0.175275	1133.12			970	0.156756	938.543			970	0.201232	1191.98
971	0.178833	1115.14			971	0.154816	968.704			971	0.20513	1259.16
972	0.177104	1100.6			972	0.151881	933.757			972	0.202479	1295.92
973	0.177415	1115.76			973	0.156025	944.376			973	0.199612	1250.54
974	0.17719	1031.16			974	0.153993	937.462			974	0.20336	1252.03
975	0.18006	1121.27			975	0.154815	949.208			975	0.198129	1248.26
976	0.180743	1072.88			976	0.155772	951.531			976	0.20292	1289.79
977	0.180587	1084.57			977	0.154839	927.845			977	0.203007	1242.21
978	0.180539	1141.87			978	0.154743	918.726			978	0.201528	1237.54
979	0.179612	1126.73			979	0.155163	950.603			979	0.202828	1238.61
980	0.178364	1118.86			980	0.15324	973.371			980	0.200182	1273.09
981	0.178845	1123.47			981	0.15294	917.35			981	0.198387	1284.91
982	0.181303	1120.43			982	0.153877	928.91			982	0.201245	1222.79
983	0.179659	1135.15			983	0.155943	905.503			983	0.203003	1233.48
984	0.181325	1081.99			984	0.153653	988.2			984	0.201551	1270.5
985	0.179634	1092.8			985	0.155917	929.403			985	0.203803	1267.46
986	0.179815	1129.38			986	0.15462	939.849			986	0.200855	1278.12
987	0.178386	1102.39			987	0.155134	925.507			987	0.198562	1239.28
988	0.175384	1073.15			988	0.153389	956.162			988	0.201005	1208
989	0.179632	1084.33			989	0.150871	949.121			989	0.204462	1234.08
990	0.175422	1063.72			990	0.149678	907.038			990	0.202291	1331.38
991	0.179084	1081.41			991	0.149607	890.211			991	0.204068	1274.96
992	0.178168	1112.18			992	0.153284	930.176			992	0.204924	1302.24
993	0.17802	1115.89			993	0.153677	927.454			993	0.204863	1283.17
994	0.179733	1068.73			994	0.152098	927.927			994	0.203756	1316.2
995	0.182087	1131.26			995	0.153181	920.957			995	0.199012	1300.46
996	0.179922	1127.65			996	0.155368	925.664			996	0.198909	1215.85
997	0.179758	1124.19			997	0.156467	980.52			997	0.19779	1259.02
998	0.180923	1045.78			998	0.15513	980.59			998	0.19897	1231.66
999	0.181452	1088.73			999	0.155045	960.411			999	0.199226	1212.05
1000	0.179601	1159.54			1000	0.154705	984.016			1000	0.199714	1227.55
1001	0.178645	1117.01			1001	0.153969	972.281			1001	0.200378	1224.94
1002	0.178865	1098.8			1002	0.152528	926.739			1002	0.197921	1245.54
1003	0.178333	1059.45			1003	0.154501	914.958			1003	0.199907	1234.4
1004	0.180737	1147.67			1004	0.155234	937.693			1004	0.203727	1279.3
1005	0.176244	1082.39			1005	0.155439	959.049			1005	0.203662	1246.04
1006	0.177134	1088.27			1006	0.153577	920.458			1006	0.200671	1290.43
1007	0.178443	1109.9			1007	0.152953	949.253			1007	0.204884	1233.53
1008	0.177593	1112.96			1008	0.148398	905.603			1008	0.202918	1233.61
1009	0.175717	1079.83			1009	0.152898	867.857			1009	0.203054	1283.65
1010	0.178119	1077.83			1010	0.154932	961.654			1010	0.202587	1295.62
1011	0.177459	1079.21			1011	0.156648	958.921			1011	0.197838	1192.02
1012	0.177258	1084.54			1012	0.155809	958.906			1012	0.20184	1227.09
1013	0.180955	1118.51			1013	0.155916	957.731			1013	0.200991	1206.91
1014	0.180085	1106.03			1014	0.155575	978.821			1014	0.20375	1282.22
1015	0.181023	1097.26			1015	0.154144	977.81			1015	0.202471	1279.78
1016	0.179021	1114.92			1016	0.150287	954.361			1016	0.203824	1276.24
1017	0.181958	1105.67			1017	0.155455	963.553			1017	0.203629	1257.51
1018	0.179127	1161.67			1018	0.153808	959.298			1018	0.204978	1310.21
1019	0.173456	1057.42			1019	0.154153	951.489			1019	0.20171	1254.55
1020	0.17763	1065.15			1020	0.154413	923.36			1020	0.198498	1220.65
1021	0.179004	1021.27			1021	0.153482	949.546			1021	0.197919	1229.04
1022	0.180985	1154.09			1022	0.151397	918.381			1022	0.203087	1254.85
1023	0.180258	1105.51			1023	0.153163	929.141			1023	0.202573	1224.87
1024	0.179486	1075.66			1024	0.151792	937.768			1024	0.20352	1261.85
1025	0.174262	1135.79			1025	0.152021	922.8			1025	0.201006	1277.49
1026	0.177505	1101.88			1026	0.151884	942.621			1026	0.204032	1297.27
1027	0.180855	1121.75			1027	0.155883	946.412			1027	0.199726	1289.59
1028	0.179489	1122.28			1028	0.154219	932.48			1028	0.202164	1247.11
1029	0.177404	1117.5			1029	0.152555	924.197			1029	0.203749	1271.11
1030	0.180894	1078.19			1030	0.153829	926.136			1030	0.202576	1249.58
1031	0.177055	1087.04			1031	0.153325	958.672			1031	0.203246	1264.23
1032	0.180286	1047.14			1032	0.155722	886.466			1032	0.201633	1309.53
1033	0.179815	1093.86			1033	0.153601	931.416			1033	0.197894	1188.64
1034	0.176014	1133.19			1034	0.151212	946.289			1034	0.204597	1233.07
1035	0.177652	1087.41			1035	0.151266	936.114			1035	0.204785	1270.5
1036	0.178342	1123.93			1036	0.147905	916.347			1036	0.201005	1246.77
1037	0.177759	1082.16			1037	0.152054	889.785			1037	0.203323	1278.37
1038	0.17612	1098.68			1038	0.149742	893.741			1038	0.201119	1286.65
1039	0.174902	1106.47			1039	0.149332	919.659			1039	0.200092	1253.06
1040	0.178012	1066.33			1040	0.150899	947.695			1040	0.19782	1250.41
1041	0.177179	1046.61			1041	0.154372	940.672			1041	0.199719	1227.52
1042	0.175706	1108.49			1042	0.154134	889.745			1042	0.198645	1231.93
1043	0.177405	1132.54			1043	0.152349	967.99			1043	0.20012	1166.21
1044	0.175456	1075.22			1044	0.154475	911.146			1044	0.202786	1205.87
1045	0.178959	1089.21			1045	0.155431	944.492			1045	0.202318	1187.1
1046	0.177363	1099.71			1046	0.154791	931.835			1046	0.20034	1297.66
1047	0.17367	1089.5			1047	0.156684	984.355			1047	0.1941	1246.73
1048	0.176383	1052.78			1048	0.155914	956.249			1048	0.19939	1206.96
1049	0.178155	1075.45			1049	0.15536	982.261			1049	0.199887	1239.31
1050	0.176386	1089.9			1050	0.153452	905.369			1050	0.199975	1244.51
1051	0.175694	1087.22			1051	0.152336	941.909			1051	0.200648	1234.34
1052	0.176273	1058.49			1052	0.152704	969.059			1052	0.199125	1239.36
1053	0.175776	1047.53			1053	0.154898	943.464			1053	0.199441	1281.07
1054	0.174645	1047.29			1054	0.15571	923.457			1054	0.197912	1191.54
1055	0.177937	1091.83			1055	0.156135	936.6			1055	0.195416	1223.41
1056	0.177517	1154.9			1056	0.154363	983.972			1056	0.196095	1186.38
1057	0.174278	1109.62			1057	0.153837	923.031			1057	0.201311	1254.89
1058	0.182222	1084.74			1058	0.155264	963.701			1058	0.199246	1246.35
1059	0.179449	1131.08			1059	0.154308	939.544			1059	0.19673	1269.41
1060	0.176992	1099.77			1060	0.15433	938.486			1060	0.200063	1204.46
1061	0.176265	1079.91			1061	0.153813	942.794			1061	0.200139	1333.51
1062	0.176259	1093.36			1062	0.15096	982.475			1062	0.202787	1260.66
1063	0.176696	1103.12			1063	0.152354	934.182			1063	0.203395	1262.58
1064	0.179484	1142.76			1064	0.154655	932.158			1064	0.203047	1280.99
1065	0.175945	1117.32			1065	0.153062	963.918			1065	0.201872	1224.22
1066	0.176746	1065.83			1066	0.155802	922.156			1066	0.199988	1227.72
1067	0.176938	1055.48			1067	0.154287	941.779			1067	0.200524	1258.16
1068	0.178315	1098.7			1068	0.154337	898.818			1068	0.198656	1293.63
1069	0.17956	1149.01			1069	0.15433	926.342			1069	0.200689	1286.54
1070	0.1792	1100.45			1070	0.154728	966.815			1070	0.197373	1296.69
1071	0.178067	1095.56			1071	0.154684	898.786			1071	0.202823	1245.94
1072	0.178672	1178.28			1072	0.155038	935.704			1072	0.201127	1313.39
1073	0.178521	1079.28			1073	0.15486	958.226			1073	0.19639	1258.38
1074	0.179979	1089.19			1074	0.154159	929.964			1074	0.20187	1209.39
1075	0.17991	1105.82			1075	0.152488	890.865			1075	0.197087	1213.31
1076	0.178749	1066.34			1076	0.153471	923.517			1076	0.199554	1214.64
1077	0.180202	1089.33			1077	0.153322	906.725			1077	0.201122	1294.11
1078	0.181118	1116.15			1078	0.149407	954.945			1078	0.20484	1290.62
1079	0.178471	1059.26			1079	0.155027	934.386			1079	0.204042	1242.16
1080	0.176794	1056.85			1080	0.155159	923.844			1080	0.204687	1294.38
1081	0.176641	1089.25			1081	0.155561	938.882			1081	0.20259	1232.07
1082	0.174267	1107.85			1082	0.156659	987.939			1082	0.200408	1275.82
1083	0.175138	1070.83			1083	0.155208	990.497			1083	0.192818	1228.75
1084	0.175896	1070.96			1084	0.153543	950.392			1084	0.198732	1234.63
1085	0.177991	1136.46			1085	0.14951	915.127			1085	0.203081	1226.51
1086	0.178586	1131.96			1086	0.1508	916.164			1086	0.202101	1297.77
1087	0.18	1140.9			1087	0.152925	947.765			1087	0.202216	1234.56
1088	0.175555	1128.86			1088	0.154152	940.41			1088	0.202746	1197.98
1089	0.180439	1081.58			1089	0.153374	952.265			1089	0.200135	1293.23
1090	0.179428	1112.81			1090	0.153019	962.911			1090	0.202863	1256.79
1091	0.179435	1105.12			1091	0.150894	912.672			1091	0.201351	1240.43
1092	0.177807	1096.34			1092	0.156361	890.213			1092	0.201379	1273.23
1093	0.172857	1112.19			1093	0.155563	912.147			1093	0.200553	1273.11
1094	0.17207	1068.46			1094	0.152463	942.572			1094	0.203001	1267.77
1095	0.175549	1083.67			1095	0.151434	945.399			1095	0.201706	1280.61
1096	0.178132	1121.44			1096	0.150221	927.514			1096	0.201752	1278.46
1097	0.17486	1097.59			1097	0.152528	880.957			1097	0.200974	1306.92
1098	0.170522	1076.6			1098	0.14976	938.987			1098	0.196331	1242.38
1099	0.171006	1013.08			1099	0.148695	941.986			1099	0.197593	1218.76
1100	0.177964	1070.49			1100	0.149228	952.808			1100	0.196316	1262.42
1101	0.174449	1098.96			1101	0.152381	926.949			1101	0.199922	1225.23
1102	0.179551	1091.1			1102	0.154434	967.705			1102	0.20166	1251.18
1103	0.17843	1105.85			1103	0.155584	930.731			1103	0.199768	1242.34
1104	0.17794	1094.92			1104	0.154101	906.335			1104	0.204024	1298.17
1105	0.179798	1116.61			1105	0.152413	925.916			1105	0.201004	1268.62
1106	0.177265	1062.2			1106	0.154477	948.575			1106	0.201784	1224.69
1107	0.180628	1155.22			1107	0.152273	915.592			1107	0.200707	1249.34
1108	0.174145	1124.28			1108	0.149357	922.49			1108	0.20336	1238.27
1109	0.172019	1068.82			1109	0.153909	923.799			1109	0.20185	1220.01
1110	0.17782	1045.59			1110	0.152403	923.101			1110	0.198491	1264.09
1111	0.177474	1071.97			1111	0.155089	916.217			1111	0.201064	1226.11
1112	0.179209	1126.24			1112	0.153575	949.956			1112	0.20008	1244.46
1113	0.180357	1118.72			1113	0.153061	919.635			1113	0.199138	1230.07
1114	0.179585	1103.17			1114	0.154502	938.418			1114	0.20149	1262.32
1115	0.176473	1107.58			1115	0.1515	896.358			1115	0.201425	1223.37
1116	0.173397	1115.36			1116	0.152481	907.807			1116	0.201345	1237.93
1117	0.180063	1037.7			1117	0.153078	887.171			1117	0.201373	1297.09
1118	0.18005	1115.41			1118	0.155601	952.757			1118	0.200524	1225.85
1119	0.181067	1135.18			1119	0.155604	977.422			1119	0.203205	1248.85
1120	0.181327	1149.2			1120	0.155945	955.347			1120	0.203131	1265.73
1121	0.180467	1107.26			1121	0.154681	930.086			1121	0.203892	1265.13
1122	0.176531	1142.08			1122	0.154192	925.673			1122	0.196851	1282.94
1123	0.17765	1070.77			1123	0.152906	960.992			1123	0.197846	1213.8
1124	0.181756	1141.31			1124	0.153468	906.712			1124	0.201176	1234.77
1125	0.180399	1100.94			1125	0.152895	948.246			1125	0.199405	1267.29
1126	0.178499	1109.15			1126	0.154699	936.561			1126	0.194134	1193.56
1127	0.178991	1122.55			1127	0.152357	956.162			1127	0.194186	1149.4
1128	0.175749	1096.13			1128	0.150669	929.17			1128	0.204381	1211.53
1129	0.179387	1139.31			1129	0.150412	901.676			1129	0.204702	1296.65
1130	0.175965	1088.14			1130	0.153049	902.638			1130	0.203336	1301.8
1131	0.180245	1072.31			1131	0.154436	922.926			1131	0.202676	1266.67
1132	0.179333	1109.29			1132	0.156212	960.55			1132	0.201593	1181.79
1133	0.178169	1134.2			1133	0.15597	937.681			1133	0.201745	1215.11
1134	0.177194	1089.53			1134	0.153975	962.296			1134	0.196928	1271.38
1135	0.177463	1057.61			1135	0.154333	935.308			1135	0.207133	1242.93
1136	0.179871	1091.04			1136	0.154258	945.758			1136	0.208245	1305.22
1137	0.176567	1117.58			1137	0.151488	941.61			1137	0.206249	1323
1138	0.177165	1092.23			1138	0.155072	918.399			1138	0.202025	1289.28
1139	0.180322	1060.18			1139	0.15497	911.289			1139	0.202752	1241.85
1140	0.180603	1138.4			1140	0.154611	945.98			1140	0.206392	1226.47
1141	0.178792	1160.03			1141	0.15595	982.115			1141	0.20766	1336.01
1142	0.180199	1105.51			1142	0.154261	952.779			1142	0.208346	1320.08
1143	0.176163	1063.92			1143	0.153576	950.122			1143	0.208207	1241.83
1144	0.175873	1103.95			1144	0.148691	927.023			1144	0.209593	1305.11
1145	0.180502	1113.79			1145	0.153163	930.894			1145	0.21053	1336.53
1146	0.18118	1081.88			1146	0.152649	925.115			1146	0.21008	1320.32
1147	0.180653	1099.47			1147	0.153911	946.758			1147	0.207606	1332.64
1148	0.179998	1060.11			1148	0.153936	940.808			1148	0.206268	1314.89
1149	0.179725	1137.72			1149	0.152893	948.695			1149	0.209086	1295.58
1150	0.181211	1129.06			1150	0.155644	920.975			1150	0.209834	1297.11
1151	0.180746	1079.25			1151	0.153127	937.117			1151	0.208248	1271.28
1152	0.179233	1066.49			1152	0.151945	950.412			1152	0.204986	1317.56
1153	0.175595	1077.82			1153	0.15048	940.71			1153	0.205405	1292.92
1154	0.179568	1088.23			1154	0.153744	950.81			1154	0.208233	1270.58
1155	0.17878	1075.33			1155	0.154691	901.117			1155	0.209798	1303.19
1156	0.174947	1065.5			1156	0.156205	947.034			1156	0.21066	1275.47
1157	0.17926	1069.46			1157	0.155539	935.229			1157	0.211404	1376.35
1158	0.183559	1144.29			1158	0.159134	953.657			1158	0.208886	1378.05
1159	0.180158	1136.72			1159	0.160518	959.619			1159	0.214573	1313.72
1160	0.181041	1077.23			1160	0.16227	945.344			1160	0.212123	1359.51
1161	0.179834	1093.78			1161	0.1605	969.929			1161	0.208368	1366.56
1162	0.177196	1116.85			1162	0.162674	976.593			1162	0.209411	1306.2
1163	0.1817	1107.09			1163	0.16217	985.98			1163	0.205877	1261.42
1164	0.181878	1099.09			1164	0.160364	950.012			1164	0.207582	1276.99
1165	0.182221	1092.67			1165	0.161261	973.925			1165	0.208304	1329.2
1166	0.182353	1124.55			1166	0.161284	964.473			1166	0.205827	1275.5
1167	0.181759	1145.05			1167	0.159889	985.297			1167	0.204416	1284.66
1168	0.180779	1120.65			1168	0.159184	960.603			1168	0.20762	1267.87
1169	0.182929	1129.06			1169	0.160847	989.084			1169	0.210524	1346.16
1170	0.18319	1155.25			1170	0.156774	943.197			1170	0.211403	1304.29
1171	0.180407	1128.7			1171	0.155097	951.158			1171	0.212678	1308.5
1172	0.178984	1107.71			1172	0.155646	963.292			1172	0.21189	1382.22
1173	0.179961	1096.22			1173	0.156949	945.849			1173	0.212897	1353.13
1174	0.178933	1120.83			1174	0.157463	969.087			1174	0.213822	1316.41
1175	0.178921	1113.98			1175	0.156141	1006.41			1175	0.214776	1347.36
1176	0.177578	1101.34			1176	0.155356	957.953			1176	0.214515	1397.3
1177	0.181295	1092.36			1177	0.157806	915.197			1177	0.211872	1371.13
1178	0.180186	1122.48			1178	0.155967	968.692			1178	0.213223	1335.61
1179	0.177813	1091.1			1179	0.156352	938.61			1179	0.206632	1297.22
1180	0.177828	1097.07			1180	0.156322	970.33			1180	0.209909	1302.36
1181	0.177813	1097.33			1181	0.157569	1030.81			1181	0.21547	1397.8
1182	0.180684	1157.58			1182	0.1543	924.607			1182	0.216395	1360.32
1183	0.180417	1113.71			1183	0.156081	945.639			1183	0.214327	1323.75
1184	0.177844	1126.14			1184	0.155138	943.682			1184	0.215335	1367.95
1185	0.182017	1081.8			1185	0.152434	925.867			1185	0.215917	1356.84
1186	0.17986	1134.82			1186	0.156327	924.443			1186	0.213887	1346.93
1187	0.179443	1101.13			1187	0.155332	961.426			1187	0.213383	1330.48
1188	0.179344	1074.31			1188	0.155911	977.096			1188	0.21334	1320.57
1189	0.178496	1089.61			1189	0.158262	965.781			1189	0.21691	1333.61
1190	0.171245	1106.66			1190	0.159608	951.431			1190	0.213958	1358.69
1191	0.180685	1098.23			1191	0.15868	970.815			1191	0.214815	1313.73
1192	0.181779	1123.83			1192	0.159125	944.177			1192	0.215001	1342.34
1193	0.179896	1128.38			1193	0.158279	1008.8			1193	0.213484	1354.26
1194	0.178314	1093.12			1194	0.157484	912.791			1194	0.211773	1300.56
1195	0.179849	1133.08			1195	0.158025	932.277			1195	0.215383	1318.67
1196	0.179646	1096.36			1196	0.158533	966.606			1196	0.216207	1363.97
1197	0.177121	1084.35			1197	0.160447	1016.56			1197	0.213914	1345.63
1198	0.177803	1123.34			1198	0.161344	996.3			1198	0.212928	1374.22
1199	0.17292	1018.55			1199	0.159439	1003.38			1199	0.21393	1269.94
1200	0.179481	1135.3			1200	0.160462	958.616			1200	0.212519	1386.04
1201	0.176381	1130.5			1201	0.158383	967.011			1201	0.210633	1345.92
1202	0.18144	1137.32			1202	0.158798	978.451			1202	0.210098	1250.98
1203	0.179149	1142.05			1203	0.159931	1005.44			1203	0.20753	1368.23
1204	0.17932	1143.59			1204	0.161808	991.545			1204	0.215087	1301.68
1205	0.176939	1064.11			1205	0.160483	1019.31			1205	0.213605	1359.57
1206	0.172849	1080.2			1206	0.161722	971.72			1206	0.215936	1351.65
1207	0.179972	1084.49			1207	0.160538	995.726			1207	0.214669	1357.26
1208	0.17628	1062.72			1208	0.160554	959.022			1208	0.211119	1330.1
1209	0.173453	1069.98			1209	0.161858	918.85			1209	0.211678	1320.61
1210	0.178315	1074.32			1210	0.159459	1003.58			1210	0.213342	1311.37
1211	0.18077	1089.43			1211	0.158073	971.834			1211	0.214384	1337.68
1212	0.179834	1132.16			1212	0.16084	945.208			1212	0.213084	1357.13
1213	0.178824	1091.04			1213	0.160648	993.652			1213	0.213518	1298.79
1214	0.179399	1136.43			1214	0.156944	994.607			1214	0.213243	1385.76
1215	0.181297	1130.24			1215	0.159147	994.407			1215	0.212082	1342.98
1216	0.180561	1079.6			1216	0.161504	984.091			1216	0.212469	1299.83
1217	0.179861	1164.98			1217	0.161955	979.557			1217	0.209205	1334.87
1218	0.18194	1108.01			1218	0.159673	965.163			1218	0.212632	1371.14
1219	0.179547	1097.52			1219	0.162464	1021.57			1219	0.213334	1363.89
1220	0.180322	1140.08			1220	0.16235	1009.89			1220	0.215564	1365.93
1221	0.17991	1145.78			1221	0.161105	1001.03			1221	0.205258	1334.73
1222	0.180109	1137.76			1222	0.1627	988.37			1222	0.211603	1298.67
1223	0.178826	1128.88			1223	0.160218	1006.85			1223	0.210514	1314.43
1224	0.179237	1086.61			1224	0.163183	1005.11			1224	0.210497	1354.43
1225	0.177754	1089.63			1225	0.161035	977.559			1225	0.213267	1324.48
1226	0.174963	1083.81			1226	0.161071	984.408			1226	0.213648	1360.7
1227	0.175945	1067.87			1227	0.159363	979.79			1227	0.215949	1295.06
1228	0.176454	1068.8			1228	0.163013	942.932			1228	0.216626	1304.57
1229	0.176243	1049.95			1229	0.163804	980.887			1229	0.21639	1384.3
1230	0.175792	1108.23			1230	0.163653	1009.9			1230	0.215011	1312.7
1231	0.174859	1067.87			1231	0.161615	1002.14			1231	0.213346	1377.93
1232	0.173137	1003.26			1232	0.160026	1002.1			1232	0.216818	1324.72
1233	0.176321	1069.16			1233	0.161225	1018.77			1233	0.215434	1355.24
1234	0.176666	1090.41			1234	0.162095	941.659			1234	0.214133	1365.18
1235	0.176753	1142.44			1235	0.165209	1018.31			1235	0.215098	1308.78
1236	0.178958	1082.38			1236	0.163161	1052.64			1236	0.215158	1323.86
1237	0.178528	1111.26			1237	0.163234	1012.66			1237	0.211949	1397.24
1238	0.17479	1044.31			1238	0.163358	970.658			1238	0.210375	1307.42
1239	0.174755	1044.34			1239	0.165736	1045.09			1239	0.213106	1330.36
1240	0.178278	1121.78			1240	0.164541	1005.06			1240	0.213952	1338.8
1241	0.179188	1075.71			1241	0.162004	1008.8			1241	0.21655	1351.71
1242	0.178724	1072.14			1242	0.162881	972.495			1242	0.216202	1398.94
1243	0.176379	1098.75			1243	0.163294	968.144			1243	0.21623	1312.27
1244	0.178683	1128.8			1244	0.164329	1016.69			1244	0.212254	1329.94
1245	0.175807	1072.6			1245	0.162389	1023.12			1245	0.212593	1363.23
1246	0.174699	1059.29			1246	0.163859	1018.33			1246	0.207917	1268.03
1247	0.174551	1040			1247	0.162793	985.288			1247	0.214596	1359.66
1248	0.175359	1093.22			1248	0.162616	979.26			1248	0.211191	1352.93
1249	0.178369	1072.35			1249	0.164833	1047.45			1249	0.213748	1351.78
1250	0.179162	1081.99			1250	0.164354	1000.44			1250	0.214288	1353.77
1251	0.176376	1060.45			1251	0.163391	986.625			1251	0.213287	1307.2
1252	0.176359	1110.59			1252	0.161222	1022.95			1252	0.213294	1351.97
1253	0.176764	1077.33			1253	0.16186	986.342			1253	0.215468	1374.48
1254	0.176002	1055.88			1254	0.161453	996.814			1254	0.214877	1371.88
1255	0.176924	1064.6			1255	0.163519	1023.06			1255	0.21634	1360.64
1256	0.178405	1088.31			1256	0.160679	994.507			1256	0.212161	1358.24
1257	0.175172	1077.71			1257	0.163525	985.157			1257	0.217817	1331.46
1258	0.176745	1068.63			1258	0.16031	986.084			1258	0.217173	1335.96
1259	0.177243	1066.8			1259	0.158887	982.278			1259	0.215394	1314.91
1260	0.174272	1038.5			1260	0.159743	982.496			1260	0.214392	1336.03
1261	0.17169	1050.19			1261	0.163168	1000.49			1261	0.208922	1323.96
1262	0.172708	1063.42			1262	0.161689	942.879			1262	0.209547	1318.7
1263	0.172658	1014.81			1263	0.162011	978.544			1263	0.212836	1253.94
1264	0.175928	1033.4			1264	0.162161	1017.06			1264	0.21324	1362.84
1265	0.174258	1070.05			1265	0.162041	1002.62			1265	0.215102	1331.75
1266	0.175787	1083.01			1266	0.161451	1002.78			1266	0.208269	1296.17
1267	0.177508	1113.23			1267	0.164368	1058.68			1267	0.208537	1280.89
1268	0.178693	1082.74			1268	0.16093	1025.72			1268	0.211924	1334.59
1269	0.174783	1073.03			1269	0.164293	999.988			1269	0.21245	1330.47
1270	0.174206	1105.13			1270	0.162373	1010.28			1270	0.214311	1327.31
1271	0.175484	1110.41			1271	0.163878	1022.52			1271	0.212118	1249.5
1272	0.177778	1061.71			1272	0.160785	987.69			1272	0.211954	1362.82
1273	0.176684	1077.81			1273	0.159004	972.106			1273	0.213693	1329.3
1274	0.176816	1086.79			1274	0.158543	964.342			1274	0.214023	1344.25
1275	0.174442	1052.78			1275	0.161098	966.639			1275	0.210904	1309.85
1276	0.178032	1064.78			1276	0.157572	979.796			1276	0.214421	1330.68
1277	0.176328	1090.25			1277	0.160416	923.253			1277	0.213397	1333.54
1278	0.176216	1066.09			1278	0.159855	904.027			1278	0.211424	1293.12
1279	0.174771	1066.67			1279	0.163129	966.25			1279	0.213474	1314.67
1280	0.174234	1083.71			1280	0.161955	1000.56			1280	0.214641	1343.07
1281	0.177558	1075.98			1281	0.162889	1005.74			1281	0.214694	1379.47
1282	0.17632	1026.46			1282	0.162508	977.051			1282	0.215101	1312.09
1283	0.177203	1101.17			1283	0.161311	965.693			1283	0.214132	1317.12
1284	0.174975	1095.22			1284	0.160287	978.162			1284	0.214819	1337.21
1285	0.173856	1024.89			1285	0.159347	976.567			1285	0.208462	1334.47
1286	0.175034	1100.03			1286	0.158475	998.482			1286	0.214064	1297.63
1287	0.173655	1057.93			1287	0.164399	1041.26			1287	0.211352	1301.02
1288	0.178261	1136.8			1288	0.160572	1003.85			1288	0.213969	1377.17
1289	0.177565	1094.8			1289	0.155144	902.671			1289	0.211981	1388.66
1290	0.178088	1118.05			1290	0.156137	906.506			1290	0.214197	1356.5
1291	0.174607	1078.74			1291	0.151319	884.802			1291	0.214737	1331.07
1292	0.174849	1098.55			1292	0.154282	911.849			1292	0.215606	1345.16
1293	0.170923	1052.91			1293	0.158819	960.775			1293	0.215962	1335.97
1294	0.173293	1016.93			1294	0.163855	984.038			1294	0.21547	1326.72
1295	0.17365	1075.01			1295	0.163718	1002.93			1295	0.213895	1270.15
1296	0.170329	1097			1296	0.164449	983.46			1296	0.211105	1309.67
1297	0.171964	1112.52			1297	0.161504	960.936			1297	0.211506	1294.77
1298	0.170549	1067.61			1298	0.162237	978.699			1298	0.21442	1330.87
1299	0.168255	1006.76			1299	0.160245	994.267			1299	0.215926	1379.91
1300	0.169255	1083.89			1300	0.162843	946.367			1300	0.21493	1334.4
1301	0.168617	1044.73			1301	0.162903	996.964			1301	0.211742	1310.2
1302	0.170219	1072.77			1302	0.159978	1027.42			1302	0.215091	1355.81
1303	0.171807	1112.14			1303	0.161075	975.672			1303	0.21401	1358.64
1304	0.178797	1114.82			1304	0.161986	981.093			1304	0.213915	1384.85
1305	0.177896	1075.43			1305	0.164442	992.829			1305	0.213534	1370.33
1306	0.180713	1097.77			1306	0.159671	964.443			1306	0.212656	1388.22
1307	0.178618	1124.21			1307	0.161782	981.129			1307	0.215691	1310.43
1308	0.176714	1110.13			1308	0.162444	997.993			1308	0.21157	1344.96
1309	0.176892	1046.05			1309	0.16007	956.834			1309	0.211148	1325.85
1310	0.177507	1082.56			1310	0.158156	958.778			1310	0.216574	1341.83
1311	0.178478	1080.93			1311	0.159265	970.454			1311	0.214545	1334.71
1312	0.176646	1111.9			1312	0.162046	1015.38			1312	0.214121	1350.78
1313	0.177321	1076.52			1313	0.163303	971.767			1313	0.216549	1365.72
1314	0.179554	1127.15			1314	0.161556	982.043			1314	0.214594	1307.88
1315	0.178128	1071.9			1315	0.161371	1002.9			1315	0.21454	1357.32
1316	0.180919	1085.3			1316	0.15947	1005.15			1316	0.215505	1283.9
1317	0.17894	1129.26			1317	0.15898	991.805			1317	0.216802	1361.78
1318	0.178729	1085.82			1318	0.161056	1028.15			1318	0.212502	1373.15
1319	0.176911	1135.79			1319	0.158945	949.776			1319	0.215616	1282.25
1320	0.180615	1106.9			1320	0.154961	974.065			1320	0.215545	1387.57
1321	0.179109	1117.85			1321	0.161837	936.46			1321	0.214288	1319.83
1322	0.177648	1059.28			1322	0.157285	969.667			1322	0.217604	1388.93
1323	0.179004	1097.78			1323	0.160668	933.41			1323	0.212667	1379.04
1324	0.177533	1153.79			1324	0.163809	1010.47			1324	0.206995	1281.77
1325	0.174353	1063.39			1325	0.162625	1051.36			1325	0.213343	1294.92
1326	0.177143	1056.54			1326	0.166928	998.1			1326	0.21439	1366.22
1327	0.177818	1092.35			1327	0.167774	1001.87			1327	0.214266	1347.36
1328	0.178273	1065.13			1328	0.167076	948.717			1328	0.213997	1283.25
1329	0.179102	1098.7			1329	0.166496	1036.21			1329	0.215448	1308.82
1330	0.174591	1065.05			1330	0.168558	1047.38			1330	0.218607	1395.36
1331	0.17285	1066.2			1331	0.168609	1062.43			1331	0.222969	1398.19
1332	0.177702	1102.56			1332	0.166441	988.612			1332	0.221025	1421.73
1333	0.178629	1071.57			1333	0.167492	1012.22			1333	0.225799	1337.8
1334	0.178239	1101.83			1334	0.171782	1067.31			1334	0.225791	1418.33
1335	0.178559	1120.27			1335	0.171408	1059.15			1335	0.220845	1400.91
1336	0.178473	1111.7			1336	0.17247	1077.17			1336	0.223518	1303.98
1337	0.176154	1101.64			1337	0.170347	1041.04			1337	0.219565	1387.87
1338	0.180512	1081.94			1338	0.17142	1080.76			1338	0.220206	1421.34
1339	0.180332	1179.44			1339	0.170812	1062.07			1339	0.214236	1374.67
1340	0.179626	1099.26			1340	0.167425	1028.15			1340	0.219284	1349.95
1341	0.181205	1075.13			1341	0.172883	1024.37			1341	0.216281	1266.15
1342	0.178551	1061.54			1342	0.17372	1088.99			1342	0.218308	1319.3
1343	0.176402	1115.54			1343	0.175178	1093.19			1343	0.217078	1382.05
1344	0.179032	1091.99			1344	0.174112	1081.03			1344	0.219666	1356.07
1345	0.180606	1113.27			1345	0.169701	1030.48			1345	0.22044	1379.97
1346	0.179745	1118.43			1346	0.170414	1041.93			1346	0.219191	1360.38
1347	0.180884	1103.51			1347	0.173631	1093.61			1347	0.217611	1404.16
1348	0.179668	1100.53			1348	0.172256	1038.9			1348	0.219961	1340.04
1349	0.175663	1093.04			1349	0.172977	1024.78			1349	0.221011	1399.08
1350	0.17834	1087.63			1350	0.17211	1052.68			1350	0.220606	1360.09
1351	0.179719	1137.24			1351	0.174188	1069.21			1351	0.222519	1379.28
1352	0.180749	1101.88			1352	0.174485	1096.64			1352	0.222669	1435.41
1353	0.179514	1066.63			1353	0.174622	1114.26			1353	0.218873	1406.4
1354	0.180854	1114.91			1354	0.176472	1077.58			1354	0.217417	1397.52
1355	0.181909	1126.58			1355	0.17339	1088.05			1355	0.220451	1376.12
1356	0.181709	1078.59			1356	0.175953	1077.02			1356	0.220706	1447.82
1357	0.177574	1106.28			1357	0.175254	1064.73			1357	0.220144	1415.65
1358	0.180123	1117.03			1358	0.178445	1139.77			1358	0.220977	1367.27
1359	0.180551	1154.91			1359	0.176098	1096.12			1359	0.220103	1425.56
1360	0.179697	1084.08			1360	0.175298	1064.55			1360	0.216076	1386.72
1361	0.178676	1058.22			1361	0.174333	1066.24			1361	0.20905	1315.14
1362	0.179948	1145.82			1362	0.178535	1059.21			1362	0.21315	1273.11
1363	0.178539	1096.59			1363	0.17867	1059.55			1363	0.215878	1327.87
1364	0.181085	1097.03			1364	0.178993	1156.61			1364	0.219683	1409.46
1365	0.18021	1075.94			1365	0.179585	1091.59			1365	0.218119	1329.88
1366	0.178545	1131.29			1366	0.178091	1100.99			1366	0.215746	1336.99
1367	0.178459	1139.87			1367	0.173707	1107.36			1367	0.218388	1335.82
1368	0.17875	1067.65			1368	0.178195	1101.32			1368	0.217171	1409.74
1369	0.180806	1067.77			1369	0.180762	1128.67			1369	0.221211	1385.99
1370	0.178288	1114.54			1370	0.174691	1107.55			1370	0.21638	1328.86
1371	0.180387	1090.62			1371	0.175543	1076.18			1371	0.217012	1293.88
1372	0.179805	1113.06			1372	0.180528	1111.27			1372	0.217054	1350.8
1373	0.180093	1124.52			1373	0.17969	1090.38			1373	0.219684	1370.76
1374	0.175515	1101.25			1374	0.179693	1062.46			1374	0.221411	1315.54
1375	0.175774	1084.24			1375	0.182943	1082.25			1375	0.226376	1388.94
1376	0.177888	1077.22			1376	0.182638	1113.89			1376	0.224541	1451.09
1377	0.176925	1117.68			1377	0.181799	1145.56			1377	0.223007	1373.85
1378	0.180993	1052.52			1378	0.181502	1098.44			1378	0.225199	1414.78
1379	0.176778	1097.2			1379	0.179991	1070.2			1379	0.224349	1380.04
1380	0.177823	1106.69			1380	0.182348	1124.49			1380	0.222562	1430.1
1381	0.18036	1031.63			1381	0.178528	1118.72			1381	0.223506	1394.62
1382	0.178639	1101.22			1382	0.175529	1083.3			1382	0.2237	1427.59
1383	0.179589	1173.13			1383	0.183191	1088.89			1383	0.223717	1414.32
1384	0.175889	1068.48			1384	0.183663	1126.27			1384	0.219606	1457.86
1385	0.176783	1074.73			1385	0.176813	1089.59			1385	0.216604	1373.73
1386	0.174665	1060.91			1386	0.17784	1114.75			1386	0.214192	1313.85
1387	0.178815	1126.67			1387	0.181763	1092.25			1387	0.211596	1346.61
1388	0.179491	1128.36			1388	0.181961	1141.14			1388	0.214847	1347.3
1389	0.177604	1102.82			1389	0.179437	1103.29			1389	0.218633	1393.8
1390	0.180949	1111.31			1390	0.182657	1073.37			1390	0.220115	1366.01
1391	0.177513	1131.2			1391	0.177468	1110.57			1391	0.222703	1396.08
1392	0.18043	1110.12			1392	0.184997	1131.85			1392	0.219736	1402.05
1393	0.1803	1095.2			1393	0.182642	1128.09			1393	0.22265	1394.89
1394	0.181222	1103.89			1394	0.181145	1138.21			1394	0.217875	1427.41
1395	0.181661	1097.03			1395	0.181911	1142.28			1395	0.22413	1368.84
1396	0.181395	1141.75			1396	0.181741	1091.51			1396	0.221105	1421.71
1397	0.176628	1109.58			1397	0.185028	1138.19			1397	0.223008	1393.7
1398	0.180642	1069.19			1398	0.181085	1144.39			1398	0.223394	1388.46
1399	0.176233	1103.72			1399	0.18137	1147.69			1399	0.21834	1398.96
1400	0.177517	1055.79			1400	0.184747	1089.51			1400	0.224344	1391.43
1401	0.180725	1118.89			1401	0.186198	1149.36			1401	0.22141	1428.65
1402	0.182415	1108.46			1402	0.184789	1184.07			1402	0.220691	1398.25
1403	0.182921	1133.81			1403	0.183058	1108.92			1403	0.220826	1408.55
1404	0.181226	1135.68			1404	0.184895	1142.24			1404	0.221317	1402.21
1405	0.181892	1140.5			1405	0.184346	1093.86			1405	0.223431	1394.53
1406	0.183655	1152.98			1406	0.185869	1199.23			1406	0.225014	1444.54
1407	0.182731	1106.08			1407	0.182162	1153.01			1407	0.22195	1379.17
1408	0.180942	1120.8			1408	0.179498	1082.93			1408	0.226544	1376.86
1409	0.182793	1126.84			1409	0.18354	1094.69			1409	0.219833	1406.07
1410	0.182823	1136.77			1410	0.183659	1138.98			1410	0.217385	1400.08
1411	0.181276	1139.19			1411	0.18387	1107.36			1411	0.217935	1393.64
1412	0.178733	1088.85			1412	0.181976	1175.78			1412	0.222858	1322.98
1413	0.182259	1185.73			1413	0.177752	1080.52			1413	0.223293	1346.59
1414	0.180655	1111.44			1414	0.179939	1076.8			1414	0.217426	1430.98
1415	0.181441	1121.75			1415	0.18263	1130.91			1415	0.21627	1358.93
1416	0.1815	1136.55			1416	0.179942	1091.7			1416	0.21666	1372.82
1417	0.179568	1099.37			1417	0.176386	1080.68			1417	0.217702	1398.58
1418	0.180465	1111.93			1418	0.175829	1037.2			1418	0.218681	1387.75
1419	0.177383	1082.4			1419	0.173413	1058.96			1419	0.213219	1395.97
1420	0.17892	1065.32			1420	0.175728	1085.16			1420	0.21499	1312.68
1421	0.179546	1065.33			1421	0.176054	1063.8			1421	0.216906	1374.59
1422	0.180895	1161.74			1422	0.177321	1118.88			1422	0.217074	1386.05
1423	0.181348	1110.59			1423	0.176252	1113.53			1423	0.220794	1373.02
1424	0.179474	1074.44			1424	0.176011	1108.75			1424	0.219388	1357.22
1425	0.180466	1106.92			1425	0.179116	1110.71			1425	0.222367	1382.13
1426	0.178846	1118.69			1426	0.176978	1112.22			1426	0.217655	1398.81
1427	0.178931	1150.18			1427	0.176827	1082.01			1427	0.215932	1366.18
1428	0.179688	1099.77			1428	0.178851	1103.47			1428	0.217996	1365.34
1429	0.178959	1084.91			1429	0.181203	1108.25			1429	0.215383	1333.95
1430	0.178986	1163.48			1430	0.181333	1117.53			1430	0.218212	1388.53
1431	0.174696	1100.65			1431	0.181021	1143.56			1431	0.222158	1398.34
1432	0.178702	1080.81			1432	0.182645	1201.97			1432	0.219756	1362.69
1433	0.17792	1098.29			1433	0.181322	1145.11			1433	0.218461	1378.75
1434	0.177739	1081.26			1434	0.179738	1103.14			1434	0.21291	1314.02
1435	0.17668	1096.6			1435	0.177156	1103.46			1435	0.219506	1362.95
1436	0.179197	1112.4			1436	0.18035	1124.63			1436	0.216224	1396.83
1437	0.177812	1117.79			1437	0.185342	1147.57			1437	0.219708	1401.46
1438	0.179843	1076.03			1438	0.18516	1146.4			1438	0.215176	1317.56
1439	0.177407	1059.32			1439	0.181856	1133.31			1439	0.219309	1343.77
1440	0.180289	1100.45			1440	0.180775	1160.3			1440	0.22079	1373.46
1441	0.180873	1096.72			1441	0.180875	1148.67			1441	0.218097	1460.32
1442	0.178963	1068.55			1442	0.182874	1126.65			1442	0.222132	1365.26
1443	0.180118	1114.93			1443	0.181828	1102.14			1443	0.221058	1373.1
1444	0.176866	1115.62			1444	0.183111	1128.29			1444	0.217311	1391.04
1445	0.180209	1091.83			1445	0.180376	1101.38			1445	0.216506	1323.59
1446	0.175198	1078.18			1446	0.179558	1121.31			1446	0.216519	1392.02
1447	0.176934	1068.54			1447	0.182696	1092.96			1447	0.219178	1366.02
1448	0.179003	1138.1			1448	0.184596	1110.87			1448	0.220675	1399.76
1449	0.177589	1109.76			1449	0.183819	1159.96			1449	0.221096	1311.21
1450	0.176745	1074.72			1450	0.185077	1165.33			1450	0.220611	1414.22
1451	0.17314	1078.33			1451	0.183868	1125.91			1451	0.220015	1377.58
1452	0.179474	1100.74			1452	0.182734	1110.32			1452	0.221106	1413.52
1453	0.178987	1119.26			1453	0.182396	1112.74			1453	0.222651	1417.65
1454	0.179522	1135.25			1454	0.182728	1134.8			1454	0.219917	1377.03
1455	0.179942	1102.2			1455	0.181047	1139.08			1455	0.222609	1374.51
1456	0.176506	1130.48			1456	0.179391	1105.49			1456	0.219147	1385.96
1457	0.177878	1082.82			1457	0.183551	1118.34			1457	0.215427	1328.7
1458	0.179193	1102.89			1458	0.182942	1148.93			1458	0.219014	1344.48
1459	0.175523	1103.37			1459	0.183366	1103.77			1459	0.216413	1383.2
1460	0.180327	1093.61			1460	0.185855	1188.85			1460	0.21679	1374.88
1461	0.178294	1127.5			1461	0.183375	1153.71			1461	0.21625	1365.33
1462	0.178018	1122.63			1462	0.183995	1081.26			1462	0.215344	1403.5
1463	0.181712	1087.23			1463	0.183763	1175.55			1463	0.220917	1378.5
1464	0.179906	1109.16			1464	0.184056	1089.8			1464	0.22063	1372.16
1465	0.178803	1090.38			1465	0.182947	1121.64			1465	0.218883	1400.43
1466	0.177279	1112.42			1466	0.181795	1132.15			1466	0.218007	1379.94
1467	0.172596	1050.81			1467	0.182954	1099.56			1467	0.215709	1404.7
1468	0.177575	1056.08			1468	0.185188	1107.98			1468	0.215683	1343.33
1469	0.174577	1074.39			1469	0.184731	1137.76			1469	0.210308	1341.45
1470	0.175874	1059.01			1470	0.182493	1095.27			1470	0.212017	1323.79
1471	0.178041	1081.46			1471	0.184957	1127.11			1471	0.218705	1359.11
1472	0.179805	1042.28			1472	0.183085	1201.89			1472	0.21567	1329.01
1473	0.177233	1052.38			1473	0.182658	1129.69			1473	0.219209	1390.47
1474	0.180226	1128.12			1474	0.182496	1110.95			1474	0.220813	1432.08
1475	0.180836	1132.61			1475	0.181567	1082.19			1475	0.219973	1356.22
1476	0.177951	1096.3			1476	0.182897	1163.81			1476	0.216646	1345.03
1477	0.179633	1088.52			1477	0.173281	1063.26			1477	0.217213	1323.15
1478	0.178355	1097.38			1478	0.178188	1108.78			1478	0.216663	1392.01
1479	0.179201	1140.16			1479	0.182453	1109.2			1479	0.220123	1389.53
1480	0.182612	1116.35			1480	0.182591	1141.87			1480	0.22125	1389.95
1481	0.183161	1111.11			1481	0.181027	1095.93			1481	0.217999	1387.12
1482	0.178653	1107.42			1482	0.182291	1126.12			1482	0.216708	1314.63
1483	0.179531	1118.14			1483	0.184626	1145.54			1483	0.219365	1388.03
1484	0.178708	1061.98			1484	0.183226	1116.54			1484	0.217289	1376.74
1485	0.179331	1120.95			1485	0.18323	1152.97			1485	0.221	1396.93
1486	0.181485	1136.67			1486	0.185659	1155.29			1486	0.220253	1373.09
1487	0.180768	1101.7			1487	0.185914	1154.07			1487	0.220689	1375.92
1488	0.18174	1094.91			1488	0.184498	1172.93			1488	0.219662	1435.2
1489	0.180812	1133.18			1489	0.18169	1137.8			1489	0.219782	1380.86
1490	0.181352	1106.21			1490	0.179999	1142.16			1490	0.217293	1394.09
1491	0.17788	1114.71			1491	0.180235	1106.72			1491	0.217128	1412.02
1492	0.178888	1126.08			1492	0.17932	1134.22			1492	0.21546	1316.13
1493	0.17905	1112.04			1493	0.183293	1162.21			1493	0.216921	1361
1494	0.180958	1089			1494	0.184034	1125.35			1494	0.217447	1318.82
1495	0.17728	1115.36			1495	0.184025	1130.13			1495	0.215003	1308.75
1496	0.17705	1088.09			1496	0.180118	1123.02			1496	0.217191	1342.38
1497	0.177136	1072.17			1497	0.185325	1114.65			1497	0.219359	1398.01
1498	0.177346	1061.54			1498	0.183155	1171.05			1498	0.21754	1368.34
1499	0.17795	1062			1499	0.18307	1105.38			1499	0.218434	1393.55
1500	0.174159	1126.85			1500	0.181083	1098.48			1500	0.218125	1354.82
1501	0.175464	1099.77			1501	0.183095	1135.82			1501	0.218107	1382.76
1502	0.177912	1059.43			1502	0.182157	1123.76			1502	0.219107	1375.23
1503	0.172238	1066.24			1503	0.182897	1133.22			1503	0.217365	1337.96
1504	0.177533	1079.43			1504	0.182078	1133.88			1504	0.217501	1363.96
1505	0.176952	1137.88			1505	0.182555	1110.44			1505	0.218381	1323.3
1506	0.178905	1087.29			1506	0.179165	1126.19			1506	0.221228	1343.88
1507	0.178738	1070.92			1507	0.172438	1059.76			1507	0.21903	1323.14
1508	0.171855	1074.93			1508	0.180722	1060.96			1508	0.218956	1369.47
1509	0.175695	1067.93			1509	0.180319	1097.39			1509	0.217998	1438.39
1510	0.178286	1099.63			1510	0.179277	1128.56			1510	0.216684	1407.82
1511	0.179135	1091.26			1511	0.180349	1123.5			1511	0.212638	1362.13
1512	0.176974	1105.8			1512	0.182921	1117.37			1512	0.215221	1373.5
1513	0.178372	1139.47			1513	0.183242	1119.01			1513	0.217019	1365.22
1514	0.178214	1118.11			1514	0.183108	1142.53			1514	0.21666	1355.85
1515	0.18075	1088.18			1515	0.18025	1103.28			1515	0.213345	1302.61
1516	0.179894	1131.24			1516	0.184998	1157.65			1516	0.214485	1325.6
1517	0.178728	1108.14			1517	0.183717	1137.28			1517	0.214065	1330.62
1518	0.179005	1095.84			1518	0.183653	1134.09			1518	0.210656	1372.88
1519	0.177056	1102.49			1519	0.182811	1140.53			1519	0.207349	1309.55
1520	0.178981	1111.25			1520	0.181493	1121.81			1520	0.21167	1266.14
1521	0.177206	1111.24			1521	0.182642	1170.3			1521	0.208133	1289.77
1522	0.171566	1076.53			1522	0.182561	1092.77			1522	0.207349	1315.06
1523	0.172423	1051.33			1523	0.180018	1132.59			1523	0.210698	1319.22
1524	0.17897	1012.56			1524	0.179498	1105.6			1524	0.212579	1359.26
1525	0.176642	1126.58			1525	0.182475	1093.23			1525	0.210306	1379.72
1526	0.178561	1117.96			1526	0.183248	1079.29			1526	0.20894	1316.9
1527	0.178776	1112.31			1527	0.183297	1072.54			1527	0.208279	1291.31
1528	0.178031	1117.98			1528	0.184765	1151.79			1528	0.213245	1337.69
1529	0.18002	1137.98			1529	0.181535	1159.44			1529	0.211696	1320.46
1530	0.179891	1105.89			1530	0.178411	1106.28			1530	0.214392	1311.44
1531	0.179544	1105.51			1531	0.183229	1079.46			1531	0.214696	1315.08
1532	0.179339	1047.44			1532	0.182297	1133.76			1532	0.214243	1355.02
1533	0.176974	1101.92			1533	0.182987	1120.97			1533	0.216282	1339.87
1534	0.17433	1065.18			1534	0.184185	1092.23			1534	0.207545	1327.93
1535	0.174266	1084.84			1535	0.182882	1069.45			1535	0.2038	1280.57
1536	0.178508	1052.48			1536	0.179351	1101.22			1536	0.204152	1277.68
1537	0.17876	1097.45			1537	0.179776	1116.78			1537	0.207802	1298.82
1538	0.177367	1088.68			1538	0.180312	1083.32			1538	0.208627	1328.85
1539	0.178167	1107.51			1539	0.185777	1166.25			1539	0.210084	1272.3
1540	0.178453	1071.64			1540	0.182337	1133.58			1540	0.212121	1300.47
1541	0.175566	1092.9			1541	0.180908	1112.65			1541	0.215426	1344.83
1542	0.173561	1115.12			1542	0.185505	1133.02			1542	0.214252	1397.08
1543	0.175328	1075.8			1543	0.184039	1182.66			1543	0.215337	1311.75
1544	0.176449	1094.69			1544	0.183955	1128.51			1544	0.213688	1302.89
1545	0.179647	1062.9			1545	0.18188	1132.89			1545	0.207733	1336.14
1546	0.180372	1175.23			1546	0.183546	1194.98			1546	0.210346	1333.89
1547	0.177476	1083.24			1547	0.182269	1129.24			1547	0.207137	1270.55
1548	0.179834	1104.85			1548	0.184839	1130.53			1548	0.208366	1280.71
1549	0.180082	1067.49			1549	0.184245	1178.88			1549	0.206991	1295.96
1550	0.176739	1059.33			1550	0.185027	1152.63			1550	0.205697	1342.49
1551	0.177257	1080.63			1551	0.185193	1100.05			1551	0.208807	1278.4
1552	0.17901	1116.75			1552	0.180715	1117.67			1552	0.207265	1272.46
1553	0.179917	1076.28			1553	0.179767	1092.91			1553	0.20745	1364.84
1554	0.182345	1133.73			1554	0.184191	1146.12			1554	0.206457	1314.53
1555	0.181694	1105.81			1555	0.184848	1150.14			1555	0.210102	1248.68
1556	0.182404	1142.47			1556	0.181771	1217.95			1556	0.210995	1276.16
1557	0.180387	1111.67			1557	0.176814	1123.21			1557	0.210558	1312.95
1558	0.180838	1071.41			1558	0.179385	1090.92			1558	0.209567	1311.49
1559	0.182798	1126.68			1559	0.182743	1085.64			1559	0.208584	1304.88
1560	0.181827	1168.55			1560	0.18436	1121.26			1560	0.211105	1332.92
1561	0.1802	1165.59			1561	0.180866	1136.2			1561	0.205695	1294.75
1562	0.183713	1141.24			1562	0.181462	1116.62			1562	0.207339	1302.91
1563	0.182159	1164.02			1563	0.18234	1131.84			1563	0.210424	1272.87
1564	0.179425	1162.16			1564	0.178092	1069.22			1564	0.205208	1296.39
1565	0.184021	1104.75			1565	0.181463	1116.52			1565	0.209962	1334.56
1566	0.182081	1088.16			1566	0.183308	1100.38			1566	0.21413	1351.47
1567	0.179616	1096.4			1567	0.183781	1123.92			1567	0.210508	1346.79
1568	0.179356	1084.95			1568	0.182657	1164.73			1568	0.214316	1285.99
1569	0.174699	1083.8			1569	0.183204	1132.59			1569	0.21046	1350.48
1570	0.181547	1137.59			1570	0.183486	1121.26			1570	0.21577	1348.86
1571	0.181391	1109.77			1571	0.183748	1114.09			1571	0.218187	1355.89
1572	0.183362	1130.64			1572	0.182535	1100.83			1572	0.215136	1366.82
1573	0.177852	1125.57			1573	0.185906	1146.11			1573	0.209956	1308.5
1574	0.181069	1099.38			1574	0.181475	1119.62			1574	0.216486	1324.74
1575	0.179733	1120.43			1575	0.184998	1092.52			1575	0.212502	1297
1576	0.179167	1106.28			1576	0.183429	1104.79			1576	0.21717	1329.69
1577	0.181339	1106.06			1577	0.183557	1100.9			1577	0.215053	1359.06
1578	0.184062	1152.83			1578	0.183374	1123.81			1578	0.213457	1325.45
1579	0.183215	1165.28			1579	0.183382	1098.41			1579	0.216251	1290.85
1580	0.182677	1111.06			1580	0.181486	1112.51			1580	0.215283	1342.29
1581	0.182596	1098.1			1581	0.184595	1124.74			1581	0.219092	1378.76
1582	0.182624	1150.76			1582	0.182197	1146.18			1582	0.219556	1444.3
1583	0.182857	1131.34			1583	0.184972	1144.16			1583	0.21692	1357.43
1584	0.185681	1148.94			1584	0.181209	1119.54			1584	0.217617	1331.9
1585	0.183183	1167.32			1585	0.183503	1107.03			1585	0.222107	1451.88
1586	0.182213	1173.98			1586	0.185189	1154.33			1586	0.218814	1374.04
1587	0.180733	1118.68			1587	0.181242	1167.82			1587	0.215262	1330.34
1588	0.17978	1103.06			1588	0.185243	1122.91			1588	0.21679	1335.51
1589	0.17733	1085.42			1589	0.183323	1110.64			1589	0.217144	1377.12
1590	0.180014	1093.64			1590	0.180098	1124.39			1590	0.221142	1456.85
1591	0.179088	1089.05			1591	0.183671	1153			1591	0.217213	1396.18
1592	0.174814	1074.04			1592	0.180816	1113.95			1592	0.215157	1324.82
1593	0.178297	1077.1			1593	0.18032	1127.89			1593	0.21964	1357.99
1594	0.179693	1104.29			1594	0.179924	1083.48			1594	0.220758	1423.58
1595	0.180769	1102.09			1595	0.185412	1126.4			1595	0.218832	1351.22
1596	0.182155	1083.24			1596	0.182369	1157.26			1596	0.218998	1343.31
1597	0.181166	1138.37			1597	0.18313	1112.03			1597	0.22232	1419.33
1598	0.179764	1123.6			1598	0.183653	1198.56			1598	0.219467	1401.86
1599	0.177206	1126.98			1599	0.183849	1183.72			1599	0.215734	1335.6
1600	0.182321	1086.61			1600	0.181615	1105.91			1600	0.214604	1355.9
1601	0.181471	1174.48			1601	0.182151	1080.97			1601	0.213343	1360.05
1602	0.183542	1124.53			1602	0.18267	1145.11			1602	0.218551	1360.33
1603	0.182795	1147.24			1603	0.183473	1137.65			1603	0.217355	1320.71
1604	0.183927	1154.33			1604	0.18269	1127.71			1604	0.219731	1359.35
1605	0.182557	1130.12			1605	0.18207	1118.63			1605	0.219422	1397.27
1606	0.183676	1151.64			1606	0.181072	1131.46			1606	0.217563	1382.62
1607	0.180443	1118.14			1607	0.182167	1144.08			1607	0.213057	1326.51
1608	0.183821	1103.14			1608	0.183304	1109.43			1608	0.218375	1289.69
1609	0.183877	1126.3			1609	0.184247	1121.33			1609	0.217037	1385.57
1610	0.184065	1156.58			1610	0.184183	1139.31			1610	0.214636	1339.14
1611	0.179401	1155.12			1611	0.182669	1145.77			1611	0.215609	1348.57
1612	0.178777	1106.46			1612	0.183886	1138.6			1612	0.217229	1336.84
1613	0.181001	1088.49			1613	0.182565	1170.37			1613	0.218896	1402.36
1614	0.182223	1141.41			1614	0.181976	1124.03			1614	0.215728	1366.19
1615	0.181904	1082.47			1615	0.180949	1139.96			1615	0.215005	1368.28
1616	0.177205	1120.32			1616	0.18408	1151.82			1616	0.212506	1369.8
1617	0.180684	1109.61			1617	0.181587	1061.53			1617	0.214706	1336.7
1618	0.185	1184.66			1618	0.180988	1078.82			1618	0.217304	1336.93
1619	0.183987	1137.38			1619	0.178027	1129.31			1619	0.219414	1377.15
1620	0.182171	1121.18			1620	0.17715	1082.72			1620	0.218334	1362.67
1621	0.185452	1155.94			1621	0.179445	1081.67			1621	0.214155	1392.72
1622	0.185883	1169.29			1622	0.179985	1122.45			1622	0.216973	1312.03
1623	0.184727	1126.42			1623	0.177836	1107.78			1623	0.219762	1351.74
1624	0.184435	1105.19			1624	0.172572	1073.24			1624	0.220192	1382.43
1625	0.185626	1149.09			1625	0.180062	1068.76			1625	0.218293	1409.25
1626	0.185573	1163.68			1626	0.180562	1131.05			1626	0.21451	1351.78
1627	0.185932	1152.01			1627	0.177306	1121.72			1627	0.214779	1382.58
1628	0.184931	1122			1628	0.180457	1094.43			1628	0.216662	1317.63
1629	0.182177	1185.52			1629	0.183165	1147.35			1629	0.220371	1404.81
1630	0.182932	1136.61			1630	0.182052	1079.4			1630	0.217343	1356.91
1631	0.18379	1073.02			1631	0.183341	1089.73			1631	0.2163	1373.19
1632	0.184109	1134.97			1632	0.184658	1142.33			1632	0.211883	1323.28
1633	0.183086	1113.93			1633	0.182578	1140.76			1633	0.216315	1327.14
1634	0.182313	1103.62			1634	0.185404	1098.23			1634	0.217163	1371.88
1635	0.181016	1107.01			1635	0.18351	1166.19			1635	0.218478	1337.27
1636	0.183924	1115.08			1636	0.183548	1153.53			1636	0.218649	1407.38
1637	0.182826	1165.46			1637	0.185995	1119.78			1637	0.218031	1393.52
1638	0.18288	1111.84			1638	0.184417	1153.65			1638	0.21854	1353.45
1639	0.182078	1156.84			1639	0.186183	1143.92			1639	0.214353	1332.98
1640	0.179046	1101.92			1640	0.182955	1122.32			1640	0.219388	1392.15
1641	0.183907	1151.28			1641	0.183729	1097.49			1641	0.214444	1393.23
1642	0.185044	1167.97			1642	0.180574	1152			1642	0.220254	1347.79
1643	0.185785	1121.03			1643	0.179351	1104.74			1643	0.218147	1324.62
1644	0.185752	1108.16			1644	0.179495	1092.46			1644	0.217052	1336.68
1645	0.182931	1149.86			1645	0.181446	1081.01			1645	0.209816	1375.99
1646	0.180786	1117.72			1646	0.1774	1112.1			1646	0.213087	1331.39
1647	0.182625	1141.98			1647	0.17738	1113.94			1647	0.2137	1288.57
1648	0.180106	1090.32			1648	0.182177	1136.51			1648	0.211723	1387.27
1649	0.183023	1163.08			1649	0.183226	1145.57			1649	0.213641	1342.91
1650	0.182868	1120.33			1650	0.183885	1103.23			1650	0.214335	1318.11
1651	0.180088	1133.48			1651	0.183346	1189.89			1651	0.218531	1391.15
1652	0.182403	1123.79			1652	0.18618	1173.89			1652	0.219389	1391.75
1653	0.179058	1180.01			1653	0.1867	1152.42			1653	0.21532	1368.89
1654	0.180323	1080.71			1654	0.187672	1169.41			1654	0.21287	1315.99
1655	0.179625	1094.59			1655	0.185495	1206.35			1655	0.2199	1380.49
1656	0.182391	1183.33			1656	0.183189	1174.25			1656	0.219268	1455.84
1657	0.180006	1094.35			1657	0.186001	1146.46			1657	0.213948	1366.18
1658	0.179743	1099.51			1658	0.187848	1163.1			1658	0.222567	1390.55
1659	0.179748	1096.45			1659	0.188542	1171.79			1659	0.217366	1382.98
1660	0.17974	1130.3			1660	0.187558	1141.2			1660	0.217642	1384.31
1661	0.183062	1104.46			1661	0.185894	1116.86			1661	0.219518	1402.85
1662	0.184954	1084.56			1662	0.186416	1125.29			1662	0.219855	1360.49
1663	0.18212	1099.42			1663	0.183287	1220.79			1663	0.217114	1354.56
1664	0.179307	1088.29			1664	0.182437	1102.34			1664	0.220453	1346.92
1665	0.181998	1125.61			1665	0.182458	1098.09			1665	0.216715	1372.1
1666	0.182307	1148.18			1666	0.187172	1162.95			1666	0.22105	1377.31
1667	0.181783	1090.56			1667	0.184339	1139.31			1667	0.221092	1440.24
1668	0.185835	1110.66			1668	0.187408	1191.07			1668	0.219419	1415.19
1669	0.180482	1116.49			1669	0.186524	1130.72			1669	0.216184	1287.95
1670	0.182234	1109.95			1670	0.187292	1121.33			1670	0.215962	1340.09
1671	0.179884	1108.65			1671	0.185893	1169.08			1671	0.220835	1350.04
1672	0.18108	1139.42			1672	0.187848	1179.06			1672	0.22199	1383.43
1673	0.176566	1140.71			1673	0.188382	1160.19			1673	0.22009	1378.78
1674	0.181495	1140.57			1674	0.186726	1164.04			1674	0.214355	1348.85
1675	0.182892	1117.43			1675	0.185791	1148.56			1675	0.214021	1353.5
1676	0.183283	1100.52			1676	0.184345	1166.61			1676	0.218897	1340.86
1677	0.182573	1139.66			1677	0.187233	1175.58			1677	0.218969	1388.71
1678	0.17544	1128.76			1678	0.187663	1166.47			1678	0.219286	1397.72
1679	0.173428	1065.6			1679	0.181557	1109.95			1679	0.215653	1340.94
1680	0.179302	1061.54			1680	0.181848	1078.66			1680	0.219283	1348.26
1681	0.183774	1114.43			1681	0.181341	1051.72			1681	0.218755	1368.51
1682	0.183367	1139.92			1682	0.184587	1183.94			1682	0.214013	1314.66
1683	0.186407	1146.73			1683	0.185061	1204.04			1683	0.216516	1355.79
1684	0.186016	1114.63			1684	0.186172	1159.84			1684	0.215643	1389.03
1685	0.185058	1075.62			1685	0.185099	1114.5			1685	0.218012	1320.5
1686	0.179974	1158.42			1686	0.185489	1104.56			1686	0.214388	1323.2
1687	0.185233	1134.48			1687	0.185145	1163.93			1687	0.213556	1363.06
1688	0.183849	1141.06			1688	0.185968	1141.93			1688	0.21558	1357.34
1689	0.182956	1115.07			1689	0.187501	1146.85			1689	0.218492	1329.37
1690	0.183934	1146.13			1690	0.183985	1155.9			1690	0.218915	1378.46
1691	0.184959	1108.64			1691	0.186537	1151.64			1691	0.218973	1335.78
1692	0.185452	1119.99			1692	0.181098	1139.05			1692	0.217432	1361.5
1693	0.185562	1139.94			1693	0.182359	1131.5			1693	0.216682	1338.3
1694	0.184458	1161.54			1694	0.180779	1081.08			1694	0.218107	1368.72
1695	0.186766	1171.7			1695	0.180391	1121.68			1695	0.214795	1388.33
1696	0.183922	1155.66			1696	0.181976	1125.66			1696	0.214931	1332.73
1697	0.184805	1108.14			1697	0.182229	1105.2			1697	0.217689	1367.72
1698	0.185769	1171.17			1698	0.179977	1118.3			1698	0.215827	1376.05
1699	0.186368	1168.67			1699	0.17878	1093.54			1699	0.21627	1363.25
1700	0.18332	1159.88			1700	0.183728	1142.48			1700	0.217591	1343.4
1701	0.186319	1131.58			1701	0.184365	1156.36			1701	0.219076	1333.3
1702	0.182678	1140.66			1702	0.184619	1154.85			1702	0.218735	1366.18
1703	0.182133	1138.91			1703	0.185468	1115.6			1703	0.217365	1334.34
1704	0.182369	1145.89			1704	0.1825	1162.55			1704	0.216424	1352.19
1705	0.179596	1101.07			1705	0.185572	1070.82			1705	0.216901	1383.75
1706	0.179651	1102.14			1706	0.187505	1167.52			1706	0.212645	1314.42
1707	0.178885	1136.12			1707	0.183829	1183.06			1707	0.208951	1248.85
1708	0.180473	1049.73			1708	0.181197	1146.96			1708	0.209212	1273.7
1709	0.182941	1124.62			1709	0.184431	1133.42			1709	0.211964	1320.21
1710	0.182007	1116.43			1710	0.179443	1118.05			1710	0.213691	1353.52
1711	0.181184	1130.41			1711	0.182324	1096.22			1711	0.218224	1364.76
1712	0.18337	1090.89			1712	0.181356	1132.31			1712	0.21932	1412.58
1713	0.184346	1140.9			1713	0.174676	1139.39			1713	0.217575	1358.96
1714	0.181071	1099.37			1714	0.172533	1081.79			1714	0.217091	1349.95
1715	0.183529	1125.33			1715	0.184439	1074.13			1715	0.215359	1343.61
1716	0.184606	1100.25			1716	0.183121	1103.19			1716	0.219618	1330.33
1717	0.182276	1109.84			1717	0.185168	1163.95			1717	0.21978	1348.84
1718	0.181712	1134.39			1718	0.18728	1197.28			1718	0.216189	1403.13
1719	0.177803	1062.68			1719	0.184882	1167.11			1719	0.215426	1329.37
1720	0.178932	1129.84			1720	0.186279	1164.01			1720	0.218791	1387.6
1721	0.181469	1114.12			1721	0.191022	1163.75			1721	0.220057	1429.5
1722	0.179685	1106.7			1722	0.191999	1185.42			1722	0.219676	1355.13
1723	0.176809	1130			1723	0.187561	1178.58			1723	0.21831	1366.12
1724	0.179702	1149.1			1724	0.182763	1157.27			1724	0.221477	1370.17
1725	0.183904	1090.78			1725	0.178524	1132.34			1725	0.216903	1322.45
1726	0.187169	1150.11			1726	0.191244	1186.83			1726	0.214389	1345.42
1727	0.185577	1141.13			1727	0.188668	1193.16			1727	0.214828	1358.47
1728	0.183261	1162.56			1728	0.186391	1130.84			1728	0.216722	1320.5
1729	0.184847	1120.67			1729	0.185409	1095.77			1729	0.21875	1354.51
1730	0.187289	1155.96			1730	0.187087	1183.09			1730	0.219246	1388.68
1731	0.185241	1128.54			1731	0.189432	1159.78			1731	0.217394	1350.79
1732	0.184205	1096.75			1732	0.191403	1120.88			1732	0.218347	1331.09
1733	0.182105	1117.78			1733	0.189496	1187.52			1733	0.218268	1378.95
1734	0.179164	1128.55			1734	0.184805	1151.32			1734	0.218727	1448.72
1735	0.182731	1066.25			1735	0.184184	1108.76			1735	0.221516	1381.64
1736	0.185087	1128.77			1736	0.191426	1170.78			1736	0.219175	1390.66
1737	0.182596	1116.2			1737	0.189645	1188.68			1737	0.218839	1333.11
1738	0.182958	1093.77			1738	0.192811	1203.2			1738	0.217489	1401.08
1739	0.184081	1200.04			1739	0.1868	1190.92			1739	0.214922	1345.88
1740	0.186898	1145.26			1740	0.189933	1135.14			1740	0.221265	1357.45
1741	0.183991	1111.89			1741	0.192705	1177.87			1741	0.220211	1397
1742	0.185504	1142.63			1742	0.190551	1201.19			1742	0.220082	1409.79
1743	0.184078	1151.75			1743	0.192076	1188.7			1743	0.21874	1359.79
1744	0.176622	1121.09			1744	0.186483	1195.9			1744	0.221863	1340.46
1745	0.181173	1092.39			1745	0.192434	1188.99			1745	0.220167	1412.65
1746	0.186466	1107.62			1746	0.192294	1174.7			1746	0.218201	1417.39
1747	0.186559	1153.5			1747	0.188313	1172.52			1747	0.2149	1351.83
1748	0.185593	1153.01			1748	0.188046	1188.02			1748	0.213981	1325.57
1749	0.186301	1157.57			1749	0.189945	1175.98			1749	0.221055	1370.18
1750	0.186087	1163.98			1750	0.18971	1167.44			1750	0.218101	1408.76
1751	0.184853	1128.73			1751	0.190291	1205.94			1751	0.217988	1348.6
1752	0.185375	1197.21			1752	0.191819	1222.67			1752	0.218851	1344.06
1753	0.185887	1083.73			1753	0.18715	1127.7			1753	0.212384	1420.68
1754	0.184609	1135.79			1754	0.184441	1211.83			1754	0.216309	1344.73
1755	0.186332	1139.35			1755	0.182741	1128.24			1755	0.214703	1326
1756	0.184941	1122.64			1756	0.182872	1137.69			1756	0.215024	1338.27
1757	0.186207	1119.94			1757	0.188478	1148.44			1757	0.218199	1390.78
1758	0.18422	1132.52			1758	0.190714	1182.99			1758	0.220417	1393.55
1759	0.187101	1124.14			1759	0.186843	1189.96			1759	0.22121	1378.84
1760	0.187334	1159.31			1760	0.183815	1159.47			1760	0.215916	1393.97
1761	0.184607	1171.79			1761	0.187808	1109.92			1761	0.221202	1353.36
1762	0.185462	1143.38			1762	0.190243	1178.07			1762	0.220096	1408.96
1763	0.185969	1213.14			1763	0.190091	1196.27			1763	0.221467	1409.6
1764	0.185604	1124.46			1764	0.189603	1167.18			1764	0.222911	1413.42
1765	0.18621	1140.03			1765	0.189756	1171.9			1765	0.220999	1392.22
1766	0.183605	1107.96			1766	0.184438	1145.95			1766	0.221816	1365.9
1767	0.184634	1173.54			1767	0.186969	1140.63			1767	0.221906	1340.94
1768	0.18595	1216.93			1768	0.191298	1122.15			1768	0.222555	1405.67
1769	0.183863	1124.6			1769	0.191321	1192.92			1769	0.221447	1420.31
1770	0.18668	1185.34			1770	0.186533	1184.61			1770	0.218611	1423.38
1771	0.182957	1136.26			1771	0.177468	1083.92			1771	0.215746	1407.54
1772	0.181592	1098.55			1772	0.19192	1147.88			1772	0.217547	1318.26
1773	0.178787	1116.15			1773	0.191419	1225.28			1773	0.216606	1310.29
1774	0.179696	1098.81			1774	0.19043	1231.48			1774	0.218062	1338.92
1775	0.185091	1123.75			1775	0.187244	1176.08			1775	0.215181	1377.09
1776	0.184102	1189.34			1776	0.187856	1165.43			1776	0.217533	1362.7
1777	0.182568	1142.6			1777	0.185625	1129.99			1777	0.210226	1361.78
1778	0.186797	1149.07			1778	0.184975	1131.35			1778	0.209051	1307.94
1779	0.185176	1134.08			1779	0.190366	1171.73			1779	0.216882	1341.47
1780	0.184946	1180.96			1780	0.191255	1154.16			1780	0.217292	1385.08
1781	0.183266	1174.52			1781	0.191507	1212.49			1781	0.21781	1372.63
1782	0.186469	1128.95			1782	0.18822	1188.19			1782	0.217593	1318.54
1783	0.181903	1146.83			1783	0.190294	1168.46			1783	0.214336	1325.03
1784	0.181649	1125.56			1784	0.192187	1143.13			1784	0.221913	1376.72
1785	0.182166	1157.75			1785	0.192492	1233.29			1785	0.216836	1370.02
1786	0.1832	1139.78			1786	0.193304	1220.41			1786	0.207686	1297.7
1787	0.180445	1113.26			1787	0.191394	1177.86			1787	0.217723	1350.5
1788	0.176228	1104.73			1788	0.19443	1227.44			1788	0.218934	1299.75
1789	0.18233	1120.42			1789	0.19153	1261.37			1789	0.215964	1360.88
1790	0.184274	1138.94			1790	0.192591	1166.8			1790	0.218093	1399.48
1791	0.184264	1139.94			1791	0.192635	1162.16			1791	0.215865	1398.62
1792	0.184846	1235.31			1792	0.193293	1240.36			1792	0.218615	1378.63
1793	0.181937	1129.89			1793	0.191843	1259.09			1793	0.216781	1404.82
1794	0.183948	1150.98			1794	0.192966	1216.58			1794	0.220019	1372.64
1795	0.182861	1116.05			1795	0.189476	1145.8			1795	0.22063	1350.88
1796	0.182954	1158.02			1796	0.192539	1187.07			1796	0.219516	1365.43
1797	0.183782	1168.55			1797	0.193313	1201.78			1797	0.217126	1374.64
1798	0.183874	1095.91			1798	0.191402	1203.48			1798	0.218007	1352.49
1799	0.183469	1130.6			1799	0.193597	1172.1			1799	0.221152	1387.05
1800	0.178109	1119.95			1800	0.193826	1206.38			1800	0.219841	1362.29
1801	0.179603	1045.68			1801	0.193451	1198.26			1801	0.22077	1389.4
1802	0.178698	1107.13			1802	0.191627	1200.45			1802	0.214755	1377.94
1803	0.182876	1142.94			1803	0.188958	1190.97			1803	0.220353	1377.78
1804	0.181062	1106.28			1804	0.194866	1200.69			1804	0.222713	1364.23
1805	0.183803	1126.31			1805	0.193065	1191.52			1805	0.220593	1412.67
1806	0.184964	1139.52			1806	0.190905	1159.96			1806	0.218526	1416.65
1807	0.182356	1125.55			1807	0.192016	1138.12			1807	0.217232	1350.97
1808	0.179978	1092.79			1808	0.191612	1194.79			1808	0.218095	1332.38
1809	0.178639	1113.36			1809	0.191341	1206.09			1809	0.217723	1320.43
1810	0.180406	1119.29			1810	0.193703	1186.09			1810	0.221187	1381.69
1811	0.18285	1090.01			1811	0.186931	1210.75			1811	0.2172	1338.14
1812	0.181212	1139.2			1812	0.190719	1214.58			1812	0.222871	1427.71
1813	0.181567	1131.66			1813	0.192592	1198.33			1813	0.220042	1411.22
1814	0.181587	1107.78			1814	0.189823	1199.23			1814	0.220956	1419.12
1815	0.183595	1137.15			1815	0.191493	1183.16			1815	0.217893	1402.75
1816	0.183942	1092.42			1816	0.194144	1212.65			1816	0.219843	1319.97
1817	0.181493	1124.35			1817	0.192495	1220.01			1817	0.222315	1339.83
1818	0.184454	1115.4			1818	0.192885	1191.5			1818	0.219489	1357.73
1819	0.182649	1130.55			1819	0.192131	1218.65			1819	0.219569	1384.02
1820	0.181963	1134.7			1820	0.188476	1213.35			1820	0.220116	1375.9
1821	0.183572	1127.54			1821	0.191567	1171.12			1821	0.220183	1330.83
1822	0.185565	1174.04			1822	0.195018	1180.61			1822	0.218288	1402.83
1823	0.184296	1119.73			1823	0.193586	1253.76			1823	0.220782	1346.02
1824	0.184602	1124.21			1824	0.190308	1203.73			1824	0.221783	1416.2
1825	0.183143	1119.75			1825	0.192641	1198.2			1825	0.220263	1359.75
1826	0.182155	1111.51			1826	0.187584	1141.48			1826	0.221454	1407.35
1827	0.182903	1121.63			1827	0.192394	1206.52			1827	0.218288	1374.13
1828	0.181063	1069.64			1828	0.184836	1153.5			1828	0.218833	1368.22
1829	0.184849	1109.91			1829	0.190109	1143.22			1829	0.21248	1311.16
1830	0.181003	1145.94			1830	0.187136	1173.79			1830	0.219759	1355.9
1831	0.180374	1133.48			1831	0.185098	1158.31			1831	0.218812	1361.82
1832	0.18231	1124.1			1832	0.187965	1119.46			1832	0.218445	1385.05
1833	0.185685	1044.42			1833	0.191677	1171.63			1833	0.220596	1368.01
1834	0.183899	1138.59			1834	0.189224	1221.35			1834	0.219313	1420.13
1835	0.179992	1107.92			1835	0.192575	1193.11			1835	0.216374	1454.48
1836	0.184361	1133.31			1836	0.192255	1161.5			1836	0.215639	1385.4
1837	0.182946	1113.6			1837	0.189802	1196.45			1837	0.215704	1297.34
1838	0.185905	1128.05			1838	0.190857	1163.56			1838	0.216044	1375.63
1839	0.185281	1148.22			1839	0.19141	1184.84			1839	0.219477	1353.95
1840	0.183981	1127.67			1840	0.190604	1230.6			1840	0.22109	1368.91
1841	0.182711	1125.1			1841	0.191804	1194.89			1841	0.221535	1385.44
1842	0.182208	1108.97			1842	0.190281	1190.9			1842	0.21839	1380.8
1843	0.183291	1118.43			1843	0.194901	1167.37			1843	0.220913	1350.52
1844	0.181369	1139.11			1844	0.192328	1178.12			1844	0.223221	1423.61
1845	0.181711	1111.59			1845	0.190152	1215.47			1845	0.216291	1395.97
1846	0.182347	1092.61			1846	0.189587	1216.43			1846	0.220894	1381.48
1847	0.181263	1175.03			1847	0.1888	1160.36			1847	0.224585	1401.68
1848	0.187357	1160.13			1848	0.192127	1172.31			1848	0.22478	1420.77
1849	0.187349	1131.72			1849	0.193102	1244.42			1849	0.220105	1357.91
1850	0.18509	1125.11			1850	0.195337	1239.16			1850	0.22105	1411.79
1851	0.183526	1191.45			1851	0.196538	1196.92			1851	0.215291	1366.1
1852	0.182132	1143.92			1852	0.192186	1191.93			1852	0.220733	1363.31
1853	0.181217	1123.01			1853	0.195644	1203.43			1853	0.223238	1444.54
1854	0.18186	1065.12			1854	0.195818	1213.43			1854	0.216421	1366.94
1855	0.182142	1122.07			1855	0.192211	1170.81			1855	0.22032	1302.61
1856	0.185412	1149.25			1856	0.195671	1175.3			1856	0.21795	1366.12
1857	0.184231	1120.11			1857	0.193397	1189.14			1857	0.217942	1348.97
1858	0.184624	1099.86			1858	0.185791	1154.87			1858	0.222841	1449.04
1859	0.183971	1144.28			1859	0.18847	1130.66			1859	0.220064	1416.18
1860	0.184689	1226.64			1860	0.186903	1160.32			1860	0.220164	1373.23
1861	0.181226	1129.34			1861	0.190878	1181.53			1861	0.223649	1422.42
1862	0.183765	1123.07			1862	0.192004	1162.61			1862	0.222766	1446.29
1863	0.183587	1165.63			1863	0.194121	1159.11			1863	0.224797	1432.84
1864	0.186559	1160.83			1864	0.193787	1232.94			1864	0.221429	1365.75
1865	0.184362	1146.2			1865	0.19392	1245.38			1865	0.224962	1361.32
1866	0.186396	1171.11			1866	0.193287	1201.24			1866	0.223765	1400.16
1867	0.185713	1155.53			1867	0.190705	1179.01			1867	0.223776	1447.65
1868	0.18617	1176.11			1868	0.192742	1187.21			1868	0.225198	1355.53
1869	0.186685	1176.49			1869	0.193249	1186.15			1869	0.223952	1449.75
1870	0.187079	1107.02			1870	0.19395	1235.71			1870	0.221647	1420.06
1871	0.185699	1148.53			1871	0.192424	1138.27			1871	0.219698	1363.75
1872	0.18307	1172.06			1872	0.194478	1204.19			1872	0.221811	1398.07
1873	0.189257	1116.99			1873	0.192824	1263.87			1873	0.224218	1382.55
1874	0.187841	1161.55			1874	0.19425	1207.81			1874	0.218627	1391.62
1875	0.188301	1140.1			1875	0.194232	1228.27			1875	0.224811	1431.48
1876	0.189225	1165.93			1876	0.193248	1187.19			1876	0.225306	1330.63
1877	0.187503	1219.38			1877	0.187601	1228.36			1877	0.221697	1432.35
1878	0.185306	1137.93			1878	0.188973	1176.58			1878	0.222257	1407.4
1879	0.184888	1142.24			1879	0.193183	1167.78			1879	0.224932	1369.88
1880	0.183737	1095.44			1880	0.19186	1183.39			1880	0.221755	1384.49
1881	0.1848	1134.66			1881	0.189604	1189			1881	0.222816	1420.06
1882	0.184434	1122.08			1882	0.193811	1164.28			1882	0.21779	1384.16
1883	0.186846	1154.87			1883	0.194168	1224.06			1883	0.219041	1348.7
1884	0.182569	1164.66			1884	0.193271	1234.54			1884	0.222145	1400.9
1885	0.185173	1112.09			1885	0.194462	1263.61			1885	0.217968	1397.13
1886	0.185751	1102.08			1886	0.193021	1178.67			1886	0.219308	1360.07
1887	0.18634	1116.03			1887	0.193771	1212.99			1887	0.21741	1297.34
1888	0.185573	1145.81			1888	0.194627	1149.43			1888	0.213224	1357.68
1889	0.186754	1172.3			1889	0.193649	1230.51			1889	0.21984	1424.53
1890	0.189008	1163.23			1890	0.1913	1138.66			1890	0.222556	1390.04
1891	0.191914	1180.83			1891	0.19307	1186.46			1891	0.218978	1386.09
1892	0.187758	1158.26			1892	0.191494	1192.5			1892	0.223304	1412.24
1893	0.185194	1188.16			1893	0.19278	1260.31			1893	0.219509	1336.55
1894	0.181864	1125.18			1894	0.190946	1197.93			1894	0.221759	1375.38
1895	0.182089	1125.35			1895	0.193507	1175.25			1895	0.224548	1369.65
1896	0.185968	1111.67			1896	0.18928	1206.75			1896	0.224484	1453.17
1897	0.188675	1118.61			1897	0.182642	1115.94			1897	0.224877	1435.46
1898	0.189628	1180.64			1898	0.184127	1127.46			1898	0.225835	1429.61
1899	0.193336	1206.68			1899	0.188875	1160.03			1899	0.222581	1409.03
1900	0.190322	1224.37			1900	0.186847	1174.95			1900	0.219803	1380.97
1901	0.188511	1158.43			1901	0.191408	1147.11			1901	0.22346	1436.13
1902	0.193806	1182.72			1902	0.189103	1180.51			1902	0.225603	1407.26
1903	0.194103	1191.92			1903	0.194293	1100.77			1903	0.224771	1413
1904	0.191595	1212.78			1904	0.192396	1232.73			1904	0.220705	1420.8
1905	0.194292	1223.46			1905	0.192819	1239.7			1905	0.223051	1389.12
1906	0.192113	1232.26			1906	0.19423	1167.03			1906	0.224137	1387.33
1907	0.194447	1228.49			1907	0.188623	1175.03			1907	0.221131	1399.91
1908	0.191517	1214.97			1908	0.195011	1174.31			1908	0.218981	1409.63
1909	0.194444	1184.25			1909	0.192078	1221			1909	0.220977	1363.35
1910	0.196706	1195.92			1910	0.192448	1140.76			1910	0.222073	1380.72
1911	0.195925	1242.82			1911	0.191103	1204.97			1911	0.223796	1410.52
1912	0.194879	1169.72			1912	0.189416	1185.05			1912	0.217272	1403.56
1913	0.193248	1218.62			1913	0.194318	1140.3			1913	0.219745	1397.28
1914	0.197131	1205.54			1914	0.192639	1161.35			1914	0.215755	1391.22
1915	0.196311	1216.61			1915	0.188405	1156.29			1915	0.214209	1324.48
1916	0.195818	1193.05			1916	0.192868	1136.16			1916	0.22124	1374.56
1917	0.195516	1228.65			1917	0.194841	1262.69			1917	0.220019	1398.76
1918	0.194177	1212.75			1918	0.193554	1219.79			1918	0.215993	1414.72
1919	0.196551	1210.06			1919	0.195088	1209.33			1919	0.222461	1339.72
1920	0.195267	1243.28			1920	0.19526	1226.16			1920	0.220839	1409.68
1921	0.194288	1205.92			1921	0.194117	1238.02			1921	0.217947	1399.22
1922	0.192265	1187.18			1922	0.194789	1207.46			1922	0.221315	1306.94
1923	0.193657	1167.06			1923	0.191574	1208.62			1923	0.219388	1391.65
1924	0.196583	1219.5			1924	0.192832	1164.99			1924	0.221147	1379.76
1925	0.197357	1219.81			1925	0.192568	1236.31			1925	0.221166	1432.69
1926	0.197959	1220.09			1926	0.190307	1208.98			1926	0.221507	1369.69
1927	0.196514	1250.17			1927	0.188427	1145.43			1927	0.215231	1422.81
1928	0.194791	1193.77			1928	0.191624	1159.93			1928	0.217894	1379.79
1929	0.194792	1233.93			1929	0.191757	1246.41			1929	0.218836	1380.54
1930	0.195017	1252.75			1930	0.190934	1213.42			1930	0.218348	1380.94
1931	0.193881	1197.33			1931	0.192992	1200.93			1931	0.217334	1389.73
1932	0.194736	1191.59			1932	0.192546	1209.02			1932	0.221535	1374.25
1933	0.191988	1247.76			1933	0.193972	1226.61			1933	0.2193	1344.98
1934	0.195271	1242.47			1934	0.192525	1177.46			1934	0.220821	1391.18
1935	0.196469	1213.25			1935	0.194207	1202.98			1935	0.222031	1392.6
1936	0.194975	1187.93			1936	0.192405	1162.31			1936	0.220015	1348.3
1937	0.197672	1232.01			1937	0.194071	1227.87			1937	0.225766	1403.52
1938	0.195719	1213.95			1938	0.194437	1218.28			1938	0.224535	1405.51
1939	0.196709	1195.37			1939	0.190845	1157.75			1939	0.223993	1472.75
1940	0.194404	1247.89			1940	0.191723	1183.2			1940	0.22567	1385.81
1941	0.196217	1152.9			1941	0.191603	1208.52			1941	0.224129	1431.07
1942	0.193108	1202.91			1942	0.190233	1190.3			1942	0.223644	1402.62
1943	0.194411	1180.17			1943	0.18844	1151.79			1943	0.21942	1441.98
1944	0.194408	1214.64			1944	0.192372	1201.04			1944	0.21176	1345.02
1945	0.19076	1164.91			1945	0.192228	1195.53			1945	0.215846	1321.24
1946	0.191124	1149.8			1946	0.194226	1204.06			1946	0.219266	1311.3
1947	0.189073	1173.53			1947	0.193529	1190.48			1947	0.22133	1412.5
1948	0.188034	1138.27			1948	0.19281	1179.81			1948	0.223868	1407.71
1949	0.194591	1153.98			1949	0.194182	1217.89			1949	0.224825	1408.9
1950	0.193162	1179.4			1950	0.193023	1216.92			1950	0.220059	1423.79
1951	0.196965	1190.67			1951	0.194564	1188.85			1951	0.220687	1375.11
1952	0.195839	1251.87			1952	0.190803	1208.4			1952	0.224336	1380.75
1953	0.195532	1216.5			1953	0.19083	1182.46			1953	0.223283	1411.8
1954	0.190857	1225.56			1954	0.194868	1157.53			1954	0.217486	1372.24
1955	0.192936	1199.08			1955	0.194971	1250.07			1955	0.216802	1358.93
1956	0.191423	1223.6			1956	0.194295	1241.12			1956	0.222091	1383.93
1957	0.191544	1245.58			1957	0.19333	1197.9			1957	0.224019	1443.77
1958	0.188739	1173.9			1958	0.189988	1194.69			1958	0.219964	1376.25
1959	0.196831	1195.04			1959	0.192418	1172.74			1959	0.222061	1401.05
1960	0.195411	1266.52			1960	0.194169	1227.76			1960	0.223534	1455.34
1961	0.195539	1202.55			1961	0.193954	1228.15			1961	0.223212	1394.85
1962	0.198359	1213.09			1962	0.191649	1145.83			1962	0.223014	1416.73
1963	0.199146	1242.8			1963	0.194243	1235.45			1963	0.217994	1373.91
1964	0.197721	1233.61			1964	0.189193	1176.24			1964	0.222627	1409.22
1965	0.197182	1229.72			1965	0.1936	1193.67			1965	0.221989	1370.16
1966	0.196887	1196.98			1966	0.190857	1199.19			1966	0.224222	1364.2
1967	0.19614	1259.52			1967	0.19272	1198.02			1967	0.223754	1384.76
1968	0.194349	1223.46			1968	0.19235	1217			1968	0.223382	1436.33
1969	0.197274	1221.19			1969	0.190662	1166.92			1969	0.221972	1396.54
1970	0.194706	1201.61			1970	0.188821	1106.04			1970	0.217822	1382.32
1971	0.194537	1183.54			1971	0.188022	1159.47			1971	0.21495	1318.6
1972	0.195217	1241.7			1972	0.192978	1228.77			1972	0.212293	1318.04
1973	0.198174	1235.07			1973	0.193241	1202.28			1973	0.22513	1448.16
1974	0.195955	1220.89			1974	0.193619	1204.29			1974	0.22509	1372.64
1975	0.198744	1242.07			1975	0.195387	1220.99			1975	0.225114	1402.61
1976	0.196971	1245.92			1976	0.192989	1224.2			1976	0.225002	1439.41
1977	0.194242	1201.43			1977	0.194643	1176.49			1977	0.220529	1382.74
1978	0.191303	1202.01			1978	0.19318	1172.74			1978	0.22324	1363.6
1979	0.195536	1200.63			1979	0.191373	1141.87			1979	0.221918	1405.87
1980	0.189337	1258.75			1980	0.192643	1180.62			1980	0.220888	1370.17
1981	0.195221	1218.68			1981	0.190295	1162.49			1981	0.222332	1414.58
1982	0.192516	1195.28			1982	0.19346	1239.3			1982	0.226436	1400.32
1983	0.192791	1210.32			1983	0.191481	1207.25			1983	0.221102	1378.23
1984	0.191107	1188.93			1984	0.190642	1209.28			1984	0.218943	1413.04
1985	0.191735	1163.45			1985	0.195637	1140.01			1985	0.225518	1423.9
1986	0.197221	1201.95			1986	0.193418	1243.85			1986	0.224466	1412.4
1987	0.19445	1262.42			1987	0.19324	1191.99			1987	0.220164	1402.34
1988	0.195588	1225.75			1988	0.19442	1194.31			1988	0.225843	1374.03
1989	0.193974	1193.64			1989	0.193819	1230.41			1989	0.223904	1440.44
1990	0.192297	1185.73			1990	0.196055	1252.56			1990	0.218338	1376.04
1991	0.19197	1226.24			1991	0.193446	1173.25			1991	0.224218	1382.7
1992	0.190984	1186.89			1992	0.195486	1182.85			1992	0.224464	1446.09
1993	0.192596	1190.54			1993	0.197621	1252.71			1993	0.222786	1411.08
1994	0.194478	1222.59			1994	0.191699	1218.43			1994	0.220844	1390.12
1995	0.19168	1232.43			1995	0.193741	1237.95			1995	0.219445	1368.58
1996	0.19568	1239.73			1996	0.192684	1189.66			1996	0.224007	1381.21
1997	0.195799	1184.64			1997	0.194923	1223.49			1997	0.22388	1437.97
1998	0.193193	1185.37			1998	0.195836	1218.19			1998	0.22426	1446.46
[truncated: 2 more rows]

## Sheet: B_right
1					cyan					gray
cycle #	average fp of selected Adults	average P(T) among selected Adults			cycle #	average fp of selected Adults	average P(T) among selected Adults			cycle #	average fp of selected Adults	average P(T) among selected Adults
1	0.128724	798.22			1	0.129361	804.209			1	0.129142	802.351
2	0.12699	778.089			2	0.12822	729.647			2	0.127284	769.283
3	0.125184	752.389			3	0.128233	751.551			3	0.125947	726.733
4	0.119901	711.903			4	0.128061	752.314			4	0.123026	676.982
5	0.119676	693.024			5	0.127541	715.395			5	0.119643	682.213
6	0.124773	755.474			6	0.128569	730.796			6	0.113355	679.638
7	0.125128	756.073			7	0.125466	719.239			7	0.120715	686.763
8	0.12558	710.486			8	0.126885	752.168			8	0.125049	713.211
9	0.126475	716.454			9	0.128216	750.905			9	0.127414	718.131
10	0.126948	712.19			10	0.126363	709.115			10	0.126775	740.659
11	0.12827	764.417			11	0.128493	753.881			11	0.126652	686.708
12	0.127651	746.645			12	0.128263	742.142			12	0.125962	741.481
13	0.128492	766.943			13	0.128452	757.029			13	0.125153	710.398
14	0.127077	748.342			14	0.128998	763.25			14	0.127839	738.654
15	0.126895	763.04			15	0.127287	748.708			15	0.129222	750.965
16	0.124821	719.734			16	0.127756	724.581			16	0.128308	768.572
17	0.116753	691.696			17	0.128775	765.681			17	0.125632	742.293
18	0.118215	684.514			18	0.130901	750.53			18	0.12507	728.78
19	0.120004	691.172			19	0.130815	776.561			19	0.124403	762.602
20	0.121681	712.193			20	0.130092	784.92			20	0.127753	750.486
21	0.126414	749.304			21	0.128669	721.573			21	0.125486	692.478
22	0.125935	744.517			22	0.130617	782.333			22	0.125935	720.79
23	0.125533	742.043			23	0.128933	772.386			23	0.12445	736.498
24	0.127415	710.276			24	0.129337	739.656			24	0.122036	713.344
25	0.126267	732.454			25	0.12976	702.866			25	0.127625	772.845
26	0.127236	745.306			26	0.129484	774.806			26	0.12733	723.237
27	0.125512	704.012			27	0.127187	770.748			27	0.124772	688.384
28	0.127017	738.559			28	0.127295	709.651			28	0.124421	701.095
29	0.126467	729.266			29	0.12908	737.351			29	0.126891	697.124
30	0.122884	732.952			30	0.129858	728.922			30	0.126788	765.779
31	0.119633	689.547			31	0.128136	740.42			31	0.12624	717.41
32	0.123387	722.751			32	0.126854	716.424			32	0.127437	721.443
33	0.122628	751.388			33	0.126805	718.189			33	0.126974	732.224
34	0.126828	712.732			34	0.126522	719.906			34	0.127	740.716
35	0.126502	707.594			35	0.127082	761.316			35	0.126639	702.051
36	0.127087	711.396			36	0.127802	734.156			36	0.125902	721.298
37	0.124098	771.534			37	0.129538	763.243			37	0.124434	734.24
38	0.127082	702.181			38	0.1285	800.586			38	0.123552	696.836
39	0.121754	698.991			39	0.128726	743.233			39	0.123747	756.471
40	0.125072	703.868			40	0.127614	743.585			40	0.125009	725.728
41	0.129791	718.762			41	0.128855	705.965			41	0.124617	723.583
42	0.128888	785.387			42	0.12714	761.063			42	0.124428	694.47
43	0.128177	769.869			43	0.1216	740.067			43	0.123171	705.702
44	0.128754	793.956			44	0.128385	771.514			44	0.125785	716.309
45	0.126325	734.158			45	0.126709	791.366			45	0.12576	684.557
46	0.126435	730.602			46	0.126125	715.749			46	0.125224	740.721
47	0.125553	778.062			47	0.127801	701.311			47	0.125928	713.136
48	0.127938	731.278			48	0.12689	736.832			48	0.124764	719.256
49	0.12722	742.474			49	0.124147	730.805			49	0.12661	727.48
50	0.124073	739.541			50	0.124264	744.02			50	0.125822	732.512
51	0.123257	704.325			51	0.126096	739.14			51	0.122606	747.4
52	0.126654	709.483			52	0.127568	740.631			52	0.121049	726.34
53	0.125732	726.128			53	0.127996	745.86			53	0.123852	701.946
54	0.126761	772.574			54	0.125975	766.544			54	0.126025	669.833
55	0.128216	732.503			55	0.125112	753.306			55	0.12517	721.464
56	0.127461	753.025			56	0.126331	785.32			56	0.123514	695.54
57	0.123515	739.169			57	0.125062	693.882			57	0.122084	678.973
58	0.127958	759.802			58	0.123033	728.925			58	0.126763	754.109
59	0.125586	728.25			59	0.12065	673.109			59	0.128693	734.202
60	0.127328	744.742			60	0.124394	725.275			60	0.127899	750.01
61	0.127594	731.872			61	0.126919	710.97			61	0.125997	714.508
62	0.126598	760.889			62	0.12797	743.057			62	0.129082	736.771
63	0.125662	744.495			63	0.127306	755.878			63	0.128944	728.927
64	0.124765	720.543			64	0.124801	730.46			64	0.128288	723.231
65	0.124056	698.676			65	0.12434	736.251			65	0.128379	739.626
66	0.120198	690.354			66	0.12626	708.926			66	0.129053	744.832
67	0.121366	709.217			67	0.127545	709.299			67	0.12719	712.951
68	0.124377	698.006			68	0.127247	750.526			68	0.126538	752.825
69	0.124648	702.149			69	0.127109	782.212			69	0.127273	790.769
70	0.124725	709.351			70	0.12846	738.884			70	0.127381	697.658
71	0.126952	704.931			71	0.128048	686.742			71	0.125045	706.161
72	0.126392	787.236			72	0.128625	725.182			72	0.12501	686.856
73	0.125326	744.163			73	0.129672	772.427			73	0.12575	735.361
74	0.12332	736.5			74	0.131074	779.913			74	0.126138	715.366
75	0.124313	728.655			75	0.128256	721.678			75	0.123793	741.249
76	0.121329	728.054			76	0.124774	759.585			76	0.125271	764.782
77	0.121205	682.556			77	0.127277	727.205			77	0.127429	765.926
78	0.119427	666.141			78	0.129539	769.395			78	0.124756	749.363
79	0.126403	722.791			79	0.128141	768.443			79	0.123199	691.559
80	0.126781	731.96			80	0.129438	746.857			80	0.122784	710.348
81	0.127421	744.706			81	0.128198	706.289			81	0.121427	678.075
82	0.126195	754.04			82	0.130629	756.36			82	0.123095	682.062
83	0.126133	735.266			83	0.129021	784.101			83	0.12506	699.55
84	0.125028	764.088			84	0.130366	764.357			84	0.124212	742.832
85	0.127397	775.421			85	0.13143	779.379			85	0.124028	725.938
86	0.126164	741.413			86	0.129947	748.242			86	0.12397	701.321
87	0.126376	712.163			87	0.12974	773.024			87	0.127804	733.797
88	0.125736	695.674			88	0.128074	761.366			88	0.126454	752.573
89	0.12545	669.781			89	0.129592	770.102			89	0.123744	719.47
90	0.124249	731.914			90	0.128762	732.441			90	0.123368	700.644
91	0.127482	719.876			91	0.130469	760.061			91	0.127473	755.736
92	0.125205	743.548			92	0.129898	739.459			92	0.127596	728.364
93	0.126519	732.336			93	0.130297	777.97			93	0.12659	741.599
94	0.124855	710.226			94	0.128476	726.712			94	0.125993	763.726
95	0.124891	728.405			95	0.128021	723.312			95	0.12667	698.208
96	0.128232	710.843			96	0.127719	748.722			96	0.124546	672.563
97	0.127288	711.065			97	0.12585	738.765			97	0.126259	715.182
98	0.12854	768.467			98	0.12913	745.804			98	0.125913	733.543
99	0.129983	759.742			99	0.128151	762.468			99	0.127001	775.372
100	0.131272	743.368			100	0.128782	728.08			100	0.126582	750.246
101	0.130646	736.358			101	0.128798	764.912			101	0.128682	754.85
102	0.131438	776.84			102	0.12981	745.752			102	0.127949	747.648
103	0.131658	784.98			103	0.129494	756.126			103	0.125576	718.438
104	0.131888	763.919			104	0.126208	686.172			104	0.125577	819.311
105	0.131289	794.42			105	0.12817	715.736			105	0.124438	715.233
106	0.128311	720.164			106	0.129702	704.779			106	0.124796	706.074
107	0.127875	761.519			107	0.130314	763.451			107	0.126957	715.967
108	0.127255	778.164			108	0.128037	759.463			108	0.128398	769.239
109	0.12624	748.097			109	0.129602	781.735			109	0.127683	733.335
110	0.123275	701.696			110	0.127639	765.7			110	0.12827	732.593
111	0.127368	685.658			111	0.131062	740.351			111	0.127929	719.393
112	0.132668	729.194			112	0.13148	746.376			112	0.127324	711.161
113	0.130481	773.426			113	0.130036	782.617			113	0.123716	746.359
114	0.13122	767.794			114	0.129173	750.119			114	0.125372	749.478
115	0.129166	729.481			115	0.130021	775.608			115	0.127518	724.28
116	0.123556	700.942			116	0.13005	769.562			116	0.128897	725.593
117	0.127491	732.027			117	0.130142	804.452			117	0.12768	780.171
118	0.129344	772.738			118	0.129971	763.353			118	0.127861	789.004
119	0.129648	784.626			119	0.130935	793.044			119	0.128733	737.631
120	0.128449	761.985			120	0.131721	770.896			120	0.127313	746.171
121	0.129833	726.908			121	0.131916	778.944			121	0.127575	708.632
122	0.12928	709.216			122	0.13285	807.114			122	0.125101	711.583
123	0.12901	726.746			123	0.131875	814.499			123	0.125071	691.153
124	0.12998	727.896			124	0.133729	740.348			124	0.126115	710.138
125	0.128986	746.559			125	0.134077	762.928			125	0.12674	719.737
126	0.126404	726.446			126	0.131848	741.581			126	0.124429	747.594
127	0.128663	698.503			127	0.133707	795.134			127	0.127328	678.728
128	0.128262	763.441			128	0.132659	789.459			128	0.127364	731.841
129	0.130204	770.693			129	0.133131	777.354			129	0.128176	723.386
130	0.12223	783.359			130	0.132494	747.459			130	0.126274	729.327
131	0.125354	703.084			131	0.131234	810.936			131	0.1274	732.222
132	0.124007	687.592			132	0.131069	753.506			132	0.124029	751.374
133	0.127276	686.547			133	0.131882	780.352			133	0.12372	701.353
134	0.130477	792.84			134	0.129072	755.557			134	0.124164	677.011
135	0.131635	768.162			135	0.130633	766.521			135	0.128275	706.388
136	0.13623	785.564			136	0.132038	771.369			136	0.125046	775.263
137	0.135659	821.016			137	0.13316	764.738			137	0.126188	726.118
138	0.134111	811.291			138	0.13465	819.054			138	0.128852	712.801
139	0.13254	788.869			139	0.134558	783.679			139	0.12835	737.173
140	0.134612	792.986			140	0.133989	791.606			140	0.128238	721.066
141	0.133523	741.742			141	0.130831	775.864			141	0.125623	749.292
142	0.134177	773.411			142	0.131988	826.143			142	0.127792	768.42
143	0.133663	788.784			143	0.13373	735.948			143	0.128756	772.19
144	0.13312	825.062			144	0.132662	780.491			144	0.128498	765.194
145	0.135155	799.074			145	0.131113	753.484			145	0.12849	725.758
146	0.136406	821.868			146	0.132649	828.829			146	0.128525	763.554
147	0.137962	798.457			147	0.131751	786.685			147	0.128597	747.055
148	0.137401	812.523			148	0.133318	783.355			148	0.127457	742.431
149	0.136365	817.584			149	0.131863	790.461			149	0.125083	711.96
150	0.137018	801.718			150	0.128869	703.917			150	0.127455	690.054
151	0.132366	795.284			151	0.128601	741.144			151	0.125756	725.536
152	0.13854	806.12			152	0.128348	770.812			152	0.127115	708.655
153	0.138702	810.253			153	0.126906	736.79			153	0.123198	761.748
154	0.136976	764.63			154	0.126127	795.096			154	0.12493	767.732
155	0.133381	766.759			155	0.123987	738.852			155	0.127822	783.949
156	0.135543	803.203			156	0.125596	762.387			156	0.124188	681.063
157	0.135753	816.531			157	0.128834	789.486			157	0.127882	723.459
158	0.137848	793.963			158	0.127384	733.004			158	0.128555	752.624
159	0.142541	817.722			159	0.130098	756.333			159	0.12788	690.652
160	0.143045	846.391			160	0.131734	727.147			160	0.126487	767.672
161	0.141926	856.007			161	0.131577	809.691			161	0.126867	712.012
162	0.142465	863.452			162	0.132983	765.168			162	0.127815	717.14
163	0.142572	848.925			163	0.131317	765.561			163	0.126329	751.679
164	0.141379	818.768			164	0.12958	775.343			164	0.127239	756.227
165	0.141667	807.38			165	0.131758	767.881			165	0.127797	735.641
166	0.143375	810.176			166	0.132572	733.502			166	0.125023	767.215
167	0.143338	850.605			167	0.133302	783.7			167	0.121451	734.745
168	0.142164	834.824			168	0.131395	785.505			168	0.121719	706.891
169	0.142364	835.146			169	0.131116	780.798			169	0.124776	732.295
170	0.144018	824.986			170	0.131688	782.27			170	0.127861	739.579
171	0.144034	864.109			171	0.130649	749.018			171	0.126269	733.817
172	0.141171	879.314			172	0.130044	748.243			172	0.125443	708.251
173	0.137863	754.319			173	0.128374	753.974			173	0.126939	737.397
174	0.141124	834.011			174	0.130549	760.147			174	0.127646	780.945
175	0.140794	836.429			175	0.128338	726.353			175	0.127574	739.186
176	0.138451	832.089			176	0.125995	735.057			176	0.126265	693.018
177	0.14014	792.42			177	0.129184	738.146			177	0.127256	712.269
178	0.141134	851.511			178	0.129866	749.049			178	0.124241	725.166
179	0.140863	817.769			179	0.12744	730.654			179	0.124088	709.354
180	0.1426	848.137			180	0.128841	707.951			180	0.126134	700.456
181	0.1414	853.542			181	0.131447	799.393			181	0.121595	717.352
182	0.140728	779.116			182	0.131001	743.448			182	0.125466	763.666
183	0.14193	837.674			183	0.131626	770.342			183	0.128097	786.491
184	0.141434	810.075			184	0.133087	737.393			184	0.12623	701.599
185	0.140454	895.491			185	0.13248	844.307			185	0.125773	713.825
186	0.139561	814.912			186	0.130851	779.643			186	0.125283	726.137
187	0.143702	871.188			187	0.131946	763.035			187	0.127247	755.719
188	0.143076	838.121			188	0.131372	783.063			188	0.128066	740.97
189	0.143354	821.461			189	0.133213	783.062			189	0.128242	754.348
190	0.141007	851.71			190	0.132501	736.086			190	0.127839	741.111
191	0.138588	812.862			191	0.133584	804.528			191	0.128515	794.016
192	0.142051	853.426			192	0.133178	765.251			192	0.127473	766.915
193	0.142802	830.903			193	0.133177	780.257			193	0.123661	755.922
194	0.145572	839.7			194	0.132752	783.117			194	0.124745	709.27
195	0.142752	833.116			195	0.130966	756.057			195	0.128441	767.717
196	0.142384	862.985			196	0.127061	764.518			196	0.124862	747.671
197	0.145292	857.954			197	0.125824	680.492			197	0.129208	767.902
198	0.146031	867.205			198	0.12826	702.033			198	0.125925	727.059
199	0.143205	822.371			199	0.127258	769.874			199	0.127577	761.707
200	0.145477	872.429			200	0.127431	711.016			200	0.12785	668.641
201	0.145672	855.073			201	0.125952	736.545			201	0.126809	701.854
202	0.144908	876.201			202	0.129752	720.015			202	0.127571	745.831
203	0.148996	861.903			203	0.131094	732.924			203	0.129216	760.513
204	0.149268	885.662			204	0.133782	848.031			204	0.127343	745.092
205	0.148333	872.38			205	0.131224	787.123			205	0.129168	750.209
206	0.146823	940.069			206	0.133631	790.692			206	0.129813	756.602
207	0.147414	862.22			207	0.132673	771.065			207	0.12871	752.987
208	0.148407	834.956			208	0.130982	748.848			208	0.127331	768.635
209	0.150964	887.401			209	0.130583	741.755			209	0.126758	748.75
210	0.148658	875.492			210	0.129296	763.29			210	0.123296	733.519
211	0.14802	835.497			211	0.128713	739.268			211	0.127849	696.767
212	0.150332	900.75			212	0.130849	755.84			212	0.126417	755.094
213	0.152306	911.311			213	0.129839	720.72			213	0.127738	734.42
214	0.149891	895.686			214	0.131887	782.459			214	0.126804	758.14
215	0.147106	882.32			215	0.132314	759.837			215	0.12637	731.255
216	0.149366	908.365			216	0.133787	748.394			216	0.12914	764.713
217	0.150083	870.323			217	0.133207	742.117			217	0.128325	695.595
218	0.148918	854.576			218	0.13084	765.001			218	0.126681	753.35
219	0.144292	848.339			219	0.1324	772.549			219	0.128673	723.686
220	0.149718	863.471			220	0.131098	764.454			220	0.133071	792.635
221	0.148267	854.379			221	0.131677	757.789			221	0.131698	805.709
222	0.150875	883.22			222	0.130182	742.326			222	0.130286	718.501
223	0.150962	918.58			223	0.132403	756.035			223	0.126421	760.995
224	0.150212	846.344			224	0.13254	779.23			224	0.12814	758.976
225	0.150224	911.021			225	0.132415	761.701			225	0.128606	761.326
226	0.151635	912.558			226	0.133306	791.352			226	0.132298	724.878
227	0.152381	915.364			227	0.132987	762.465			227	0.13151	763.437
228	0.152278	921.21			228	0.131731	808.405			228	0.12755	751.278
229	0.151703	895.724			229	0.130921	759.168			229	0.12733	741.247
230	0.149557	908.516			230	0.130438	792.041			230	0.131382	775.749
231	0.150855	890.411			231	0.130109	772.956			231	0.131268	748.109
232	0.148277	891.611			232	0.133644	811.874			232	0.132322	774.558
233	0.145461	836.84			233	0.132485	753.254			233	0.130254	762.298
234	0.15075	883.823			234	0.128011	761.609			234	0.13216	782.829
235	0.149979	888.692			235	0.130471	796.344			235	0.130278	764.028
236	0.149441	894.658			236	0.133931	727.584			236	0.130645	717.376
237	0.149979	909.515			237	0.132569	805.644			237	0.136985	774.532
238	0.147688	874.358			238	0.130686	760.043			238	0.136468	822.886
239	0.146846	886.811			239	0.132848	789.838			239	0.137417	831.589
240	0.146698	859.067			240	0.130654	750.581			240	0.136005	793.533
241	0.14807	856.346			241	0.129009	744.041			241	0.138259	822.222
242	0.149847	856.467			242	0.129471	740.615			242	0.138964	834.582
243	0.15027	876.199			243	0.131592	743.303			243	0.137513	784.514
244	0.151628	910.605			244	0.125777	743.597			244	0.137337	771.907
245	0.15162	918.094			245	0.12841	757.419			245	0.138261	823.658
246	0.150916	904.61			246	0.131062	782.878			246	0.13648	768.9
247	0.149755	879.65			247	0.132755	797.273			247	0.139697	783.668
248	0.150742	831.713			248	0.128422	704.06			248	0.138051	812.384
249	0.152019	904.409			249	0.127873	744.299			249	0.140692	804.477
250	0.151486	919.617			250	0.131268	759.616			250	0.141723	840.078
251	0.151196	929.799			251	0.128338	748.048			251	0.138342	790.358
252	0.150994	900.567			252	0.125712	743.507			252	0.138246	813.989
253	0.151139	913.394			253	0.123978	721.228			253	0.138475	849.643
254	0.150343	894.524			254	0.122529	705.204			254	0.136685	856.017
255	0.149936	891.205			255	0.119805	696.502			255	0.137781	832.304
256	0.150789	896.795			256	0.121461	680.886			256	0.140028	871.641
257	0.151929	919.292			257	0.1215	678.015			257	0.140166	811.569
258	0.152908	936.161			258	0.130575	740.826			258	0.140877	758.259
259	0.153302	914.81			259	0.130391	743.389			259	0.141205	806.505
260	0.152434	895.085			260	0.128072	784.036			260	0.139279	834.628
261	0.149861	868.765			261	0.132648	806.566			261	0.139024	811.338
262	0.153646	924.445			262	0.132689	776.202			262	0.141168	891.09
263	0.151187	910.712			263	0.13317	812.18			263	0.141105	799.06
264	0.152976	907.441			264	0.132559	773.774			264	0.137732	746.828
265	0.150802	949.295			265	0.131775	763.326			265	0.139305	778.764
266	0.147887	876.683			266	0.134718	746.698			266	0.136917	799.699
267	0.149385	904.082			267	0.13236	819.165			267	0.140591	873.992
268	0.150129	871.431			268	0.132079	766.008			268	0.140311	855.144
269	0.150988	901.926			269	0.132309	785.195			269	0.136652	834.351
270	0.152096	922.333			270	0.134475	745.376			270	0.13756	784.133
271	0.150993	886.254			271	0.134252	800.97			271	0.13818	836.881
272	0.14997	881.966			272	0.134238	819.756			272	0.137805	792.052
273	0.146918	910.821			273	0.129452	749.884			273	0.139815	814.214
274	0.148892	889.569			274	0.128625	794.459			274	0.141668	798.075
275	0.149095	885.947			275	0.132908	792.083			275	0.135769	814.408
276	0.151049	870.335			276	0.133167	735.812			276	0.140269	827.712
277	0.149885	868.388			277	0.132226	762.725			277	0.142112	833.111
278	0.146661	892.076			278	0.133142	783.033			278	0.141883	839.978
279	0.148528	902.818			279	0.133415	771.435			279	0.141666	805.444
280	0.146534	880.254			280	0.136008	837.196			280	0.143058	836.802
281	0.148138	846.744			281	0.134512	763.691			281	0.144547	849.925
282	0.149906	866.07			282	0.133754	756.358			282	0.14322	769.903
283	0.150263	903.476			283	0.132561	790.115			283	0.139906	826.347
284	0.150723	916.156			284	0.1354	765.667			284	0.143179	810.592
285	0.152334	911.169			285	0.134147	803.691			285	0.147608	887.214
286	0.150694	909.842			286	0.133248	791.509			286	0.149249	871.105
287	0.147374	874.394			287	0.134732	790.908			287	0.149673	889.045
288	0.145892	875.753			288	0.133512	789.494			288	0.147951	857.836
289	0.151459	923.831			289	0.13685	738.723			289	0.147779	938.821
290	0.150845	871.574			290	0.136348	781.155			290	0.147393	855.588
291	0.153442	873.214			291	0.133655	768.52			291	0.148719	852.859
292	0.151588	918.636			292	0.134466	798.575			292	0.151904	940.194
293	0.148748	898.02			293	0.137843	717.074			293	0.150841	919.937
294	0.153331	859.072			294	0.13741	865.6			294	0.149761	851.166
295	0.152587	910.857			295	0.137515	810.975			295	0.147642	875.841
296	0.149542	897.026			296	0.138417	768.194			296	0.145719	886.736
297	0.154371	868.934			297	0.137234	787.984			297	0.149265	884.676
298	0.154245	918.151			298	0.135925	803.442			298	0.146778	862.529
299	0.150598	885.54			299	0.135666	814.973			299	0.146238	839.417
300	0.152013	892.334			300	0.134753	744.913			300	0.144765	839.802
301	0.156713	981.406			301	0.132996	751.871			301	0.145876	862.965
302	0.156384	921.662			302	0.134363	778.083			302	0.146991	893.472
303	0.157122	972.959			303	0.136515	814.783			303	0.151668	907.123
304	0.156606	967.787			304	0.136446	809.18			304	0.151221	907.825
305	0.156473	907.791			305	0.135789	826.357			305	0.151852	941.602
306	0.15568	912.43			306	0.13675	791.925			306	0.15068	909.73
307	0.154608	946.946			307	0.134312	755.697			307	0.150763	909.154
308	0.15031	925.579			308	0.135182	787.126			308	0.151432	896.636
309	0.153096	926.764			309	0.13508	788.579			309	0.150334	944.473
310	0.154308	910.291			310	0.132889	761.817			310	0.146461	902.886
311	0.155595	877.952			311	0.135677	795.428			311	0.149491	820.563
312	0.161541	976.382			312	0.13642	825.995			312	0.150602	848.795
313	0.157276	959.63			313	0.134058	796.14			313	0.149734	848.565
314	0.160164	952.487			314	0.135335	795.502			314	0.149559	929.11
315	0.160357	936.632			315	0.132507	776.959			315	0.147001	844.828
316	0.162318	965.631			316	0.134814	801.54			316	0.148064	846.24
317	0.165808	1078.55			317	0.134432	773.686			317	0.150564	860.565
318	0.165441	999.714			318	0.131936	801.646			318	0.149558	924.904
319	0.16623	980.684			319	0.134132	776.099			319	0.148588	855.122
320	0.166572	967.892			320	0.136296	796.513			320	0.150117	933.873
321	0.168069	984.953			321	0.133881	737.846			321	0.148832	879.827
322	0.167073	990.754			322	0.131902	754.733			322	0.15194	879.427
323	0.16358	990.646			323	0.134079	782.178			323	0.150703	933.146
324	0.162472	963.968			324	0.136541	828.796			324	0.151522	881.483
325	0.164027	1006.68			325	0.13574	802.881			325	0.152021	879.573
326	0.168165	977.095			326	0.135937	786.689			326	0.150799	861.177
327	0.166007	999.52			327	0.134452	796.085			327	0.14964	900.141
328	0.164613	1016.94			328	0.136601	784.274			328	0.150794	887.739
329	0.169195	1023.59			329	0.135731	773.231			329	0.151498	880.372
330	0.167096	1019.38			330	0.130042	753.611			330	0.150892	862.995
331	0.164169	1006.89			331	0.134533	768.747			331	0.149385	881.28
332	0.163277	980.884			332	0.134883	780.724			332	0.146817	856.118
333	0.161522	971.332			333	0.135685	801.932			333	0.146702	844.227
334	0.162174	968.146			334	0.136933	833.039			334	0.150551	903.426
335	0.163872	979.116			335	0.137019	757.088			335	0.148138	911.212
336	0.162096	978.872			336	0.134863	835.201			336	0.151645	912.142
337	0.161974	987.329			337	0.135084	823.71			337	0.151086	941.235
338	0.162076	944.7			338	0.135406	772.818			338	0.150658	871.141
339	0.161949	979.981			339	0.135097	785.238			339	0.154535	914.425
340	0.164762	989.214			340	0.135062	828.617			340	0.153215	964.243
341	0.163743	974.099			341	0.132504	785.962			341	0.152886	906.734
342	0.161252	1021.08			342	0.13433	754.427			342	0.151127	919.876
343	0.163652	991.418			343	0.136522	741.714			343	0.148988	855.67
344	0.164883	992.621			344	0.13399	764.911			344	0.152916	940.263
345	0.165684	1024.78			345	0.134434	755.825			345	0.152032	906.646
346	0.16294	984.171			346	0.134444	864.073			346	0.150398	891.404
347	0.167431	970.039			347	0.134431	791.022			347	0.153329	906.754
348	0.166715	995.615			348	0.136505	783.631			348	0.155005	885.693
349	0.166176	1007.72			349	0.135548	777.871			349	0.152974	936.737
350	0.166694	949.83			350	0.136571	767.472			350	0.15387	898.036
351	0.165164	1025.79			351	0.133991	839.949			351	0.153015	903.51
352	0.164782	995.4			352	0.135055	803.819			352	0.153197	873.182
353	0.167623	1060.9			353	0.134298	819.522			353	0.15174	906.256
354	0.166902	954.692			354	0.133272	760.972			354	0.154663	947.255
355	0.165641	995.151			355	0.12833	742.014			355	0.15453	920.8
356	0.165666	998.871			356	0.135801	783.982			356	0.153257	921.187
357	0.165603	1029.61			357	0.136305	778.412			357	0.15015	910.048
358	0.167419	988.359			358	0.136067	845.905			358	0.149057	898.645
359	0.167703	983.597			359	0.13516	766.72			359	0.148383	871.52
360	0.165446	1012.78			360	0.135395	813.297			360	0.152969	929.795
361	0.166187	1012.68			361	0.132823	820.536			361	0.153363	838.83
362	0.16347	992.454			362	0.132783	764.009			362	0.152037	919.476
363	0.159976	945.241			363	0.135016	771.472			363	0.151241	957.354
364	0.1598	942.412			364	0.135933	796.756			364	0.15348	897.335
365	0.15892	967.913			365	0.133252	818.482			365	0.153703	942.012
366	0.160592	962.845			366	0.131932	774.496			366	0.15228	964.824
367	0.157934	906.303			367	0.134261	781.282			367	0.150641	918.894
368	0.160697	949.194			368	0.133153	803.275			368	0.151005	890.066
369	0.159497	975.99			369	0.131882	777.98			369	0.149507	930.017
370	0.163716	975.59			370	0.131124	766.269			370	0.151369	907.673
371	0.162195	953.484			371	0.13572	781.868			371	0.153272	915.154
372	0.164426	996.234			372	0.131215	761.927			372	0.152607	895.503
373	0.166725	1007.99			373	0.126155	744.567			373	0.148588	867.682
374	0.168421	1036.9			374	0.134482	785.451			374	0.14769	855.388
375	0.165688	986.255			375	0.136336	790.632			375	0.145112	851.544
376	0.167751	1016.65			376	0.135702	773.181			376	0.148534	853.204
377	0.166603	1023.78			377	0.13485	777.277			377	0.150944	905.173
378	0.164597	1018.55			378	0.133369	787.519			378	0.151959	870.501
379	0.166437	1024.23			379	0.12902	780.118			379	0.150754	920.613
380	0.165619	977.39			380	0.130693	747.46			380	0.152951	902.776
381	0.164897	936.31			381	0.132435	787.439			381	0.152989	910.254
382	0.162854	956.442			382	0.133467	809.346			382	0.153194	870.356
383	0.165073	1024.78			383	0.132616	733.256			383	0.151395	936.986
384	0.162035	983.65			384	0.13629	767.354			384	0.149929	887.368
385	0.164818	980.744			385	0.137079	821.871			385	0.1537	850.715
386	0.164056	1018.23			386	0.134536	796.333			386	0.151719	890.864
387	0.1682	1070.11			387	0.135009	810.651			387	0.151688	901.551
388	0.16648	999.893			388	0.136096	807.376			388	0.152342	909.035
389	0.162154	981.01			389	0.134734	799.613			389	0.151766	890.401
390	0.16231	933.669			390	0.134217	800.198			390	0.151438	909.531
391	0.168448	990.373			391	0.134386	775.574			391	0.150946	867.113
392	0.167613	1046.16			392	0.133311	800.688			392	0.149949	914.388
393	0.168904	956.764			393	0.135194	804.961			393	0.153271	903.604
394	0.16745	1010.57			394	0.134307	814.865			394	0.152233	881.427
395	0.168374	982.976			395	0.134182	801.098			395	0.149198	852.744
396	0.167325	1043.53			396	0.13411	780.341			396	0.150685	920.567
397	0.167898	966.392			397	0.134502	786.427			397	0.148983	907.782
398	0.167609	1000.84			398	0.135078	798.204			398	0.143018	851.867
399	0.17074	1059.36			399	0.132988	754.367			399	0.150819	879.579
400	0.168408	1039.95			400	0.136228	808.249			400	0.151083	933.994
401	0.16826	1032.09			401	0.139965	799.963			401	0.149948	903.095
402	0.167739	944.6			402	0.137879	806.874			402	0.153273	881.57
403	0.164196	1001.46			403	0.138339	808.361			403	0.149377	852.417
404	0.16598	1037.54			404	0.138253	818.388			404	0.148579	872.438
405	0.165077	1013.52			405	0.135402	760.246			405	0.146335	863.369
406	0.171392	1016.04			406	0.130006	792.139			406	0.153219	865.99
407	0.170139	997.785			407	0.138345	805.136			407	0.153115	931.61
408	0.165679	995.144			408	0.138097	781.58			408	0.154507	914.02
409	0.16497	1014.62			409	0.136683	772.658			409	0.151085	892.98
410	0.16513	984.942			410	0.13771	820.09			410	0.154822	943.709
411	0.164336	994.368			411	0.138617	772.527			411	0.152699	980.828
412	0.164088	981.634			412	0.138004	794.277			412	0.155649	870.336
413	0.165898	976.153			413	0.137262	798.723			413	0.15428	937.505
414	0.15832	975.402			414	0.137062	796.885			414	0.154875	922.072
415	0.165566	969.249			415	0.135397	789.015			415	0.150288	849.406
416	0.166797	968.463			416	0.138234	838.586			416	0.149935	878.446
417	0.168975	1037.34			417	0.134346	838.948			417	0.152776	942.553
418	0.166306	1017.85			418	0.129787	752.648			418	0.153922	882.535
419	0.163215	1018.59			419	0.134877	792.975			419	0.154346	946.481
420	0.166392	946.814			420	0.139251	813.999			420	0.15018	880.879
421	0.167733	1017			421	0.139393	816.094			421	0.149794	934.723
422	0.165637	992.821			422	0.138451	816.047			422	0.151617	916.324
423	0.165298	1008.38			423	0.136069	793.713			423	0.153758	895.439
424	0.166098	1011.46			424	0.140365	784.957			424	0.153271	875.826
425	0.171418	1007.24			425	0.140986	897.552			425	0.15548	990.399
426	0.170061	992.568			426	0.141186	818.54			426	0.150567	922.291
427	0.1678	1039.87			427	0.141088	876.325			427	0.153334	884.325
428	0.168926	1048.57			428	0.1398	788.127			428	0.155382	920.273
429	0.165959	1018.38			429	0.135913	809.282			429	0.156519	962.006
430	0.170451	1008.77			430	0.141517	804.481			430	0.154106	927.564
431	0.17088	1040.55			431	0.141121	830.668			431	0.154985	897.699
432	0.169282	1013.05			432	0.14054	837.108			432	0.156283	898.646
433	0.167042	1022.06			433	0.139981	812.23			433	0.156176	922.849
434	0.164364	994.361			434	0.139854	770.613			434	0.155619	958.43
435	0.161498	953.997			435	0.140694	869.407			435	0.154884	905.748
436	0.163128	953.257			436	0.139146	813.875			436	0.154972	906.149
437	0.165863	1042.27			437	0.142925	831.727			437	0.155182	908.545
438	0.167683	1015.4			438	0.142849	838.611			438	0.152212	934.673
439	0.166954	989.731			439	0.141158	834.094			439	0.151429	889.485
440	0.166893	997.463			440	0.140957	840.689			440	0.15482	945.838
441	0.17089	1023.8			441	0.141647	796.35			441	0.154767	895.674
442	0.16848	1056.28			442	0.14094	806.624			442	0.152662	917.018
443	0.164966	987.805			443	0.140509	794.612			443	0.154065	902.018
444	0.165525	976.015			444	0.139993	819.015			444	0.154616	931.248
445	0.163835	979.714			445	0.137061	818.122			445	0.152491	898.214
446	0.168121	986.283			446	0.13857	786.403			446	0.154762	931.659
447	0.168313	1009.52			447	0.140793	802.132			447	0.152403	921.295
448	0.165323	972.196			448	0.139583	844.832			448	0.146598	894.993
449	0.163122	1015			449	0.139567	800.025			449	0.146568	830.999
450	0.166805	992.242			450	0.139801	822.448			450	0.148238	890.292
451	0.161718	1004.68			451	0.138943	844.666			451	0.150283	913.309
452	0.166461	1007.35			452	0.139104	849.809			452	0.155868	931.369
453	0.168808	972.817			453	0.143436	819.815			453	0.155142	935.552
454	0.166459	1018.09			454	0.142588	858.059			454	0.153527	886.691
455	0.168405	999.545			455	0.141879	844.948			455	0.153617	879.288
456	0.166447	1001.81			456	0.138557	820.018			456	0.151314	921.719
457	0.167086	967.567			457	0.132095	761.622			457	0.14935	906.696
458	0.166118	1061.95			458	0.134693	779.605			458	0.156215	955.614
459	0.166911	1004.79			459	0.13336	793.14			459	0.156047	973.54
460	0.162803	965.079			460	0.13991	805.986			460	0.155295	884.622
461	0.162201	976.282			461	0.140483	851.632			461	0.157725	988.417
462	0.159377	965.325			462	0.140561	807.323			462	0.15718	944.118
463	0.165693	1015			463	0.14225	864.821			463	0.157625	925.24
464	0.166506	999.555			464	0.142747	830.669			464	0.154748	893.478
465	0.168136	971.671			465	0.143342	849.421			465	0.155047	964.118
466	0.167652	1023.66			466	0.141916	835.062			466	0.153394	912.556
467	0.167757	1013.32			467	0.141736	809.014			467	0.153364	896.16
468	0.16721	1004.56			468	0.139588	823.605			468	0.157835	879.595
469	0.168648	995.15			469	0.13888	826.819			469	0.156825	943.456
470	0.167275	1003.32			470	0.137804	814.601			470	0.156542	920.815
471	0.169288	1067.41			471	0.138869	843.345			471	0.153885	902.07
472	0.166386	1048.76			472	0.1396	845.435			472	0.155903	954.538
473	0.166953	1006.36			473	0.139667	844.668			473	0.150561	914.126
474	0.164504	940.039			474	0.142011	773.945			474	0.152725	909.995
475	0.164537	991.692			475	0.140329	823.889			475	0.156164	968.943
476	0.170047	1020.64			476	0.140357	772.793			476	0.152944	908.665
477	0.167898	1006.62			477	0.139989	863.962			477	0.155331	924.758
478	0.164995	1014.54			478	0.137857	846.779			478	0.155288	912.853
479	0.169229	974.342			479	0.138172	844.338			479	0.154514	916.719
480	0.165546	982.934			480	0.130998	741.878			480	0.157017	935.079
481	0.166911	994.582			481	0.130876	767.776			481	0.156365	939.602
482	0.167035	1003.46			482	0.135117	817.434			482	0.152475	919.754
483	0.165379	961.395			483	0.136163	809.917			483	0.150717	901.805
484	0.167638	980.362			484	0.137739	793.678			484	0.154183	908.482
485	0.167021	946.893			485	0.135364	759.1			485	0.15282	907.456
486	0.167594	1002.71			486	0.137658	779.649			486	0.154829	923.945
487	0.167147	1042.23			487	0.136463	840.749			487	0.154457	949.778
488	0.166826	1018.74			488	0.134717	812.094			488	0.153868	967.491
489	0.164812	981.833			489	0.135675	851.663			489	0.154752	909.884
490	0.168607	1018.74			490	0.140798	797.902			490	0.152178	953.425
491	0.168394	999.51			491	0.141282	775.324			491	0.149685	888.149
492	0.167359	1019.01			492	0.141549	893.358			492	0.149159	888.248
493	0.163531	986.517			493	0.139827	802.627			493	0.149835	943.323
494	0.166068	1014.93			494	0.141406	859.031			494	0.154165	945.47
495	0.170751	1053.73			495	0.14005	809.109			495	0.15419	924.488
496	0.169967	1040.98			496	0.140665	837.008			496	0.155532	920.131
497	0.165921	1028.26			497	0.140665	854.797			497	0.156622	957.019
498	0.164832	967.442			498	0.142383	836.208			498	0.154501	917.026
499	0.168258	1003.32			499	0.142404	819.778			499	0.153709	915.012
500	0.16862	1069.81			500	0.142552	838.128			500	0.152067	925.111
501	0.169497	1058.98			501	0.141653	830.138			501	0.151867	952.332
502	0.164226	990.198			502	0.140306	828.573			502	0.152663	940.266
503	0.164852	971.409			503	0.138932	841.007			503	0.151504	934.228
504	0.165639	989.949			504	0.142658	811.67			504	0.155831	872.944
505	0.163201	1019.67			505	0.142129	816.032			505	0.154109	919.09
506	0.164355	977.901			506	0.140125	820.697			506	0.154205	891.287
507	0.166634	996.698			507	0.13887	848.797			507	0.148173	902.406
508	0.167185	984.659			508	0.139315	833.848			508	0.147168	874.116
509	0.167772	1026.74			509	0.13863	826.849			509	0.155193	900.045
510	0.165106	978.655			510	0.141603	882.044			510	0.152832	919.523
511	0.164	1030.15			511	0.140643	800.078			511	0.153017	888.828
512	0.16604	935.517			512	0.137993	835.259			512	0.152767	875.282
513	0.164701	985.985			513	0.136327	835.808			513	0.154352	930.903
514	0.162547	966.966			514	0.137092	836.119			514	0.153335	857.82
515	0.164038	992.347			515	0.14062	814.368			515	0.15256	888.01
516	0.164038	1019.68			516	0.139772	799.163			516	0.154482	926.849
517	0.164657	1010.33			517	0.141562	894.396			517	0.152469	913.828
518	0.166282	1054.36			518	0.142205	825.098			518	0.151822	892.107
519	0.163024	1041.71			519	0.139289	794.178			519	0.153563	896.797
520	0.166173	981.187			520	0.135575	786.867			520	0.150244	910.74
521	0.160828	929.029			521	0.139216	806.883			521	0.151671	883.047
522	0.160388	990.375			522	0.141822	861.303			522	0.152752	960.212
523	0.163414	928.707			523	0.143237	853.03			523	0.148606	891.473
524	0.166753	996.409			524	0.140841	822.395			524	0.14986	886.208
525	0.165382	998.698			525	0.142778	845.82			525	0.148982	877.387
526	0.162779	949.8			526	0.141631	860.199			526	0.148013	913.587
527	0.163159	984.198			527	0.143519	852.825			527	0.152295	908.374
528	0.161335	962.246			528	0.143636	878.536			528	0.15218	921.676
529	0.160278	942.717			529	0.143503	817.839			529	0.150269	932.665
530	0.161058	1016.85			530	0.142577	867.077			530	0.153994	935.025
531	0.160803	959.398			531	0.142297	845.312			531	0.153868	884.238
532	0.159657	973.06			532	0.142615	851.019			532	0.155431	887.057
533	0.15788	988.101			533	0.142613	823.795			533	0.154739	895.886
534	0.161092	1030.82			534	0.139229	860.756			534	0.153757	940.691
535	0.160511	972.697			535	0.137193	850.393			535	0.152009	896.357
536	0.161073	931.542			536	0.1389	812.277			536	0.151324	875.604
537	0.161252	898.721			537	0.142488	848.182			537	0.152615	913.882
538	0.160861	934.118			538	0.143522	845.678			538	0.151805	906.923
539	0.156332	942.117			539	0.143696	864.8			539	0.14934	907.263
540	0.162213	957.373			540	0.141578	846.087			540	0.147202	885.702
541	0.157796	947.206			541	0.140709	854.181			541	0.15309	925.385
542	0.158019	960.539			542	0.137714	835.476			542	0.152031	940.002
543	0.158484	920.925			543	0.140294	767.92			543	0.149289	888.446
544	0.1607	920.561			544	0.138155	858.928			544	0.149826	900.519
545	0.159806	958.443			545	0.13917	788.964			545	0.147395	884.488
546	0.16067	1013.55			546	0.140141	836.235			546	0.144188	836.893
547	0.162175	945.71			547	0.140477	859.264			547	0.151389	882.57
548	0.159228	991.387			548	0.142131	855.991			548	0.149524	909.009
549	0.15746	904.842			549	0.140703	813.68			549	0.150535	857.83
550	0.156477	923.371			550	0.14231	821.379			550	0.153149	906.574
551	0.158628	936.015			551	0.141672	844.187			551	0.14897	884.452
552	0.157591	916.147			552	0.142725	839.979			552	0.155488	930.311
553	0.161771	958.551			553	0.142187	811.235			553	0.155939	934.445
554	0.165145	958.059			554	0.141181	840.479			554	0.156063	888.387
555	0.161757	1005.39			555	0.142485	873.367			555	0.155179	894.976
556	0.162791	1078.32			556	0.140792	845.146			556	0.150369	902.378
557	0.166404	965.503			557	0.138756	822.506			557	0.15288	918.082
558	0.164649	1011.03			558	0.140616	867.914			558	0.151756	865.484
559	0.164955	944.181			559	0.138159	825.979			559	0.15494	917.879
560	0.163522	981.576			560	0.140763	852.212			560	0.156812	912.524
561	0.161775	955.067			561	0.137336	821.279			561	0.159316	949.554
562	0.164548	991.513			562	0.138368	802.565			562	0.155062	874.336
563	0.160794	962.521			563	0.141879	843.859			563	0.157461	961.972
564	0.160665	959.022			564	0.14258	825.265			564	0.158664	892.559
565	0.159569	932.773			565	0.142535	914.42			565	0.158543	906.343
566	0.16178	940.309			566	0.142377	864.031			566	0.156684	964.167
567	0.163247	923.281			567	0.140507	822.322			567	0.1561	949.161
568	0.163639	1004.61			568	0.137626	795.622			568	0.156653	900.899
569	0.159513	1008.27			569	0.141649	816.75			569	0.157514	916.163
570	0.162708	931.695			570	0.142551	861.903			570	0.157602	955.689
571	0.16055	898.872			571	0.140818	808.314			571	0.156176	896.405
572	0.158976	960.713			572	0.143497	835.359			572	0.157647	937.091
573	0.163812	988.848			573	0.138918	776.5			573	0.154899	938.139
574	0.164831	988.516			574	0.138366	810.978			574	0.150674	920.21
575	0.164225	953.079			575	0.141128	818.632			575	0.145042	909.786
576	0.162792	997.893			576	0.142258	891.261			576	0.151494	869.455
577	0.159177	954.212			577	0.141842	853.898			577	0.155814	919.814
578	0.165657	971.007			578	0.142868	845.79			578	0.154753	894.51
579	0.164595	978.254			579	0.144104	880.159			579	0.151155	923.844
580	0.162488	962.783			580	0.142143	860.06			580	0.14462	882.628
581	0.161355	996.493			581	0.141915	822.65			581	0.147337	859.286
582	0.164087	977.984			582	0.14038	837.281			582	0.148582	937.907
583	0.166251	1047.86			583	0.14157	834.893			583	0.152346	861.129
584	0.162489	994.061			584	0.139999	752.194			584	0.155811	886.135
585	0.16343	1031.29			585	0.139861	826.348			585	0.153579	918.714
586	0.163364	979.872			586	0.142986	853.385			586	0.152235	906.101
587	0.158248	909.246			587	0.147246	842.872			587	0.15359	916.924
588	0.160469	952.634			588	0.146961	866.613			588	0.155101	963.012
589	0.161615	963.925			589	0.146177	854.598			589	0.155781	901.797
590	0.160382	1009.35			590	0.143641	892.965			590	0.156054	905.859
591	0.160182	942.744			591	0.144774	867.788			591	0.153805	949.643
592	0.163808	952.043			592	0.142594	863.391			592	0.152739	913.985
593	0.163338	981.256			593	0.141907	791.775			593	0.154422	909.847
594	0.164188	1001.28			594	0.146834	863.65			594	0.153583	909.687
595	0.162938	943.117			595	0.142381	849.463			595	0.149756	915.346
596	0.160447	893.281			596	0.146617	835.087			596	0.155104	911.754
597	0.15685	944.959			597	0.147113	893.297			597	0.15501	910.127
598	0.163115	926.071			598	0.146607	855.008			598	0.152974	913.976
599	0.161925	964.263			599	0.146943	882.893			599	0.152695	926.15
600	0.164179	970.628			600	0.143854	832.355			600	0.153011	915.974
601	0.164096	990.271			601	0.144925	883.01			601	0.152643	893.366
602	0.162286	976.043			602	0.145981	869.788			602	0.15589	884.47
603	0.161828	977.47			603	0.146349	879.369			603	0.153532	955.138
604	0.164728	945.083			604	0.147484	835.752			604	0.155051	961.823
605	0.164348	993.236			605	0.147493	849.018			605	0.153151	920.344
606	0.162127	942.597			606	0.14947	891.376			606	0.152649	920.783
607	0.165461	960.432			607	0.148122	884.145			607	0.154977	923.851
608	0.165268	981.56			608	0.150313	895.778			608	0.155427	941.535
609	0.162052	982.649			609	0.150297	875.322			609	0.153295	977.487
610	0.16166	945.597			610	0.146573	864.264			610	0.152037	866.506
611	0.161924	988.02			611	0.140432	791.092			611	0.151643	904.359
612	0.162376	1001.81			612	0.143818	895.626			612	0.152514	898.709
613	0.162875	976.961			613	0.147772	848.069			613	0.155384	977.594
614	0.161501	979.014			614	0.148865	873.393			614	0.155138	912.079
615	0.162575	928.129			615	0.144997	854.216			615	0.154492	882.312
616	0.163492	1005.94			616	0.14877	914.648			616	0.151178	919.779
617	0.163265	951.018			617	0.149629	883.779			617	0.148543	938.123
618	0.161128	991.362			618	0.148379	870.014			618	0.154209	934.327
619	0.161671	941.766			619	0.14812	903.71			619	0.151385	910.041
620	0.165652	947.251			620	0.146027	851.239			620	0.152534	916.894
621	0.161345	946.41			621	0.143336	855			621	0.148175	869.935
622	0.165355	1006.1			622	0.141231	854.012			622	0.148934	925.244
623	0.164496	994.521			623	0.144121	807.469			623	0.148178	894.399
624	0.16653	975.41			624	0.145406	844.757			624	0.148275	904.073
625	0.161704	1009.97			625	0.145422	865.388			625	0.152982	891.381
626	0.160088	998.309			626	0.146191	924.947			626	0.153505	925.86
627	0.167371	983.676			627	0.144819	858.785			627	0.151926	891.764
628	0.170127	1016.59			628	0.144937	857.446			628	0.149631	883.74
629	0.1683	1044.88			629	0.144885	873.486			629	0.152037	872.756
630	0.166933	1030.14			630	0.143258	872.269			630	0.149138	934.903
631	0.169814	1009.67			631	0.146846	851.966			631	0.152938	897.736
632	0.17103	1029.09			632	0.147614	837.55			632	0.154438	956.85
633	0.171219	1008.11			633	0.145916	849.717			633	0.149157	871.187
634	0.167521	1019.5			634	0.144601	846.908			634	0.147548	864.231
635	0.170562	1060.11			635	0.145338	834.489			635	0.152935	925.818
636	0.173348	1014.31			636	0.144961	866.546			636	0.150857	909.27
637	0.172928	1010.2			637	0.144726	812.067			637	0.152708	901.328
638	0.174461	1022.02			638	0.146109	858.221			638	0.156659	932.65
639	0.169252	1013.97			639	0.143977	862.193			639	0.153611	953.733
640	0.167936	1039.17			640	0.144052	896.032			640	0.155873	916.722
641	0.174194	1068.09			641	0.142077	851.442			641	0.153474	933.279
642	0.173026	1064.96			642	0.146043	841.292			642	0.152541	909.33
643	0.17468	1033.12			643	0.144536	850.819			643	0.153062	923.372
644	0.172225	1031.42			644	0.140313	873.712			644	0.151615	898.237
645	0.170664	1031.86			645	0.146547	876.098			645	0.149953	906.956
646	0.167079	1013.59			646	0.142921	873.113			646	0.155475	893.142
647	0.16921	989.335			647	0.150729	872.068			647	0.15157	884.965
648	0.167226	1008.21			648	0.148746	850.542			648	0.152157	934.583
649	0.163043	1000.83			649	0.148682	890.435			649	0.149465	908.242
650	0.169204	984.716			650	0.147799	870.478			650	0.151317	885.44
651	0.173225	1025.48			651	0.149686	908.813			651	0.14966	859.048
652	0.175025	1027.95			652	0.149947	903.483			652	0.149694	870.763
653	0.172102	1039.99			653	0.146542	881.613			653	0.155674	901.837
654	0.173134	1065.91			654	0.149852	895.322			654	0.154389	973.221
655	0.174922	1055.13			655	0.145273	844.375			655	0.153568	881.896
656	0.175746	1058.4			656	0.143303	890.454			656	0.154482	882.116
657	0.172512	1071.86			657	0.140279	833.489			657	0.152693	912.505
658	0.170485	1072.09			658	0.140531	806.95			658	0.155099	940.377
659	0.170071	1039.47			659	0.147361	862.073			659	0.156023	910.118
660	0.171233	1002.43			660	0.150988	888.69			660	0.153737	926.801
661	0.173301	1033.52			661	0.149448	905.004			661	0.155381	935.976
662	0.174474	1053.46			662	0.148019	845.345			662	0.15627	974.949
663	0.171534	1060.79			663	0.147759	849.163			663	0.15428	916.053
664	0.174968	1072.7			664	0.147499	871.366			664	0.152512	871.155
665	0.174784	1029.28			665	0.147822	846.73			665	0.156044	869.037
666	0.171737	1053.81			666	0.147223	887.519			666	0.156466	903.443
667	0.169497	997.556			667	0.145888	853.022			667	0.156436	905.97
668	0.166341	1037.92			668	0.146431	893.225			668	0.154421	914.087
669	0.173683	1022.78			669	0.141684	809.8			669	0.15399	931.336
670	0.172691	1053.8			670	0.147212	840.944			670	0.153728	901.607
671	0.167536	1034.61			671	0.149318	893.72			671	0.148719	923.228
672	0.170128	1063.55			672	0.148366	884.877			672	0.155988	888.137
673	0.175103	1058.23			673	0.147453	847.012			673	0.155766	942.543
674	0.174543	1022.22			674	0.145357	818.998			674	0.156204	893.803
675	0.173934	1033.51			675	0.143319	897.33			675	0.151588	908.68
676	0.173004	1057.05			676	0.143972	874.221			676	0.153676	973.177
677	0.172066	1055.72			677	0.146319	872.502			677	0.150017	882.276
678	0.172049	1029.91			678	0.145882	836.27			678	0.153623	919.794
679	0.169553	1017.34			679	0.143342	874.526			679	0.15634	913.151
680	0.17372	1020.65			680	0.138472	874.824			680	0.154491	894.952
681	0.172212	1087.61			681	0.134697	848.797			681	0.152639	934.949
682	0.170552	1044.52			682	0.135627	790.635			682	0.154264	939.584
683	0.172683	1053.77			683	0.135309	766.626			683	0.150645	905.678
684	0.169167	989.706			684	0.142046	816.171			684	0.151237	914.794
685	0.172917	1003.03			685	0.141361	801.266			685	0.143912	906.641
686	0.175444	1024.34			686	0.141716	836.648			686	0.151613	894.009
687	0.175098	1040.15			687	0.140495	795.37			687	0.152157	932.174
688	0.175254	1037.47			688	0.137288	786.547			688	0.154499	924.946
689	0.175921	1079.87			689	0.138373	856.195			689	0.155768	918.096
690	0.175684	1092.97			690	0.135162	817.147			690	0.154734	950.853
691	0.171884	1038.28			691	0.135464	798.694			691	0.152441	932.311
692	0.174355	1034.04			692	0.135545	798.497			692	0.15557	923.653
693	0.177796	994.821			693	0.13959	812.459			693	0.153479	895.112
694	0.172966	1101.87			694	0.141745	825.84			694	0.149487	880.935
695	0.175671	1080.72			695	0.140678	824.112			695	0.146244	888.553
696	0.175993	1063.54			696	0.137719	821.065			696	0.146342	867.8
697	0.173982	1047.29			697	0.136594	812.266			697	0.151345	863.992
698	0.177164	1068.01			698	0.134884	805.707			698	0.151639	909.186
699	0.173858	1093.67			699	0.137431	757.082			699	0.154811	904.764
700	0.172448	1083.6			700	0.141964	817.825			700	0.151249	907.465
701	0.175365	989.191			701	0.139395	881.61			701	0.155322	947.66
702	0.171107	1030.99			702	0.134033	822.207			702	0.156758	911.607
703	0.173014	1098.57			703	0.130203	759.013			703	0.156274	912.559
704	0.171675	1018.81			704	0.13969	769.738			704	0.152932	902.645
705	0.172885	1054.2			705	0.142327	853.016			705	0.155002	937.685
706	0.173896	1053.14			706	0.141511	840.583			706	0.153291	858.096
707	0.171172	1077.19			707	0.136781	782.42			707	0.152323	921.253
708	0.173021	1052.39			708	0.141423	818.703			708	0.15428	856.79
709	0.173016	1049.13			709	0.140302	803.743			709	0.153667	908.364
710	0.170172	1026.5			710	0.140699	878.101			710	0.155364	950.338
711	0.174319	1080.97			711	0.142566	904.715			711	0.155408	901.844
712	0.176132	1077.15			712	0.140439	847.243			712	0.152042	868.314
713	0.173419	1088.69			713	0.13878	810.8			713	0.153945	870.79
714	0.171751	1055.34			714	0.136453	832.166			714	0.153122	900.272
715	0.172277	1021.8			715	0.135894	779.351			715	0.153546	945.61
716	0.172215	1067.6			716	0.137577	799.393			716	0.154256	960.212
717	0.174158	1019.01			717	0.140412	814.817			717	0.153115	906.675
718	0.173695	1031.73			718	0.138332	804.665			718	0.153089	944.636
719	0.169177	1027.05			719	0.140394	839.193			719	0.154916	931.692
720	0.172701	1075.91			720	0.138836	835.055			720	0.154039	930.16
721	0.174334	1113.71			721	0.139057	860.463			721	0.153074	876.952
722	0.176743	1040.59			722	0.138478	807.62			722	0.150667	928.435
723	0.17675	1040.93			723	0.131174	793.373			723	0.152361	878.175
724	0.176651	1100.42			724	0.133379	744.547			724	0.153822	920.2
725	0.173627	1024.03			725	0.136227	790.962			725	0.154753	949.604
726	0.172442	1006.12			726	0.136725	815.296			726	0.154423	913.88
727	0.168305	972.475			727	0.137691	790.623			727	0.151188	890.465
728	0.170193	1086.65			728	0.139236	843.685			728	0.153373	901.993
729	0.171342	1082.03			729	0.135262	777.005			729	0.151328	934.906
730	0.172057	1056.83			730	0.134378	795.34			730	0.149867	898.755
731	0.176572	1013.06			731	0.134363	791.682			731	0.15265	902.027
732	0.176809	1097.56			732	0.135865	839.127			732	0.15385	912.54
733	0.173934	1081.1			733	0.138897	822.466			733	0.153358	957.29
734	0.170586	1061.33			734	0.142406	834.124			734	0.150347	907.892
735	0.169623	997.507			735	0.142038	797.286			735	0.153977	852.827
736	0.170121	1042.88			736	0.144111	850.362			736	0.152521	873.989
737	0.17329	1071.99			737	0.143459	849.557			737	0.153953	953.662
738	0.17345	1015.06			738	0.141289	872.158			738	0.154908	939.737
739	0.173158	1030.54			739	0.13944	807.484			739	0.152126	889.124
740	0.174696	1037.08			740	0.14076	843.872			740	0.150387	891.638
741	0.171157	1033.08			741	0.142169	813.122			741	0.156586	934.144
742	0.169306	1042.2			742	0.138889	828.084			742	0.15001	886.896
743	0.174904	1023.13			743	0.138338	854.311			743	0.147298	894.398
744	0.174581	1047.8			744	0.141869	806.076			744	0.150081	907.037
745	0.172799	1060.67			745	0.137619	796.791			745	0.153379	930.265
746	0.172018	1077.41			746	0.138073	786.724			746	0.152223	915.778
747	0.172707	1032.85			747	0.135835	810.308			747	0.153605	909.056
748	0.172023	1010.58			748	0.140375	780.684			748	0.150512	873.427
749	0.170636	1053.36			749	0.140173	827.387			749	0.147584	872.647
750	0.172297	1015.6			750	0.143591	844.273			750	0.148232	904.11
751	0.173833	1038.16			751	0.142217	849.925			751	0.153213	929.161
752	0.173586	1083.01			752	0.144161	874.48			752	0.151608	911.901
753	0.173669	1061.13			753	0.142578	839.181			753	0.152477	883.698
754	0.168069	1017.23			754	0.142505	826.791			754	0.151458	880.709
755	0.175867	995.902			755	0.140166	833.824			755	0.150184	951.757
756	0.174979	1105.12			756	0.140981	813.713			756	0.154847	952.897
757	0.172284	1009.59			757	0.142766	861.58			757	0.154494	899.114
758	0.176436	1064.96			758	0.145147	867.986			758	0.153316	891.536
759	0.175441	1117.57			759	0.144169	790.404			759	0.152214	922.789
760	0.172963	1051.61			760	0.141842	842.141			760	0.154815	926.834
761	0.173193	1059.36			761	0.143448	835.268			761	0.156365	993.765
762	0.173113	1001.96			762	0.14273	844.097			762	0.155237	903.553
763	0.170511	1012.58			763	0.143463	845.147			763	0.152546	896.92
764	0.166413	1007.48			764	0.144645	866.015			764	0.1513	876.245
765	0.163493	985.113			765	0.144278	882.584			765	0.155522	945.123
766	0.167294	1010.43			766	0.142571	885.535			766	0.155291	908.537
767	0.168217	964.953			767	0.137089	837.57			767	0.15596	923.649
768	0.172799	1058.01			768	0.144532	812.125			768	0.15287	858.512
769	0.173073	1103.64			769	0.143515	842.878			769	0.153877	933.36
770	0.174238	1076.18			770	0.137233	801.834			770	0.155544	914.201
771	0.177046	1100.99			771	0.137449	812.8			771	0.151569	922.892
772	0.176665	1002.28			772	0.139089	815.487			772	0.154057	872.01
773	0.173832	1095.05			773	0.14031	819.751			773	0.154246	909.522
774	0.172625	993.319			774	0.137604	803.7			774	0.150639	859.14
775	0.173647	998.395			775	0.141568	812.359			775	0.151164	949.861
776	0.171489	980.756			776	0.144498	867.315			776	0.147209	907.643
777	0.168619	1015.48			777	0.142919	847.255			777	0.148399	867.091
778	0.174631	1034.57			778	0.14328	854.143			778	0.154525	871.261
779	0.173199	1054.46			779	0.144777	889.218			779	0.153537	928.324
780	0.171116	1065.67			780	0.143425	841.322			780	0.152523	942.035
781	0.168185	990.008			781	0.141758	809.322			781	0.153115	910.511
782	0.173452	1041.1			782	0.139793	828.269			782	0.149734	876.122
783	0.171022	1083.92			783	0.138187	788.799			783	0.155281	905.231
784	0.172876	1028.59			784	0.141465	836.52			784	0.149579	907.541
785	0.170815	1010.94			785	0.14443	878.191			785	0.150952	901.492
786	0.170305	1010.71			786	0.141136	836.486			786	0.151733	848.405
787	0.168841	1006.46			787	0.142891	845.701			787	0.150936	877.415
788	0.172416	1064.81			788	0.14332	844.117			788	0.150198	828.143
789	0.173452	1020.63			789	0.14416	869.831			789	0.154249	964.028
790	0.174078	1036			790	0.143198	834.657			790	0.154493	953.296
791	0.174021	1016.73			791	0.143677	814.376			791	0.151164	898.336
792	0.170936	1085.79			792	0.143288	823.644			792	0.153363	913.653
793	0.174313	1062.47			793	0.142401	827.825			793	0.152853	932.648
794	0.171795	974.024			794	0.140638	844.371			794	0.153206	886.369
795	0.174655	1047.94			795	0.141382	842.512			795	0.151278	912.31
796	0.174458	1046.3			796	0.144689	832.961			796	0.155521	912.78
797	0.173586	1093.69			797	0.145654	839.623			797	0.156176	885.597
798	0.173585	1039.01			798	0.14601	871.907			798	0.154939	938.373
799	0.171692	1011.6			799	0.145822	867.36			799	0.154455	952.92
800	0.175417	972.768			800	0.144028	869.083			800	0.154629	901.103
801	0.172257	1103.51			801	0.141243	809.022			801	0.155391	879.137
802	0.17441	1030.2			802	0.138831	797.997			802	0.156488	915.776
803	0.175278	1088.07			803	0.140304	882.317			803	0.15571	945.634
804	0.173937	1039.81			804	0.141502	835.701			804	0.155973	927.679
805	0.170991	1094.36			805	0.139457	852.198			805	0.154878	930.736
806	0.170436	1018.47			806	0.144119	792.596			806	0.152918	939.734
807	0.173949	1019.73			807	0.143829	828.006			807	0.151839	898.597
808	0.173542	1034.44			808	0.143776	877.965			808	0.154542	931.681
809	0.175298	1057.08			809	0.143595	824.684			809	0.156917	872.846
810	0.173759	1090.07			810	0.138451	838.214			810	0.155425	900.845
811	0.174896	1041.14			811	0.139682	804.892			811	0.15584	919.076
812	0.170808	962.888			812	0.140925	864.971			812	0.154183	956.402
813	0.171081	1007.11			813	0.135352	797.882			813	0.151128	873.566
814	0.17407	1067.31			814	0.144538	824.352			814	0.149835	899.143
815	0.172056	1005.15			815	0.147276	893.178			815	0.152052	868.425
816	0.175891	1032.72			816	0.147618	842.807			816	0.155282	938.268
817	0.173549	1036.78			817	0.147116	833.554			817	0.154471	928.932
818	0.173401	1046.56			818	0.146265	842.369			818	0.153033	935.208
819	0.175221	1083.94			819	0.148822	856.136			819	0.156557	909.429
820	0.176087	1112.75			820	0.151522	933.216			820	0.155137	958.24
821	0.176212	1027.91			821	0.149697	902.879			821	0.154802	908.33
822	0.174017	1057.51			822	0.150774	929.138			822	0.153464	948.244
823	0.172968	1065.67			823	0.146323	902.963			823	0.154542	917.946
824	0.174611	1081.49			824	0.149629	894.315			824	0.155677	938.403
825	0.169775	990.568			825	0.153199	935.049			825	0.151472	915.332
826	0.174417	1064.12			826	0.154016	889.777			826	0.154978	914.639
827	0.178221	1060.33			827	0.151715	914.34			827	0.154719	911.606
828	0.176396	1077			828	0.152313	879.029			828	0.153418	932.911
829	0.173602	1065.17			829	0.154697	903.311			829	0.151109	911.118
830	0.170384	1038.9			830	0.157442	933.372			830	0.154061	937.954
831	0.172998	1063.85			831	0.156557	929.956			831	0.153367	876.691
832	0.174736	993.198			832	0.156325	912.728			832	0.152628	899.99
833	0.172767	1028.82			833	0.155802	925.516			833	0.153638	892.473
834	0.173639	1056.75			834	0.155302	926.212			834	0.152573	915.455
835	0.173521	1055.26			835	0.153922	896.603			835	0.153032	951.156
836	0.172257	1003.32			836	0.154012	872.425			836	0.15409	926.714
837	0.172972	1034.36			837	0.152105	930.372			837	0.153357	907.453
838	0.171526	1054.58			838	0.153843	912.138			838	0.155712	912.462
839	0.170037	1050.65			839	0.149537	919.088			839	0.155579	917.437
840	0.174681	995.129			840	0.153574	884.486			840	0.153652	888.832
841	0.176476	1082.97			841	0.153424	932.814			841	0.150884	895.136
842	0.173024	1056.88			842	0.154231	956.753			842	0.15415	899.09
843	0.168572	1041.31			843	0.153358	896.102			843	0.155823	903.737
844	0.170992	1038.26			844	0.150971	963.184			844	0.157633	958.755
845	0.170274	1020.55			845	0.149279	914.326			845	0.15598	913.698
846	0.170883	990.665			846	0.15281	875.237			846	0.153229	894.575
847	0.172731	1084.94			847	0.155813	892.482			847	0.151947	892.083
848	0.172186	1042.73			848	0.154472	943.893			848	0.152408	967.084
849	0.174539	1058.91			849	0.155982	952.637			849	0.151948	921.399
850	0.169601	1056.42			850	0.155515	916.713			850	0.154735	940.629
851	0.174177	1067.27			851	0.15552	875.566			851	0.155009	925.124
852	0.172236	1093.74			852	0.156166	959.701			852	0.154658	928.176
853	0.171754	998.62			853	0.156133	938.736			853	0.154844	893.909
854	0.173907	1030.36			854	0.156411	904.492			854	0.153381	887.932
855	0.175699	1063.9			855	0.15539	909.013			855	0.153588	884.438
856	0.168976	1049			856	0.153136	914.722			856	0.155279	902.816
857	0.174508	1028.58			857	0.154239	889.77			857	0.155577	920.561
858	0.176753	1083.78			858	0.152382	911.905			858	0.153426	921.533
859	0.175883	1056.64			859	0.149609	893.649			859	0.153445	899.205
860	0.173989	1044.18			860	0.154594	909.669			860	0.151589	904.955
861	0.17704	1076.83			861	0.153958	872.327			861	0.151404	869.864
862	0.174245	1102.08			862	0.152665	874.711			862	0.154279	909.722
863	0.172873	1064.5			863	0.155056	930.752			863	0.151946	922.664
864	0.171592	962.778			864	0.154505	950.053			864	0.14968	914.917
865	0.173156	1069.02			865	0.153577	899.452			865	0.15165	888.174
866	0.172174	1051.44			866	0.154368	873.908			866	0.154162	871.553
867	0.17295	1102.78			867	0.153779	931.86			867	0.153403	902.795
868	0.171812	1017.81			868	0.152946	929.508			868	0.155175	912.315
869	0.167368	1009.32			869	0.151207	868.092			869	0.154794	959.778
870	0.173274	1017.54			870	0.153143	907.075			870	0.14809	905.155
871	0.171855	970.138			871	0.149704	951.966			871	0.14949	864.84
872	0.170148	997.277			872	0.151554	906.974			872	0.147506	882
873	0.171559	1069.44			873	0.153823	891.254			873	0.152272	888.664
874	0.167562	1017.79			874	0.151231	891.174			874	0.152773	916.354
875	0.166844	1003.43			875	0.149622	872.084			875	0.14903	886.138
876	0.163956	969.852			876	0.155449	857.904			876	0.151515	899.704
877	0.174956	1113.06			877	0.157387	921.958			877	0.150827	902.799
878	0.169507	1062.33			878	0.155083	954.128			878	0.154678	946.616
879	0.169243	1064.36			879	0.152818	953.521			879	0.152212	932.986
880	0.168511	1030.02			880	0.152422	914.259			880	0.151552	910.715
881	0.16732	1013.62			881	0.153413	881.474			881	0.151579	889.489
882	0.164812	956.153			882	0.151538	859.545			882	0.153653	923.284
883	0.164363	1039.52			883	0.155632	935.402			883	0.151884	896.632
884	0.171246	1111.12			884	0.153919	956.405			884	0.153441	953.337
885	0.176042	1077.08			885	0.152334	922.86			885	0.153674	925.519
886	0.17409	1101.73			886	0.155007	925.962			886	0.150985	892.131
887	0.172951	1067.7			887	0.156203	934.878			887	0.152967	901.966
888	0.173473	1022.26			888	0.155611	937.452			888	0.152678	812.051
889	0.171938	1023			889	0.15354	910.594			889	0.152189	909.898
890	0.174882	1086.41			890	0.155938	926.349			890	0.153113	912.781
891	0.173109	1054.84			891	0.154349	891.781			891	0.155336	896.734
892	0.173166	1036.78			892	0.154735	927.034			892	0.15427	985.884
893	0.173118	992.093			893	0.153727	901.665			893	0.15222	919.914
894	0.171433	1044.25			894	0.154258	931.576			894	0.15372	901.387
895	0.17066	999.095			895	0.15092	895.817			895	0.154688	900.117
896	0.173018	1053.13			896	0.152727	924.21			896	0.154385	920.247
897	0.170702	1057.4			897	0.152393	881.109			897	0.15513	904.048
898	0.175917	1055.47			898	0.152775	929.135			898	0.155523	919.577
899	0.174441	1059.98			899	0.155075	930.53			899	0.154032	927.153
900	0.172341	1053.32			900	0.153927	926.728			900	0.155541	925.586
901	0.176384	1047.67			901	0.151153	875.052			901	0.155405	939.634
902	0.175585	1114.53			902	0.150024	854.47			902	0.155808	953.089
903	0.174292	1078.04			903	0.155481	937.037			903	0.153098	861.114
904	0.172661	1046.56			904	0.154666	937.638			904	0.151146	936.157
905	0.171003	987.188			905	0.154273	942.193			905	0.15057	834.711
906	0.175366	1071.61			906	0.156858	920.867			906	0.155082	924.816
907	0.173208	1106.21			907	0.155296	926.769			907	0.153073	919.049
908	0.170529	996.608			908	0.154898	937.89			908	0.152004	924.182
909	0.170143	1066.16			909	0.154306	900.962			909	0.155853	976.945
910	0.171026	1031.65			910	0.153274	888.294			910	0.154936	942.48
911	0.171484	1026.53			911	0.149018	881.206			911	0.152166	935.408
912	0.170976	1022.69			912	0.154246	863.345			912	0.152263	880.016
913	0.16885	1029.29			913	0.15331	939.688			913	0.154281	960.18
914	0.174093	1024.32			914	0.154421	895.846			914	0.147167	936.39
915	0.174711	1041.32			915	0.156057	918.343			915	0.148995	906.737
916	0.173592	1081.22			916	0.155402	857.601			916	0.152407	880.309
917	0.17081	1037.6			917	0.156068	950.764			917	0.153623	905.186
918	0.167329	1029.19			918	0.153158	956.984			918	0.153343	943.204
919	0.170531	1018.25			919	0.149183	940.173			919	0.15579	913.215
920	0.173233	1019.42			920	0.152892	877.688			920	0.154079	929.673
921	0.170688	981.233			921	0.152956	878.573			921	0.153003	904.269
922	0.167518	1031.75			922	0.153893	919.623			922	0.154435	910.884
923	0.169897	1002.26			923	0.153113	951.519			923	0.155672	939.569
924	0.169006	1003.51			924	0.15265	930.441			924	0.152878	916.512
925	0.168086	989.868			925	0.153452	883.588			925	0.152679	915.563
926	0.173332	1048.84			926	0.153218	972.171			926	0.154092	888.945
927	0.173588	1047.39			927	0.150821	931.841			927	0.155876	988.267
928	0.173056	1072.54			928	0.148936	863.009			928	0.154284	899.291
929	0.173042	1050.61			929	0.150114	843.563			929	0.153776	928.583
930	0.175865	1024.37			930	0.151392	849.874			930	0.15389	918.114
931	0.174505	1069.66			931	0.150879	926.806			931	0.154148	900.126
932	0.17193	1074.19			932	0.151999	893.095			932	0.153994	875.168
933	0.169535	1011.03			933	0.155584	911.579			933	0.152897	920.198
934	0.172992	1000.24			934	0.153367	924.33			934	0.155305	906.892
935	0.175793	1109.57			935	0.154645	888.735			935	0.152822	908.697
936	0.176031	1023.36			936	0.15484	920.224			936	0.151438	890.726
937	0.176333	1101.76			937	0.155211	981.159			937	0.153884	872.774
938	0.173809	1063.1			938	0.153171	909.155			938	0.1512	908.221
939	0.173036	1085.09			939	0.152534	903.356			939	0.145357	870.033
940	0.171612	1077.19			940	0.156857	903.273			940	0.147702	842.516
941	0.170063	1021.57			941	0.156566	892.357			941	0.152439	925.485
942	0.171618	1035.81			942	0.154977	943.64			942	0.151392	933.714
943	0.174808	1101.12			943	0.155961	965.483			943	0.151938	902.87
944	0.173891	1025.71			944	0.155714	915.43			944	0.150889	874.213
945	0.172905	1061.69			945	0.155667	944.544			945	0.149828	791.179
946	0.174742	1058.38			946	0.156344	908.614			946	0.153501	901.164
947	0.174395	1015.96			947	0.154764	935.699			947	0.154165	914.096
948	0.172268	1044.84			948	0.153939	934.303			948	0.151329	919.044
949	0.170343	1030.3			949	0.156235	956.823			949	0.151019	911.791
950	0.173706	1031.38			950	0.154855	910.769			950	0.149094	886.068
951	0.172279	1060.36			951	0.150572	910.959			951	0.151221	893.838
952	0.17147	1036.45			952	0.153663	871.021			952	0.153741	947.699
953	0.172833	1011.29			953	0.156385	934.418			953	0.153416	860.284
954	0.175084	1048.17			954	0.155083	914.349			954	0.155304	930.23
955	0.175837	1058.25			955	0.155101	885.658			955	0.155993	946.994
956	0.171804	1049.96			956	0.154802	886.537			956	0.152233	950.069
957	0.174499	1069.36			957	0.154219	1000.23			957	0.154833	926.803
958	0.172873	1049.45			958	0.154124	953.271			958	0.156004	881.405
959	0.173494	1053.24			959	0.150077	894.34			959	0.155388	901.001
960	0.175055	1031.77			960	0.154163	877.98			960	0.152291	969.065
961	0.175783	1051.22			961	0.152356	932.476			961	0.152416	958.37
962	0.171759	982.976			962	0.150353	901.968			962	0.15352	863.485
963	0.170452	1016.25			963	0.153287	956.646			963	0.152839	869.745
964	0.169048	1037.98			964	0.155759	872.367			964	0.152595	933.954
965	0.173791	1019.21			965	0.156191	873.145			965	0.151284	948.457
966	0.174405	1039.83			966	0.156014	941.132			966	0.151932	940.4
967	0.174266	1085.13			967	0.154652	975.571			967	0.151074	936.405
968	0.175676	1049.61			968	0.154854	926.568			968	0.155559	927.59
969	0.171336	1050.63			969	0.153215	894.133			969	0.153557	922.65
970	0.168626	985.113			970	0.150593	946.479			970	0.155029	922.09
971	0.165744	973.394			971	0.156585	952.33			971	0.155296	951.834
972	0.171325	1027.52			972	0.154299	908.001			972	0.154407	919.647
973	0.168647	1009.5			973	0.149919	893.854			973	0.153618	919.703
974	0.169195	1008.4			974	0.153486	912.287			974	0.155154	952.513
975	0.171078	1017.62			975	0.153238	883.662			975	0.153402	932.083
976	0.170695	996.345			976	0.151975	932.401			976	0.153238	911.467
977	0.173857	1045.44			977	0.152848	964.272			977	0.153469	898.815
978	0.172134	1044.83			978	0.153497	927.312			978	0.153925	918.687
979	0.172402	1045.75			979	0.146305	897.67			979	0.154177	944.585
980	0.173591	1044.42			980	0.150166	949.529			980	0.149319	911.044
981	0.17227	1042.38			981	0.149943	903.351			981	0.150419	850.162
982	0.170679	1026.54			982	0.151897	931.01			982	0.153761	852.137
983	0.174009	1041.45			983	0.155002	911.708			983	0.15508	885.523
984	0.17496	1063.71			984	0.151559	943.264			984	0.155407	949.431
985	0.173226	971.037			985	0.15351	859.438			985	0.15721	960.215
986	0.17478	1029.78			986	0.15505	904.813			986	0.15605	958.15
987	0.17636	1155.64			987	0.152553	915.129			987	0.157039	917.5
988	0.175445	1039.97			988	0.15337	939.075			988	0.153033	891.286
989	0.17592	1104.51			989	0.153415	887.869			989	0.154535	899.508
990	0.173566	1086.69			990	0.153592	895.86			990	0.15677	939.619
991	0.174471	1032.11			991	0.156312	921.871			991	0.158923	937.062
992	0.175272	1063.33			992	0.151154	922.861			992	0.155569	945.934
993	0.176882	1024.12			993	0.156071	912.777			993	0.153816	951.646
994	0.171894	1017.13			994	0.152542	889.208			994	0.153057	882.972
995	0.167094	1104.19			995	0.155317	993.523			995	0.155452	896.604
996	0.16568	955.36			996	0.153034	874.845			996	0.157383	959.627
997	0.172488	1014.57			997	0.155956	955.789			997	0.154543	928.364
998	0.176072	1060.96			998	0.155741	895.839			998	0.159517	935.612
999	0.175077	1083.86			999	0.15245	978.677			999	0.158984	960.61
1000	0.172799	1045.02			1000	0.154374	903.817			1000	0.157461	928.418
1001	0.173925	992.636			1001	0.150781	891.026			1001	0.156304	960.122
1002	0.169038	1065.67			1002	0.149076	897.103			1002	0.155385	942.246
1003	0.158242	956.748			1003	0.155078	879.493			1003	0.15306	926.954
1004	0.166998	983.779			1004	0.155738	983.984			1004	0.15002	868.354
1005	0.17357	1063.72			1005	0.153757	926.492			1005	0.154668	948.448
1006	0.176103	1046.34			1006	0.154967	885.64			1006	0.150271	897.167
1007	0.170943	1127.21			1007	0.154223	854.091			1007	0.155222	883.598
1008	0.171033	1038.17			1008	0.150274	882.917			1008	0.154046	913.326
1009	0.17599	1043.73			1009	0.150198	910.926			1009	0.154267	884.717
1010	0.176607	1060.11			1010	0.153379	931.224			1010	0.148721	891.46
1011	0.17578	1057.99			1011	0.151385	906.244			1011	0.155338	964.368
1012	0.175357	998.033			1012	0.151249	882.725			1012	0.154534	874.06
1013	0.170883	1084.62			1013	0.151603	918.93			1013	0.157159	947.99
1014	0.17412	1028.05			1014	0.154597	916.02			1014	0.15658	920.046
1015	0.175366	1070.11			1015	0.153565	911.084			1015	0.154935	918.651
1016	0.174997	1052.96			1016	0.152141	893.46			1016	0.15799	878.514
1017	0.172748	1081.33			1017	0.152411	868.771			1017	0.154785	896.79
1018	0.168836	996.59			1018	0.152247	913.859			1018	0.150624	921.906
1019	0.162981	1004.02			1019	0.156381	954.492			1019	0.152334	877.336
1020	0.170388	1037.6			1020	0.152375	948.243			1020	0.153074	986.352
1021	0.172627	1072.7			1021	0.153014	923.621			1021	0.154903	942.667
1022	0.175955	1026.04			1022	0.152131	887.971			1022	0.152537	889.882
1023	0.174266	1071			1023	0.155474	940.213			1023	0.14419	846.975
1024	0.172395	1028.3			1024	0.155206	928.597			1024	0.136386	842.648
1025	0.171369	1034.51			1025	0.155391	939.26			1025	0.131381	805.55
1026	0.174099	1025.9			1026	0.155452	935.034			1026	0.12994	738.47
1027	0.172889	1030.63			1027	0.157107	931.419			1027	0.137	792.883
1028	0.170668	999.942			1028	0.156149	892.399			1028	0.152308	833.549
1029	0.174732	1000.29			1029	0.156339	894.46			1029	0.16018	948.727
1030	0.170622	1029.55			1030	0.15341	934.04			1030	0.160801	983.918
1031	0.172765	1067.41			1031	0.155995	912.281			1031	0.15751	915.356
1032	0.17261	1004.55			1032	0.153697	883.918			1032	0.157185	923.42
1033	0.171114	1043.03			1033	0.155366	899.77			1033	0.161542	997.766
1034	0.171389	975.225			1034	0.152551	922.573			1034	0.158359	966.903
1035	0.167075	1024.16			1035	0.152891	885.723			1035	0.160328	984.789
1036	0.171362	1030.96			1036	0.151848	918.412			1036	0.156452	918.713
1037	0.169469	1043.6			1037	0.153772	955.788			1037	0.156569	906.006
1038	0.171438	1040.2			1038	0.154811	927.053			1038	0.158558	988.336
1039	0.172471	1031.36			1039	0.151227	915.039			1039	0.160126	921.592
1040	0.1707	1053.54			1040	0.152503	912.889			1040	0.15589	937.576
1041	0.170381	1039.74			1041	0.155659	962.317			1041	0.151388	860.155
1042	0.174417	995.26			1042	0.157233	963.608			1042	0.153079	926.312
1043	0.172537	963.061			1043	0.154325	855.678			1043	0.157313	944.221
1044	0.173022	1015.53			1044	0.151113	928.747			1044	0.156708	946.214
1045	0.173087	1058.28			1045	0.152256	854.931			1045	0.155061	946.347
1046	0.173799	1013.79			1046	0.152618	874.45			1046	0.160506	921.316
1047	0.172677	990.105			1047	0.15011	892.631			1047	0.157788	919.145
1048	0.168856	1042.51			1048	0.153774	881.448			1048	0.160156	935.48
1049	0.173532	1019.61			1049	0.151188	909.172			1049	0.159252	1002.46
1050	0.174122	1072.31			1050	0.151371	865.452			1050	0.160623	901.037
1051	0.174765	1067.82			1051	0.155784	937.593			1051	0.158909	897.637
1052	0.174394	985.879			1052	0.152705	923.664			1052	0.157119	946.699
1053	0.175995	1076.2			1053	0.15128	912.182			1053	0.16175	909.647
1054	0.174731	1042.5			1054	0.154354	898.809			1054	0.157401	920.496
1055	0.172163	1032.59			1055	0.153641	949.119			1055	0.157155	971.275
1056	0.169129	975.476			1056	0.154612	916.925			1056	0.161967	983.409
1057	0.167533	965.314			1057	0.15429	873.409			1057	0.160786	960.393
1058	0.172737	1079.24			1058	0.15588	904.431			1058	0.159322	951.655
1059	0.171356	1003.24			1059	0.156868	909.595			1059	0.159847	972.279
1060	0.172641	1016.32			1060	0.155988	904.933			1060	0.16072	996.107
1061	0.170043	1029.44			1061	0.15508	949.443			1061	0.159035	922.397
1062	0.171855	1051.65			1062	0.153951	923.873			1062	0.158661	954.379
1063	0.171186	1053.41			1063	0.15585	909.513			1063	0.161811	1010.54
1064	0.173394	1067.51			1064	0.155744	932.907			1064	0.15937	990.812
1065	0.174408	1064.64			1065	0.154934	976.596			1065	0.159066	989.358
1066	0.176185	1067.1			1066	0.152403	909.08			1066	0.158751	951.841
1067	0.173898	1047.09			1067	0.154529	961.997			1067	0.160199	944.028
1068	0.173774	1016.67			1068	0.155472	941.107			1068	0.158541	987
1069	0.172045	1035.62			1069	0.155431	970.227			1069	0.1562	952.301
1070	0.173881	1089			1070	0.150168	885.324			1070	0.15853	958.335
1071	0.169318	985.417			1071	0.149245	893.51			1071	0.157264	916.923
1072	0.172588	1051.3			1072	0.151262	848.093			1072	0.160403	958.23
1073	0.170861	1017.87			1073	0.157033	905.494			1073	0.160971	960.19
1074	0.172003	983.112			1074	0.157697	953.738			1074	0.161321	964.217
1075	0.168407	1040.9			1075	0.15638	925.27			1075	0.159544	928.061
1076	0.170364	1044.92			1076	0.154299	927.01			1076	0.156832	937.363
1077	0.173815	1037.35			1077	0.151728	911.836			1077	0.153943	990.05
1078	0.173999	1031.45			1078	0.153677	925.879			1078	0.157566	959.829
1079	0.171015	1070.81			1079	0.153142	882.568			1079	0.15911	930.741
1080	0.172656	1083.9			1080	0.152023	885.89			1080	0.154251	938.237
1081	0.17255	1078.93			1081	0.157236	918.911			1081	0.158182	938.217
1082	0.174007	1018.3			1082	0.157581	917.054			1082	0.158922	980.138
1083	0.170466	1033.13			1083	0.155228	925.061			1083	0.159651	924.993
1084	0.174006	1015.4			1084	0.153287	917.56			1084	0.157319	977.398
1085	0.172935	1028.82			1085	0.154378	868.481			1085	0.156121	934.961
1086	0.166464	986.757			1086	0.154546	865.273			1086	0.156345	953.776
1087	0.171903	1002.31			1087	0.153702	935.195			1087	0.157014	986
1088	0.175952	1060.6			1088	0.155467	945.005			1088	0.158562	949.087
1089	0.17148	1033.32			1089	0.155973	937.524			1089	0.156141	987.495
1090	0.170193	1070.74			1090	0.155995	972.847			1090	0.153086	921.565
1091	0.17386	989.955			1091	0.153897	893.819			1091	0.158469	935.395
1092	0.169829	1043.39			1092	0.156975	920.883			1092	0.161103	931.415
1093	0.171768	1017.85			1093	0.156128	936.566			1093	0.160105	944.996
1094	0.175817	1010.36			1094	0.157213	932.673			1094	0.16132	981.383
1095	0.170382	1055.43			1095	0.151076	915.39			1095	0.157392	933.6
1096	0.171007	1020.34			1096	0.147842	867.875			1096	0.157932	964.972
1097	0.174128	977.738			1097	0.152466	865.921			1097	0.159956	997.94
1098	0.17291	1006.4			1098	0.151738	946.69			1098	0.156633	921.272
1099	0.170943	1069.89			1099	0.155148	884.524			1099	0.15483	918.589
1100	0.173191	1006.9			1100	0.153363	903.948			1100	0.154216	931.222
1101	0.172476	1031.04			1101	0.155644	954.308			1101	0.15608	949.58
1102	0.176378	994.944			1102	0.15651	937.606			1102	0.161373	1003.78
1103	0.17634	1087.67			1103	0.155588	937.676			1103	0.158275	964.799
1104	0.174374	1023.8			1104	0.151649	959.709			1104	0.158789	952.633
1105	0.173425	990.254			1105	0.151805	897.329			1105	0.158673	914.133
1106	0.170938	1054.67			1106	0.148258	902.334			1106	0.159063	967.872
1107	0.171786	1051.96			1107	0.150205	920.061			1107	0.156174	917.613
1108	0.168808	1006.08			1108	0.148027	881.988			1108	0.16024	943.614
1109	0.17164	1053.27			1109	0.148903	876.98			1109	0.15856	948.353
1110	0.171901	1038.11			1110	0.154117	930.381			1110	0.159422	1005.7
1111	0.167335	1013.84			1111	0.148911	900.216			1111	0.15868	937.135
1112	0.174712	997.392			1112	0.152735	899.016			1112	0.159528	954.836
1113	0.165396	1023.15			1113	0.156002	924.562			1113	0.155808	953.009
1114	0.167105	1022.75			1114	0.155406	974.981			1114	0.155367	904.454
1115	0.16882	997.164			1115	0.15452	915.727			1115	0.15796	965.283
1116	0.174755	1050.51			1116	0.151152	918.471			1116	0.159391	935.387
1117	0.172239	1002.56			1117	0.151806	862.838			1117	0.161156	919.146
1118	0.175669	1045.07			1118	0.154527	906.699			1118	0.161012	955.972
1119	0.173169	1045.81			1119	0.156153	928.614			1119	0.158382	957.756
1120	0.176286	1089.88			1120	0.154797	921.974			1120	0.161557	1011.47
1121	0.175008	1052.41			1121	0.151762	857.434			1121	0.159633	953.044
1122	0.175831	1097.89			1122	0.154017	936.405			1122	0.157876	977.652
1123	0.171134	1057.97			1123	0.154467	954.142			1123	0.15543	939.785
1124	0.17105	1021.12			1124	0.153841	922.368			1124	0.152273	918.516
1125	0.174481	1043.94			1125	0.151726	876.498			1125	0.160571	942.126
1126	0.174861	1031.24			1126	0.151345	876.573			1126	0.158745	976.078
1127	0.175547	1084.23			1127	0.148831	906.178			1127	0.162847	970.443
1128	0.169985	1060.87			1128	0.148096	920.271			1128	0.161082	956.858
1129	0.17225	1016.07			1129	0.149877	893.192			1129	0.161433	967.233
1130	0.176042	1028.43			1130	0.153164	951.156			1130	0.159998	977.27
1131	0.172948	1023.27			1131	0.154857	912.086			1131	0.157806	971.566
1132	0.174336	1048.62			1132	0.156411	947.312			1132	0.158063	889.869
1133	0.172338	1057.84			1133	0.153096	938.311			1133	0.154542	934.169
1134	0.175442	1059.69			1134	0.155123	919.246			1134	0.159781	946.645
1135	0.17091	1072.95			1135	0.15538	931.325			1135	0.161398	988.802
1136	0.171819	1031.31			1136	0.15566	953.988			1136	0.160964	997.663
1137	0.172566	1063.81			1137	0.155481	949.679			1137	0.158281	957.656
1138	0.174032	1018.26			1138	0.153294	883.39			1138	0.158397	956.147
1139	0.173691	1023.45			1139	0.154438	903.763			1139	0.161816	987.381
1140	0.172276	1060.66			1140	0.152932	866.42			1140	0.163654	951.963
1141	0.175666	1032.52			1141	0.155328	893.502			1141	0.161141	959.3
1142	0.17537	1105.62			1142	0.155353	902.583			1142	0.16222	978.984
1143	0.170766	1068.42			1143	0.154322	866.187			1143	0.159406	957.449
1144	0.173018	1047.14			1144	0.151268	868.367			1144	0.159895	968.596
1145	0.169017	1019.44			1145	0.152451	881.074			1145	0.158823	957.123
1146	0.169846	1019.04			1146	0.152829	920.89			1146	0.162815	969.792
1147	0.172652	1030.13			1147	0.151421	922.98			1147	0.159177	961.218
1148	0.171052	1054.04			1148	0.150459	895.536			1148	0.163412	936.609
1149	0.167377	1014.64			1149	0.157081	904.737			1149	0.160329	1003.89
1150	0.168972	1003.32			1150	0.156627	852.243			1150	0.160005	949.856
1151	0.175502	1013			1151	0.154831	912.475			1151	0.161169	938.768
1152	0.173833	1037.89			1152	0.155207	953.22			1152	0.160321	932.614
1153	0.173696	1049.08			1153	0.155666	969.638			1153	0.160882	942.351
1154	0.172334	1035.94			1154	0.152906	914.224			1154	0.163019	963.363
1155	0.17692	1102.08			1155	0.154693	924.898			1155	0.16241	956.738
1156	0.174438	1079.26			1156	0.152587	947.808			1156	0.160752	957.122
1157	0.177446	1049.35			1157	0.152535	930.657			1157	0.160823	955.746
1158	0.174222	1062.3			1158	0.150553	879.185			1158	0.161231	980.494
1159	0.175556	1115.97			1159	0.155077	901.968			1159	0.161534	981.242
1160	0.175347	1090.3			1160	0.155324	935.13			1160	0.158831	977.465
1161	0.173986	1082.51			1161	0.156049	945.885			1161	0.159011	914.195
1162	0.17881	1018.49			1162	0.155976	955.887			1162	0.154227	949.429
1163	0.177807	1075.57			1163	0.156612	950.316			1163	0.156311	882.801
1164	0.17482	1046.87			1164	0.153309	940.06			1164	0.158279	926.182
1165	0.174353	1088.3			1165	0.154592	938.377			1165	0.157727	913.657
1166	0.173969	1036.03			1166	0.156291	909.406			1166	0.156927	891.828
1167	0.175206	1057.89			1167	0.155483	928.37			1167	0.154245	909.36
1168	0.174937	1055.8			1168	0.154942	962.096			1168	0.159211	987.989
1169	0.176261	1119.65			1169	0.153308	926.828			1169	0.159943	940.094
1170	0.1761	1065.15			1170	0.150074	939.265			1170	0.158211	948.537
1171	0.174372	1029.16			1171	0.154844	939.258			1171	0.161609	924.339
1172	0.172738	1067.28			1172	0.154242	912.91			1172	0.159966	980.597
1173	0.176701	1074.5			1173	0.154062	880.847			1173	0.16187	946.372
1174	0.175904	1057.58			1174	0.152468	938.067			1174	0.161407	1001.78
1175	0.175413	1085.87			1175	0.152259	916.347			1175	0.160093	952.985
1176	0.173903	1071.47			1176	0.154542	871.905			1176	0.158345	942.485
1177	0.176931	1101.64			1177	0.153326	870.357			1177	0.153197	885.463
1178	0.174961	1066.05			1178	0.155617	899.307			1178	0.159268	982.571
1179	0.174761	1041.43			1179	0.152171	923.048			1179	0.161661	997.289
1180	0.17559	1055.15			1180	0.1557	908.878			1180	0.162629	963.021
1181	0.17347	1060.05			1181	0.155718	928.816			1181	0.163512	953.282
1182	0.174583	1041.92			1182	0.152561	904.317			1182	0.161723	997.905
1183	0.16989	1010.12			1183	0.156094	908.137			1183	0.161347	1000.2
1184	0.172412	1024.9			1184	0.153311	968.349			1184	0.158707	949.891
1185	0.170869	1057.46			1185	0.156269	883			1185	0.15368	935.348
1186	0.174285	1078.92			1186	0.152962	905.112			1186	0.160415	927.272
1187	0.17677	1055.33			1187	0.154593	873.532			1187	0.156714	875.756
1188	0.174832	1078.68			1188	0.149828	847.337			1188	0.162034	949.41
1189	0.171924	1021.14			1189	0.148379	901.153			1189	0.161181	965.303
1190	0.169793	1025.73			1190	0.151349	859.735			1190	0.161726	948.34
1191	0.169041	1053.16			1191	0.155395	904.487			1191	0.160583	951.825
1192	0.166439	1010.82			1192	0.154399	907.14			1192	0.159159	950.652
1193	0.173512	1057.09			1193	0.153959	923.861			1193	0.158174	918.079
1194	0.174426	1067.92			1194	0.153098	898.133			1194	0.158865	937.873
1195	0.178491	1040.38			1195	0.155413	947.019			1195	0.158923	961.576
1196	0.180606	1047.42			1196	0.154997	907.147			1196	0.160922	929.504
1197	0.177255	1033.23			1197	0.154143	919.343			1197	0.158737	971.987
1198	0.173043	1039.73			1198	0.153312	901.269			1198	0.161681	939.837
1199	0.178345	1060.96			1199	0.151687	881.323			1199	0.159682	945.475
1200	0.177835	1065.19			1200	0.155229	929.771			1200	0.16152	955.362
1201	0.177145	1028.4			1201	0.153323	907.325			1201	0.160426	968.577
1202	0.173769	1057.06			1202	0.156008	912.091			1202	0.158887	887.84
1203	0.176706	1078.18			1203	0.155395	935.8			1203	0.158362	913.298
1204	0.178076	1059.72			1204	0.153271	901.968			1204	0.159278	959.272
1205	0.180499	1057.17			1205	0.153404	915.316			1205	0.157479	939.542
1206	0.180706	1121.15			1206	0.155562	945.391			1206	0.158018	931.7
1207	0.181282	1120.47			1207	0.152025	913.154			1207	0.15626	971.951
1208	0.181248	1115.49			1208	0.150394	888.863			1208	0.154265	901.381
1209	0.180698	1021.74			1209	0.153821	872.497			1209	0.155745	909.457
1210	0.179495	1049.71			1210	0.154779	908.119			1210	0.157774	911.777
1211	0.17702	1106.71			1211	0.152553	872.687			1211	0.160604	936.172
1212	0.179334	1088.12			1212	0.150548	883.07			1212	0.15845	952.204
1213	0.17681	1049.86			1213	0.150495	900.12			1213	0.162177	957.134
1214	0.180376	1084.9			1214	0.149801	887.403			1214	0.160474	974.937
1215	0.180536	1057.56			1215	0.150398	866.311			1215	0.161015	947.921
1216	0.177901	1076.03			1216	0.149735	883.441			1216	0.161224	982.924
1217	0.17474	1087.97			1217	0.145391	855.399			1217	0.161643	958.214
1218	0.173527	974.53			1218	0.14716	841.108			1218	0.157953	924.95
1219	0.178728	1056.39			1219	0.151322	893.78			1219	0.158929	937.497
1220	0.179416	1139.05			1220	0.152823	895.175			1220	0.16088	971.916
1221	0.175927	996.695			1221	0.150904	863.992			1221	0.159794	950.152
1222	0.174898	995.962			1222	0.153081	953.435			1222	0.157397	914.852
1223	0.177795	1097.02			1223	0.153567	914.526			1223	0.158232	907.759
1224	0.176381	1050.97			1224	0.153007	915.278			1224	0.161918	971.469
1225	0.17054	1036.84			1225	0.155937	969.171			1225	0.160862	968.729
1226	0.167364	1060.6			1226	0.153169	942.954			1226	0.160353	911.448
1227	0.176835	1019.75			1227	0.157293	975.237			1227	0.160085	993.153
1228	0.17873	1060.19			1228	0.155755	930.113			1228	0.159291	943.543
1229	0.177856	1087.68			1229	0.155856	865.718			1229	0.160034	949.516
1230	0.173849	1076.39			1230	0.154354	953.638			1230	0.161214	975.155
1231	0.179014	1095.44			1231	0.154222	933.089			1231	0.161796	919.601
1232	0.178339	1051			1232	0.155054	961.755			1232	0.160763	981.691
1233	0.18108	1084.79			1233	0.153193	917.667			1233	0.159878	946.984
1234	0.179087	1062.03			1234	0.155108	885.188			1234	0.157412	945.32
1235	0.177633	1083.57			1235	0.153791	956.21			1235	0.161189	905.94
1236	0.177705	1055.72			1236	0.153764	893.111			1236	0.161886	990.085
1237	0.1779	1030.63			1237	0.151987	866.844			1237	0.16174	991.267
1238	0.174581	1029.86			1238	0.155272	878.438			1238	0.160404	949.695
1239	0.17702	1087.1			1239	0.156981	908.14			1239	0.162837	991.793
1240	0.178938	1104.53			1240	0.154224	927.781			1240	0.162289	989.014
1241	0.177932	1086.61			1241	0.155399	929.58			1241	0.160017	963.083
1242	0.177185	1014.12			1242	0.153224	919.645			1242	0.161195	912.881
1243	0.175929	1004.65			1243	0.153079	891.125			1243	0.159345	938.951
1244	0.17273	1064.18			1244	0.152494	885.579			1244	0.157342	947.476
1245	0.172803	1079.89			1245	0.151152	920.848			1245	0.161464	969.22
1246	0.176389	1073.88			1246	0.154097	937.065			1246	0.157291	994.34
1247	0.176741	1086.43			1247	0.15513	918.765			1247	0.159699	955.451
1248	0.176578	1028.82			1248	0.155885	918.097			1248	0.160843	940.914
1249	0.175362	1103.29			1249	0.150821	907.107			1249	0.161589	949.961
1250	0.180874	1107.36			1250	0.149399	887.599			1250	0.163221	987.52
1251	0.17741	1060.4			1251	0.152496	922.39			1251	0.161863	995.157
1252	0.180793	1053.99			1252	0.154423	899.849			1252	0.161478	951.681
1253	0.179656	1148.78			1253	0.150595	855.372			1253	0.161377	981.521
1254	0.178772	1135.22			1254	0.150226	867.474			1254	0.160731	932.63
1255	0.177916	1120.73			1255	0.155674	936.045			1255	0.162744	966.664
1256	0.179941	1122.64			1256	0.154634	961.344			1256	0.159633	940.139
1257	0.178089	1077.13			1257	0.153136	902.221			1257	0.158538	976.281
1258	0.178697	1098.35			1258	0.148933	860.616			1258	0.158529	948.866
1259	0.181128	1107.55			1259	0.146871	869.922			1259	0.155558	957.626
1260	0.178358	1102.98			1260	0.151247	888.567			1260	0.156659	938.193
1261	0.179668	1142.8			1261	0.155318	897.344			1261	0.156423	925.218
1262	0.181216	1080.71			1262	0.15426	898.004			1262	0.158933	930.777
1263	0.18111	1085.87			1263	0.153165	871.807			1263	0.157048	888.003
1264	0.181483	1090.67			1264	0.152643	923.796			1264	0.161253	950.291
1265	0.178875	1105.19			1265	0.152057	889.949			1265	0.161772	991.185
1266	0.175178	1106.4			1266	0.15569	926.482			1266	0.159903	1004.82
1267	0.170384	1087.13			1267	0.154812	920.168			1267	0.158017	938.38
1268	0.167745	1002.83			1268	0.15669	931.627			1268	0.158608	937.921
1269	0.174845	1095.77			1269	0.156132	934.915			1269	0.162095	960.854
1270	0.174566	1074.6			1270	0.155011	940.025			1270	0.163065	989.436
1271	0.181165	1099.56			1271	0.153939	958.647			1271	0.161931	958.101
1272	0.180275	1066.25			1272	0.153362	905.869			1272	0.160925	964.679
1273	0.17617	1113.17			1273	0.151934	857.238			1273	0.156701	918.56
1274	0.169732	1007.41			1274	0.155757	839.678			1274	0.150295	888.786
1275	0.173973	1042.14			1275	0.155069	925.117			1275	0.160491	941.157
1276	0.176593	1067.54			1276	0.154603	950.971			1276	0.159953	989.698
1277	0.177242	1033.88			1277	0.153875	916.62			1277	0.158194	944.883
1278	0.181376	1094.15			1278	0.156494	910.929			1278	0.160451	943.792
1279	0.182857	1090.33			1279	0.15434	916.109			1279	0.154716	982.375
1280	0.17998	1111.56			1280	0.151878	923.03			1280	0.158161	962.584
1281	0.180098	1119.42			1281	0.152455	931.577			1281	0.159077	931.588
1282	0.180242	1114.25			1282	0.153995	949.458			1282	0.158946	967.712
1283	0.178797	1089.47			1283	0.151072	892.868			1283	0.161374	932.504
1284	0.176141	1041.7			1284	0.15259	931.663			1284	0.158862	896.799
1285	0.180083	1091.58			1285	0.15335	859.324			1285	0.161089	984.761
1286	0.178598	1032.96			1286	0.154528	914.321			1286	0.157168	954.655
1287	0.177432	1063.9			1287	0.155045	893.546			1287	0.154293	947.963
1288	0.180307	1116.15			1288	0.154569	902.13			1288	0.158898	953.124
1289	0.182055	1080			1289	0.152077	873.956			1289	0.161235	927.885
1290	0.179831	1083.17			1290	0.150265	943.955			1290	0.159111	975.737
1291	0.17819	1098.23			1291	0.147306	907.565			1291	0.159768	980.33
1292	0.1763	1126.39			1292	0.14843	906.149			1292	0.160968	949.515
1293	0.181529	1090.71			1293	0.151297	900.262			1293	0.160682	936.49
1294	0.178414	1046.91			1294	0.152811	848.235			1294	0.159855	963.764
1295	0.179611	1072.66			1295	0.156575	889.537			1295	0.158194	951.036
1296	0.183125	1127.67			1296	0.156575	925.958			1296	0.161431	935.452
1297	0.180669	1191.88			1297	0.155758	935.627			1297	0.154688	934.013
1298	0.180832	1019.58			1298	0.15699	932.168			1298	0.159835	932.29
1299	0.180661	1060			1299	0.155967	957.948			1299	0.161394	962.405
1300	0.174562	1072.76			1300	0.156795	952.433			1300	0.16025	985.145
1301	0.180453	1091.43			1301	0.156494	913.853			1301	0.159968	876.779
1302	0.179502	1098.78			1302	0.155332	936.885			1302	0.158056	955.768
1303	0.17902	1049.28			1303	0.158028	881.295			1303	0.161807	965.983
1304	0.181236	1085.24			1304	0.157444	993.765			1304	0.160183	963.821
1305	0.182608	1110.82			1305	0.156617	958.24			1305	0.158502	945.555
1306	0.181147	1109.95			1306	0.15673	897.411			1306	0.152953	922.881
1307	0.180186	1067.38			1307	0.15557	960.183			1307	0.15718	921.765
1308	0.17855	1097.31			1308	0.156028	861.539			1308	0.159892	959.19
1309	0.179179	1105.86			1309	0.154648	926.933			1309	0.159807	976.918
1310	0.178586	1118.9			1310	0.155042	909.217			1310	0.160452	956.066
1311	0.179049	1060.84			1311	0.151697	913.556			1311	0.161094	989.421
1312	0.174927	1101.82			1312	0.154216	909.649			1312	0.160964	949.04
1313	0.179269	1095.38			1313	0.155939	918.561			1313	0.159163	945.127
1314	0.177869	1117.87			1314	0.157132	976.83			1314	0.160717	991.598
1315	0.17672	1091.91			1315	0.154165	971.765			1315	0.158554	931.027
1316	0.177702	1044.34			1316	0.151378	906.062			1316	0.159449	974.624
1317	0.181394	1069.93			1317	0.151061	843.26			1317	0.158458	920.762
1318	0.178818	1142.17			1318	0.154879	925.92			1318	0.159399	991.463
1319	0.179239	1092.37			1319	0.157562	954.934			1319	0.160405	965.798
1320	0.179832	1067.61			1320	0.157743	949.419			1320	0.162984	958.722
1321	0.179803	1086.34			1321	0.152466	938.944			1321	0.160631	976.358
1322	0.178519	1053.68			1322	0.15188	917.24			1322	0.161315	950.305
1323	0.178127	1060.74			1323	0.155195	949.084			1323	0.152953	945.646
1324	0.179482	1083.49			1324	0.15324	905.362			1324	0.158298	892.29
1325	0.177445	1079.11			1325	0.152018	917.49			1325	0.159259	932.02
1326	0.17806	1052.86			1326	0.153262	926.657			1326	0.155994	913.086
1327	0.178116	1079.16			1327	0.153489	911.458			1327	0.160134	1001.36
1328	0.183588	1114.15			1328	0.158525	977.854			1328	0.158534	973.046
1329	0.177112	1108.19			1329	0.154552	928.527			1329	0.16249	987.905
1330	0.178566	1063.56			1330	0.152141	918.041			1330	0.160917	964.562
1331	0.183414	1102.39			1331	0.15087	881.542			1331	0.160675	949.24
1332	0.180815	1142.33			1332	0.157906	934.751			1332	0.158513	961.416
1333	0.179802	1107.85			1333	0.156119	921.295			1333	0.157268	935.836
1334	0.17392	1040.15			1334	0.156807	900.313			1334	0.1552	917.174
1335	0.182782	1064.76			1335	0.157293	934.562			1335	0.156076	968.051
1336	0.180929	1158.38			1336	0.156109	992.639			1336	0.156006	960.009
1337	0.175399	1103.9			1337	0.158977	943.004			1337	0.156205	968.364
1338	0.178957	1086.66			1338	0.155776	931.711			1338	0.150634	879.497
1339	0.18334	1072.27			1339	0.156156	906.257			1339	0.157943	946.057
1340	0.17958	1114.65			1340	0.156315	962.534			1340	0.155728	961.924
1341	0.180204	1112.94			1341	0.154275	936.745			1341	0.15499	971.069
1342	0.179451	1064.53			1342	0.154229	927.07			1342	0.151346	879.286
1343	0.180443	1062.63			1343	0.155403	870.856			1343	0.154143	929.226
1344	0.180048	1070.1			1344	0.157686	990.853			1344	0.152016	907.767
1345	0.180339	1092.33			1345	0.156667	924.962			1345	0.149787	927.061
1346	0.179177	1129.19			1346	0.156534	937.24			1346	0.159651	917.222
1347	0.181097	1115.63			1347	0.155488	917.816			1347	0.158253	964.017
1348	0.181827	1074.42			1348	0.158027	899.511			1348	0.155348	938.24
1349	0.179808	1151.88			1349	0.157224	908.306			1349	0.155559	890.058
1350	0.182645	1099.06			1350	0.15281	956.858			1350	0.156547	944.4
1351	0.179477	1079.12			1351	0.156314	970.404			1351	0.161	948.213
1352	0.176111	1055.39			1352	0.158233	958.379			1352	0.161094	990.274
1353	0.176449	1030.1			1353	0.159248	899.744			1353	0.160218	958.836
1354	0.178837	1087.82			1354	0.161387	953.947			1354	0.16269	939.938
1355	0.18274	1099.7			1355	0.161367	1001.17			1355	0.161165	924.378
1356	0.181804	1098.31			1356	0.160226	955.123			1356	0.161182	929.051
1357	0.179801	1096.76			1357	0.159526	965.488			1357	0.160764	963.773
1358	0.178244	1081.81			1358	0.15474	934.395			1358	0.160377	966.073
1359	0.173819	1072.88			1359	0.156384	935.111			1359	0.16173	950.873
1360	0.17859	1095.58			1360	0.154308	935.724			1360	0.16182	993.41
1361	0.177185	1064.14			1361	0.158658	950.159			1361	0.161536	970.829
1362	0.178777	1045.89			1362	0.160433	942.543			1362	0.160783	997.164
1363	0.176272	1070.59			1363	0.161143	969.842			1363	0.161225	978.747
1364	0.173705	1073.85			1364	0.162599	1021.48			1364	0.159182	931.28
1365	0.178733	1057.13			1365	0.160496	948.895			1365	0.160455	971.31
1366	0.179823	1061.85			1366	0.15855	970.775			1366	0.16189	943.448
1367	0.181656	1080.3			1367	0.161161	966.299			1367	0.161058	983.817
1368	0.178448	1130.56			1368	0.162701	971.491			1368	0.159458	953.534
1369	0.181901	1126.28			1369	0.161814	982.739			1369	0.154643	867.296
1370	0.180533	1093.87			1370	0.159466	957.377			1370	0.153349	884.564
1371	0.181615	1099.32			1371	0.160833	928.106			1371	0.156461	973.039
1372	0.179228	1087.23			1372	0.157643	975.55			1372	0.160838	978.265
1373	0.182183	1064.88			1373	0.157651	976.035			1373	0.162045	986.319
1374	0.183214	1148.5			1374	0.15801	915.589			1374	0.157734	982.18
1375	0.180189	1024.33			1375	0.1587	902.5			1375	0.160842	975.094
1376	0.178855	1124.06			1376	0.159362	957.59			1376	0.15902	977.352
1377	0.178674	1139.35			1377	0.156193	974.308			1377	0.161578	966.877
1378	0.174019	1066.55			1378	0.154661	923.527			1378	0.158389	975.247
1379	0.178982	1052.74			1379	0.158496	947.627			1379	0.162311	985.113
1380	0.179313	1088.83			1380	0.15913	918.781			1380	0.161829	919.666
1381	0.180184	1160.08			1381	0.15992	971.163			1381	0.159125	918.343
1382	0.175669	1061.19			1382	0.155544	945.817			1382	0.157984	988.974
1383	0.178944	1088.26			1383	0.154985	890.271			1383	0.159062	939.96
1384	0.175789	1088.04			1384	0.159652	893.013			1384	0.160523	963.888
1385	0.18183	1146.72			1385	0.157802	941.473			1385	0.162167	971.909
1386	0.181628	1092.04			1386	0.154107	952.298			1386	0.161482	975.331
1387	0.178425	1037.29			1387	0.15393	911.291			1387	0.158702	916.635
1388	0.176802	1076.52			1388	0.158439	927.709			1388	0.157822	960.588
1389	0.179213	1073.44			1389	0.158423	891.533			1389	0.156167	959.944
1390	0.177636	1077.14			1390	0.158507	944.99			1390	0.156408	902.922
1391	0.175088	1051.05			1391	0.156119	914.139			1391	0.159259	1003.58
1392	0.177171	1051.43			1392	0.15467	932.624			1392	0.156351	944.058
1393	0.174184	1094.29			1393	0.151535	931.066			1393	0.158539	946.785
1394	0.175175	1016.32			1394	0.146637	926.504			1394	0.16096	974.272
1395	0.173933	1079.42			1395	0.140535	823.964			1395	0.161036	972.208
1396	0.172152	1032.02			1396	0.139157	817.25			1396	0.160855	962.86
1397	0.174567	1083.17			1397	0.139195	833.385			1397	0.160427	977.8
1398	0.178489	1037.87			1398	0.144294	834.55			1398	0.158601	953.427
1399	0.176859	1055.73			1399	0.153191	915.703			1399	0.157451	911.748
1400	0.177317	1096.44			1400	0.151203	852.797			1400	0.156932	973.407
1401	0.170874	1006.5			1401	0.156275	939.75			1401	0.157173	881.963
1402	0.170454	999.243			1402	0.155079	915.063			1402	0.15812	940.959
1403	0.169881	1057.4			1403	0.156396	902.872			1403	0.155898	935.072
1404	0.17367	1003.38			1404	0.156198	968.374			1404	0.161552	945.741
1405	0.177583	1065.1			1405	0.154332	954.76			1405	0.162203	972.695
1406	0.17549	1081.52			1406	0.153887	940.885			1406	0.160809	977.027
1407	0.175947	1091			1407	0.149436	877.24			1407	0.159649	994.022
1408	0.177301	1124.81			1408	0.141475	894.386			1408	0.159614	941.967
1409	0.178763	1075.44			1409	0.132945	777.295			1409	0.158436	959.554
1410	0.179201	1051.37			1410	0.132104	753.559			1410	0.155905	921.447
1411	0.176253	1064.48			1411	0.130705	787.907			1411	0.157255	904.165
1412	0.177972	1109.2			1412	0.142435	849.717			1412	0.159681	956.406
1413	0.17737	1054.86			1413	0.15243	880.814			1413	0.160014	977.315
1414	0.173886	1034.97			1414	0.150735	874.109			1414	0.161544	991.879
1415	0.179207	1077.6			1415	0.154854	934.11			1415	0.161658	975.501
1416	0.177193	1087.06			1416	0.154514	965.924			1416	0.160834	928.736
1417	0.175739	1090.63			1417	0.153124	866.068			1417	0.160134	1015.41
1418	0.172622	1069.28			1418	0.155119	916.407			1418	0.160916	950.592
1419	0.175447	1049.13			1419	0.15222	923.01			1419	0.159559	959.92
1420	0.167002	1037.06			1420	0.155203	924.336			1420	0.155519	934.816
1421	0.168552	992.95			1421	0.155077	888.328			1421	0.162359	932.653
1422	0.175158	1077.8			1422	0.153536	914.759			1422	0.161646	1000.22
1423	0.173383	1015.05			1423	0.155765	953.332			1423	0.159106	954.924
1424	0.17118	1021.6			1424	0.151848	955.423			1424	0.16013	964.869
1425	0.176889	1067.37			1425	0.149063	912.449			1425	0.159582	925.763
1426	0.174374	1038.32			1426	0.151527	893.656			1426	0.158926	924.384
1427	0.171652	1033.96			1427	0.153051	919.211			1427	0.159913	969.704
1428	0.172158	1059.1			1428	0.152574	947.664			1428	0.162529	907.388
1429	0.173904	1081.6			1429	0.151714	874.284			1429	0.160032	940.24
1430	0.174322	984.824			1430	0.152819	862.361			1430	0.159149	975.058
1431	0.174571	1055.36			1431	0.146783	863.276			1431	0.163608	972.626
1432	0.174224	1083.4			1432	0.154895	901.161			1432	0.162495	991.712
1433	0.175941	1069.62			1433	0.154768	948.878			1433	0.160872	961.322
1434	0.174114	1063.21			1434	0.155119	906.848			1434	0.161698	900.304
1435	0.174119	1016.82			1435	0.155435	941.872			1435	0.158005	950.239
1436	0.172883	1057.3			1436	0.153326	867.473			1436	0.160639	933.889
1437	0.171213	1068.77			1437	0.153477	931.693			1437	0.161988	1017.54
1438	0.176047	1020.95			1438	0.14824	861.13			1438	0.15994	914.061
1439	0.176422	1055.97			1439	0.149081	892.274			1439	0.157526	914.953
1440	0.172867	1090.29			1440	0.155116	921.642			1440	0.159973	985.029
1441	0.17136	1012.84			1441	0.15304	935.71			1441	0.156141	944.525
1442	0.171897	1076.07			1442	0.150063	954.295			1442	0.158319	979.954
1443	0.171362	1022.56			1443	0.153628	872.807			1443	0.160821	921.336
1444	0.172615	1060.65			1444	0.153809	898.297			1444	0.158398	971.265
1445	0.169099	1006.53			1445	0.154942	912.264			1445	0.153637	903.832
1446	0.174546	1007.27			1446	0.153411	920.305			1446	0.158383	975.147
1447	0.174978	1054.51			1447	0.15352	942.164			1447	0.158202	960.63
1448	0.173685	1045.76			1448	0.150754	904.434			1448	0.160696	944.068
1449	0.171929	1055.28			1449	0.155794	943.1			1449	0.158644	974.555
1450	0.170838	1043.03			1450	0.154256	928.184			1450	0.159251	949.518
1451	0.171023	1007.57			1451	0.156333	909.078			1451	0.159842	903.306
1452	0.168185	1078.8			1452	0.15634	946.581			1452	0.160196	974.294
1453	0.171232	1010.78			1453	0.155301	933.391			1453	0.159322	925.309
1454	0.175414	1037.51			1454	0.151753	938.558			1454	0.159077	952.705
1455	0.179293	1051.07			1455	0.151985	930.011			1455	0.161713	987.128
1456	0.179327	1079.7			1456	0.153748	916.936			1456	0.163167	943.058
1457	0.175714	1071.34			1457	0.153366	907.169			1457	0.162611	953.464
1458	0.176925	1084.83			1458	0.151854	887.773			1458	0.161409	950.56
1459	0.175804	1109.12			1459	0.154728	966.755			1459	0.160951	957.853
1460	0.1781	1087.07			1460	0.15412	904.467			1460	0.159776	963.611
1461	0.177402	1132.4			1461	0.156459	926.805			1461	0.158048	946.646
1462	0.178635	1056.66			1462	0.154312	999.874			1462	0.157147	954.585
1463	0.178322	1075.04			1463	0.156365	888.035			1463	0.16247	960.979
1464	0.174016	1051.75			1464	0.1513	909.957			1464	0.161812	959.647
1465	0.17432	1047.21			1465	0.152079	915.177			1465	0.161138	967.854
1466	0.177503	1032.23			1466	0.153232	925.776			1466	0.159727	954.142
1467	0.17597	1081.54			1467	0.150267	919.74			1467	0.15611	935.813
1468	0.177335	1076.92			1468	0.144686	847.626			1468	0.15555	929.264
1469	0.177569	1074.73			1469	0.15256	899.188			1469	0.160036	986.38
[truncated: 531 more rows]

## Sheet: C_left
1					cyan					gray
[truncated: 2,001 more rows]

## Sheet: C_right
1					cyan					gray
[truncated: 2,001 more rows]

## Sheet: D_left
1					cyan					gray
[truncated: 2,001 more rows]

[truncated: 1 more sheets: D_right]
