# Supplementary material for: Simulations reveal challenges to artificial community selection and possible strategies for success
Source: PLoS Biol. 2019 Jun 25;17(6):e3000295. doi: 10.1371/journal.pbio.3000295 (PMC6658139; doi:10.1371/journal.pbio.3000295)
Supplement: S3 Data — (XLSX) [file pbio.3000295.s060.xlsx]

## Sheet: A
1											Cyan											Gray
cycle #	average selected fp	average selected gM_max	average selected K_MB	average selected K_MR	average selected gH_max	average selected K_HR	average selected P(T)	average selected phi_M(T)			cycle #	average selected fp	average selected gM_max	average selected K_MB	average selected K_MR	average selected gH_max	average selected K_HR	average selected P(T)	average selected phi_M(T)			cycle #	average selected fp	average selected gM_max	average selected K_MB	average selected K_MR	average selected gH_max	average selected K_HR	average selected P(T)	average selected phi_M(T)
1	0.099521	0.583354	166.746	1.00018	0.249969	0.999952	479.035	0.699498			1	0.0993186	0.583286	166.692	1.00011	0.249993	1.00026	478.16	0.700367			1	0.0996972	0.583092	166.664	1.00057	0.250119	0.999858	476.381	0.698944
2	0.0992941	0.583243	166.671	1.00009	0.250014	1.0001	587.403	0.713536			2	0.0992655	0.584561	166.677	0.999523	0.25003	1.00023	510.685	0.708031			2	0.0978378	0.582906	166.801	1	0.250227	0.999915	589.744	0.711528
3	0.0998209	0.583321	166.686	0.99994	0.249939	1.00045	510.738	0.706794			3	0.0995528	0.585884	166.678	1.00179	0.250696	1.00049	535.409	0.710259			3	0.0976345	0.583383	166.664	1.00071	0.250185	1.00006	497.871	0.710458
4	0.0996791	0.583399	166.683	0.999733	0.249873	0.999989	540.102	0.710428			4	0.0994571	0.593335	166.811	0.997817	0.250009	1.00266	580.23	0.712401			4	0.0995418	0.583722	166.669	1.0026	0.250431	0.999662	494.788	0.708313
5	0.0982792	0.583285	166.664	0.999583	0.250011	1.00013	514.491	0.703491			5	0.0950519	0.60138	166.678	0.997712	0.249998	1.00459	540.728	0.714289			5	0.0993534	0.583928	166.68	1.00106	0.25032	1.00063	561.136	0.709613
6	0.0979181	0.583437	166.673	0.999056	0.249873	1.00003	620.307	0.715415			6	0.0963138	0.6087	166.68	0.993734	0.249946	1.00561	631.421	0.714868			6	0.0992067	0.584658	166.716	1.0005	0.251033	0.996142	566.241	0.711665
7	0.0982983	0.583281	166.782	0.998753	0.249797	1.00022	486.082	0.707807			7	0.0923567	0.613813	166.722	0.998579	0.249797	1.01308	500.762	0.714533			7	0.099177	0.583142	166.633	1.00004	0.251574	0.999884	585.557	0.712235
8	0.0995707	0.583273	166.644	0.999211	0.24997	0.999824	568.422	0.705187			8	0.0911702	0.618339	166.715	0.999407	0.249812	1.01281	499.233	0.716507			8	0.0994139	0.583329	166.466	0.999983	0.252781	1.00023	550.836	0.706625
9	0.0997063	0.583023	166.67	1.00015	0.249995	0.999953	538.344	0.71084			9	0.0956423	0.626575	166.817	0.997461	0.250027	1.01576	449.013	0.711063			9	0.0983009	0.585265	166.723	1.00028	0.25421	0.999882	536.264	0.708276
10	0.0975425	0.583468	166.638	0.999668	0.249998	0.999611	510.889	0.70915			10	0.0955712	0.632607	167.234	0.998202	0.250072	1.03028	575.115	0.715783			10	0.0995471	0.585802	166.775	1	0.253836	0.998655	575.586	0.712051
11	0.096427	0.583612	166.646	0.999054	0.250008	1.00006	531.834	0.71134			11	0.0931943	0.63901	167.018	1.00022	0.250649	1.04459	495.913	0.717653			11	0.0991775	0.586428	166.908	0.999846	0.259984	1.00015	612.122	0.712116
12	0.0970704	0.583324	166.755	0.999834	0.249915	0.999996	530.034	0.712181			12	0.0960211	0.647336	166.919	0.999994	0.251378	1.06416	526.214	0.71723			12	0.0996426	0.586726	166.797	1.00026	0.26647	1	614.176	0.709574
13	0.093106	0.583423	166.82	0.998924	0.24999	1.00006	536.6	0.712794			13	0.0902487	0.646279	166.752	0.99998	0.251942	1.04714	554.322	0.719679			13	0.0982317	0.590717	166.785	1.00151	0.271701	0.999981	760.952	0.715038
14	0.0901552	0.583579	166.727	0.999032	0.249968	0.999962	505.05	0.711575			14	0.0985535	0.650157	166.921	0.999781	0.252732	1.05451	546.326	0.716123			14	0.0908167	0.614879	167.258	1.00032	0.275977	0.999996	858.978	0.721048
15	0.0988565	0.584412	166.772	1.00361	0.250137	0.999452	666.069	0.714866			15	0.097076	0.650648	166.914	0.999477	0.252672	1.04239	529.048	0.717039			15	0.0814951	0.617538	167.559	0.999775	0.276132	1.00001	705.992	0.723265
16	0.0976978	0.585217	166.817	1.00742	0.250943	1.00001	452.036	0.704588			16	0.093227	0.650714	166.775	0.998737	0.25478	1.01573	484.504	0.71671			16	0.0631714	0.633625	167.423	0.99935	0.275867	1.00034	576.809	0.72849
17	0.0951477	0.58611	166.987	1.00633	0.251968	0.999929	489.664	0.708823			17	0.0941769	0.651573	166.629	0.999006	0.261576	0.998087	522.824	0.71653			17	0.0509725	0.641568	167.47	0.999219	0.27901	0.999992	513.236	0.731403
18	0.0923078	0.587312	166.968	1.00633	0.250837	1.00019	551.849	0.715767			18	0.0974345	0.652371	166.289	1.00101	0.263867	0.986461	619.947	0.717852			18	0.0496949	0.660149	167.157	0.999565	0.279737	1.00006	491.07	0.731435
19	0.0873072	0.58689	166.769	1.00455	0.252396	0.999532	455.473	0.7138			19	0.0960995	0.65233	166.358	1.00377	0.265673	0.977415	676.128	0.719747			19	0.045443	0.673985	166.874	1.0007	0.279944	1.00053	449.486	0.732873
20	0.08892	0.584061	166.837	1.00234	0.267275	0.998899	577.411	0.712486			20	0.0964383	0.652761	166.528	1.00467	0.268595	0.958809	699.319	0.719953			20	0.0463875	0.682445	166.967	1.00129	0.282612	1.0007	346.214	0.731259
21	0.0834804	0.583712	166.457	1.00526	0.332156	0.999962	1125.83	0.719644			21	0.0972338	0.653257	166.28	1.00468	0.269451	0.950292	720.698	0.720061			21	0.0391471	0.685459	166.695	1.00261	0.282016	1.00025	374.41	0.734236
22	0.0716744	0.585464	166.596	1.0033	0.343718	1.00007	1658.28	0.729286			22	0.0977714	0.654682	165.178	1.00059	0.270705	0.944746	801.292	0.721039			22	0.0401184	0.690989	166.684	1.00825	0.284482	1.00051	385.529	0.734082
23	0.0652567	0.585275	166.094	1.0051	0.349799	1.00017	1684.63	0.73126			23	0.0983882	0.653472	164.28	1.001	0.270434	0.935653	825.831	0.719149			23	0.0418093	0.690987	166.682	1.01424	0.287392	0.99967	441.304	0.733781
24	0.0578085	0.586654	166.732	1.0062	0.35952	1.00072	2012.44	0.734512			24	0.0959243	0.652114	163.639	0.999958	0.270954	0.940458	904.082	0.720738			24	0.04362	0.690967	166.761	1.01219	0.288651	1.00239	373.205	0.732531
25	0.0579975	0.587642	167.087	1.00909	0.364866	1.00014	1790.87	0.732746			25	0.09699	0.651866	163.691	0.999951	0.270939	0.949389	675.71	0.719181			25	0.0426227	0.690738	166.702	1.01724	0.288743	1.00293	394.908	0.733585
26	0.0418312	0.586019	167.637	1.00624	0.380448	1.00034	1866.49	0.732667			26	0.097373	0.651684	163.035	1.00034	0.270978	0.946055	707.819	0.719751			26	0.0462556	0.689767	166.776	1.02062	0.291747	1.00959	397.412	0.732777
27	0.0302903	0.586579	168.647	1.00568	0.392224	1.0018	1575.34	0.734692			27	0.09817	0.65234	161.72	0.999447	0.27102	0.961646	706.161	0.720308			27	0.0460521	0.69085	166.665	1.02473	0.293177	1.00367	382.912	0.731521
28	0.029603	0.586449	168.451	1.00974	0.397567	1.00708	1288.23	0.733182			28	0.0998006	0.65225	161.999	1.00059	0.270918	0.959846	838.036	0.719847			28	0.0586069	0.690265	166.658	1.02716	0.294723	1.01408	512.231	0.730167
29	0.0309139	0.587488	168.198	1.00859	0.397219	1.01665	1264.16	0.703708			29	0.0996068	0.652335	160.22	1.00081	0.270867	0.958837	727.343	0.719336			29	0.0607119	0.690764	166.71	1.04014	0.294775	1.01211	668.903	0.730619
30	0.0269585	0.58778	168.245	1.00557	0.396899	1.02595	1288.07	0.726857			30	0.0994776	0.651298	159.012	1.00085	0.270895	0.964463	816.113	0.719948			30	0.0610367	0.6904	166.675	1.03882	0.294499	1.0194	592.147	0.730089
31	0.020525	0.587318	168.531	1.00327	0.397348	1.0177	1198.4	0.731572			31	0.0993633	0.651441	157.303	1.00177	0.270747	0.952654	803.886	0.720188			31	0.068556	0.690277	167.214	1.03735	0.295053	1.01767	657.786	0.728302
32	0.027176	0.589147	168.061	1.00872	0.396024	0.999526	800.217	0.692427			32	0.0987501	0.651252	155.967	1.00277	0.27073	0.938507	719.221	0.720523			32	0.0719018	0.690794	167.022	1.03171	0.294746	1.0166	703.329	0.727457
33	0.0283738	0.590824	169.591	1.01243	0.395821	1.00046	1426.23	0.741906			33	0.0991237	0.651195	154.361	1.00569	0.270832	0.932306	842.544	0.721764			33	0.0740133	0.690632	167.36	1.01609	0.294748	1.01838	793.185	0.726996
34	0.0243193	0.591556	170.606	1.00946	0.39591	1.00253	1063.22	0.740935			34	0.0996495	0.651146	151.695	1.00343	0.27087	0.917499	836.565	0.719903			34	0.0711816	0.690212	166.89	1.00927	0.294651	1.01159	815.943	0.728768
35	0.0319613	0.592927	169.702	1.01381	0.395898	1.00768	1280.17	0.734163			35	0.0993352	0.650977	150.464	1.00434	0.270913	0.923929	922.061	0.721517			35	0.0700693	0.690625	167.192	1.00913	0.294681	1.01267	763.455	0.728002
36	0.0444742	0.597631	168.793	1.01798	0.397118	1.01347	1824.38	0.70145			36	0.0974654	0.651263	146.351	1.00365	0.270972	0.929024	764.079	0.720751			36	0.069238	0.690577	166.947	1.00419	0.294711	1.01033	851.247	0.729135
37	0.0454379	0.597485	168.04	1.01932	0.395934	1.00494	1991.54	0.737097			37	0.0985855	0.651201	145.44	1.00171	0.270993	0.944162	748.807	0.720678			37	0.0733518	0.690523	166.905	1.01042	0.294707	1.01614	673.81	0.726944
38	0.0421873	0.595606	167.88	1.019	0.395506	1.0051	2214.97	0.72826			38	0.096738	0.651118	144.738	1.00338	0.270968	0.937127	750.783	0.720896			38	0.0740158	0.690015	166.683	1.00688	0.294551	1.01545	1158.36	0.729354
39	0.0405805	0.595526	167.483	1.01359	0.39597	1.00614	1684.07	0.730061			39	0.0975328	0.651343	142.66	1.00662	0.27097	0.938401	784.465	0.720655			39	0.0756222	0.6906	166.663	1.0014	0.294762	1.01254	676.604	0.725949
40	0.0515159	0.598958	167.431	1.02398	0.395599	1.00285	2529.36	0.736041			40	0.0951275	0.651068	140.788	1.01154	0.270971	0.932425	712.894	0.721456			40	0.0765644	0.690542	166.703	1.00148	0.294964	1.01349	806.59	0.728101
41	0.0507656	0.599838	167.213	1.0282	0.395598	0.999378	2150.49	0.735093			41	0.0928573	0.650946	138.656	1.00743	0.271132	0.938931	763.153	0.722718			41	0.075103	0.690981	166.459	1.0031	0.295162	1.01563	881.297	0.728108
42	0.0546016	0.601883	167.096	1.03266	0.39695	1.00022	2151.52	0.702216			42	0.0993713	0.650046	137.976	1.00782	0.271161	0.938857	838.144	0.721696			42	0.0736808	0.690632	166.461	1.0039	0.294316	1.01495	731.066	0.727103
43	0.0475498	0.598956	167.247	1.02545	0.398439	1.00002	2370.76	0.737869			43	0.0984769	0.650538	136.756	1.00003	0.270994	0.95183	858.199	0.722232			43	0.0720524	0.691176	166.57	1.00212	0.294182	1.01238	937.078	0.729239
44	0.0564392	0.603788	167.016	1.03873	0.397563	1.00031	2108.8	0.717685			44	0.0980959	0.650408	136.853	1.00019	0.270895	0.952471	734.084	0.72061			44	0.0666468	0.690912	166.33	1.00344	0.293972	1.0174	689.151	0.729429
45	0.0563657	0.605613	166.91	1.04122	0.397699	1.00009	2645.52	0.735809			45	0.0960862	0.650131	136.976	1.00012	0.270897	0.952373	723.826	0.721586			45	0.069703	0.690795	166.138	1.003	0.294361	1.01854	694.66	0.72829
46	0.0563133	0.605304	167.29	1.04115	0.397595	1.00009	2387.54	0.705338			46	0.0929158	0.650746	136.873	1.00034	0.270977	0.946949	669.846	0.721569			46	0.0693442	0.690953	166.361	1.00867	0.293964	1.02453	741.439	0.729708
47	0.0628681	0.606639	166.485	1.04483	0.397566	1.00168	2570.74	0.678754			47	0.0957769	0.650752	136.5	1.00135	0.271014	0.951399	950.029	0.722885			47	0.0662191	0.690902	166.625	1.00724	0.293882	1.04047	743.027	0.730144
48	0.061088	0.608377	165.975	1.0492	0.397076	1.00495	2940.32	0.72184			48	0.0915929	0.651306	136.276	1.00106	0.271013	0.94525	744.745	0.722598			48	0.0592281	0.690825	166.787	1.01038	0.294659	1.03872	630.013	0.730714
49	0.0530624	0.607932	167.051	1.04683	0.397525	1.00034	2758.01	0.72216			49	0.094764	0.651352	136.187	1.00124	0.27097	0.942498	674.081	0.720866			49	0.0590692	0.690923	166.968	1.00813	0.294617	1.03574	741.535	0.73211
50	0.042626	0.605125	166.707	1.03885	0.397551	0.999981	2339.49	0.738961			50	0.0955008	0.651334	136.249	1.00009	0.272856	0.935589	770.877	0.722519			50	0.0563379	0.690947	166.872	1.00004	0.294732	1.02537	573.967	0.73085
51	0.0454208	0.603759	166.039	1.03622	0.397479	1.00758	1823.37	0.737501			51	0.0935982	0.651415	136.104	1.00132	0.275652	0.929685	782.889	0.722444			51	0.0554248	0.689956	166.915	1.00448	0.2947	1.0303	590.187	0.731409
52	0.0459149	0.603797	165.58	1.03656	0.39763	1.00004	1889.74	0.737368			52	0.100222	0.651802	136.144	1.00351	0.280383	0.924472	890.615	0.721963			52	0.0556511	0.689913	167.008	1.00102	0.294735	1.02327	607.47	0.731429
53	0.0445166	0.604301	165.269	1.03743	0.397458	1.00145	2174.6	0.718038			53	0.100457	0.651724	136.015	1.01433	0.284541	0.923234	963.652	0.721931			53	0.0638385	0.689716	166.9	1.00042	0.294663	1.01351	673.605	0.729676
54	0.0484258	0.605269	164.878	1.03922	0.397509	1.00076	2331.7	0.737419			54	0.100267	0.651018	136.033	1.00049	0.298241	0.909726	1061.52	0.722556			54	0.0644381	0.689973	166.808	1.00002	0.294727	1.00628	718.771	0.729439
55	0.0400225	0.604948	164.133	1.03747	0.397442	1.00233	2126.72	0.734047			55	0.100278	0.651452	135.885	1.00554	0.30106	0.906965	1277.57	0.72337			55	0.0623078	0.69034	167.035	1.00029	0.294543	1.00802	671.884	0.730932
56	0.0311771	0.606349	164.399	1.04046	0.397599	1.00537	1525.2	0.741481			56	0.0970505	0.651781	135.874	1.00711	0.304133	0.902714	1340.24	0.724249			56	0.0695979	0.69086	167.164	0.999729	0.295062	1.0113	651.883	0.729015
57	0.0341856	0.604732	163.206	1.03555	0.39763	1.00154	1611.47	0.718844			57	0.100235	0.650935	135.818	1.00577	0.305115	0.901954	1439.33	0.723612			57	0.0630567	0.691022	166.785	0.999051	0.295026	1.01178	803.697	0.730584
58	0.0304633	0.606661	163.523	1.03976	0.398126	1.0029	1737.05	0.740965			58	0.10006	0.652037	135.838	1.00013	0.305376	0.902599	1283.79	0.723367			58	0.0564553	0.690904	166.785	1.00005	0.294931	1.01386	748.124	0.732122
59	0.0261022	0.606268	163.616	1.03691	0.398897	1.00169	1180.65	0.742285			59	0.0989571	0.653561	135.835	1.00018	0.307309	0.901458	1342.86	0.724385			59	0.0534553	0.690754	166.127	0.999994	0.294686	1.00814	572.657	0.731314
60	0.0244322	0.605645	164.162	1.0335	0.398083	1.00475	1218.59	0.742212			60	0.096911	0.653639	136.248	0.999892	0.307539	0.900987	1692.54	0.725303			60	0.0533455	0.690471	165.15	0.99992	0.294695	1.00916	584.465	0.732031
61	0.0223905	0.608044	163.169	1.03682	0.399669	1.00773	1033.07	0.737796			61	0.0958144	0.654446	136.007	1.00012	0.306653	0.90042	1379.25	0.724751			61	0.0538342	0.69095	163.975	0.999958	0.294702	1.00946	480.677	0.731836
62	0.0189154	0.608674	164.14	1.03747	0.400274	0.998222	1084.41	0.734596			62	0.0930135	0.654889	135.996	1.00016	0.308159	0.900345	1452.29	0.725078			62	0.0559206	0.690907	163.075	1.00228	0.294501	1.00992	512.378	0.73158
63	0.0196605	0.609252	164.525	1.04241	0.40179	1.00012	844.848	0.739682			63	0.0915997	0.656225	136.045	1.0035	0.308617	0.899359	1385.98	0.725965			63	0.0536578	0.690882	162.732	1.0002	0.294672	1.01121	587.709	0.732321
64	0.0189716	0.609866	165.341	1.0492	0.401991	1.00015	802.377	0.743572			64	0.085162	0.656082	135.998	1.00616	0.308815	0.897722	1470.97	0.727601			64	0.0579581	0.691021	159.954	1.00415	0.294729	1.00774	600.709	0.73138
65	0.0224	0.612583	166.255	1.05913	0.40328	1.00003	835.491	0.731674			65	0.0829369	0.655522	135.972	1.00616	0.310993	0.895237	1157.46	0.727258			65	0.0582314	0.691071	157.715	1.00178	0.294634	1.00639	710.959	0.732029
66	0.0233391	0.613473	165.807	1.0616	0.4077	0.999854	1065.09	0.74268			66	0.0755024	0.659288	136.004	1.01214	0.312927	0.893223	1169.56	0.729145			66	0.0583003	0.690762	157.141	1.00008	0.294403	1.01295	644.676	0.730954
67	0.0181732	0.614147	165.997	1.06282	0.412941	1.00013	1163.63	0.744936			67	0.0817307	0.66653	135.999	1.00844	0.314558	0.89123	1141.52	0.727884			67	0.0560207	0.690643	155.761	0.999907	0.295059	1.00646	679.796	0.732449
68	0.0190371	0.614878	166.135	1.06615	0.41685	0.995968	936.741	0.743558			68	0.0846893	0.672459	136.061	1.00343	0.315719	0.891478	1310.45	0.727523			68	0.0538745	0.690488	154.756	1.00007	0.302281	1.0086	630.412	0.732536
69	0.0225827	0.613921	166.073	1.06122	0.42283	0.987844	1009.23	0.696772			69	0.0798019	0.675185	136.042	1.00237	0.315041	0.892977	1332.18	0.728835			69	0.0559215	0.690954	153.947	1.00104	0.311141	1.01206	781.057	0.733353
70	0.0211645	0.613005	166.182	1.05757	0.423735	0.987559	1581.12	0.744632			70	0.0792066	0.68078	136.038	1.00672	0.315837	0.891431	1386.46	0.729156			70	0.0551949	0.691041	153.45	1.00088	0.338255	1.02291	854.457	0.733824
71	0.0206658	0.613637	166.3	1.05219	0.425862	0.992742	1197.53	0.713575			71	0.0800862	0.686506	136.005	1.00485	0.316432	0.888985	1162.46	0.728533			71	0.0589723	0.690588	152.866	1.00377	0.353853	1.02632	1571.63	0.734279
72	0.0192589	0.620161	166.334	1.05608	0.428134	0.991598	1451.43	0.737571			72	0.0768491	0.68855	135.941	1.00239	0.31742	0.885164	1280.33	0.729517			72	0.0559601	0.690994	152.396	1.00718	0.357336	1.02927	1946.53	0.735875
73	0.0208579	0.625449	166.086	1.06087	0.431044	0.994979	1267.8	0.732214			73	0.0700443	0.687214	135.975	1.00005	0.318592	0.885386	1086.65	0.730766			73	0.0649845	0.691161	150.528	1.00093	0.358444	1.03241	2020.82	0.733582
74	0.0181254	0.62622	166.491	1.06533	0.432011	1.00002	1195.73	0.743174			74	0.0645189	0.689301	136.02	1.00018	0.318601	0.883628	1061.74	0.731913			74	0.0681545	0.690901	150.036	1.00065	0.35797	1.03276	1734.94	0.732758
75	0.0131882	0.631543	166.875	1.06741	0.432639	1.00035	1006.24	0.746286			75	0.0642382	0.697395	135.921	1.00016	0.320144	0.882436	1287.93	0.732427			75	0.0706449	0.69098	149.596	1.00119	0.359099	1.03001	1749.11	0.732174
76	0.0128026	0.634702	166.985	1.06736	0.434026	1.00032	732.719	0.745786			76	0.0818377	0.697616	136.01	0.999883	0.320191	0.881702	1290.08	0.728467			76	0.0698703	0.690846	149.224	1.00014	0.359192	1.03009	1871.63	0.732246
77	0.0128622	0.637515	166.721	1.06458	0.436193	0.999936	722.111	0.74547			77	0.0831174	0.699892	136.096	1.0001	0.320202	0.882304	1703.3	0.728994			77	0.0663231	0.690958	150.849	0.999932	0.359529	1.02952	1917.33	0.733215
78	0.0088246	0.645533	166.908	1.06349	0.436012	1.00709	669.913	0.747711			78	0.076245	0.699925	136.468	1.00018	0.320308	0.887491	1173.5	0.729251			78	0.0651653	0.69093	150.933	1.00017	0.359074	1.02962	2050.4	0.733342
79	0.00772483	0.652058	166.833	1.06764	0.436149	1.01618	620.346	0.747664			79	0.0704555	0.699871	136.332	1.00011	0.320171	0.892184	1393.7	0.731547			79	0.0640543	0.691104	151.222	0.997891	0.359073	1.02961	1706.52	0.733603
80	0.00589461	0.65621	166.605	1.06819	0.436326	1.02944	424.857	0.747386			80	0.0574087	0.699875	136.428	1.00056	0.320382	0.89227	1141.73	0.734217			80	0.0650168	0.691159	150.507	1.00059	0.35922	1.02976	1756.05	0.733454
81	0.00642028	0.657241	166.6	1.06769	0.436131	1.01396	504.738	0.747804			81	0.0523073	0.699906	135.993	1.00103	0.323963	0.903835	983.98	0.735645			81	0.0625869	0.690895	150.228	1.00012	0.359167	1.02878	1692.97	0.73411
82	0.00562715	0.658751	166.706	1.06812	0.435664	1.02578	403.061	0.747574			82	0.0462927	0.699933	135.984	1.00074	0.322116	0.893952	906.878	0.735755			82	0.0646263	0.690738	149.009	0.999915	0.360613	1.02949	1697.74	0.733609
83	0.00461381	0.65937	166.789	1.06764	0.436156	1.00952	344.019	0.747988			83	0.0368644	0.69958	136.018	1.00094	0.324782	0.903382	694.352	0.738348			83	0.070811	0.690264	145.683	1.00139	0.362369	1.02943	1808.23	0.732134
84	0.00431859	0.658262	166.629	1.06797	0.43619	1.00112	286.548	0.748207			84	0.0375625	0.699825	136.196	1.00084	0.326001	0.913928	598.404	0.737654			84	0.0708059	0.69094	145.281	1.00052	0.36016	1.02975	1844.42	0.732314
85	0.00403343	0.658917	166.639	1.06722	0.43625	1.00054	270.153	0.747957			85	0.0326623	0.69887	136.39	1.00117	0.337383	0.945046	569.641	0.738602			85	0.0721549	0.69098	143.77	1.00041	0.368313	1.02966	2101.66	0.732192
86	0.0039242	0.658986	166.655	1.06769	0.436163	1.00117	265.038	0.748307			86	0.0342708	0.699892	135.564	1.00061	0.343031	0.961756	634.2	0.738901			86	0.0785385	0.690621	141.114	1.00036	0.374061	1.02966	2303.47	0.731428
87	0.0036445	0.659849	166.631	1.0679	0.436043	0.999353	248.563	0.74823			87	0.0321179	0.699852	135.634	1.00005	0.352463	0.989936	747.706	0.73957			87	0.0732944	0.69014	143.032	1.00337	0.374473	1.02968	2810.23	0.732616
88	0.00335745	0.659919	166.591	1.06766	0.43616	0.996349	245.932	0.748125			88	0.0330385	0.699928	135.529	1.00017	0.356262	1.00023	864.7	0.740121			88	0.075164	0.690593	141.194	1.00166	0.382025	1.02961	3098.13	0.732699
89	0.00413526	0.660722	166.453	1.06846	0.436219	0.994906	234.524	0.747355			89	0.0277486	0.699636	135.89	1.00015	0.362109	1.01812	845.539	0.741122			89	0.07714	0.691264	136.549	1.00099	0.384906	1.02962	3027.73	0.731955
90	0.00624383	0.660613	166.447	1.06675	0.435647	0.994872	406.252	0.747664			90	0.0260552	0.699053	136.095	1.00002	0.364218	1.02276	710.075	0.740849			90	0.0716348	0.690803	138.506	1.00031	0.387276	1.02971	3357.3	0.733849
91	0.00367067	0.662645	166.745	1.06687	0.436263	1.00254	262.552	0.748017			91	0.0271654	0.698909	135.998	1.00025	0.366348	1.02954	763.768	0.740965			91	0.0703811	0.690871	135.281	1.00021	0.387244	1.02963	2787.03	0.733307
92	0.0056186	0.666402	167.335	1.06588	0.435496	0.998277	362.204	0.747791			92	0.0339526	0.69873	135.979	1.00016	0.365306	1.02902	875.78	0.739884			92	0.0734941	0.690934	133.549	0.999905	0.386184	1.02897	2879.58	0.733082
93	0.00600559	0.673491	167.353	1.06588	0.43509	0.994449	408.09	0.747588			93	0.0373579	0.699856	135.905	1.00058	0.364197	1.02965	857.07	0.738645			93	0.0777728	0.690977	131.187	1.00012	0.385535	1.02653	3054.86	0.731938
94	0.00545091	0.678901	166.842	1.06761	0.43617	0.99408	368.063	0.747576			94	0.0372686	0.69982	135.712	1.00103	0.364989	1.02954	1099.36	0.739449			94	0.0748519	0.69097	131.283	0.999397	0.385983	1.0145	3200.95	0.732422
95	0.00314113	0.681058	166.831	1.06635	0.436184	0.985464	233.179	0.748316			95	0.0290688	0.699746	135.915	1.00354	0.365546	1.0296	824.206	0.740531			95	0.0696895	0.690577	132.739	1.00014	0.385701	1.01993	3544.56	0.733953
96	0.00260983	0.684152	166.943	1.07071	0.436164	0.994847	200.159	0.748625			96	0.02266	0.699183	135.819	1.00598	0.370626	1.02951	810.825	0.742691			96	0.0746063	0.690131	130.958	1.00084	0.385407	1.02353	3238.27	0.73289
97	0.00223039	0.688641	166.85	1.06617	0.436075	0.996275	158.409	0.748294			97	0.022036	0.699649	136.23	1.00299	0.36641	1.02952	571.496	0.742175			97	0.0806425	0.68928	128.251	1.00037	0.384164	1.02423	2918.54	0.731438
98	0.00263119	0.690012	166.946	1.06706	0.436058	0.996618	153.808	0.748013			98	0.0270353	0.69986	136.705	0.997462	0.366292	1.02944	707.899	0.741075			98	0.0802746	0.689404	127.516	1.00011	0.384499	1.02625	3451.23	0.731548
99	0.00248395	0.692897	167.064	1.0674	0.436136	0.991689	197.852	0.748431			99	0.0268444	0.699844	135.897	0.993287	0.366103	1.02946	778.845	0.74117			99	0.0782745	0.690429	127.62	1.00019	0.38595	1.02049	3261.3	0.731765
100	0.00201421	0.695488	166.996	1.06777	0.43637	0.986902	148.427	0.748511			100	0.019411	0.699715	135.92	0.991761	0.366253	1.02955	678.919	0.743188			100	0.0786682	0.689856	127.549	1.00009	0.386607	1.02271	3465.52	0.731841
101	0.00192025	0.697981	166.751	1.06844	0.436201	0.988824	136.927	0.748325			101	0.0185778	0.699744	135.832	0.997276	0.365921	1.0296	512.846	0.743224			101	0.079612	0.691171	127.606	1.0028	0.387479	1.02734	3165.48	0.731474
102	0.00222194	0.697451	167.065	1.07393	0.43618	0.986407	161.635	0.748163			102	0.0253576	0.699809	135.831	0.992229	0.36621	1.02693	693.072	0.741489			102	0.0776338	0.692203	127.877	1.00424	0.388098	1.02951	3511.35	0.732092
103	0.00307976	0.696633	166.983	1.07223	0.436248	0.976919	182.019	0.747497			103	0.0310126	0.699908	135.684	0.981711	0.366001	1.02592	750.591	0.740284			103	0.0725888	0.691006	127.685	1.00194	0.390392	1.02952	3117.57	0.733173
104	0.00231747	0.696894	166.557	1.08356	0.436143	0.984156	125.924	0.747582			104	0.0233763	0.699438	135.881	0.968624	0.366575	1.0262	849.978	0.742227			104	0.0788772	0.690488	127.817	1.00343	0.39091	1.02721	3163.07	0.7317
105	0.00266797	0.696289	166.566	1.08403	0.43629	0.978801	120.933	0.747185			105	0.0268289	0.699883	135.979	0.955597	0.367441	1.03232	705.484	0.741108			105	0.078041	0.691747	127.69	1.00432	0.396171	1.02996	3734.61	0.732394
106	0.00218726	0.697375	166.686	1.08373	0.436062	0.983721	152.906	0.748101			106	0.0275422	0.699917	136.133	0.945429	0.368794	1.0296	898.239	0.741338			106	0.07561	0.691337	127.889	1.00556	0.401557	1.03171	4253.13	0.733298
107	0.00247503	0.697362	166.865	1.07327	0.436104	0.984707	199.459	0.748327			107	0.0280283	0.699901	136.336	0.962497	0.366209	1.03026	791.186	0.741028			107	0.0751718	0.692173	128.08	1.00461	0.407655	1.0297	3929.92	0.733195
108	0.00275383	0.697487	166.89	1.06799	0.436103	0.975995	168.937	0.747926			108	0.0248633	0.699912	135.826	0.963922	0.366334	1.03139	753.756	0.741747			108	0.0701214	0.692685	128.307	1.01063	0.418636	1.02979	4193.37	0.734268
109	0.00324275	0.69718	166.689	1.06784	0.437625	0.976441	194.176	0.747674			109	0.0215518	0.69966	135.818	0.974946	0.367563	1.03048	644.885	0.742659			109	0.0671384	0.692473	128.104	1.00638	0.421041	1.02899	4566.85	0.735226
110	0.0026358	0.697626	167.104	1.0679	0.447926	0.973564	200.068	0.74838			110	0.0189319	0.69979	135.911	0.977892	0.366181	1.02864	679.085	0.743543			110	0.063633	0.692969	128.558	1.00113	0.424292	1.02835	4368.09	0.735966
111	0.00292642	0.698515	167.127	1.06808	0.451825	0.958613	210.36	0.748012			111	0.0202739	0.699877	136.124	0.978909	0.366309	1.02803	607.529	0.742996			111	0.0698681	0.692444	128.337	1.00282	0.426275	1.02992	4017.78	0.734478
112	0.00345947	0.698729	167.365	1.07437	0.460534	0.958956	273.36	0.748275			112	0.0227498	0.699449	136.246	0.97729	0.365937	1.02984	570.712	0.741757			112	0.0718897	0.692462	128.205	0.997817	0.424826	1.02999	5181.59	0.734375
113	0.00534489	0.699875	167.251	1.06777	0.472422	0.970291	417.944	0.74809			113	0.0265333	0.699945	136.375	0.966351	0.366243	1.02972	647.873	0.741015			113	0.0678438	0.693952	128.678	0.995748	0.425218	1.02979	4682.03	0.735172
114	0.00698007	0.699647	166.982	1.06758	0.491982	0.979021	585.126	0.748282			114	0.0190596	0.699847	136.199	0.971415	0.366254	1.03118	654.996	0.743358			114	0.0698682	0.694849	129.118	0.997103	0.42421	1.03001	4655.92	0.734731
115	0.00919223	0.699741	166.115	1.06777	0.508316	0.97362	731.01	0.708828			115	0.0206518	0.699836	136.21	0.968711	0.366277	1.02813	538.257	0.742766			115	0.0693354	0.69506	129.037	0.994021	0.424204	1.03009	4588.07	0.73468
116	0.0154486	0.699812	166.42	1.06762	0.516235	0.962357	1190.59	0.689344			116	0.0205445	0.699587	136.33	0.983208	0.366443	1.025	598.794	0.742963			116	0.0773024	0.697142	129.129	0.991272	0.424229	1.02962	4971.34	0.732748
117	0.0158397	0.699754	166.953	1.06804	0.519502	0.981555	1205.66	0.682382			117	0.0165383	0.699931	136.696	0.988148	0.366348	1.02935	496.961	0.743474			117	0.0759904	0.697061	129.086	0.989068	0.424373	1.03004	5379.06	0.73362
118	0.02023	0.699862	167.428	1.06777	0.523656	0.999453	1296.44	0.574389			118	0.0173858	0.699664	136.783	0.990402	0.366361	1.03004	503.414	0.743192			118	0.0748534	0.696711	128.536	0.98946	0.4244	1.02884	5427	0.733842
119	0.0224252	0.699914	166.816	1.06711	0.524001	1.00214	1538.52	0.616682			119	0.0249306	0.699808	136.341	1.00825	0.366295	1.02963	829.623	0.742204			119	0.0718071	0.69632	127.82	0.990869	0.424429	1.02364	4876.17	0.734337
120	0.0248155	0.699916	167.044	1.068	0.527902	1.01288	1749.26	0.635617			120	0.0313468	0.699726	136.448	1.00098	0.366392	1.02961	818.396	0.740569			120	0.0761761	0.696142	126.534	0.989836	0.42443	1.02966	4479.95	0.733213
121	0.0338673	0.69989	167.183	1.06846	0.53122	1.01692	2201.57	0.589233			121	0.029915	0.699909	135.8	1.0006	0.36655	1.02973	890.938	0.740822			121	0.071469	0.696059	126.133	0.990198	0.424451	1.0296	5188.21	0.734539
122	0.0407305	0.699802	167.314	1.06815	0.533111	1.01091	2562.82	0.571642			122	0.0284145	0.699797	135.763	0.996961	0.366697	1.02978	908.175	0.741237			122	0.0781873	0.695439	126.092	0.988489	0.424307	1.02963	5229.21	0.732895
123	0.0474763	0.699436	166.932	1.06906	0.53722	1.0062	2523.37	0.482441			123	0.0308909	0.699931	135.749	1.00245	0.366935	1.02977	677.505	0.740279			123	0.0770452	0.695501	125.83	0.987718	0.424084	1.02995	5549.22	0.733395
124	0.0499494	0.699636	166.886	1.06618	0.537732	1.00704	2446.12	0.444448			124	0.0234275	0.699919	135.578	1.00171	0.366418	1.03005	668.735	0.741992			124	0.0787071	0.695847	124.435	0.992818	0.42448	1.02962	5371.41	0.733183
125	0.0512235	0.699249	166.776	1.06759	0.537099	1.00443	2807.62	0.499369			125	0.0252482	0.699547	135.343	1.00884	0.366494	1.03067	772.685	0.742027			125	0.0788717	0.695502	125.443	0.996098	0.424246	1.02964	5259.04	0.732892
126	0.0539459	0.698863	166.213	1.059	0.537198	1.00438	2871.75	0.484333			126	0.0163574	0.699361	134.844	1.00142	0.366395	1.03587	622.421	0.743981			126	0.0795061	0.694655	122.059	0.99605	0.424396	1.02939	5206.98	0.733035
127	0.056042	0.699485	166.249	1.04611	0.536999	1.01123	2887.05	0.469485			127	0.0154654	0.699093	134.427	1.00986	0.366322	1.03036	453.962	0.743816			127	0.0791994	0.694159	122.08	0.999574	0.424227	1.02881	4800.14	0.732822
128	0.0617721	0.69871	166.359	1.03842	0.537008	1.00372	2987.47	0.441079			128	0.0154106	0.699221	134.213	1.00128	0.365181	1.03	399.115	0.743459			128	0.0782449	0.695169	122.954	1.00184	0.424045	1.02951	5163.93	0.733132
129	0.0640046	0.6978	166.371	1.04483	0.537404	1.00269	3099.71	0.441379			129	0.0176823	0.698448	133.615	0.998503	0.365578	1.02989	429.797	0.743334			129	0.0757653	0.694824	122.868	1.00445	0.424907	1.02939	4856.4	0.733446
130	0.0640017	0.697648	166.455	1.04525	0.5377	1.00135	2855.04	0.406084			130	0.0166593	0.698239	134.292	1.00437	0.365619	1.02935	505.269	0.743235			130	0.0740574	0.69463	121.881	1.01077	0.4246	1.02942	4896.72	0.733957
131	0.0719841	0.697939	166.531	1.04871	0.539043	1.00101	3151.87	0.399728			131	0.0221272	0.698769	134.213	1.01434	0.366382	1.0295	589.141	0.742036			131	0.0779061	0.694185	121.677	1.0044	0.424511	1.02991	4806.08	0.733387
132	0.0788672	0.699882	166.643	1.03865	0.542717	1.00154	3793.86	0.441189			132	0.0206431	0.698512	134.477	1.00549	0.366562	1.02946	608.886	0.742914			132	0.0770051	0.694007	120.188	1.00764	0.42478	1.02981	4950.91	0.733426
133	0.0948005	0.699862	166.161	1.0374	0.542979	1.00268	3978.05	0.385668			133	0.0218282	0.698466	134.361	1.00595	0.366393	1.02947	698.788	0.742886			133	0.0743971	0.694196	120.594	1.02541	0.425067	1.02964	5063.57	0.733908
134	0.0908175	0.699726	165.935	1.04731	0.544266	1.00429	3885.31	0.39297			134	0.0185131	0.698278	134.509	1.00396	0.366484	1.03028	565.297	0.743062			134	0.0769525	0.692888	120.419	1.02939	0.425765	1.02971	4992.55	0.733554
135	0.091009	0.699387	165.978	1.04706	0.547258	1.00495	4058.19	0.41127			135	0.0161849	0.699313	134.662	1.00247	0.366462	1.03014	540.264	0.743832			135	0.0774569	0.692991	118.597	1.02155	0.427431	1.0294	5737.7	0.733627
136	0.0902516	0.699186	166.351	1.04044	0.544812	1.00635	3991.75	0.406793			136	0.0203501	0.698577	134.469	0.996756	0.366435	1.02954	498.045	0.742135			136	0.076621	0.692601	118.511	1.02217	0.429772	1.02968	5187.46	0.73343
137	0.0996982	0.699172	167.211	1.03552	0.544382	1.00732	4312.14	0.399077			137	0.0274196	0.698748	135.037	0.998384	0.366374	1.0295	536.476	0.740699			137	0.0771006	0.692604	117.307	1.01616	0.432096	1.02949	5118.49	0.733565
138	0.0941365	0.69973	167.338	1.03488	0.547116	1.00709	4219.71	0.41324			138	0.0345254	0.699926	135.001	1.00428	0.366394	1.03061	741.123	0.739241			138	0.0778238	0.69284	117.038	1.0131	0.431467	1.02966	5321.41	0.733314
139	0.0871089	0.69981	166.418	1.03749	0.545569	1.00284	4214.05	0.445862			139	0.0334304	0.699458	134.683	1.00339	0.366344	1.02994	913.176	0.74003			139	0.077315	0.691456	114.084	0.999378	0.432941	1.02916	5584.02	0.733509
140	0.0863718	0.699601	165.898	1.03667	0.545966	1.00288	4037.54	0.4306			140	0.0316046	0.699734	134.242	0.995305	0.366265	1.02932	1021.02	0.740379			140	0.0782382	0.691114	113.201	0.99573	0.435694	1.0301	5375.27	0.733053
141	0.0922166	0.699859	166.235	1.04796	0.549765	1.0034	3945.57	0.393188			141	0.0253921	0.699736	134.052	0.998441	0.366469	1.02976	1008.2	0.742113			141	0.0794627	0.690824	112.505	0.992218	0.436808	1.02974	5664.71	0.733146
142	0.092668	0.698663	166.471	1.04975	0.550231	1.00315	3704.93	0.366505			142	0.0204925	0.699639	134.15	1.00015	0.366424	1.02976	676.49	0.742894			142	0.0792612	0.690439	112.983	0.991279	0.439032	1.02966	5844.67	0.733376
143	0.0894553	0.698504	166.936	1.04101	0.550545	1.00887	3597.07	0.367904			143	0.018317	0.699373	134.091	0.992008	0.366359	1.03579	534.138	0.743099			143	0.0793984	0.690365	112.641	0.988931	0.440465	1.0297	5789.31	0.733305
144	0.100532	0.69888	167.423	1.03861	0.550902	1.00339	3642.09	0.332023			144	0.0214843	0.699728	133.817	0.992735	0.365499	1.03538	639.994	0.742366			144	0.0758946	0.690711	112.609	0.987152	0.442076	1.02963	5675.57	0.733928
145	0.100207	0.698435	167.074	1.03167	0.555756	1.00284	3844.53	0.352037			145	0.0263228	0.699654	134.107	0.997388	0.365438	1.03729	672.394	0.740967			145	0.0796102	0.690607	112.094	0.991806	0.441985	1.03483	5794.49	0.733157
146	0.10052	0.699795	167.588	1.03334	0.557693	1.0042	3682.28	0.335691			146	0.019375	0.699545	133.916	1.00064	0.363796	1.03493	606.469	0.742715			146	0.0807352	0.690454	111.793	0.98989	0.442185	1.02962	6040.54	0.732721
147	0.100803	0.699774	166.813	1.03618	0.556957	1.00185	3706.49	0.336358			147	0.0179043	0.699838	133.824	1.00012	0.363385	1.02949	566.717	0.743189			147	0.0805769	0.690876	111.631	0.992905	0.442007	1.03229	6064.38	0.732731
148	0.101639	0.699833	166.631	1.03211	0.558192	1.00304	3630.24	0.32676			148	0.0123405	0.699743	133.851	0.993344	0.363505	1.02943	526.525	0.744959			148	0.0802114	0.69241	111.738	0.995304	0.442309	1.03282	5936.88	0.733012
149	0.102204	0.699916	166.286	1.03343	0.556921	1.00328	3612.43	0.323448			149	0.0101374	0.699427	133.651	0.985538	0.363981	1.03005	332.917	0.745011			149	0.0804722	0.69207	111.665	0.994196	0.442879	1.0323	6074.45	0.732769
150	0.101591	0.699763	165.164	1.02908	0.557386	1.00477	3475.72	0.312177			150	0.0140759	0.698954	133.68	0.981351	0.365539	1.03519	313.771	0.743779			150	0.0796881	0.691677	111.864	0.996798	0.442889	1.03645	5999.18	0.733083
151	0.102499	0.699852	165.231	1.0267	0.558078	1.00579	3694.23	0.329184			151	0.0205333	0.699936	133.963	0.983574	0.365887	1.03972	462.202	0.742394			151	0.080753	0.691969	111.561	0.998037	0.444295	1.03469	5999.74	0.732896
152	0.103119	0.698851	164.958	1.02295	0.559233	1.00466	3475.91	0.306938			152	0.0147577	0.699927	133.606	0.977524	0.36609	1.03949	562.737	0.744417			152	0.0806918	0.692346	111.692	1.00843	0.444053	1.03378	6039.06	0.732935
153	0.102197	0.698492	166.183	1.02663	0.559468	1.00539	3335.79	0.296654			153	0.0146322	0.6998	133.36	0.974705	0.365728	1.0294	453.151	0.744033			153	0.0803344	0.692816	111.619	1.00891	0.446981	1.03775	6064.89	0.733215
154	0.103624	0.699321	167.131	1.01812	0.562486	1.0065	3353.62	0.294263			154	0.0189607	0.699737	133.627	0.974389	0.366211	1.03231	607.025	0.743502			154	0.0808546	0.692214	111.358	1.00946	0.452683	1.03869	6123.87	0.732993
155	0.103597	0.699454	168.485	1.02123	0.562253	1.0049	3313	0.290315			155	0.0184101	0.699922	133.981	0.976837	0.365565	1.03653	576.357	0.743634			155	0.0816438	0.692988	111.126	1.01003	0.456565	1.0361	6120.04	0.732849
156	0.103199	0.699796	167.961	1.02657	0.562528	1.00593	3207.05	0.282067			156	0.0170081	0.699885	134.194	0.977524	0.3659	1.035	580.966	0.743746			156	0.0822869	0.692785	111.407	1.00954	0.464389	1.03208	6226.68	0.733159
157	0.0996646	0.699823	165.646	1.02902	0.563037	1.00647	3201.18	0.291702			157	0.0210398	0.699741	134.896	0.985737	0.365618	1.03901	576.678	0.74237			157	0.0838807	0.692704	111.345	1.00583	0.467203	1.03137	6349.2	0.732486
158	0.0971159	0.69975	160.433	1.02712	0.563403	1.00718	3273.59	0.306898			158	0.0225401	0.69892	134.592	0.987359	0.365805	1.03176	679.933	0.742358			158	0.0846533	0.69311	110.827	1.00852	0.467756	1.03034	6389.06	0.732869
159	0.0993836	0.699893	159.426	1.02368	0.562709	1.00834	3259.37	0.297438			159	0.0225918	0.699004	134.461	0.988157	0.365542	1.03243	585.722	0.741991			159	0.0849924	0.692568	110.648	1.00417	0.46859	1.03089	6442.51	0.732279
160	0.097923	0.699889	161.352	1.03059	0.563035	1.00788	3092.77	0.28648			160	0.0196207	0.699071	133.65	0.987418	0.366034	1.01025	568.691	0.742646			160	0.0858448	0.69189	110.135	1.00378	0.471046	1.03042	6511.87	0.732026
161	0.10273	0.699866	161.762	1.02942	0.56419	1.01106	3000.98	0.264555			161	0.0232196	0.698966	134.292	0.994079	0.365714	1.01061	636.827	0.74186			161	0.0866339	0.69231	108.915	1.00498	0.470217	1.02945	6562.92	0.732373
162	0.103411	0.699727	160.247	1.0259	0.564803	1.01064	3007.78	0.263377			162	0.0218816	0.697371	133.19	0.988922	0.366015	1.015	625.843	0.742682			162	0.0878397	0.692064	109.239	0.998477	0.471769	1.02964	6661.69	0.731762
163	0.104181	0.698316	159.624	1.02648	0.56417	1.00929	2984.08	0.259156			163	0.0226082	0.698109	133.571	0.988375	0.366175	1.02955	661.748	0.742714			163	0.0888007	0.691428	108.726	0.999567	0.47244	1.02958	6757.04	0.731008
164	0.104763	0.699762	158.049	1.01741	0.563855	1.01253	2995.84	0.258491			164	0.0239383	0.698881	133.156	0.990637	0.366323	1.02949	778.262	0.742239			164	0.090064	0.691351	108.768	0.997696	0.471997	1.03002	6802.26	0.731734
165	0.103441	0.699905	155.022	1.01198	0.564539	1.01146	3116.62	0.273013			165	0.0248275	0.698773	131.961	0.991832	0.366353	1.02989	804.513	0.74185			165	0.0916181	0.69124	109.093	0.99831	0.476235	1.02959	6933.9	0.730773
166	0.0987117	0.699716	155.156	1.01142	0.564726	1.00534	3023.41	0.276845			166	0.0266154	0.699882	130.549	0.989104	0.366434	1.02944	1092.56	0.741913			166	0.0927513	0.690924	110.155	0.997227	0.474188	1.02932	7035.25	0.730796
167	0.0946416	0.69973	151.644	1.00941	0.564423	1.00445	2907.41	0.277514			167	0.030424	0.699782	128.571	0.988665	0.36641	1.02989	952.575	0.740811			167	0.0930444	0.690718	110.235	0.997287	0.47433	1.02961	7066.72	0.73097
168	0.09126	0.699863	150.506	1.0096	0.565195	1.00393	3026.64	0.29974			168	0.0318127	0.699487	128.216	0.995259	0.366365	1.02939	974.647	0.74021			168	0.0936332	0.689897	109.076	0.997898	0.474553	1.02999	7122.34	0.730206
169	0.084797	0.699858	148.925	1.01517	0.565691	1.00621	3222.38	0.344451			169	0.0339048	0.699803	127.219	0.994782	0.366461	1.02941	897.425	0.740045			169	0.093214	0.690876	109.751	0.992752	0.475777	1.02995	7065.24	0.730509
170	0.098867	0.69988	148.934	1.01461	0.566351	1.00618	3408.47	0.312483			170	0.0328894	0.699834	126.812	0.998115	0.366437	1.03023	1161.07	0.7403			170	0.0946472	0.690771	110.345	0.994576	0.476537	1.02961	7199.73	0.730151
171	0.106116	0.699213	148.884	1.01206	0.565906	1.01077	3477	0.297429			171	0.038965	0.699921	127.461	0.999658	0.366531	1.03047	999.523	0.738525			171	0.0961952	0.690902	110.901	0.99586	0.477957	1.02969	7285.98	0.730116
172	0.104273	0.699824	148.898	1.01932	0.565943	1.00749	3810.68	0.333068			172	0.0493543	0.69992	125.047	1.00485	0.366506	1.02966	1475.15	0.736675			172	0.0967395	0.690903	110.459	1.00285	0.478192	1.02945	7360.11	0.729729
173	0.105704	0.699741	148.883	1.03248	0.565804	1.00608	3557.09	0.305812			173	0.0498472	0.699914	124.387	0.994028	0.366443	1.02965	1385.2	0.736728			173	0.0978835	0.691164	111.215	1.00615	0.477913	1.02969	7429.56	0.72961
174	0.10148	0.699851	148.861	1.02443	0.565562	1.00308	3365.64	0.300542			174	0.046779	0.699823	125.756	0.988044	0.366485	1.02878	1737.42	0.737942			174	0.0986284	0.691348	111.163	1.011	0.478349	1.02962	7494.51	0.729487
175	0.0901869	0.699831	148.307	1.01942	0.565945	1.00424	3617.21	0.364781			175	0.0530909	0.699826	124.65	0.988741	0.366407	1.02877	1895.58	0.736094			175	0.0985278	0.691468	111.601	1.01322	0.479486	1.02795	7498.31	0.729158
176	0.0990668	0.699904	145.726	1.01414	0.566246	1.00454	3289.93	0.301302			176	0.0538195	0.699642	124.159	0.99161	0.366557	1.02922	1898.72	0.736249			176	0.0999255	0.691456	111.779	1.01334	0.480076	1.02764	7573.86	0.729435
177	0.105269	0.699854	146.469	1.01219	0.566689	1.00555	3453.46	0.297592			177	0.0491367	0.699116	124.311	0.992545	0.366454	1.02965	1505.7	0.737039			177	0.100561	0.692243	112.16	1.00691	0.480294	1.02478	7630.6	0.729041
178	0.103878	0.699395	147.39	1.01064	0.565251	1.00551	3285.34	0.28723			178	0.0405423	0.698618	126.1	0.990801	0.366424	1.02958	1502.67	0.738865			178	0.100995	0.69218	112.611	1.00817	0.480129	1.01389	7679.28	0.72903
179	0.105939	0.69922	148.773	1.01145	0.566279	1.00538	3382.02	0.289634			179	0.0376285	0.697859	126.899	0.987605	0.367599	1.02945	1421.72	0.739316			179	0.100895	0.692278	112.839	1.01408	0.479902	1.00518	7676.69	0.729029
180	0.105849	0.69956	147.496	0.998643	0.567931	1.00733	3377.47	0.289669			180	0.0390427	0.698104	126.477	0.999296	0.373066	1.02937	1191.41	0.739063			180	0.10085	0.692316	112.659	1.02124	0.479785	1.00672	7672.16	0.728721
181	0.104251	0.699897	145.198	1.00063	0.568484	1.00845	3206.64	0.278592			181	0.0417895	0.699395	125.695	1.00552	0.380524	1.02971	1307.57	0.738701			181	0.101403	0.693194	112.058	1.02663	0.482206	1.0004	7677.14	0.728936
182	0.103433	0.69973	143.818	0.996205	0.568136	1.00736	3477.44	0.305667			182	0.0496128	0.699817	124.942	1.01915	0.384048	1.03105	1435.64	0.736805			182	0.101324	0.693394	111.808	1.02352	0.492466	1.0055	7666.59	0.72558
183	0.105802	0.699474	143.885	0.99211	0.568279	1.00718	3667.14	0.315566			183	0.0504953	0.699005	124.094	1.0162	0.387003	1.03182	2130.55	0.737251			183	0.101095	0.693252	111.173	1.02127	0.488702	1.01547	7684.46	0.729158
184	0.103859	0.699214	142.356	0.997299	0.568208	1.00772	3478.07	0.304318			184	0.0516058	0.698669	123.918	1.01986	0.390895	1.02974	2196	0.73733			184	0.101154	0.693721	110.807	1.02453	0.489031	1.02011	7692.4	0.729152
185	0.105311	0.699691	140.978	0.99719	0.5689	1.0086	3417.57	0.295123			185	0.0627908	0.699327	122.513	1.01461	0.395298	1.02639	3063.48	0.735246			185	0.101297	0.693944	110.272	1.01857	0.497429	1.00972	7679.01	0.725296
186	0.10509	0.699421	139.061	1.00504	0.568896	1.00827	3587.89	0.310806			186	0.0570581	0.698882	123.325	1.02259	0.398228	1.02515	3087.7	0.736512			186	0.0985667	0.694858	110.077	1.01874	0.503813	1.00608	7415.04	0.718048
187	0.104179	0.69948	140.179	1.01327	0.568422	1.00835	3525.21	0.307852			187	0.0565149	0.698705	123.634	1.0171	0.400378	1.02347	2811.57	0.736527			187	0.10185	0.695003	109.173	1.02233	0.505061	1.00234	7363.9	0.689643
188	0.104865	0.699368	141.052	1.00359	0.568945	1.00858	3564.03	0.309058			188	0.0553756	0.698468	123.046	1.03206	0.403064	1.02444	3019.21	0.736835			188	0.101103	0.695476	108.778	1.01412	0.505765	1.00247	7317.44	0.689027
189	0.104891	0.697822	141.993	0.987092	0.568733	1.00762	3329.38	0.288267			189	0.0597516	0.697775	123.293	1.04516	0.40237	1.02309	2834.55	0.735793			189	0.102862	0.694883	109.672	1.0109	0.513032	0.997396	7242.5	0.672128
190	0.104527	0.69875	142.921	0.981335	0.568627	1.00863	3392.44	0.294526			190	0.0599591	0.697761	122.907	1.05516	0.41141	1.02761	3045.65	0.735876			190	0.100402	0.695725	108.555	1.01069	0.506087	0.999891	7352.86	0.698569
191	0.100103	0.699157	143.498	0.991588	0.569225	1.0094	3411.13	0.309483			191	0.0588553	0.697764	123.414	1.05928	0.421137	1.02844	3103.21	0.736362			191	0.102696	0.697141	108.552	1.00857	0.512331	1.00195	7464.69	0.692702
192	0.105431	0.698944	144.471	0.974716	0.568456	1.01078	3662.84	0.316696			192	0.0583678	0.699214	123.327	1.06629	0.423787	1.0294	4044.95	0.736672			192	0.101134	0.696569	109.247	1.00862	0.528392	0.989047	7142.17	0.684412
193	0.105541	0.699088	144.842	0.97841	0.569501	1.00558	3475.59	0.29945			193	0.0672838	0.699763	122.365	1.07069	0.423878	1.0349	3789.02	0.734504			193	0.102136	0.696967	108.99	1.00483	0.530442	0.987372	6884.97	0.638414
194	0.105172	0.699061	145.602	0.967848	0.569897	1.00514	3424.75	0.295706			194	0.0599134	0.69974	123.628	1.07184	0.427273	1.03004	4242.32	0.736513			194	0.102667	0.697906	108.656	1.00109	0.531997	0.98601	6750.44	0.621127
195	0.104591	0.699132	146.845	0.96417	0.570829	1.00132	3158.41	0.273245			195	0.0626162	0.69844	122.167	1.08129	0.427891	1.02948	3867.8	0.735549			195	0.102997	0.697835	108.774	1.00244	0.530693	0.987138	6668.84	0.610018
196	0.105938	0.698769	146.18	0.963237	0.568091	0.99241	3524.55	0.302581			196	0.0641255	0.698924	122.532	1.07429	0.428651	1.02924	4650.25	0.735711			196	0.105928	0.699034	108.639	1.00137	0.535924	0.982302	6457.75	0.572279
197	0.105174	0.698748	145.428	0.962587	0.569545	0.988813	3163.23	0.272487			197	0.0720556	0.699353	119.735	1.08406	0.426234	1.02616	4324.51	0.734023			197	0.103799	0.69881	107.672	1.00139	0.536864	0.981722	6479.43	0.587696
198	0.0994908	0.698556	144.523	0.962471	0.570956	0.977167	3216.98	0.293616			198	0.0743807	0.699844	119.879	1.08391	0.428772	1.02873	4511.36	0.733382			198	0.102532	0.698859	107.101	1.00276	0.539232	0.979834	6570.28	0.604207
199	0.104671	0.697641	143.949	0.959125	0.56924	0.986908	3483.39	0.302141			199	0.0765633	0.699622	119.773	1.07519	0.428581	1.02609	5015.58	0.733379			199	0.0988204	0.698908	106.422	1.00501	0.539455	0.980328	6621.33	0.632564
200	0.105015	0.69723	143.523	0.96328	0.567886	0.998673	3556.35	0.308174			200	0.0725955	0.698543	118.912	1.08951	0.428501	1.02965	4954.52	0.73404			200	0.103534	0.698154	107.942	1.00527	0.538055	0.980137	6721.79	0.613735
201	0.103777	0.698652	144.432	0.959615	0.568413	1.00032	3947.84	0.347455			201	0.0710101	0.699913	119.413	1.08466	0.428336	1.03056	4993.57	0.734087			201	0.103869	0.698093	108.551	1.00965	0.538153	0.99158	6687.13	0.607377
202	0.104266	0.698985	145.566	0.950322	0.568161	1.00388	3619.57	0.316065			202	0.0711728	0.69979	118.272	1.10284	0.428131	1.02899	4816.69	0.734194			202	0.102278	0.698489	108.558	1.00721	0.53811	0.989482	6457.6	0.595027
203	0.0978269	0.698957	145.577	0.950359	0.568233	0.995653	3360.96	0.311435			203	0.068503	0.699635	118.967	1.09007	0.427587	1.02962	4780.27	0.734963			203	0.102568	0.697919	108.909	1.00634	0.537874	0.979141	6476.99	0.595156
204	0.0986063	0.699022	146.131	0.949533	0.568389	0.984377	3565.18	0.328537			204	0.0727129	0.699548	119.021	1.09309	0.42883	1.02978	5009.46	0.733686			204	0.102073	0.697559	109.713	1.00592	0.538625	0.976993	6434.27	0.593963
205	0.0964426	0.698917	145.905	0.949693	0.568394	0.980495	3539.51	0.334123			205	0.0725821	0.699878	118.814	1.09614	0.428661	1.02956	5080.67	0.733994			205	0.101777	0.697893	108.721	1.00757	0.539275	0.979723	6289.85	0.5811
206	0.105441	0.698301	146.489	0.948305	0.567781	0.974845	3524.59	0.303991			206	0.0790635	0.699838	117.776	1.09368	0.429089	1.02688	5133.7	0.732367			206	0.101994	0.698304	108.557	1.00713	0.541482	0.979822	6346.85	0.584707
207	0.0979649	0.699449	147.492	0.945839	0.568024	0.969107	3307.94	0.306393			207	0.0831327	0.699888	117.959	1.08499	0.428609	1.02351	5837.38	0.731861			207	0.0974965	0.698142	109.174	1.00564	0.544638	0.979569	5932.64	0.568308
208	0.092568	0.699842	148.323	0.944452	0.566647	0.971549	3475.49	0.341512			208	0.0858434	0.699853	119.072	1.07791	0.42861	1.01817	5808.25	0.731825			208	0.104024	0.698714	109.185	1.00858	0.544248	0.982202	5918.89	0.531433
209	0.0867234	0.69991	148.846	0.941617	0.567973	0.950191	3224.74	0.337003			209	0.0844912	0.699468	117.818	1.0912	0.428627	1.00338	5934.87	0.731423			209	0.0993435	0.699228	108.282	1.01394	0.541428	0.987991	5907.53	0.555248
210	0.100672	0.699771	148.889	0.941871	0.568333	0.953393	3100.34	0.278804			210	0.0775168	0.699923	118.641	1.09404	0.428628	1.00905	5890.95	0.733154			210	0.104846	0.699725	106.812	1.01182	0.54943	0.979654	5938.06	0.529044
211	0.0965671	0.699886	148.885	0.942481	0.56829	0.940592	3151.63	0.295477			211	0.0806944	0.699792	118.346	1.08108	0.428435	1.00389	5446.77	0.732273			211	0.10545	0.699496	105.312	1.00353	0.545784	0.980102	5881.82	0.519247
212	0.0965845	0.699925	148.888	0.942209	0.569354	0.943418	2820.89	0.263884			212	0.0806688	0.699875	117.91	1.06992	0.42798	1.00162	5573.59	0.732455			212	0.103416	0.698524	105.062	1.00562	0.54656	0.979842	6179.66	0.559689
213	0.1035	0.699757	148.918	0.942334	0.569578	0.933348	2704.49	0.235465			213	0.0837851	0.69964	116.596	1.06361	0.427822	1.00201	5280.72	0.731483			213	0.102688	0.69914	104.625	1.00011	0.549904	0.979532	6008.17	0.547864
214	0.104334	0.699958	148.925	0.94164	0.570185	0.917023	2828.74	0.244623			214	0.0817059	0.699581	116.309	1.06061	0.428544	0.989813	5363.53	0.732275			214	0.103531	0.69982	105.516	1.00039	0.552037	0.980586	5769.05	0.520073
215	0.104236	0.699865	148.884	0.942836	0.571552	0.914433	2832.15	0.245354			215	0.0770754	0.699428	118.875	1.05847	0.428202	0.983914	5397.3	0.732994			215	0.101022	0.699602	105.736	1.00006	0.553859	0.980514	5868.88	0.543036
216	0.103471	0.699851	148.933	0.947428	0.573124	0.91759	3227.34	0.282705			216	0.0801274	0.699573	118.014	1.06592	0.427792	0.973862	4990.42	0.732359			216	0.0919656	0.699834	105.043	1.00062	0.551228	0.982683	5628.85	0.571228
217	0.103245	0.699887	148.892	0.94618	0.574502	0.919726	2610.04	0.22715			217	0.0878427	0.698808	116.531	1.06505	0.42786	0.967706	5858.08	0.730633			217	0.0949452	0.699776	105.16	1.00016	0.55346	0.983408	5415.64	0.531301
218	0.09832	0.699877	148.924	0.946872	0.573435	0.916816	2473.04	0.226003			218	0.0955998	0.698523	115.56	1.07803	0.428647	0.952484	6148.13	0.729373			218	0.0924956	0.699854	104.864	1.00051	0.550318	0.984791	5321.32	0.535884
219	0.0908509	0.699878	148.907	0.942286	0.574903	0.914072	2442.28	0.241546			219	0.0953115	0.69905	115.674	1.07941	0.428615	0.933506	6936.75	0.729612			219	0.0999452	0.699791	105.379	0.999986	0.554253	0.984004	5576.68	0.521286
220	0.0937579	0.699919	148.928	0.942297	0.572392	0.917095	2769.83	0.267213			220	0.0949061	0.698816	116.641	1.09114	0.429253	0.917795	6850.65	0.729737			220	0.10074	0.699778	105.106	0.999827	0.552002	0.982431	5569.3	0.516607
221	0.0973034	0.699694	148.915	0.942131	0.571011	0.928132	2743.07	0.254991			221	0.0961352	0.699909	116.7	1.08385	0.428538	0.922948	7059.38	0.729797			221	0.100334	0.699834	105.048	1.00015	0.553752	0.983732	5758.62	0.53717
222	0.101201	0.699876	148.934	0.943624	0.571411	0.923719	3025.16	0.270831			222	0.0950469	0.69939	116.719	1.08586	0.428696	0.920716	6934.05	0.729728			222	0.100105	0.69989	104.625	1.00004	0.55646	0.985886	5626.21	0.52549
223	0.0994853	0.699793	149.011	0.944014	0.57424	0.918302	2792.27	0.253816			223	0.095174	0.699441	116.457	1.08692	0.428599	0.931777	7006.48	0.729811			223	0.0994394	0.699419	103.767	0.999995	0.560669	0.986197	5629.37	0.529685
224	0.102152	0.699905	149.654	0.944649	0.57493	0.920353	2783.82	0.245844			224	0.096188	0.698508	116.013	1.07572	0.429667	0.92403	7044.5	0.729629			224	0.100295	0.69987	103.202	1.00033	0.559244	0.987102	5369.13	0.4992
225	0.100702	0.699656	148.97	0.948257	0.577641	0.916722	2680.86	0.240305			225	0.0962408	0.698369	116.386	1.07955	0.428506	0.921522	7065.97	0.729199			225	0.0923057	0.699862	102.909	0.999514	0.562008	0.987234	5073.42	0.510434
226	0.100847	0.699584	148.939	0.948771	0.577401	0.919154	2378.68	0.212151			226	0.0965435	0.699207	116.828	1.08816	0.428679	0.92328	6963.24	0.729196			226	0.0952971	0.699827	102.922	0.999881	0.572467	0.99259	4879.91	0.47539
227	0.0988505	0.699059	148.777	0.949422	0.577454	0.916144	2340.09	0.213485			227	0.0961273	0.69935	116.784	1.0862	0.428584	0.924859	7062.26	0.729723			227	0.0994791	0.698949	102.928	1.00044	0.572663	0.993503	4516.17	0.420004
228	0.0984425	0.699661	148.814	0.948999	0.57915	0.90759	2366.39	0.216684			228	0.0951174	0.699704	116.998	1.07611	0.428529	0.91572	7162.56	0.729675			228	0.0984211	0.699788	102.927	1.00609	0.57546	0.996274	4411.24	0.414118
229	0.0984379	0.699327	148.934	0.950065	0.578638	0.907792	2201.67	0.201982			229	0.0939939	0.698959	117.14	1.07682	0.428521	0.916487	6903.22	0.729977			229	0.0967507	0.69988	102.929	1.00796	0.575945	1.00068	4230.06	0.403045
230	0.0895259	0.699874	148.742	0.953194	0.581144	0.910281	2359.19	0.23835			230	0.0951061	0.69966	117.157	1.08391	0.428594	0.909247	6734.27	0.729752			230	0.0973997	0.699784	102.911	1.01081	0.574754	1.00336	4172.03	0.395039
231	0.0759954	0.699884	148.915	0.959245	0.581504	0.91892	2436.42	0.290583			231	0.0925703	0.699908	117.077	1.09144	0.428147	0.916243	6417.8	0.73001			231	0.0987659	0.699892	103.038	1.00692	0.579176	1.0085	4227.08	0.394673
232	0.0659937	0.6985	148.885	0.96577	0.581136	0.914236	2359.18	0.323027			232	0.0884324	0.699635	117.147	1.08487	0.428134	0.914871	6728.66	0.731553			232	0.0978041	0.699656	103.472	1.0049	0.58154	1.01469	4249.86	0.400738
233	0.0763672	0.69974	148.887	0.959667	0.582944	0.917127	2164.33	0.255157			233	0.0846244	0.699664	117.083	1.08612	0.427615	0.914126	6287.94	0.731933			233	0.098978	0.699082	102.899	1.00177	0.584008	1.01243	3970.71	0.368901
234	0.0755213	0.699227	148.939	0.959946	0.585802	0.91588	2104.75	0.250841			234	0.085044	0.69976	117.105	1.08485	0.428056	0.911202	5921.21	0.731256			234	0.0920707	0.699646	102.901	1.00009	0.585847	1.0081	3841.34	0.383245
235	0.0718756	0.699765	148.916	0.956219	0.589975	0.911567	2162.86	0.271189			235	0.0877016	0.699914	117.138	1.08876	0.428673	0.903884	6129.26	0.730789			235	0.0906803	0.699658	102.98	1.00135	0.584522	1.00837	3857.9	0.390365
236	0.0762686	0.699968	149.326	0.956367	0.593117	0.912468	2105.68	0.248811			236	0.084136	0.699801	117.137	1.08677	0.428476	0.904095	6244.69	0.73192			236	0.0854397	0.699874	103.04	1.00062	0.585003	1.01006	3301.64	0.352959
237	0.101588	0.699793	151.077	0.958014	0.59229	0.911035	2009.59	0.177355			237	0.0962087	0.699902	117.152	1.08098	0.428545	0.903807	6442.47	0.729117			237	0.0807192	0.699906	103.055	1.00164	0.589348	1.01516	3278.92	0.370643
238	0.102228	0.699946	151.204	0.959235	0.591483	0.910757	1711.16	0.149131			238	0.0950619	0.699811	117.083	1.0769	0.428572	0.903838	6808.48	0.729793			238	0.0842626	0.699839	103.414	1.0001	0.591868	1.01753	3009.85	0.325466
239	0.10325	0.699609	151.196	0.962552	0.592301	0.906089	1723.98	0.148779			239	0.0948281	0.699836	117.112	1.08602	0.428588	0.903831	6982.14	0.729867			239	0.0824177	0.699837	103.224	1.0023	0.593185	1.0128	3128.34	0.34604
240	0.0906197	0.699753	153.64	0.963282	0.594059	0.903661	1540.69	0.151422			240	0.0936503	0.698998	117.26	1.09724	0.428641	0.903971	6964.44	0.730813			240	0.0837836	0.699872	103.036	1.00057	0.594151	1.01774	2926.03	0.317913
241	0.0815254	0.699914	152.425	0.964223	0.59877	0.901798	1496.62	0.163683			241	0.0946837	0.6984	117.224	1.09419	0.428341	0.903747	7114.34	0.729591			241	0.0853313	0.699937	103.242	1.00095	0.595834	1.01729	3220.3	0.34432
242	0.0871228	0.699874	148.86	0.973462	0.602979	0.901841	1278.83	0.130054			242	0.0944125	0.698871	117.235	1.09317	0.428345	0.90466	6966.53	0.729764			242	0.0846009	0.699873	103.204	1.00011	0.59569	1.01438	2942	0.315805
243	0.1077	0.699719	148.929	0.997177	0.607149	0.901904	1280.13	0.104963			243	0.0916131	0.699887	117.037	1.08417	0.433931	0.905072	6602.23	0.730426			243	0.0851224	0.699924	103.371	1.00077	0.598681	1.01608	2732.39	0.290658
244	0.101079	0.699424	148.875	0.975046	0.613366	0.901975	1154.27	0.100775			244	0.0947744	0.699604	117.074	1.08031	0.44332	0.905176	6988.52	0.729711			244	0.0878642	0.699912	103.422	0.999977	0.600759	1.01756	2532.1	0.260798
245	0.0903397	0.699758	149.158	0.97486	0.617721	0.900958	924.131	0.0899628			245	0.0965738	0.699544	117.013	1.08291	0.464781	0.904771	7328.31	0.729653			245	0.0829927	0.699786	103.249	1.00022	0.601022	1.01733	2350.06	0.255146
246	0.091285	0.699835	148.862	0.97477	0.632977	0.908218	733.131	0.0705335			246	0.0972576	0.69992	116.995	1.07938	0.468985	0.903796	7394.41	0.729564			246	0.0812301	0.699804	103.275	0.999917	0.601434	1.01674	2405.77	0.266378
247	0.0801415	0.699889	148.972	0.974806	0.638477	0.899061	728.655	0.079696			247	0.0981448	0.699787	116.858	1.06068	0.46676	0.903856	7448.07	0.729514			247	0.0922492	0.69852	103.38	0.999323	0.604959	1.01813	2395.47	0.233898
248	0.0728556	0.699814	148.885	0.974837	0.649236	0.899679	478.222	0.0572946			248	0.0985527	0.699839	117.009	1.04773	0.477506	0.903733	7483.47	0.729342			248	0.0909263	0.69904	103.263	0.999553	0.606232	1.02011	2297.23	0.227396
249	0.10903	0.699985	148.839	0.968834	0.656599	0.898261	436.411	0.0349385			249	0.0988585	0.69984	116.998	1.04864	0.482482	0.903758	7481.75	0.725573			249	0.0891507	0.699079	103.375	0.999508	0.609001	1.02128	2134.1	0.215098
250	0.115161	0.699133	148.874	0.974667	0.671035	0.900392	362.599	0.0273315			250	0.0991959	0.699715	117.116	1.02677	0.484702	0.903911	7530.17	0.727677			250	0.0840871	0.69698	103.429	1.007	0.610193	1.02151	2252.34	0.241493
251	0.119416	0.699849	148.899	0.97488	0.679519	0.900147	299.652	0.0214769			251	0.0996962	0.699423	117.001	1.04029	0.484512	0.903768	7578.67	0.728946			251	0.0835206	0.698895	103.195	1.00786	0.612216	1.02222	2373.09	0.256582
252	0.118936	0.7	148.867	0.973883	0.687484	0.900382	197.841	0.0143189			252	0.0995105	0.699797	116.925	1.04063	0.484426	0.903835	7568.31	0.729166			252	0.0844698	0.699934	103.575	1.01096	0.61275	1.02202	2135.07	0.227456
253	0.111857	0.699999	150.454	0.9747	0.689324	0.900416	171.68	0.0132276			253	0.0996488	0.699783	116.751	1.02672	0.484573	0.904441	7574.69	0.728399			253	0.074167	0.699889	103.708	1.011	0.612677	1.02219	2081.81	0.253229
254	0.115586	0.699494	148.847	0.974387	0.689835	0.899279	165.914	0.0123698			254	0.099407	0.699716	116.837	1.01908	0.484644	0.904306	7559.19	0.729496			254	0.0789599	0.699888	103.949	1.02163	0.613977	1.02357	2065.88	0.235575
255	0.113279	0.7	148.745	0.974859	0.692458	0.899306	128.167	0.0098031			255	0.0993675	0.699594	116.99	1.00508	0.483722	0.904404	7562.01	0.729086			255	0.0980964	0.699829	104.117	1.01941	0.613756	1.02349	1931.93	0.177224
256	0.112605	0.699697	148.916	0.973546	0.693545	0.899364	183.095	0.013885			256	0.100168	0.699753	116.965	0.989418	0.484586	0.905707	7613.12	0.729463			256	0.0973439	0.699754	104.739	1.00054	0.613598	1.02202	2093.75	0.19378
257	0.0849746	0.699916	148.893	0.974578	0.698339	0.900159	156.129	0.0156923			257	0.100088	0.699647	116.986	0.991631	0.484609	0.904755	7601.67	0.729317			257	0.0994554	0.699906	105.079	0.984184	0.614616	1.02182	2060.63	0.186144
258	0.119036	0.7	148.847	0.975154	0.706672	0.899084	117.663	0.00845553			258	0.0998744	0.699529	117.403	0.982054	0.484623	0.904204	7596.11	0.729117			258	0.0988094	0.699889	104.481	0.977728	0.613628	1.02223	1841.02	0.167289
259	0.121472	0.7	148.9	0.976575	0.730739	0.899389	122.908	0.00863533			259	0.100186	0.699085	116.869	0.984128	0.484757	0.903725	7602.4	0.727108			259	0.0984541	0.699963	104.422	0.967442	0.614326	1.0219	1767.76	0.160929
260	0.109925	0.7	148.877	0.974719	0.759737	0.89919	86.0544	0.0066739			260	0.100355	0.69942	116.821	0.980013	0.484836	0.908154	7627.7	0.729264			260	0.0905214	0.699872	105.371	0.964248	0.612207	1.02166	1971.04	0.195837
261	0.0770058	0.699795	148.903	0.974653	0.774998	0.898856	67.8799	0.0075777			261	0.100135	0.699526	116.887	0.984994	0.484651	0.904001	7616.1	0.729191			261	0.0878983	0.699958	106.834	0.953712	0.612349	1.02215	1810.39	0.184773
262	0.12034	0.7	148.87	0.975325	0.787785	0.898594	59.6967	0.00429747			262	0.100198	0.699581	116.788	0.986108	0.484767	0.904048	7615.59	0.729116			262	0.0978951	0.699439	107.134	0.946893	0.612265	1.01901	1803.37	0.165088
263	0.12073	0.7	148.884	0.974719	0.796386	0.896735	73.3277	0.00524065			263	0.10021	0.69909	117.089	0.990988	0.48465	0.90447	7604.12	0.729258			263	0.0984506	0.699927	104.292	0.950301	0.612032	1.02363	1704.65	0.155244
264	0.12017	0.7	148.877	0.974719	0.796503	0.899197	31.6168	0.00231514			264	0.100494	0.699503	116.884	0.986992	0.484611	0.904563	7639.62	0.729067			264	0.0920618	0.699908	104.611	0.939455	0.612298	1.02472	1783.22	0.173886
265	0.120218	0.7	148.885	0.974719	0.798498	0.896313	49.4026	0.00350786			265	0.0997276	0.69912	116.904	0.994224	0.484616	0.904025	7593.82	0.729041			265	0.0974589	0.699918	104.597	0.942681	0.61231	1.0295	2067.99	0.190919
266	0.11061	0.7	148.877	0.974733	0.797425	0.897119	66.0932	0.0051503			266	0.0998501	0.699226	116.811	0.990054	0.48557	0.903729	7597.41	0.729258			266	0.0981911	0.699913	104.573	0.938375	0.612383	1.03057	2285.16	0.210003
267	0.120129	0.7	148.877	0.974719	0.798421	0.895656	61.0194	0.00436731			267	0.100309	0.698972	116.817	0.998393	0.496212	0.903792	7591.72	0.725512			267	0.100223	0.699875	104.412	0.943557	0.612545	1.03613	2285.45	0.205224
268	0.119206	0.7	148.892	0.974719	0.799343	0.895366	39.8268	0.00288927			268	0.100308	0.699134	116.85	0.994389	0.484598	0.899785	7514.97	0.729319			268	0.0986158	0.699407	104.406	0.943687	0.612988	1.04185	2136.78	0.194931
269	0.119206	0.699823	148.877	0.974846	0.798359	0.89331	49.7719	0.00347953			269	0.100475	0.69982	116.718	0.995235	0.484604	0.896933	7648.86	0.728898			269	0.0868556	0.699863	104.39	0.947532	0.612494	1.04597	2134.56	0.221841
270	0.118698	0.7	148.756	0.974719	0.798866	0.894856	57.3147	0.00418462			270	0.101112	0.699916	116.736	0.984519	0.484257	0.904596	7686.37	0.728972			270	0.0950982	0.69976	104.44	0.937252	0.612388	1.051	2245.7	0.212845
271	0.119206	0.699464	148.804	0.974407	0.799095	0.894958	57.7146	0.00413656			271	0.101269	0.699801	116.613	0.983285	0.484616	0.8967	7703.09	0.728403			271	0.0874198	0.699211	104.502	0.944436	0.612556	1.05363	2064.42	0.212834
272	0.118714	0.7	148.877	0.974995	0.798847	0.895663	39.3268	0.00282282			272	0.101587	0.699738	115.977	0.97864	0.484296	0.887342	7724.65	0.728792			272	0.0880483	0.699272	104.677	0.940057	0.61282	1.04204	2087.89	0.212854
273	0.119206	0.7	148.877	0.974719	0.798193	0.894051	31.9724	0.00227309			273	0.102236	0.699539	115.927	0.974242	0.484683	0.889214	7758.63	0.726489			273	0.0895542	0.697526	104.625	0.9377	0.61345	1.04173	2211.05	0.222237
274	0.119176	0.7	148.877	0.974719	0.797653	0.892302	28.0217	0.0020475			274	0.102059	0.699532	115.812	0.975006	0.484578	0.880659	7768.44	0.728594			274	0.0943009	0.697274	104.451	0.934611	0.613765	1.04587	2375.27	0.22812
275	0.117885	0.7	148.877	0.974719	0.797419	0.893733	24.604	0.00182433			275	0.102604	0.698942	116.012	0.971522	0.484587	0.870378	7803.05	0.728419			275	0.0949414	0.698088	104.416	0.931545	0.612954	1.02812	2260.44	0.215888
276	0.119206	0.7	148.877	0.974719	0.798296	0.886987	22.2705	0.00162794			276	0.10212	0.699911	115.806	0.969924	0.484576	0.868226	7760.74	0.728933			276	0.0902758	0.699262	104.157	0.929122	0.613183	1.03068	2326.53	0.233352
277	0.119301	0.7	148.877	0.974979	0.798987	0.881489	39.4115	0.0028827			277	0.10361	0.699897	115.915	0.970744	0.483324	0.876347	7841.31	0.72864			277	0.0858721	0.699587	104.862	0.931612	0.612918	1.03337	2264.38	0.239077
278	0.119094	0.7	148.877	0.974719	0.798097	0.883059	31.5976	0.00231779			278	0.104031	0.699886	114.808	0.97475	0.484053	0.871408	7917.14	0.72802			278	0.0910946	0.699927	104.186	0.926877	0.612316	1.03728	2373.95	0.235958
279	0.119206	0.7	148.877	0.974719	0.798941	0.888819	27.9623	0.00198739			279	0.104825	0.699797	114.728	0.977307	0.484626	0.885198	7977.34	0.727882			279	0.0942425	0.699285	104.034	0.929229	0.613045	1.03325	2425.34	0.233585
280	0.118151	0.7	148.877	0.974363	0.799226	0.885695	24.5211	0.0017162			280	0.104346	0.699881	114.228	0.972863	0.484604	0.893037	7946.07	0.72843			280	0.0934548	0.699959	102.972	0.928467	0.613469	1.02525	2315.19	0.224745
281	0.119206	0.69951	148.877	0.974719	0.799264	0.883982	22.1012	0.00160492			281	0.103709	0.699909	114.565	0.971639	0.484597	0.881846	7889.58	0.728535			281	0.0940278	0.699176	101.709	0.923833	0.613992	1.02347	2024.55	0.194611
282	0.119206	0.7	148.877	0.974878	0.799833	0.889208	37.1787	0.00266366			282	0.104608	0.699806	114.226	0.972809	0.484387	0.886808	7958.45	0.72812			282	0.0940923	0.69923	102.209	0.920158	0.613054	1.02212	1900.04	0.182117
283	0.119151	0.7	148.877	0.974719	0.799885	0.876681	17.18	0.00125622			283	0.105078	0.699775	115.667	0.973598	0.484538	0.897073	7995.09	0.728264			283	0.0946777	0.699042	103.963	0.921649	0.612001	1.018	1882.92	0.179468
284	0.119206	0.7	148.877	0.974719	0.799842	0.875627	30.6624	0.00220997			284	0.105015	0.699917	115.085	0.97288	0.484626	0.894307	7967.57	0.728448			284	0.0930063	0.699903	104.644	0.919489	0.611595	1.02273	2085.88	0.202186
285	0.119109	0.7	148.951	0.974734	0.799883	0.879602	71.687	0.00520376			285	0.105179	0.699829	114.768	0.972327	0.484895	0.889335	7980.34	0.728213			285	0.0954798	0.699887	104.981	0.908367	0.61239	1.03088	2482.19	0.236246
286	0.119206	0.699684	148.877	0.974719	0.799693	0.885517	43.9456	0.00317839			286	0.105093	0.699633	115.936	0.981059	0.48464	0.87674	7963.3	0.724718			286	0.0944457	0.699424	104.979	0.919458	0.612278	1.02927	2687.06	0.259132
287	0.119589	0.69996	149.068	0.974719	0.799839	0.879946	35.7228	0.00257392			287	0.106935	0.699648	116.955	0.974779	0.484438	0.870148	8144.3	0.7279			287	0.0942387	0.699928	105.033	0.918768	0.611658	1.02651	2458.13	0.237322
288	0.119206	0.7	148.877	0.974719	0.799799	0.884911	29.4888	0.00209626			288	0.108076	0.699834	115.201	0.968163	0.484433	0.874825	8176.58	0.723218			288	0.094077	0.699934	104.95	0.922053	0.612438	1.03235	2602.14	0.251079
289	0.118019	0.7	148.929	0.974719	0.799875	0.885286	50.0115	0.00367174			289	0.108405	0.699891	115.484	0.968214	0.482656	0.871125	8237.91	0.727467			289	0.0890563	0.699874	104.978	0.920596	0.6123	1.0282	2298.94	0.233667
290	0.119206	0.7	148.877	0.974719	0.799727	0.889356	45.2084	0.00323876			290	0.108791	0.699865	116.418	0.968114	0.483265	0.876877	8265.61	0.727588			290	0.0937023	0.699871	104.973	0.907628	0.612638	1.02483	2334.97	0.226066
291	0.119206	0.699891	148.641	0.974719	0.799871	0.893077	38.3352	0.00275497			291	0.110215	0.699658	115.619	0.968227	0.484595	0.879994	8341.6	0.723784			291	0.0956242	0.699915	104.956	0.913097	0.613099	1.02528	2217.04	0.209333
292	0.119206	0.7	148.877	0.974719	0.799272	0.896414	17.1887	0.00123699			292	0.109428	0.699849	115.165	0.967985	0.485302	0.859906	8323.41	0.727229			292	0.0952423	0.699911	104.983	0.911119	0.613495	1.02387	1951.07	0.184661
293	0.119206	0.7	148.877	0.974719	0.799698	0.886903	15.5715	0.00112005			293	0.109902	0.699894	115.347	0.963951	0.483929	0.863834	8242.36	0.715753			293	0.0947839	0.699079	104.973	0.902664	0.614864	1.02211	1919.62	0.183035
294	0.119206	0.699222	148.877	0.974719	0.798876	0.887656	25.5893	0.00181253			294	0.109103	0.69986	114.059	0.964977	0.484366	0.880124	8310.49	0.727184			294	0.0951385	0.697808	105.137	0.890429	0.618083	1.02214	1943.55	0.183888
295	0.119206	0.7	148.877	0.974719	0.798541	0.891421	23.0322	0.00167017			295	0.109717	0.69973	113.969	0.966661	0.484344	0.873588	8349.03	0.7271			295	0.0942755	0.699125	104.315	0.888599	0.618291	1.02175	2150.87	0.206417
296	0.119206	0.7	148.893	0.974719	0.798518	0.885015	20.0517	0.00143889			296	0.109213	0.699862	113.046	0.965512	0.483981	0.890823	8316.37	0.727146			296	0.0885187	0.699397	105.277	0.889322	0.624104	1.02215	2367.86	0.242386
297	0.119414	0.7	148.877	0.974719	0.798663	0.88102	18.1976	0.00130845			297	0.108989	0.699902	112.764	0.967155	0.485577	0.88145	8291.89	0.72699			297	0.0795795	0.699414	104.876	0.876263	0.631172	1.02188	2092.33	0.237105
298	0.119139	0.7	148.877	0.974719	0.798383	0.880041	16.1849	0.00116479			298	0.107693	0.699941	112.62	0.968117	0.485779	0.887526	8204.67	0.727032			298	0.0732577	0.698868	105.006	0.861673	0.638244	1.02743	1719.26	0.210725
299	0.119206	0.7	148.877	0.974719	0.796944	0.889116	29.115	0.00212895			299	0.10943	0.699711	112.449	0.967173	0.485346	0.892397	8189.52	0.727097			299	0.0770237	0.699238	104.597	0.847169	0.650016	1.04136	1399.05	0.162769
300	0.119206	0.7	148.877	0.974719	0.797351	0.891232	58.0322	0.00412494			300	0.108507	0.699205	111.754	0.965473	0.486371	0.899892	8238.24	0.727464			300	0.0846952	0.699847	104.973	0.833326	0.660922	1.05282	1093.65	0.115279
301	0.119257	0.7	148.877	0.974719	0.797778	0.893285	50.4732	0.00367799			301	0.110196	0.699027	112.527	0.961996	0.487227	0.897698	8291.46	0.718011			301	0.0945345	0.699779	104.98	0.828224	0.665736	1.04004	780.719	0.073318
302	0.116458	0.7	148.916	0.974719	0.798447	0.896938	35.8293	0.00263617			302	0.110368	0.699823	112.737	0.961558	0.487205	0.891312	8388.09	0.726964			302	0.0958106	0.699912	105.558	0.827968	0.673466	1.02769	709.908	0.0659204
303	0.118652	0.7	148.877	0.974719	0.799123	0.896792	35.387	0.00260294			303	0.10896	0.699866	112.315	0.966651	0.489715	0.89566	8194.39	0.717247			303	0.0969981	0.699849	104.932	0.821732	0.676182	1.02219	572.636	0.0524702
304	0.118161	0.7	148.877	0.974719	0.79914	0.892026	29.6012	0.00217429			304	0.108614	0.699859	111.903	0.966199	0.49107	0.90374	8238.38	0.727494			304	0.0970937	0.699956	104.876	0.82555	0.683866	1.02098	584.443	0.0532246
305	0.118198	0.7	148.909	0.975578	0.798671	0.884715	27.7833	0.00203862			305	0.108976	0.699802	111.117	0.967317	0.489507	0.903846	8228.8	0.727199			305	0.0972959	0.699792	104.924	0.819377	0.693725	1.02019	497.444	0.045233
306	0.118025	0.7	149.235	0.973577	0.798937	0.886219	40.5307	0.00294178			306	0.108267	0.699313	111.26	0.968662	0.48867	0.904501	8233.64	0.726474			306	0.0964438	0.699757	104.875	0.810999	0.695194	1.02062	386.278	0.0351261
307	0.118879	0.699788	148.877	0.974719	0.798565	0.870661	60.6316	0.0043544			307	0.108453	0.699394	110.539	0.968843	0.489773	0.904043	8248.76	0.727425			307	0.0977861	0.699968	104.889	0.809268	0.695707	1.01815	338.15	0.0305783
308	0.118313	0.7	148.877	0.974719	0.799017	0.867718	50.9145	0.00368762			308	0.107614	0.699867	111.198	0.968587	0.489036	0.903459	8177.83	0.727673			308	0.0962398	0.699989	104.457	0.795261	0.696812	1.01935	356.33	0.0328572
309	0.119206	0.7	148.877	0.974719	0.79951	0.858966	29.9499	0.0022085			309	0.109092	0.699875	111.599	0.971472	0.489224	0.90161	8191.17	0.716929			309	0.0955756	0.699876	104.576	0.803243	0.699546	1.01869	370.485	0.0340974
310	0.119206	0.7	148.877	0.961065	0.799848	0.860418	27.8967	0.00202031			310	0.108777	0.699784	111.383	0.968894	0.488431	0.901449	8271.08	0.727336			310	0.0957283	0.699904	104.398	0.803501	0.702149	1.01566	412.931	0.0380243
311	0.119206	0.7	148.877	0.916955	0.799794	0.845358	44.361	0.00315282			311	0.108498	0.69906	109.619	0.968762	0.488823	0.892679	8255.98	0.726969			311	0.0964187	0.699974	104.119	0.80279	0.704058	1.01649	499.966	0.0459519
312	0.119206	0.69936	148.877	0.916936	0.799854	0.832074	34.7918	0.00253466			312	0.108787	0.697932	108.952	0.967496	0.488835	0.895763	8221.67	0.721889			312	0.0958147	0.7	104.237	0.804169	0.70484	1.0194	422.955	0.0390951
313	0.118435	0.7	148.877	0.933932	0.799804	0.833011	42.8118	0.00314472			313	0.109063	0.697558	109.584	0.970725	0.489944	0.897039	8297.09	0.726662			313	0.095345	0.699819	104.548	0.811072	0.70858	1.01988	307.035	0.0283863
314	0.119206	0.7	148.748	0.913607	0.799726	0.825841	48.4967	0.00356866			314	0.109916	0.697805	110.274	0.970548	0.490265	0.894245	8224.64	0.714187			314	0.0670383	0.699931	104.399	0.816213	0.708435	1.01933	211.592	0.0278335
315	0.118608	0.699655	148.877	0.909439	0.798997	0.828845	38.7864	0.00280756			315	0.108546	0.698775	110.955	0.967167	0.489773	0.891012	8222.35	0.723301			315	0.0957506	0.7	106.439	0.828934	0.712225	1.01885	176.128	0.016227
316	0.118223	0.7	148.828	0.867573	0.799314	0.83478	40.5439	0.00296881			316	0.109406	0.698394	110.252	0.965876	0.490308	0.88898	8258.79	0.721193			316	0.0960536	0.7	104.864	0.803229	0.711512	1.01737	142.841	0.0128379
317	0.119206	0.7	148.877	0.866436	0.799679	0.844423	34.4013	0.00248159			317	0.108711	0.698531	110.34	0.967358	0.490922	0.894525	8252.65	0.724318			317	0.0958456	0.699915	104.901	0.803239	0.71232	1.01711	237.309	0.0218805
318	0.119206	0.7	148.877	0.866436	0.799663	0.84467	45.0254	0.00325859			318	0.108096	0.69893	109.431	0.967379	0.4888	0.882183	8163.32	0.720481			318	0.0956418	0.699732	104.965	0.803106	0.714009	1.0157	228.955	0.0211488
319	0.116725	0.699674	148.822	0.866035	0.799858	0.830933	56.7651	0.00417415			319	0.110813	0.698782	110.526	0.96788	0.488849	0.881548	8274.74	0.713314			319	0.0962404	0.69996	104.947	0.803185	0.717453	1.01563	224.719	0.0204789
320	0.117124	0.7	148.922	0.866436	0.799651	0.826953	62.2792	0.00447153			320	0.110103	0.698685	110.475	0.967182	0.489173	0.880879	8337.14	0.722373			320	0.0961229	0.699886	104.943	0.805676	0.72985	1.01952	174.43	0.0160814
321	0.118094	0.69699	148.877	0.866436	0.798901	0.821417	42.7457	0.00309265			321	0.109716	0.698424	109.44	0.969569	0.488289	0.876544	8359.74	0.727042			321	0.0957804	0.699969	104.973	0.803209	0.736948	1.01875	239.333	0.0218319
322	0.119206	0.699641	148.857	0.861924	0.799853	0.829749	20.13	0.00147081			322	0.107601	0.698461	109.233	0.968102	0.489149	0.87937	8206.45	0.727317			322	0.0964718	0.7	104.968	0.803214	0.742888	1.02034	182.6	0.0166535
323	0.119206	0.7	148.877	0.868136	0.79959	0.829681	17.1591	0.00120718			323	0.109373	0.699546	108.203	0.96615	0.488634	0.877983	8312.49	0.727386			323	0.0961831	0.7	104.968	0.803229	0.744021	1.02059	134.886	0.0122692
324	0.119206	0.7	148.877	0.866436	0.799816	0.818635	28.1326	0.00207561			324	0.10906	0.699535	108.146	0.965561	0.489726	0.882972	8296.96	0.726148			324	0.0962271	0.7	104.97	0.803707	0.747617	1.02067	167.679	0.0153661
325	0.118969	0.699598	148.915	0.86708	0.799834	0.816752	46.1483	0.00339332			325	0.108941	0.699851	108.367	0.967084	0.492678	0.879161	8295.29	0.727119			325	0.0962957	0.699827	104.979	0.803292	0.749584	1.02049	151.651	0.013911
326	0.119202	0.7	148.877	0.866943	0.799831	0.83002	38.8278	0.00280932			326	0.107136	0.698627	107.87	0.968509	0.496376	0.883327	8145.17	0.727713			326	0.0963474	0.699999	105.063	0.803275	0.753569	1.0218	113.225	0.010281
327	0.118104	0.6992	148.877	0.866436	0.7998	0.828184	35.3593	0.00254824			327	0.106177	0.699873	106.048	0.970251	0.491579	0.894349	7893.79	0.708705			327	0.0935789	0.697915	105.013	0.803091	0.752554	1.02298	97.074	0.00914828
328	0.116401	0.7	148.877	0.866244	0.799248	0.809203	31.9113	0.00225747			328	0.107039	0.69974	107.151	0.969069	0.489361	0.882006	8122.05	0.72599			328	0.0961874	0.699608	104.979	0.803005	0.753067	1.02304	91.3163	0.00833239
329	0.119206	0.7	148.877	0.866436	0.799215	0.804037	28.725	0.00205061			329	0.106583	0.699823	106.428	0.971414	0.489382	0.883125	8113.02	0.727752			329	0.0954499	0.69968	105.03	0.80343	0.754394	1.02225	135.095	0.012318
330	0.118917	0.7	148.873	0.866436	0.79969	0.807106	24.2088	0.0017165			330	0.10605	0.699869	106.531	0.971521	0.488411	0.875894	8061.54	0.727795			330	0.096134	0.7	104.965	0.803192	0.75491	1.02114	105.193	0.00959414
331	0.117276	0.7	148.877	0.866436	0.799276	0.808488	21.3716	0.00158195			331	0.10693	0.699752	107.599	0.970887	0.488371	0.876984	8089.62	0.723334			331	0.094896	0.7	105.01	0.803318	0.755717	1.02153	108.213	0.00999931
332	0.118235	0.7	148.847	0.866436	0.799629	0.803587	19.7733	0.00144861			332	0.106741	0.699703	108.005	0.97112	0.487912	0.874205	8121.05	0.727833			332	0.0945083	0.7	104.961	0.803229	0.756061	1.023	139.928	0.0130533
333	0.119206	0.7	148.877	0.866436	0.799721	0.800119	16.9619	0.00122081			333	0.106933	0.699854	108.101	0.973082	0.488569	0.876671	8141.94	0.727421			333	0.0948129	0.7	104.968	0.803658	0.755196	1.02449	105.295	0.00979974
334	0.119206	0.7	148.877	0.866436	0.799331	0.805402	30.1599	0.00214848			334	0.106087	0.69979	107.986	0.972283	0.488187	0.875931	8030.57	0.723188			334	0.0927459	0.699979	104.968	0.803229	0.754777	1.02406	100.094	0.00946378
335	0.117041	0.7	148.877	0.866061	0.799821	0.803696	43.2796	0.00314082			335	0.106328	0.699831	106.862	0.975617	0.487862	0.874148	8064.25	0.724956			335	0.0901945	0.699763	104.968	0.803441	0.755889	1.02551	98.262	0.00967208
336	0.117032	0.7	148.95	0.867604	0.799712	0.799982	44.3724	0.00326086			336	0.106107	0.699845	106.086	0.978656	0.486933	0.874863	8073.56	0.72777			336	0.0910947	0.699707	104.961	0.803314	0.757195	1.02248	103.18	0.00997138
337	0.119121	0.7	148.877	0.866758	0.799828	0.796336	39.2858	0.00282149			337	0.105649	0.698941	104.978	0.981643	0.487429	0.871868	8038.19	0.727875			337	0.0911508	0.7	104.968	0.803172	0.75724	1.02354	92.2688	0.00881585
338	0.119206	0.7	148.761	0.866436	0.799767	0.788214	35.0509	0.00254337			338	0.105876	0.699331	104.747	0.983108	0.48894	0.879591	8055.91	0.728002			338	0.0914902	0.699632	105.018	0.803229	0.758369	1.02209	83.0314	0.00796812
339	0.119206	0.7	148.877	0.866436	0.799703	0.784239	15.6522	0.00111374			339	0.106229	0.698967	104.682	0.973918	0.489387	0.880949	8085.86	0.727804			339	0.091328	0.7	105.039	0.803483	0.759052	1.02216	75.3434	0.00728614
340	0.121454	0.7	148.877	0.866436	0.79978	0.785224	27.3662	0.00192907			340	0.106406	0.699364	105.057	0.973455	0.490448	0.888231	8084.87	0.727686			340	0.0913088	0.699659	104.97	0.803229	0.760787	1.02209	91.2109	0.00881197
341	0.119206	0.7	149.077	0.860535	0.799841	0.779879	45.767	0.00332179			341	0.107472	0.699908	105.318	0.975472	0.492093	0.904019	8082.11	0.718631			341	0.0914743	0.699967	104.969	0.803229	0.762878	1.02207	95.803	0.00932506
342	0.119206	0.7	148.929	0.866391	0.799819	0.779776	36.6743	0.00262617			342	0.106967	0.699801	106.111	0.976374	0.492319	0.897564	8145.05	0.726963			342	0.0915822	0.7	104.967	0.803242	0.764164	1.02231	94.0795	0.00890642
343	0.119206	0.7	148.877	0.866436	0.799866	0.782431	16.0295	0.00117231			343	0.10629	0.699876	104.63	0.981336	0.491451	0.892735	7981.3	0.717167			343	0.0909474	0.69987	104.975	0.803229	0.771855	1.02524	112.282	0.0109127
344	0.117833	0.7	148.753	0.867494	0.799773	0.779407	19.9979	0.00143585			344	0.10623	0.699902	104.307	0.986115	0.490778	0.888527	8077.48	0.727016			344	0.0900159	0.7	105.008	0.803243	0.776509	1.02285	95.0992	0.00926842
345	0.119206	0.69891	148.236	0.866436	0.79982	0.780157	36.5019	0.00258941			345	0.10568	0.699061	104.061	0.986294	0.493589	0.895241	8041.62	0.727818			345	0.0873664	0.699812	104.968	0.803331	0.778233	1.02535	64.0157	0.00650033
346	0.119206	0.699787	147.909	0.866436	0.799848	0.779783	49.3573	0.0035784			346	0.105373	0.699922	104.538	0.985322	0.491989	0.895695	7914.88	0.718837			346	0.0908694	0.7	104.948	0.803254	0.78375	1.02155	91.3613	0.00885053
347	0.118684	0.698979	148.016	0.866436	0.799857	0.780425	57.1282	0.00410664			347	0.104782	0.699563	103.997	0.984985	0.49221	0.897306	7976.31	0.727892			347	0.0891554	0.7	104.968	0.803275	0.790707	1.02254	72.5916	0.00717983
348	0.119206	0.699919	147.89	0.866436	0.799187	0.780104	47.0802	0.00334634			348	0.107145	0.699828	105.685	0.983051	0.491973	0.894977	7946.44	0.707277			348	0.0915822	0.7	104.972	0.802771	0.791798	1.02105	73.5291	0.00709867
349	0.119206	0.7	147.789	0.866436	0.799867	0.780103	39.7366	0.0028933			349	0.108275	0.699437	106.865	0.985354	0.492507	0.897679	8136.4	0.716772			349	0.0913959	0.7	104.977	0.803209	0.795992	1.01955	51.2876	0.0049778
350	0.119206	0.7	147.622	0.866436	0.799787	0.780704	47.2727	0.00339093			350	0.10974	0.699356	106.955	0.985255	0.492302	0.89739	8153.76	0.708334			350	0.0919893	0.7	104.947	0.819622	0.795633	1.01881	46.3698	0.00442205
351	0.117537	0.7	146.976	0.864748	0.799471	0.779921	49.414	0.00362944			351	0.110284	0.699185	107.625	0.982176	0.492816	0.899727	8283.78	0.717637			351	0.0909424	0.699705	104.968	0.803229	0.796492	1.01925	56.7079	0.00551986
352	0.116824	0.7	146.976	0.866436	0.798848	0.779573	42.636	0.00316072			352	0.107643	0.698239	106.429	0.983482	0.492944	0.901016	8199.44	0.727442			352	0.0913444	0.699996	104.96	0.803229	0.796627	1.02166	64.3857	0.00622573
353	0.119206	0.7	147.007	0.866436	0.799776	0.78005	36.1024	0.00260546			353	0.106833	0.699868	104.269	0.99076	0.493082	0.90329	8130.32	0.727498			353	0.0915814	0.699949	104.95	0.803229	0.796061	1.01882	43.7443	0.00421627
354	0.119231	0.7	146.976	0.866436	0.79971	0.7802	30.3379	0.00219332			354	0.106418	0.699729	103.894	0.991953	0.493526	0.904257	8100.53	0.72811			354	0.0911517	0.7	104.826	0.803369	0.796828	1.01836	59.5419	0.00578734
355	0.119138	0.699941	146.976	0.866436	0.799667	0.780185	27.221	0.00196134			355	0.107611	0.699863	105.006	0.989026	0.493558	0.903905	8109.51	0.727672			355	0.0914609	0.7	104.968	0.803923	0.797659	1.01895	41.3395	0.00405655
356	0.118851	0.698968	147.03	0.866436	0.799882	0.780419	23.233	0.00169229			356	0.107966	0.699775	104.534	0.992449	0.493161	0.904314	8213.2	0.727413			356	0.0911963	0.699146	104.945	0.8031	0.798628	1.0201	58.3622	0.00568229
357	0.117042	0.7	146.976	0.867278	0.799153	0.780364	19.8972	0.00144745			357	0.107829	0.69988	104.912	0.98999	0.493111	0.904386	8204.7	0.727667			357	0.0912029	0.7	104.968	0.803229	0.799252	1.01692	38.0524	0.00371652
358	0.119206	0.7	146.976	0.866436	0.798279	0.780889	32.9209	0.00233876			358	0.109122	0.699769	105.048	0.990969	0.492769	0.903728	8195.73	0.716428			358	0.0907255	0.7	105.039	0.803335	0.799466	1.01715	50.3601	0.00482979
359	0.119206	0.7	146.979	0.866816	0.798982	0.781446	51.7549	0.00375548			359	0.108668	0.699874	104.643	0.993607	0.4933	0.901672	8216.79	0.721741			359	0.0862209	0.7	104.968	0.803337	0.799763	1.01799	46.8002	0.00477382
360	0.119206	0.7	146.976	0.866436	0.799824	0.780548	40.4795	0.00292501			360	0.10684	0.699899	103.556	0.996237	0.492496	0.900253	8073.39	0.72779			360	0.0844729	0.7	104.968	0.82098	0.799201	1.01842	42.3655	0.00452203
361	0.119156	0.699994	146.976	0.866436	0.799846	0.779424	39.5304	0.0027892			361	0.106311	0.699821	103.281	0.993761	0.493199	0.898743	8053.51	0.725379			361	0.0829348	0.699575	104.895	0.840052	0.799833	1.01354	49.3731	0.00517658
362	0.119172	0.7	146.976	0.866436	0.799861	0.779981	33.5441	0.00240307			362	0.107236	0.69983	103.553	0.992593	0.493484	0.890636	8066.84	0.718109			362	0.0777534	0.7	102.561	0.866347	0.799838	1.01633	39.7367	0.00453815
363	0.119206	0.7	146.976	0.866436	0.799842	0.779958	29.1436	0.00206727			363	0.107216	0.69976	103.73	0.990069	0.49291	0.89053	8159.83	0.727856			363	0.07796	0.7	102.497	0.866408	0.799812	1.00978	53.4375	0.00613262
364	0.119206	0.7	146.976	0.866436	0.799754	0.780032	25.3887	0.00184084			364	0.107669	0.699703	104.001	0.990381	0.493576	0.888531	8149.95	0.723476			364	0.0765589	0.699984	101.772	0.864895	0.799812	1.00847	48.6609	0.005606
365	0.119206	0.7	146.976	0.866436	0.799686	0.780508	22.9514	0.00169145			365	0.107326	0.699561	103.849	0.990488	0.493519	0.883752	8165.29	0.727643			365	0.0776064	0.697336	104.938	0.866142	0.798986	1.01076	44.7362	0.00520655
366	0.119206	0.7	146.976	0.866604	0.799023	0.779986	38.2087	0.00276404			366	0.10603	0.699304	102.29	0.998131	0.494201	0.87549	8074.95	0.727526			366	0.0783024	0.7	104.968	0.866347	0.799877	1.01433	31.1603	0.00350345
367	0.119206	0.7	146.976	0.866436	0.799746	0.779698	30.7407	0.00223263			367	0.1061	0.699321	102.179	0.997618	0.493899	0.875335	7997.6	0.720083			367	0.0782933	0.699987	105.021	0.866345	0.799531	1.01654	37.334	0.00433861
368	0.119206	0.7	146.976	0.866436	0.799892	0.779747	26.8631	0.00193428			368	0.106807	0.698921	102.876	0.996186	0.493866	0.887953	8097.71	0.724325			368	0.0777269	0.699174	104.956	0.866347	0.798675	1.00483	53.8906	0.00618895
369	0.119206	0.7	146.976	0.866436	0.799819	0.777881	43.86	0.00317589			369	0.107583	0.699205	103.248	0.996182	0.493541	0.886148	8026.82	0.714027			369	0.0779656	0.7	104.968	0.866347	0.79868	1.01294	41.694	0.00487624
370	0.1192	0.7	147.182	0.866436	0.799817	0.777709	37.1439	0.00267545			370	0.107038	0.699601	102.582	0.996163	0.494155	0.887334	8007.65	0.714028			370	0.0779397	0.7	104.968	0.866501	0.799869	1.01958	52.4067	0.0059926
371	0.119206	0.7	146.976	0.866436	0.799747	0.777372	30.5053	0.00215988			371	0.106301	0.699277	101.727	0.998166	0.497563	0.880723	8094.35	0.727466			371	0.0783024	0.7	104.968	0.866326	0.799669	1.02874	55.5532	0.00625893
372	0.118586	0.7	146.976	0.866628	0.799904	0.780127	28.5493	0.00201686			372	0.104672	0.699155	101.418	0.994461	0.493435	0.877284	7908.5	0.721299			372	0.0782849	0.7	104.978	0.86631	0.798535	1.01322	73.0807	0.00832834
373	0.119224	0.7	146.984	0.866189	0.799752	0.777159	44.3274	0.00321636			373	0.105244	0.699717	101.627	0.994214	0.493497	0.875148	7900.24	0.716387			373	0.0780433	0.7	104.968	0.866128	0.79937	1.02053	52.7965	0.00604948
374	0.119205	0.7	146.925	0.866436	0.798603	0.780007	42.1275	0.00295215			374	0.105632	0.699672	100.271	0.993095	0.493262	0.875289	8033.54	0.727856			374	0.077976	0.699988	105.034	0.866587	0.799337	1.01598	65.3253	0.00748598
375	0.118096	0.7	146.867	0.866436	0.799566	0.779768	35.9012	0.00256971			375	0.1062	0.699521	99.5174	0.994285	0.491455	0.87378	8077.07	0.727782			375	0.0782985	0.7	104.963	0.866347	0.798841	1.00353	60.2077	0.00690118
376	0.119206	0.7	146.976	0.866436	0.799358	0.779656	26.866	0.00191104			376	0.107527	0.699818	100.382	0.991176	0.493614	0.876677	8161.55	0.727669			376	0.0783024	0.7	104.962	0.866347	0.799208	0.989091	60.7962	0.00686295
377	0.119228	0.7	147.009	0.866697	0.799373	0.778977	45.0003	0.00323823			377	0.108012	0.69983	102.116	0.991616	0.493563	0.873132	8110.26	0.719253			377	0.0779629	0.699761	104.964	0.866347	0.798459	0.995071	72.5183	0.00827678
378	0.118683	0.7	147.008	0.866436	0.79923	0.77916	37.8229	0.00275498			378	0.108684	0.699781	101.728	0.987294	0.493534	0.874909	8273.07	0.727158			378	0.0783024	0.7	104.964	0.866347	0.798192	0.985564	59.0302	0.00675132
379	0.119206	0.699985	146.978	0.866664	0.799548	0.776534	32.772	0.00238002			379	0.110252	0.699846	103.226	0.979619	0.493535	0.87294	8267.31	0.714639			379	0.0780633	0.7	104.953	0.866517	0.798513	0.979541	59.7227	0.00682135
380	0.119126	0.7	146.976	0.86689	0.799578	0.776626	54.4303	0.0039725			380	0.109152	0.699583	100.749	0.979803	0.492362	0.874355	8306.54	0.727141			380	0.0774008	0.7	104.833	0.86637	0.799078	0.9844	112.834	0.0130141
381	0.118104	0.7	147.072	0.866436	0.798831	0.776115	45.991	0.00332092			381	0.109422	0.698918	100.096	0.977397	0.493472	0.874158	8326.93	0.726357			381	0.0780674	0.7	102.734	0.866279	0.798935	0.981515	70.8909	0.00811393
382	0.119218	0.7	146.976	0.866436	0.798079	0.777125	19.7644	0.00145677			382	0.109408	0.699123	98.7751	0.977241	0.493537	0.87878	8319.3	0.725841			382	0.078139	0.699906	104.949	0.866296	0.799864	0.982043	51.5233	0.00588332
383	0.119206	0.7	146.976	0.866436	0.799645	0.773517	17.2197	0.00119932			383	0.110053	0.699557	99.8914	0.976743	0.493414	0.883646	8381.24	0.726982			383	0.0776009	0.7	104.968	0.866347	0.799665	0.980821	34.8607	0.00399599
384	0.119113	0.7	146.976	0.866436	0.799842	0.7742	14.866	0.00108738			384	0.109485	0.699588	98.4609	0.978158	0.493904	0.881895	8322.44	0.727191			384	0.0783024	0.7	105.046	0.866347	0.799736	0.98994	41.5981	0.00480444
385	0.118694	0.7	146.976	0.865766	0.799812	0.772442	49.3259	0.00358063			385	0.109555	0.699863	99.9435	0.981936	0.493218	0.87844	8297.81	0.722667			385	0.0769272	0.699546	105.018	0.866205	0.799267	0.9921	40.5376	0.00469169
386	0.119219	0.7	146.976	0.866022	0.799828	0.7738	43.886	0.00309593			386	0.109967	0.69979	99.2298	0.986625	0.494818	0.879138	8359.91	0.724844			386	0.0783323	0.7	104.976	0.866347	0.799168	0.981617	38.4752	0.00441948
387	0.119206	0.7	146.976	0.866436	0.799826	0.773485	32.1274	0.00234831			387	0.11133	0.699887	101.23	0.985302	0.493558	0.873343	8334.77	0.713859			387	0.0783024	0.69984	104.973	0.866415	0.797635	0.979335	45.4789	0.00524755
388	0.119206	0.7	146.976	0.86801	0.799847	0.772924	28.5736	0.0021123			388	0.111562	0.699896	101.638	0.994151	0.493331	0.869541	8432	0.720332			388	0.0782179	0.697361	104.965	0.866368	0.79788	0.986532	51.227	0.00589761
389	0.118906	0.7	146.952	0.866436	0.799411	0.772236	25.2993	0.00185641			389	0.110826	0.699276	100.147	0.989911	0.493593	0.867683	8435.65	0.72704			389	0.0759214	0.699591	104.969	0.865034	0.797774	0.976741	62.3391	0.00726406
390	0.119416	0.7	146.976	0.866436	0.799754	0.78172	22.0063	0.00158079			390	0.112434	0.699512	100.857	0.991125	0.496411	0.86906	8476.53	0.719407			390	0.0781285	0.7	104.968	0.866347	0.797529	0.973829	50.5913	0.00576415
391	0.119206	0.7	146.976	0.866436	0.799785	0.772942	34.3815	0.00248194			391	0.111479	0.699212	100.341	0.992034	0.497342	0.867721	8384.32	0.717397			391	0.0780806	0.699826	105.191	0.866115	0.797917	0.971112	50.9769	0.00587604
392	0.11915	0.7	146.976	0.866697	0.799886	0.771292	45.9258	0.00325108			392	0.111745	0.699508	101.25	0.996266	0.497866	0.866896	8294.35	0.708436			392	0.0783024	0.699977	104.968	0.866317	0.798739	0.957995	55.9057	0.00636933
393	0.119206	0.7	146.976	0.866387	0.799823	0.770344	48.9648	0.00357141			393	0.11191	0.699598	100.708	0.997211	0.499952	0.866209	8373.73	0.713446			393	0.0783024	0.7	104.971	0.866468	0.797232	0.955882	48.0975	0.00552001
394	0.118054	0.699879	146.785	0.866798	0.799632	0.77018	36.6822	0.00266638			394	0.110557	0.69936	98.806	0.995247	0.50138	0.857427	8210.78	0.707281			394	0.0783024	0.699806	104.968	0.86634	0.796674	0.96215	41.8576	0.00475272
395	0.119206	0.699824	146.976	0.866436	0.799752	0.770776	32.8755	0.00242467			395	0.111402	0.699834	97.5071	0.991643	0.49912	0.863098	8341.65	0.714335			395	0.0783014	0.699793	104.907	0.866347	0.798108	0.968868	42.0452	0.0047744
396	0.118145	0.7	146.976	0.866436	0.79985	0.775396	29.4153	0.00211004			396	0.110449	0.699797	97.5821	0.992888	0.501468	0.860787	8209.94	0.708029			396	0.0783024	0.7	105.025	0.866359	0.798466	0.973584	54.9043	0.00631009
397	0.118714	0.7	146.976	0.866436	0.79986	0.765955	50.7446	0.00360846			397	0.109678	0.699895	97.4514	0.992307	0.504844	0.866392	8166.27	0.711153			397	0.0775824	0.699927	104.973	0.866576	0.798728	0.982575	50.5994	0.00588839
398	0.118651	0.7	146.976	0.866436	0.7998	0.760404	40.749	0.00299862			398	0.110099	0.699765	96.857	0.986201	0.506992	0.865652	8107.84	0.701548			398	0.0775507	0.699529	104.964	0.866526	0.799595	0.974461	47.6094	0.00553179
399	0.119206	0.7	146.957	0.866436	0.799819	0.763829	36.6183	0.00261256			399	0.109544	0.699857	95.4943	0.9875	0.511995	0.863875	8032.28	0.702924			399	0.0774348	0.7	104.99	0.867125	0.799279	0.975118	45.8723	0.00520581
400	0.119206	0.7	146.976	0.866436	0.799847	0.760125	31.6697	0.0022658			400	0.10963	0.699903	95.2179	0.987158	0.51409	0.863264	7817.9	0.686071			400	0.0783653	0.699927	104.968	0.866347	0.799023	0.989507	50.9193	0.00583335
401	0.118173	0.7	146.976	0.868893	0.799821	0.767519	27.5466	0.00198847			401	0.109766	0.699808	94.1105	0.983279	0.51545	0.862938	7842.75	0.678578			401	0.0595443	0.699902	104.968	0.866088	0.799483	0.991351	57.6299	0.00874431
402	0.119206	0.7	146.707	0.866436	0.799858	0.762662	23.1792	0.00171134			402	0.109132	0.699913	93.998	0.983349	0.515921	0.859859	7735.27	0.672245			402	0.0780663	0.7	104.971	0.866347	0.799401	0.970817	42.2611	0.0048471
403	0.118994	0.7	146.976	0.866436	0.799587	0.765872	20.9437	0.00153291			403	0.110719	0.699798	92.575	0.978225	0.518572	0.860325	7861.23	0.673439			403	0.0783115	0.699949	105	0.86624	0.799331	0.955806	43.4514	0.00494142
404	0.117633	0.7	146.976	0.866436	0.799894	0.777694	36.1603	0.00264893			404	0.110709	0.699801	91.8234	0.977756	0.520073	0.863237	7877.23	0.675288			404	0.0783043	0.7	104.968	0.866505	0.798759	0.956388	40.6664	0.00469781
405	0.119206	0.7	146.976	0.866436	0.799806	0.775134	31.223	0.00222978			405	0.110821	0.69983	92.2475	0.982467	0.520032	0.86284	7794.95	0.666554			405	0.0783024	0.699917	104.952	0.866363	0.797947	0.954522	75.0113	0.0085529
406	0.118051	0.7	146.96	0.866436	0.799883	0.782599	46.9495	0.00340126			406	0.111065	0.698853	90.8794	0.979126	0.520069	0.863154	7768.53	0.661812			406	0.0773483	0.7	104.968	0.866347	0.799005	0.954024	76.0594	0.00867345
407	0.119206	0.7	146.976	0.866435	0.799496	0.77958	39.9942	0.00290079			407	0.11135	0.699863	91.246	0.984138	0.520019	0.862893	7640.8	0.648586			407	0.0781351	0.7	104.975	0.866347	0.798276	0.95438	71.9521	0.00823604
408	0.119207	0.7	146.976	0.866436	0.799839	0.777937	48.6446	0.00352572			408	0.11035	0.699908	91.9172	0.984408	0.520058	0.863256	7530.1	0.644507			408	0.0770778	0.7	104.944	0.866399	0.799036	0.951555	68.5193	0.0079964
409	0.116601	0.7	146.976	0.866436	0.799872	0.777419	56.2811	0.00412889			409	0.111048	0.699871	91.749	0.984631	0.520082	0.862992	7430.75	0.631599			409	0.0779657	0.7	104.929	0.866347	0.799149	0.949101	60.3723	0.00701212
410	0.118208	0.7	146.976	0.867217	0.798972	0.778135	25.0126	0.00183516			410	0.110844	0.699776	92.0146	0.986229	0.519899	0.863888	7820.84	0.669123			410	0.0776958	0.7	104.971	0.866262	0.79951	0.949016	62.626	0.00728558
411	0.119206	0.7	146.976	0.866187	0.799135	0.77467	42.5116	0.00306154			411	0.110703	0.699409	92.1342	0.985856	0.519993	0.864468	7694.01	0.658147			411	0.0781931	0.7	105	0.866347	0.799532	0.947167	42.7485	0.00491077
412	0.118203	0.699857	146.976	0.866436	0.799871	0.776743	35.0362	0.00250119			412	0.111128	0.699947	89.8109	0.983322	0.520098	0.862497	7502.15	0.637324			412	0.0783159	0.7	104.968	0.866347	0.799458	0.939329	38.7612	0.004345
413	0.118177	0.699308	147.039	0.866887	0.799899	0.774576	26.7331	0.00194047			413	0.110256	0.699892	89.9547	0.984827	0.520354	0.86096	7673.18	0.658954			413	0.0760269	0.7	105.023	0.866022	0.799485	0.939913	48.5105	0.00572224
414	0.119195	0.7	146.976	0.865734	0.799817	0.777315	23.057	0.00169399			414	0.110728	0.699811	88.2822	0.982549	0.52019	0.856651	7858.57	0.673851			414	0.0782989	0.7	104.968	0.866448	0.799275	0.940974	49.1908	0.00564441
415	0.118098	0.7	146.965	0.866436	0.79988	0.77875	36.2584	0.00262783			415	0.10961	0.699688	89.0721	0.979729	0.519909	0.85517	7648.29	0.660826			415	0.0783024	0.7	105.081	0.8662	0.798709	0.945241	59.9394	0.00689793
416	0.119206	0.698911	146.976	0.866436	0.799549	0.778521	30.5797	0.00220483			416	0.111587	0.69908	87.5662	0.977403	0.52012	0.857344	7608.29	0.644013			416	0.078136	0.7	104.968	0.866347	0.798742	0.946037	51.59	0.00591814
417	0.112649	0.7	146.976	0.866436	0.79913	0.778093	48.6128	0.00369262			417	0.112921	0.698729	83.9653	0.96303	0.520147	0.861301	7693.39	0.64338			417	0.0783024	0.7	104.968	0.867363	0.798858	0.947749	50.5316	0.00592798
418	0.119234	0.7	146.976	0.866436	0.799843	0.780065	42.7773	0.00311649			418	0.111346	0.699192	83.0449	0.95762	0.520083	0.867879	8230.74	0.702129			418	0.0783024	0.699966	104.968	0.866055	0.799464	0.942957	44.6249	0.00513922
419	0.119206	0.7	146.91	0.866719	0.79989	0.77866	35.9916	0.00261063			419	0.113251	0.698816	83.1144	0.963773	0.520085	0.878457	7916.38	0.662049			419	0.0779988	0.7	104.968	0.866206	0.799463	0.944617	47.9055	0.00555462
420	0.119206	0.7	146.976	0.866436	0.799853	0.777603	36.2407	0.00266999			420	0.113364	0.699847	82.4406	0.963325	0.520122	0.901653	8205.79	0.687782			420	0.0779659	0.7	104.974	0.869115	0.7995	0.944715	42.9304	0.00493351
421	0.119206	0.7	145.991	0.866436	0.799742	0.778484	43.4941	0.00312992			421	0.114269	0.699799	81.6559	0.960514	0.520094	0.927368	8323.41	0.692417			421	0.0783235	0.7	105.04	0.865646	0.799298	0.946935	58.4084	0.00668213
422	0.119206	0.7	146.976	0.866436	0.799604	0.779984	20.2055	0.00146513			422	0.113497	0.699819	81.7846	0.960675	0.519988	0.955522	8211.19	0.686354			422	0.0775875	0.7	104.898	0.8663	0.79925	0.945728	39.5273	0.00452366
423	0.119206	0.7	146.976	0.866436	0.799604	0.779984	20.2055	0.00146513			423	0.111291	0.699812	81.5985	0.967084	0.520008	0.944257	8196.01	0.698391			423	0.0782956	0.7	105.006	0.866347	0.799613	0.948489	54.3479	0.0061899
424	0.119206	0.699712	147.206	0.866781	0.799261	0.780323	35.4903	0.00260281			424	0.11329	0.69946	80.917	0.976418	0.520019	0.907937	8296.46	0.69559			424	0.0783024	0.699677	105.182	0.866347	0.799716	0.950893	55.3099	0.00632058
425	0.119206	0.7	146.976	0.866436	0.799477	0.780102	28.6872	0.00207001			425	0.112562	0.699742	81.1682	0.973716	0.52005	0.90972	8175.23	0.689862			425	0.0783396	0.7	104.979	0.86642	0.799804	0.944974	46.684	0.00531842
426	0.119132	0.698965	147.109	0.866436	0.799902	0.778875	50.195	0.00356028			426	0.111154	0.699839	81.6113	0.978923	0.520078	0.885857	8231.96	0.704565			426	0.077879	0.7	104.976	0.866038	0.79976	0.942271	47.2582	0.00543996
427	0.119206	0.7	146.976	0.866436	0.799844	0.780311	41.7933	0.00302637			427	0.105769	0.699689	81.134	0.984083	0.519935	0.89395	8074.28	0.723678			427	0.0776351	0.7	104.968	0.866347	0.79973	0.943668	44.1217	0.00499195
428	0.116892	0.7	146.976	0.866436	0.799698	0.78045	35.2127	0.00258995			428	0.109581	0.699603	81.5598	0.963294	0.520366	0.924308	7695.19	0.662391			428	0.078099	0.7	104.969	0.866336	0.799495	0.941533	45.004	0.00511208
429	0.119084	0.7	146.909	0.866436	0.798986	0.780274	31.7896	0.00230497			429	0.114131	0.699806	81.6683	0.960337	0.520441	0.934119	7863.51	0.651259			429	0.0771024	0.7	104.968	0.866347	0.799256	0.940097	51.2208	0.00598291
430	0.119188	0.7	146.976	0.866436	0.799803	0.780419	50.9079	0.00365179			430	0.111955	0.699741	81.5953	0.956966	0.520774	0.92837	8015.65	0.677957			430	0.07796	0.7	104.843	0.867103	0.799459	0.938499	50.7233	0.00579166
431	0.119206	0.7	147.13	0.866313	0.799549	0.780057	42.596	0.00302704			431	0.111187	0.699884	81.4684	0.96074	0.520329	0.929882	7975.97	0.68115			431	0.0770993	0.7	104.968	0.866347	0.799029	0.938133	33.5931	0.00388051
432	0.119206	0.699902	146.976	0.866436	0.799894	0.779747	18.8121	0.00130989			432	0.114095	0.699762	81.3245	0.959682	0.520576	0.907345	8055.88	0.668177			432	0.0779535	0.699831	104.979	0.866347	0.79924	0.939666	46.0808	0.00527505
433	0.119206	0.7	146.964	0.866436	0.799834	0.77936	30.9993	0.00221373			433	0.114197	0.69989	81.6777	0.961675	0.520269	0.904966	8013.82	0.663421			433	0.0782898	0.698855	104.945	0.866347	0.798721	0.943071	45.2864	0.00532265
434	0.119226	0.7	146.976	0.866436	0.799755	0.779753	49.4899	0.00357188			434	0.114849	0.699871	81.4233	0.962687	0.5204	0.887652	8201.34	0.675477			434	0.0783024	0.7	104.968	0.866347	0.799376	0.942421	21.2429	0.00244919
435	0.116689	0.7	146.976	0.866436	0.799653	0.776698	46.5606	0.00341841			435	0.111861	0.699789	81.3958	0.968091	0.52029	0.856204	8141.36	0.688801			435	0.0783281	0.69973	104.968	0.866162	0.799335	0.941293	28.8623	0.00336469
436	0.114102	0.7	146.976	0.866436	0.799805	0.777913	38.3903	0.0029031			436	0.113851	0.699932	81.2044	0.967733	0.521028	0.914219	8070.51	0.67123			436	0.0783024	0.7	104.872	0.866065	0.799302	0.938106	32.6614	0.00372254
437	0.117662	0.7	146.976	0.866436	0.799878	0.777436	34.786	0.00251031			437	0.113602	0.699811	81.224	0.975831	0.521508	0.877202	8064.54	0.672149			437	0.0785457	0.7	104.956	0.866843	0.798977	0.937259	45.5083	0.005123
438	0.119385	0.7	146.976	0.866436	0.79984	0.780499	28.8378	0.00209014			438	0.112731	0.699841	81.5036	0.97849	0.521645	0.843114	7955.17	0.667737			438	0.0783024	0.7	105.007	0.870591	0.799267	0.93704	54.3229	0.00616331
439	0.118109	0.7	146.976	0.866278	0.799373	0.779294	49.0804	0.00359763			439	0.114363	0.69961	81.3687	0.975038	0.523722	0.838941	7693.64	0.634094			439	0.0701916	0.7	104.968	0.881044	0.799745	0.937149	50.2973	0.00648481
440	0.118081	0.7	146.976	0.866436	0.798907	0.780312	42.4106	0.00306772			440	0.1147	0.699887	80.6219	0.975099	0.524882	0.824653	7759.25	0.6387			440	0.0781474	0.699879	104.968	0.888006	0.799731	0.936633	45.4327	0.00523986
441	0.119193	0.7	146.948	0.866436	0.799266	0.786648	37.8839	0.00277813			441	0.115176	0.699788	80.9001	0.980474	0.525771	0.824593	8090.56	0.665252			441	0.0783961	0.699977	104.97	0.895183	0.79983	0.938064	42.9108	0.00493745
442	0.119429	0.7	146.976	0.866436	0.799365	0.7825	32.0955	0.00233217			442	0.112019	0.699782	80.7759	0.988985	0.525226	0.826029	8005.55	0.676069			442	0.0783024	0.696876	104.968	0.866393	0.798326	0.937643	37.2525	0.00430062
443	0.119206	0.7	146.976	0.866436	0.799906	0.784185	27.1066	0.00192901			443	0.108892	0.699906	80.3701	0.986809	0.521611	0.826076	7782.36	0.67552			443	0.0763957	0.7	104.99	0.866347	0.799826	0.936821	51.9603	0.00607494
444	0.118541	0.7	147.098	0.866436	0.79976	0.78013	32.3635	0.00236173			444	0.111654	0.699889	80.1794	0.975621	0.521401	0.823913	7785.87	0.659507			444	0.0780357	0.7	104.988	0.866163	0.799209	0.93691	55.1678	0.00630853
445	0.11901	0.7	146.976	0.866436	0.799408	0.779826	36.2961	0.00262739			445	0.108775	0.699839	80.1912	0.979535	0.520895	0.824259	7718.08	0.670351			445	0.0732268	0.7	104.968	0.866347	0.799026	0.937408	60.3031	0.00742815
446	0.119206	0.699689	147.299	0.866436	0.799789	0.78003	30.9918	0.00224017			446	0.113231	0.699751	79.386	0.980444	0.520679	0.833951	7740.98	0.645932			446	0.0783024	0.699964	104.943	0.866347	0.798238	0.939225	48.926	0.00569967
447	0.119206	0.7	146.883	0.866463	0.79936	0.780083	50.448	0.00354959			447	0.113047	0.699136	79.0907	0.971704	0.520094	0.841093	8076.57	0.677897			447	0.0778125	0.7	104.972	0.866821	0.797277	0.939765	72.4116	0.00838838
448	0.119206	0.7	146.976	0.866436	0.798875	0.77929	45.637	0.00328611			448	0.109918	0.699443	78.8652	0.968078	0.520015	0.844344	8126.88	0.701158			448	0.0782952	0.699872	104.914	0.86625	0.797219	0.941922	111.18	0.0127452
449	0.119215	0.7	146.976	0.866436	0.798974	0.780117	29.1594	0.00206315			449	0.109704	0.699532	79.1817	0.960997	0.521324	0.850488	7805.02	0.672874			449	0.078245	0.7	104.963	0.866347	0.799186	0.942428	86.5455	0.00991307
450	0.119206	0.7	146.976	0.866143	0.799517	0.780575	17.2652	0.00128213			450	0.110136	0.699149	78.6731	0.965927	0.521287	0.856254	7791.73	0.669344			450	0.078103	0.7	106.04	0.866825	0.799027	0.940079	72.2772	0.00836351
451	0.119206	0.699502	146.976	0.866436	0.799162	0.780245	39.9643	0.00283806			451	0.11267	0.698662	78.4978	0.957604	0.519888	0.857947	7819.9	0.655966			451	0.0781561	0.699998	105.48	0.866347	0.798449	0.939504	60.7335	0.00689083
452	0.118679	0.7	146.976	0.866738	0.799868	0.78034	45.7278	0.00323873			452	0.112423	0.699142	78.6377	0.958331	0.520073	0.855254	8054.94	0.679586			452	0.0781516	0.7	105.964	0.866118	0.79848	0.939371	44.9053	0.00516328
453	0.118159	0.699991	146.799	0.866265	0.799628	0.779895	38.4128	0.00280054			453	0.109276	0.698915	78.9175	0.958196	0.519999	0.871927	7836.57	0.677804			453	0.076675	0.69359	105.737	0.866347	0.798793	0.939069	37.8862	0.00443178
454	0.119206	0.699168	146.976	0.866436	0.799768	0.78024	42.8003	0.00304187			454	0.113488	0.699536	78.7993	0.963161	0.51999	0.878306	8025.08	0.669425			454	0.0783024	0.7	105.959	0.866347	0.799308	0.938162	37.8948	0.00437074
455	0.119206	0.7	147.273	0.866436	0.799792	0.779423	46.1371	0.00330628			455	0.112094	0.699784	78.6327	0.960056	0.520062	0.888378	8155.03	0.689386			455	0.0783079	0.7	106.139	0.866347	0.799277	0.937492	43.2713	0.0049335
456	0.119206	0.7	146.976	0.867528	0.799817	0.779944	40.5027	0.00296438			456	0.111102	0.699851	78.6587	0.955503	0.520065	0.879757	7995.23	0.68063			456	0.0783024	0.7	106.263	0.866381	0.799666	0.936644	45.715	0.00525763
457	0.119206	0.7	146.976	0.866499	0.799053	0.780067	35.1405	0.00257089			457	0.11193	0.699909	78.596	0.950972	0.520037	0.869267	8042.65	0.679467			457	0.0779615	0.7	106.934	0.866916	0.799617	0.93686	40.946	0.00475584
458	0.119206	0.7	146.976	0.866436	0.798907	0.780402	29.3693	0.00209559			458	0.116078	0.699769	78.3747	0.955442	0.520042	0.862263	8102.68	0.659036			458	0.0772521	0.699987	107.002	0.866253	0.799679	0.936826	80.7385	0.00941899
459	0.119206	0.7	146.976	0.866436	0.798887	0.781596	27.509	0.00192906			459	0.114376	0.699208	78.9599	0.955427	0.519981	0.869024	8044.39	0.664331			459	0.0783024	0.699931	107.004	0.866347	0.799608	0.938285	56.0544	0.00637752
460	0.119206	0.699338	146.911	0.866436	0.799325	0.7801	45.0152	0.00332081			460	0.114845	0.699834	79.1031	0.948669	0.520134	0.878481	8476.97	0.700695			460	0.077287	0.699967	107.005	0.866347	0.799746	0.938219	66.9707	0.00782825
461	0.118668	0.7	146.976	0.866436	0.799522	0.779943	33.3575	0.00242174			461	0.110295	0.699727	79.4398	0.947161	0.519928	0.872692	8258.08	0.709168			461	0.0783024	0.7	107.004	0.864336	0.799726	0.939763	42.17	0.00475301
462	0.119206	0.7	146.976	0.867349	0.798924	0.779901	50.7921	0.00364872			462	0.116134	0.699769	79.2415	0.950955	0.520288	0.867505	8348.8	0.680797			462	0.0783024	0.7	107.004	0.866881	0.799608	0.939213	49.5905	0.00567639
463	0.119206	0.7	146.976	0.866436	0.798997	0.779072	30.3929	0.00219238			463	0.116246	0.699379	79.411	0.95421	0.519396	0.858025	8216.59	0.668306			463	0.0783024	0.7	107.033	0.866307	0.799659	0.939822	64.0697	0.00738174
464	0.119095	0.699789	146.976	0.866436	0.799613	0.778668	43.5604	0.00307413			464	0.11598	0.699743	79.2948	0.957693	0.518641	0.857774	8336.61	0.681276			464	0.0765129	0.7	107.01	0.866308	0.79964	0.942004	62.4156	0.00725135
465	0.119206	0.6993	146.976	0.86648	0.799291	0.778862	41.9336	0.00299572			465	0.112741	0.69976	79.3495	0.962014	0.517508	0.86886	8340.07	0.701778			465	0.0781923	0.699782	107.013	0.866137	0.799842	0.941081	66.6258	0.00751931
466	0.11883	0.7	147.024	0.866436	0.799693	0.778769	36.2314	0.0026472			466	0.117079	0.699831	79.6102	0.954779	0.517521	0.872389	8355.85	0.675612			466	0.0772062	0.699915	106.996	0.866347	0.799835	0.940075	76.1508	0.00871531
467	0.119206	0.7	146.976	0.866436	0.798957	0.778215	29.6878	0.00213731			467	0.11718	0.699892	79.4853	0.955972	0.518908	0.89174	8299.78	0.669284			467	0.0772825	0.699795	107.004	0.866347	0.79975	0.940542	49.5599	0.00569073
468	0.119206	0.7	146.976	0.867581	0.799797	0.77832	26.3583	0.00185021			468	0.116411	0.699876	79.3853	0.950421	0.520119	0.898424	8427.54	0.685899			468	0.0759449	0.699987	106.997	0.866347	0.799722	0.93972	59.7638	0.00702198
469	0.119206	0.7	147.13	0.866436	0.799175	0.777648	22.223	0.00160007			469	0.116429	0.699866	79.4758	0.95237	0.520155	0.902298	8441.01	0.687328			469	0.0776223	0.7	106.988	0.866501	0.799659	0.939605	50.5654	0.00579707
470	0.119142	0.7	147.008	0.866814	0.799002	0.77888	19.4629	0.00140023			470	0.116769	0.699359	79.769	0.954453	0.520092	0.902926	8552.36	0.695803			470	0.0761817	0.7	107.118	0.866347	0.799358	0.940941	47.3555	0.00552666
471	0.119206	0.7	146.976	0.866436	0.799683	0.781409	17.1268	0.00123847			471	0.117775	0.699337	80.1131	0.953532	0.519934	0.921126	8590.54	0.692705			471	0.0777939	0.7	106.978	0.86617	0.799273	0.939441	43.1544	0.00494205
472	0.117159	0.7	146.976	0.866436	0.799747	0.780302	15.5956	0.00116714			472	0.118159	0.699266	79.9968	0.948649	0.520197	0.919362	8502.1	0.68072			472	0.0739519	0.7	107.004	0.866347	0.799692	0.939146	38.2713	0.00459675
473	0.119206	0.7	146.976	0.866436	0.799817	0.780817	27.4657	0.00199263			473	0.121701	0.699872	80.3194	0.941689	0.520031	0.931501	8802.8	0.684795			473	0.078299	0.7	107.004	0.866347	0.799189	0.935687	48.696	0.00551892
474	0.118227	0.7	146.976	0.866624	0.799841	0.780782	42.2288	0.00307497			474	0.120697	0.699892	80.024	0.948515	0.520018	0.934274	8922.72	0.702124			474	0.0783024	0.7	107.044	0.866347	0.799524	0.938341	58.6749	0.0067117
475	0.119121	0.7	146.976	0.866436	0.799792	0.780431	33.4141	0.00237479			475	0.120392	0.699784	79.856	0.948489	0.519982	0.916867	8662.57	0.681239			475	0.0779426	0.699811	106.976	0.866347	0.799869	0.939072	53.2074	0.00615576
476	0.119206	0.7	146.976	0.866436	0.799484	0.78021	53.3307	0.0037954			476	0.119318	0.69981	79.9094	0.950074	0.519488	0.916668	8643.36	0.685685			476	0.0783088	0.7	107.047	0.866347	0.799856	0.93596	37.8892	0.00432511
477	0.119206	0.7	146.976	0.866436	0.799758	0.781772	40.6469	0.00280773			477	0.117505	0.699841	79.9391	0.953246	0.519194	0.920961	8483.39	0.682305			477	0.0777822	0.7	107.004	0.866679	0.799568	0.935754	49.8386	0.00569227
478	0.119206	0.7	146.976	0.866436	0.799845	0.782092	31.152	0.00227399			478	0.120119	0.69921	79.9465	0.951269	0.518963	0.917104	8553.44	0.672583			478	0.0784043	0.69966	107.006	0.866669	0.799757	0.937042	84.8017	0.00971035
479	0.118685	0.699421	146.976	0.866436	0.799809	0.782973	58.8281	0.00425855			479	0.118938	0.698697	79.405	0.958387	0.519328	0.924985	8623.97	0.687201			479	0.0786925	0.69999	107.009	0.866347	0.799556	0.93673	48.5452	0.00558149
480	0.119206	0.7	146.992	0.866436	0.799694	0.786268	52.606	0.0036847			480	0.118131	0.69972	78.9031	0.965709	0.519986	0.936705	8580.53	0.688173			480	0.0777104	0.7	107.004	0.866646	0.798573	0.937369	49.8271	0.00563435
481	0.118843	0.699682	146.946	0.861801	0.799746	0.783845	64.1954	0.00462768			481	0.117817	0.699859	79.5495	0.960872	0.519979	0.935056	8458.47	0.678889			481	0.0786327	0.7	107.004	0.866402	0.796904	0.942418	48.159	0.00540516
482	0.0872147	0.699936	146.976	0.850685	0.799805	0.781904	44.259	0.00434027			482	0.11635	0.699564	79.159	0.970877	0.519959	0.943751	8508.83	0.693683			482	0.0782388	0.699887	107.004	0.865837	0.795363	0.939089	48.2108	0.00546931
483	0.119206	0.7	146.917	0.832616	0.799438	0.780772	46.6503	0.00333314			483	0.115999	0.699562	79.7196	0.978603	0.520064	0.941523	8554.8	0.700587			483	0.078582	0.699959	107.15	0.866347	0.798183	0.938668	68.9887	0.00783967
484	0.119404	0.7	146.805	0.848355	0.799311	0.781262	39.5538	0.00286301			484	0.116532	0.699516	79.3656	0.975785	0.520002	0.940287	8533.7	0.694706			484	0.0762706	0.7	107.004	0.866347	0.798265	0.934315	42.3441	0.00487816
485	0.116846	0.699475	146.976	0.837188	0.798442	0.782095	42.1849	0.0031174			485	0.116805	0.699161	79.6294	0.974836	0.520129	0.944747	8337.49	0.675193			485	0.0786925	0.699837	107.044	0.865947	0.799163	0.9345	39.6725	0.00460512
486	0.119204	0.699926	146.696	0.814225	0.799047	0.781009	37.2709	0.00272283			486	0.113474	0.699454	79.3581	0.976737	0.518614	0.942584	8492.75	0.708537			486	0.077178	0.7	107.004	0.866347	0.799809	0.934785	47.7598	0.00552218
487	0.117659	0.7	146.876	0.814821	0.79888	0.780405	52.3161	0.00381053			487	0.113781	0.699859	78.7975	0.977578	0.518525	0.944142	8421.18	0.701813			487	0.0781476	0.7	107.004	0.866531	0.799095	0.933605	43.9317	0.00500362
488	0.119079	0.7	147.182	0.81498	0.79816	0.780045	30.1015	0.0021797			488	0.115875	0.699317	79.0462	0.970304	0.52013	0.941632	8364.24	0.682987			488	0.0784836	0.7	106.95	0.866347	0.799747	0.932932	61.3445	0.00702304
489	0.119195	0.7	146.976	0.81498	0.798442	0.780409	47.1931	0.00341541			489	0.116052	0.698689	78.8576	0.974258	0.519914	0.943282	8349.7	0.681076			489	0.0791882	0.699948	107.004	0.868316	0.799804	0.931727	74.9006	0.00842851
490	0.119206	0.7	146.976	0.814672	0.79961	0.780587	42.456	0.00305513			490	0.115751	0.698788	79.1341	0.965613	0.519994	0.937773	8288.01	0.676108			490	0.0786925	0.7	107.024	0.863569	0.79974	0.930527	47.7393	0.00547401
491	0.119206	0.7	146.976	0.81498	0.799397	0.785262	19.5917	0.00142092			491	0.116104	0.699927	78.7572	0.961501	0.520018	0.940699	8416.21	0.687496			491	0.0786925	0.7	106.991	0.866347	0.799763	0.932641	59.5931	0.00678409
492	0.117805	0.7	146.976	0.81603	0.799613	0.787121	46.694	0.00335467			492	0.116838	0.699843	79.076	0.954055	0.519838	0.943097	8441.56	0.684613			492	0.0779621	0.7	106.974	0.866295	0.79986	0.92319	51.4438	0.00595889
493	0.119206	0.7	146.976	0.81498	0.799666	0.791503	52.0901	0.00379823			493	0.117654	0.699958	79.1387	0.952091	0.520013	0.931392	8446.96	0.679846			493	0.078355	0.7	107.004	0.866347	0.799903	0.923708	33.2465	0.00385301
494	0.118141	0.7	147.013	0.81498	0.799882	0.784588	44.3844	0.00322991			494	0.115901	0.699497	78.956	0.940192	0.520227	0.926891	8472.67	0.69368			494	0.0786925	0.7	107.004	0.866347	0.799837	0.925387	42.1435	0.00478127
495	0.119206	0.7	146.966	0.81498	0.799601	0.784495	21.0376	0.00151306			495	0.116277	0.699452	79.3175	0.933519	0.519958	0.929767	8331.2	0.678212			495	0.0785264	0.7	107.004	0.866253	0.798265	0.923828	55.5825	0.00631442
496	0.119206	0.7	147.157	0.814107	0.799862	0.784296	18.4182	0.00131594			496	0.116317	0.69927	78.9861	0.94193	0.520102	0.932836	8377.87	0.682351			496	0.0786925	0.7	107.227	0.866433	0.798652	0.92024	67.5871	0.00766786
497	0.119245	0.7	151.391	0.81498	0.799806	0.781466	28.3107	0.00204105			497	0.114555	0.699815	78.5636	0.942909	0.520076	0.931261	8522.32	0.706927			497	0.0778264	0.699938	107.007	0.866347	0.799769	0.921919	47.239	0.00549701
498	0.11916	0.7	146.976	0.8155	0.799306	0.778872	48.8162	0.00353026			498	0.114536	0.699287	78.6703	0.938772	0.520102	0.931041	8454.15	0.701097			498	0.0773022	0.6997	107.004	0.866347	0.799523	0.919915	30.9679	0.00358507
499	0.0971935	0.7	147.779	0.815684	0.799029	0.779342	31.6824	0.00276273			499	0.114389	0.699882	78.4963	0.941354	0.520042	0.935224	8345.02	0.691951			499	0.0778391	0.699941	107.004	0.866347	0.799156	0.926336	53.9072	0.00619422
500	0.119206	0.7	146.976	0.815168	0.797207	0.781879	17.8024	0.00127048			500	0.116698	0.699924	79.0495	0.935156	0.519948	0.938339	8522.65	0.69316			500	0.0786888	0.7	106.998	0.866503	0.799099	0.925558	51.2295	0.00573755
501	0.119206	0.7	146.976	0.81498	0.79851	0.782044	16.1614	0.00116354			501	0.115358	0.699889	78.941	0.927809	0.52008	0.940181	8496.79	0.699212			501	0.0784453	0.699894	106.987	0.865957	0.799322	0.929357	45.5904	0.0051943
502	0.119103	0.699933	147.235	0.81498	0.799209	0.782035	54.2277	0.00395351			502	0.113022	0.699715	78.391	0.930057	0.520153	0.935763	8420.36	0.70844			502	0.078608	0.699978	107.004	0.866391	0.799056	0.928544	45.2885	0.00522358
503	0.119181	0.699725	146.976	0.81498	0.799437	0.781969	47.3734	0.00340174			503	0.114418	0.699806	78.5554	0.920174	0.520142	0.94337	8595.53	0.715973			503	0.0786939	0.7	107.055	0.866347	0.798513	0.931255	39.9955	0.00452698
504	0.118114	0.699821	146.976	0.815302	0.79928	0.781916	38.6849	0.00274274			504	0.114256	0.699635	78.6132	0.929688	0.52014	0.938548	8600.94	0.717625			504	0.0786925	0.7	107.023	0.866347	0.799385	0.932169	33.4093	0.00373986
505	0.119206	0.699431	146.976	0.81498	0.799567	0.782364	35.5283	0.00253355			505	0.115197	0.699597	79.0571	0.927379	0.519789	0.933428	8594.04	0.709246			505	0.0764975	0.699903	107.019	0.866347	0.798871	0.931324	44.1146	0.00508455
506	0.119164	0.7	146.976	0.814821	0.799773	0.782719	39.164	0.00280642			506	0.115966	0.699677	79.2705	0.929146	0.520073	0.93905	8664.9	0.712698			506	0.0786362	0.699865	107.129	0.866832	0.797921	0.927645	49.0504	0.00564036
507	0.118029	0.7	146.976	0.81498	0.799748	0.782848	55.4027	0.00399957			507	0.114504	0.699652	78.7372	0.933995	0.520028	0.940464	8528.19	0.708365			507	0.0787036	0.7	107.004	0.866347	0.798058	0.916453	44.1126	0.00506785
508	0.116363	0.699481	146.963	0.81498	0.799825	0.78283	44.1761	0.00325837			508	0.114069	0.699816	78.4015	0.944856	0.52004	0.944424	8567.6	0.715422			508	0.0781003	0.699835	106.942	0.866347	0.799044	0.91044	69.1079	0.0080072
509	0.1192	0.7	146.976	0.81498	0.799857	0.78382	36.8904	0.00269073			509	0.114293	0.699835	78.599	0.943985	0.517434	0.948737	8474.56	0.705281			509	0.0772437	0.7	107.021	0.864908	0.798469	0.918653	54.1272	0.0063068
510	0.119267	0.7	146.976	0.815342	0.79981	0.783525	32.5279	0.00227343			510	0.114701	0.699853	78.5921	0.931151	0.519835	0.943916	8380.03	0.69347			510	0.077746	0.7	107.004	0.874039	0.798412	0.912541	60.9767	0.00706548
511	0.119206	0.699823	148.61	0.81498	0.799873	0.783453	49.3964	0.00350471			511	0.112811	0.699833	77.8358	0.935657	0.518309	0.932466	8380.12	0.707129			511	0.0782043	0.6999	106.715	0.874186	0.799199	0.919478	74.1555	0.00840133
512	0.119206	0.7	146.995	0.81509	0.799538	0.782598	43.115	0.00313095			512	0.114806	0.699898	78.5004	0.928642	0.516541	0.924933	8532.88	0.70739			512	0.0786925	0.699887	106.982	0.874044	0.798894	0.93085	42.8698	0.00484953
513	0.118697	0.7	146.976	0.81498	0.799004	0.782575	37.1959	0.00261181			513	0.11203	0.699876	77.7525	0.932928	0.520043	0.926847	8407.56	0.714966			513	0.077994	0.7	107.004	0.878291	0.797573	0.921636	40.2041	0.00455219
514	0.119206	0.699764	146.976	0.81498	0.799133	0.782154	16.6063	0.00121394			514	0.110339	0.699835	77.3942	0.934867	0.520038	0.927982	8324.07	0.718083			514	0.0786775	0.7	107.083	0.877976	0.799148	0.912449	53.5584	0.0061639
515	0.119206	0.7	146.976	0.81498	0.798708	0.783349	30.3551	0.00220223			515	0.111575	0.699761	77.1901	0.933039	0.520089	0.935658	8177.93	0.697446			515	0.0786925	0.7	107.004	0.866672	0.798642	0.905282	53.4011	0.00607065
516	0.119206	0.7	146.976	0.81498	0.79984	0.7846	28.1881	0.00202747			516	0.109629	0.699875	76.5514	0.933588	0.521011	0.93121	8298.92	0.721762			516	0.0774637	0.699707	107.014	0.867572	0.798089	0.907735	69.0467	0.00798578
517	0.119206	0.7	146.976	0.81498	0.799884	0.786228	24.9329	0.00183817			517	0.11049	0.699926	76.963	0.931492	0.521535	0.933731	8155.51	0.702342			517	0.078438	0.7	107	0.881869	0.797647	0.913827	40.5577	0.00465908
518	0.118235	0.7	146.976	0.81498	0.799801	0.783804	21.9744	0.00162438			518	0.110883	0.699925	76.925	0.935438	0.521867	0.936144	8106.57	0.695073			518	0.0779947	0.7	107.004	0.866347	0.798693	0.914753	38.5395	0.00447575
519	0.119206	0.7	146.976	0.814867	0.799768	0.780733	35.8347	0.00254513			519	0.108448	0.699871	76.1807	0.937468	0.521518	0.940028	8002.92	0.702391			519	0.0783455	0.7	107.004	0.867009	0.798683	0.900085	48.2075	0.00547623
520	0.119137	0.7	146.976	0.81498	0.799801	0.781869	33.7225	0.0024091			520	0.108807	0.699911	76.0575	0.939766	0.523317	0.941657	8122.46	0.727594			520	0.0783582	0.7	107.001	0.866353	0.797823	0.902882	31.2914	0.00356261
521	0.119206	0.7	146.976	0.81498	0.799781	0.781153	29.7108	0.00214344			521	0.108982	0.699761	76.2335	0.933945	0.521693	0.938252	8197.14	0.717556			521	0.0773824	0.7	107.004	0.866347	0.798356	0.894402	41.7638	0.00484172
522	0.119206	0.7	146.976	0.81498	0.79978	0.781624	27.1018	0.00196408			522	0.108876	0.699726	76.3691	0.93255	0.520107	0.940021	8215.83	0.720075			522	0.0779124	0.699811	106.974	0.866583	0.798444	0.893826	63.418	0.00725658
523	0.118177	0.7	146.976	0.81498	0.799829	0.780686	25.5545	0.0018196			523	0.1096	0.699122	76.6543	0.927582	0.520215	0.943238	8144.66	0.707816			523	0.0780407	0.699725	107.278	0.866347	0.799629	0.900248	97.98	0.0113305
524	0.119206	0.7	147.169	0.81498	0.799815	0.781174	23.8388	0.001714			524	0.109105	0.699546	76.6562	0.924172	0.520118	0.945305	8161.89	0.712323			524	0.0782651	0.7	107.004	0.866347	0.799835	0.897141	101.339	0.0115156
525	0.118705	0.7	146.976	0.81498	0.799718	0.781539	42.8458	0.00310708			525	0.109438	0.699442	76.7981	0.923461	0.520036	0.94553	8220.17	0.715744			525	0.0578635	0.7	107.042	0.867753	0.799736	0.898484	77.7606	0.0120669
526	0.116764	0.7	146.976	0.814807	0.799356	0.781318	19.9625	0.00138791			526	0.109551	0.699914	76.6136	0.926	0.519967	0.940817	8140.61	0.708096			526	0.0782827	0.7	107.004	0.866217	0.798961	0.886003	62.4916	0.00709558
527	0.119206	0.7	146.976	0.81498	0.798705	0.780859	18.3329	0.00131937			527	0.108585	0.699885	76.9015	0.923935	0.519979	0.945242	8270.49	0.726842			527	0.0762329	0.699954	107.004	0.866347	0.79979	0.900263	55.5355	0.00654393
528	0.119206	0.7	146.895	0.81498	0.797537	0.781343	16.5059	0.00118719			528	0.110361	0.699836	76.9518	0.917383	0.520053	0.944488	8203.06	0.708032			528	0.0780802	0.699929	107.005	0.866362	0.799917	0.887001	67.3696	0.0077086
529	0.119138	0.7	146.976	0.81498	0.796634	0.781458	27.4263	0.00199101			529	0.110687	0.699818	77.0332	0.919045	0.520139	0.943992	8280.07	0.713611			529	0.0780683	0.7	107.004	0.866347	0.799687	0.876318	56.5673	0.00654121
530	0.119206	0.7	146.976	0.81498	0.798433	0.781325	26.9917	0.00194101			530	0.110713	0.699767	77.1689	0.9166	0.520194	0.944016	8250.43	0.709224			530	0.0783164	0.7	107.07	0.866347	0.799793	0.873789	51.6606	0.00580842
531	0.119206	0.7	146.976	0.81498	0.799401	0.781665	24.0763	0.00176052			531	0.111548	0.699894	77.2346	0.915898	0.52018	0.942106	8121.12	0.692273			531	0.0769369	0.699605	107.004	0.866347	0.799706	0.878507	55.385	0.00646252
532	0.118676	0.7	146.976	0.81498	0.799714	0.781942	39.7991	0.00285484			532	0.109831	0.699801	76.7227	0.909481	0.520377	0.940311	8360.39	0.726782			532	0.0774187	0.7	106.995	0.866446	0.799609	0.866812	77.3394	0.00898013
533	0.119206	0.699566	146.976	0.81498	0.798911	0.784079	18.6626	0.00136355			533	0.109534	0.699836	76.5504	0.909055	0.520329	0.951301	8224.95	0.715633			533	0.0782126	0.69986	107.004	0.866289	0.799531	0.851233	70.4377	0.00812697
534	0.119135	0.7	147.464	0.81498	0.799842	0.786467	16.9858	0.00121116			534	0.109458	0.699754	76.6575	0.915061	0.520725	0.950796	8304.28	0.727187			534	0.0775021	0.7	107.004	0.866347	0.799372	0.860206	36.8378	0.00421934
535	0.119206	0.7	146.976	0.81498	0.799822	0.790756	14.9628	0.00111123			535	0.110109	0.699802	76.8329	0.91676	0.521036	0.94868	8235.18	0.712802			535	0.0779902	0.7	107.004	0.866347	0.799343	0.858056	62.1908	0.00730453
536	0.119206	0.7	146.976	0.81498	0.799792	0.78844	26.6408	0.00188726			536	0.109062	0.699762	76.2531	0.913318	0.520036	0.94528	8266.24	0.723404			536	0.0782345	0.699716	107.004	0.866347	0.799379	0.853476	52.4849	0.0059732
537	0.118022	0.7	146.976	0.81498	0.799601	0.793196	23.2631	0.00169424			537	0.108148	0.699877	75.7656	0.907668	0.520784	0.946108	8233.41	0.726859			537	0.0782126	0.7	107.022	0.866347	0.799638	0.842036	50.3529	0.00570891
538	0.118492	0.7	146.976	0.815109	0.799911	0.78996	57.3043	0.00415671			538	0.108349	0.699882	75.6053	0.910023	0.521044	0.950953	8238.73	0.727054			538	0.0782126	0.699943	107.014	0.866162	0.798188	0.832097	63.3944	0.00730142
539	0.119206	0.7	146.976	0.81498	0.799706	0.7901	34.1731	0.0024984			539	0.108225	0.699867	75.8519	0.914271	0.521127	0.953192	8239.03	0.727349			539	0.0780601	0.699986	107.026	0.855002	0.798747	0.824675	48.2414	0.00552201
540	0.119206	0.7	146.976	0.81498	0.799866	0.785307	53.2747	0.00384142			540	0.108478	0.699749	75.6226	0.918423	0.521056	0.955044	8103.12	0.712208			540	0.0779923	0.7	107.004	0.849241	0.798986	0.822617	47.6798	0.00548192
541	0.119206	0.7	146.979	0.815047	0.799826	0.784485	44.7025	0.00320417			541	0.107973	0.699769	75.5732	0.921007	0.521185	0.955144	8214.18	0.726605			541	0.0782363	0.699958	106.943	0.841061	0.798746	0.824278	40.8704	0.00468993
542	0.119206	0.7	146.976	0.81498	0.799149	0.782998	41.0204	0.0029746			542	0.108653	0.699404	75.6891	0.911521	0.521232	0.962074	8218.56	0.722634			542	0.0781269	0.69881	107.004	0.839996	0.799481	0.822932	47.3117	0.00547175
543	0.119206	0.7	146.976	0.813808	0.799882	0.78248	32.507	0.00236201			543	0.107849	0.699372	75.7218	0.908704	0.521821	0.961369	8199.04	0.725801			543	0.0782126	0.7	107.021	0.830943	0.799791	0.819704	41.4683	0.00478434
544	0.119206	0.7	146.976	0.816536	0.799822	0.783923	28.7773	0.00208315			544	0.108613	0.699512	75.7042	0.913383	0.521074	0.972025	8117.47	0.712826			544	0.0778757	0.7	107.004	0.866347	0.799596	0.82052	28.0227	0.00321535
545	0.118187	0.7	146.976	0.81498	0.799784	0.783733	28.1528	0.00206542			545	0.108497	0.699463	75.6439	0.904692	0.520849	0.964282	8136.07	0.71565			545	0.0782126	0.7	107.004	0.866347	0.7998	0.818628	34.1252	0.00388915
546	0.118127	0.7	146.976	0.813251	0.799423	0.783658	40.4304	0.00287661			546	0.108595	0.699556	75.6777	0.90829	0.521236	0.963922	8261.11	0.726965			546	0.0763289	0.69893	107.004	0.866939	0.799446	0.818846	43.1099	0.00501516
547	0.116995	0.7	146.83	0.81498	0.799322	0.784006	37.2149	0.00275955			547	0.108605	0.699707	75.7253	0.910709	0.521288	0.965256	8258.34	0.727042			547	0.0781704	0.69993	106.964	0.866296	0.799781	0.819462	49.7568	0.00566631
548	0.119206	0.7	147.039	0.81498	0.79874	0.784597	31.3059	0.0022233			548	0.10721	0.69968	75.728	0.910657	0.521262	0.96785	8167.92	0.727236			548	0.0779897	0.7	107.004	0.866347	0.799014	0.819403	52.3847	0.00596172
549	0.119206	0.7	146.976	0.815043	0.798773	0.784134	30.4911	0.00224606			549	0.107541	0.699418	75.6901	0.910934	0.521291	0.969985	8138.94	0.727779			549	0.0782126	0.7	107.004	0.866347	0.798691	0.818106	39.4023	0.00452253
550	0.119206	0.699725	146.976	0.81498	0.799448	0.783556	52.5935	0.00382673			550	0.108126	0.699667	75.7272	0.904459	0.521199	0.968065	8231.56	0.726933			550	0.0772862	0.7	107.004	0.866347	0.79962	0.81829	50.9284	0.00579156
551	0.118763	0.7	146.976	0.815273	0.799529	0.782854	49.9674	0.0036291			551	0.108034	0.699728	75.7329	0.90286	0.520056	0.970457	8221.83	0.727206			551	0.0775975	0.7	107.004	0.866284	0.799052	0.815748	68.604	0.00788513
552	0.11868	0.699601	146.976	0.814514	0.799423	0.783609	42.4512	0.0030049			552	0.108031	0.699801	75.5577	0.908832	0.521275	0.961744	8137.63	0.718722			552	0.0777281	0.7	107.107	0.866347	0.798241	0.811583	48.9031	0.00563904
553	0.119206	0.7	146.976	0.81498	0.799247	0.785573	34.8864	0.00252013			553	0.107408	0.699804	75.5986	0.929829	0.522258	0.962058	8144.27	0.723412			553	0.0769357	0.7	107.004	0.866469	0.798794	0.809674	45.5601	0.00528995
554	0.119206	0.7	146.976	0.814771	0.799287	0.785438	31.4473	0.00221303			554	0.107625	0.699783	75.5307	0.912146	0.524066	0.961963	8183.52	0.726284			554	0.0772913	0.7	107.004	0.866264	0.79916	0.808109	40.1489	0.00471973
555	0.119206	0.699871	146.972	0.81498	0.799229	0.786635	50.8745	0.00363955			555	0.108216	0.69991	75.6884	0.903815	0.53113	0.964237	8238.62	0.726983			555	0.0744688	0.7	106.997	0.86645	0.798727	0.80553	46.0424	0.00561761
556	0.119206	0.7	146.959	0.813021	0.799468	0.786829	42.0124	0.0030313			556	0.108297	0.699766	75.7019	0.906506	0.529598	0.966458	8077.85	0.711381			556	0.0727713	0.7	107.039	0.866347	0.798031	0.803255	42.1297	0.00523382
557	0.119206	0.7	146.976	0.81498	0.799455	0.786637	19.1546	0.00136806			557	0.108216	0.699818	75.5902	0.904697	0.529488	0.965321	7960.22	0.700173			557	0.0743886	0.7	107.004	0.866347	0.798777	0.802674	35.8834	0.00435857
558	0.119206	0.7	146.976	0.815234	0.798648	0.788616	32.0825	0.00227429			558	0.108352	0.699855	75.6222	0.902504	0.521144	0.962128	8245.1	0.727206			558	0.0707089	0.699894	107.003	0.866347	0.799245	0.795657	46.365	0.00597324
559	0.119206	0.69947	146.976	0.81498	0.798302	0.784163	29.2222	0.00210994			559	0.108487	0.699728	75.7328	0.903103	0.52111	0.961769	8250.78	0.72707			559	0.0707968	0.7	106.97	0.866347	0.79915	0.788624	43.2649	0.0055486
560	0.119206	0.7	146.976	0.816463	0.798079	0.783042	26.1017	0.00186079			560	0.108358	0.699763	75.6929	0.894839	0.521382	0.961827	8156.3	0.720328			560	0.0703748	0.699752	107.004	0.866347	0.799177	0.778921	34.8344	0.00450983
561	0.119391	0.7	146.976	0.81498	0.798366	0.781492	41.7261	0.00307573			561	0.107996	0.699756	75.812	0.902191	0.521135	0.961783	8208.63	0.727384			561	0.0709944	0.7	106.999	0.866181	0.798611	0.772355	46.1677	0.00588307
562	0.119206	0.7	146.976	0.81498	0.798799	0.784485	41.0796	0.00297214			562	0.108435	0.699386	75.784	0.917869	0.521388	0.961827	8243.28	0.726597			562	0.0706895	0.699901	107.001	0.866356	0.799127	0.778806	29.402	0.00380056
563	0.119206	0.699842	146.976	0.81498	0.799222	0.78474	34.8605	0.00253039			563	0.108041	0.699249	75.7171	0.911827	0.521408	0.961976	8216.84	0.727421			563	0.0705245	0.7	107.051	0.867014	0.799548	0.769691	51.9565	0.00657952
564	0.119169	0.7	146.976	0.81498	0.799464	0.783837	29.8895	0.00217434			564	0.108495	0.699677	75.8076	0.916342	0.523926	0.961577	8178.25	0.719937			564	0.0708431	0.7	107.049	0.866289	0.799715	0.763534	43.6851	0.00553084
565	0.119206	0.7	146.976	0.81498	0.799183	0.783357	28.5724	0.00204012			565	0.107891	0.699405	76.1427	0.905611	0.52472	0.962117	8212.8	0.72708			565	0.0709869	0.7	107.004	0.865966	0.799749	0.763864	26.4896	0.00339971
566	0.115041	0.7	146.976	0.81409	0.799348	0.785414	49.2142	0.00355955			566	0.108052	0.69932	75.97	0.904773	0.521208	0.962661	8196.23	0.727641			566	0.0706988	0.7	107.004	0.884641	0.799563	0.767676	33.8034	0.00435339
567	0.0729567	0.699895	146.984	0.814842	0.799133	0.785624	61.0761	0.00724084			567	0.107709	0.699661	75.6867	0.904839	0.521084	0.961898	8151.51	0.727774			567	0.0706819	0.7	106.996	0.866347	0.799387	0.763663	40.1927	0.00505789
568	0.0795342	0.699949	147.009	0.81511	0.798267	0.783049	66.5796	0.00706428			568	0.107822	0.699156	75.7527	0.898121	0.521232	0.962353	8204.7	0.727248			568	0.0709765	0.69985	107.004	0.866347	0.799091	0.762289	39.5636	0.00498968
569	0.119206	0.699269	147.054	0.81455	0.797301	0.78266	31.3086	0.00223544			569	0.108031	0.698931	75.5578	0.904462	0.521241	0.959588	8218.03	0.727161			569	0.0709888	0.699497	106.956	0.866084	0.799605	0.769028	49.5628	0.00637279
570	0.119086	0.7	146.976	0.816387	0.797965	0.782349	29.1428	0.00213161			570	0.107433	0.699166	75.5659	0.902159	0.52126	0.956659	8177.05	0.726902			570	0.0707686	0.7	106.967	0.848759	0.799798	0.771101	60.2335	0.00763347
571	0.119206	0.7	147.083	0.81498	0.798942	0.782252	25.431	0.00186093			571	0.107374	0.699066	75.3329	0.90124	0.521162	0.961866	8155.77	0.727845			571	0.0705557	0.7	107.109	0.834022	0.799834	0.775566	42.5749	0.00546191
572	0.116959	0.7	146.976	0.81498	0.798508	0.783353	22.8378	0.00162512			572	0.107474	0.699274	75.2728	0.89614	0.521211	0.961974	8178.71	0.727529			572	0.0706705	0.7	107.003	0.817952	0.799252	0.774788	37.278	0.0046696
573	0.118721	0.699991	146.976	0.812068	0.799588	0.788773	34.8599	0.00252492			573	0.107505	0.699215	75.4176	0.901245	0.521205	0.961996	8179.74	0.727502			573	0.0700707	0.699962	107.004	0.817909	0.799707	0.776667	25.0264	0.00322938
574	0.118061	0.7	147.063	0.81498	0.799795	0.790637	33.7111	0.00248613			574	0.106834	0.699152	75.4281	0.900159	0.521393	0.961868	8132.16	0.727639			574	0.0709888	0.697987	107.15	0.817952	0.799826	0.774961	16.6378	0.00208027
575	0.119206	0.7	148.425	0.81498	0.799796	0.792668	29.5247	0.00209417			575	0.107133	0.699278	75.6523	0.902736	0.521247	0.965062	7999.09	0.712325			575	0.0706737	0.69999	106.968	0.817684	0.799771	0.764338	42.1277	0.00541245
576	0.119206	0.7	146.976	0.813537	0.799879	0.789401	47.7016	0.00342072			576	0.107395	0.699025	75.8269	0.903592	0.521077	0.968444	8146.97	0.724137			576	0.070693	0.7	107.004	0.817952	0.799865	0.769658	28.7968	0.00366434
577	0.119206	0.7	146.976	0.81498	0.799809	0.789275	53.9062	0.00389967			577	0.107296	0.698994	75.5711	0.902459	0.521377	0.987025	8106.65	0.721639			577	0.0709888	0.7	106.998	0.817931	0.799723	0.773353	27.7947	0.00338978
578	0.119206	0.7	146.976	0.814297	0.79986	0.788706	45.7429	0.00329353			578	0.106635	0.699288	75.9348	0.896234	0.52124	0.994377	8111.98	0.727693			578	0.0703726	0.7	107.016	0.816861	0.799154	0.769321	39.0776	0.00495188
579	0.119206	0.7	146.976	0.81498	0.799744	0.790392	28.0409	0.00205124			579	0.106328	0.698675	75.8398	0.900345	0.521393	0.999701	8090.33	0.727632			579	0.0709888	0.699402	107.004	0.817952	0.799087	0.769177	26.6239	0.00339674
580	0.117529	0.7	146.896	0.81498	0.799878	0.793134	42.0379	0.00302798			580	0.106385	0.698469	76.0918	0.898167	0.521264	0.990651	8096.5	0.727661			580	0.0709888	0.7	107.004	0.817952	0.799848	0.767779	32.5767	0.00419019
581	0.119185	0.7	146.976	0.815564	0.799829	0.798222	34.361	0.00244635			581	0.107418	0.699381	76.6187	0.899384	0.521221	0.988827	8111.67	0.721803			581	0.0709888	0.69999	107.004	0.817717	0.799769	0.762853	41.7086	0.00530664
582	0.113096	0.7	146.976	0.824666	0.799854	0.790571	29.588	0.00218556			582	0.106837	0.698756	76.8701	0.895391	0.521138	0.983746	8082.67	0.722581			582	0.0709888	0.7	107.004	0.817952	0.799641	0.762186	27.5187	0.0035083
583	0.11813	0.7	146.976	0.81498	0.799736	0.786346	25.6574	0.00177385			583	0.107108	0.699051	77.0027	0.893273	0.520704	0.99066	8152.66	0.727059			583	0.0709888	0.7	107.004	0.818184	0.799502	0.757196	44.2905	0.00565476
584	0.119206	0.7	146.976	0.81498	0.799781	0.782868	40.4617	0.00287032			584	0.106809	0.699853	75.9322	0.89483	0.520816	0.996898	8090.52	0.723928			584	0.0707532	0.7	107.01	0.817899	0.799846	0.755804	53.0844	0.00674756
585	0.118144	0.7	146.976	0.81498	0.799687	0.779864	34.528	0.00253061			585	0.105796	0.699827	76.3035	0.898095	0.521243	1.00492	8056.43	0.727496			585	0.0709888	0.7	107.004	0.817952	0.799768	0.757751	54.8026	0.00695708
586	0.119206	0.699722	146.976	0.81498	0.799627	0.779854	29.1073	0.00211162			586	0.107306	0.69987	75.6073	0.903937	0.521587	0.977003	8150.03	0.727359			586	0.070516	0.69981	106.994	0.817952	0.799713	0.760214	68.4219	0.00880495
587	0.119206	0.7	147.572	0.815731	0.799441	0.782131	26.2379	0.00191717			587	0.107348	0.699888	75.3629	0.907533	0.521963	0.985832	8049.9	0.715584			587	0.0713054	0.7	107.004	0.817952	0.799907	0.759538	44.3334	0.00561126
588	0.119201	0.7	146.976	0.81498	0.799124	0.787739	46.1727	0.00340713			588	0.107415	0.699517	74.7386	0.916317	0.521227	1.01696	8172.46	0.727641			588	0.0726951	0.7	107.045	0.817807	0.799664	0.759314	34.4141	0.00426642
589	0.118672	0.7	146.976	0.815209	0.799298	0.787308	38.5368	0.0028416			589	0.106968	0.699354	74.7334	0.920225	0.521899	1.0107	8146.58	0.727304			589	0.0720161	0.7	107.101	0.817952	0.799853	0.755724	41.5046	0.00518169
590	0.119206	0.7	147.274	0.81498	0.799823	0.786739	32.4897	0.00238194			590	0.107351	0.699835	75.4139	0.915988	0.521339	0.984505	8050.7	0.727846			590	0.0722707	0.7	107.004	0.818002	0.799715	0.755699	66.5563	0.00830911
591	0.118189	0.7	146.976	0.81498	0.799827	0.784386	53.1556	0.00384201			591	0.107674	0.699917	74.995	0.916002	0.521204	0.98498	8043.39	0.71306			591	0.0723687	0.7	107.03	0.818247	0.799871	0.753841	60.6947	0.00759726
592	0.119182	0.7	146.976	0.815133	0.799804	0.782558	43.0418	0.00310174			592	0.107993	0.69986	74.8884	0.914423	0.521145	1.01505	8223.34	0.727045			592	0.0722275	0.699837	107.004	0.817952	0.799406	0.748303	46.9085	0.00586953
593	0.118218	0.699913	146.976	0.81498	0.799255	0.781327	35.8431	0.00256304			593	0.108025	0.699936	74.8493	0.918763	0.521208	1.00729	8220.24	0.727352			593	0.0726951	0.7	107.137	0.818298	0.799682	0.748014	41.3748	0.00509059
594	0.119206	0.7	146.976	0.815577	0.79889	0.785866	29.7022	0.00219303			594	0.108397	0.699737	74.5089	0.918405	0.521106	1.00287	8245.22	0.727231			594	0.0726951	0.7	107.004	0.817939	0.799865	0.757612	36.7189	0.00450173
595	0.119374	0.699685	146.976	0.81498	0.799782	0.787682	50.2211	0.00364561			595	0.107972	0.699854	74.7618	0.912596	0.521039	1.00802	8218.44	0.726924			595	0.0726951	0.7	107.004	0.817952	0.799826	0.75763	32.6053	0.00402833
596	0.118725	0.69978	146.98	0.81498	0.799681	0.785639	43.2202	0.00313138			596	0.108435	0.699804	75.0091	0.911043	0.521214	1.02868	8253.61	0.726842			596	0.0720661	0.7	107.004	0.818051	0.799839	0.755291	40.8868	0.00515423
597	0.118992	0.7	146.976	0.81498	0.799767	0.781419	18.9647	0.00139993			597	0.108369	0.699789	75.0354	0.920502	0.521269	1.03159	8242.68	0.727063			597	0.0724698	0.699777	106.989	0.817952	0.799806	0.755785	37.5997	0.00469342
598	0.117101	0.7	146.976	0.81498	0.799488	0.787627	16.6927	0.00123125			598	0.108464	0.699913	75.234	0.916242	0.521049	1.03006	8251.68	0.726765			598	0.0726951	0.7	107.004	0.817952	0.799802	0.756941	34.3428	0.00426972
599	0.119206	0.7	147.037	0.81498	0.798869	0.789415	32.189	0.00229383			599	0.10826	0.699831	75.4531	0.919621	0.520886	1.03326	8238.56	0.726841			599	0.0726951	0.7	106.992	0.818564	0.799663	0.757408	44.7455	0.00554007
600	0.119205	0.699479	146.97	0.81498	0.799422	0.788779	56.7522	0.00414249			600	0.108431	0.699804	75.5659	0.917484	0.521303	1.03957	8247.11	0.727024			600	0.072656	0.699675	106.972	0.817952	0.799695	0.756766	39.8225	0.0048485
601	0.119206	0.7	147.037	0.81498	0.799393	0.786015	48.8993	0.00350005			601	0.108448	0.699869	75.7501	0.922592	0.526668	1.0371	8253.9	0.726675			601	0.0724037	0.7	107.004	0.817952	0.799676	0.761477	33.5636	0.00409217
602	0.118101	0.7	146.976	0.814991	0.799285	0.785455	46.1142	0.00336417			602	0.108508	0.699729	75.1118	0.922246	0.527248	1.0617	8082.36	0.709633			602	0.0726951	0.7	107.004	0.817952	0.799822	0.760603	33.4622	0.00415819
603	0.119206	0.7	147.042	0.814741	0.799686	0.780868	41.3907	0.00299013			603	0.108188	0.69968	74.8125	0.935241	0.527397	1.07206	8124.18	0.71622			603	0.0723146	0.699978	107.093	0.818409	0.799735	0.760075	48.7056	0.00594776
604	0.11885	0.699965	146.947	0.81498	0.79986	0.778728	56.7726	0.00413262			604	0.108074	0.699755	74.9302	0.944802	0.521247	1.06784	8171.86	0.722092			604	0.0726743	0.699847	107.091	0.817952	0.799832	0.758821	57.189	0.00703217
605	0.117754	0.7	146.976	0.81498	0.799856	0.778876	48.7408	0.00360619			605	0.108445	0.699627	74.8003	0.939203	0.522345	1.06234	8251.52	0.72705			605	0.0724718	0.69982	107.009	0.816791	0.799743	0.760512	53.6167	0.00660125
606	0.119206	0.7	147.08	0.814913	0.79963	0.776135	55.1811	0.00402406			606	0.109182	0.69979	74.9265	0.928457	0.51971	1.06867	8304.02	0.727366			606	0.0721239	0.7	106.958	0.817952	0.799686	0.760488	52.8316	0.00657611
607	0.117539	0.7	146.969	0.814913	0.7996	0.779464	68.8571	0.00494699			607	0.109432	0.699688	75.3549	0.93369	0.520464	1.0228	8323.9	0.726735			607	0.0720323	0.699812	107.004	0.817952	0.799672	0.762301	40.1004	0.00493213
608	0.119206	0.69874	146.976	0.814914	0.799908	0.774621	41.1158	0.00293201			608	0.109354	0.699609	75.2265	0.938921	0.520304	1.06321	8286.26	0.723087			608	0.0726719	0.699601	107.004	0.817952	0.799444	0.757189	44.7925	0.00551644
609	0.118725	0.7	146.976	0.81498	0.799868	0.76977	35.5553	0.00257277			609	0.109868	0.698979	74.9572	0.921257	0.520149	1.05059	8333.85	0.724174			609	0.0720282	0.7	106.988	0.817884	0.799296	0.75466	55.2006	0.00681951
610	0.119206	0.698989	146.976	0.815173	0.799826	0.761215	45.4166	0.00325575			610	0.109759	0.698127	74.5475	0.928119	0.521145	1.05359	8353.23	0.726824			610	0.0716371	0.7	107.004	0.818124	0.799255	0.754607	68.4732	0.00865734
611	0.119206	0.7	146.976	0.81498	0.799831	0.759701	50.1911	0.00361191			611	0.109876	0.698466	74.4328	0.914913	0.52041	1.06338	8365.91	0.726446			611	0.0725379	0.699907	107.004	0.817713	0.798726	0.740771	51.7133	0.00640971
612	0.119206	0.7	146.934	0.81498	0.799522	0.760829	56.3887	0.00406144			612	0.110473	0.698383	73.6441	0.919616	0.52125	1.0554	8407.05	0.726645			612	0.0727419	0.7	106.992	0.822394	0.799351	0.735244	50.471	0.00620377
613	0.119206	0.7	147.554	0.81498	0.79912	0.758824	36.4451	0.00258581			613	0.109767	0.699061	73.8195	0.914889	0.521376	1.02274	8353.52	0.72703			613	0.0726948	0.7	107.004	0.817952	0.799217	0.739557	54.319	0.0067242
614	0.119206	0.7	146.976	0.808748	0.799469	0.759067	33.3514	0.00240466			614	0.110442	0.699389	71.3949	0.922497	0.520011	1.01526	8402.31	0.726365			614	0.0719911	0.699997	107.398	0.818634	0.79961	0.736515	67.8587	0.00839113
615	0.119194	0.7	146.976	0.81498	0.799507	0.755312	29.438	0.0021144			615	0.11124	0.699583	70.6957	0.9275	0.521325	0.975339	8415.27	0.721733			615	0.070088	0.69986	106.974	0.817429	0.799501	0.724944	40.8669	0.00519233
616	0.118707	0.7	147.111	0.816063	0.799336	0.75905	46.331	0.00336668			616	0.110518	0.699528	69.1794	0.927109	0.520639	0.992212	8341.81	0.719185			616	0.0723867	0.7	107.004	0.818075	0.799835	0.712151	34.2144	0.00424399
617	0.118701	0.7	147.009	0.81498	0.799877	0.762079	42.2011	0.00307507			617	0.111592	0.699097	68.9878	0.93183	0.521247	0.976743	8490.9	0.726157			617	0.0723947	0.7	107.004	0.817952	0.799514	0.725938	39.4101	0.00483484
618	0.119105	0.7	146.971	0.815228	0.799476	0.767878	29.5036	0.00208674			618	0.110658	0.699311	67.2203	0.932925	0.521215	0.994551	8420.4	0.726209			618	0.072536	0.699987	107.004	0.8179	0.799714	0.724736	52.3799	0.00654803
619	0.119206	0.7	147.013	0.816021	0.799299	0.762484	28.4697	0.0019718			619	0.110608	0.699265	67.7236	0.93058	0.52073	1.00725	8426.59	0.726416			619	0.0727088	0.7	107.004	0.817952	0.799786	0.731198	47.5294	0.00588799
620	0.118183	0.7	146.976	0.81498	0.799849	0.761764	25.7554	0.00184483			620	0.112551	0.6993	69.2943	0.916146	0.518566	1.0249	8557.47	0.726387			620	0.0725853	0.7	106.977	0.817952	0.799596	0.736434	53.8038	0.00665294
621	0.119206	0.7	146.976	0.81498	0.799257	0.761664	22.778	0.00165322			621	0.113506	0.699606	70.4551	0.909817	0.52015	0.987499	8636.31	0.726057			621	0.0603654	0.699767	107.064	0.818307	0.799773	0.736079	41.9163	0.00619287
622	0.118583	0.699951	146.976	0.81498	0.799455	0.765371	36.1124	0.00260211			622	0.11372	0.699328	70.0709	0.911636	0.520259	1.01708	8661.03	0.725686			622	0.0726951	0.7	107.004	0.820731	0.799882	0.715278	28.1054	0.00337115
623	0.119206	0.7	146.976	0.81498	0.799659	0.764413	29.6921	0.00214539			623	0.112897	0.699489	70.5666	0.910654	0.520022	1.10991	8578.64	0.726392			623	0.0726951	0.7	107.043	0.817952	0.799728	0.724357	34.6789	0.00433959
624	0.119289	0.7	146.976	0.815319	0.799385	0.761131	27.5257	0.00202851			624	0.113476	0.699494	69.912	0.916519	0.520457	1.06616	8630.84	0.72593			624	0.0726956	0.699612	107.004	0.817952	0.79983	0.730734	39.3306	0.00490507
625	0.118733	0.7	146.976	0.81498	0.799853	0.759214	41.9319	0.00304822			625	0.113186	0.698645	69.9049	0.917467	0.522488	1.05459	8596.6	0.723762			625	0.0725491	0.7	107.004	0.817952	0.799815	0.715614	47.6526	0.00585693
626	0.119221	0.7	147.272	0.81498	0.799843	0.760695	41.5096	0.00302202			626	0.112359	0.699505	70.2622	0.911895	0.521291	1.05468	8555.6	0.725457			626	0.0698176	0.699746	107.014	0.817952	0.799497	0.711708	55.3083	0.00713714
627	0.119206	0.7	147.546	0.827653	0.799821	0.75604	32.1463	0.002337			627	0.112125	0.698768	68.7026	0.921894	0.521355	1.0281	8514.36	0.723361			627	0.0727488	0.69866	106.67	0.817231	0.799843	0.695073	48.6787	0.00608822
628	0.118657	0.7	147.005	0.81498	0.799758	0.756036	53.1357	0.00382864			628	0.112251	0.698876	68.4929	0.924346	0.521238	0.992606	8525.23	0.72448			628	0.0720355	0.699967	107.004	0.817952	0.799291	0.678459	60.5099	0.00755765
629	0.119206	0.7	146.976	0.814845	0.799222	0.75826	53.2187	0.00390282			629	0.111014	0.699694	67.1531	0.929882	0.521205	0.975511	8459.7	0.726467			629	0.0723695	0.697245	107.004	0.818677	0.799778	0.670021	43.7734	0.005432
630	0.119206	0.7	146.976	0.81498	0.799412	0.755253	46.7563	0.00339191			630	0.109951	0.699475	65.8457	0.935713	0.521282	0.962987	8368.06	0.726395			630	0.0723693	0.699973	107.281	0.817952	0.799707	0.654645	50.2102	0.0061745
631	0.119206	0.699639	146.976	0.81498	0.798276	0.753405	41.1331	0.00294687			631	0.110171	0.69979	65.1447	0.94096	0.521293	0.962097	8380.86	0.726404			631	0.0720829	0.699902	107.014	0.817952	0.799735	0.646516	39.0516	0.00483344
632	0.119206	0.7	147.599	0.81498	0.797132	0.75216	37.4408	0.00274903			632	0.110243	0.699795	63.4722	0.950775	0.521164	0.961928	8375.8	0.72696			632	0.0720388	0.7	106.946	0.817952	0.799651	0.644347	29.5712	0.00365616
633	0.119206	0.7	146.976	0.81498	0.797809	0.754798	34.4445	0.00243277			633	0.110043	0.699816	63.3946	0.949903	0.521255	0.962591	8375.67	0.725975			633	0.0724748	0.7	107.004	0.817691	0.799847	0.642399	49.4324	0.006029
634	0.117127	0.7	146.976	0.81498	0.798462	0.753617	15.1558	0.0011235			634	0.110618	0.699841	62.7913	0.950457	0.521201	0.961796	8393.4	0.724227			634	0.0720718	0.7	107.01	0.817952	0.799878	0.630967	37.7377	0.0047086
635	0.119206	0.7	146.976	0.81498	0.798376	0.756461	26.4833	0.00193867			635	0.110406	0.699826	61.924	0.955031	0.521243	0.963543	8407.69	0.726627			635	0.0719962	0.7	107.041	0.818936	0.798594	0.615921	43.5269	0.00530536
636	0.119206	0.7	146.847	0.815154	0.798633	0.754216	43.0719	0.00312833			636	0.112128	0.699815	61.6823	0.957753	0.521253	0.961867	8501.73	0.726551			636	0.0684997	0.7	107.021	0.817952	0.799142	0.61288	34.5009	0.00445321
637	0.119206	0.7	146.976	0.81498	0.79802	0.760512	19.2243	0.00139208			637	0.113438	0.699858	61.5146	0.959815	0.520659	0.961723	8624.04	0.725763			637	0.0726951	0.7	107.06	0.817952	0.799821	0.611155	29.6051	0.00369792
638	0.119206	0.7	146.976	0.81498	0.799048	0.7587	16.5677	0.00117738			638	0.113471	0.69982	61.9247	0.958078	0.521247	0.961995	8644.14	0.726			638	0.0726951	0.7	107.004	0.817618	0.799731	0.608291	30.8197	0.00384537
639	0.119206	0.7	146.985	0.806983	0.798561	0.757419	28.3919	0.00207674			639	0.114622	0.699327	62.4547	0.954843	0.521472	0.963054	8724.26	0.725123			639	0.0725785	0.7	107.004	0.817952	0.7998	0.609547	54.4259	0.00688372
640	0.119168	0.7	147.293	0.81498	0.799504	0.756092	36.8119	0.00265805			640	0.114387	0.699866	61.8044	0.9586	0.521599	0.962885	8709.1	0.725587			640	0.0723831	0.699965	107.116	0.817952	0.799639	0.601327	40.3485	0.00498588
641	0.119206	0.7	146.976	0.81498	0.799765	0.755123	22.1934	0.00159963			641	0.113519	0.699855	61.4067	0.960332	0.521199	0.965379	8643.18	0.725345			641	0.0694915	0.699917	107.004	0.817952	0.799585	0.600928	35.3451	0.00458998
642	0.119206	0.7	146.976	0.81498	0.799794	0.758341	19.7643	0.00143959			642	0.115901	0.699816	62.1566	0.954956	0.521273	0.967388	8768.15	0.719765			642	0.0724904	0.7	107.004	0.824791	0.79958	0.603032	38.5611	0.00483387
643	0.10909	0.7	146.976	0.814726	0.79968	0.758587	31.7176	0.00251004			643	0.116677	0.699751	62.2591	0.95699	0.521236	0.967614	8802.04	0.717472			643	0.0717495	0.7	107.004	0.817434	0.799212	0.603795	31.3173	0.00380676
644	0.116969	0.7	146.976	0.812862	0.799302	0.763226	28.7938	0.00212006			644	0.115479	0.699691	61.5194	0.96071	0.521215	0.96907	8783.07	0.725118			644	0.0712903	0.7	107.004	0.817952	0.799329	0.603259	35.8739	0.0045147
645	0.108297	0.7	146.976	0.80588	0.799095	0.762732	44.459	0.00351895			645	0.114885	0.699549	62.3951	0.958422	0.524595	0.969103	8746.73	0.725811			645	0.0726962	0.7	107.111	0.818334	0.799802	0.604155	42.7519	0.00534145
646	0.11843	0.698786	146.976	0.802618	0.799409	0.763997	53.4887	0.00384126			646	0.113449	0.698909	61.9124	0.962284	0.530485	0.971822	8643.56	0.725736			646	0.0720484	0.7	107.028	0.817952	0.799815	0.602349	33.534	0.00414527
647	0.113999	0.7	146.976	0.796159	0.799757	0.759251	31.0348	0.00225523			647	0.111634	0.699911	60.3643	0.963502	0.529948	0.978305	8375.98	0.713289			647	0.0727071	0.7	107.004	0.817549	0.799661	0.601878	32.6893	0.0040397
648	0.11691	0.7	146.976	0.796159	0.799831	0.753299	28.785	0.00208949			648	0.113391	0.699634	61.4052	0.954595	0.529599	0.985795	8416.9	0.704737			648	0.0726951	0.7	107.01	0.818399	0.799095	0.602111	34.3244	0.00422865
649	0.118191	0.7	146.582	0.79588	0.799892	0.752377	26.0462	0.00189796			649	0.112444	0.699263	60.5208	0.957738	0.521293	0.966123	8542.35	0.72487			649	0.0713737	0.7	107.573	0.817952	0.799856	0.602932	27.6622	0.00348306
650	0.119206	0.7	146.976	0.796159	0.799888	0.748672	24.0652	0.00173106			650	0.112444	0.699872	60.4919	0.953059	0.521286	0.961858	8560.91	0.725751			650	0.0726951	0.7	109.294	0.817952	0.799841	0.605557	31.3535	0.00390008
651	0.118706	0.7	146.976	0.795989	0.799168	0.752129	37.4891	0.0026891			651	0.11357	0.699671	60.7841	0.949245	0.52112	0.962105	8584.93	0.720304			651	0.0720417	0.7	111.554	0.817952	0.799408	0.604491	34.0478	0.00427167
652	0.119206	0.7	146.976	0.796159	0.799594	0.747297	31.3254	0.00225537			652	0.114323	0.699836	61.0925	0.935556	0.52124	0.961805	8651.89	0.720707			652	0.0720133	0.7	111.656	0.817049	0.799692	0.604189	36.7417	0.0044724
653	0.119206	0.7	146.976	0.796159	0.799779	0.749773	28.1566	0.00199569			653	0.115066	0.699594	60.6157	0.93062	0.522104	0.962024	8757.21	0.725614			653	0.0723916	0.699584	111.53	0.817952	0.799841	0.603167	39.498	0.00491829
654	0.119187	0.7	146.981	0.796159	0.799727	0.747007	48.3778	0.0034123			654	0.115309	0.699508	60.6186	0.937937	0.521325	0.962015	8783.58	0.725437			654	0.0724803	0.69981	112.116	0.818073	0.799822	0.606198	32.6431	0.0040808
655	0.119206	0.699951	146.976	0.796159	0.799738	0.746269	45.8645	0.00327122			655	0.116497	0.699912	60.6736	0.938543	0.521246	0.962212	8860.3	0.725028			655	0.0726951	0.699981	111.5	0.817952	0.799261	0.608868	45.8349	0.00572031
656	0.119206	0.7	146.976	0.796159	0.799775	0.745436	20.8802	0.00148991			656	0.116312	0.699894	61.5443	0.930894	0.521231	0.961491	8850.69	0.725458			656	0.0726951	0.699913	111.755	0.820655	0.799505	0.608912	34.976	0.00435114
657	0.119206	0.7	146.976	0.796159	0.799735	0.750093	33.266	0.00236781			657	0.115832	0.69986	61.3618	0.925203	0.519221	0.962164	8819.85	0.724988			657	0.0708355	0.7	111.511	0.817952	0.799048	0.604213	28.2161	0.00349497
658	0.114528	0.7	146.976	0.796372	0.79981	0.746811	51.3896	0.00382688			658	0.11587	0.699915	61.7012	0.917537	0.517126	0.96195	8826.63	0.725545			658	0.0726826	0.7	111.511	0.817952	0.799172	0.60626	27.0981	0.00337765
659	0.117437	0.7	146.861	0.796159	0.799873	0.745104	61.6798	0.00451149			659	0.117148	0.699774	62.7134	0.921653	0.518808	0.96193	8854.15	0.718228			659	0.0726951	0.7	107.953	0.817952	0.799808	0.606528	15.1736	0.00191348
660	0.118991	0.7	146.976	0.796398	0.799731	0.741524	36.4308	0.00265182			660	0.116956	0.69991	62.6087	0.918121	0.518495	0.962261	8868.13	0.721312			660	0.0726951	0.7	107.951	0.817952	0.799648	0.608534	34.8194	0.00431246
661	0.118723	0.7	146.976	0.796159	0.799875	0.74114	35.4395	0.00256356			661	0.117053	0.699754	61.4967	0.927967	0.520093	0.962093	8906.53	0.725235			661	0.0726951	0.7	107.962	0.817952	0.799662	0.60657	36.606	0.00458563
662	0.119306	0.7	146.976	0.796159	0.799606	0.740424	29.4918	0.00213956			662	0.11661	0.699798	61.5208	0.92593	0.520422	0.961953	8878	0.725512			662	0.0727089	0.7	107.813	0.818429	0.799608	0.608654	43.0627	0.00536385
663	0.114295	0.7	146.976	0.79632	0.799839	0.744901	25.8987	0.00191844			663	0.116754	0.699887	62.3038	0.916839	0.520945	0.962725	8889.66	0.724982			663	0.0726951	0.699961	104.442	0.817952	0.799134	0.607193	35.0852	0.00430176
664	0.119206	0.7	146.976	0.796159	0.799907	0.744648	42.4784	0.00309915			664	0.117057	0.699848	63.088	0.912979	0.519274	0.962826	8917.44	0.725029			664	0.072716	0.7	104.435	0.816099	0.798518	0.608734	26.627	0.00327523
665	0.119206	0.699089	146.912	0.796159	0.799854	0.742149	32.1153	0.00230231			665	0.116255	0.699918	62.0339	0.921664	0.52103	0.963298	8847.69	0.724706			665	0.0726061	0.7	104.435	0.817124	0.799049	0.609824	48.9369	0.00611279
666	0.119077	0.698825	146.976	0.796159	0.799826	0.743978	29.3041	0.00216386			666	0.115356	0.699904	61.236	0.923971	0.520609	0.963427	8779.83	0.725365			666	0.0721959	0.7	104.435	0.818986	0.798367	0.611429	40.0732	0.00500342
667	0.119206	0.694163	146.976	0.795978	0.799129	0.744922	25.1463	0.00182865			667	0.115267	0.699815	60.7122	0.924831	0.521014	0.963242	8774.28	0.725488			667	0.0725373	0.7	104.435	0.790685	0.798775	0.611732	44.2712	0.00542003
668	0.119206	0.699678	146.446	0.796159	0.79984	0.743242	21.6952	0.00158694			668	0.115679	0.699901	60.8409	0.929204	0.520772	0.964349	8809.16	0.72517			668	0.0726951	0.7	104.435	0.818561	0.799563	0.613011	24.0912	0.00299808
669	0.119206	0.7	146.976	0.796265	0.799706	0.746506	35.016	0.00254175			669	0.117705	0.699609	60.5346	0.94017	0.520122	0.962935	8875.27	0.716707			669	0.0720497	0.7	104.871	0.817952	0.799769	0.613749	29.5902	0.00369468
670	0.11817	0.7	146.976	0.796159	0.799161	0.748578	30.0521	0.00217405			670	0.117831	0.699369	59.9338	0.948792	0.520065	0.969878	8966.38	0.724823			670	0.0726951	0.7	104.435	0.819667	0.799411	0.614536	31.9017	0.00389375
671	0.119206	0.694643	146.976	0.796159	0.799609	0.746495	47.3198	0.00343297			671	0.119746	0.699611	60.0978	0.954091	0.520436	0.962265	9010.35	0.714593			671	0.0719942	0.7	104.435	0.817952	0.799121	0.616215	34.8149	0.00436439
672	0.117926	0.7	146.976	0.796076	0.799389	0.749372	42.6114	0.00310076			672	0.121688	0.699852	59.7071	0.961826	0.520292	0.962354	9222.26	0.724592			672	0.0727261	0.7	104.435	0.817952	0.799236	0.615951	43.0744	0.00535712
673	0.117876	0.7	146.976	0.796159	0.799001	0.747171	35.2432	0.00248819			673	0.121847	0.699769	59.5415	0.971485	0.520434	0.961968	9269.5	0.723791			673	0.0722634	0.699943	104.437	0.818215	0.798934	0.614832	34.9273	0.00427411
674	0.119206	0.7	147.008	0.796159	0.799253	0.746517	15.4993	0.00113913			674	0.121913	0.699856	59.5975	0.974085	0.520349	0.962096	9278.52	0.723873			674	0.0726951	0.7	104.435	0.817952	0.798882	0.617997	28.2893	0.0035493
675	0.117741	0.7	147.299	0.796159	0.799506	0.746558	27.1019	0.00196929			675	0.122502	0.699854	59.4936	0.980514	0.516353	0.961795	9241.05	0.717265			675	0.0724831	0.7	103.956	0.817952	0.799831	0.617818	51.5555	0.00640413
676	0.118136	0.699803	147.033	0.796159	0.799458	0.744912	24.3732	0.00171992			676	0.122963	0.699905	59.6424	0.968517	0.519253	0.96189	9336.05	0.722793			676	0.0726951	0.699991	98.6939	0.817934	0.799389	0.615087	57.0672	0.00709235
677	0.119235	0.7	146.976	0.796159	0.79977	0.751778	22.2448	0.00161389			677	0.122477	0.699888	59.3192	0.977172	0.520823	0.961934	9311.96	0.723536			677	0.0723003	0.7	93.8653	0.817952	0.798943	0.615774	38.4887	0.00484614
678	0.118934	0.7	146.976	0.796159	0.799867	0.747708	19.1665	0.00137184			678	0.122189	0.699898	59.3573	0.965617	0.520966	0.96228	9299.51	0.723736			678	0.0726951	0.699847	89.3029	0.817952	0.799718	0.613943	40.8256	0.00504056
679	0.119206	0.7	146.976	0.796159	0.799487	0.746784	16.3562	0.00116277			679	0.121787	0.699583	59.1455	0.964965	0.521935	0.961784	9263.62	0.724189			679	0.0726776	0.7	89.5442	0.818933	0.799638	0.613691	32.1262	0.00404687
680	0.119206	0.7	146.976	0.796159	0.799376	0.748081	30.5726	0.00220224			680	0.122019	0.699505	59.2542	0.965548	0.521215	0.961768	9278.74	0.724178			680	0.0726951	0.699865	89.1696	0.817952	0.7998	0.613879	39.1752	0.00487068
681	0.119206	0.7	147.029	0.796214	0.799761	0.751969	52.8407	0.00383368			681	0.12089	0.699899	59.0309	0.961753	0.521277	0.96167	9199.43	0.724019			681	0.0724831	0.699991	89.2893	0.818754	0.799632	0.612368	69.6811	0.00866376
682	0.119243	0.699934	146.976	0.796076	0.799814	0.756451	48.0036	0.00352229			682	0.119365	0.699732	59.1042	0.958703	0.521397	0.96179	9091.19	0.724412			682	0.0719725	0.699893	89.2858	0.817952	0.799479	0.614386	55.9074	0.00694565
683	0.118004	0.7	146.976	0.796197	0.799835	0.756032	37.9411	0.00274602			683	0.119763	0.699689	58.8447	0.958199	0.520349	0.961632	9114.96	0.724704			683	0.0723797	0.7	89.2537	0.818216	0.799272	0.615161	66.955	0.00828612
684	0.119206	0.7	146.976	0.798574	0.799834	0.752486	31.1606	0.00224695			684	0.120678	0.699668	58.9953	0.961062	0.521082	0.961948	9183.7	0.723589			684	0.0724031	0.699591	89.2482	0.818053	0.798982	0.615563	60.3428	0.00756454
685	0.119206	0.7	146.976	0.800765	0.79986	0.747811	28.367	0.00202548			685	0.121277	0.699652	58.9877	0.962114	0.521319	0.961757	9229.79	0.724077			685	0.0722798	0.7	91.2259	0.817952	0.799506	0.614176	40.2099	0.00499794
686	0.118286	0.7	147.155	0.800765	0.799859	0.747157	42.3765	0.00308266			686	0.121017	0.699608	57.6336	0.962895	0.521188	0.961817	9205.41	0.724474			686	0.0724874	0.7	89.2482	0.81786	0.799068	0.615297	47.5648	0.00585166
687	0.117043	0.7	146.976	0.800765	0.79984	0.748754	19.2577	0.001423			687	0.121441	0.699605	58.048	0.963599	0.521288	0.961258	9238.57	0.7234			687	0.0723458	0.699836	89.2482	0.818144	0.799627	0.615387	73.3596	0.00918002
688	0.119206	0.7	146.976	0.800765	0.799116	0.74759	28.3129	0.00200317			688	0.121029	0.699651	57.6861	0.960929	0.521241	0.962578	9203.24	0.724238			688	0.0726901	0.69991	89.2482	0.818078	0.799111	0.61587	45.9871	0.00571448
689	0.119206	0.7	146.976	0.800405	0.799576	0.74653	27.7818	0.0019722			689	0.121334	0.699592	57.0594	0.963953	0.521076	0.961739	9232.43	0.723511			689	0.0706714	0.699471	89.3699	0.81813	0.798645	0.615898	47.552	0.00595802
690	0.119287	0.699889	146.976	0.800765	0.799273	0.749744	24.9984	0.00178617			690	0.121163	0.699175	56.6436	0.966727	0.521238	0.962029	9225.26	0.724085			690	0.0724788	0.7	89.2482	0.817952	0.79896	0.614843	33.0048	0.00411883
691	0.119206	0.7	146.976	0.800765	0.799832	0.750662	23.3232	0.00167824			691	0.121796	0.698931	57.012	0.96807	0.521055	0.961801	9269.7	0.723621			691	0.0723733	0.7	89.2482	0.81742	0.799379	0.614099	38.1914	0.00469829
692	0.119206	0.7	146.942	0.800765	0.799847	0.753939	20.5201	0.00148879			692	0.121843	0.699521	56.7243	0.958962	0.521616	0.961375	9261.82	0.723081			692	0.0726951	0.699994	89.25	0.81788	0.799013	0.61457	47.766	0.00594382
693	0.119206	0.7	146.976	0.800765	0.799675	0.751532	32.2153	0.0023031			693	0.122316	0.699742	56.0277	0.96272	0.521326	0.96204	9295.25	0.724089			693	0.0726951	0.699991	89.2452	0.818053	0.798239	0.611171	42.6044	0.00526811
694	0.118016	0.7	146.976	0.800765	0.799786	0.754893	55.1233	0.00406096			694	0.122543	0.699882	55.1528	0.966741	0.521241	0.961628	9320.31	0.724019			694	0.0724217	0.7	89.2571	0.818718	0.799311	0.613424	34.2777	0.0041855
695	0.119206	0.696903	146.976	0.800765	0.799322	0.753249	24.1298	0.00176467			695	0.122636	0.699766	53.9602	0.968107	0.521737	0.96185	9327.21	0.723535			695	0.0723691	0.7	89.2482	0.817952	0.799365	0.614696	38.3633	0.00484675
696	0.118701	0.7	146.976	0.800765	0.799799	0.754694	47.7953	0.00345416			696	0.122687	0.699884	53.6618	0.96561	0.522635	0.961971	9331.09	0.723439			696	0.0725408	0.7	89.2263	0.818062	0.799347	0.612616	43.4311	0.00534501
697	0.114042	0.7	146.976	0.804468	0.799801	0.764752	40.1237	0.00307025			697	0.121647	0.699693	53.5957	0.968226	0.522225	0.962073	9259.69	0.723251			697	0.0723872	0.7	89.2479	0.816972	0.798721	0.611727	28.0066	0.00352926
698	0.119206	0.698949	146.976	0.800765	0.799571	0.763465	18.6765	0.00138712			698	0.122455	0.69934	52.7848	0.968899	0.521775	0.961823	9319.05	0.72323			698	0.0726951	0.699065	89.1888	0.817952	0.799798	0.614701	47.7441	0.00595832
699	0.119206	0.7	146.976	0.800765	0.799767	0.758267	30.8278	0.00223769			699	0.122562	0.699144	52.2468	0.969333	0.521609	0.961772	9320.16	0.723141			699	0.072229	0.699928	89.2673	0.817952	0.799581	0.617387	42.1219	0.00521717
700	0.118665	0.7	146.976	0.801393	0.799836	0.749691	44.2682	0.00313522			700	0.12203	0.699299	52.4663	0.965306	0.521556	0.961869	9285.91	0.723825			700	0.0726863	0.7	89.2482	0.817952	0.799449	0.618509	35.5686	0.00438613
701	0.119206	0.7	146.976	0.800765	0.79977	0.754528	34.9037	0.00253454			701	0.122339	0.698948	52.3697	0.964649	0.521212	0.963373	9278.1	0.721478			701	0.0727038	0.7	89.2482	0.817952	0.799809	0.61835	30.6734	0.00383228
702	0.118074	0.699455	146.976	0.80056	0.799748	0.743513	43.362	0.00316723			702	0.122279	0.699136	51.7443	0.97077	0.521229	0.963058	9297.99	0.723101			702	0.0726951	0.698562	89.2482	0.817952	0.799732	0.616205	36.898	0.00461328
703	0.117126	0.7	146.976	0.801233	0.799763	0.754632	49.1901	0.00363244			703	0.12228	0.698766	51.6525	0.972019	0.521221	0.965334	9298.94	0.723755			703	0.0725922	0.7	89.237	0.817138	0.799865	0.617612	43.6189	0.0054368
704	0.119206	0.7	146.976	0.800765	0.799895	0.759777	40.1532	0.00289589			704	0.122327	0.699108	51.7494	0.970601	0.521265	0.964483	9308.51	0.723194			704	0.0726905	0.7	89.8723	0.817683	0.799776	0.617342	55.9712	0.00699685
705	0.119206	0.7	147.011	0.800765	0.799582	0.753688	30.1677	0.00219159			705	0.122106	0.698757	51.2389	0.967061	0.520523	0.961799	9295.07	0.723695			705	0.0724945	0.699964	89.2482	0.817952	0.799891	0.618964	48.725	0.00612595
706	0.119206	0.7	146.976	0.800765	0.799303	0.745306	25.1633	0.00184481			706	0.122619	0.698235	50.8953	0.959759	0.520508	0.95918	9325.42	0.723308			706	0.0725393	0.7	89.2482	0.817246	0.799808	0.618105	38.4121	0.00473409
707	0.119206	0.7	146.984	0.800765	0.799728	0.74471	22.2866	0.00162924			707	0.123609	0.697607	50.5884	0.963708	0.520837	0.961797	9382.33	0.72355			707	0.0727048	0.7	89.227	0.818907	0.799735	0.616717	44.5176	0.00550666
708	0.119206	0.7	146.976	0.800765	0.7998	0.741874	20.0059	0.00143508			708	0.12304	0.697268	50.3351	0.966843	0.521258	0.961637	9363.06	0.723581			708	0.0726951	0.7	89.2174	0.820448	0.799705	0.613257	38.4597	0.00482817
709	0.119206	0.7	146.976	0.800765	0.799818	0.735678	32.8789	0.00233297			709	0.123321	0.696715	50.2643	0.961644	0.521203	0.962154	9381.12	0.723464			709	0.0723253	0.688147	89.2482	0.817952	0.799868	0.610558	28.3148	0.00348337
710	0.119206	0.7	146.976	0.800765	0.799713	0.73788	29.0992	0.00207684			710	0.123887	0.696608	50.31	0.969699	0.52119	0.962626	9418.64	0.723548			710	0.0726951	0.7	89.2482	0.817952	0.799386	0.60595	37.4112	0.00464563
711	0.119206	0.7	147.051	0.800781	0.799794	0.745605	48.1044	0.00341474			711	0.124479	0.697865	50.3032	0.966511	0.521515	0.965824	9463.64	0.722803			711	0.07265	0.7	89.2482	0.817447	0.799749	0.601988	41.1891	0.00507489
712	0.119129	0.7	146.976	0.800662	0.799892	0.745004	66.1639	0.00474874			712	0.124147	0.697722	50.3879	0.965281	0.521058	0.961478	9435.97	0.723564			712	0.0668872	0.699344	89.1765	0.817853	0.79929	0.60395	43.5363	0.00586093
713	0.117058	0.7	146.976	0.800765	0.799884	0.750094	39.742	0.00288487			713	0.124768	0.698936	50.4245	0.961559	0.52105	0.960653	9500.31	0.723084			713	0.0726951	0.698604	89.2482	0.817952	0.799829	0.609441	29.0181	0.00355976
714	0.119206	0.7	146.976	0.800103	0.799755	0.74519	33.1877	0.00240889			714	0.125832	0.698796	50.4126	0.958413	0.521263	0.959078	9585.77	0.722797			714	0.0716923	0.7	89.2482	0.817959	0.799658	0.606766	34.7967	0.00436204
715	0.117641	0.699285	147.672	0.800765	0.799605	0.7445	55.2272	0.0039828			715	0.126907	0.699276	50.3921	0.965674	0.521766	0.957853	9646.88	0.722953			715	0.0726898	0.699988	89.2482	0.817952	0.798815	0.600747	56.7236	0.00709257
716	0.119194	0.7	146.896	0.80074	0.799749	0.74588	44.8502	0.0032104			716	0.12765	0.699492	50.4161	0.967159	0.521331	0.957195	9621.9	0.715635			716	0.072352	0.699339	89.2482	0.817952	0.798784	0.601713	38.378	0.00475309
717	0.118238	0.7	146.976	0.801061	0.799181	0.747628	39.5007	0.00285618			717	0.127334	0.698867	50.4002	0.969982	0.521245	0.958491	9662.47	0.71966			717	0.0726951	0.7	89.2482	0.817952	0.797626	0.594111	26.7227	0.00331844
718	0.119206	0.699663	146.976	0.800857	0.799414	0.757765	35.9402	0.0025972			718	0.128566	0.698925	50.4165	0.977076	0.521338	0.957857	9750.49	0.719111			718	0.0726951	0.699835	89.2482	0.81838	0.799789	0.59431	43.3106	0.00532365
719	0.119206	0.7	146.976	0.800765	0.799801	0.760443	15.5593	0.00115558			719	0.128921	0.698767	50.3986	0.978269	0.521384	0.958339	9812.2	0.722245			719	0.0726951	0.7	89.2484	0.81815	0.799789	0.596197	51.4671	0.00634919
720	0.119206	0.7	146.976	0.801015	0.799044	0.765148	27.9967	0.00198853			720	0.129689	0.698904	50.43	0.9754	0.52126	0.957587	9867.75	0.722247			720	0.0724705	0.699841	89.2413	0.819707	0.799683	0.590145	59.7142	0.0073642
721	0.119229	0.7	146.976	0.800765	0.7999	0.765047	47.3602	0.00343712			721	0.129294	0.699059	50.4565	0.987742	0.521246	0.963261	9849.89	0.721715			721	0.0716052	0.7	89.4252	0.817951	0.799605	0.585511	53.1821	0.0067208
722	0.118127	0.7	146.976	0.800765	0.799811	0.756044	39.0727	0.00286478			722	0.130059	0.698657	50.4709	0.990554	0.521257	0.96164	9892.7	0.722236			722	0.0726951	0.699387	89.2482	0.817732	0.79886	0.586805	39.7032	0.00501293
723	0.119206	0.7	146.976	0.800765	0.799757	0.745242	32.633	0.00234933			723	0.132328	0.699132	50.4454	0.998645	0.52117	0.961915	10019.3	0.72159			723	0.0726971	0.7	89.2482	0.817952	0.796876	0.581462	34.8672	0.00428746
724	0.119206	0.7	146.976	0.800765	0.799833	0.745485	28.8389	0.00211599			724	0.131816	0.699551	50.4811	1.00008	0.521244	0.96182	10028.5	0.721452			724	0.0726951	0.699395	89.2482	0.817385	0.799027	0.57527	37.086	0.00457028
725	0.119206	0.7	146.976	0.800765	0.799809	0.739639	50.9276	0.00365944			725	0.132042	0.699737	50.4806	1.01108	0.521175	0.962128	10045.9	0.721645			725	0.0726951	0.7	89.2545	0.818377	0.79874	0.578943	44.6499	0.00548583
726	0.119206	0.699997	146.976	0.800765	0.799867	0.741203	47.5971	0.00345075			726	0.133338	0.699521	50.4589	1.01318	0.521208	0.97275	10103.3	0.719112			726	0.0726951	0.7	89.2482	0.817952	0.799505	0.574715	28.13	0.00350102
727	0.119187	0.7	146.699	0.800765	0.799103	0.741706	39.5232	0.00286581			727	0.133799	0.699611	50.4861	1.01299	0.521326	0.97646	10178.4	0.720827			727	0.0723877	0.7	89.2482	0.817952	0.798859	0.567304	31.997	0.00392635
728	0.119206	0.7	146.976	0.803409	0.799822	0.740232	32.3356	0.0023304			728	0.134772	0.697786	50.4685	1.02598	0.521474	0.97257	10233.5	0.720958			728	0.0726754	0.7	89.2482	0.817952	0.798239	0.563677	48.4803	0.00608177
729	0.119206	0.7	146.976	0.800717	0.799836	0.737145	51.5828	0.00370565			729	0.133759	0.699519	50.4613	1.03449	0.521201	0.968922	10176.2	0.721293			729	0.0726951	0.7	89.3648	0.81814	0.799723	0.559709	52.3504	0.00653863
730	0.118681	0.7	146.976	0.800751	0.799771	0.733335	42.824	0.00305267			730	0.133083	0.69947	50.4634	1.04763	0.521238	0.970711	10146.8	0.72127			730	0.0724491	0.7	89.2406	0.817952	0.799727	0.558809	46.2518	0.00577312
731	0.118721	0.699853	146.976	0.800765	0.799385	0.727345	36.1457	0.00261402			731	0.133139	0.69934	50.4396	1.05196	0.5212	0.985906	10121.7	0.719786			731	0.0723685	0.7	89.2374	0.817963	0.799793	0.566404	42.7303	0.00528946
732	0.119206	0.7	146.846	0.800765	0.799542	0.721963	29.5046	0.00209409			732	0.133085	0.699312	50.4402	1.05192	0.521161	0.97835	10041.7	0.713769			732	0.0698819	0.7	89.2482	0.817952	0.799742	0.562403	26.8516	0.00345834
733	0.119203	0.7	146.976	0.800765	0.799872	0.717979	50.9398	0.00362207			733	0.133266	0.69855	50.4636	1.06065	0.521301	0.982377	10015.4	0.709823			733	0.0726859	0.7	89.2482	0.817952	0.799789	0.55614	30.0492	0.00375653
734	0.118129	0.7	146.976	0.801192	0.799842	0.71831	39.1836	0.00283948			734	0.133184	0.699415	50.4586	1.0549	0.52106	0.9797	10133.4	0.721659			734	0.0726951	0.7	89.2482	0.817952	0.799817	0.552205	20.3168	0.00257257
735	0.118499	0.7	146.976	0.800765	0.799813	0.723886	47.0181	0.0033532			735	0.132534	0.699216	50.485	1.04194	0.521151	0.979079	10086.4	0.721503			735	0.0726951	0.7	89.1532	0.817952	0.799558	0.550694	26.4813	0.00333157
736	0.119206	0.69992	146.976	0.800944	0.79974	0.723431	51.2282	0.00366214			736	0.132488	0.699899	50.4902	1.04106	0.521052	0.977325	10083.5	0.72176			736	0.0723585	0.7	86.272	0.817952	0.799786	0.552582	28.8681	0.0035878
737	0.119206	0.7	146.976	0.800765	0.799868	0.717988	34.9005	0.00255617			737	0.132032	0.699833	50.4778	1.03775	0.521308	0.967968	10011.5	0.717915			737	0.0726951	0.7	83.3601	0.817952	0.799736	0.559754	18.5723	0.00232681
738	0.119155	0.7	146.976	0.800765	0.799819	0.71977	31.7229	0.0022862			738	0.131281	0.699767	50.4866	1.01929	0.521154	0.976491	9991.8	0.72166			738	0.072375	0.7	83.3291	0.817952	0.799775	0.559292	41.8582	0.00521546
739	0.119206	0.7	147.665	0.800765	0.79986	0.723463	27.0029	0.00191137			739	0.131924	0.699832	50.4971	1.02561	0.521288	0.97545	10034.6	0.721794			739	0.0726926	0.699849	82.8909	0.817952	0.798877	0.558813	50.8571	0.00630261
740	0.119206	0.7	146.976	0.800765	0.799361	0.722702	42.1117	0.00300526			740	0.13177	0.699855	50.5056	1.02413	0.521223	0.986296	10035.7	0.721328			740	0.0722651	0.699853	82.7327	0.818759	0.799188	0.552285	46.9664	0.00578231
741	0.118499	0.7	146.984	0.800765	0.799446	0.721312	51.5725	0.00362299			741	0.131961	0.699918	50.5091	1.02108	0.521019	0.987351	10043.7	0.721589			741	0.0726951	0.699848	82.3963	0.817988	0.799481	0.550273	36.8735	0.00458879
742	0.118148	0.7	146.976	0.800765	0.799781	0.722984	29.0721	0.00213636			742	0.131099	0.699867	50.5757	1.01589	0.52122	0.979966	9983.19	0.721504			742	0.0712334	0.699789	82.1268	0.81794	0.799827	0.544533	60.0927	0.00754712
743	0.119206	0.7	146.976	0.800607	0.799816	0.724139	65.4367	0.00471974			743	0.13117	0.699897	50.9209	1.01946	0.52113	0.97893	9981.52	0.721662			743	0.072502	0.699688	81.4369	0.817952	0.799732	0.544769	33.1882	0.00412878
744	0.119206	0.7	146.976	0.800765	0.799862	0.724965	40.4022	0.00291131			744	0.130801	0.699811	50.7955	1.01	0.521256	0.972276	9955.77	0.721534			744	0.0730872	0.7	81.448	0.817829	0.799296	0.541715	29.0467	0.00366
745	0.118682	0.7	146.976	0.800745	0.799797	0.71864	34.4125	0.00245005			745	0.130364	0.699801	50.8031	0.98686	0.52151	0.968027	9902.43	0.719901			745	0.0742189	0.7	81.4578	0.818157	0.799179	0.539547	33.9518	0.00420938
746	0.119206	0.7	146.976	0.800765	0.799516	0.715538	28.1667	0.00207868			746	0.130203	0.699752	50.5675	1.00057	0.520267	0.970628	9917.64	0.722346			746	0.0758156	0.7	82.2808	0.818523	0.798824	0.534567	40.27	0.00472138
747	0.119206	0.7	146.976	0.801696	0.799801	0.717383	44.0989	0.00324475			747	0.130578	0.699852	50.5678	1.00965	0.521321	0.966547	9944.01	0.722006			747	0.0727013	0.69988	83.1379	0.81845	0.799349	0.530494	39.4944	0.00480711
748	0.118022	0.699565	146.913	0.800765	0.799806	0.718763	35.375	0.0025851			748	0.130005	0.699798	50.6559	0.998623	0.521271	0.965466	9833.28	0.716804			748	0.0754957	0.7	83.1728	0.817912	0.799549	0.531992	46.8619	0.00557691
749	0.118145	0.7	147	0.800765	0.799752	0.716622	33.4885	0.00245806			749	0.13279	0.699896	50.6121	1.00003	0.521319	0.971481	9989.79	0.711438			749	0.0755257	0.69992	83.3262	0.817952	0.79934	0.529002	34.675	0.0041014
750	0.119206	0.699733	146.965	0.800886	0.799586	0.717916	53.3265	0.0038823			750	0.132728	0.699679	50.5135	1.00616	0.52195	0.974779	9970.22	0.710537			750	0.0758308	0.7	83.1322	0.817952	0.798976	0.528936	42.4783	0.00503715
751	0.119137	0.699961	146.965	0.800765	0.799675	0.714318	45.7755	0.0032787			751	0.132872	0.699796	50.4967	1.00223	0.521455	0.95764	10104.3	0.721382			751	0.0756124	0.699968	83.1385	0.817955	0.798816	0.53465	52.1652	0.00620448
752	0.119206	0.7	146.914	0.800765	0.799858	0.710075	36.6379	0.00267112			752	0.134215	0.699876	50.4762	0.982926	0.521241	0.96186	10160.3	0.717062			752	0.0754235	0.7	84.0034	0.819044	0.799163	0.538828	40.3859	0.00473463
753	0.119116	0.7	146.976	0.800269	0.79977	0.715042	45.2795	0.00333743			753	0.13456	0.699456	50.4944	0.990343	0.521333	0.96176	10241.4	0.72111			753	0.0758694	0.7	83.9445	0.821443	0.799318	0.542465	44.4449	0.00526721
754	0.118699	0.699527	146.976	0.800765	0.799515	0.71561	48.8946	0.00351797			754	0.134488	0.699413	50.5102	0.970459	0.521195	0.961845	10240.7	0.720831			754	0.0758097	0.699989	83.6452	0.822827	0.7988	0.543478	36.6361	0.00435677
755	0.119206	0.7	146.976	0.800765	0.79991	0.715088	59.595	0.00424554			755	0.135828	0.699037	50.5599	0.978409	0.521347	0.96182	10303.8	0.717664			755	0.0741893	0.699983	83.1338	0.824652	0.79884	0.543415	40.5514	0.00476954
756	0.119206	0.699147	146.976	0.800765	0.799811	0.714687	32.5408	0.0023059			756	0.136175	0.699908	50.6626	1.00218	0.519992	0.961918	10333.2	0.720937			756	0.0751171	0.699493	83.1338	0.824743	0.799496	0.539113	31.2271	0.00366946
757	0.119287	0.7	146.976	0.80071	0.799851	0.717822	49.339	0.00352812			757	0.137274	0.699544	50.5216	0.992957	0.520046	0.961677	10440	0.720088			757	0.0758308	0.699888	83.1338	0.824728	0.799539	0.538307	37.5311	0.00450161
758	0.122576	0.7	146.976	0.800765	0.799825	0.716228	38.4219	0.00270577			758	0.137147	0.699894	50.4349	0.997011	0.521253	0.961922	10406.1	0.717723			758	0.0754958	0.7	82.6182	0.824728	0.799814	0.540293	39.8663	0.00474698
759	0.121237	0.7	146.976	0.800765	0.799837	0.713676	41.9646	0.0029659			759	0.136618	0.69985	50.319	0.998434	0.521199	0.962021	10406.8	0.720137			759	0.0755196	0.7	83.2377	0.824728	0.79986	0.540261	43.5108	0.00516692
760	0.12253	0.7	146.976	0.802	0.799889	0.71479	48.1258	0.00334774			760	0.137359	0.699809	50.4915	0.983915	0.521292	0.96229	10452.2	0.720137			760	0.0758908	0.7	83.1338	0.82483	0.799799	0.537099	24.6457	0.00292723
761	0.119105	0.7	146.979	0.801	0.799819	0.714821	38.266	0.00273893			761	0.136843	0.699865	50.4357	0.97795	0.521225	0.963405	10334.1	0.713946			761	0.0695511	0.7	83.1338	0.824728	0.799232	0.536636	28.7759	0.0036817
762	0.119206	0.7	146.976	0.800765	0.799597	0.716433	30.8897	0.00224311			762	0.137659	0.699584	50.4199	0.986848	0.521244	0.963596	10367.4	0.712693			762	0.0748594	0.7	83.1338	0.824728	0.79988	0.539354	48.1531	0.00582989
763	0.119206	0.7	146.976	0.800765	0.799019	0.717496	49.0718	0.00358847			763	0.136716	0.699788	50.5545	0.961731	0.521258	0.961684	10338.8	0.715166			763	0.0758308	0.7	83.1338	0.831563	0.799745	0.53831	43.0871	0.00504676
764	0.119206	0.7	147.033	0.800765	0.799392	0.715174	37.5942	0.00272018			764	0.136469	0.69839	50.4811	0.946292	0.52131	0.96183	10385.7	0.720646			764	0.0730552	0.7	83.1262	0.824871	0.799832	0.536268	47.8836	0.005901
765	0.119206	0.7	147.006	0.800765	0.799821	0.71449	52.6304	0.00382619			765	0.136149	0.699489	50.4146	0.937315	0.521405	0.961584	10352.7	0.720602			765	0.0754423	0.699801	83.1849	0.824707	0.7998	0.537297	40.7679	0.00478368
766	0.117696	0.7	146.976	0.800765	0.799647	0.715884	42.8679	0.00306786			766	0.136558	0.699503	50.3846	0.952505	0.521244	0.962835	10400.8	0.72007			766	0.0758322	0.7	83.1338	0.824129	0.799237	0.538265	32.2725	0.00384084
767	0.119206	0.7	146.976	0.800765	0.799302	0.72002	25.605	0.00182709			767	0.138155	0.699565	50.3619	0.96627	0.521207	0.963249	10502.5	0.719963			767	0.0758308	0.698567	83.1338	0.824728	0.799209	0.537025	38.0128	0.00447228
768	0.119206	0.7	146.976	0.79858	0.799434	0.718008	37.5397	0.00268899			768	0.137217	0.699751	50.3628	0.966417	0.521287	0.964502	10452.2	0.720039			768	0.075445	0.7	83.1338	0.824623	0.799435	0.537695	41.1472	0.00485816
769	0.117493	0.7	146.976	0.801252	0.79958	0.719263	34.4269	0.0025438			769	0.13772	0.699884	50.4681	0.975674	0.521315	0.962207	10446	0.71714			769	0.0756687	0.7	83.1338	0.825482	0.799186	0.535501	46.2272	0.00549412
770	0.119206	0.7	146.976	0.800765	0.79955	0.723038	29.6585	0.00213643			770	0.137972	0.699645	50.2812	0.977402	0.52118	0.961395	10390.9	0.711091			770	0.0756355	0.699985	83.1338	0.824651	0.799248	0.54053	44.5213	0.00530593
771	0.119206	0.697731	146.976	0.800765	0.799288	0.727924	25.8082	0.00183893			771	0.138508	0.699867	50.2831	0.978631	0.521238	0.961995	10450.8	0.713686			771	0.0755109	0.7	83.1338	0.824728	0.798471	0.539156	34.7907	0.0041593
772	0.119175	0.699741	146.976	0.800261	0.7999	0.728634	37.5983	0.00272712			772	0.137961	0.69953	50.7005	0.979753	0.521252	0.962075	10450.8	0.716015			772	0.0753558	0.699507	83.1338	0.824728	0.79981	0.540539	49.3524	0.00577679
773	0.119206	0.7	146.976	0.800765	0.799389	0.72695	18.2482	0.00127465			773	0.138225	0.699811	50.2592	0.976441	0.521103	0.961786	10351.9	0.707557			773	0.0751011	0.7	83.1471	0.824758	0.79973	0.540995	74.6125	0.00892749
774	0.119206	0.7	146.976	0.800765	0.799832	0.734402	32.4498	0.0023106			774	0.137369	0.699448	50.2724	0.981426	0.521301	0.961687	10466	0.71993			774	0.0755735	0.69977	83.137	0.824728	0.799582	0.542479	63.4382	0.00758469
775	0.119148	0.7	146.976	0.800765	0.799221	0.735612	27.1488	0.00195861			775	0.138972	0.698708	50.262	0.983745	0.520996	0.958518	10411.7	0.716328			775	0.0757547	0.699313	83.2128	0.82445	0.799844	0.548261	58.6957	0.00690135
776	0.110944	0.7	147.229	0.800765	0.799126	0.732172	23.3441	0.00180757			776	0.137437	0.6989	50.152	0.982106	0.521048	0.951052	10373.1	0.71383			776	0.0758095	0.699506	83.1338	0.824728	0.799264	0.546785	38.0708	0.0044375
777	0.119206	0.699497	146.976	0.800743	0.799372	0.733025	41.4154	0.00303043			777	0.136557	0.69913	50.4233	0.978284	0.521263	0.951821	10396.2	0.72073			777	0.0758474	0.6999	83.1338	0.828239	0.799381	0.5452	34.396	0.00412007
778	0.119092	0.7	146.987	0.800765	0.799219	0.719644	34.0485	0.00242855			778	0.137981	0.699488	50.7242	0.977553	0.521237	0.960351	10487	0.719709			778	0.0753154	0.7	83.1338	0.824728	0.799814	0.54514	38.4555	0.00455493
779	0.119196	0.7	146.976	0.800765	0.798951	0.718317	28.9683	0.00210246			779	0.137447	0.698912	50.6096	0.974391	0.521228	0.943002	10464.4	0.720534			779	0.0759388	0.699869	83.0474	0.822636	0.799581	0.544081	64.9558	0.00771198
780	0.119206	0.699972	146.976	0.803279	0.799894	0.715823	26.1221	0.00189363			780	0.138158	0.699303	50.6964	0.969793	0.521243	0.941531	10508.2	0.720368			780	0.0756224	0.699592	83.1338	0.824945	0.799065	0.540516	38.6237	0.00458522
781	0.119206	0.7	146.866	0.800765	0.799649	0.717605	41.7863	0.00295685			781	0.138016	0.699457	50.3001	0.971379	0.521228	0.945201	10499.8	0.719569			781	0.0753285	0.690403	83.1245	0.824728	0.799308	0.545103	38.777	0.00464204
782	0.119206	0.7	146.976	0.800765	0.799831	0.716689	34.8408	0.00247502			782	0.138118	0.699813	50.3649	0.973997	0.521304	0.959972	10509.6	0.720077			782	0.0758308	0.699978	83.1261	0.825314	0.799705	0.544558	41.0281	0.00487054
783	0.119206	0.7	147.052	0.800784	0.799883	0.717407	30.548	0.00218883			783	0.138803	0.699781	50.2076	0.981734	0.52121	0.968076	10505.3	0.720173			783	0.0755065	0.697245	83.1338	0.824728	0.799738	0.546896	33.7787	0.0039959
784	0.118153	0.7	146.976	0.800765	0.799855	0.712282	26.2312	0.00188354			784	0.13919	0.699771	50.0463	0.983245	0.521243	0.969318	10497	0.712833			784	0.0756072	0.7	83.1338	0.824018	0.799781	0.540816	57.736	0.00687643
785	0.119206	0.7	146.933	0.800765	0.79972	0.708676	22.7965	0.00165453			785	0.138636	0.699839	50.0573	0.984065	0.521252	0.97852	10477.1	0.715285			785	0.0758108	0.7	83.1523	0.825437	0.799733	0.540082	45.8237	0.00548113
786	0.119193	0.69922	146.976	0.800765	0.799817	0.70996	20.2705	0.00142221			786	0.137522	0.699886	50.1415	0.974011	0.521468	0.986791	10463.4	0.720614			786	0.0756217	0.7	83.192	0.824728	0.799837	0.540715	37.4645	0.00443986
787	0.115008	0.7	146.976	0.800765	0.799856	0.713006	17.5834	0.00130082			787	0.136867	0.699918	50.3597	0.976923	0.521176	0.97323	10405.4	0.720418			787	0.0758308	0.7	83.1373	0.824915	0.799829	0.541733	40.8615	0.00485733
788	0.119206	0.7	146.976	0.798993	0.799836	0.712933	27.8972	0.00196673			788	0.137876	0.699736	50.4474	0.971646	0.521378	0.970018	10243.4	0.701596			788	0.0717347	0.7	83.1338	0.824825	0.79966	0.538549	45.2455	0.00559413
789	0.119206	0.7	146.976	0.800768	0.799296	0.713945	23.9228	0.00169504			789	0.137574	0.699775	50.3956	0.982252	0.521337	0.985985	10456.5	0.718793			789	0.0516556	0.7	83.1652	0.825616	0.799742	0.542461	35.8929	0.00626556
790	0.117083	0.7	146.976	0.800765	0.799765	0.710612	20.3768	0.00150689			790	0.138339	0.699887	49.9311	0.987351	0.521189	0.992243	10486.1	0.71632			790	0.0751114	0.7	83.1769	0.824935	0.799755	0.538686	38.5326	0.00461982
791	0.119206	0.7	146.852	0.795032	0.799669	0.714157	30.98	0.00226571			791	0.138384	0.699816	49.6506	0.987323	0.521269	0.993951	10525.1	0.720009			791	0.0755395	0.7	83.1338	0.824728	0.799902	0.535545	23.1815	0.00274359
792	0.119206	0.7	147.003	0.800765	0.799764	0.710135	28.9239	0.00208092			792	0.137652	0.699898	49.3322	0.983134	0.522723	1.00137	10476	0.720011			792	0.0758308	0.699791	83.1338	0.824728	0.799759	0.52539	37.3082	0.00437395
793	0.119206	0.7	146.985	0.800765	0.799859	0.716485	25.8916	0.00192174			793	0.138585	0.699864	48.9476	0.984374	0.521229	1.02018	10510.4	0.718387			793	0.0755017	0.7	83.2391	0.824728	0.799886	0.524182	28.6575	0.00337387
794	0.119206	0.7	146.976	0.799941	0.799798	0.718056	23.4964	0.00164941			794	0.139057	0.699692	49.6358	0.98239	0.521201	0.969383	10558.2	0.720175			794	0.0758308	0.7	83.1338	0.824728	0.79961	0.516972	17.4398	0.00206815
795	0.119206	0.7	146.976	0.800765	0.79978	0.724618	20.4769	0.00147262			795	0.138192	0.699299	49.7946	0.983438	0.521201	0.968857	10517.5	0.720038			795	0.0758308	0.7	83.1856	0.825578	0.799871	0.51496	19.5064	0.00234785
796	0.118228	0.7	146.976	0.800021	0.799868	0.723292	17.1511	0.00123405			796	0.137732	0.69974	49.8762	0.978906	0.521173	0.968867	10482.9	0.719983			796	0.075946	0.7	83.1338	0.824728	0.799869	0.51792	22.6312	0.00270178
797	0.119206	0.7	146.976	0.800765	0.799847	0.724549	16.2425	0.00119293			797	0.139393	0.69959	50.0358	0.991958	0.521121	0.968249	10599.3	0.719939			797	0.0751716	0.7	83.15	0.824728	0.799858	0.513067	24.2428	0.00287149
798	0.119206	0.7	147.058	0.800765	0.799465	0.722904	27.2339	0.00193255			798	0.139253	0.699349	49.826	0.990443	0.522178	0.96823	10590.9	0.720063			798	0.0758308	0.7	83.1338	0.824728	0.799773	0.514841	26.2858	0.00315926
799	0.119206	0.7	146.976	0.800765	0.79917	0.726261	23.9119	0.00172129			799	0.13908	0.699054	50.1893	0.986649	0.523626	0.969408	10575.1	0.719841			799	0.0754751	0.7	83.1338	0.824728	0.799648	0.52093	27.3732	0.00323902
800	0.118807	0.7	146.976	0.800765	0.798904	0.733596	22.6702	0.00162185			800	0.1384	0.698561	49.8386	0.983308	0.521112	0.970177	10263.5	0.699599			800	0.0758308	0.7	83.2163	0.824728	0.799775	0.52471	34.1459	0.00402144
801	0.119162	0.7	146.976	0.800765	0.798463	0.73481	19.8204	0.0014488			801	0.139285	0.698145	49.8295	0.988085	0.521118	0.970443	10344	0.700619			801	0.0758308	0.7	83.1338	0.824728	0.799833	0.518165	38.9212	0.00467002
802	0.119206	0.7	146.976	0.800765	0.799279	0.736369	33.1304	0.00227923			802	0.13745	0.698914	49.7002	0.99003	0.521166	0.967969	10378.7	0.712857			802	0.0758469	0.7	83.1338	0.824215	0.799834	0.520172	51.8008	0.00609473
803	0.119206	0.7	146.976	0.800765	0.799056	0.731448	29.1323	0.00210541			803	0.139715	0.699345	49.8378	0.995647	0.521322	0.969157	10496.6	0.710226			803	0.0758412	0.699854	83.3781	0.824728	0.799676	0.52308	42.8169	0.00507004
804	0.119206	0.697384	146.976	0.800858	0.799305	0.73866	50.185	0.00366476			804	0.139232	0.699719	49.8095	0.993516	0.521277	0.96863	10555.4	0.720199			804	0.0755452	0.7	101.466	0.824728	0.799564	0.525774	29.4904	0.00352509
805	0.118033	0.7	146.976	0.800765	0.798866	0.73764	56.1396	0.00407621			805	0.139101	0.699882	49.7444	0.996734	0.521063	0.96154	10569.4	0.720242			805	0.0730597	0.699897	115.852	0.824728	0.799812	0.530865	26.2563	0.00324239
806	0.119206	0.7	146.976	0.800765	0.798352	0.738405	30.3958	0.00218622			806	0.138994	0.699909	49.7229	0.992714	0.521063	0.965341	10578.1	0.719846			806	0.0754951	0.7	80.2877	0.824728	0.799507	0.527083	24.7606	0.00292546
807	0.116734	0.699692	146.945	0.800765	0.798026	0.740175	51.5578	0.00379485			807	0.139067	0.699817	49.6164	0.991277	0.521102	0.966254	10581	0.719975			807	0.0758308	0.7	80.2878	0.824728	0.799855	0.527174	31.2988	0.0035964
808	0.118862	0.699979	146.976	0.800765	0.797659	0.737018	62.9357	0.00454353			808	0.138789	0.699235	49.6119	0.990097	0.521242	0.972438	10550.1	0.72022			808	0.0757527	0.69996	80.2124	0.824785	0.799909	0.527802	41.769	0.00493152
809	0.118465	0.699814	146.976	0.802684	0.79766	0.733945	49.961	0.00362139			809	0.139222	0.699517	49.4477	0.990757	0.521229	0.975765	10592.1	0.719952			809	0.0758337	0.7	80.2877	0.824728	0.79987	0.524173	34.119	0.00407578
810	0.119206	0.7	146.976	0.800765	0.797676	0.743786	25.4527	0.00181542			810	0.139816	0.699648	49.4448	0.989598	0.520461	0.974611	10526.2	0.71158			810	0.0758308	0.7	80.2877	0.824728	0.799795	0.525303	24.3545	0.00294359
811	0.119206	0.7	147.468	0.800765	0.797483	0.738879	23.3842	0.00168327			811	0.138844	0.699906	49.4239	0.991083	0.521242	0.974537	10562.8	0.719285			811	0.0755008	0.7	80.2821	0.825181	0.799754	0.528222	28.9385	0.00329965
812	0.119206	0.7	146.976	0.800765	0.796197	0.739921	20.2798	0.00145222			812	0.139295	0.699564	49.4149	0.991435	0.521554	0.973005	10600.8	0.719781			812	0.0745952	0.7	80.2881	0.824728	0.799873	0.528747	47.8551	0.00566417
813	0.119206	0.7	146.976	0.800767	0.797342	0.736682	18.1006	0.0012813			813	0.138614	0.699684	49.4735	0.991096	0.521306	0.974566	10558.5	0.719906			813	0.0746993	0.7	80.2821	0.824821	0.79972	0.534367	53.3104	0.00641138
814	0.118214	0.7	146.854	0.800765	0.798811	0.739429	27.8134	0.00207484			814	0.139383	0.69918	49.4155	0.992476	0.521339	0.97362	10601.7	0.719841			814	0.0756697	0.699765	80.2877	0.824728	0.799814	0.539757	43.951	0.00522381
815	0.119206	0.7	146.976	0.800765	0.799431	0.747477	24.9927	0.00176613			815	0.139963	0.699556	49.3363	0.992265	0.521285	0.973584	10643.1	0.71921			815	0.0758308	0.7	80.2877	0.824895	0.799876	0.5376	37.648	0.00444287
816	0.116979	0.7	146.976	0.800765	0.799432	0.745269	22.6347	0.00163633			816	0.137663	0.699695	49.317	0.992562	0.523139	0.973977	10490.5	0.720247			816	0.075694	0.7	80.2773	0.824728	0.799805	0.540264	26.455	0.00312822
817	0.119206	0.7	146.976	0.799786	0.798571	0.74478	20.2668	0.00146458			817	0.137835	0.699813	49.2852	0.992572	0.524137	0.974452	10502.3	0.720007			817	0.0758308	0.699884	80.2877	0.82467	0.799663	0.536491	33.3298	0.00389167
818	0.119206	0.7	146.976	0.800765	0.797473	0.742579	17.9121	0.00131989			818	0.138849	0.699865	49.0428	0.992312	0.521225	0.977036	10463.2	0.711928			818	0.0747603	0.7	80.2927	0.82483	0.799631	0.536878	54.7526	0.00655003
819	0.119206	0.699182	146.976	0.800765	0.797743	0.742833	15.9778	0.00114944			819	0.138989	0.699888	48.9452	0.993759	0.521257	0.977944	10577.1	0.719959			819	0.0756654	0.7	80.2889	0.824923	0.799597	0.534539	41.9938	0.0049597
820	0.119206	0.7	147.069	0.800931	0.798108	0.740552	27.9926	0.00203519			820	0.138545	0.699471	48.5385	0.99456	0.521212	0.978418	10526.2	0.720203			820	0.0714281	0.7	80.2962	0.824012	0.799841	0.537234	33.4687	0.00418289
821	0.119095	0.699817	146.976	0.801361	0.797889	0.738153	44.8734	0.00323363			821	0.139537	0.698778	48.7027	0.99169	0.521214	0.977871	10617.4	0.719802			821	0.0757152	0.699545	80.2881	0.824728	0.799451	0.541065	51.5112	0.00609833
822	0.10729	0.699735	146.976	0.800956	0.796849	0.736602	38.8469	0.00301614			822	0.139754	0.699694	48.6007	0.993192	0.521086	0.97785	10612.2	0.720092			822	0.0743641	0.7	80.2877	0.824728	0.799603	0.537304	45.9149	0.00558055
823	0.118703	0.7	147.011	0.801148	0.795943	0.737777	35.8952	0.00255545			823	0.139819	0.699803	48.5469	0.99373	0.521159	0.97872	10628.1	0.719809			823	0.0755011	0.7	80.3228	0.824728	0.798851	0.537222	37.0399	0.00434706
824	0.119206	0.7	146.976	0.800765	0.796719	0.736482	26.231	0.00188752			824	0.140181	0.699833	48.6211	0.993709	0.521193	0.977794	10664.6	0.719567			824	0.0746355	0.7	80.4088	0.824728	0.799336	0.534759	41.3242	0.00495259
825	0.119206	0.7	146.976	0.799315	0.795988	0.735966	27.1904	0.002018			825	0.139986	0.699864	48.6493	0.99406	0.521132	0.977759	10654.7	0.719934			825	0.0759641	0.699899	80.2877	0.824622	0.799806	0.535771	24.4587	0.00286162
826	0.119206	0.7	146.976	0.800777	0.798367	0.732826	61.5315	0.00449735			826	0.14025	0.699836	48.4432	0.992339	0.521445	0.9779	10603	0.713894			826	0.0751224	0.699056	80.2877	0.824728	0.799666	0.534342	29.9526	0.00351151
827	0.119206	0.7	146.976	0.800823	0.798378	0.732946	36.8141	0.00262637			827	0.139971	0.699914	48.6336	0.993525	0.521177	0.978627	10608.5	0.716742			827	0.0754433	0.7	80.2877	0.822678	0.799628	0.532856	28.4321	0.00327334
828	0.119761	0.7	146.976	0.800765	0.798325	0.737954	30.562	0.00222969			828	0.140142	0.699872	48.5115	0.995573	0.521282	0.977658	10658.3	0.719815			828	0.0758308	0.7	80.2877	0.824728	0.799655	0.53171	34.9371	0.00411215
829	0.121658	0.7	146.976	0.801043	0.798556	0.73893	74.5782	0.00524417			829	0.140109	0.69992	48.2284	0.994843	0.521166	0.976482	10661.2	0.71949			829	0.0758308	0.7	80.2519	0.824728	0.799337	0.531245	40.0148	0.00478288
830	0.123197	0.7	147.086	0.80084	0.798089	0.737683	58.5827	0.00398089			830	0.140289	0.699912	48.2194	0.996296	0.521407	0.976559	10674.2	0.719316			830	0.0746333	0.7	79.2575	0.824728	0.79924	0.531008	43.7615	0.00522292
831	0.123468	0.69991	146.976	0.800765	0.798887	0.739945	35.0582	0.00244585			831	0.140514	0.699888	48.0952	0.998955	0.520991	0.975084	10544	0.708979			831	0.0757886	0.7	77.4532	0.82472	0.799119	0.536641	36.53	0.00427518
832	0.127786	0.7	147.311	0.800661	0.797926	0.743764	26.6408	0.00176025			832	0.140846	0.699923	48.1726	0.996014	0.52128	0.979352	10708.5	0.719299			832	0.0758413	0.699956	76.084	0.824728	0.799649	0.537237	28.3259	0.00334727
833	0.126834	0.7	146.976	0.800765	0.798674	0.745187	22.5283	0.00152278			833	0.139994	0.699804	48.3233	0.995698	0.522601	0.974217	10650	0.719448			833	0.0758308	0.7	72.1086	0.82494	0.79949	0.543394	19.3253	0.0023216
834	0.127951	0.7	146.976	0.800765	0.799661	0.743764	18.4076	0.00118244			834	0.140802	0.699792	48.2414	0.996147	0.521297	0.972454	10583.9	0.719716			834	0.0744704	0.7	72.1086	0.824728	0.799341	0.54545	43.3375	0.00525584
835	0.127876	0.7	146.976	0.800765	0.799738	0.742499	32.3505	0.00217025			835	0.139838	0.699894	48.4076	0.995532	0.521286	0.972129	10637.9	0.719478			835	0.0758308	0.7	72.1172	0.824686	0.799385	0.537147	43.123	0.0051047
836	0.127951	0.7	146.976	0.800765	0.799731	0.744249	27.7876	0.00184659			836	0.139485	0.699858	48.3467	0.996546	0.522447	0.967695	10605.6	0.719984			836	0.0756077	0.699687	72.1411	0.824728	0.798913	0.53634	49.9864	0.0059992
837	0.127951	0.7	146.976	0.800765	0.799073	0.741744	22.3997	0.00152332			837	0.138829	0.699857	48.2113	0.996987	0.521198	0.972627	10578	0.71997			837	0.0753534	0.699805	72.1059	0.826157	0.798864	0.537265	45.3371	0.00541958
838	0.127971	0.7	146.976	0.800765	0.799185	0.7467	36.4687	0.00241445			838	0.141212	0.699929	47.9771	0.998455	0.520698	0.969141	10725	0.717484			838	0.0756473	0.7	72.1086	0.824801	0.798378	0.53864	46.8414	0.00545679
839	0.127951	0.7	146.976	0.800765	0.799222	0.743642	29.4624	0.00198969			839	0.140212	0.699524	48.0436	1.00077	0.520692	0.972784	10675.1	0.719438			839	0.0756039	0.699973	72.1086	0.823216	0.799106	0.537235	44.4164	0.00521714
840	0.127951	0.7	146.976	0.800765	0.798921	0.744697	23.7082	0.00157492			840	0.141015	0.699345	48.0437	1.00277	0.520301	0.972825	10585.9	0.708372			840	0.0744026	0.7	72.1086	0.824728	0.799122	0.540138	37.6064	0.00455074
841	0.127924	0.699929	147.086	0.800765	0.799802	0.744445	38.9683	0.00255535			841	0.138117	0.698605	47.8811	1.00159	0.521343	0.972581	10537.2	0.719816			841	0.0743402	0.699966	72.1066	0.82479	0.799012	0.535373	79.2085	0.00955031
842	0.127798	0.7	146.976	0.800765	0.79989	0.74469	17.6164	0.00115161			842	0.140834	0.698883	47.7586	1.00102	0.521232	0.970547	10460.7	0.700624			842	0.0756109	0.7	72.1002	0.824728	0.798922	0.534075	52.5749	0.00623216
843	0.122659	0.7	146.976	0.800948	0.799857	0.74451	55.0705	0.00387302			843	0.138982	0.699679	47.9875	0.999945	0.521256	0.975679	10587.9	0.719802			843	0.0755833	0.7	72.1086	0.824728	0.799389	0.535312	52.9019	0.00624514
844	0.0631007	0.7	147.028	0.800765	0.799502	0.742585	41.8045	0.00568482			844	0.140976	0.699603	47.9366	1.00115	0.521233	0.978217	10663.7	0.716779			844	0.075357	0.699388	72.1086	0.824696	0.799285	0.534756	44.4145	0.00531969
845	0.118868	0.7	146.976	0.800765	0.799765	0.741274	35.9654	0.00259535			845	0.141919	0.699755	47.6858	0.999866	0.522388	0.977871	10799	0.719268			845	0.0751725	0.7	72.1434	0.824728	0.798334	0.534476	40.9506	0.00488885
846	0.118484	0.7	146.846	0.800802	0.799123	0.741891	30.1469	0.00220269			846	0.14193	0.699874	47.7411	1.00049	0.52059	0.977818	10780.1	0.717524			846	0.0758308	0.699638	72.0666	0.824728	0.79864	0.534544	17.1219	0.00203101
847	0.118868	0.699726	146.976	0.800765	0.799725	0.74221	27.3178	0.00195001			847	0.142572	0.699896	47.7098	1.0024	0.519744	0.979107	10849.4	0.71878			847	0.0628391	0.699754	72.1558	0.825257	0.799092	0.53407	33.2124	0.00468322
848	0.118868	0.7	146.984	0.800765	0.799428	0.744059	23.4926	0.00166435			848	0.144088	0.699913	47.7565	1.00247	0.521263	0.981549	10843.4	0.710453			848	0.0758774	0.7	72.0922	0.824728	0.799106	0.532702	39.6982	0.00470648
849	0.118336	0.699399	146.991	0.800702	0.798372	0.744554	41.4999	0.00297519			849	0.144551	0.699861	47.8288	1.00351	0.521265	0.981611	10982.9	0.71855			849	0.0751684	0.7	72.1133	0.824619	0.798813	0.531871	52.5651	0.0062483
850	0.118841	0.7	147.02	0.800765	0.799321	0.744586	37.9791	0.00276876			850	0.144633	0.699861	47.6576	1.00408	0.521189	0.977926	10911.6	0.711163			850	0.0753217	0.7	72.1086	0.816986	0.799044	0.529706	62.2655	0.0072246
851	0.118105	0.699591	146.976	0.801225	0.79936	0.746185	47.4738	0.00339546			851	0.145386	0.699879	47.7024	1.00686	0.521324	0.978644	10984.3	0.717142			851	0.0758308	0.7	72.1086	0.82489	0.799457	0.529471	56.4727	0.00675113
852	0.11778	0.699496	146.976	0.798238	0.79752	0.744791	53.6965	0.00393737			852	0.145802	0.699915	47.6915	1.0086	0.521236	0.977745	11026.3	0.714265			852	0.0757125	0.7	72.1086	0.824844	0.799184	0.531443	68.282	0.00814694
853	0.101757	0.699987	146.976	0.800765	0.799885	0.745231	60.1426	0.00507864			853	0.146182	0.699561	47.4674	1.00812	0.521161	0.977746	11119.6	0.718032			853	0.0756201	0.7	72.1113	0.824728	0.799416	0.534566	43.8926	0.00521743
854	0.116231	0.699822	146.976	0.800765	0.799811	0.747109	39.0095	0.00286356			854	0.146416	0.69963	47.5553	1.01537	0.521257	0.98784	11040.4	0.718581			854	0.074391	0.699973	72.1086	0.824666	0.798956	0.531661	34.8245	0.0042612
855	0.116721	0.699573	146.976	0.801764	0.799874	0.744848	34.4444	0.00253631			855	0.146438	0.699856	47.5856	1.01483	0.52125	0.990929	11138.3	0.717983			855	0.073451	0.699871	72.1014	0.824739	0.798766	0.530729	40.4901	0.0049596
856	0.116721	0.7	146.929	0.800721	0.799759	0.744789	29.1277	0.00213072			856	0.147312	0.699793	47.8179	1.01581	0.521324	1.00522	11120.3	0.712177			856	0.0731255	0.7	72.1086	0.824894	0.798748	0.529893	41.7298	0.00503793
857	0.116721	0.7	146.976	0.800765	0.799834	0.744776	27.4123	0.00197455			857	0.146928	0.699839	47.5362	1.01852	0.52122	0.994611	11170.4	0.718219			857	0.0754313	0.7	72.1183	0.824728	0.797976	0.530523	40.3789	0.0047811
858	0.116235	0.7	146.483	0.800765	0.799421	0.745107	41.0963	0.00308578			858	0.147798	0.699806	47.4493	1.02081	0.521114	1.00171	11136.1	0.710279			858	0.0758308	0.7	72.1086	0.824728	0.79801	0.528988	46.2102	0.00541305
859	0.116721	0.7	146.88	0.800765	0.799295	0.744693	18.7395	0.00137882			859	0.148028	0.699816	47.4397	1.03093	0.521407	1.00333	11253.4	0.716711			859	0.0751201	0.699801	72.1667	0.825039	0.798354	0.529029	63.7178	0.00760847
860	0.116721	0.7	146.976	0.800765	0.799018	0.744973	18.1771	0.00135089			860	0.146257	0.699698	47.4341	1.03303	0.521225	0.985388	11126.8	0.716907			860	0.0758232	0.699788	72.5983	0.824895	0.797643	0.530207	66.3752	0.00786615
861	0.116721	0.7	146.976	0.800765	0.79906	0.745586	16.1825	0.00121223			861	0.147621	0.699848	47.5197	1.04624	0.521241	0.978036	11089.7	0.707641			861	0.0756369	0.7	73.0455	0.824868	0.797778	0.529804	37.2998	0.00448371
862	0.116721	0.7	146.976	0.800765	0.798109	0.744978	27.4339	0.00202291			862	0.147164	0.699752	47.5258	1.03896	0.521178	0.978212	11120.6	0.718186			862	0.0756247	0.698769	72.5734	0.824728	0.798238	0.531765	41.0374	0.00491607
863	0.112072	0.7	146.976	0.800765	0.799288	0.742712	24.332	0.00188568			863	0.146336	0.699618	47.4355	1.03967	0.521156	0.978018	11092.8	0.718466			863	0.0754124	0.699758	72.5783	0.824873	0.797811	0.531226	47.8547	0.00565313
864	0.116446	0.7	146.976	0.801049	0.799519	0.74217	36.4834	0.00263294			864	0.145607	0.699309	47.4488	1.03076	0.521343	0.977763	10844.7	0.701528			864	0.073886	0.7	72.1086	0.824728	0.796218	0.53264	39.7127	0.0048278
865	0.116721	0.7	146.976	0.800765	0.799224	0.742071	31.4543	0.00232799			865	0.144891	0.699336	47.4641	1.0328	0.52126	0.977931	10894.9	0.708092			865	0.0753544	0.699994	72.1161	0.824645	0.797492	0.535241	42.0299	0.00506287
866	0.116206	0.7	146.972	0.800765	0.799224	0.741935	49.9877	0.00365354			866	0.146639	0.699157	47.5366	1.03509	0.521152	0.977236	11148.8	0.718197			866	0.0753989	0.699757	72.1086	0.824728	0.796975	0.539879	36.6716	0.00434615
867	0.116645	0.699851	146.976	0.800645	0.799447	0.739609	43.1503	0.00316621			867	0.145006	0.698884	47.4743	1.03004	0.519794	0.955513	11007.8	0.718782			867	0.0727226	0.7	72.1086	0.824728	0.798301	0.532714	50.7003	0.00629453
868	0.116706	0.7	146.976	0.800765	0.799179	0.743177	19.436	0.00143147			868	0.143997	0.698437	47.4885	1.0238	0.519136	0.953899	10954.5	0.718859			868	0.0758031	0.699926	72.1086	0.825124	0.798437	0.531796	63.5022	0.00752111
869	0.116721	0.699755	146.976	0.800765	0.799181	0.742563	16.7487	0.00121432			869	0.144264	0.698636	47.5083	1.02409	0.519597	0.954884	10967	0.718444			869	0.0758308	0.699158	72.1057	0.824263	0.798683	0.529678	52.9978	0.00634623
870	0.116721	0.7	147.037	0.800765	0.799432	0.741672	27.132	0.00205067			870	0.143678	0.698794	47.7278	1.02469	0.520157	0.96162	10947.7	0.718677			870	0.0756789	0.7	72.1063	0.824773	0.798538	0.528736	44.9134	0.00534933
871	0.116721	0.699828	146.976	0.800765	0.799823	0.739551	24.0106	0.00179845			871	0.144884	0.699019	47.5146	1.02223	0.520533	0.957027	10608.8	0.687616			871	0.0738354	0.7	72.1086	0.824854	0.798424	0.529673	38.7157	0.0046503
872	0.116677	0.7	146.976	0.800765	0.799705	0.73797	30.3555	0.00225263			872	0.145948	0.699198	47.3955	1.01538	0.521308	0.961389	10864.3	0.701302			872	0.0758308	0.7	72.1086	0.825206	0.798652	0.530601	32.0129	0.00385216
873	0.116148	0.7	146.976	0.799987	0.799685	0.739535	55.3924	0.00403515			873	0.144955	0.699342	47.4243	1.0165	0.522332	0.966312	10761.2	0.698145			873	0.0758308	0.699828	72.1086	0.824671	0.798128	0.526819	39.5387	0.00465366
874	0.116729	0.7	146.976	0.800765	0.799194	0.74206	53.1592	0.00391644			874	0.145385	0.699419	47.4082	1.02061	0.519922	0.978771	10912.7	0.707052			874	0.0758308	0.7	72.1086	0.824728	0.79856	0.526326	26.1263	0.00308415
875	0.116721	0.698998	146.968	0.80072	0.799191	0.742888	65.2224	0.00481741			875	0.147174	0.699127	47.4198	1.01277	0.518747	0.983709	11158.9	0.718191			875	0.0758308	0.7	72.2217	0.8269	0.798939	0.526149	31.7261	0.00377222
876	0.116403	0.6991	146.966	0.800765	0.799829	0.743478	52.6172	0.00386413			876	0.147622	0.699493	47.4038	1.00949	0.519574	0.989221	11224.6	0.717996			876	0.0753162	0.7	72.1063	0.824656	0.798747	0.527584	42.434	0.00505012
877	0.108613	0.7	146.976	0.800765	0.799535	0.73992	40.8915	0.00328744			877	0.147746	0.699083	47.3579	1.01194	0.521109	0.984053	11240	0.7179			877	0.0758308	0.699926	72.1087	0.824728	0.798417	0.528438	41.5576	0.00492914
878	0.116721	0.7	146.976	0.800513	0.799557	0.738992	49.2328	0.00366456			878	0.146485	0.699253	47.3737	1.00863	0.521159	0.994614	11156.1	0.717897			878	0.0754111	0.699962	72.2161	0.824728	0.798413	0.529863	50.3647	0.00600946
879	0.116721	0.7	147.026	0.804465	0.799851	0.734408	40.6609	0.00297713			879	0.148177	0.699321	47.4458	1.01515	0.521279	0.990148	10942.1	0.694222			879	0.0758308	0.7	72.109	0.824728	0.798593	0.529782	53.4366	0.00627048
880	0.115952	0.7	146.976	0.800451	0.799838	0.738283	18.5285	0.0013952			880	0.146606	0.699241	47.459	1.01354	0.521562	1.00287	11165	0.718235			880	0.0757599	0.7	72.1086	0.824728	0.798498	0.529401	43.8379	0.00525558
881	0.116721	0.7	146.976	0.800765	0.799733	0.735786	16.2142	0.00117583			881	0.147425	0.699899	47.3907	1.01029	0.519447	0.997155	11201.7	0.71802			881	0.0758254	0.7	72.1086	0.824344	0.798943	0.527653	49.4553	0.00592781
882	0.116721	0.7	146.976	0.800765	0.798855	0.734407	30.1937	0.00219101			882	0.147643	0.699669	47.4994	1.00963	0.517379	0.998496	11233.7	0.717568			882	0.0748401	0.699666	72.1205	0.824728	0.799414	0.525659	30.5172	0.00362495
883	0.116721	0.7	146.976	0.800765	0.798611	0.733614	27.4361	0.00205246			883	0.148583	0.699858	47.5759	1.01533	0.521453	0.993504	11252.1	0.718239			883	0.0758308	0.7	72.1086	0.82554	0.799579	0.525024	35.3837	0.00415839
884	0.116721	0.69981	146.976	0.800765	0.799851	0.739878	25.9156	0.00193644			884	0.148603	0.699917	47.6126	1.01319	0.522665	0.993	11157.4	0.707999			884	0.0758237	0.7	72.1141	0.824329	0.799025	0.525512	58.256	0.00699837
885	0.116235	0.7	147.697	0.800765	0.799802	0.734302	44.2654	0.00328021			885	0.148035	0.699752	47.4928	1.01464	0.524086	0.995101	11250.8	0.717607			885	0.0757159	0.699381	72.0886	0.824551	0.799718	0.524324	67.5031	0.00808117
886	0.116357	0.690037	146.976	0.800765	0.799212	0.731651	45.5102	0.0033652			886	0.147952	0.699823	47.4861	1.01474	0.524381	1.00853	11227.2	0.716405			886	0.075127	0.7	72.1099	0.824728	0.799413	0.525188	26.2347	0.00309692
887	0.116721	0.7	147.313	0.800765	0.799417	0.729849	28.9977	0.00213767			887	0.1476	0.699266	47.4903	1.01912	0.513362	0.990217	11225.7	0.717923			887	0.0755083	0.699879	72.0785	0.825013	0.799665	0.524154	34.6352	0.00408925
888	0.116721	0.7	146.576	0.801001	0.798804	0.728305	42.6615	0.00313396			888	0.147916	0.698661	47.4663	1.02195	0.516854	1.00093	11235.3	0.717816			888	0.0751589	0.7	72.1086	0.826637	0.799394	0.524049	34.1517	0.00408157
889	0.116204	0.7	146.976	0.800765	0.799172	0.732066	39.4802	0.00291095			889	0.147534	0.698829	47.4076	1.02282	0.520597	0.993365	11223.1	0.718046			889	0.0755462	0.7	71.9567	0.824728	0.799886	0.523815	38.9861	0.00458269
890	0.116721	0.698862	147.152	0.800765	0.799405	0.738069	33.9274	0.00254499			890	0.147329	0.699237	47.4614	1.02163	0.521172	0.995229	11208.8	0.71755			890	0.0754983	0.69998	72.1086	0.824682	0.799855	0.524101	49.4971	0.00594571
891	0.118271	0.7	146.976	0.800765	0.79864	0.73799	31.9502	0.00229724			891	0.145153	0.699022	47.4646	1.02635	0.521611	0.996099	10802.8	0.69848			891	0.0751519	0.7	72.1983	0.825431	0.799805	0.524834	40.9403	0.00495909
892	0.116707	0.699963	146.976	0.800765	0.796749	0.739538	54.2131	0.00389641			892	0.147299	0.69972	47.3411	1.02989	0.521495	1.00231	11014.5	0.704079			892	0.0758574	0.7	72.1059	0.824728	0.799666	0.524364	52.5463	0.00622917
893	0.116721	0.698682	146.976	0.800765	0.797774	0.740688	48.8562	0.00357795			893	0.148014	0.699922	47.035	1.02617	0.532204	1.00301	11012.6	0.699855			893	0.0755992	0.693268	72.1086	0.824796	0.799792	0.524409	47.2453	0.0056196
894	0.115718	0.7	146.976	0.800765	0.798289	0.736105	42.2555	0.00316623			894	0.146343	0.699839	47.1916	1.0361	0.527582	1.00058	10483.9	0.66971			894	0.0758308	0.689559	72.1681	0.824369	0.799856	0.522974	43.8643	0.00518176
895	0.116721	0.7	146.984	0.800765	0.799625	0.731433	34.1984	0.00254643			895	0.146153	0.699699	47.097	1.03827	0.521106	0.993716	10661	0.683497			895	0.0751418	0.7	72.4088	0.824703	0.79911	0.520868	52.8539	0.00628454
896	0.116721	0.7	146.976	0.800765	0.798498	0.724189	31.5106	0.00232099			896	0.147225	0.699814	46.8592	1.03776	0.521169	1.00452	10901.7	0.718116			896	0.0758308	0.7	72.1086	0.829112	0.79981	0.523014	32.5013	0.00383148
897	0.116222	0.7	146.976	0.806571	0.798743	0.724464	52.6563	0.00389557			897	0.147311	0.699515	46.756	1.0288	0.519991	1.01395	11204.9	0.717596			897	0.0757102	0.7	72.0956	0.824728	0.799808	0.52414	41.9456	0.00500164
898	0.116721	0.7	146.976	0.827605	0.799296	0.725727	42.6404	0.00322176			898	0.147948	0.699649	46.9909	1.02499	0.517772	1.00963	11123.6	0.708219			898	0.0758188	0.7	72.1069	0.824728	0.799875	0.524211	26.3544	0.00314033
899	0.116721	0.7	146.976	0.800765	0.799859	0.726637	37.0197	0.00271297			899	0.147815	0.699847	46.8641	1.02602	0.519996	1.00926	11234.4	0.717537			899	0.0744294	0.7	72.1086	0.823507	0.799863	0.521805	31.6403	0.00383341
900	0.116721	0.7	146.976	0.800765	0.799841	0.730146	28.9925	0.00212631			900	0.147462	0.699844	46.5529	1.02355	0.518752	0.998245	11216.7	0.718102			900	0.075839	0.699961	72.1086	0.824728	0.79985	0.521557	39.0959	0.00455313
901	0.112248	0.7	146.976	0.800643	0.799873	0.73142	49.5577	0.00377548			901	0.147715	0.699841	47.1049	1.01967	0.517643	1.00549	11233.7	0.717969			901	0.0758741	0.69996	72.1606	0.824545	0.799702	0.524399	47.2168	0.00565423
902	0.109441	0.7	146.976	0.800765	0.799853	0.732535	41.9279	0.00333694			902	0.1484	0.699803	47.089	1.01809	0.517633	0.996308	11241.3	0.717577			902	0.075863	0.7	72.1086	0.824743	0.799899	0.520633	40.5771	0.00489134
903	0.109294	0.7	146.976	0.800765	0.799744	0.732944	39.9375	0.00322119			903	0.148146	0.699741	46.8398	1.01877	0.517558	0.996122	11266.2	0.717655			903	0.0758308	0.7	72.1086	0.824728	0.799815	0.522735	32.4162	0.00386605
904	0.103291	0.699956	147.001	0.800765	0.799733	0.730698	37.7463	0.00322632			904	0.148057	0.699807	46.4354	1.02061	0.517586	0.999479	11258.9	0.717897			904	0.0748015	0.7	72.1086	0.824728	0.799476	0.521066	35.07	0.00417405
905	0.103035	0.7	146.976	0.801019	0.799843	0.729224	34.7431	0.00296054			905	0.148798	0.699784	46.2949	1.01835	0.518834	0.995631	11305.1	0.716813			905	0.0753647	0.699918	72.1086	0.824728	0.799832	0.521056	61.4088	0.00739581
906	0.103268	0.7	146.976	0.800785	0.79963	0.727549	31.9185	0.00276293			906	0.147308	0.699861	46.0947	1.02481	0.516075	0.990771	11210.8	0.71734			906	0.0758308	0.7	72.0983	0.824728	0.799822	0.515934	48.2609	0.0057128
907	0.103291	0.7	146.976	0.800765	0.799799	0.730671	27.854	0.0022531			907	0.147118	0.699881	46.8851	1.01759	0.511634	0.988149	11189	0.718038			907	0.0758482	0.7	72.1086	0.824728	0.79935	0.51328	29.9084	0.00347745
908	0.101382	0.699594	146.976	0.800765	0.799392	0.733366	25.7698	0.00224283			908	0.147741	0.699686	47.1583	1.00672	0.516233	0.988823	11239.1	0.718069			908	0.0748272	0.7	72.1086	0.824728	0.798189	0.510872	49.8595	0.00593167
909	0.103323	0.7	146.984	0.80038	0.799875	0.735253	44.0516	0.00376682			909	0.1478	0.699838	47.3151	1.00638	0.510817	0.988598	11251.2	0.717686			909	0.0758308	0.7	72.1086	0.824728	0.798327	0.50778	40.0626	0.00474907
910	0.103229	0.7	147.414	0.801011	0.799807	0.737211	41.0001	0.00343634			910	0.148419	0.699638	47.4153	0.999885	0.51753	0.997233	11290.2	0.717249			910	0.0758308	0.7	72.6326	0.824728	0.799496	0.500517	27.0028	0.00318277
911	0.103319	0.699274	147.033	0.800745	0.799816	0.736481	38.5063	0.00328431			911	0.148454	0.699895	47.5702	0.993987	0.519893	1.00681	11291.4	0.717448			911	0.0754649	0.7	72.1086	0.824728	0.799704	0.501029	30.1142	0.00359938
912	0.103291	0.7	146.965	0.800765	0.799824	0.736176	55.9606	0.00474003			912	0.148085	0.69989	47.3739	0.993139	0.519955	1.00297	11270	0.717598			912	0.0758308	0.7	72.1086	0.824978	0.799363	0.500065	17.9114	0.00215218
913	0.103074	0.699961	146.976	0.800765	0.799811	0.734626	63.613	0.00529692			913	0.148138	0.699887	47.4122	0.994605	0.521177	1.01608	11261.4	0.716304			913	0.0751518	0.7	72.1086	0.824837	0.799565	0.502678	22.4208	0.00263981
914	0.103296	0.7	146.976	0.800765	0.799189	0.731115	42.2028	0.00357128			914	0.14801	0.699843	47.2616	0.987204	0.524778	1.02124	11007.2	0.699601			914	0.0758308	0.699671	72.1158	0.824728	0.799789	0.495098	27.2901	0.00325289
915	0.102273	0.7	146.976	0.800765	0.798339	0.731476	46.4089	0.003982			915	0.148233	0.699884	47.0609	0.990422	0.521236	1.03836	11190.1	0.716804			915	0.0758308	0.7	72.1086	0.824907	0.799627	0.491344	26.4714	0.00317225
916	0.103291	0.7	146.976	0.800471	0.799444	0.733187	43.8702	0.00373023			916	0.148277	0.699796	46.5273	0.988568	0.52126	1.0434	11266.9	0.717682			916	0.0755202	0.7	72.1088	0.824728	0.798931	0.490793	30.8684	0.00361028
917	0.102369	0.7	147.008	0.800765	0.799419	0.733353	40.2386	0.00342346			917	0.148612	0.699887	46.3253	0.990319	0.521228	1.0338	11293.8	0.717754			917	0.0758308	0.7	72.1086	0.824522	0.79961	0.485743	37.2264	0.00447809
918	0.102354	0.7	146.976	0.800765	0.799805	0.732821	37.5857	0.00323314			918	0.148408	0.699913	45.7962	0.984539	0.521568	1.02128	11278.4	0.717847			918	0.0754939	0.7	72.1253	0.824728	0.799171	0.479599	43.8028	0.00518296
919	0.103359	0.699845	146.993	0.80097	0.799423	0.734256	48.8141	0.00413977			919	0.147378	0.69984	45.7624	0.984764	0.52208	1.03134	11152.5	0.712544			919	0.0758308	0.699735	72.1086	0.824728	0.79938	0.47701	40.4955	0.00488115
920	0.103291	0.7	147.011	0.800765	0.799854	0.732011	43.2237	0.00368169			920	0.148049	0.699873	45.9977	0.987548	0.521274	1.03383	11158.3	0.709626			920	0.0755058	0.7	72.1184	0.825405	0.798925	0.475039	33.001	0.0038795
921	0.102418	0.7	146.976	0.800765	0.799828	0.731325	27.6199	0.00240268			921	0.148702	0.699761	45.6517	0.986639	0.522459	1.03676	11278.7	0.717776			921	0.0754539	0.699863	72.1086	0.824728	0.799272	0.476998	56.7932	0.00666118
922	0.103291	0.7	146.956	0.800765	0.799343	0.733345	50.6168	0.00424802			922	0.148087	0.69965	45.266	0.979898	0.521133	1.03645	11259.2	0.718093			922	0.0758336	0.7	72.1086	0.825139	0.799728	0.47878	66.2322	0.00776263
923	0.103277	0.699162	146.976	0.800765	0.798127	0.73983	48.2518	0.00413511			923	0.148497	0.69968	45.2972	0.980419	0.521764	1.03696	11274.2	0.717593			923	0.0747062	0.7	72.1086	0.824728	0.799833	0.481756	47.858	0.00568919
924	0.102423	0.7	146.976	0.800765	0.798109	0.740789	43.6799	0.00374359			924	0.148747	0.699656	45.0482	0.975944	0.521192	1.03399	11304.8	0.717687			924	0.0757247	0.7	72.0973	0.824878	0.799848	0.484536	27.7005	0.00330175
925	0.102842	0.7	147.224	0.800765	0.798116	0.742791	36.9035	0.00306464			925	0.148589	0.699738	44.9994	0.974296	0.520649	1.03643	11295.9	0.717449			925	0.0758308	0.7	72.0884	0.824728	0.799767	0.486597	28.6083	0.00340159
926	0.102987	0.7	146.976	0.800765	0.798596	0.745124	48.3497	0.00413594			926	0.147753	0.699458	44.7816	0.973771	0.519407	1.03674	11244	0.717375			926	0.0758308	0.698951	72.0645	0.826534	0.798672	0.488786	32.7405	0.0039427
927	0.103291	0.7	146.976	0.800765	0.798776	0.743872	30.449	0.00257016			927	0.147656	0.699404	44.9129	0.974099	0.521438	1.03633	11229.5	0.717552			927	0.0758308	0.7	72.0579	0.824728	0.799242	0.487907	34.4631	0.00396832
928	0.103322	0.7	146.976	0.800682	0.799126	0.746521	27.6249	0.00230415			928	0.148002	0.699375	44.9962	0.979706	0.521243	1.03635	11259.5	0.717615			928	0.0758308	0.7	72.0645	0.824939	0.799663	0.488255	47.467	0.00564064
929	0.103311	0.7	146.976	0.802187	0.799866	0.74781	26.7625	0.002231			929	0.147614	0.699043	44.7588	0.972322	0.52126	1.02589	11233.4	0.717774			929	0.0758308	0.7	72.1072	0.840196	0.79988	0.487657	37.9805	0.00457799
930	0.102411	0.7	147.126	0.800765	0.799701	0.745659	25.443	0.002176			930	0.148804	0.699496	44.1136	0.963683	0.521121	1.01954	11312.9	0.717819			930	0.0758308	0.699896	72.0482	0.850634	0.799795	0.479953	32.5218	0.00376985
931	0.103291	0.7	146.976	0.800765	0.799833	0.750943	26.9706	0.00225721			931	0.148765	0.69987	43.6288	0.95697	0.521055	1.03655	11310.7	0.717598			931	0.0753191	0.7	72.0622	0.848908	0.799799	0.479822	39.1583	0.00456751
932	0.103312	0.7	146.976	0.800147	0.799843	0.750649	49.8758	0.00418441			932	0.148837	0.699838	43.4492	0.955735	0.521216	1.03657	11299.9	0.717835			932	0.0758668	0.7	72.032	0.866549	0.799891	0.481427	52.1267	0.00618963
933	0.10343	0.7	146.959	0.800765	0.79986	0.752521	45.9925	0.00388919			933	0.149012	0.69973	43.3705	0.954153	0.52117	1.03641	11323	0.71749			933	0.0754609	0.7	72.0645	0.877438	0.799099	0.480372	43.9179	0.00517133
934	0.103291	0.7	146.976	0.800765	0.799774	0.749508	22.5098	0.00188405			934	0.148759	0.699832	43.3732	0.954346	0.521199	1.03646	11289.3	0.715813			934	0.0758308	0.7	72.0645	0.877438	0.799682	0.477379	32.7821	0.00390384
935	0.103291	0.7	146.932	0.800765	0.799835	0.746531	40.9462	0.00339676			935	0.148765	0.699126	43.5463	0.956397	0.521624	1.03692	11316.9	0.717415			935	0.0758308	0.7	72.0645	0.877438	0.799163	0.474785	41.3736	0.00489829
936	0.103291	0.699704	145.977	0.800765	0.799735	0.745355	35.0474	0.00296534			936	0.148642	0.698586	43.3028	0.954002	0.521242	1.03654	11277.3	0.714654			936	0.0758308	0.7	72.0645	0.877438	0.799147	0.473015	32.3084	0.00387039
937	0.103291	0.7	145.588	0.800175	0.799818	0.746752	30.6156	0.00252078			937	0.149317	0.699874	43.2244	0.958875	0.52119	1.03646	11362	0.717471			937	0.0755334	0.7	72.0645	0.877438	0.799879	0.472811	34.5774	0.00409423
938	0.103291	0.7	144.989	0.800765	0.799651	0.74368	37.9813	0.00323054			938	0.149642	0.699886	43.2853	0.967637	0.52121	1.03607	11383.6	0.717279			938	0.075155	0.699991	72.0645	0.877489	0.799796	0.471484	37.7977	0.00454283
939	0.103247	0.699713	144.989	0.800765	0.799784	0.74302	73.2655	0.0062106			939	0.149417	0.69985	43.0954	0.968091	0.521281	1.0366	11366.7	0.717473			939	0.075502	0.7	72.0645	0.877438	0.799101	0.472002	40.7054	0.0048805
940	0.103306	0.69993	144.989	0.799878	0.79969	0.743703	45.6463	0.00388739			940	0.148655	0.699821	43.0759	0.968781	0.521553	1.03665	11280.3	0.714783			940	0.0741676	0.699949	72.0611	0.877511	0.79987	0.471459	44.2226	0.00530341
941	0.103295	0.7	144.989	0.800765	0.799553	0.740619	44.5784	0.00387188			941	0.149639	0.699913	43.1792	0.962821	0.521142	1.03715	11300.8	0.711687			941	0.0758308	0.7	72.0645	0.877438	0.799776	0.470816	39.3739	0.00468601
942	0.10328	0.7	145.489	0.801018	0.797625	0.744412	66.9402	0.00557415			942	0.149414	0.69992	43.0695	0.956008	0.52127	1.03762	11370.7	0.717008			942	0.0758308	0.7	72.0645	0.877438	0.799718	0.471747	27.9539	0.00333963
943	0.103291	0.699227	144.989	0.800424	0.79901	0.743188	58.7111	0.0049567			943	0.150207	0.699772	42.9743	0.960363	0.521244	1.03774	11423	0.71764			943	0.0758308	0.7	72.0645	0.877438	0.799252	0.471101	30.7068	0.00365311
944	0.102844	0.699158	144.989	0.800765	0.798903	0.740812	39.5234	0.00335772			944	0.149738	0.699861	42.8566	0.960283	0.521265	1.0364	11398.9	0.717351			944	0.0751039	0.695179	72.0645	0.877279	0.799746	0.470848	33.5365	0.00397301
945	0.103291	0.7	144.989	0.800765	0.799615	0.741625	37.4928	0.0031851			945	0.15069	0.699791	42.882	0.968734	0.520967	1.03646	11427.4	0.713975			945	0.0758217	0.7	72.0645	0.877438	0.799771	0.470575	34.6034	0.00412285
946	0.103273	0.7	145.005	0.800981	0.799727	0.74055	33.9633	0.00290633			946	0.150969	0.699894	42.8336	0.985772	0.521142	1.03657	11496.7	0.717046			946	0.0751497	0.7	72.0711	0.877438	0.799784	0.470413	36.8549	0.00443313
947	0.103304	0.7	144.592	0.800765	0.799545	0.739055	17.63	0.00147281			947	0.151185	0.699689	43.0165	0.988687	0.521122	1.0396	11529.6	0.716794			947	0.0758308	0.699999	72.0645	0.877103	0.7996	0.467897	40.1737	0.00456766
948	0.103287	0.7	144.989	0.800765	0.799758	0.736433	26.8466	0.00220978			948	0.152194	0.699572	43.0486	0.995362	0.521246	1.03277	11597.7	0.716538			948	0.0758308	0.69994	72.0645	0.877614	0.799745	0.468067	41.0418	0.00485178
949	0.100487	0.7	144.989	0.800912	0.799276	0.736516	40.9543	0.00354857			949	0.152189	0.699586	43.0962	0.994893	0.521097	1.03816	11578.5	0.716788			949	0.0758308	0.699853	71.8781	0.878323	0.799259	0.472715	43.4979	0.0051582
950	0.10083	0.7	144.938	0.800765	0.799826	0.734196	46.7292	0.00411495			950	0.152488	0.699809	43.0644	0.985597	0.521195	1.04552	11612.2	0.71665			950	0.0756221	0.7	72.0777	0.877438	0.79806	0.464707	38.2933	0.0045137
951	0.102345	0.698703	144.754	0.800957	0.799841	0.726756	43.5447	0.00373851			951	0.151987	0.699731	43.0939	0.973923	0.520505	1.05895	11571.5	0.716359			951	0.0758308	0.7	72.0682	0.877438	0.799033	0.465443	28.3494	0.00331686
952	0.103291	0.7	144.989	0.800799	0.799887	0.729056	42.1243	0.00351256			952	0.15324	0.69992	43.0535	0.973538	0.521265	1.05066	11657.2	0.716512			952	0.0758308	0.7	72.0622	0.877401	0.799071	0.467506	32.9419	0.00388248
953	0.102258	0.7	144.989	0.800765	0.799087	0.728444	38.8003	0.00324246			953	0.153587	0.699319	43.0408	0.974957	0.522356	1.04971	11685.9	0.716479			953	0.0758308	0.7	72.0645	0.877438	0.799827	0.46745	36.6907	0.00442032
954	0.103291	0.7	144.989	0.800765	0.799802	0.725911	54.8135	0.00458581			954	0.153023	0.699552	43.0065	0.98527	0.521099	1.05932	11626.7	0.713834			954	0.0758287	0.7	72.0507	0.879558	0.799343	0.467961	42.4108	0.00506906
955	0.101955	0.7	144.697	0.800765	0.799807	0.716663	32.7687	0.00283064			955	0.152703	0.699792	43.0137	0.963291	0.520668	1.05585	11461.8	0.706239			955	0.0758156	0.7	72.0645	0.877438	0.799837	0.469211	24.4899	0.00293327
956	0.102346	0.699558	144.989	0.800765	0.799645	0.726812	32.0611	0.0027348			956	0.152901	0.699883	43.0968	0.963194	0.519721	1.06598	11634	0.716611			956	0.0728997	0.7	72.0645	0.877773	0.799048	0.468904	29.6691	0.00368418
957	0.103069	0.7	145.062	0.801262	0.79947	0.72326	30.2732	0.00253323			957	0.153421	0.699856	43.025	0.969201	0.519225	1.05964	11674.1	0.716717			957	0.0757864	0.7	72.0645	0.877438	0.798895	0.467796	34.8318	0.00409006
958	0.103215	0.7	145.019	0.800765	0.799107	0.730728	40.2764	0.00341314			958	0.152625	0.699867	43.0261	0.969159	0.519219	1.08126	11620.4	0.716438			958	0.0754504	0.699788	72.0645	0.877438	0.799375	0.467808	37.8929	0.00450179
959	0.103291	0.7	142.222	0.799182	0.799594	0.714224	49.7788	0.00423791			959	0.152568	0.699566	43.0698	0.9615	0.518247	1.08426	11610	0.716237			959	0.0758327	0.7	72.0528	0.877353	0.799654	0.467853	42.9794	0.00512217
960	0.103291	0.7	144.989	0.801651	0.799848	0.711956	44.0706	0.00375539			960	0.154874	0.699451	43.0424	0.992946	0.517891	1.07819	11781.6	0.715636			960	0.0732339	0.7	72.0645	0.877438	0.799594	0.46778	28.0905	0.00336687
961	0.103233	0.7	144.989	0.800765	0.799859	0.714419	37.7231	0.00311986			961	0.156095	0.699755	43.0455	1.01389	0.516502	1.0782	11876	0.715799			961	0.070151	0.7	72.0645	0.878378	0.799206	0.467861	27.7844	0.00356745
962	0.103291	0.7	144.925	0.800765	0.799589	0.701839	33.1857	0.00280833			962	0.157331	0.699875	43.0788	1.01282	0.517392	1.0933	11972.6	0.715178			962	0.0758308	0.699989	72.0645	0.877438	0.799335	0.467994	32.4258	0.00379615
963	0.103317	0.7	144.989	0.800765	0.799293	0.707036	30.867	0.00259526			963	0.157765	0.699909	43.107	1.00315	0.517552	1.10421	12003.5	0.715057			963	0.0757925	0.7	72.0645	0.877505	0.799269	0.468723	33.5792	0.00396681
964	0.103291	0.7	144.989	0.800765	0.798776	0.703969	25.7229	0.00216403			964	0.158668	0.699702	43.0711	1.00801	0.518863	1.10651	12074.2	0.715125			964	0.0758308	0.7	72.2268	0.877438	0.799396	0.469494	36.4364	0.00430174
965	0.0836494	0.699864	145.082	0.802058	0.799801	0.706208	40.3609	0.00419562			965	0.158459	0.699778	43.0846	1.00547	0.519902	1.10444	12054.9	0.715264			965	0.075534	0.7	72.0645	0.877398	0.799	0.466896	38.2757	0.0045244
966	0.103291	0.7	145.162	0.800765	0.799774	0.705879	41.6682	0.00352079			966	0.159324	0.699313	43.0845	1.01082	0.520268	1.08683	12085.7	0.712764			966	0.0756677	0.695689	72.0645	0.877564	0.799652	0.469394	44.1435	0.00523605
967	0.103292	0.7	144.938	0.800765	0.7999	0.703651	41.5066	0.00358108			967	0.158626	0.699919	43.0614	1.02068	0.519819	1.07231	12085.6	0.715232			967	0.0758308	0.699979	72.0645	0.877564	0.799549	0.468716	64.2848	0.00769407
968	0.103238	0.698551	144.989	0.800765	0.799812	0.716784	20.0655	0.00165828			968	0.157504	0.699865	43.1726	1.03194	0.518865	1.06996	12012.6	0.715263			968	0.0753838	0.7	72.0645	0.877438	0.798649	0.469966	39.4647	0.0046979
969	0.102686	0.669698	144.989	0.800765	0.799912	0.716406	28.1263	0.00239757			969	0.158856	0.699893	43.1809	1.03452	0.51869	1.05295	11965.1	0.704991			969	0.0758308	0.7	72.0645	0.877731	0.79879	0.470868	29.5977	0.00350882
970	0.103291	0.7	144.989	0.800765	0.799596	0.712938	18.4023	0.00156695			970	0.159183	0.699778	43.1995	1.02657	0.518536	1.03714	12101	0.715232			970	0.0750581	0.7	72.0818	0.877307	0.799157	0.471854	28.2022	0.00335348
971	0.103291	0.7	144.989	0.800765	0.798234	0.709053	17.8755	0.00154552			971	0.157248	0.69985	43.3218	1.01323	0.518777	1.05655	11932.7	0.712287			971	0.0755019	0.7	72.039	0.877438	0.799342	0.470356	36.1595	0.00422962
972	0.103291	0.7	145.206	0.800812	0.799313	0.70696	30.6788	0.00261093			972	0.158681	0.699891	43.4337	1.00125	0.516553	1.03291	11977.9	0.715345			972	0.0755202	0.7	72.0747	0.877438	0.79926	0.468944	41.2015	0.00481842
973	0.103246	0.7	144.989	0.800765	0.798867	0.702058	28.1613	0.00231983			973	0.158658	0.699879	43.3922	1.00318	0.515817	1.03988	12061	0.715273			973	0.0758362	0.699143	72.0645	0.877438	0.799368	0.46851	42.9444	0.00511007
974	0.103291	0.7	144.989	0.80066	0.79934	0.70495	27.4661	0.00235936			974	0.157933	0.699866	43.2816	1.00046	0.515474	1.04533	12023.4	0.715251			974	0.0754149	0.7	72.0645	0.877438	0.798943	0.467664	37.4342	0.00440959
975	0.102843	0.698311	144.989	0.800703	0.799756	0.702052	45.0123	0.00378559			975	0.159533	0.699811	43.0672	1.01822	0.514952	1.03129	12140.8	0.71541			975	0.0754939	0.7	72.0645	0.877925	0.799166	0.468151	27.8575	0.00322027
976	0.103291	0.7	144.989	0.800765	0.799906	0.700174	42.1538	0.00355271			976	0.159714	0.699912	43.0923	1.00747	0.516461	1.02898	12143.9	0.714835			976	0.0663345	0.7	72.0645	0.877347	0.799803	0.468251	40.482	0.00543925
977	0.102916	0.7	144.989	0.800765	0.799861	0.696411	36.6644	0.0031366			977	0.159475	0.699819	43.2629	1.00488	0.517907	1.02917	12133.8	0.714853			977	0.0758308	0.7	72.0645	0.877438	0.799351	0.469132	31.3217	0.00369381
978	0.10281	0.7	144.989	0.800765	0.799826	0.691487	32.455	0.00273536			978	0.16017	0.699815	43.1728	1.00439	0.514129	1.03026	12177.5	0.714713			978	0.0743222	0.699751	72.0823	0.877438	0.799829	0.468245	34.4119	0.00405989
979	0.102462	0.7	144.823	0.800765	0.799894	0.687897	14.9689	0.00127551			979	0.159258	0.69923	43.1093	1.01092	0.514447	1.02838	12120.4	0.715267			979	0.0748915	0.7	72.0645	0.877438	0.799893	0.467923	59.0631	0.00703943
980	0.10118	0.7	144.989	0.802152	0.799804	0.681839	26.8466	0.00232649			980	0.159976	0.699847	43.001	1.01081	0.515015	1.0218	12048.9	0.705781			980	0.075172	0.7	72.0832	0.877602	0.79976	0.468129	74.0154	0.00884237
981	0.0944837	0.7	145.013	0.800765	0.799821	0.678438	45.321	0.00421937			981	0.161405	0.699761	42.9853	1.01043	0.514686	1.0202	12060.8	0.700333			981	0.0758273	0.699632	72.0645	0.877638	0.799619	0.4679	53.3142	0.00626233
982	0.0963281	0.7	144.989	0.800765	0.799102	0.678713	67.9308	0.00613471			982	0.160183	0.699744	43.3609	1.00663	0.512442	1.0364	12118.3	0.710218			982	0.0758308	0.7	72.0645	0.878714	0.799904	0.468017	29.8204	0.00355848
983	0.100309	0.7	144.989	0.800387	0.799855	0.679241	61.1242	0.00532369			983	0.161106	0.699567	43.3139	1.01423	0.51238	1.03649	12261.3	0.714332			983	0.0748487	0.7	72.0514	0.877438	0.799746	0.469247	30.5935	0.00366749
984	0.0988694	0.7	144.939	0.800755	0.799749	0.67677	36.1427	0.00325837			984	0.161201	0.699317	43.2966	1.01338	0.512361	1.03584	12270.6	0.714587			984	0.0758286	0.7	72.0645	0.877438	0.799627	0.470427	32.5199	0.00384405
985	0.0984327	0.7	144.989	0.801913	0.799511	0.676433	33.166	0.00300156			985	0.160807	0.699388	43.4498	1.00467	0.51234	1.03478	12235.3	0.714211			985	0.0734876	0.7	72.0821	0.877438	0.799741	0.469378	36.9028	0.0045198
986	0.0985325	0.7	144.989	0.800765	0.799525	0.676228	27.1316	0.00239685			986	0.161943	0.698567	43.2771	1.01313	0.512211	1.03403	12312.2	0.714454			986	0.0727253	0.7	72.0696	0.877438	0.79969	0.468645	44.3172	0.00539418
987	0.101175	0.699497	144.989	0.800451	0.798809	0.67573	24.1342	0.00205498			987	0.161735	0.699668	43.2686	1.01199	0.512409	1.03613	12265.6	0.711414			987	0.0754006	0.69994	72.0645	0.877438	0.799854	0.469603	37.2044	0.00442393
988	0.103205	0.699568	144.989	0.800903	0.798806	0.67741	42.57	0.00359745			988	0.162211	0.69983	42.9709	1.01431	0.512387	1.03733	12337.2	0.714529			988	0.0758124	0.7	72.0486	0.877438	0.799836	0.469225	30.4118	0.00357739
989	0.103291	0.7	144.989	0.800765	0.798332	0.676254	20.1545	0.00168865			989	0.162418	0.699814	42.7354	1.01276	0.512363	1.03714	12353.3	0.713917			989	0.0755015	0.7	72.0645	0.877941	0.799586	0.467529	32.4798	0.00378304
990	0.101465	0.7	144.989	0.800765	0.799497	0.677057	18.8713	0.00164122			990	0.163295	0.699928	42.2898	1.02532	0.512536	1.03424	12396.3	0.714149			990	0.0758165	0.7	72.0645	0.877379	0.79932	0.468074	35.9115	0.00424045
991	0.102309	0.7	144.946	0.800907	0.799114	0.676611	34.2022	0.00289365			991	0.162396	0.699878	42.1134	1.0257	0.512328	1.03462	12355.6	0.714392			991	0.0758368	0.699881	72.0953	0.877438	0.797398	0.468467	43.2416	0.00507121
992	0.103291	0.698903	145.192	0.800566	0.799459	0.67471	29.542	0.00248231			992	0.163904	0.699871	42.1612	1.0256	0.512319	1.03474	12423.1	0.714192			992	0.0731946	0.7	72.043	0.877795	0.797483	0.468612	32.196	0.00387401
993	0.103291	0.699763	144.989	0.800765	0.799791	0.676615	26.6847	0.0022255			993	0.163466	0.699732	42.1601	1.02649	0.512437	1.03703	12424.4	0.713344			993	0.075317	0.7	72.0577	0.877438	0.798234	0.469101	31.1603	0.00367412
994	0.103821	0.7	144.989	0.80087	0.79978	0.678064	49.0176	0.00412527			994	0.163156	0.699457	41.9901	1.02727	0.513749	1.04226	12413.5	0.713902			994	0.0752026	0.7	72.0416	0.877617	0.799281	0.468038	27.9205	0.00332544
995	0.102822	0.69881	144.989	0.800414	0.799894	0.676811	41.963	0.00354783			995	0.164057	0.699436	42.0344	1.02439	0.514678	1.03547	12439.4	0.714053			995	0.0758308	0.7	72.0085	0.877438	0.798892	0.467598	30.1657	0.00360555
996	0.103291	0.7	144.989	0.800765	0.799656	0.67559	33.9394	0.00282397			996	0.162959	0.698568	41.8979	1.02467	0.514174	1.04098	12388.3	0.714661			996	0.0758308	0.699629	72.0645	0.877438	0.798929	0.467337	34.848	0.00417707
997	0.103231	0.7	144.899	0.79995	0.799836	0.675197	30.0284	0.0025546			997	0.163694	0.697407	41.5461	1.02355	0.515107	1.04368	12450.5	0.713847			997	0.0758308	0.7	72.0354	0.877512	0.799457	0.468729	36.1381	0.0043539
998	0.103291	0.7	144.989	0.800765	0.799672	0.678502	26.7661	0.00225342			998	0.164054	0.698675	41.606	1.024	0.515647	1.03394	12459.9	0.713984			998	0.0756796	0.7	72.0632	0.877229	0.799557	0.466934	41.7227	0.00496481
999	0.103291	0.7	144.989	0.800765	0.799013	0.679389	46.243	0.0039113			999	0.162588	0.697504	41.5179	1.02378	0.516332	1.03572	12385.4	0.714106			999	0.0758308	0.7	72.0772	0.877545	0.799051	0.466444	35.7164	0.00418147
1000	0.10284	0.7	144.971	0.800476	0.79936	0.677451	40.0271	0.00335559			1000	0.16402	0.697097	41.3118	1.02327	0.515048	1.03385	12467.5	0.71325			1000	0.075821	0.7	72.0752	0.877438	0.799798	0.466077	41.8718	0.00496285
1001	0.103291	0.7	144.953	0.801	0.799351	0.677933	33.8997	0.00282471			1001	0.161837	0.698682	41.473	1.02281	0.515798	1.02983	12327.3	0.714422			1001	0.075525	0.7	72.0728	0.877446	0.799776	0.465734	31.9448	0.0037869
1002	0.103284	0.7	144.989	0.802158	0.799344	0.67742	17.2477	0.00145732			1002	0.160167	0.699649	41.0331	1.02206	0.51265	1.04263	12217	0.714628			1002	0.0755729	0.7	72.0603	0.877438	0.799489	0.466317	35.5218	0.00417925
1003	0.103258	0.7	145.011	0.800765	0.799847	0.677922	29.0487	0.00245584			1003	0.162988	0.699746	41.217	1.02301	0.514264	1.03199	12411.7	0.714171			1003	0.0758308	0.7	72.0557	0.877438	0.79974	0.466373	40.0617	0.00470688
1004	0.103291	0.699124	144.989	0.800463	0.799309	0.677291	27.7096	0.00241645			1004	0.16448	0.699792	40.9619	1.02078	0.512374	1.03298	12485.9	0.713191			1004	0.0754909	0.7	72.0557	0.877438	0.799412	0.46724	49.5238	0.00583612
1005	0.103308	0.7	144.845	0.800765	0.799822	0.675363	45.9241	0.00387242			1005	0.163949	0.698661	41.2693	1.02112	0.512366	1.03483	12471.5	0.713708			1005	0.0746927	0.7	72.0557	0.876847	0.798457	0.466724	39.0604	0.00470318
1006	0.103291	0.7	144.989	0.800765	0.799839	0.675868	41.4904	0.00355089			1006	0.163846	0.699257	41.032	1.01937	0.512249	1.03638	12455.5	0.71181			1006	0.0755121	0.699245	72.0557	0.877438	0.799598	0.466699	26.146	0.00308763
1007	0.103291	0.7	145.023	0.800765	0.799751	0.676165	36.555	0.00309838			1007	0.163729	0.699585	40.7633	1.01951	0.512491	1.03659	12464.7	0.713887			1007	0.0749052	0.7	71.864	0.877504	0.799672	0.466146	32.7272	0.00389067
1008	0.103291	0.7	144.989	0.800765	0.799659	0.675022	17.7977	0.00149139			1008	0.164626	0.699423	41.1633	1.01984	0.512449	1.0402	12482.6	0.713817			1008	0.0751615	0.7	72.0557	0.875594	0.799768	0.465045	33.7703	0.00404285
1009	0.102501	0.7	144.989	0.800765	0.799341	0.673065	26.9952	0.00230747			1009	0.16656	0.699711	41.1981	1.02022	0.512336	1.03907	12665.7	0.713397			1009	0.0758308	0.699629	72.0565	0.878202	0.799821	0.464117	33.0216	0.00393724
1010	0.103291	0.699886	144.989	0.801297	0.799584	0.67304	51.2279	0.00431911			1010	0.167096	0.699073	41.2955	1.01999	0.512585	1.04083	12706.4	0.713261			1010	0.0746806	0.699958	72.0545	0.877438	0.799631	0.462359	55.8705	0.00670893
1011	0.103263	0.699706	145.034	0.800765	0.798925	0.671139	46.5529	0.00391934			1011	0.168004	0.698879	41.2604	1.01934	0.512466	1.04241	12698.3	0.707874			1011	0.075519	0.7	72.0557	0.875431	0.799192	0.462479	44.6662	0.00533013
1012	0.100369	0.697637	144.989	0.799084	0.799455	0.669104	37.7303	0.00330401			1012	0.167363	0.699149	41.5356	1.02011	0.512676	1.03499	12736.5	0.713158			1012	0.0751123	0.7	72.0408	0.877438	0.799801	0.461585	38.0377	0.00454909
1013	0.103291	0.7	144.989	0.800765	0.799424	0.675535	33.2396	0.00281987			1013	0.167469	0.699595	41.446	1.02367	0.51502	1.03368	12715.9	0.710924			1013	0.0772805	0.7	72.0557	0.877438	0.799833	0.462189	27.8835	0.00323717
1014	0.103291	0.7	144.989	0.800765	0.799448	0.681024	26.6126	0.00221883			1014	0.167669	0.699387	41.2655	1.01899	0.518651	1.02978	12486.2	0.700046			1014	0.0772805	0.7	72.0557	0.877438	0.799696	0.462309	30.5353	0.0034293
1015	0.102392	0.7	144.889	0.800765	0.799678	0.683842	24.6225	0.00208943			1015	0.167445	0.699803	41.6551	1.02045	0.518942	1.02504	12729.9	0.712799			1015	0.0772805	0.7	72.0513	0.877438	0.799766	0.462026	33.9241	0.00392346
1016	0.103291	0.7	144.989	0.801086	0.799625	0.6825	46.3797	0.00390588			1016	0.166308	0.699747	41.576	1.02087	0.518367	1.02425	12640.5	0.710605			1016	0.0772805	0.699931	72.0557	0.877976	0.799857	0.462288	29.126	0.0034245
1017	0.103292	0.699661	144.989	0.800765	0.799305	0.685004	37.603	0.00321924			1017	0.168264	0.699224	41.5096	1.02303	0.519043	1.02798	12382.6	0.686606			1017	0.0763241	0.7	72.0376	0.876584	0.799503	0.462973	36.1603	0.00423844
1018	0.103291	0.7	145	0.800765	0.799192	0.68184	46.7597	0.00399815			1018	0.1638	0.699863	41.2548	1.01988	0.521271	1.02112	12482.2	0.713622			1018	0.0772805	0.7	72.0182	0.881878	0.799858	0.462486	38.3778	0.004446
1019	0.102409	0.699719	145.102	0.800765	0.799226	0.685533	28.2411	0.00240964			1019	0.165809	0.699872	40.7432	1.01741	0.526205	1.01064	12209.4	0.687285			1019	0.0772805	0.7	72.0557	0.876717	0.799253	0.461018	42.2591	0.00480571
1020	0.103291	0.7	144.989	0.800765	0.798429	0.687613	26.2885	0.00222238			1020	0.165091	0.699837	40.9033	1.01948	0.525569	1.01227	12312.9	0.697262			1020	0.0770965	0.7	72.0557	0.877438	0.799589	0.459664	50.268	0.00584649
1021	0.102299	0.7	144.989	0.799753	0.799305	0.685546	45.8849	0.00391693			1021	0.165612	0.69982	40.9053	1.021	0.524864	1.01311	12571.6	0.711772			1021	0.0772805	0.7	72.0557	0.877438	0.798892	0.458098	39.4868	0.00467423
1022	0.103291	0.7	144.989	0.800842	0.799427	0.690287	52.4879	0.00439517			1022	0.16273	0.699884	40.8256	1.02417	0.528474	1.00655	12279.9	0.714491			1022	0.0772805	0.7	72.0557	0.877798	0.798537	0.456706	28.9672	0.00336107
1023	0.102268	0.7	144.989	0.815758	0.799318	0.685782	38.525	0.00326587			1023	0.162652	0.699677	40.4257	1.02102	0.533385	0.997635	11922.4	0.682627			1023	0.0754418	0.7	72.0557	0.877438	0.799253	0.455058	31.1321	0.00371106
1024	0.102398	0.7	144.989	0.81218	0.798631	0.681365	19.076	0.00160223			1024	0.166918	0.699039	40.8051	1.01935	0.532841	0.996963	11591.4	0.642788			1024	0.0772805	0.7	72.0557	0.8775	0.799829	0.45302	31.3878	0.00366638
1025	0.103291	0.7	145.069	0.800765	0.799113	0.680352	18.1413	0.00153162			1025	0.16543	0.699836	40.3272	1.01686	0.533381	0.997029	11525	0.644572			1025	0.0772262	0.699705	72.0557	0.877438	0.799451	0.453172	36.5737	0.00432915
1026	0.102449	0.7	144.989	0.800765	0.799247	0.680822	17.3219	0.00147792			1026	0.166556	0.698904	40.1166	1.01984	0.533752	0.997288	11705.1	0.652743			1026	0.077267	0.7	72.0557	0.877238	0.798668	0.452693	39.8366	0.0046642
1027	0.103291	0.7	144.989	0.800765	0.799127	0.679148	15.8815	0.001352			1027	0.160241	0.699532	40.7397	1.01976	0.533506	1.00001	11554.4	0.667154			1027	0.077261	0.699502	72.0557	0.877438	0.799089	0.454243	41.1197	0.00480435
1028	0.0990094	0.7	144.989	0.802191	0.799007	0.681893	27.1781	0.0023453			1028	0.162535	0.699286	40.4668	1.0188	0.533323	0.996992	11332	0.644372			1028	0.0772805	0.699955	72.0557	0.877438	0.799749	0.458072	38.8501	0.00448975
1029	0.103261	0.7	144.989	0.800961	0.79868	0.682573	45.2137	0.00380711			1029	0.16403	0.699885	40.8976	1.02241	0.533463	0.997239	11174.3	0.6293			1029	0.0764035	0.7	72.065	0.876909	0.79978	0.458714	37.0143	0.00433917
1030	0.103291	0.7	144.989	0.800765	0.798372	0.67954	41.2257	0.00346408			1030	0.163318	0.699923	40.3415	1.01954	0.533427	0.997516	11169.9	0.632793			1030	0.0772176	0.7	72.0589	0.882379	0.799777	0.456778	32.8849	0.00380084
1031	0.103291	0.7	144.903	0.800765	0.798601	0.686031	20.0472	0.00172225			1031	0.161848	0.699783	40.4518	1.01814	0.532968	0.997267	11250.7	0.643762			1031	0.0772805	0.7	71.9869	0.877441	0.79984	0.45591	24.0289	0.0027573
1032	0.102369	0.7	144.989	0.800765	0.799617	0.686572	36.9337	0.00316845			1032	0.16244	0.69983	40.2167	1.01706	0.533371	0.997084	11205.4	0.638018			1032	0.0768263	0.699757	72.161	0.8776	0.799824	0.458659	36.1491	0.00417289
1033	0.103322	0.7	144.666	0.800765	0.799619	0.685377	30.3233	0.00259616			1033	0.160477	0.69976	40.4362	1.0156	0.533377	0.997099	11275.1	0.651854			1033	0.0773429	0.7	72.0557	0.877438	0.799896	0.458673	27.1171	0.00315791
1034	0.103291	0.698612	142.154	0.800765	0.799364	0.686145	28.1635	0.0024032			1034	0.161341	0.699933	39.9124	1.01598	0.533635	0.99722	11475.6	0.660444			1034	0.0769589	0.7	72.1542	0.877484	0.799819	0.455452	30.3418	0.00351295
1035	0.103338	0.7	142.271	0.800765	0.798736	0.689241	49.6914	0.00413814			1035	0.15317	0.699839	40.3323	1.01663	0.533359	0.997694	11521.1	0.69908			1035	0.0772805	0.7	72.0778	0.877438	0.799833	0.45357	33.3685	0.00384664
1036	0.103291	0.7	139.415	0.799242	0.797558	0.690163	48.2464	0.00413991			1036	0.160815	0.699835	39.8122	1.0162	0.533292	0.996735	11426.6	0.659454			1036	0.0758864	0.7	72.1152	0.877109	0.799693	0.453968	36.4445	0.00427894
1037	0.102928	0.7	139.403	0.800765	0.798885	0.68597	41.4686	0.003531			1037	0.162005	0.699939	39.8895	1.01732	0.532725	0.997324	11255.8	0.644022			1037	0.0769409	0.7	72.0263	0.877438	0.799844	0.456101	39.8128	0.00465041
1038	0.0880745	0.7	139.415	0.800765	0.799804	0.684887	62.4478	0.00622305			1038	0.159992	0.699768	39.5842	1.01702	0.532644	0.997115	11474.6	0.66576			1038	0.0758326	0.7	72.0557	0.877957	0.799756	0.456733	39.6336	0.00462199
1039	0.0877794	0.699459	139.962	0.800765	0.79986	0.687588	43.8848	0.00437659			1039	0.154029	0.699889	39.3778	1.01894	0.532411	0.998911	11601	0.700922			1039	0.0769647	0.7	72.0602	0.876926	0.799645	0.453447	25.0616	0.00290338
1040	0.0879494	0.699471	153.81	0.800765	0.799891	0.691413	44.1333	0.0044492			1040	0.161916	0.699814	39.1435	1.01819	0.533502	0.997075	11473	0.65811			1040	0.0769666	0.699622	72.0158	0.877438	0.799792	0.457478	28.3936	0.00334999
1041	0.0922155	0.7	157.107	0.800765	0.799858	0.692168	36.5446	0.00343554			1041	0.153574	0.699896	39.3481	1.01986	0.53322	0.997054	11237.7	0.678164			1041	0.0772805	0.7	72.0557	0.877438	0.799687	0.456169	32.1318	0.00377989
1042	0.103291	0.7	139.41	0.801011	0.799883	0.693744	45.7603	0.00385815			1042	0.162976	0.699922	39.892	1.01916	0.533252	0.996917	11450	0.652063			1042	0.0772805	0.7	72.0557	0.877438	0.799169	0.454303	35.8216	0.00409919
1043	0.103276	0.699841	139.37	0.800765	0.799692	0.681734	42.0598	0.00353853			1043	0.162872	0.699799	39.4722	1.01694	0.531389	0.997088	11677.6	0.666871			1043	0.0769741	0.7	72.0557	0.877438	0.799833	0.456793	38.5684	0.00451225
1044	0.102843	0.7	139.415	0.80125	0.799896	0.683379	35.0209	0.00295067			1044	0.164806	0.699856	39.2033	1.01683	0.534052	0.997187	11440.7	0.643849			1044	0.0758914	0.7	72.0557	0.877711	0.799777	0.462178	38.7466	0.00456608
1045	0.103291	0.7	139.415	0.800765	0.799591	0.68131	47.1616	0.00395687			1045	0.16397	0.699773	39.3403	1.01715	0.532717	0.996961	11636.6	0.658406			1045	0.0765481	0.699784	72.0693	0.876855	0.799754	0.461987	41.8931	0.0049182
1046	0.103266	0.7	139.415	0.800765	0.799874	0.679913	27.8268	0.00239651			1046	0.164854	0.699836	39.5169	1.01591	0.533249	0.997313	11474.4	0.645272			1046	0.0759241	0.699794	72.0874	0.877916	0.799816	0.460322	33.8814	0.00405539
1047	0.103291	0.7	139.415	0.80101	0.799776	0.678747	28.8479	0.00245409			1047	0.163894	0.699925	39.5667	1.0177	0.533208	0.997657	11826.9	0.672317			1047	0.0769611	0.699609	72.0557	0.877999	0.799862	0.462837	24.7984	0.00286621
1048	0.103291	0.7	139.406	0.800765	0.799864	0.676782	52.0252	0.00444986			1048	0.162722	0.699495	39.2448	1.01721	0.532552	0.997587	12016.9	0.688721			1048	0.0772805	0.7	72.0557	0.877438	0.799136	0.462653	15.5505	0.0018494
1049	0.0855744	0.7	139.415	0.800765	0.799806	0.677703	36.547	0.00374177			1049	0.154894	0.699794	39.3182	1.01669	0.532134	0.996855	11744.8	0.705281			1049	0.0772371	0.699843	72.0557	0.882126	0.799262	0.461742	32.7969	0.00383942
1050	0.101223	0.699887	139.314	0.800765	0.799326	0.677662	39.7963	0.00342891			1050	0.165354	0.699667	38.5316	1.01865	0.531482	0.997374	11217.1	0.626339			1050	0.0772805	0.7	72.0557	0.877879	0.798926	0.460398	34.9032	0.00408592
1051	0.102437	0.7	139.415	0.800914	0.799354	0.676937	35.8691	0.00309889			1051	0.165589	0.699373	38.0815	1.01656	0.533097	0.99705	11544.8	0.646377			1051	0.0772805	0.7	72.0557	0.877438	0.799065	0.459535	35.9438	0.00412839
1052	0.102493	0.7	139.415	0.801424	0.799841	0.67788	32.4055	0.00275344			1052	0.164994	0.699346	38.3951	1.01613	0.534514	0.997196	11903.9	0.672146			1052	0.0772945	0.7	72.0557	0.877436	0.799223	0.460393	51.6378	0.00587384
1053	0.101488	0.7	139.415	0.800765	0.79934	0.678464	27.3014	0.00233906			1053	0.164174	0.699119	38.5094	1.01566	0.535735	0.997082	11796	0.668329			1053	0.0765847	0.7	71.9033	0.877438	0.79933	0.458168	40.0422	0.0047013
1054	0.103013	0.7	139.44	0.800765	0.799568	0.678276	25.7272	0.00212865			1054	0.159466	0.699842	38.1112	1.01673	0.537513	0.997342	11696.1	0.681377			1054	0.0772805	0.7	72.0557	0.877438	0.799105	0.458978	38.5174	0.00441134
1055	0.103291	0.7	139.448	0.800971	0.799808	0.67835	43.0264	0.00367202			1055	0.14903	0.699909	37.9637	1.02031	0.537119	0.996842	11265.8	0.698781			1055	0.0772805	0.7	72.0557	0.876693	0.799915	0.458875	45.4942	0.00525984
1056	0.103291	0.7	137.973	0.800882	0.799786	0.677706	58.6978	0.00497165			1056	0.143877	0.699892	38.251	1.02401	0.560155	0.997825	10348.5	0.658221			1056	0.0770552	0.7	72.0557	0.877438	0.799888	0.456786	40.2707	0.00464452
1057	0.103042	0.7	139.438	0.800765	0.799883	0.676919	38.6719	0.0032756			1057	0.132775	0.699862	38.0701	1.0162	0.573794	0.997212	8744.72	0.591361			1057	0.0772805	0.7	72.0557	0.877438	0.799637	0.454307	31.1234	0.00360507
1058	0.0996002	0.7	139.417	0.800765	0.799858	0.674437	51.7412	0.00459131			1058	0.127371	0.699781	37.9057	1.01243	0.583151	0.997273	7283.55	0.503702			1058	0.0772805	0.7	72.0557	0.877438	0.799795	0.455466	32.0616	0.00373416
1059	0.102714	0.699781	139.415	0.800833	0.79977	0.671649	47.8662	0.00409934			1059	0.131065	0.699917	38.0159	1.01533	0.594584	0.996112	6380.2	0.424724			1059	0.0772826	0.699967	72.0475	0.877438	0.799624	0.453059	37.829	0.00433719
1060	0.103251	0.7	139.415	0.800765	0.799767	0.665634	28.6492	0.00240614			1060	0.12593	0.699857	38.1977	1.01184	0.604154	0.99605	5170.5	0.353783			1060	0.0773815	0.7	72.0557	0.877114	0.799748	0.453066	41.0295	0.00477989
1061	0.101492	0.7	139.102	0.800765	0.799823	0.66961	25.0999	0.00210551			1061	0.101988	0.699737	36.8412	1.00989	0.60651	0.994631	3942.5	0.328417			1061	0.0769612	0.7	72.0557	0.877438	0.799698	0.453803	23.458	0.00277332
1062	0.103291	0.7	139.415	0.80097	0.799814	0.67507	42.7898	0.00355542			1062	0.0806635	0.699525	36.6205	1.00549	0.608427	0.994321	2985.65	0.310677			1062	0.0772643	0.699018	72.0557	0.877438	0.799528	0.452045	27.5655	0.00318935
1063	0.103291	0.7	139.415	0.800765	0.799876	0.677301	38.0716	0.00323483			1063	0.0666388	0.699628	36.844	1.01151	0.608599	0.992186	2890.92	0.365166			1063	0.0772805	0.7	72.0395	0.877165	0.799383	0.450843	45.198	0.00518606
1064	0.10336	0.7	139.415	0.800552	0.799317	0.677286	32.8041	0.00270347			1064	0.0546665	0.699882	36.9343	1.01172	0.607844	0.992408	2344.06	0.35767			1064	0.0770509	0.7	72.0557	0.877394	0.79884	0.452425	46.7007	0.00541909
1065	0.103291	0.7	139.415	0.800765	0.799454	0.680259	15.9437	0.00136825			1065	0.0527578	0.699854	36.8158	1.00744	0.61435	0.988987	1787.86	0.282792			1065	0.0772688	0.699897	72.0557	0.878139	0.799551	0.451869	38.338	0.00443278
1066	0.103291	0.69988	139.415	0.801432	0.799577	0.683696	15.1617	0.00129079			1066	0.0352299	0.698299	36.4891	1.00669	0.609883	0.986471	1564.13	0.369139			1066	0.0772805	0.699007	72.0557	0.877438	0.799813	0.451878	23.8745	0.00272035
1067	0.103291	0.7	139.415	0.800765	0.799748	0.678999	14.195	0.00117806			1067	0.0304148	0.697964	35.9606	0.99953	0.610614	0.981919	1495.96	0.40896			1067	0.077166	0.7	72.0959	0.877438	0.799724	0.451655	27.0297	0.00305066
1068	0.103291	0.7	139.415	0.800765	0.79973	0.684915	13.6839	0.00116742			1068	0.0208886	0.69729	35.55	0.999989	0.610234	0.976574	1192.03	0.473525			1068	0.0769599	0.7	72.0557	0.877438	0.799804	0.452926	27.6711	0.00319604
1069	0.103093	0.7	139.415	0.800765	0.798409	0.682159	26.916	0.00231385			1069	0.0205474	0.697457	35.5	1.00639	0.610496	0.97569	1144.98	0.461842			1069	0.0772805	0.7	72.0557	0.877438	0.799661	0.454341	29.3621	0.00338194
1070	0.103291	0.7	139.415	0.800765	0.79971	0.686246	25.7313	0.00215991			1070	0.0151197	0.69934	35.3863	1.00308	0.610053	0.974967	1007.1	0.551592			1070	0.0772903	0.7	72.0557	0.877438	0.799363	0.453717	31.6902	0.00369433
1071	0.103269	0.7	139.415	0.800765	0.799067	0.686676	43.0892	0.00363719			1071	0.0120547	0.699847	35.4312	1.00766	0.610273	0.970675	950.048	0.655908			1071	0.0773013	0.69956	72.0557	0.877438	0.799475	0.452623	32.4394	0.00379694
1072	0.103291	0.7	139.415	0.801466	0.799417	0.68442	36.9026	0.00309593			1072	0.0125458	0.699906	35.3273	1.00409	0.610421	0.959449	968.827	0.641025			1072	0.0772764	0.699858	72.061	0.877438	0.799389	0.454441	51.5761	0.00598849
1073	0.103283	0.7	139.415	0.820854	0.799379	0.68527	34.0701	0.00288705			1073	0.0103405	0.698648	35.3936	1.00387	0.610409	0.956179	780.086	0.625573			1073	0.0772805	0.7	72.0353	0.877405	0.799652	0.455765	58.435	0.0067859
1074	0.103291	0.7	139.415	0.800765	0.798417	0.68288	30.4779	0.00256421			1074	0.0118121	0.6998	35.586	0.993372	0.612427	0.940041	822.29	0.576826			1074	0.0772805	0.699814	72.0802	0.877438	0.799487	0.456396	57.6895	0.00653819
1075	0.102694	0.7	139.415	0.800765	0.799029	0.681456	40.9547	0.00354831			1075	0.0116466	0.699866	35.4148	0.98669	0.629442	0.946036	824.62	0.585429			1075	0.0769591	0.69982	72.0557	0.877792	0.799323	0.457622	72.8385	0.00844448
1076	0.103291	0.7	139.415	0.800765	0.798583	0.681128	48.352	0.00405191			1076	0.0120786	0.699889	35.3097	0.969175	0.651544	0.942806	808.828	0.553059			1076	0.0772805	0.699675	72.0557	0.877438	0.798746	0.459233	40.6577	0.00468268
1077	0.103291	0.699945	139.771	0.800938	0.799048	0.677778	43.3728	0.00371137			1077	0.0158081	0.699837	35.3265	0.943532	0.679958	0.948124	687.762	0.358709			1077	0.0770142	0.7	72.0758	0.877888	0.798686	0.460116	47.8959	0.00556779
1078	0.101847	0.7	139.415	0.800765	0.799477	0.679012	40.8328	0.00348473			1078	0.0212092	0.698566	35.436	0.932448	0.695496	0.954245	688.32	0.267487			1078	0.0772805	0.7	72.107	0.877438	0.798845	0.460929	35.1056	0.00408928
1079	0.103291	0.698452	139.415	0.800765	0.798744	0.677646	36.3527	0.00310582			1079	0.0192043	0.69816	35.5526	0.922945	0.706809	0.959474	492.805	0.209447			1079	0.0772805	0.7	72.0739	0.877438	0.798976	0.460538	34.7765	0.0039919
1080	0.103369	0.7	139.415	0.800765	0.799012	0.677306	33.2856	0.00273935			1080	0.0271609	0.699841	35.6884	0.886069	0.70836	0.96009	522.759	0.158044			1080	0.0767944	0.7	72.1195	0.877438	0.799332	0.458742	52.9121	0.00608825
1081	0.103331	0.7	139.415	0.800765	0.79908	0.673461	31.751	0.00266053			1081	0.0341132	0.699865	35.9755	0.847389	0.709899	0.962479	468.32	0.112298			1081	0.0772293	0.699998	72.0606	0.877897	0.799318	0.459145	58.8416	0.00686921
1082	0.101335	0.699709	139.415	0.800685	0.799475	0.678586	27.9495	0.00241606			1082	0.0376045	0.699929	35.9924	0.844549	0.710446	0.959591	400.852	0.0882011			1082	0.076952	0.699909	72.0372	0.877164	0.799403	0.459721	40.2222	0.00472125
1083	0.103291	0.7	139.415	0.800567	0.799568	0.671554	26.4805	0.00220713			1083	0.0769963	0.699978	35.8747	0.811925	0.712207	0.959878	439.078	0.0469514			1083	0.0772805	0.7	72.0557	0.877208	0.7993	0.459213	42.1783	0.00480593
1084	0.103291	0.7	139.415	0.800765	0.799706	0.679181	27.3995	0.00236825			1084	0.109195	0.7	35.9525	0.812256	0.71492	0.95996	495.014	0.0375047			1084	0.0772871	0.7	72.0557	0.877438	0.799148	0.459025	43.795	0.00503697
1085	0.103294	0.69981	139.415	0.800889	0.799597	0.682805	50.1577	0.00426496			1085	0.110615	0.699958	35.948	0.812219	0.722846	0.959927	362.041	0.0271083			1085	0.0772805	0.7	72.0557	0.877229	0.799458	0.458594	24.1449	0.00278867
1086	0.103291	0.7	139.28	0.800676	0.799415	0.686283	44.2151	0.0036515			1086	0.154689	0.7	35.6698	0.82227	0.720569	0.959853	282.045	0.0149546			1086	0.0758801	0.698962	72.0557	0.877191	0.799545	0.459361	27.5213	0.00326704
1087	0.103429	0.698962	139.415	0.800729	0.79931	0.685454	58.7368	0.00501603			1087	0.160225	0.7	35.6876	0.826875	0.722236	0.959716	319.66	0.0162536			1087	0.0772805	0.7	72.0557	0.877438	0.798791	0.459552	32.7586	0.00381631
1088	0.0962835	0.699959	139.095	0.800765	0.799345	0.676607	43.5571	0.00383422			1088	0.158094	0.699937	35.6599	0.812175	0.725597	0.960396	248.511	0.012885			1088	0.0757831	0.7	72.0663	0.877599	0.798899	0.45951	35.7631	0.00425012
1089	0.0994661	0.7	139.429	0.800028	0.799135	0.677149	40.1586	0.00343447			1089	0.157096	0.69994	35.6717	0.812537	0.730524	0.961019	317.55	0.0165766			1089	0.0765851	0.7	72.0557	0.872783	0.799793	0.459968	41.1531	0.00483962
1090	0.103291	0.7	139.999	0.800765	0.799529	0.679109	24.7724	0.00206129			1090	0.155059	0.699806	35.6633	0.812267	0.734318	0.96151	255.599	0.0134221			1090	0.0770699	0.7	72.0557	0.877249	0.799775	0.459691	66.6672	0.00765313
1091	0.103291	0.7	140.519	0.800765	0.799479	0.674316	23.8572	0.00195431			1091	0.158435	0.699951	35.7004	0.812246	0.74387	0.959491	261.584	0.0133785			1091	0.0772805	0.7	72.0752	0.877438	0.799816	0.459308	36.0442	0.00421268
1092	0.103291	0.7	140.519	0.800765	0.799524	0.682445	22.3972	0.00188729			1092	0.158116	0.699828	35.6719	0.811849	0.751005	0.96216	258.392	0.0133084			1092	0.0770678	0.699776	72.0557	0.877255	0.799807	0.45923	39.0842	0.00458574
1093	0.103291	0.7	140.519	0.802205	0.799482	0.682345	21.5296	0.0018508			1093	0.157511	0.7	35.6671	0.812046	0.754833	0.965149	201.758	0.0105708			1093	0.0769596	0.7	72.0535	0.877438	0.799468	0.45991	30.5011	0.00355609
1094	0.103291	0.7	140.519	0.800765	0.79888	0.679435	21.4373	0.00185384			1094	0.164871	0.699376	35.6671	0.812434	0.758724	0.966323	142.121	0.00708704			1094	0.0772805	0.7	72.0734	0.877438	0.799521	0.46034	34.3773	0.0039372
1095	0.103291	0.7	140.519	0.800765	0.799608	0.676012	19.6149	0.0016519			1095	0.164062	0.699764	35.6632	0.812267	0.759357	0.964782	203.651	0.0101673			1095	0.077272	0.7	72.0557	0.877438	0.798769	0.460611	39.0689	0.00453628
1096	0.103291	0.7	140.519	0.800464	0.799428	0.674628	17.8978	0.00146893			1096	0.163089	0.7	35.6671	0.811927	0.760049	0.962811	187.268	0.0092906			1096	0.0771322	0.7	72.0557	0.877438	0.799876	0.463481	43.915	0.00515369
1097	0.103291	0.699956	140.519	0.800765	0.7993	0.668217	31.369	0.00263794			1097	0.162154	0.7	35.7092	0.805063	0.761135	0.962509	167.411	0.00837233			1097	0.0770581	0.699887	72.0557	0.877438	0.799612	0.465833	37.6254	0.00434424
1098	0.103291	0.7	140.519	0.800765	0.799331	0.663145	37.2741	0.00313976			1098	0.161864	0.7	35.6671	0.807245	0.762526	0.963726	147.819	0.0074855			1098	0.0758794	0.7	72.0599	0.877438	0.799859	0.464874	28.6312	0.00341432
1099	0.103286	0.7	140.519	0.800765	0.79944	0.668916	46.7058	0.00396768			1099	0.158037	0.7	35.669	0.809628	0.763399	0.963397	185.777	0.00948799			1099	0.0772805	0.7	72.0557	0.877344	0.799858	0.46345	29.7706	0.0033919
1100	0.102856	0.7	140.519	0.801304	0.799128	0.667118	43.9293	0.00376086			1100	0.155748	0.7	35.6671	0.812962	0.76227	0.970266	132.341	0.00697037			1100	0.0772805	0.699949	72.0692	0.877407	0.798999	0.462873	33.3153	0.00385144
1101	0.103248	0.699781	140.519	0.800765	0.798971	0.668089	38.6577	0.00328355			1101	0.158902	0.699969	35.6662	0.81228	0.761498	0.977242	127.57	0.00651568			1101	0.0772805	0.699948	72.0557	0.877103	0.799872	0.462633	37.0537	0.00430864
1102	0.103336	0.7	140.519	0.800765	0.79849	0.668289	33.4577	0.00281871			1102	0.159277	0.7	35.6671	0.812267	0.762961	0.974508	101.55	0.00522202			1102	0.0773114	0.7	74.1601	0.877438	0.79988	0.462158	40.9072	0.00475677
1103	0.100402	0.7	140.519	0.800726	0.798279	0.665212	30.4187	0.00267261			1103	0.159162	0.7	35.6671	0.812267	0.763763	0.97963	100.615	0.00517053			1103	0.0772805	0.699424	80.8964	0.877438	0.799809	0.461496	45.158	0.00521736
1104	0.103291	0.7	140.519	0.80461	0.797986	0.663883	14.2834	0.00122543			1104	0.159039	0.7	35.6671	0.812981	0.765082	0.981059	149.068	0.00764175			1104	0.0769462	0.7	75.8307	0.878491	0.799792	0.461683	48.3437	0.00559143
1105	0.103291	0.7	140.519	0.801045	0.79888	0.662872	25.9642	0.00219672			1105	0.159261	0.699889	35.6671	0.812404	0.763552	0.97285	117.742	0.00608504			1105	0.076813	0.7	72.058	0.877652	0.799139	0.46238	42.0142	0.00484483
1106	0.103291	0.7	140.519	0.800765	0.799543	0.657799	49.0526	0.00410914			1106	0.152819	0.699464	35.6671	0.81224	0.765814	0.972507	151.422	0.00810686			1106	0.0770311	0.7	72.0025	0.877438	0.799866	0.46245	44.3471	0.00519762
1107	0.103278	0.7	140.424	0.801216	0.79946	0.656037	54.721	0.00459074			1107	0.159261	0.699727	35.6753	0.812118	0.768961	0.974009	116.376	0.00598539			1107	0.0772805	0.7	72.0405	0.8775	0.79985	0.460364	32.6591	0.00380831
1108	0.103291	0.7	140.761	0.800765	0.798798	0.660171	34.8169	0.00295336			1108	0.157833	0.699721	35.5766	0.812233	0.774645	0.967202	164.553	0.00851758			1108	0.0770506	0.7	72.0557	0.877309	0.799828	0.460659	52.6727	0.00615243
1109	0.103267	0.699972	140.519	0.800765	0.799518	0.657165	30.7363	0.00256808			1109	0.159276	0.7	35.6772	0.812267	0.780676	0.967682	113.861	0.00577617			1109	0.0768192	0.7	71.9918	0.877526	0.799898	0.460811	57.0187	0.00664777
1110	0.103291	0.7	140.624	0.79997	0.799482	0.660271	19.2864	0.00160649			1110	0.156468	0.699585	35.6632	0.812179	0.781113	0.964938	107.664	0.00559187			1110	0.0771592	0.699679	72.0754	0.877322	0.799808	0.461249	60.6794	0.00704043
1111	0.100493	0.7	140.519	0.800765	0.799615	0.660277	23.1952	0.00197722			1111	0.159163	0.7	35.6671	0.81192	0.784246	0.965032	77.4315	0.00393093			1111	0.0770671	0.7	72.0557	0.877809	0.799808	0.463796	35.0457	0.00407657
1112	0.103291	0.7	140.519	0.800756	0.798876	0.654944	36.8172	0.00311097			1112	0.15851	0.7	35.6671	0.812267	0.783721	0.963809	105.736	0.00548304			1112	0.0770613	0.7	71.6858	0.877438	0.799856	0.464555	38.5334	0.00440972
1113	0.103306	0.699972	140.519	0.800765	0.798834	0.648895	29.7304	0.00252407			1113	0.159245	0.699286	35.673	0.812267	0.785095	0.961898	68.827	0.00360822			1113	0.0767963	0.7	72.0557	0.877438	0.799809	0.468472	41.5583	0.00486496
1114	0.103291	0.699921	140.71	0.800765	0.798206	0.649722	29.9244	0.00251857			1114	0.158778	0.7	35.6847	0.812251	0.785967	0.950194	129.933	0.00670797			1114	0.0770535	0.699899	72.0785	0.877438	0.799822	0.465864	49.1007	0.00572087
1115	0.101279	0.7	140.519	0.800765	0.798235	0.651318	25.9563	0.00219215			1115	0.159261	0.699943	35.6671	0.811786	0.787275	0.944747	111.339	0.0057854			1115	0.0773246	0.692341	72.076	0.877632	0.7997	0.468133	62.1268	0.00720622
1116	0.101039	0.7	140.439	0.800765	0.798452	0.652664	45.4862	0.00385443			1116	0.158922	0.699923	35.6671	0.812267	0.789046	0.947032	122.274	0.00630475			1116	0.0772805	0.7	72.0557	0.877438	0.799728	0.468201	37.3719	0.00433471
1117	0.102843	0.7	140.519	0.800765	0.798431	0.65069	46.6694	0.00390308			1117	0.159261	0.699693	35.6776	0.812267	0.792778	0.953349	123.852	0.00642223			1117	0.0772582	0.699919	72.0557	0.877438	0.799912	0.470583	58.681	0.00684537
1118	0.103247	0.7	140.516	0.800765	0.79825	0.646844	39.1553	0.00322571			1118	0.158706	0.7	35.6671	0.810273	0.794534	0.951273	130.045	0.00663511			1118	0.0769669	0.7	72.0557	0.877438	0.799671	0.472523	46.1102	0.00542218
1119	0.10193	0.7	140.519	0.79976	0.798326	0.647132	52.678	0.00446753			1119	0.158807	0.699805	35.6607	0.807577	0.796503	0.947382	85.8135	0.00443241			1119	0.0772805	0.699888	72.0557	0.877438	0.79981	0.472609	41.5037	0.00472264
1120	0.102664	0.7	140.567	0.800714	0.797711	0.64219	47.0677	0.00391697			1120	0.158557	0.699726	35.6968	0.809692	0.797629	0.940474	126.369	0.0064946			1120	0.0770814	0.7	72.2467	0.877341	0.799818	0.469829	51.4263	0.00590107
1121	0.103291	0.7	140.519	0.800765	0.79808	0.640368	26.2951	0.00222166			1121	0.159174	0.7	35.6671	0.812267	0.798212	0.942214	77.2898	0.00389989			1121	0.07626	0.7	72.0274	0.877559	0.799603	0.469215	38.752	0.00455732
1122	0.102209	0.699753	140.519	0.800765	0.799034	0.628147	43.4799	0.00366137			1122	0.159261	0.7	35.6671	0.812161	0.797792	0.923817	127.094	0.00659026			1122	0.0772805	0.7	72.0557	0.877438	0.799414	0.472317	23.9876	0.00273576
1123	0.103359	0.694897	140.519	0.801062	0.798482	0.632482	22.0881	0.00188019			1123	0.158931	0.7	35.6671	0.812267	0.798017	0.916839	110.051	0.00568768			1123	0.0740946	0.7	72.1251	0.877438	0.798745	0.471616	28.3055	0.00337599
1124	0.102396	0.7	140.507	0.800637	0.798933	0.634189	20.5886	0.00170266			1124	0.150902	0.699747	35.6671	0.811973	0.798149	0.916016	70.1419	0.00372461			1124	0.0772805	0.7	72.0557	0.878034	0.798953	0.470054	35.9421	0.0041771
1125	0.103291	0.7	140.519	0.800765	0.798501	0.634133	17.7041	0.00146097			1125	0.159261	0.699587	35.6671	0.812267	0.798418	0.916963	88.0176	0.00447593			1125	0.0772805	0.7	72.0309	0.877438	0.799367	0.469262	38.7474	0.00451702
1126	0.103291	0.7	140.519	0.800765	0.798476	0.632518	17.5545	0.00151854			1126	0.159261	0.699758	35.6671	0.812168	0.7983	0.919179	91.5291	0.00467654			1126	0.0740944	0.7	72.0794	0.877163	0.799571	0.467864	37.8856	0.00461713
1127	0.103291	0.7	140.563	0.800765	0.797728	0.638961	28.7002	0.00243285			1127	0.150574	0.7	35.6882	0.812237	0.798158	0.923658	98.0973	0.00532946			1127	0.0764903	0.7	72.0557	0.877438	0.799504	0.466914	38.3391	0.00445991
1128	0.103291	0.7	140.519	0.798235	0.797456	0.638417	14.136	0.00119396			1128	0.158631	0.699138	35.6671	0.812267	0.798009	0.924631	95.3283	0.00485481			1128	0.0762331	0.7	71.7365	0.877308	0.79981	0.467056	29.9385	0.00347503
1129	0.10292	0.7	140.519	0.800765	0.797597	0.632479	27.9969	0.00238747			1129	0.159217	0.7	35.6671	0.811714	0.798209	0.921994	133.873	0.00686503			1129	0.07663	0.7	72.0557	0.877438	0.799859	0.46788	32.4878	0.00379388
1130	0.103278	0.7	141.344	0.800893	0.799322	0.628676	44.3911	0.00378565			1130	0.158259	0.7	35.6671	0.812576	0.797904	0.920725	131.247	0.00677419			1130	0.0768991	0.7	72.0402	0.877116	0.799746	0.466281	34.1317	0.00404779
1131	0.101155	0.7	142.014	0.800376	0.799483	0.623521	38.554	0.00323928			1131	0.159235	0.7	35.6671	0.812328	0.797972	0.922813	104.281	0.00532182			1131	0.0772805	0.7	72.3576	0.876943	0.799818	0.466703	33.2702	0.00384874
1132	0.103291	0.69994	142.531	0.800765	0.799856	0.621304	48.3217	0.00412983			1132	0.158435	0.699711	36.2863	0.812565	0.797518	0.919517	64.6317	0.00336358			1132	0.0765948	0.7	72.0557	0.879753	0.799853	0.466401	23.6652	0.002749
1133	0.103291	0.699915	143.602	0.800765	0.799774	0.619075	37.1403	0.0031114			1133	0.157846	0.7	35.6671	0.812267	0.797589	0.914168	44.1982	0.00231173			1133	0.0766001	0.7	71.9848	0.877438	0.798718	0.466971	24.8293	0.00289249
1134	0.103291	0.7	143.602	0.800858	0.798757	0.618274	45.5377	0.00374171			1134	0.159261	0.7	35.6671	0.812267	0.79765	0.912563	51.4872	0.00261143			1134	0.0766115	0.7	72.0456	0.877438	0.799787	0.466013	26.3687	0.00310257
1135	0.102314	0.7	143.602	0.800765	0.799076	0.618789	40.5631	0.00339041			1135	0.157668	0.699582	35.6671	0.812267	0.797175	0.916137	65.6047	0.00337835			1135	0.0772805	0.699862	72.0557	0.877438	0.799764	0.465427	26.4758	0.00306743
1136	0.102403	0.7	143.602	0.800765	0.79842	0.617195	49.0886	0.00419321			1136	0.158528	0.7	35.6875	0.812267	0.797209	0.919659	93.0361	0.00478315			1136	0.0772805	0.7	72.0557	0.877688	0.799675	0.465878	32.2597	0.00376958
1137	0.103291	0.7	143.602	0.800797	0.798451	0.616244	40.3874	0.00342813			1137	0.159287	0.699976	35.6671	0.812248	0.796966	0.92308	106.836	0.0055281			1137	0.0772805	0.699695	72.0557	0.877438	0.799515	0.466741	33.9013	0.0038691
1138	0.102833	0.7	143.562	0.800765	0.798743	0.614	45.4256	0.00389682			1138	0.158766	0.7	35.6589	0.812267	0.797587	0.931392	84.7241	0.004278			1138	0.0772805	0.6999	72.062	0.875903	0.799632	0.46782	23.5138	0.00269429
1139	0.103291	0.7	143.602	0.800892	0.799575	0.614077	54.9935	0.00465709			1139	0.159261	0.7	35.6671	0.812566	0.797003	0.924402	71.1163	0.00363044			1139	0.0772805	0.7	72.0539	0.877469	0.799727	0.468455	27.9985	0.00325575
1140	0.100381	0.7	143.602	0.800765	0.799858	0.613832	42.7159	0.00371317			1140	0.159125	0.7	35.6582	0.812186	0.797443	0.927422	77.4862	0.00395343			1140	0.0772288	0.7	72.0557	0.877438	0.799311	0.471704	30.2051	0.00349917
1141	0.103291	0.7	143.434	0.800765	0.799683	0.613573	25.6362	0.0021548			1141	0.159261	0.7	35.7437	0.812267	0.797493	0.924377	77.0768	0.00389759			1141	0.0772805	0.7	72.0709	0.877438	0.799198	0.469038	36.9498	0.00426161
1142	0.10285	0.7	143.602	0.800765	0.799901	0.61371	43.4716	0.00366499			1142	0.157068	0.699898	35.6671	0.81237	0.797767	0.926409	106.241	0.005502			1142	0.0762485	0.7	72.0557	0.877438	0.799836	0.473374	38.3086	0.00449568
1143	0.103291	0.7	143.602	0.800765	0.799826	0.61335	19.3852	0.00163773			1143	0.157318	0.7	35.721	0.812185	0.79755	0.927117	118.287	0.00613425			1143	0.0765945	0.699842	72.0557	0.87788	0.799839	0.47219	24.9341	0.00286805
1144	0.103291	0.7	143.35	0.800765	0.799568	0.613338	16.9942	0.00141358			1144	0.159261	0.699904	35.6653	0.811995	0.797679	0.936242	101.407	0.00525205			1144	0.0772805	0.7	72.0557	0.877438	0.799871	0.47412	28.7477	0.00336153
1145	0.10335	0.7	143.602	0.800765	0.799281	0.614067	14.0952	0.00121211			1145	0.159241	0.7	35.6671	0.812267	0.79808	0.949234	90.2739	0.00464778			1145	0.0765704	0.7	72.0557	0.877438	0.799847	0.474528	33.0361	0.00377963
1146	0.103291	0.7	143.602	0.800765	0.798296	0.61474	23.8186	0.00206419			1146	0.157486	0.699991	35.6671	0.812617	0.798461	0.956266	108.902	0.00565728			1146	0.0772725	0.7	72.0557	0.876618	0.799579	0.477315	33.9738	0.00389044
1147	0.103291	0.7	143.602	0.80111	0.797994	0.613204	37.2295	0.00312579			1147	0.159211	0.7	35.6671	0.811656	0.79777	0.948466	67.0038	0.00338232			1147	0.0772805	0.7	72.0557	0.876863	0.799236	0.477028	35.9987	0.00420049
1148	0.103291	0.7	143.617	0.800765	0.797374	0.613412	33.3963	0.00288344			1148	0.156783	0.7	35.7208	0.812267	0.797919	0.950667	80.4776	0.00401487			1148	0.0767916	0.699983	72.0607	0.877664	0.79839	0.476836	43.3773	0.0050672
1149	0.103291	0.699916	143.602	0.800765	0.798312	0.613035	39.9281	0.00339193			1149	0.15908	0.699914	35.6689	0.812421	0.798047	0.954015	197.132	0.0102365			1149	0.077241	0.7	72.0888	0.877493	0.797943	0.475712	35.6532	0.00409609
1150	0.103291	0.7	143.602	0.800892	0.798086	0.611738	46.9928	0.00394545			1150	0.159194	0.7	35.662	0.81232	0.798156	0.94272	93.793	0.00479915			1150	0.0769668	0.7	72.0095	0.87745	0.797933	0.477075	29.8151	0.00352823
1151	0.103291	0.699718	142.596	0.80463	0.797796	0.611648	41.9587	0.00351871			1151	0.159202	0.7	35.6671	0.812535	0.797807	0.944603	81.1695	0.00406409			1151	0.0772805	0.7	72.0557	0.883694	0.798094	0.480434	26.7109	0.00314812
1152	0.103185	0.69992	143.602	0.800765	0.799832	0.611302	37.0407	0.00318181			1152	0.159261	0.7	35.6754	0.812298	0.798202	0.947466	96.5421	0.00494384			1152	0.076967	0.7	72.0557	0.877438	0.797973	0.480207	49.6808	0.00579
1153	0.101335	0.7	143.602	0.800765	0.799546	0.61235	29.7854	0.00257683			1153	0.159261	0.7	35.4463	0.812215	0.798544	0.947996	79.235	0.00408754			1153	0.0768387	0.7	72.029	0.877555	0.798761	0.47924	54.4249	0.00631345
1154	0.097159	0.699759	143.602	0.800765	0.799359	0.612854	38.1802	0.00336289			1154	0.159821	0.7	34.8829	0.812077	0.799	0.959349	96.4784	0.00487969			1154	0.0772606	0.699946	72.0557	0.879297	0.79942	0.473135	41.5627	0.00479725
1155	0.102857	0.699541	143.602	0.800839	0.799456	0.610671	44.2667	0.00376468			1155	0.159261	0.699833	34.4808	0.812267	0.798853	0.949757	73.5191	0.00380774			1155	0.0765177	0.7	72.0557	0.877438	0.798846	0.474356	33.9416	0.00394138
1156	0.10301	0.7	143.602	0.810012	0.79967	0.612517	37.3412	0.00320993			1156	0.159261	0.7	34.6253	0.812267	0.798139	0.951474	85.6157	0.00431716			1156	0.077227	0.699977	72.0438	0.877447	0.798953	0.474932	42.5555	0.00502664
1157	0.103291	0.7	143.602	0.80074	0.799758	0.61252	34.0913	0.00284775			1157	0.159261	0.7	34.4676	0.812388	0.797418	0.949603	106.435	0.00546028			1157	0.0770596	0.7	72.0697	0.877438	0.79972	0.476887	43.5501	0.00508191
1158	0.103291	0.7	143.602	0.800765	0.799879	0.613292	28.7289	0.00241081			1158	0.159261	0.699603	34.4788	0.812267	0.798456	0.94211	71.3785	0.00364683			1158	0.0772615	0.7	72.0557	0.877383	0.799768	0.476103	31.2332	0.0036114
1159	0.10237	0.699991	143.602	0.800531	0.799826	0.613945	45.0625	0.00391552			1159	0.155359	0.7	33.3333	0.812484	0.798147	0.944183	49.9027	0.00266474			1159	0.0772685	0.699998	72.0557	0.877511	0.799844	0.475563	46.5478	0.00533773
1160	0.102324	0.7	147.589	0.72006	0.799897	0.612635	39.1114	0.00326862			1160	0.159295	0.7	33.3333	0.812267	0.797723	0.944016	31.8367	0.00163353			1160	0.0772701	0.699368	72.0557	0.877938	0.799291	0.476807	46.2603	0.00529374
1161	0.102341	0.699739	143.602	0.633661	0.799808	0.612672	38.102	0.00326419			1161	0.159261	0.7	33.3354	0.812267	0.797586	0.942679	39.2581	0.00203151			1161	0.0768201	0.699662	72.0668	0.877438	0.799355	0.474962	48.2195	0.00557152
1162	0.103291	0.7	143.571	0.640226	0.79986	0.613159	35.3262	0.0029915			1162	0.15896	0.699151	33.3333	0.812012	0.797328	0.935091	123.257	0.00638651			1162	0.0770077	0.7	72.0557	0.877438	0.799729	0.4752	42.0762	0.00492039
1163	0.103291	0.7	143.602	0.633661	0.79943	0.61252	33.0463	0.00282535			1163	0.159261	0.699891	33.3333	0.812267	0.797238	0.937558	122.083	0.00622882			1163	0.076628	0.699206	72.1454	0.877438	0.799671	0.474397	39.1225	0.0045942
1164	0.103205	0.7	143.522	0.633497	0.799322	0.612639	29.1643	0.00243579			1164	0.158033	0.7	33.3333	0.812447	0.797728	0.94799	160.815	0.008291			1164	0.0771962	0.7	72.0557	0.878377	0.79916	0.475276	41.9532	0.00483976
1165	0.103291	0.7	143.602	0.633661	0.798781	0.61254	27.1712	0.00231832			1165	0.159261	0.699601	33.3333	0.812267	0.797182	0.93888	71.0724	0.00362262			1165	0.0772805	0.698922	72.1058	0.877438	0.799732	0.473772	35.8738	0.00413436
1166	0.103291	0.699841	143.617	0.633661	0.798684	0.612166	49.335	0.00411117			1166	0.159261	0.7	33.3333	0.812267	0.797923	0.935255	88.7179	0.00456631			1166	0.0772805	0.7	72.0557	0.877157	0.798556	0.475556	42.4774	0.00491417
1167	0.102324	0.7	143.602	0.633722	0.798948	0.612545	46.6007	0.00394993			1167	0.142174	0.698965	33.3514	0.812267	0.797186	0.92203	100.981	0.00594608			1167	0.0772722	0.7	72.0557	0.877843	0.79903	0.474418	30.1981	0.00353
1168	0.103173	0.7	143.625	0.633661	0.799815	0.61294	42.2662	0.00347324			1168	0.159258	0.698946	33.3444	0.813095	0.797707	0.926959	85.9589	0.00439335			1168	0.0772805	0.699623	72.0557	0.877519	0.798749	0.474548	33.2714	0.00383349
1169	0.103291	0.7	143.602	0.633661	0.799739	0.61469	39.2751	0.00330799			1169	0.159261	0.7	33.3333	0.812267	0.79763	0.927721	73.8871	0.00380803			1169	0.0772805	0.7	72.1122	0.877438	0.799652	0.475887	37.6491	0.00428178
1170	0.0972234	0.699844	143.462	0.634016	0.799293	0.616491	51.4397	0.00462638			1170	0.159261	0.7	33.3333	0.812303	0.797427	0.928397	86.4381	0.00436526			1170	0.0759147	0.7	72.0557	0.877746	0.799684	0.475686	34.8761	0.00410726
1171	0.101925	0.7	143.985	0.633661	0.799218	0.614508	36.3423	0.00308364			1171	0.157508	0.7	33.3333	0.81223	0.798216	0.94125	107.964	0.00562281			1171	0.0766029	0.7	72.0693	0.877438	0.799876	0.475627	22.9043	0.00266922
1172	0.103291	0.7	143.602	0.633655	0.798995	0.61507	32.1154	0.00270998			1172	0.159301	0.699536	33.3333	0.812267	0.798506	0.944036	74.7818	0.00383214			1172	0.0772805	0.7	72.0559	0.878027	0.799785	0.475529	24.7718	0.0028871
1173	0.103291	0.7	143.602	0.633661	0.799427	0.614622	28.7285	0.00242888			1173	0.157925	0.699797	33.3339	0.812524	0.798217	0.93321	95.2102	0.004945			1173	0.0772805	0.7	72.0214	0.881126	0.799866	0.475514	27.7806	0.00318618
1174	0.103291	0.699686	143.602	0.633826	0.799832	0.6143	25.8597	0.0021746			1174	0.159261	0.7	33.3333	0.812267	0.798558	0.943648	60.9565	0.00308074			1174	0.0772107	0.699879	72.201	0.877438	0.799426	0.474993	30.3076	0.00350908
1175	0.103291	0.7	143.602	0.633446	0.799628	0.613143	24.6076	0.00211218			1175	0.159261	0.7	33.3333	0.812267	0.798833	0.950039	72.1942	0.00378302			1175	0.0772715	0.7	72.0596	0.877438	0.799818	0.477349	34.7261	0.00407841
1176	0.101423	0.698335	143.602	0.633661	0.799663	0.613181	46.2199	0.00396301			1176	0.159287	0.7	33.3353	0.810339	0.79829	0.937037	48.5564	0.00249972			1176	0.0772805	0.7	72.0557	0.877529	0.799247	0.477906	34.2215	0.00396716
1177	0.102944	0.699772	143.833	0.633675	0.799813	0.61273	57.5244	0.00490539			1177	0.158567	0.7	33.3333	0.812267	0.798614	0.939642	52.8838	0.00274856			1177	0.0766181	0.7	72.0803	0.877438	0.798743	0.478286	20.0103	0.00235461
1178	0.103295	0.7	143.645	0.633661	0.799629	0.610696	37.6759	0.00309971			1178	0.158467	0.7	33.3333	0.812267	0.798491	0.941486	66.8503	0.00343998			1178	0.0772699	0.7	71.9998	0.877438	0.798912	0.484294	23.551	0.0027421
1179	0.103285	0.699716	143.602	0.633661	0.79938	0.610302	33.438	0.00284049			1179	0.156828	0.7	33.3392	0.812267	0.797815	0.937904	112.762	0.00589494			1179	0.0772742	0.69968	72.0819	0.877438	0.799646	0.486239	41.648	0.00479983
1180	0.102856	0.7	143.602	0.634009	0.79921	0.612989	31.8156	0.00264973			1180	0.158892	0.699775	33.3473	0.81194	0.797797	0.933018	161.994	0.00835015			1180	0.0767579	0.699775	72.0378	0.878051	0.799802	0.485821	45.3475	0.00534212
1181	0.103291	0.7	143.602	0.633346	0.798889	0.615762	37.8434	0.00319981			1181	0.157398	0.7	33.3333	0.812267	0.79781	0.936818	101.815	0.00523955			1181	0.0772805	0.7	72.0557	0.877438	0.799834	0.485945	33.0792	0.00384208
1182	0.102391	0.7	143.602	0.633661	0.798609	0.616374	26.9832	0.00228702			1182	0.159261	0.7	33.3333	0.812267	0.79848	0.941751	94.8516	0.00491497			1182	0.0772805	0.7	72.0557	0.877438	0.799725	0.487306	36.8382	0.00416483
1183	0.102806	0.7	143.602	0.633661	0.798794	0.617379	44.6097	0.00363328			1183	0.147424	0.7	33.3333	0.811733	0.798757	0.942019	80.4241	0.00442755			1183	0.0772366	0.7	72.0275	0.877438	0.799129	0.485847	42.293	0.00491114
1184	0.103291	0.7	143.602	0.633661	0.799312	0.618977	26.186	0.00219583			1184	0.158617	0.7	33.3366	0.789371	0.799023	0.94543	140.936	0.00722618			1184	0.0765005	0.7	72.0557	0.877541	0.799271	0.487446	48.9236	0.00572619
1185	0.103311	0.7	143.602	0.633661	0.798675	0.622881	23.4983	0.00196019			1185	0.158242	0.7	33.3333	0.798011	0.799297	0.950217	147.933	0.00761074			1185	0.0771516	0.699831	72.0557	0.877438	0.799859	0.484939	38.7401	0.0045226
1186	0.103291	0.7	143.602	0.633661	0.798379	0.625641	23.1606	0.00197279			1186	0.151528	0.7	33.3362	0.812386	0.799317	0.949689	112.548	0.00598228			1186	0.0760831	0.699924	72.0557	0.877438	0.79959	0.48743	39.4325	0.00464113
1187	0.103292	0.7	143.602	0.633661	0.799249	0.626619	37.6883	0.00315118			1187	0.158965	0.699973	33.3333	0.812396	0.799207	0.949607	150.104	0.00778588			1187	0.0769469	0.7	72.0557	0.877438	0.799445	0.489808	30.3213	0.00351036
1188	0.103291	0.7	143.602	0.633661	0.799711	0.629088	54.3658	0.00469407			1188	0.158322	0.7	33.3333	0.812267	0.799318	0.944652	84.9685	0.00438715			1188	0.0772805	0.699936	72.0557	0.877438	0.799329	0.491	32.425	0.00375066
1189	0.102371	0.7	143.567	0.633661	0.799599	0.628608	49.9073	0.00410326			1189	0.159209	0.7	33.3333	0.812267	0.799059	0.946798	74.9846	0.00384956			1189	0.0772059	0.7	72.0557	0.877438	0.799453	0.489353	35.7353	0.00414441
1190	0.102722	0.7	143.602	0.633661	0.799073	0.62684	49.5139	0.00422827			1190	0.159261	0.7	33.3333	0.812703	0.798761	0.941185	120.801	0.00626937			1190	0.0772777	0.7	72.077	0.877185	0.79896	0.489519	21.6446	0.00254176
1191	0.102015	0.7	143.602	0.634225	0.798744	0.633413	32.4783	0.00273509			1191	0.155125	0.699938	33.3333	0.812267	0.797867	0.934256	95.9837	0.0050546			1191	0.0772805	0.7	71.9989	0.877438	0.799705	0.490503	13.5368	0.00158128
1192	0.102871	0.7	143.602	0.633661	0.799167	0.635161	30.6706	0.00261416			1192	0.158822	0.7	33.3333	0.812758	0.797657	0.93129	79.9353	0.0040174			1192	0.0772805	0.7	72.0618	0.877438	0.799814	0.486344	16.1903	0.00188525
1193	0.103291	0.69998	143.607	0.634329	0.799788	0.637981	40.19	0.0033752			1193	0.159261	0.7	33.3333	0.811242	0.798727	0.92924	63.3431	0.00326803			1193	0.0772805	0.7	72.0557	0.877438	0.799825	0.489304	19.3334	0.00218641
1194	0.103291	0.7	143.476	0.633661	0.799749	0.636951	28.7102	0.0023923			1194	0.15854	0.7	33.3333	0.782694	0.798602	0.922351	74.9117	0.00387116			1194	0.0772907	0.69992	72.116	0.8782	0.799846	0.489914	42.8395	0.00500497
1195	0.103291	0.7	143.602	0.633661	0.799837	0.630679	27.026	0.00229982			1195	0.159261	0.7	33.3333	0.782142	0.79851	0.922705	85.3481	0.0043911			1195	0.0773017	0.699856	72.0536	0.878288	0.799798	0.490174	38.4988	0.0044717
1196	0.102384	0.7	143.602	0.638901	0.799862	0.631884	27.836	0.00235985			1196	0.159261	0.699809	33.3333	0.812267	0.79892	0.919937	98.3963	0.00508542			1196	0.0772805	0.7	72.0557	0.877382	0.799815	0.489135	41.8133	0.00483895
1197	0.103291	0.7	143.602	0.633661	0.799822	0.624466	24.7851	0.00203499			1197	0.158791	0.7	33.3333	0.812378	0.799051	0.933441	80.4323	0.00416821			1197	0.0772487	0.7	71.9056	0.877438	0.799746	0.491644	31.9287	0.00370036
1198	0.103291	0.7	143.602	0.633661	0.799366	0.626696	23.7218	0.00193034			1198	0.159261	0.7	33.3333	0.814508	0.799146	0.926702	59.9829	0.00310439			1198	0.076999	0.699644	72.0557	0.877438	0.799623	0.49235	33.419	0.00390309
1199	0.103317	0.699904	143.602	0.633663	0.79956	0.618039	42.3557	0.00352116			1199	0.159261	0.7	33.3369	0.831179	0.79939	0.925999	67.2135	0.00343902			1199	0.0772805	0.7	72.0557	0.877438	0.799694	0.491839	19.6383	0.0022621
1200	0.103272	0.7	143.602	0.633707	0.79968	0.621442	39.0331	0.00328482			1200	0.159261	0.699791	33.3333	0.812267	0.79908	0.920852	83.5309	0.0042577			1200	0.0772429	0.7	72.0557	0.877573	0.799848	0.494497	46.0989	0.00528271
1201	0.10298	0.699753	143.602	0.633661	0.799682	0.620859	47.5261	0.00406768			1201	0.159261	0.7	33.3333	0.812267	0.799108	0.918305	122.616	0.00621267			1201	0.0771457	0.698538	72.0557	0.877438	0.799512	0.497596	59.6825	0.00691575
1202	0.103291	0.7	143.602	0.633778	0.799831	0.618062	32.7692	0.00277282			1202	0.159261	0.7	33.3333	0.812267	0.799318	0.918469	133.285	0.00682709			1202	0.0769617	0.7	72.0557	0.877438	0.799775	0.495201	26.6652	0.00310624
1203	0.103291	0.7	143.602	0.633661	0.799018	0.617045	29.0179	0.00248765			1203	0.159023	0.699854	33.3333	0.812425	0.798771	0.916847	176.592	0.00907252			1203	0.0769095	0.699708	72.039	0.877608	0.799767	0.500451	24.1137	0.00279499
1204	0.10326	0.699671	143.602	0.633661	0.79903	0.618874	28.5492	0.00241921			1204	0.159261	0.7	33.3333	0.811862	0.798386	0.917187	100.426	0.00515029			1204	0.0762624	0.7	72.0557	0.877438	0.798971	0.498342	32.7004	0.00383657
1205	0.102392	0.7	143.602	0.633661	0.799777	0.61809	28.6648	0.00246936			1205	0.159314	0.7	33.3333	0.812267	0.798907	0.910083	116.834	0.00604133			1205	0.0772817	0.7	72.0557	0.877438	0.799259	0.500821	20.1113	0.00231881
1206	0.103291	0.7	143.602	0.633562	0.799148	0.618183	29.0334	0.00246091			1206	0.158733	0.699824	33.3333	0.812267	0.798765	0.91615	117.562	0.00607368			1206	0.0772805	0.699559	72.1387	0.878122	0.799656	0.496543	42.3066	0.00488044
1207	0.103291	0.7	143.75	0.633754	0.799863	0.618942	27.7576	0.00235683			1207	0.159261	0.699911	33.3333	0.812267	0.799015	0.920183	92.6889	0.00479735			1207	0.0772805	0.7	72.0557	0.878305	0.799227	0.49953	25.1421	0.00291601
1208	0.103281	0.7	143.544	0.633927	0.799813	0.616521	50.9294	0.00434312			1208	0.159261	0.699686	33.3333	0.812232	0.799636	0.918931	112.975	0.00577591			1208	0.0772805	0.699857	72.0557	0.877168	0.799821	0.495825	43.581	0.00506419
1209	0.103322	0.7	143.602	0.633661	0.799728	0.615485	25.89	0.00218523			1209	0.155646	0.699546	33.3363	0.812267	0.799632	0.919385	99.0943	0.00516888			1209	0.0772751	0.7	72.0557	0.877995	0.799807	0.49245	45.5748	0.00530227
1210	0.102382	0.7	143.6	0.633661	0.799168	0.618605	25.1964	0.00210039			1210	0.156904	0.7	33.3333	0.812457	0.799646	0.915435	78.6258	0.00405867			1210	0.077292	0.7	72.0557	0.877206	0.79969	0.494859	46.5497	0.00536177
1211	0.103291	0.7	143.602	0.633661	0.799655	0.620577	24.5062	0.00210341			1211	0.157982	0.7	33.3402	0.812386	0.799474	0.915953	55.0631	0.00286076			1211	0.0772805	0.699375	72.7348	0.880046	0.799354	0.48975	36.6552	0.00424881
1212	0.103316	0.7	143.492	0.634713	0.799696	0.620772	23.0765	0.0019541			1212	0.156457	0.7	33.3333	0.812267	0.799658	0.913668	77.2028	0.00398259			1212	0.0771225	0.7	72.08	0.877937	0.79976	0.491112	43.4823	0.00500042
1213	0.102855	0.7	143.602	0.633661	0.799871	0.618304	38.567	0.00330856			1213	0.156141	0.7	33.3333	0.812267	0.79982	0.913892	67.9364	0.00355185			1213	0.0772805	0.7	72.0557	0.877438	0.799867	0.490259	28.3646	0.0032778
1214	0.103291	0.7	143.63	0.633548	0.799726	0.616419	47.3202	0.00401591			1214	0.157519	0.7	33.3333	0.812267	0.799894	0.912087	78.203	0.00403522			1214	0.0772805	0.699524	72.0557	0.877841	0.799759	0.492832	26.5139	0.00313242
1215	0.0960153	0.7	143.113	0.633661	0.799607	0.615991	31.928	0.00283382			1215	0.15667	0.7	33.3333	0.812271	0.79894	0.911074	93.4651	0.00486453			1215	0.0772805	0.7	72.0557	0.877438	0.799681	0.491386	30.1878	0.00354956
1216	0.103291	0.7	129.917	0.633661	0.799736	0.615592	15.4262	0.00130468			1216	0.161406	0.699712	33.3333	0.81244	0.798838	0.906092	96.9151	0.00494163			1216	0.0772805	0.7	72.0557	0.877438	0.799342	0.493532	35.7939	0.00411625
1217	0.103291	0.7	129.76	0.633608	0.799743	0.61543	29.4419	0.00247437			1217	0.1639	0.7	33.3333	0.812267	0.798022	0.903108	58.1884	0.00292169			1217	0.0772805	0.6996	72.0918	0.877438	0.799818	0.498482	40.4076	0.00474278
1218	0.103291	0.7	129.998	0.633661	0.79985	0.616818	28.275	0.0022896			1218	0.163857	0.699878	33.3333	0.812267	0.798999	0.901936	68.1933	0.00341778			1218	0.0772805	0.7	72.0856	0.877438	0.799764	0.498652	46.1854	0.00536134
1219	0.102302	0.7	129.917	0.633661	0.799625	0.618317	56.6408	0.00474405			1219	0.163684	0.7	33.3333	0.812267	0.799794	0.900703	78.4506	0.00387683			1219	0.0772805	0.7	72.0557	0.877608	0.799142	0.498611	39.0537	0.00453252
1220	0.103291	0.699725	129.917	0.633523	0.799819	0.614909	54.6683	0.00463761			1220	0.159744	0.7	33.3337	0.812267	0.799556	0.900537	93.4194	0.00476967			1220	0.0772731	0.7	72.0603	0.877438	0.799712	0.4955	38.3993	0.0044639
1221	0.103291	0.7	129.881	0.633661	0.79981	0.612137	75.4429	0.00629658			1221	0.159798	0.7	33.3333	0.812911	0.799808	0.901016	123.655	0.00627367			1221	0.0772243	0.695587	72.0557	0.877438	0.799771	0.495312	27.7608	0.00319486
1222	0.103291	0.7	129.917	0.633661	0.799847	0.610933	98.8718	0.00830824			1222	0.158313	0.699403	33.3345	0.812267	0.799758	0.902725	118.32	0.00601425			1222	0.0772805	0.7	71.9843	0.877438	0.799798	0.496394	17.6956	0.00206832
1223	0.103256	0.7	129.917	0.633661	0.79979	0.610676	47.2835	0.0039358			1223	0.062851	0.7	33.3333	0.812267	0.799161	0.901243	78.8141	0.0103623			1223	0.0772805	0.7	72.0557	0.877438	0.799678	0.490356	21.1197	0.00245383
1224	0.1033	0.7	129.917	0.633661	0.799443	0.61122	24.2263	0.00202617			1224	0.0381941	0.699909	33.3333	0.812369	0.799882	0.902326	90.0859	0.0193031			1224	0.0769288	0.7	71.7823	0.877438	0.799687	0.487851	23.5463	0.00270752
1225	0.10289	0.7	129.819	0.633624	0.799906	0.610578	46.8948	0.00404921			1225	0.0678873	0.7	33.3379	0.812025	0.799739	0.90225	116.045	0.013942			1225	0.0769573	0.7	69.6056	0.877438	0.799124	0.485462	27.8144	0.00326971
1226	0.102425	0.699743	129.917	0.633809	0.799323	0.611942	42.9662	0.00367045			1226	0.0616939	0.699969	33.34	0.812309	0.799037	0.900216	67.8063	0.00907919			1226	0.0772944	0.699966	68.9171	0.875687	0.799705	0.48644	44.8712	0.00525309
1227	0.0980379	0.699879	129.917	0.636851	0.799898	0.610516	39.0438	0.00348383			1227	0.15882	0.7	33.4245	0.812267	0.79931	0.900155	71.2346	0.00368913			1227	0.0767878	0.7	68.9558	0.877288	0.799647	0.485523	45.9206	0.00534955
1228	0.103291	0.69997	129.917	0.633661	0.799276	0.608631	73.7182	0.00625767			1228	0.15973	0.7	33.3333	0.812267	0.799645	0.902939	83.1326	0.00417375			1228	0.0772805	0.7	67.3391	0.877438	0.799642	0.486449	37.064	0.00428349
1229	0.102933	0.7	129.917	0.633661	0.799018	0.606128	52.836	0.00450335			1229	0.16015	0.7	33.3333	0.813083	0.799363	0.902174	100.13	0.00513241			1229	0.0772528	0.7	67.3391	0.877438	0.799403	0.485834	39.666	0.00457341
1230	0.103284	0.7	129.917	0.633661	0.79803	0.604059	44.7902	0.00379486			1230	0.160464	0.7	33.3333	0.812466	0.799542	0.903443	85.0622	0.00429822			1230	0.0772805	0.699866	67.3823	0.877438	0.799297	0.482037	41.3913	0.00485243
1231	0.103291	0.697276	129.883	0.633661	0.797225	0.60075	44.6021	0.00368655			1231	0.158888	0.699954	33.3333	0.812267	0.799707	0.903163	73.6308	0.00377024			1231	0.0772396	0.69961	67.4905	0.877488	0.799012	0.482414	47.8632	0.00561307
1232	0.103291	0.7	128.493	0.633974	0.796559	0.599969	29.5652	0.0025098			1232	0.159735	0.7	33.3371	0.812265	0.798419	0.90271	89.7826	0.00465829			1232	0.07728	0.7	67.4665	0.877438	0.799178	0.478469	59.1573	0.00683007
1233	0.103291	0.7	128.428	0.633661	0.797826	0.594374	27.6147	0.00236801			1233	0.159977	0.699906	33.3333	0.81587	0.799457	0.907784	139.623	0.00710218			1233	0.075732	0.699904	67.3391	0.877294	0.799238	0.478084	60.5327	0.00713867
1234	0.102353	0.7	128.388	0.63325	0.798044	0.58771	53.9401	0.00461823			1234	0.159665	0.699933	33.3333	0.812174	0.799485	0.907162	113.275	0.00574119			1234	0.0767236	0.7	67.349	0.877438	0.799312	0.480649	43.1336	0.00502078
1235	0.101368	0.7	126.991	0.633661	0.7992	0.588785	27.6652	0.00241459			1235	0.159036	0.7	33.3333	0.81185	0.799625	0.908653	104.225	0.00538405			1235	0.0772805	0.7	67.4457	0.879531	0.798752	0.475295	36.803	0.00427947
1236	0.103291	0.699468	126.991	0.633661	0.799282	0.584497	49.4031	0.00415829			1236	0.160483	0.7	33.3333	0.812267	0.799175	0.907975	93.7821	0.00471951			1236	0.0763855	0.7	67.4799	0.877415	0.799234	0.478468	22.5914	0.00266084
1237	0.0988399	0.7	126.991	0.633661	0.799703	0.588129	47.0479	0.00422817			1237	0.158653	0.7	33.3333	0.812267	0.799315	0.905609	113.15	0.00580582			1237	0.0772805	0.7	67.3391	0.877438	0.798894	0.474804	25.8255	0.00298214
1238	0.102848	0.7	126.991	0.633708	0.79946	0.585359	45.3308	0.00382886			1238	0.159796	0.699983	33.3562	0.812044	0.799884	0.904514	65.5511	0.0033669			1238	0.0772805	0.7	67.3391	0.877438	0.799431	0.476854	16.5513	0.00190716
1239	0.101353	0.7	126.991	0.633661	0.799383	0.580097	24.0963	0.00206091			1239	0.160508	0.7	33.3333	0.812267	0.799844	0.900811	78.6001	0.00394616			1239	0.0772805	0.7	67.3391	0.87678	0.799556	0.475062	20.6576	0.00239546
1240	0.100735	0.7	126.991	0.633661	0.799653	0.584864	44.3058	0.00385045			1240	0.160545	0.7	33.3333	0.812267	0.799759	0.901101	48.3359	0.00251554			1240	0.0772894	0.7	67.3391	0.877438	0.799475	0.474953	23.4265	0.00272785
1241	0.103291	0.7	126.991	0.633661	0.799828	0.588582	40.3992	0.00339504			1241	0.141177	0.69997	33.3333	0.812625	0.799511	0.898899	103.875	0.00597459			1241	0.0772805	0.699488	67.3391	0.877438	0.799478	0.475696	25.7206	0.00297706
1242	0.102298	0.7	126.991	0.633906	0.799442	0.583116	32.6983	0.0027889			1242	0.158361	0.7	33.3333	0.811924	0.799809	0.90033	91.8648	0.00467886			1242	0.0772106	0.699773	67.3391	0.878781	0.799496	0.474482	36.9974	0.00421803
1243	0.103291	0.7	126.991	0.633361	0.799552	0.581799	31.3322	0.00269797			1243	0.160483	0.7	33.3333	0.812267	0.799831	0.903115	69.1187	0.00352244			1243	0.0771405	0.699874	67.3391	0.877592	0.799488	0.474384	34.8162	0.00414102
1244	0.102884	0.7	126.975	0.632897	0.799332	0.576616	30.629	0.00266114			1244	0.159701	0.699475	33.3872	0.812267	0.799731	0.902587	83.3608	0.00426914			1244	0.077343	0.7	67.3555	0.877438	0.799374	0.472633	39.1946	0.00458976
1245	0.103357	0.7	126.991	0.633661	0.798811	0.570383	28.7115	0.0024645			1245	0.152771	0.69989	33.3333	0.812267	0.799886	0.899777	102.319	0.00547331			1245	0.0772805	0.7	67.3278	0.877438	0.799274	0.471528	24.7133	0.00287618
1246	0.103291	0.699989	126.991	0.633661	0.799279	0.572522	46.898	0.00401125			1246	0.160153	0.7	33.3488	0.812267	0.799737	0.899083	105.213	0.00537474			1246	0.0766097	0.699869	67.324	0.877438	0.799411	0.470436	41.5667	0.00483061
1247	0.103256	0.699291	126.991	0.633661	0.798788	0.572951	39.4049	0.00324783			1247	0.15743	0.699885	33.3333	0.812436	0.799477	0.897749	87.6168	0.00449313			1247	0.0772805	0.7	67.3286	0.877438	0.799497	0.472193	45.2862	0.00524521
1248	0.10328	0.699989	126.991	0.633661	0.798817	0.570338	43.9642	0.00372964			1248	0.160483	0.7	33.3333	0.812267	0.798648	0.899366	82.7002	0.00423429			1248	0.0773246	0.7	67.3515	0.877438	0.799624	0.475703	34.6621	0.00398332
1249	0.103291	0.697963	126.991	0.633549	0.799845	0.568282	46.5444	0.0038815			1249	0.159697	0.699873	33.341	0.812267	0.799593	0.898008	78.2382	0.00400592			1249	0.0772805	0.7	67.3391	0.877438	0.799547	0.474389	36.5769	0.00421786
1250	0.103291	0.7	127.029	0.633795	0.799794	0.56275	43.2271	0.00365923			1250	0.159541	0.699467	33.3333	0.812267	0.799488	0.897922	130.332	0.00673408			1250	0.0772297	0.7	67.3391	0.877534	0.799493	0.473123	38.8435	0.00451686
1251	0.103351	0.7	127.104	0.633661	0.799831	0.563725	39.7673	0.00331786			1251	0.160483	0.7	33.3333	0.812472	0.799225	0.896928	130.044	0.00668779			1251	0.0769457	0.699855	67.3391	0.877334	0.799636	0.473781	47.2211	0.00540403
1252	0.102339	0.7	126.9	0.633661	0.799645	0.561844	37.483	0.00320255			1252	0.147556	0.7	33.3333	0.812267	0.799504	0.895758	123.622	0.00684893			1252	0.0773153	0.699877	67.3453	0.877504	0.799073	0.473764	36.4866	0.00422367
1253	0.103291	0.699675	116.382	0.633661	0.799644	0.565036	36.1171	0.00303084			1253	0.159673	0.7	33.3333	0.812267	0.798007	0.892317	100.483	0.00518026			1253	0.0766601	0.7	67.3391	0.877933	0.799499	0.473142	28.5105	0.00332588
1254	0.102915	0.7	104.871	0.633654	0.799182	0.571022	39.1069	0.00331974			1254	0.160491	0.69983	33.3379	0.812267	0.799827	0.89354	87.2635	0.00446151			1254	0.0770628	0.7	67.3471	0.877214	0.799514	0.47291	43.256	0.00498275
1255	0.102277	0.7	104.871	0.633809	0.799863	0.568448	38.5921	0.00330061			1255	0.160333	0.7	33.3333	0.811485	0.799819	0.892781	67.7137	0.00347669			1255	0.0772851	0.7	67.3391	0.877438	0.799476	0.472991	34.8127	0.00399237
1256	0.103291	0.7	104.871	0.633661	0.799774	0.556658	37.6774	0.00322159			1256	0.159896	0.7	33.3333	0.812112	0.799556	0.891585	112.926	0.00579632			1256	0.0772805	0.7	67.3391	0.877339	0.799491	0.474021	37.4179	0.00422198
1257	0.103291	0.7	104.936	0.633661	0.799796	0.560055	33.2956	0.00282281			1257	0.15974	0.7	33.3368	0.812267	0.799827	0.890061	86.7399	0.00436789			1257	0.0733548	0.7	67.3391	0.877438	0.799406	0.473767	23.7428	0.00283117
1258	0.102845	0.7	104.871	0.633661	0.799763	0.558132	33.1698	0.00283556			1258	0.158183	0.698582	33.3333	0.812207	0.799889	0.890816	138.321	0.00713919			1258	0.0772805	0.7	67.3184	0.877687	0.799521	0.475637	27.3786	0.00320154
1259	0.100923	0.7	104.886	0.630187	0.799843	0.554912	33.3743	0.00289558			1259	0.160608	0.699803	33.3333	0.812159	0.799857	0.891244	102.134	0.00524582			1259	0.0766307	0.7	67.378	0.877438	0.799309	0.473995	30.7079	0.00360657
1260	0.102822	0.7	104.855	0.633711	0.799797	0.553132	31.7675	0.00262585			1260	0.160432	0.699492	33.3333	0.812267	0.799804	0.89368	100.278	0.0051396			1260	0.0769419	0.7	67.3391	0.877867	0.799018	0.475222	33.5356	0.00397622
1261	0.10335	0.7	104.929	0.633661	0.799703	0.550467	46.6531	0.00395436			1261	0.160461	0.7	33.3933	0.812452	0.799664	0.897161	82.1639	0.00418445			1261	0.0772805	0.7	67.3397	0.877438	0.799633	0.475964	40.3888	0.00469979
1262	0.101993	0.7	104.871	0.633661	0.799844	0.552541	32.3227	0.00271849			1262	0.160483	0.699304	33.3333	0.813289	0.799858	0.89779	90.2681	0.00461289			1262	0.0771179	0.7	67.3582	0.877438	0.799478	0.473525	51.2877	0.00593276
1263	0.102856	0.7	104.871	0.633566	0.79983	0.55175	33.1643	0.00282294			1263	0.159881	0.7	33.3333	0.812177	0.799493	0.897057	56.8789	0.00292895			1263	0.0772805	0.699587	67.3391	0.877438	0.799487	0.473737	43.9071	0.0050583
1264	0.101952	0.7	104.874	0.633661	0.79991	0.55615	34.9683	0.00298072			1264	0.160409	0.7	33.3333	0.812267	0.799781	0.908786	65.4452	0.00331052			1264	0.0770459	0.69992	67.3391	0.877438	0.799525	0.473891	48.3517	0.00558425
1265	0.103291	0.7	104.871	0.633661	0.799901	0.560633	45.4349	0.00384234			1265	0.160178	0.7	33.3333	0.810117	0.799866	0.915071	75.9443	0.00389297			1265	0.0772405	0.7	67.3391	0.877438	0.799712	0.475384	56.1772	0.00649636
1266	0.103291	0.7	104.871	0.632907	0.799835	0.553364	30.6606	0.00258962			1266	0.160483	0.7	33.3333	0.812267	0.799823	0.897384	82.9682	0.00424023			1266	0.0772752	0.7	67.323	0.877877	0.799637	0.474254	41.2773	0.00473467
1267	0.103291	0.7	104.883	0.633661	0.799815	0.553206	30.4888	0.00254853			1267	0.160434	0.699726	33.3333	0.812324	0.799516	0.901641	104.973	0.00538271			1267	0.0772805	0.7	67.3391	0.878698	0.7995	0.474996	23.7361	0.00274321
1268	0.103219	0.699323	104.871	0.634146	0.799547	0.552724	30.4615	0.0026029			1268	0.160483	0.7	33.3333	0.812267	0.799366	0.897006	60.9292	0.00307216			1268	0.0743202	0.7	67.95	0.877438	0.799222	0.473778	27.5546	0.00335482
1269	0.103291	0.7	104.871	0.633727	0.799166	0.554387	28.3352	0.00239212			1269	0.157409	0.7	33.3333	0.811696	0.799393	0.899815	92.8814	0.00482754			1269	0.0772784	0.7	69.6831	0.87781	0.798963	0.470816	30.6535	0.00357459
1270	0.103291	0.7	104.871	0.633686	0.799737	0.552464	28.8059	0.0024397			1270	0.157469	0.7	33.3361	0.812267	0.79891	0.896753	112.773	0.00582411			1270	0.0772805	0.7	68.8722	0.877438	0.79895	0.470731	47.4052	0.00546013
1271	0.103291	0.699995	104.878	0.633661	0.799747	0.554443	51.7827	0.00432816			1271	0.159903	0.7	33.3333	0.812267	0.798745	0.897449	88.951	0.00450724			1271	0.0752423	0.699904	70.4393	0.877438	0.799692	0.471432	48.8117	0.00585248
1272	0.102834	0.7	104.958	0.633627	0.799868	0.551704	52.6717	0.00439279			1272	0.160003	0.7	33.3574	0.812539	0.799184	0.896585	125.073	0.00651269			1272	0.0770343	0.7	67.3391	0.877438	0.799692	0.468465	37.7298	0.00448831
1273	0.102302	0.7	104.871	0.633746	0.799651	0.550498	48.2993	0.00406903			1273	0.160335	0.7	33.3333	0.812157	0.79976	0.898123	103.129	0.00522426			1273	0.0772805	0.69956	67.3433	0.877438	0.799455	0.470019	31.4599	0.00370942
1274	0.102929	0.7	104.871	0.633661	0.799904	0.546707	55.4311	0.00470145			1274	0.160483	0.7	33.3333	0.810749	0.799399	0.89697	89.9728	0.00452487			1274	0.0772785	0.7	67.3374	0.877438	0.799691	0.466489	39.8628	0.00461017
1275	0.103242	0.699903	104.871	0.633661	0.799801	0.545815	71.3547	0.00606569			1275	0.160466	0.7	33.3425	0.809509	0.799855	0.895397	103.539	0.00525073			1275	0.0764193	0.699985	67.3391	0.877243	0.799652	0.467096	48.0917	0.00566219
1276	0.102864	0.69895	105.163	0.63342	0.799793	0.544173	50.647	0.00427165			1276	0.160483	0.69995	33.3333	0.808152	0.799689	0.903754	85.2136	0.00425951			1276	0.0770672	0.7	67.3279	0.877554	0.799694	0.462115	49.1094	0.00565198
1277	0.103291	0.7	104.871	0.633661	0.79964	0.544205	51.5443	0.00437695			1277	0.158493	0.7	33.3333	0.812267	0.799533	0.900089	96.5865	0.00499546			1277	0.0772747	0.7	67.3311	0.877438	0.799684	0.462028	38.5646	0.00442214
1278	0.103291	0.699935	104.871	0.638265	0.799417	0.54431	45.1781	0.00380837			1278	0.15623	0.7	33.3333	0.812175	0.79941	0.900504	88.3725	0.00458612			1278	0.0771685	0.7	67.3285	0.877531	0.799605	0.461209	63.36	0.0073314
1279	0.103251	0.699488	104.871	0.633661	0.799676	0.545415	45.2783	0.00383299			1279	0.161477	0.7	33.4334	0.813999	0.799416	0.897006	110.182	0.00549178			1279	0.0772805	0.7	67.346	0.874954	0.799071	0.458445	34.0205	0.00395365
1280	0.101747	0.7	104.871	0.638135	0.799191	0.54536	45.5138	0.00381924			1280	0.162798	0.69874	33.3494	0.812267	0.799557	0.895873	85.1213	0.00422755			1280	0.0772805	0.7	67.3391	0.877438	0.799079	0.455807	24.4674	0.00287265
1281	0.102927	0.7	104.968	0.633661	0.799326	0.546143	46.2476	0.00387123			1281	0.165097	0.6999	33.3333	0.812267	0.799634	0.894635	100.576	0.00487387			1281	0.0772805	0.7	67.3391	0.877265	0.799681	0.458645	27.3319	0.00314322
1282	0.103291	0.7	104.871	0.633661	0.799474	0.543482	34.2404	0.00287847			1282	0.164939	0.7	33.3373	0.812267	0.799419	0.897738	68.1359	0.00336688			1282	0.0769564	0.7	67.3435	0.877438	0.799639	0.453978	29.8001	0.00347326
1283	0.103291	0.699888	104.878	0.633661	0.799042	0.544113	60.783	0.00517606			1283	0.164214	0.7	33.3333	0.812267	0.798386	0.898826	76.7071	0.00376642			1283	0.0772337	0.7	67.3391	0.877438	0.799674	0.452533	34.7656	0.00395519
1284	0.103224	0.695884	104.871	0.633473	0.799632	0.540744	42.6249	0.00363644			1284	0.164206	0.7	33.3333	0.81229	0.79831	0.902859	79.8277	0.00400712			1284	0.0756803	0.7	67.3391	0.877438	0.799534	0.450735	38.149	0.00454866
1285	0.103271	0.7	104.871	0.633661	0.799715	0.541305	40.7383	0.00347327			1285	0.163228	0.7	33.3777	0.812267	0.798857	0.898572	84.1522	0.00414298			1285	0.0765797	0.7	67.3348	0.877438	0.798875	0.452735	48.3514	0.00560031
1286	0.101236	0.7	104.871	0.633523	0.799484	0.541213	40.4893	0.00343336			1286	0.164178	0.698021	33.3333	0.812267	0.799106	0.897212	97.4292	0.00485261			1286	0.0761071	0.7	67.3391	0.877438	0.799	0.454033	28.029	0.00328725
1287	0.103291	0.7	104.901	0.633661	0.798695	0.543503	41.9544	0.003587			1287	0.164936	0.7	33.3347	0.812388	0.799287	0.893031	128.142	0.0063104			1287	0.0766155	0.7	67.3391	0.880992	0.798319	0.450534	32.655	0.00375088
1288	0.103291	0.7	104.871	0.633661	0.799564	0.544848	39.3439	0.00336499			1288	0.163225	0.699789	33.3333	0.812267	0.799367	0.897997	108.3	0.00536992			1288	0.0765914	0.7	67.3524	0.877438	0.799541	0.450654	34.2743	0.00401742
1289	0.103291	0.7	104.871	0.633665	0.798819	0.544995	51.8515	0.00436788			1289	0.164461	0.7	33.3333	0.812267	0.799782	0.894643	126.336	0.00634818			1289	0.0772805	0.7	67.3425	0.877741	0.799612	0.450282	38.1484	0.00442214
1290	0.102966	0.699286	104.896	0.633634	0.799645	0.545691	48.9793	0.00412582			1290	0.164949	0.7	33.3333	0.812267	0.799832	0.894354	95.8988	0.00471837			1290	0.0772706	0.699993	67.3391	0.879467	0.799571	0.448602	58.6062	0.00673788
1291	0.103291	0.7	104.871	0.63466	0.79982	0.54474	36.0893	0.003024			1291	0.163783	0.7	33.3333	0.812131	0.799615	0.899228	96.7419	0.00473179			1291	0.0772131	0.699251	67.3383	0.877438	0.799641	0.450575	23.2552	0.00273865
1292	0.103291	0.7	104.846	0.633661	0.799339	0.5451	32.3613	0.00274304			1292	0.164952	0.7	33.3333	0.812393	0.799871	0.898574	90.1809	0.00446992			1292	0.0772805	0.69959	67.3391	0.877438	0.799671	0.452565	24.8298	0.00292535
1293	0.102924	0.69952	104.92	0.633627	0.799855	0.544481	50.0837	0.00419451			1293	0.161009	0.7	33.3333	0.812267	0.79975	0.891493	121.502	0.00611346			1293	0.0772805	0.7	67.3197	0.877438	0.799071	0.448438	24.1215	0.0027804
1294	0.102367	0.7	104.871	0.633647	0.799923	0.544017	49.5472	0.00415409			1294	0.1627	0.6979	33.3368	0.812267	0.799578	0.890669	105.774	0.00533866			1294	0.0772805	0.699902	67.3391	0.877438	0.799328	0.449044	15.1063	0.00171922
1295	0.102644	0.7	104.43	0.633661	0.799786	0.544299	49.1681	0.00415191			1295	0.164967	0.7	33.3333	0.812267	0.799388	0.891126	81.7449	0.00394255			1295	0.0769409	0.7	67.3283	0.877438	0.799615	0.448125	32.1091	0.00369831
1296	0.103304	0.7	104.86	0.633661	0.799837	0.546677	34.354	0.00286973			1296	0.164193	0.7	33.3333	0.812359	0.798727	0.8942	98.9778	0.00494984			1296	0.0625626	0.7	67.3272	0.877438	0.799619	0.445736	30.4348	0.00439391
1297	0.103291	0.699951	104.871	0.63327	0.799812	0.548229	32.6124	0.00275924			1297	0.164612	0.7	33.3333	0.811325	0.799542	0.891301	100.757	0.00499177			1297	0.0501707	0.699961	67.2989	0.877275	0.799293	0.446007	47.3725	0.00841568
1298	0.103291	0.7	104.871	0.635702	0.799877	0.547839	32.4175	0.00274806			1298	0.164946	0.699702	33.3333	0.812267	0.799452	0.892817	63.9313	0.00309882			1298	0.0425108	0.699967	67.3391	0.872679	0.799612	0.444347	27.4727	0.00581137
1299	0.101292	0.7	104.878	0.633661	0.79987	0.547917	31.4894	0.00269555			1299	0.16463	0.7	33.3333	0.812267	0.798302	0.891086	98.3901	0.00483743			1299	0.0744586	0.699314	66.9594	0.873105	0.799547	0.443009	43.9744	0.0052241
1300	0.103291	0.7	104.871	0.633849	0.799689	0.54931	33.3028	0.0028388			1300	0.163883	0.7	33.3333	0.812267	0.799865	0.895133	85.6794	0.0042387			1300	0.0769467	0.699822	65.1245	0.868867	0.799697	0.441274	33.7414	0.00391303
1301	0.103215	0.7	104.88	0.633661	0.799597	0.551951	29.7273	0.00247756			1301	0.163545	0.7	33.3333	0.812337	0.799713	0.897939	68.0083	0.00342283			1301	0.0772805	0.7	65.0881	0.869291	0.79959	0.442581	35.8166	0.00414297
1302	0.102891	0.7	104.871	0.633661	0.799841	0.551361	31.91	0.00268387			1302	0.164949	0.7	33.3333	0.812267	0.799793	0.898856	76.9254	0.00385725			1302	0.0772637	0.7	67.3794	0.860482	0.799567	0.443415	39.1837	0.00455526
1303	0.102732	0.7	104.871	0.633661	0.799824	0.547561	51.0491	0.00436043			1303	0.165066	0.699979	33.3333	0.812267	0.799686	0.897475	119.661	0.00594942			1303	0.0767857	0.7	67.3456	0.860649	0.799693	0.445239	42.2993	0.00496889
1304	0.102437	0.699361	104.871	0.633661	0.799796	0.543053	46.2406	0.00393825			1304	0.164969	0.7	33.3333	0.812267	0.799809	0.895784	88.7497	0.00438168			1304	0.0730593	0.7	67.3391	0.860649	0.799665	0.444919	30.7472	0.00373583
1305	0.102992	0.7	104.871	0.633661	0.79971	0.543271	42.3296	0.00362363			1305	0.164949	0.7	33.4224	0.812267	0.799877	0.89308	92.9409	0.00454414			1305	0.0765849	0.7	67.3282	0.860649	0.799295	0.446799	23.1073	0.00263909
1306	0.103285	0.699343	104.871	0.633661	0.799843	0.544581	52.8921	0.00450663			1306	0.16653	0.7	33.3333	0.811929	0.799839	0.891767	123.409	0.00604658			1306	0.0772805	0.7	67.3545	0.860649	0.799657	0.450215	14.32	0.00168653
1307	0.103291	0.7	104.871	0.633661	0.79987	0.542658	53.5358	0.00451489			1307	0.164195	0.7	33.3333	0.812267	0.799735	0.885714	99.2361	0.00494001			1307	0.0772805	0.699178	67.3047	0.860649	0.799636	0.447042	16.4709	0.00189245
1308	0.103279	0.7	104.871	0.633661	0.799559	0.540381	78.4854	0.00664347			1308	0.16044	0.7	33.3347	0.812195	0.799342	0.887425	110.651	0.00556557			1308	0.0772805	0.7	67.3391	0.860649	0.799692	0.447277	20.9255	0.00246406
1309	0.103299	0.699956	104.849	0.634012	0.799896	0.539224	79.1906	0.00671111			1309	0.164949	0.7	33.3357	0.812513	0.799319	0.886286	93.9353	0.00453232			1309	0.0769292	0.7	67.3379	0.860651	0.799693	0.454039	44.8479	0.00518966
1310	0.103291	0.7	104.871	0.633661	0.799526	0.538698	56.911	0.00473564			1310	0.16448	0.699987	33.335	0.812267	0.799114	0.881972	108.78	0.0054687			1310	0.0772805	0.7	67.37	0.861212	0.799159	0.456822	32.9217	0.00380379
1311	0.102655	0.7	104.869	0.633661	0.798991	0.535657	81.5083	0.00681205			1311	0.164922	0.697886	33.3404	0.812828	0.799086	0.879156	151.441	0.00748979			1311	0.0772805	0.7	67.4132	0.860649	0.799371	0.452723	31.4249	0.00361166
1312	0.102987	0.7	104.875	0.633661	0.799341	0.533321	74.3502	0.00631549			1312	0.163271	0.7	33.3333	0.812267	0.798927	0.872951	75.4377	0.00371874			1312	0.0769391	0.7	67.3746	0.860649	0.799111	0.447406	36.6629	0.00421459
1313	0.103263	0.7	104.871	0.633986	0.798968	0.530498	49.0788	0.00410676			1313	0.163225	0.7	33.3746	0.812267	0.798216	0.87654	87.6956	0.00436488			1313	0.0767628	0.699909	67.3881	0.860649	0.799002	0.449949	48.5427	0.00563474
1314	0.102995	0.7	105.021	0.633661	0.798468	0.530649	71.818	0.00606365			1314	0.164949	0.699616	33.3333	0.812243	0.797642	0.87319	122.525	0.0060281			1314	0.0772805	0.699968	67.397	0.860649	0.799605	0.447664	29.7452	0.00346445
1315	0.103291	0.7	104.871	0.634766	0.799093	0.532551	49.9358	0.00417208			1315	0.163168	0.7	33.3333	0.812267	0.797967	0.869334	117.395	0.00578962			1315	0.0768255	0.7	67.3605	0.860649	0.799608	0.446097	46.3475	0.00534314
1316	0.102832	0.7	104.871	0.633661	0.799673	0.53146	46.6614	0.00394891			1316	0.164949	0.699786	33.3333	0.812576	0.797816	0.84943	107.693	0.00533119			1316	0.0770503	0.7	67.3391	0.860649	0.799477	0.444054	33.3774	0.00373836
1317	0.102324	0.7	104.871	0.633661	0.799678	0.529419	45.4646	0.00386448			1317	0.164949	0.699873	33.4542	0.812389	0.798173	0.847213	72.845	0.00357632			1317	0.0769311	0.699879	67.3391	0.860649	0.799349	0.439632	36.5764	0.00430306
1318	0.103257	0.7	104.879	0.633678	0.799082	0.525769	70.977	0.00604808			1318	0.160339	0.7	35.0366	0.812267	0.799739	0.832093	141.827	0.00718117			1318	0.0772805	0.7	67.3391	0.860649	0.799131	0.437118	44.4019	0.00510356
1319	0.102402	0.7	104.851	0.633661	0.799845	0.524817	48.3072	0.00408278			1319	0.164949	0.7	33.3333	0.812267	0.799898	0.822847	77.5218	0.00383486			1319	0.0770713	0.7	67.3197	0.860649	0.799421	0.436953	36.1019	0.00424634
1320	0.103291	0.7	104.871	0.633661	0.799881	0.52454	48.3832	0.00411919			1320	0.13842	0.69976	33.3333	0.812267	0.799793	0.806754	72.3005	0.00422268			1320	0.0770628	0.7	67.3391	0.860164	0.799331	0.435798	38.4479	0.00445413
1321	0.102636	0.699652	104.871	0.633864	0.799853	0.522966	73.0338	0.00622775			1321	0.164949	0.7	33.3333	0.812267	0.799818	0.819546	91.0014	0.00449762			1321	0.0770581	0.699751	67.3391	0.861188	0.799472	0.436265	42.2843	0.00488217
1322	0.102326	0.699726	104.871	0.633661	0.799803	0.523702	45.6618	0.00384294			1322	0.164899	0.699542	33.3333	0.812267	0.799827	0.807186	98.2053	0.00492411			1322	0.0769371	0.7	67.3391	0.86061	0.799404	0.435647	31.0709	0.00361707
1323	0.103291	0.7	104.871	0.632697	0.799827	0.522356	40.0454	0.00334237			1323	0.164927	0.7	33.3407	0.812306	0.799826	0.793565	100.056	0.00496343			1323	0.0773441	0.7	67.3391	0.860995	0.799551	0.435686	36.0305	0.00419577
1324	0.103236	0.7	104.871	0.633521	0.799357	0.520948	57.8591	0.00482902			1324	0.164484	0.697641	33.3333	0.812355	0.799754	0.782417	73.0754	0.00363064			1324	0.077121	0.7	67.3279	0.860867	0.799513	0.436248	42.7707	0.00490781
1325	0.102314	0.7	104.871	0.633661	0.798429	0.517253	39.5002	0.00341943			1325	0.156718	0.7	33.3333	0.812412	0.799796	0.779826	52.5134	0.00270583			1325	0.0772805	0.7	67.3142	0.860238	0.799653	0.437001	30.8409	0.00358276
1326	0.103291	0.7	104.822	0.633667	0.798346	0.518508	37.0553	0.00314397			1326	0.164046	0.7	33.3353	0.812267	0.799639	0.762923	56.0066	0.00276284			1326	0.0768226	0.7	67.3601	0.860726	0.799546	0.436886	33.4523	0.00390605
1327	0.10234	0.7	104.959	0.63402	0.799332	0.51729	35.8787	0.00304428			1327	0.153401	0.7	33.3333	0.812267	0.799852	0.754584	62.068	0.00330715			1327	0.0769566	0.699977	67.3363	0.860649	0.79966	0.435547	26.4497	0.00305411
1328	0.0989523	0.699681	104.871	0.633661	0.799547	0.512995	33.6449	0.00294943			1328	0.164949	0.7	33.3333	0.812181	0.799823	0.745816	64.6582	0.00321164			1328	0.0758298	0.699917	67.2716	0.860261	0.799664	0.435625	28.4861	0.00337283
1329	0.103246	0.7	104.893	0.633661	0.799827	0.510268	41.8909	0.00357392			1329	0.154922	0.699531	33.3365	0.812267	0.799719	0.741931	63.6252	0.00333138			1329	0.0758342	0.7	67.2704	0.860649	0.799437	0.435476	32.597	0.00386984
1330	0.100081	0.699958	104.871	0.633661	0.79949	0.510388	30.4082	0.0025946			1330	0.165089	0.699942	33.3333	0.812277	0.799419	0.753769	102.819	0.00502638			1330	0.0772805	0.7	67.2035	0.860649	0.799369	0.435441	38.1383	0.00445939
1331	0.103294	0.7	104.871	0.633661	0.799874	0.508499	29.4739	0.00249822			1331	0.162176	0.7	33.3333	0.813064	0.799642	0.76224	95.7516	0.00477531			1331	0.0772805	0.699553	67.213	0.860649	0.798938	0.437037	40.6187	0.00473774
1332	0.103327	0.699206	104.871	0.633661	0.799855	0.509511	28.9784	0.00240583			1332	0.164455	0.699842	33.3381	0.814248	0.799546	0.755466	103.169	0.00501374			1332	0.0772805	0.7	67.2033	0.860643	0.799341	0.436771	39.4128	0.00457652
1333	0.101868	0.7	104.871	0.633661	0.799264	0.505633	27.2571	0.0022256			1333	0.165068	0.7	33.3333	0.812267	0.799687	0.754929	76.0253	0.00372571			1333	0.0772454	0.7	67.2033	0.860781	0.799632	0.435994	51.7085	0.00595504
1334	0.103291	0.7	104.871	0.639476	0.799635	0.506277	26.7077	0.0022854			1334	0.163929	0.699831	33.3333	0.812267	0.799386	0.762964	102.975	0.00509328			1334	0.0772805	0.7	67.2033	0.860649	0.799623	0.435799	46.496	0.00539455
1335	0.103291	0.7	104.871	0.633661	0.799375	0.504084	51.3886	0.00437691			1335	0.164949	0.699978	33.3333	0.812552	0.799404	0.751545	78.414	0.00390952			1335	0.0768088	0.7	67.2033	0.860649	0.799596	0.435297	53.3306	0.0061511
1336	0.101961	0.7	104.871	0.633651	0.799615	0.502914	46.241	0.00390331			1336	0.164949	0.7	33.4818	0.813354	0.799506	0.726043	117.418	0.00576683			1336	0.0773182	0.699884	67.2033	0.860649	0.7996	0.435445	39.6409	0.00464025
1337	0.103291	0.7	104.871	0.633661	0.798977	0.503365	43.731	0.00364228			1337	0.164949	0.699756	33.3333	0.812227	0.799428	0.723369	89.543	0.00448828			1337	0.0772805	0.699853	67.2033	0.860649	0.799522	0.43519	48.5985	0.0056892
1338	0.102837	0.7	104.848	0.633661	0.799863	0.502816	41.983	0.00356057			1338	0.164914	0.7	33.3333	0.811963	0.79946	0.725006	179.678	0.00886444			1338	0.0772805	0.7	67.2033	0.860573	0.79963	0.434228	41.9181	0.00483752
1339	0.0990208	0.7	104.942	0.633615	0.799802	0.502275	41.0417	0.00356491			1339	0.164949	0.698257	33.3508	0.811638	0.799424	0.730742	91.5098	0.00442364			1339	0.0772598	0.7	67.2033	0.860506	0.799193	0.432394	35.9972	0.00417939
1340	0.102418	0.7	104.871	0.633661	0.799691	0.501826	22.0867	0.00189886			1340	0.164949	0.699684	33.3333	0.813101	0.79964	0.727954	50.1064	0.0024245			1340	0.0772695	0.7	67.2033	0.860649	0.798712	0.430509	40.2935	0.00462317
1341	0.103291	0.69924	104.871	0.635152	0.799763	0.501523	21.7329	0.00186492			1341	0.164949	0.7	33.3333	0.812392	0.799593	0.723782	56.0664	0.00275195			1341	0.0770985	0.7	67.2191	0.860473	0.797855	0.43168	43.5385	0.00505565
1342	0.103427	0.698833	104.901	0.633661	0.799824	0.503621	40.6819	0.00343469			1342	0.164679	0.7	33.3333	0.812412	0.799551	0.727041	59.6795	0.00294372			1342	0.0769129	0.7	67.2091	0.860738	0.796851	0.434162	51.5828	0.0060324
1343	0.102735	0.699841	104.871	0.633639	0.799773	0.501232	40.1344	0.00334712			1343	0.164228	0.7	33.3333	0.812267	0.799441	0.725899	62.0104	0.00309489			1343	0.0769418	0.7	67.2082	0.862195	0.797798	0.429071	43.1617	0.0049847
1344	0.103291	0.69954	104.836	0.633661	0.799752	0.501306	50.5323	0.00431646			1344	0.164949	0.7	33.3333	0.812267	0.799024	0.72689	58.1689	0.00288169			1344	0.0772805	0.7	67.2033	0.860649	0.798578	0.429283	33.3904	0.00392998
1345	0.102529	0.699904	104.821	0.635454	0.799864	0.5001	51.9245	0.00450376			1345	0.164949	0.7	33.3333	0.812113	0.799177	0.72259	35.7827	0.00175591			1345	0.0740696	0.7	67.2033	0.860664	0.79919	0.42958	34.6372	0.00412538
1346	0.103012	0.699721	104.871	0.633863	0.799874	0.503001	44.6049	0.00382133			1346	0.164949	0.7	33.3402	0.812267	0.799882	0.7222	37.2523	0.00180449			1346	0.0763355	0.7	67.2033	0.860649	0.799194	0.427017	41.3041	0.00477961
1347	0.103291	0.7	104.871	0.633661	0.799765	0.500306	15.6537	0.00131033			1347	0.159186	0.7	33.3333	0.812269	0.799738	0.727309	106.29	0.00548553			1347	0.0772805	0.7	67.2033	0.860649	0.799046	0.419277	35.7715	0.00410049
1348	0.102512	0.7	104.605	0.633661	0.799487	0.499913	15.6363	0.00135374			1348	0.164949	0.7	33.3344	0.812267	0.798939	0.720583	74.9673	0.00374228			1348	0.0770469	0.7	66.4833	0.860649	0.798499	0.417227	36.0531	0.00412608
1349	0.103291	0.7	104.871	0.633661	0.799882	0.501331	15.5925	0.00132595			1349	0.165023	0.7	33.3333	0.81196	0.798864	0.717881	74.074	0.00367182			1349	0.0772805	0.7	67.2097	0.862038	0.79928	0.416769	25.4463	0.00297415
1350	0.10323	0.7	104.871	0.633661	0.799816	0.499743	15.9889	0.00137072			1350	0.164946	0.7	33.3333	0.812267	0.798694	0.714288	76.5531	0.0038452			1350	0.0772805	0.699789	67.3499	0.860649	0.799544	0.417106	33.1515	0.00388885
1351	0.0846164	0.695705	104.871	0.633661	0.799777	0.498288	24.5026	0.00246133			1351	0.164949	0.7	33.3333	0.812267	0.797899	0.716051	82.7107	0.00393204			1351	0.0772637	0.7	67.9883	0.860559	0.799481	0.418028	50.831	0.0058491
1352	0.103335	0.7	104.851	0.633661	0.799362	0.501714	29.9385	0.00252791			1352	0.164696	0.7	33.3333	0.812118	0.796895	0.720329	150.873	0.00736245			1352	0.0772805	0.7	67.2033	0.860771	0.799001	0.419327	21.7598	0.00251998
1353	0.101776	0.7	105.637	0.633797	0.798976	0.499423	37.4801	0.00326832			1353	0.163494	0.7	33.3392	0.812267	0.795204	0.719345	117.733	0.00586664			1353	0.0772805	0.7	67.2033	0.861081	0.799613	0.41835	22.6481	0.00259551
1354	0.103291	0.7	106.741	0.633661	0.79827	0.499974	27.3894	0.00237158			1354	0.164453	0.699766	33.3333	0.812267	0.796398	0.723554	79.6772	0.0039268			1354	0.0772805	0.7	67.2033	0.860649	0.799548	0.420776	25.6836	0.00301606
1355	0.101331	0.7	104.871	0.633661	0.797161	0.498607	27.096	0.00232751			1355	0.164914	0.7	33.3333	0.812267	0.796588	0.721042	61.4043	0.0030741			1355	0.0772805	0.7	67.2033	0.860649	0.799606	0.419894	14.9999	0.00172357
1356	0.102966	0.7	105.066	0.633661	0.799184	0.49769	27.5641	0.00233772			1356	0.15243	0.7	33.3528	0.812267	0.796115	0.708703	77.9974	0.00416019			1356	0.0766028	0.7	67.3127	0.860649	0.799406	0.410606	29.5881	0.00345486
1357	0.101835	0.7	104.867	0.633661	0.799024	0.496232	53.594	0.00452763			1357	0.164949	0.7	33.3333	0.814084	0.797872	0.711338	56.2236	0.00278032			1357	0.0772805	0.7	67.1439	0.860649	0.799517	0.409366	30.6267	0.00351593
1358	0.0987369	0.7	104.871	0.633661	0.798737	0.493696	49.5852	0.00442826			1358	0.164985	0.7	33.3333	0.792612	0.799402	0.708791	52.3757	0.00254543			1358	0.0772805	0.699059	67.2532	0.860649	0.798988	0.40639	30.7429	0.00358172
1359	0.103291	0.7	104.871	0.633661	0.799028	0.496494	54.5029	0.00457406			1359	0.157853	0.7	33.3333	0.814024	0.798807	0.709818	45.589	0.00228396			1359	0.076776	0.7	67.5234	0.860501	0.799584	0.409837	45.5892	0.00523911
1360	0.103291	0.7	104.871	0.633064	0.798845	0.496586	54.6326	0.00449549			1360	0.164895	0.7	33.3333	0.812267	0.799767	0.703192	53.1187	0.00263047			1360	0.0772805	0.7	67.2033	0.860649	0.799466	0.414161	50.167	0.00586722
1361	0.10198	0.7	104.871	0.633661	0.799111	0.498377	51.3355	0.00441576			1361	0.165228	0.7	33.3423	0.812344	0.799262	0.702998	77.1248	0.00375633			1361	0.0772805	0.7	67.2033	0.860902	0.799289	0.408343	56.2019	0.00666238
1362	0.103305	0.7	104.857	0.633767	0.798163	0.498924	69.3052	0.00593788			1362	0.163534	0.7	33.3333	0.812267	0.798814	0.701971	59.3416	0.00299966			1362	0.0772429	0.699928	67.2485	0.860634	0.799187	0.409443	38.7155	0.0045189
1363	0.10029	0.7	104.871	0.633662	0.799541	0.502667	48.2129	0.00420644			1363	0.164949	0.7	33.38	0.81213	0.798624	0.702724	50.0576	0.00248886			1363	0.0721897	0.7	67.2033	0.860894	0.799459	0.407228	36.4066	0.00453517
1364	0.103291	0.7	104.871	0.633661	0.799654	0.502	24.7564	0.00211159			1364	0.164949	0.698718	36.0803	0.811892	0.799779	0.702751	52.1499	0.00261806			1364	0.0763586	0.699097	67.2033	0.860649	0.799269	0.412816	30.1141	0.00355904
1365	0.102653	0.699814	104.871	0.634304	0.799607	0.50167	45.176	0.00379101			1365	0.157339	0.7	38.9123	0.812325	0.799596	0.701658	46.7318	0.00242924			1365	0.0759197	0.7	67.2033	0.860902	0.798822	0.402865	39.5924	0.00464009
1366	0.102601	0.7	104.918	0.636694	0.79961	0.503393	45.6752	0.0038117			1366	0.164748	0.7	38.693	0.812267	0.799721	0.701494	50.6493	0.00252612			1366	0.0769436	0.699623	67.2087	0.861208	0.798749	0.403042	43.0872	0.0050213
1367	0.101185	0.7	104.871	0.633761	0.799244	0.501494	41.636	0.00359257			1367	0.164949	0.7	38.9283	0.812267	0.799695	0.700898	49.3815	0.00241276			1367	0.0772805	0.7	67.2033	0.860649	0.799495	0.403289	34.9706	0.00409993
1368	0.103291	0.699935	104.875	0.633602	0.799176	0.502481	66.4594	0.00567192			1368	0.164261	0.7	38.9123	0.812151	0.799666	0.702517	52.6566	0.00256612			1368	0.0763317	0.698921	67.1929	0.860697	0.799476	0.401382	37.4029	0.00438493
1369	0.103261	0.7	104.871	0.633661	0.799445	0.503212	43.2406	0.00364174			1369	0.163198	0.7	38.9123	0.811878	0.799787	0.706151	53.5923	0.00267253			1369	0.0772676	0.7	67.2497	0.860649	0.798812	0.40006	28.0135	0.00320325
1370	0.103291	0.7	104.871	0.633661	0.799325	0.502322	39.1121	0.00331132			1370	0.147768	0.699971	38.9123	0.812267	0.799903	0.703455	49.5489	0.00271334			1370	0.0772805	0.7	67.2033	0.860649	0.799592	0.398795	28.6657	0.00337172
1371	0.102656	0.7	104.837	0.633879	0.798511	0.502004	37.1053	0.00306325			1371	0.164998	0.7	38.9123	0.812267	0.799782	0.705712	46.3006	0.00226696			1371	0.0772805	0.699951	67.1916	0.860475	0.79949	0.400719	42.907	0.00493988
1372	0.10326	0.7	104.871	0.633661	0.798511	0.502942	34.5059	0.0029189			1372	0.165294	0.7	38.9123	0.812267	0.799736	0.704604	53.0192	0.00262884			1372	0.0772805	0.7	67.218	0.860879	0.79933	0.398905	57.6881	0.00672134
1373	0.102411	0.7	104.885	0.633661	0.798762	0.504732	35.6834	0.0030253			1373	0.162788	0.699857	38.9123	0.812256	0.79927	0.702313	64.9467	0.00324774			1373	0.0773129	0.7	67.2735	0.860649	0.799491	0.396052	40.3831	0.00469261
1374	0.103291	0.69951	104.793	0.633661	0.799151	0.505696	36.1797	0.00303387			1374	0.16499	0.7	38.9069	0.812267	0.799429	0.703401	125.949	0.00623339			1374	0.0772805	0.7	67.2033	0.860649	0.79937	0.400727	30.3261	0.00354755
1375	0.102869	0.698978	103.648	0.635181	0.79953	0.505436	33.0774	0.00283252			1375	0.164434	0.7	38.9123	0.813312	0.79935	0.705695	114.565	0.00560966			1375	0.0765941	0.7	67.2033	0.859715	0.799455	0.400597	35.9243	0.00422718
1376	0.102867	0.7	104.32	0.633661	0.799844	0.505705	32.67	0.00278292			1376	0.165014	0.69981	38.9123	0.812267	0.799791	0.705992	96.7727	0.00479998			1376	0.074203	0.7	67.2033	0.860649	0.799493	0.396786	33.2963	0.0040953
1377	0.101276	0.7	103.828	0.633661	0.79932	0.50628	30.9676	0.00264415			1377	0.169745	0.699907	38.9123	0.813031	0.798735	0.706128	62.1377	0.00293087			1377	0.0772352	0.7	67.2033	0.860359	0.799593	0.400534	36.1741	0.00421939
1378	0.103169	0.696335	104.017	0.633661	0.798367	0.506546	42.2707	0.00353499			1378	0.170167	0.7	38.93	0.812267	0.79901	0.706506	59.7476	0.00282516			1378	0.0772563	0.7	67.2033	0.860649	0.799448	0.404361	40.5308	0.0047217
1379	0.103291	0.7	104.871	0.633661	0.799807	0.505034	28.864	0.00248946			1379	0.176583	0.7	38.9123	0.812267	0.798898	0.708719	52.254	0.00237624			1379	0.0772714	0.699903	67.2111	0.8606	0.79953	0.404884	55.7206	0.00647148
1380	0.101572	0.7	104.871	0.633661	0.79912	0.503527	47.8844	0.00403966			1380	0.176692	0.7	38.9123	0.812267	0.799534	0.70935	48.9157	0.00219762			1380	0.0770515	0.7	67.2033	0.860871	0.799611	0.394837	35.6414	0.00407422
1381	0.103092	0.7	104.871	0.633837	0.799856	0.504693	47.448	0.00399816			1381	0.176692	0.7	38.9123	0.812267	0.79946	0.709131	85.8559	0.00394762			1381	0.0772805	0.7	67.2033	0.860649	0.799348	0.390745	27.5384	0.00319279
1382	0.101839	0.7	104.871	0.633661	0.799723	0.499613	46.5799	0.00397492			1382	0.176692	0.699939	38.9022	0.812267	0.799483	0.712359	75.228	0.00335281			1382	0.0736718	0.7	67.2082	0.860495	0.799497	0.388476	57.9353	0.00701897
1383	0.103291	0.69938	104.871	0.633661	0.799617	0.492528	42.6079	0.00363206			1383	0.176585	0.7	38.9123	0.812267	0.799815	0.718571	39.04	0.00175918			1383	0.0769502	0.7	67.2979	0.860649	0.799143	0.391574	35.76	0.0041502
1384	0.103291	0.7	104.871	0.633661	0.799735	0.490253	38.7708	0.00325582			1384	0.176245	0.7	38.9123	0.812267	0.799742	0.723921	66.9078	0.00304998			1384	0.0762383	0.7	67.2235	0.860649	0.799142	0.39232	36.9984	0.00427044
1385	0.103291	0.7	104.871	0.633756	0.799868	0.495917	37.206	0.00314548			1385	0.17589	0.698999	38.9123	0.812455	0.799768	0.720042	61.4028	0.00281911			1385	0.0758197	0.7	67.2754	0.860649	0.799225	0.395103	55.5499	0.00653532
1386	0.103291	0.7	104.871	0.633661	0.799893	0.502565	38.3693	0.00323605			1386	0.176692	0.7	38.9123	0.812267	0.799689	0.712561	32.6126	0.001441			1386	0.0771784	0.699971	69.7617	0.86058	0.799076	0.397423	98.4082	0.0114356
1387	0.102858	0.699985	104.871	0.633661	0.799789	0.499806	36.4456	0.00303091			1387	0.176692	0.7	38.8465	0.812521	0.799815	0.714089	29.456	0.00131563			1387	0.07652	0.699835	67.2102	0.86076	0.798958	0.398321	78.5155	0.00923257
1388	0.103291	0.699663	104.871	0.63334	0.799692	0.49807	35.0023	0.00297481			1388	0.176692	0.699863	38.9045	0.812267	0.799656	0.711532	51.3116	0.00233086			1388	0.0765452	0.7	67.2188	0.860285	0.799049	0.396186	45.9536	0.00540104
1389	0.101998	0.7	104.873	0.633964	0.799622	0.500469	45.1858	0.00392907			1389	0.176692	0.7	38.9123	0.812267	0.799806	0.712939	44.5472	0.00198949			1389	0.0763912	0.7	67.2033	0.860649	0.79831	0.394537	26.6311	0.00315232
1390	0.101327	0.7	104.871	0.633661	0.799745	0.497688	28.1477	0.00245459			1390	0.176692	0.7	39.0369	0.810857	0.799716	0.713649	80.2591	0.00350811			1390	0.0760653	0.7	67.2033	0.860649	0.798724	0.392313	30.5139	0.00356288
1391	0.103426	0.7	104.871	0.633661	0.799833	0.492115	27.7631	0.00234296			1391	0.175897	0.7	38.9123	0.812267	0.799545	0.717544	82.5204	0.00368861			1391	0.0772686	0.7	67.231	0.861092	0.799125	0.394169	46.6313	0.00535024
1392	0.103291	0.7	104.871	0.633661	0.79984	0.492005	35.9269	0.003058			1392	0.174761	0.7	38.9123	0.812267	0.799753	0.712715	63.5442	0.00289065			1392	0.077285	0.699918	67.1997	0.860587	0.799034	0.390872	47.4987	0.00542857
1393	0.102792	0.699792	104.879	0.633033	0.799362	0.490944	45.4906	0.00380366			1393	0.175037	0.7	38.9123	0.813679	0.799873	0.711452	60.3963	0.00278015			1393	0.0772839	0.7	67.2531	0.860649	0.798989	0.384501	49.6631	0.00570581
1394	0.103693	0.7	104.88	0.633799	0.799079	0.487517	48.999	0.00412417			1394	0.176219	0.699807	38.9291	0.812267	0.799826	0.710579	82.2691	0.00377319			1394	0.0767661	0.7	67.1817	0.860797	0.79948	0.385739	48.477	0.00564585
1395	0.103291	0.7	104.871	0.633608	0.799827	0.480064	42.701	0.00352921			1395	0.176692	0.7	39.0407	0.812267	0.799882	0.71998	84.1643	0.00385635			1395	0.0775073	0.7	67.23	0.860649	0.798932	0.386454	56.7542	0.00662343
1396	0.102999	0.699905	104.871	0.633661	0.799499	0.481839	61.6107	0.00518323			1396	0.176692	0.7	38.9123	0.812267	0.799887	0.721045	51.8186	0.00238011			1396	0.076947	0.699883	67.2033	0.860649	0.798569	0.382629	42.6362	0.00495664
1397	0.100338	0.7	104.871	0.633661	0.799371	0.483403	60.0434	0.00520775			1397	0.176671	0.7	39.0013	0.812267	0.799342	0.71795	61.6765	0.00278831			1397	0.0771417	0.7	67.2089	0.860649	0.798611	0.385227	74.8302	0.00869348
1398	0.103306	0.699092	104.871	0.63777	0.799299	0.4967	57.8181	0.00480243			1398	0.176692	0.7	38.9123	0.812267	0.799671	0.721311	72.8056	0.00333306			1398	0.0770469	0.7	67.2033	0.860833	0.798911	0.392483	39.8134	0.0046089
1399	0.103291	0.7	104.856	0.633729	0.79931	0.500708	40.3018	0.00330454			1399	0.168529	0.699889	38.9123	0.812283	0.799862	0.723921	66.8722	0.00317686			1399	0.0772805	0.7	67.2033	0.860649	0.79926	0.395335	29.4105	0.00342734
1400	0.103291	0.7	104.871	0.633661	0.799757	0.504027	39.3096	0.00333013			1400	0.176744	0.699917	38.9123	0.812267	0.799658	0.723466	61.8852	0.00279523			1400	0.0772805	0.7	67.2033	0.860649	0.799123	0.405188	42.5483	0.00493214
1401	0.103248	0.7	104.745	0.633661	0.799734	0.504658	40.8298	0.0034472			1401	0.165989	0.699705	38.9123	0.812267	0.79953	0.721243	58.875	0.00282745			1401	0.0772581	0.7	67.2033	0.860649	0.799315	0.410853	32.9958	0.00373426
1402	0.103291	0.7	104.871	0.633594	0.799689	0.508594	41.628	0.00347398			1402	0.176692	0.698002	38.9123	0.812267	0.799369	0.720499	50.2923	0.00228039			1402	0.076595	0.699899	67.2264	0.860649	0.799161	0.403148	31.8276	0.00373093
1403	0.0974357	0.699545	104.913	0.634855	0.799316	0.520976	50.3782	0.00442395			1403	0.175764	0.699901	38.9123	0.812267	0.799198	0.716867	84.7005	0.00379378			1403	0.0772805	0.7	67.2033	0.860649	0.79855	0.402833	37.9417	0.00435023
1404	0.103291	0.7	104.871	0.633189	0.79929	0.530241	37.1729	0.00314994			1404	0.176516	0.699178	38.8896	0.812267	0.798925	0.711474	63.0916	0.00288356			1404	0.0772805	0.7	67.2033	0.860633	0.79866	0.402205	39.3932	0.00452228
1405	0.100713	0.7	104.853	0.633661	0.798996	0.526913	54.8368	0.00477306			1405	0.176665	0.699391	38.915	0.812267	0.798911	0.709211	74.2386	0.0033723			1405	0.0771221	0.7	67.2033	0.861108	0.798322	0.393985	45.5176	0.00525885
1406	0.102861	0.7	104.871	0.633704	0.799168	0.524054	38.1589	0.00325297			1406	0.176692	0.7	38.9123	0.813096	0.799452	0.706156	57.4307	0.00264966			1406	0.0752026	0.7	67.2033	0.860808	0.798072	0.393846	33.8921	0.00399898
1407	0.102335	0.699994	105.089	0.633661	0.798638	0.514997	37.0441	0.00314385			1407	0.176692	0.7	38.9123	0.812267	0.798476	0.707923	59.9296	0.00272004			1407	0.0769509	0.7	67.7904	0.860649	0.798534	0.388432	28.2508	0.00319523
1408	0.103291	0.7	104.871	0.633661	0.798165	0.506995	20.4444	0.00175211			1408	0.176357	0.7	38.9123	0.812267	0.798649	0.708909	42.4538	0.0018694			1408	0.076627	0.7	67.2033	0.861991	0.7989	0.382243	32.9512	0.00378734
1409	0.103291	0.7	105.074	0.633661	0.798787	0.507703	20.5134	0.00173176			1409	0.176692	0.7	38.9123	0.812267	0.798809	0.70864	41.4259	0.00189333			1409	0.0769396	0.7	67.2033	0.860649	0.79896	0.38012	33.4696	0.00389888
1410	0.103291	0.7	104.871	0.633571	0.799021	0.508998	21.7296	0.00178698			1410	0.176688	0.7	38.9123	0.812267	0.79841	0.707981	82.9656	0.00378532			1410	0.0767579	0.7	67.2033	0.860649	0.798788	0.37993	38.2838	0.00445601
1411	0.103291	0.699978	104.871	0.633661	0.798653	0.509428	45.0015	0.00381341			1411	0.176635	0.7	38.9123	0.812267	0.798503	0.706624	73.1088	0.00329239			1411	0.0772805	0.7	67.1913	0.860649	0.798666	0.371501	55.2709	0.00644182
1412	0.102326	0.699588	104.846	0.633661	0.798986	0.510724	44.0577	0.00370234			1412	0.175915	0.7	38.9123	0.812267	0.798692	0.710091	70.4456	0.00315445			1412	0.0764684	0.699939	67.2033	0.860834	0.798991	0.366873	58.186	0.00673235
1413	0.102371	0.7	105.009	0.633661	0.79929	0.509965	66.6141	0.0057772			1413	0.176692	0.699723	38.9123	0.812267	0.797812	0.711206	69.5013	0.00314879			1413	0.0770741	0.7	67.1815	0.860649	0.79902	0.363777	47.7279	0.00545917
1414	0.103291	0.699962	104.891	0.633713	0.798739	0.508268	65.4295	0.00557457			1414	0.176692	0.7	38.9123	0.812259	0.798326	0.714473	60.2774	0.00277855			1414	0.0765824	0.7	67.2033	0.859355	0.798576	0.357888	25.0485	0.0029202
1415	0.103291	0.7	104.871	0.632642	0.797639	0.506437	59.7045	0.00508446			1415	0.173928	0.7	38.9123	0.812043	0.797586	0.710305	60.5551	0.00274663			1415	0.0764443	0.7	67.2033	0.860649	0.798764	0.352715	24.6718	0.00292181
1416	0.102829	0.7	104.863	0.610158	0.799706	0.505979	44.7432	0.00381465			1416	0.176692	0.7	38.9123	0.812029	0.798464	0.708169	77.747	0.00348377			1416	0.076623	0.7	67.2033	0.860649	0.798959	0.358477	32.9754	0.00383812
1417	0.103285	0.7	104.871	0.610158	0.799746	0.50746	47.802	0.0040928			1417	0.176692	0.7	38.9277	0.811819	0.7974	0.708704	49.5246	0.00216753			1417	0.0772805	0.699513	67.2125	0.860649	0.799191	0.364343	34.681	0.00395615
1418	0.102365	0.7	104.871	0.610098	0.799796	0.508448	40.895	0.00352638			1418	0.177194	0.7	38.9123	0.811819	0.798614	0.710628	87.7268	0.00392214			1418	0.0769518	0.7	67.2599	0.860649	0.798945	0.3591	37.929	0.00445279
1419	0.102358	0.7	104.871	0.610158	0.799833	0.508516	39.3111	0.00335467			1419	0.176692	0.699591	38.9005	0.811819	0.79863	0.720702	79.6656	0.00364133			1419	0.0750879	0.699718	67.2033	0.860649	0.799095	0.359953	59.9478	0.00709751
1420	0.101559	0.7	104.871	0.610158	0.799682	0.508077	40.3068	0.00343596			1420	0.172473	0.7	39.0017	0.811819	0.798849	0.725031	73.8258	0.00344948			1420	0.077332	0.699352	67.257	0.861653	0.79913	0.3664	45.9335	0.00525271
1421	0.103291	0.7	104.847	0.610158	0.799758	0.508819	37.8789	0.00316881			1421	0.176558	0.699674	38.9123	0.811819	0.799434	0.718119	69.1867	0.00313021			1421	0.0770692	0.699896	67.2033	0.860649	0.799201	0.362805	36.8924	0.00426649
1422	0.103291	0.699759	104.871	0.610713	0.799576	0.507327	33.8315	0.00288952			1422	0.173519	0.7	38.9123	0.811819	0.798505	0.714815	32.9441	0.0015026			1422	0.0751205	0.7	67.2441	0.860649	0.799351	0.3635	25.9673	0.00301498
1423	0.103291	0.7	105.39	0.610641	0.79955	0.5078	33.7753	0.00284328			1423	0.174841	0.7	38.9984	0.811819	0.798537	0.723175	31.4767	0.00144532			1423	0.0772805	0.7	67.2033	0.860294	0.799506	0.365993	26.5819	0.00310132
1424	0.103291	0.699898	104.871	0.610251	0.798682	0.507697	34.4847	0.00295648			1424	0.174841	0.7	38.9123	0.802446	0.798997	0.718706	28.8	0.00129229			1424	0.0772805	0.69992	67.092	0.860649	0.798892	0.363538	27.5604	0.00315947
1425	0.10344	0.7	104.889	0.610158	0.797325	0.508051	34.0192	0.0028791			1425	0.174841	0.7	38.9123	0.743289	0.798653	0.713883	28.7477	0.00132178			1425	0.0772805	0.7	67.2033	0.860649	0.798725	0.355675	15.1132	0.00173807
1426	0.102358	0.7	104.871	0.610157	0.798115	0.507599	32.8826	0.00280408			1426	0.174841	0.7	38.9123	0.743289	0.799009	0.704629	50.3334	0.00236835			1426	0.0772805	0.7	67.2033	0.860649	0.799447	0.352635	16.6155	0.00195755
1427	0.103291	0.7	104.871	0.610158	0.796497	0.507698	36.4909	0.00308331			1427	0.174841	0.698722	39.0155	0.744404	0.7994	0.699092	94.5676	0.00436998			1427	0.0772794	0.699163	67.2033	0.860649	0.799464	0.353716	32.386	0.00382175
1428	0.103572	0.7	104.871	0.610158	0.795721	0.507905	20.5478	0.00176823			1428	0.173873	0.7	38.9123	0.743289	0.79988	0.696093	81.247	0.00375013			1428	0.075975	0.7	67.2033	0.859989	0.799498	0.353195	38.1839	0.00440918
1429	0.103303	0.699468	104.871	0.610158	0.797018	0.508295	56.354	0.00477265			1429	0.173021	0.7	38.9123	0.743289	0.799778	0.696825	72.9989	0.00333904			1429	0.0769407	0.7	67.2371	0.860649	0.799573	0.351187	40.405	0.0045926
1430	0.0999503	0.7	104.883	0.610158	0.795914	0.508828	36.3269	0.00311722			1430	0.174841	0.7	38.9123	0.743289	0.799846	0.695311	68.3637	0.0031665			1430	0.0772805	0.7	67.2033	0.860649	0.799547	0.349673	41.7596	0.00488464
1431	0.0990432	0.7	104.989	0.610964	0.797223	0.508712	54.7625	0.0047984			1431	0.174526	0.699776	38.8716	0.743204	0.799781	0.695112	59.3098	0.00277673			1431	0.0773703	0.7	67.2033	0.860291	0.799448	0.348477	45.2039	0.0052061
1432	0.0955845	0.699539	104.871	0.610158	0.798905	0.508287	40.4988	0.00366203			1432	0.174349	0.7	38.9132	0.743024	0.799566	0.687242	84.3055	0.00386028			1432	0.0731065	0.69918	67.2033	0.860649	0.79954	0.349663	31.7426	0.0038943
1433	0.0972925	0.699972	104.867	0.610054	0.799558	0.509486	42.3237	0.00374133			1433	0.174841	0.7	38.8855	0.746427	0.799004	0.684967	49.9002	0.00227701			1433	0.0771551	0.7	67.199	0.860649	0.799451	0.342272	35.1827	0.00406433
1434	0.0838221	0.693897	104.878	0.61011	0.799604	0.51027	41.6222	0.00434993			1434	0.174823	0.7	38.9123	0.743289	0.798577	0.675654	55.7903	0.00250028			1434	0.077283	0.7	67.2033	0.858377	0.799486	0.341538	35.6501	0.00410826
1435	0.0895162	0.7	104.871	0.610058	0.799111	0.510245	73.0595	0.00713955			1435	0.174841	0.7	38.9123	0.743289	0.799231	0.669565	51.2398	0.00236335			1435	0.0772805	0.697288	67.2033	0.860649	0.799442	0.341915	23.5079	0.00276073
1436	0.0924735	0.698951	104.871	0.610158	0.798625	0.511081	49.1005	0.00467718			1436	0.174841	0.7	38.9123	0.743785	0.799697	0.663221	45.337	0.00213289			1436	0.0772805	0.7	67.2022	0.860649	0.799428	0.343642	24.2407	0.00279729
1437	0.0924537	0.7	104.871	0.610158	0.798282	0.511925	49.7875	0.00478556			1437	0.174841	0.7	38.9123	0.743289	0.799846	0.66556	42.1662	0.00192226			1437	0.0772805	0.7	67.2033	0.860649	0.79944	0.34304	23.5786	0.00278131
1438	0.0942931	0.699347	104.871	0.610158	0.798853	0.510992	73.0256	0.00680121			1438	0.173276	0.699387	38.9123	0.743289	0.799817	0.668577	41.2752	0.00187054			1438	0.0772805	0.7	67.2033	0.860649	0.798863	0.338291	13.2806	0.00156484
1439	0.0892211	0.69997	104.871	0.610158	0.798165	0.512141	71.4927	0.00707107			1439	0.174841	0.699906	38.9123	0.743289	0.799267	0.66136	40.3264	0.00186687			1439	0.0772805	0.7	67.2033	0.860649	0.798637	0.339534	14.8022	0.00172778
1440	0.0924657	0.7	104.875	0.610158	0.798336	0.510859	76.0296	0.0073522			1440	0.174841	0.7	38.9123	0.743408	0.798502	0.659409	69.9583	0.00322942			1440	0.0772805	0.7	67.1944	0.86082	0.798749	0.337112	16.4005	0.00194857
1441	0.0923302	0.699484	104.871	0.610158	0.799055	0.510598	49.3026	0.00480907			1441	0.173124	0.699971	38.9123	0.743289	0.798515	0.657938	58.1905	0.002676			1441	0.0772805	0.7	67.2033	0.860649	0.798663	0.339653	17.5202	0.00201112
1442	0.0922898	0.7	104.866	0.610765	0.799493	0.508677	52.9229	0.00510502			1442	0.174841	0.7	38.9123	0.743379	0.798791	0.659846	56.8646	0.00259008			1442	0.0769579	0.7	67.7569	0.860649	0.798853	0.336313	32.312	0.00377944
1443	0.092201	0.7	104.871	0.609923	0.799413	0.507604	35.1964	0.00329139			1443	0.174841	0.7	38.9082	0.743353	0.799583	0.649801	55.9062	0.00261144			1443	0.0772805	0.7	67.2033	0.860649	0.79799	0.335635	38.3326	0.00445664
1444	0.092484	0.695688	104.871	0.610158	0.799187	0.506988	26.7872	0.00255592			1444	0.174215	0.7	38.9123	0.743289	0.79923	0.647065	57.4289	0.00260694			1444	0.0772851	0.699747	67.2226	0.860298	0.798543	0.335613	42.725	0.00493821
1445	0.092484	0.7	104.814	0.610158	0.798713	0.504999	30.0079	0.0028724			1445	0.174841	0.7	38.9123	0.743289	0.799689	0.64351	41.5089	0.00190126			1445	0.0770097	0.7	67.2033	0.860649	0.798936	0.333848	49.2698	0.00570138
1446	0.092484	0.7	104.871	0.611546	0.79893	0.506481	31.3502	0.002947			1446	0.174767	0.7	38.8635	0.743289	0.799489	0.637563	61.8055	0.00278198			1446	0.0768434	0.7	67.2044	0.860649	0.799358	0.333937	60.8051	0.00712771
1447	0.0924672	0.7	104.92	0.610408	0.79836	0.502664	35.1907	0.00334814			1447	0.174841	0.699292	38.9123	0.743289	0.799557	0.637361	52.0587	0.00238656			1447	0.0771207	0.7	67.2033	0.860649	0.799553	0.333968	45.458	0.00530552
1448	0.092484	0.7	104.871	0.610158	0.798524	0.505062	18.9024	0.00186154			1448	0.174841	0.7	38.9123	0.743289	0.799596	0.636953	48.5982	0.00226894			1448	0.077286	0.7	67.0027	0.860649	0.799469	0.334526	34.7429	0.00397306
1449	0.0906598	0.699052	104.819	0.610569	0.798283	0.505671	34.3534	0.00331345			1449	0.174841	0.7	38.9123	0.741246	0.799036	0.635593	49.8572	0.00230553			1449	0.0752689	0.7	67.2033	0.860649	0.799325	0.333589	32.5982	0.00385312
1450	0.092484	0.7	104.871	0.610196	0.798461	0.505012	35.0921	0.00334971			1450	0.174841	0.7	38.9602	0.743289	0.798198	0.637648	45.9673	0.00215098			1450	0.0765218	0.699991	67.2981	0.860649	0.799494	0.336932	42.1197	0.00488018
1451	0.0924949	0.699934	104.871	0.610661	0.798315	0.506845	36.1515	0.00339624			1451	0.174674	0.7	38.9123	0.74415	0.798991	0.638574	71.2814	0.00329411			1451	0.0768186	0.7	68.2936	0.860649	0.799431	0.336585	30.6037	0.00344329
1452	0.0906945	0.7	104.85	0.610188	0.799101	0.505342	36.8474	0.00357786			1452	0.174841	0.7	38.9123	0.743259	0.79947	0.637041	64.8586	0.0030185			1452	0.0754463	0.7	67.1427	0.860649	0.798767	0.333493	38.0102	0.00448107
1453	0.0906064	0.699841	104.874	0.61066	0.798468	0.506973	38.7334	0.00373182			1453	0.171045	0.7	38.9123	0.743289	0.799501	0.636541	59.1153	0.00277878			1453	0.0771914	0.696832	67.2033	0.860888	0.799247	0.334521	58.1547	0.006655
1454	0.0924691	0.7	104.754	0.610158	0.798525	0.508199	57.9776	0.00555012			1454	0.174124	0.7	38.9046	0.744013	0.798475	0.634406	55.5419	0.00255784			1454	0.076663	0.69979	67.2029	0.860649	0.79937	0.332371	62.2655	0.00728179
1455	0.0924912	0.699727	104.871	0.610158	0.7982	0.509585	59.6636	0.00571576			1455	0.174841	0.7	38.9136	0.743289	0.798003	0.635347	72.865	0.00329911			1455	0.0772749	0.69972	67.1962	0.860333	0.798849	0.333322	47.1835	0.00549003
1456	0.0922201	0.699638	104.864	0.610071	0.797743	0.510194	58.4244	0.00555442			1456	0.169624	0.699222	38.9013	0.743289	0.799017	0.638549	82.3408	0.00381024			1456	0.0772805	0.7	67.2033	0.861172	0.79863	0.333323	38.0414	0.00437795
1457	0.092484	0.7	104.871	0.610158	0.797598	0.510013	35.5267	0.0034089			1457	0.174841	0.7	38.9123	0.743289	0.798786	0.637393	66.0856	0.00302879			1457	0.0771787	0.7	67.0251	0.861076	0.798638	0.331125	26.0953	0.00302533
1458	0.0925433	0.7	104.828	0.614987	0.798211	0.509667	58.4613	0.00544772			1458	0.17409	0.7	38.9123	0.743358	0.799377	0.636232	62.0922	0.00287918			1458	0.0752135	0.7	67.2033	0.861848	0.798631	0.333962	26.7445	0.00315886
1459	0.092486	0.698934	104.771	0.609493	0.799194	0.509896	39.9855	0.00386071			1459	0.174749	0.7	38.9123	0.743289	0.79893	0.64259	53.8799	0.00247914			1459	0.0772947	0.7	67.2093	0.859795	0.799149	0.33221	25.9392	0.00302873
1460	0.0924574	0.7	104.871	0.610158	0.799063	0.509136	62.5956	0.00602142			1460	0.174841	0.7	38.8862	0.743289	0.797988	0.641647	44.0734	0.00203497			1460	0.0771842	0.7	67.2033	0.860649	0.799071	0.332083	26.581	0.00303046
1461	0.0913419	0.699807	104.871	0.610657	0.79905	0.508689	66.1681	0.00633551			1461	0.174841	0.7	38.9123	0.743289	0.798957	0.638343	65.8463	0.00304857			1461	0.0769492	0.7	67.2033	0.860649	0.799143	0.330923	23.3911	0.00265164
1462	0.092484	0.699692	104.611	0.610158	0.798621	0.506576	45.5298	0.0043283			1462	0.1748	0.698436	38.9123	0.743289	0.798717	0.63245	72.5829	0.00331353			1462	0.0772805	0.7	67.2033	0.860649	0.799065	0.330649	24.7503	0.00283349
1463	0.0911875	0.7	104.871	0.606352	0.798694	0.508457	47.057	0.00448727			1463	0.174841	0.7	38.9123	0.743289	0.799472	0.631336	69.1544	0.00314121			1463	0.0772805	0.7	67.2004	0.860649	0.799027	0.33084	26.1706	0.00304472
1464	0.092083	0.699958	104.848	0.610158	0.798906	0.509149	48.6454	0.00464954			1464	0.174841	0.696373	38.9123	0.743289	0.798342	0.631561	57.8132	0.00268244			1464	0.0772688	0.7	67.2033	0.860649	0.799056	0.329332	29.5053	0.0034204
1465	0.0905098	0.699724	104.871	0.610158	0.79902	0.510822	46.1427	0.00434792			1465	0.171029	0.7	38.9123	0.743215	0.79861	0.636106	66.5146	0.00307055			1465	0.0772805	0.7	67.2033	0.860649	0.799014	0.32875	15.9151	0.00183912
1466	0.091636	0.7	104.871	0.610105	0.798851	0.504593	46.3736	0.00442547			1466	0.172475	0.699891	38.9236	0.743289	0.798278	0.634074	80.4009	0.00367866			1466	0.0772805	0.7	67.2033	0.860649	0.798873	0.329434	17.3482	0.00199472
1467	0.0925458	0.7	104.871	0.610158	0.798273	0.50364	49.1211	0.00460374			1467	0.152256	0.7	38.9123	0.743289	0.798014	0.634757	95.0477	0.00500491			1467	0.0772805	0.7	67.2033	0.863088	0.799302	0.328657	19.8613	0.00230519
1468	0.0924262	0.7	104.871	0.610158	0.798906	0.504984	74.321	0.00714299			1468	0.174044	0.7	38.7313	0.745365	0.797259	0.637836	89.5762	0.00419462			1468	0.0772506	0.69888	67.2033	0.860649	0.799176	0.328715	41.3514	0.00488129
1469	0.0921116	0.7	104.894	0.610326	0.798945	0.505029	52.8041	0.00513723			1469	0.174705	0.69791	38.9123	0.743289	0.798188	0.635312	45.1702	0.00206241			1469	0.0769328	0.699963	67.2318	0.860649	0.799163	0.32806	43.8913	0.00506108
1470	0.0924855	0.7	104.871	0.610142	0.798646	0.506992	28.2039	0.00273446			1470	0.174928	0.699757	38.9409	0.743289	0.798023	0.633643	76.8689	0.00352166			1470	0.076565	0.699732	67.2033	0.860596	0.799137	0.32836	44.2239	0.00519539
1471	0.0913865	0.7	104.874	0.610158	0.79901	0.503286	22.8625	0.00217876			1471	0.174841	0.699873	38.9123	0.743289	0.799101	0.632878	60.9989	0.00279299			1471	0.0769082	0.698712	67.2033	0.860328	0.798935	0.330375	34.4836	0.00402449
1472	0.092484	0.699948	104.871	0.6103	0.799015	0.507509	31.5179	0.00302623			1472	0.174841	0.7	38.9123	0.743207	0.799113	0.630408	51.3134	0.00240323			1472	0.0772805	0.664907	67.216	0.860649	0.798971	0.331351	22.9497	0.00266418
1473	0.092484	0.7	104.871	0.610158	0.799152	0.508298	33.0404	0.00309179			1473	0.174041	0.7	38.9123	0.743647	0.799116	0.629109	84.1805	0.0038577			1473	0.0772805	0.662271	67.3015	0.860649	0.799572	0.329003	25.1611	0.0029182
1474	0.0924328	0.7	104.871	0.610359	0.798859	0.509173	32.5593	0.0030299			1474	0.172179	0.7	38.9104	0.745122	0.79857	0.628499	81.1744	0.00377765			1474	0.0772805	0.669405	67.4986	0.860649	0.799552	0.328416	19.6573	0.00229298
1475	0.0917202	0.7	105.16	0.610158	0.799068	0.50778	19.4197	0.00188586			1475	0.173041	0.7	38.9131	0.743289	0.799413	0.628408	70.3296	0.00319257			1475	0.0772805	0.7	67.2033	0.860649	0.799412	0.32825	23.1772	0.00269447
1476	0.092484	0.699744	104.871	0.610158	0.798999	0.507342	38.7162	0.00374069			1476	0.174841	0.7	38.9702	0.743289	0.798085	0.630392	52.9781	0.00246834			1476	0.0772805	0.7	68.7831	0.860986	0.799601	0.329315	27.0593	0.00311059
1477	0.092484	0.7	104.851	0.610158	0.798972	0.510687	41.8178	0.00395197			1477	0.174841	0.7	38.9123	0.743675	0.797955	0.633884	58.3765	0.00265621			1477	0.0771204	0.7	70.3935	0.862289	0.799548	0.331019	25.0947	0.00287695
1478	0.0923736	0.7	104.871	0.612065	0.799022	0.50982	40.8007	0.00386785			1478	0.174841	0.7	38.9123	0.743166	0.799419	0.632292	52.0057	0.00242054			1478	0.0766209	0.7	67.2033	0.860649	0.799547	0.33314	14.2654	0.00163352
1479	0.0905777	0.699574	104.871	0.610158	0.799047	0.510105	41.7259	0.00404456			1479	0.174841	0.7	38.9123	0.743289	0.798888	0.633447	25.189	0.00114677			1479	0.0769586	0.7	67.2675	0.860649	0.799533	0.330769	28.7178	0.00334491
1480	0.093246	0.699913	104.871	0.610158	0.798679	0.508738	45.4554	0.0042559			1480	0.174841	0.7	38.9123	0.743289	0.798631	0.634681	46.5472	0.00210554			1480	0.0772805	0.7	67.2033	0.860649	0.799449	0.330628	27.6513	0.00319714
1481	0.0917297	0.7	105.078	0.610158	0.798805	0.508555	62.7486	0.00604372			1481	0.174841	0.7	38.9123	0.743289	0.798882	0.636071	43.9397	0.00204736			1481	0.0772797	0.7	67.204	0.860392	0.79934	0.331218	35.9934	0.00410743
1482	0.0922857	0.7	104.871	0.610158	0.797451	0.508102	50.7658	0.00483418			1482	0.174092	0.7	38.9123	0.743289	0.799014	0.63217	82.3375	0.00378843			1482	0.0772464	0.7	67.2033	0.860649	0.799291	0.33108	23.1978	0.00270871
1483	0.0940097	0.699912	104.917	0.610158	0.795904	0.506182	53.7195	0.00503296			1483	0.174787	0.699356	38.9123	0.743553	0.799469	0.63183	61.6444	0.0027422			1483	0.0772276	0.7	67.2033	0.860813	0.799397	0.330185	33.5679	0.00395354
1484	0.0815052	0.699668	104.871	0.610525	0.797989	0.506857	39.5764	0.00426328			1484	0.174841	0.7	38.9123	0.743289	0.799877	0.63352	29.8468	0.00131274			1484	0.0772805	0.69966	67.2033	0.860649	0.799531	0.329386	35.7813	0.00412546
1485	0.093996	0.697718	104.778	0.610158	0.7988	0.506783	41.9659	0.00393395			1485	0.174801	0.7	38.9279	0.743289	0.799756	0.631939	29.8575	0.00141484			1485	0.0772805	0.7	67.2085	0.860649	0.799577	0.330138	23.9793	0.0027806
1486	0.0936258	0.7	104.871	0.610158	0.798822	0.505341	29.8159	0.00280526			1486	0.174841	0.7	40.8794	0.742667	0.799648	0.629387	25.3789	0.00116598			1486	0.0772805	0.7	67.1686	0.860658	0.799454	0.329561	24.1052	0.00277278
1487	0.0940097	0.7	104.871	0.615545	0.798864	0.507008	31.3066	0.00296703			1487	0.174841	0.699517	40.8794	0.743289	0.799729	0.627316	45.0603	0.00212061			1487	0.0741282	0.7	67.2033	0.860649	0.798918	0.329942	13.8085	0.00167486
1488	0.0940487	0.7	104.871	0.610059	0.799105	0.50846	32.9285	0.00315788			1488	0.174965	0.7	40.885	0.743289	0.799772	0.626841	73.8091	0.00343742			1488	0.0742042	0.7	67.2033	0.860649	0.798833	0.331126	25.994	0.00316482
1489	0.0938682	0.698658	104.871	0.610158	0.798555	0.508153	34.2753	0.00319003			1489	0.174841	0.7	40.8794	0.743289	0.799862	0.632241	70.1873	0.00318394			1489	0.0705389	0.698396	67.2251	0.866916	0.79898	0.334936	25.6893	0.00330879
1490	0.0940097	0.7	105.449	0.61012	0.799097	0.508355	31.5767	0.0029927			1490	0.17331	0.699791	40.8952	0.743971	0.799796	0.631125	108.612	0.00504264			1490	0.0711824	0.699745	67.2054	0.860585	0.799566	0.335668	29.3409	0.00370464
1491	0.0936042	0.699773	104.871	0.613939	0.798999	0.509953	32.3207	0.00300272			1491	0.174657	0.7	40.8794	0.743563	0.799859	0.633111	78.8225	0.00362411			1491	0.0711645	0.7	67.2033	0.860649	0.799599	0.336228	33.0178	0.00419125
1492	0.0940097	0.7	104.871	0.610158	0.799005	0.509886	19.108	0.00183141			1492	0.174	0.7	40.8794	0.74217	0.79986	0.634365	90.5817	0.00413111			1492	0.0704595	0.7	67.2033	0.860649	0.799038	0.337568	34.8033	0.00437363
1493	0.0940097	0.7	104.871	0.610158	0.799099	0.510242	38.586	0.00358602			1493	0.174314	0.7	40.8794	0.74356	0.799788	0.640246	131.335	0.00606242			1493	0.0711645	0.7	67.2311	0.860649	0.798757	0.336899	38.1616	0.00474233
1494	0.0939873	0.7	104.871	0.610158	0.799217	0.510096	61.0288	0.00571846			1494	0.174841	0.7	40.8794	0.743289	0.799876	0.636182	78.4208	0.00356297			1494	0.0711549	0.7	67.2033	0.860649	0.799609	0.331454	33.9843	0.00428694
1495	0.0876932	0.699851	104.883	0.61028	0.799123	0.508971	53.1739	0.00517549			1495	0.174841	0.7	40.8794	0.743395	0.799606	0.636085	96.7737	0.00446769			1495	0.071014	0.7	67.2033	0.860649	0.799164	0.329525	37.9307	0.00483036
1496	0.0940097	0.7	104.871	0.610158	0.79919	0.510101	40.5446	0.0037802			1496	0.174943	0.7	40.8794	0.743289	0.799826	0.633662	60.6148	0.00280713			1496	0.0711618	0.699983	67.2033	0.860649	0.799141	0.328951	41.2679	0.00524104
1497	0.0940097	0.7	104.871	0.610158	0.799072	0.510041	41.0211	0.00387873			1497	0.174328	0.7	40.8732	0.743289	0.799888	0.632592	52.6158	0.00246521			1497	0.0714102	0.7	67.2033	0.860649	0.79956	0.328748	22.8752	0.00286578
1498	0.0940097	0.7	105.047	0.610309	0.798707	0.508785	41.0633	0.0038335			1498	0.174821	0.7	40.8794	0.74333	0.799733	0.636208	49.8793	0.00225639			1498	0.0712531	0.7	67.1992	0.862552	0.79943	0.328251	35.0272	0.00448277
1499	0.0940097	0.699366	104.832	0.610412	0.798455	0.509536	43.3992	0.00406997			1499	0.174841	0.7	40.8794	0.743113	0.799767	0.644351	46.5519	0.00213811			1499	0.0705273	0.699038	67.2244	0.860649	0.799506	0.328468	39.2143	0.00503885
1500	0.0922148	0.7	104.921	0.610158	0.798901	0.506767	40.2831	0.00390147			1500	0.174913	0.7	40.8794	0.743289	0.799803	0.647558	41.2968	0.0018718			1500	0.0711645	0.693225	67.2033	0.859362	0.799546	0.327709	28.5167	0.00356706

## Sheet: B
black											Cyan											Gray
cycle #	average selected fp	average selected gM_max	average selected K_MB	average selected K_MR	average selected gH_max	average selected K_HR	average selected P(T)	average selected phi_M(T)			cycle #	average selected fp	average selected gM_max	average selected K_MB	average selected K_MR	average selected gH_max	average selected K_HR	average selected P(T)	average selected phi_M(T)			cycle #	average selected fp	average selected gM_max	average selected K_MB	average selected K_MR	average selected gH_max	average selected K_HR	average selected P(T)	average selected phi_M(T)
1	0.0996557	0.583326	166.699	1.00037	0.250024	1.00015	476.661	0.69948			1	0.0998015	0.58331	166.671	1.0001	0.250099	1.00005	477.004	0.700446			1	0.0994513	0.583226	166.676	1.00061	0.250003	1.00045	478.095	0.699568
2	0.0995813	0.583376	166.697	1.0017	0.250744	1.00047	333.922	0.687202			2	0.0997005	0.583602	166.688	1.00026	0.251516	1.00004	331.813	0.687023			2	0.0997948	0.583529	166.669	1.00041	0.250004	0.999595	329.248	0.687285
3	0.0988674	0.583398	166.662	1.0081	0.257617	1.00108	357.777	0.689264			3	0.0998961	0.584714	166.496	1.00001	0.261179	1.00008	405.905	0.691328			3	0.0996169	0.584598	166.658	1.00005	0.250425	1.00005	348.615	0.691476
4	0.0971439	0.583113	166.409	1.00708	0.268643	0.999984	435.513	0.692107			4	0.0995004	0.595361	166.648	1.00025	0.268581	1.00006	470.417	0.699643			4	0.0989335	0.588387	166.667	1.00013	0.251589	1.00031	346.325	0.688953
5	0.0992878	0.583322	166.016	1.01826	0.275352	0.999995	487.853	0.693412			5	0.0993378	0.610226	166.565	1.00034	0.274547	0.99998	511.481	0.703744			5	0.0993171	0.597971	166.708	1.00135	0.253067	0.9998	364.111	0.694321
6	0.0997725	0.583291	166.177	1.01812	0.28162	0.999875	550.913	0.695133			6	0.0999778	0.632906	166.878	1.00014	0.276476	0.998037	551.71	0.71096			6	0.0977257	0.616487	166.875	1.00069	0.26432	1.00004	390.491	0.698909
7	0.0987659	0.583119	165.341	1.01869	0.285397	0.999741	598.141	0.696249			7	0.0994679	0.665979	166.683	0.999925	0.276871	0.999307	535.397	0.715021			7	0.0934933	0.616478	166.679	1.00139	0.292231	0.999881	583.254	0.707652
8	0.0998372	0.582538	165.55	1.02228	0.287784	0.999458	630.683	0.696531			8	0.0971852	0.674722	166.688	0.999149	0.278062	1.00031	531.684	0.716217			8	0.0924928	0.634115	165.932	1.0028	0.305978	1.00006	760.803	0.717766
9	0.0990391	0.583799	165.078	1.02117	0.293077	1.00037	672.925	0.699652			9	0.0996893	0.682466	166.657	1.00666	0.283489	1.00011	567.682	0.716478			9	0.0993074	0.649376	166.651	1.00159	0.31308	1.00009	928.05	0.719025
10	0.0991662	0.5837	166.029	1.01758	0.299278	1.00065	731.02	0.69798			10	0.0982173	0.684465	166.568	1.01856	0.294221	0.999943	662.139	0.718148			10	0.098416	0.666135	166.352	1.00384	0.32086	1.00015	1024.88	0.721268
11	0.0990687	0.585021	166.451	1.03567	0.300719	1.00483	782.591	0.700918			11	0.0994543	0.687418	166.499	1.01118	0.303411	1.00012	786.168	0.720127			11	0.0990877	0.675376	166.353	1.00564	0.33004	1.00006	1191.68	0.722224
12	0.097603	0.585857	166.24	1.03344	0.301666	1.00928	764.465	0.700372			12	0.0991832	0.688446	166.664	1.0003	0.306864	1.00006	859.603	0.720878			12	0.0989794	0.677923	166.086	1.00754	0.335659	1.00013	1326.34	0.722011
13	0.0988831	0.587061	165.115	1.02573	0.301681	1.01154	784.317	0.70295			13	0.0990158	0.688735	166.625	1.00018	0.315698	1.0001	932.157	0.72168			13	0.0984209	0.676912	166.004	1.00737	0.342968	0.999919	1453.61	0.723409
14	0.0995901	0.58659	164.21	1.01686	0.301708	1.00548	770.811	0.701172			14	0.0978046	0.688738	166.656	1.00007	0.343318	1.00034	1301.65	0.723073			14	0.0982223	0.678815	165.561	1.01034	0.349769	0.999968	1593.6	0.724459
15	0.0993721	0.590308	165.625	1.01616	0.303773	1.00369	798.683	0.702164			15	0.0950154	0.688706	167.137	1.00019	0.380106	1.0026	2206.71	0.726122			15	0.0977798	0.680217	166.285	1.01232	0.354994	0.99991	1750.09	0.724339
16	0.0991058	0.595753	166.184	1.00654	0.308001	1	853.529	0.703964			16	0.0941741	0.688722	166.841	1.00124	0.396645	1.0001	3018.84	0.727581			16	0.0989893	0.68029	166.553	1.01208	0.358274	0.999978	1834.11	0.724818
17	0.0993851	0.603317	165.86	1.00352	0.311864	1.00112	914.76	0.71153			17	0.0994617	0.689057	166.654	1.0005	0.399654	1.00023	3412.97	0.726484			17	0.0990846	0.681802	167.257	1.01233	0.359317	0.999961	1938.22	0.725137
18	0.100099	0.609869	166.445	1.00572	0.316677	1.0001	973.827	0.712321			18	0.0994172	0.688666	166.229	1.0008	0.403446	0.99915	3677.48	0.726826			18	0.0961748	0.683465	167.127	1.00985	0.362896	1.00067	1891.18	0.725402
19	0.0994653	0.619565	166.362	1.00301	0.319204	1.00013	1052.69	0.715795			19	0.0964733	0.687999	166.682	1.0021	0.419136	0.999984	4278.28	0.727987			19	0.0990777	0.685046	167.408	1.01032	0.370699	1.00014	2175.72	0.725313
20	0.10018	0.631845	166.359	1.00313	0.323099	0.999925	1129.41	0.718004			20	0.0943607	0.688649	167.17	1.00441	0.440399	1.00049	5479.99	0.729788			20	0.095248	0.684289	167.406	1.01035	0.383622	0.999676	2602.85	0.726403
21	0.0997185	0.643933	166.39	1.00257	0.323594	0.999861	1121.9	0.720993			21	0.098094	0.688734	167.293	1.0058	0.443753	1.00005	6045.51	0.729			21	0.0973339	0.686295	167.176	1.01148	0.391082	1.00006	2971.55	0.726967
22	0.10033	0.651802	166.466	1.00802	0.324258	1.00001	1139.17	0.721369			22	0.098932	0.688449	167.212	1.00389	0.445143	1.0005	6477.96	0.729119			22	0.0972687	0.686556	167.043	1.01136	0.395778	1.00063	3207.69	0.726928
23	0.0999704	0.654535	166.671	1.00997	0.32602	1.00017	1174.62	0.721171			23	0.0992881	0.688939	167.084	1.00139	0.445093	1.00028	6420.53	0.727855			23	0.0983623	0.688915	167.062	1.01092	0.395735	1.00017	3299.6	0.726819
24	0.0994978	0.660034	166.936	1.0111	0.330116	1.00003	1193.83	0.721304			24	0.0985085	0.688657	166.738	1.00067	0.449578	1.00002	6621.06	0.726946			24	0.097934	0.688546	166.74	1.01642	0.403835	0.999994	3519.25	0.72703
25	0.0999479	0.659086	166.668	1.0178	0.338903	1.00032	1396.12	0.722498			25	0.0991231	0.688848	167.641	1.00058	0.456523	1.00008	6701.78	0.712058			25	0.0958007	0.688606	166.291	1.01676	0.432649	1.00229	4772.81	0.728818
26	0.0985521	0.663633	166.692	1.03348	0.344619	0.999928	1502.46	0.723526			26	0.0995423	0.688887	167.509	1.00023	0.467592	0.997535	6845.28	0.692245			26	0.0970969	0.690107	166.555	1.01173	0.451073	1.00009	6536.54	0.728736
27	0.0992812	0.667049	166.683	1.01896	0.345156	1.00033	1576.15	0.723251			27	0.0993479	0.688944	168.07	0.999471	0.473908	0.998129	6842.9	0.670235			27	0.0967382	0.690388	166.102	1.01379	0.459382	1.00158	6617.62	0.716798
28	0.0997293	0.672185	166.712	1.02595	0.345341	1.00001	1548.46	0.723579			28	0.0990485	0.689615	169.359	0.997153	0.472491	0.9969	6748.34	0.659166			28	0.0972174	0.692287	165.411	1.01491	0.461597	0.999881	6883.72	0.70595
29	0.0986642	0.679998	166.686	1.02174	0.349003	1.00012	1593.25	0.72378			29	0.0987874	0.690513	167.161	0.99809	0.471552	0.992733	6782.26	0.660989			29	0.0975191	0.693151	164.97	1.01662	0.463833	1.00085	7001.67	0.706287
30	0.0995861	0.683352	166.653	1.02246	0.354701	1.00014	1781.84	0.723839			30	0.0979068	0.691266	166.302	0.99762	0.469209	0.989415	6803.05	0.672281			30	0.0989415	0.694349	165.983	1.0197	0.462272	1.0001	6986.31	0.709021
31	0.0996546	0.685631	166.696	1.01648	0.362709	0.999972	1985.28	0.724466			31	0.098956	0.691135	166.209	0.995846	0.470788	0.988775	6930.02	0.675896			31	0.0993645	0.696142	165.014	1.01862	0.466573	1.00243	7103.72	0.703638
32	0.0998807	0.687633	166.702	1.01015	0.375059	1.0002	2392.87	0.725315			32	0.0994736	0.693025	165.997	0.993691	0.475329	0.992513	6925.69	0.669838			32	0.0989215	0.696639	163.838	1.01886	0.46658	1.00111	7176.46	0.707698
33	0.0995579	0.688503	166.482	1.00729	0.379475	1.00045	2624.85	0.725669			33	0.0993185	0.694184	166.126	0.994434	0.472816	0.999791	6939.8	0.67436			33	0.0993364	0.69726	163.474	1.01852	0.462373	1.00006	7235.51	0.712938
34	0.099748	0.690961	166.656	1.01104	0.380848	0.999867	2664.81	0.726255			34	0.098995	0.693869	166.991	0.992102	0.470679	1.00936	6975.88	0.681157			34	0.0994328	0.697794	163.072	1.01829	0.456943	0.999912	7319.8	0.729713
35	0.0998366	0.691266	166.577	1.01351	0.38667	0.999252	2872.79	0.725932			35	0.0995892	0.694118	167.057	0.992424	0.475182	1.031	6963.71	0.674161			35	0.0989301	0.697867	162.765	1.01905	0.458683	0.999972	7112.9	0.727731
36	0.0990846	0.691639	166.66	1.01506	0.397201	1.00016	3228.02	0.726169			36	0.0993958	0.695899	166.35	0.992403	0.477236	1.03169	6971.2	0.673401			36	0.0983152	0.698201	161.657	1.01886	0.462036	0.999947	7216.74	0.725943
37	0.0992848	0.694018	166.64	1.01766	0.405738	0.999723	3832.12	0.727388			37	0.0999063	0.696549	166.15	0.995229	0.479319	1.03792	6935.38	0.66756			37	0.0989433	0.698585	161.694	1.01951	0.459636	0.999888	7284.6	0.729692
38	0.0997566	0.695114	166.469	1.02005	0.410583	0.997079	4006.12	0.727031			38	0.0991463	0.696243	165.148	0.993349	0.476494	1.04326	6991.95	0.676689			38	0.0992259	0.698715	157.422	1.01805	0.462145	0.994669	7281.31	0.729742
39	0.100181	0.697425	166.139	1.0207	0.420507	0.997301	4617.25	0.727117			39	0.10031	0.697883	163.359	0.99433	0.467685	1.02208	7220.06	0.701477			39	0.0989511	0.698928	155.468	1.01834	0.463837	0.997457	7344.15	0.729598
40	0.100308	0.699461	166.716	1.02128	0.427816	0.997536	5141.64	0.727785			40	0.101038	0.697764	163.076	0.99488	0.459219	1.02056	7370.74	0.724896			40	0.0993435	0.698678	153.506	1.01843	0.463055	0.995945	7356.59	0.729536
41	0.0991252	0.698967	166.704	1.01877	0.434266	1.00026	5592.03	0.728258			41	0.100905	0.698415	162.471	0.993588	0.47109	1.05645	7338.72	0.717844			41	0.0994372	0.698912	150.734	1.01764	0.464957	1.00112	7428.38	0.728376
42	0.100395	0.699287	166.671	1.01827	0.449048	1.00075	6246.76	0.728622			42	0.101386	0.698207	162.569	0.99693	0.473902	1.0641	7334.86	0.709			42	0.0994308	0.699058	151.756	1.01609	0.466843	1.00013	7469.4	0.729196
43	0.100417	0.699012	166.859	1.01544	0.467407	0.999827	7106.01	0.722386			43	0.102052	0.698753	161.617	0.999185	0.472984	1.05483	7306.56	0.701423			43	0.0989993	0.698812	148.483	1.01697	0.467062	0.997773	7441.27	0.729664
44	0.101108	0.699835	166.857	1.0193	0.477567	1.00005	7052.43	0.693069			44	0.102212	0.69913	162.794	0.995885	0.467827	1.05401	7414.38	0.716665			44	0.0993354	0.699391	148.044	1.01549	0.469358	0.996608	7459.6	0.726857
45	0.10038	0.699719	166.575	1.01937	0.482449	1.00003	7062.1	0.677592			45	0.102462	0.698799	161.247	0.99659	0.471859	1.05857	7409.33	0.712306			45	0.099141	0.699689	146.254	1.0228	0.468909	0.996498	7474.3	0.729735
46	0.101323	0.698828	166.238	1.01582	0.485768	1.00018	6942.99	0.658625			46	0.102697	0.699634	159.277	0.99614	0.473742	1.06415	7477.67	0.709815			46	0.0993764	0.699505	143.559	1.02539	0.470011	0.99695	7441.56	0.725109
47	0.10157	0.69977	164.766	1.01498	0.489548	0.999954	6838.6	0.640958			47	0.103016	0.699309	159.673	0.995179	0.472644	1.06152	7506.74	0.709319			47	0.0987564	0.699767	142.057	1.02409	0.469697	0.996281	7477.31	0.729837
48	0.101769	0.699851	163.538	1.01461	0.495886	1.00001	6651.94	0.619609			48	0.103185	0.699406	160.135	0.992588	0.473345	1.06581	7473.62	0.708586			48	0.0995355	0.699648	141.886	1.01796	0.472375	0.995306	7516.42	0.729718
49	0.101301	0.699895	162.45	1.0097	0.498589	1.00261	6455.44	0.602022			49	0.102456	0.699136	159.004	0.995243	0.472037	1.06428	7465.35	0.712255			49	0.0995139	0.699734	141.777	1.01806	0.47368	0.997588	7468.6	0.723016
50	0.0995576	0.699808	162.46	1.01066	0.497847	1.00243	6296.25	0.596524			50	0.103465	0.699169	157.957	0.995661	0.46237	1.04638	7568.27	0.727952			50	0.0996566	0.699772	141.287	1.01857	0.472316	0.994599	7453.4	0.724946
51	0.101303	0.699866	162.05	1.00621	0.502289	1.00452	6218.16	0.578705			51	0.104603	0.69943	158.485	0.995245	0.478045	1.07833	7514.76	0.701977			51	0.0994908	0.699652	141.057	1.01906	0.471718	0.995963	7501.27	0.72973
52	0.102233	0.699539	160.393	1.00523	0.506416	1.00787	5979.2	0.549767			52	0.104282	0.699812	158.203	0.993616	0.475252	1.07698	7571.09	0.702823			52	0.0997916	0.699494	140.536	1.01975	0.473275	0.996525	7496.88	0.725791
53	0.102391	0.699791	160.076	1.00657	0.50681	1.01152	5851.44	0.536342			53	0.104763	0.699263	158.148	0.99594	0.477624	1.07809	7575.22	0.701879			53	0.100182	0.699754	140.492	1.02036	0.47043	0.997324	7495.95	0.724551
54	0.101696	0.699861	159.836	1.01127	0.505024	1.013	5868.66	0.541704			54	0.105161	0.699811	158.542	0.995126	0.467536	1.0566	7612.27	0.709662			54	0.100079	0.699837	140.406	1.01991	0.47097	0.99785	7542.36	0.729327
55	0.101476	0.699771	158.144	1.0155	0.500245	1.01327	5983.61	0.554507			55	0.105306	0.699903	158.49	0.995884	0.467142	1.06078	7734.26	0.718993			55	0.0999816	0.699911	139.238	1.02101	0.470559	0.997319	7558.63	0.729454
56	0.101874	0.699914	157.998	1.02028	0.500959	1.021	6166.54	0.570465			56	0.105522	0.699812	158.222	0.999309	0.468378	1.06763	7727.4	0.718728			56	0.100393	0.699707	139.5	1.02178	0.47109	0.993681	7549.33	0.729255
57	0.100744	0.699638	157.366	1.02107	0.500283	1.02074	6111.01	0.571739			57	0.104397	0.699944	158.306	0.998884	0.467652	1.06981	7705.45	0.72044			57	0.0996889	0.699807	138.744	1.0209	0.473254	0.99644	7552.32	0.728791
58	0.101985	0.699821	156.768	1.01781	0.504751	1.01363	6130.85	0.566134			58	0.105867	0.699501	158.229	0.997327	0.47249	1.08643	7653.68	0.708042			58	0.0999172	0.699803	139.197	1.02106	0.472728	0.99909	7523.08	0.726949
59	0.100607	0.699766	154.574	1.02342	0.503938	1.01357	6021.4	0.562754			59	0.106404	0.699932	158.354	0.994234	0.475096	1.09638	7686.76	0.699156			59	0.10016	0.699882	140.786	1.02099	0.473516	0.994072	7495.92	0.724328
60	0.101305	0.699869	154.971	1.02056	0.503716	1.0128	5980.28	0.554921			60	0.106199	0.699902	158.187	0.99035	0.471859	1.08161	7686.27	0.702531			60	0.0993819	0.699854	140.193	1.0193	0.473252	0.993525	7532.92	0.729166
61	0.101888	0.69988	155.577	1.02186	0.507651	1.01133	5918.39	0.544926			61	0.106104	0.699687	158.514	0.987417	0.469789	1.07538	7756.82	0.707602			61	0.10104	0.699879	139.034	1.02202	0.47341	0.994746	7626.42	0.726916
62	0.101991	0.699891	154.806	1.02244	0.505398	1.0262	5898.08	0.542311			62	0.106101	0.699674	158.062	0.991032	0.467866	1.07023	7755.6	0.711588			62	0.100671	0.699839	139.458	1.02206	0.473573	0.997028	7596.77	0.726634
63	0.10225	0.699753	154.642	1.01874	0.508504	1.05472	5868.78	0.538239			63	0.104622	0.699902	157.957	0.990037	0.46708	1.06629	7765.7	0.725433			63	0.101055	0.699521	139.734	1.02445	0.472934	0.995055	7550.79	0.726496
64	0.101956	0.699375	152.883	1.02411	0.509656	1.09261	5843.49	0.537615			64	0.104764	0.699818	158.015	0.98975	0.468245	1.07177	7738.3	0.725829			64	0.101231	0.698989	140.342	1.0234	0.472942	0.998009	7585.14	0.722971
65	0.102106	0.699283	152.18	1.02121	0.510202	1.09521	5924.06	0.544737			65	0.106037	0.699817	157.923	0.996633	0.466812	1.07264	7780.2	0.723235			65	0.101029	0.699716	140.791	1.02368	0.471439	0.99113	7543.2	0.720391
66	0.101483	0.699341	152.76	1.0222	0.509259	1.11162	5952.26	0.550551			66	0.106448	0.699671	158.423	0.993549	0.469195	1.08101	7744.05	0.715689			66	0.100656	0.69986	141.511	1.02337	0.472883	0.991429	7612.37	0.729196
67	0.101965	0.699812	152.857	1.02177	0.508801	1.12398	6025.43	0.554971			67	0.106603	0.699815	157.968	0.998244	0.465147	1.07345	7793.35	0.722791			67	0.100218	0.699812	141.175	1.02237	0.469082	0.992301	7511.03	0.727474
68	0.101984	0.699792	151.724	1.02132	0.507455	1.09558	6052.97	0.557809			68	0.106568	0.699918	157.951	0.992133	0.472019	1.08504	7806.02	0.714964			68	0.100158	0.69983	141.016	1.02446	0.472007	0.995043	7521.56	0.723297
69	0.101799	0.69982	150.594	1.02193	0.507398	1.11728	6172.73	0.570807			69	0.107042	0.699801	158.058	0.996534	0.474154	1.09982	7759.11	0.705292			69	0.100309	0.699707	141.178	1.02393	0.470727	0.993612	7524.19	0.72873
70	0.102141	0.699883	150.582	1.02384	0.507883	1.12874	6229.12	0.5743			70	0.106596	0.699888	158.376	0.996559	0.472815	1.10487	7727.81	0.7039			70	0.0999647	0.699869	141.206	1.02248	0.474924	0.996428	7548.84	0.727812
71	0.101601	0.699485	151.459	1.02213	0.505054	1.14691	6335.02	0.587661			71	0.107707	0.69962	158.191	0.996948	0.475938	1.11263	7814.91	0.702489			71	0.0996236	0.69982	141.26	1.02015	0.47564	0.994331	7525.84	0.729068
72	0.102055	0.699287	151.008	1.02048	0.504457	1.167	6400.29	0.591865			72	0.107723	0.699832	158.467	0.99842	0.474838	1.13068	7816.26	0.701169			72	0.0999541	0.699855	141.312	1.01701	0.473819	0.996321	7438.76	0.717111
73	0.10209	0.699155	149.715	1.0204	0.505417	1.21627	6562	0.607679			73	0.108326	0.699867	158.603	0.998464	0.476151	1.13063	7875.29	0.70296			73	0.0998699	0.699327	141.26	1.01675	0.473386	0.995928	7476.92	0.720683
74	0.101884	0.699778	150.861	1.02014	0.498885	1.20591	6745.16	0.627664			74	0.109081	0.699885	158.387	0.998469	0.472215	1.11592	7827.2	0.697174			74	0.100149	0.699742	141.282	1.017	0.475394	0.996561	7484.62	0.719575
75	0.102344	0.699855	149.854	1.02175	0.49827	1.24081	6887.91	0.63838			75	0.111129	0.699821	158.263	0.998356	0.475763	1.13568	8009.59	0.696393			75	0.100195	0.699884	141.35	1.01434	0.471315	0.996358	7510.65	0.724178
76	0.103092	0.699731	150.444	1.0203	0.502484	1.29016	7026.77	0.647784			76	0.113464	0.699818	158.331	0.998524	0.476395	1.16132	8007.26	0.686598			76	0.100196	0.699906	141.476	1.01551	0.471621	0.995583	7549.05	0.729379
77	0.103647	0.69986	150.291	1.01914	0.506635	1.30957	7060.28	0.647359			77	0.113715	0.69938	158.171	0.998279	0.47627	1.16773	8083.58	0.683795			77	0.100716	0.699793	141.202	1.01293	0.470794	0.996345	7579.76	0.729597
78	0.104223	0.699914	150.03	1.02068	0.504552	1.3087	7075.52	0.644889			78	0.116188	0.699294	158.145	0.997689	0.475915	1.17966	8196.82	0.681105			78	0.100643	0.699863	140.86	1.012	0.472034	0.996094	7559.69	0.729064
79	0.10457	0.699893	149.97	1.02017	0.506307	1.35033	7098.23	0.644394			79	0.118252	0.699779	157.38	0.99506	0.479088	1.18549	8293.55	0.678042			79	0.100406	0.699277	140.798	1.00547	0.469572	0.995465	7593.14	0.728933
80	0.105684	0.699218	147.825	1.02167	0.503722	1.32365	7150.07	0.641231			80	0.12198	0.699681	157.583	0.984306	0.484504	1.18689	8401.14	0.661934			80	0.100056	0.699772	140.62	0.981968	0.474392	0.99396	7584.27	0.729539
81	0.106555	0.69935	147.235	1.02059	0.506476	1.38181	7271.11	0.648191			81	0.12271	0.69978	157.793	0.989974	0.477557	1.18047	8488.89	0.662687			81	0.100589	0.699341	140.609	0.988873	0.474571	0.995126	7527.44	0.720311
82	0.10602	0.69858	147.085	1.01896	0.507001	1.38092	7308.49	0.655133			82	0.125756	0.699855	157.696	0.994646	0.479253	1.18343	8621.56	0.653155			82	0.100066	0.699607	141.13	0.969019	0.475741	0.999756	7555.25	0.726106
83	0.107281	0.697477	148.013	1.0178	0.507472	1.38304	7297.43	0.645179			83	0.1263	0.699828	157.691	0.99074	0.479122	1.18458	8667.86	0.654699			83	0.0996132	0.699858	141.373	0.980348	0.476355	0.999731	7518.85	0.726269
84	0.10712	0.697536	147.205	1.02312	0.505964	1.36103	7272.48	0.644825			84	0.127383	0.699758	157.55	0.982174	0.479328	1.18798	8706.59	0.654599			84	0.100445	0.699726	141.141	0.956652	0.474259	0.999958	7538.08	0.727353
85	0.104994	0.69977	147.483	1.02126	0.500908	1.2818	7275.09	0.658478			85	0.12852	0.699785	157.556	0.988161	0.478638	1.20136	8797.55	0.6558			85	0.100538	0.699808	141.076	0.966327	0.471275	1.00017	7586.17	0.729535
86	0.105996	0.699866	146.334	1.02114	0.494023	1.18205	7339.81	0.658356			86	0.129449	0.699836	157.783	0.984421	0.480088	1.21281	8847.84	0.651513			86	0.100362	0.699823	141.065	0.954018	0.472899	1.00818	7584.53	0.729458
87	0.106801	0.699833	146.304	1.02165	0.492925	1.18021	7484.08	0.667066			87	0.129811	0.699534	158.285	0.986162	0.480538	1.22017	8808.94	0.647434			87	0.100484	0.699897	140.445	0.951082	0.474807	1.00796	7586.23	0.726322
88	0.107463	0.699165	146.704	1.01861	0.49326	1.21449	7481.2	0.661971			88	0.130762	0.69983	157.615	0.987008	0.479417	1.24979	8940.93	0.650248			88	0.100546	0.699503	140.293	0.948089	0.474524	1.02089	7610.85	0.729499
89	0.1071	0.699631	146.613	1.01421	0.492172	1.20737	7512.65	0.667532			89	0.129985	0.699655	157.54	0.984386	0.477268	1.24335	8954.75	0.659076			89	0.10044	0.699922	139.773	0.938195	0.47621	1.01487	7589.59	0.726747
90	0.106677	0.699847	145.644	1.01479	0.497188	1.28872	7562.58	0.675379			90	0.131032	0.699907	157.787	0.987885	0.476233	1.26569	9070.77	0.666106			90	0.100299	0.699855	140.564	0.941887	0.472411	1.00585	7568.07	0.729291
91	0.107538	0.699647	144.557	1.01807	0.491894	1.24144	7662.67	0.680048			91	0.130599	0.699681	157.512	0.985114	0.471216	1.25968	9176.23	0.688013			91	0.100641	0.699878	140.606	0.927083	0.475351	1.00325	7643.06	0.729235
92	0.107118	0.699768	144.317	1.02157	0.485287	1.17593	7677.75	0.685195			92	0.130462	0.699838	157.502	0.987337	0.472198	1.23562	9005	0.679271			92	0.100227	0.699837	139.946	0.913156	0.475739	1.00379	7618.46	0.729472
93	0.107025	0.699765	143.916	1.01991	0.476602	1.08069	7871.51	0.706361			93	0.131225	0.699877	157.555	0.980952	0.473752	1.2593	9062.4	0.680437			93	0.100608	0.699802	139.728	0.927543	0.474109	1.00421	7631.91	0.729262
94	0.107362	0.699856	143.526	1.02132	0.48029	1.11932	7882.31	0.706559			94	0.131521	0.699839	157.609	0.9844	0.468977	1.25033	9101.92	0.687971			94	0.101024	0.699895	139.126	0.918991	0.4763	1.00897	7668.9	0.729092
95	0.106986	0.699796	143.515	1.02157	0.475398	1.11164	7897.12	0.713464			95	0.131371	0.699854	157.276	0.986042	0.473597	1.32463	9112.7	0.693521			95	0.100835	0.699874	138.452	0.913367	0.476589	1.00769	7655.46	0.72881
96	0.106959	0.699791	143.428	1.02274	0.474017	1.06445	7970.95	0.718963			96	0.132235	0.699918	157.282	0.989792	0.472927	1.31925	9113.27	0.690773			96	0.100979	0.699903	136.845	0.930616	0.477172	1.00238	7641.59	0.729354
97	0.107379	0.699744	143.736	1.02285	0.474318	1.04081	7932.76	0.714913			97	0.130737	0.699774	157.537	0.989712	0.478051	1.35682	9044.58	0.680841			97	0.10082	0.6999	136.113	0.931501	0.473803	1.00342	7618.12	0.729003
98	0.107443	0.69975	143.354	1.02398	0.473048	1.04132	7910.7	0.711517			98	0.131148	0.699756	157.595	0.991638	0.478461	1.37706	9078.32	0.679901			98	0.101061	0.699849	134.341	0.955316	0.473633	1.00455	7649.73	0.729331
99	0.10767	0.699756	143.608	1.02202	0.473122	1.04111	7928.67	0.711631			99	0.13001	0.699377	157.489	0.989741	0.477516	1.36698	9069.55	0.681695			99	0.101126	0.699745	133.68	0.952394	0.475841	1.00497	7673.76	0.728378
100	0.107992	0.699805	144.163	1.01935	0.467791	1.04219	8044.68	0.72723			100	0.131097	0.699222	157.547	0.993166	0.477205	1.37011	9112.13	0.685597			100	0.101081	0.699913	133.407	0.943653	0.476664	0.999964	7669.29	0.728138
101	0.107595	0.699784	143.926	1.02084	0.471622	1.04779	8032.43	0.727663			101	0.131269	0.699764	157.588	0.984301	0.479581	1.42428	9054.17	0.685904			101	0.101122	0.699914	134.787	0.936749	0.475651	1.00004	7681.17	0.729209
102	0.10768	0.699924	143.564	1.0249	0.473517	1.04796	7929.36	0.720417			102	0.131569	0.699745	157.492	0.976365	0.480022	1.39554	9096.91	0.684539			102	0.101793	0.699814	134.603	0.958945	0.474805	0.997771	7720.41	0.728192
103	0.107152	0.699411	143.714	1.02158	0.472094	1.04469	7921.09	0.719296			103	0.131491	0.699709	157.949	0.976761	0.480117	1.31853	9094.4	0.671079			103	0.102876	0.69914	135.687	0.945337	0.476708	1.01402	7784.51	0.727092
104	0.107678	0.699806	144.035	1.01625	0.473926	1.04585	7954.4	0.716031			104	0.132752	0.699667	158.397	0.971628	0.480042	1.29494	9092.75	0.66246			104	0.103069	0.699396	133.346	0.97571	0.473195	0.999712	7772.34	0.72545
105	0.10718	0.699858	143.211	1.01351	0.470128	1.04533	7895.87	0.715382			105	0.13272	0.699878	158.13	0.96588	0.480195	1.30126	9082.04	0.658313			105	0.102943	0.699826	132.928	0.958036	0.473563	0.999981	7831.93	0.728985
106	0.106512	0.699559	142.912	1.01151	0.468755	1.0431	8003.38	0.728012			106	0.132532	0.699879	157.141	0.96778	0.480054	1.29596	9099.53	0.659155			106	0.10379	0.699736	134.007	0.961316	0.473286	0.999483	7891.23	0.728657
107	0.107497	0.699077	143.067	1.0144	0.471402	1.05011	7947.9	0.724182			107	0.132822	0.699819	157.19	0.965397	0.480113	1.29988	9120.7	0.665809			107	0.105411	0.699899	135.336	0.969587	0.473442	0.999942	7967.54	0.726272
108	0.106834	0.699848	143.709	1.00754	0.470284	1.05054	8000.83	0.726661			108	0.132181	0.699892	157.277	0.967854	0.480919	1.29719	9138.91	0.674053			108	0.106659	0.699552	133.479	0.983611	0.472533	1.00029	8078.36	0.727664
109	0.107538	0.699816	143.397	1.00522	0.475397	1.0509	8005.32	0.718538			109	0.131843	0.699885	157.089	0.973137	0.480277	1.28191	9141.71	0.668113			109	0.107812	0.699779	134.48	0.982706	0.477477	1.00329	8029.14	0.714828
110	0.107485	0.699863	143.331	1.00273	0.476603	1.05404	7949.79	0.713919			110	0.132847	0.699878	157.394	0.959185	0.480029	1.27442	9184.78	0.66516			110	0.10637	0.699009	132.617	0.984569	0.470078	1.00024	8047.73	0.725977
111	0.107557	0.699729	143.884	1.00112	0.475642	1.06055	7925.82	0.710785			111	0.132594	0.699863	157.428	0.951478	0.480133	1.27824	9153.02	0.664205			111	0.108392	0.699882	131.811	1.01768	0.473004	1.00515	8162.85	0.72211
112	0.107539	0.699868	144.382	1.00029	0.472119	1.05266	7941.25	0.714307			112	0.1324	0.699794	157.531	0.9497	0.480125	1.28508	9112.28	0.660969			112	0.109383	0.699762	131.766	1.02192	0.469715	1.00554	8218.19	0.727348
113	0.106569	0.69978	144.434	1.00593	0.469293	1.05228	7954.1	0.722519			113	0.132226	0.699698	156.975	0.945028	0.47923	1.24646	9135.94	0.659383			113	0.110312	0.699379	131.785	1.02583	0.472012	1.00768	8224.24	0.717616
114	0.107237	0.699899	144.542	1.00717	0.469944	1.04906	8031.9	0.72687			114	0.132665	0.699856	157.074	0.949623	0.480169	1.24972	9115.91	0.655278			114	0.109558	0.699895	131.328	1.02851	0.472177	1.01693	8202.18	0.720381
115	0.107464	0.699945	144.347	1.00858	0.468852	1.05017	8039.94	0.727749			115	0.132295	0.699877	157.12	0.951042	0.480109	1.2852	9109.52	0.656202			115	0.10848	0.699797	129.333	1.02379	0.473238	1.00587	8207.67	0.727425
116	0.107396	0.699818	144.224	1.01694	0.467899	1.04572	7973	0.725159			116	0.132807	0.69979	157.407	0.949676	0.480036	1.2753	9200.49	0.663273			116	0.109543	0.69981	129.869	1.03075	0.473556	1.01097	8198.1	0.72261
117	0.106962	0.699849	144.124	1.02241	0.469375	1.04766	7969.9	0.727293			117	0.132956	0.699863	157.085	0.951237	0.479984	1.29293	9142.73	0.658482			117	0.111824	0.699778	131.45	1.03018	0.47241	1.00639	8318.45	0.72206
118	0.107122	0.699772	143.809	1.02445	0.469699	1.0481	7969.7	0.72785			118	0.132469	0.699492	157.16	0.942402	0.480029	1.30991	9190.02	0.665148			118	0.113119	0.699883	133.078	1.0223	0.474193	1.01373	8339.35	0.713885
119	0.10736	0.699277	143.647	1.02491	0.47075	1.05065	7978.71	0.727437			119	0.132824	0.699628	156.997	0.942524	0.47982	1.34622	9182.67	0.672579			119	0.114868	0.699104	134.858	1.02897	0.470898	1.01914	8470.7	0.716402
120	0.107537	0.698978	143.458	1.02603	0.473682	1.05725	7943.62	0.715429			120	0.132226	0.699935	156.982	0.936188	0.478968	1.35434	9247.69	0.680504			120	0.112487	0.698809	131.475	1.01598	0.468851	1.004	8482.15	0.725601
121	0.107422	0.699583	143.119	1.02925	0.471215	1.05332	7967.76	0.71704			121	0.132057	0.69986	156.993	0.936768	0.478896	1.38611	9346.6	0.687359			121	0.112939	0.69888	130.265	1.00411	0.471825	1.00627	8507.56	0.726294
122	0.106702	0.699542	142.569	1.0278	0.468642	1.0537	8011.22	0.727991			122	0.130663	0.699658	157.128	0.934281	0.479348	1.45296	9168.39	0.695909			122	0.113246	0.699319	128.766	0.990333	0.471857	1.00025	8469.49	0.724065
123	0.106825	0.698644	142.373	1.02748	0.466872	1.04896	7968.09	0.727988			123	0.131724	0.699692	157.024	0.925174	0.478981	1.44568	9276.39	0.699517			123	0.113648	0.699109	127.978	0.983197	0.472678	0.998801	8514.9	0.720538
124	0.106939	0.698798	142.18	1.02799	0.469337	1.05094	8025.75	0.728063			124	0.131355	0.699395	157.099	0.923266	0.479262	1.43899	9263.97	0.698674			124	0.114203	0.699356	127.203	0.964889	0.472717	1.00013	8641.19	0.724942
125	0.106966	0.699432	142.16	1.02805	0.472112	1.04987	7941.67	0.722309			125	0.132544	0.699935	157.896	0.927004	0.478887	1.42855	9246.55	0.693524			125	0.114454	0.699064	128.685	0.96588	0.473431	1.00012	8636.11	0.725889
126	0.106889	0.699257	142.356	1.02813	0.467922	1.05375	7953.4	0.722959			126	0.132452	0.699909	157.821	0.934464	0.479415	1.40874	9293.21	0.691883			126	0.114623	0.6984	128.155	0.957906	0.469706	1.00069	8640.07	0.726171
127	0.106971	0.699351	141.659	1.02819	0.467794	1.05378	7974.94	0.726638			127	0.132667	0.699844	157.369	0.933649	0.47882	1.40128	9309.96	0.692358			127	0.11509	0.697951	127.293	0.949056	0.470331	1.00019	8708.39	0.726222
128	0.107136	0.699302	141.744	1.02757	0.470807	1.05536	7992.84	0.72484			128	0.13204	0.699582	157.046	0.925069	0.478733	1.43239	9250.3	0.699001			128	0.116045	0.698659	125.794	0.937061	0.471042	1.00017	8709.98	0.725935
129	0.107344	0.699398	141.49	1.02713	0.470989	1.05528	8022.94	0.725258			129	0.13258	0.699634	156.498	0.927803	0.478626	1.43175	9270.95	0.697393			129	0.115471	0.69823	123.95	0.92501	0.472512	1.0005	8757.67	0.726225
130	0.106962	0.699575	141.876	1.0293	0.470378	1.05602	8003.95	0.724377			130	0.131644	0.69974	156.109	0.92627	0.478659	1.41752	9280.86	0.698261			130	0.115357	0.699167	123.176	0.920608	0.475026	1.00014	8725.05	0.725846
131	0.107004	0.69951	141.73	1.03433	0.469344	1.05464	7991.21	0.72495			131	0.133002	0.699901	156.438	0.930531	0.478893	1.38486	9359.23	0.692694			131	0.115045	0.699357	123.078	0.920878	0.477913	1.00042	8712.49	0.724636
132	0.106915	0.699715	141.697	1.03416	0.466745	1.0519	8018.79	0.727962			132	0.13238	0.699725	156.137	0.923014	0.478885	1.35661	9304.91	0.687054			132	0.115612	0.699584	123.157	0.922104	0.477445	1.00187	8716.96	0.720811
133	0.107609	0.699705	141.628	1.03595	0.469481	1.05442	8022.98	0.727831			133	0.132276	0.699877	154.877	0.913116	0.478486	1.41327	9320.04	0.691288			133	0.115868	0.699769	123.282	0.92467	0.476725	1.00021	8791.29	0.726091
134	0.107493	0.699705	141.51	1.0404	0.469714	1.05496	8036	0.72748			134	0.132505	0.699882	155.103	0.916401	0.478723	1.40463	9345.25	0.698777			134	0.115435	0.699679	122.83	0.928462	0.472661	1.00322	8752.71	0.725921
135	0.107954	0.699684	141.282	1.03556	0.473068	1.05808	8040.08	0.721862			135	0.133202	0.699466	154.578	0.904141	0.478769	1.37338	9328.83	0.692565			135	0.116246	0.699852	122.689	0.929319	0.474314	1.00396	8797.32	0.723572
136	0.10786	0.699752	141.154	1.03526	0.474402	1.05377	7998.04	0.716901			136	0.133165	0.69985	153.486	0.899356	0.479156	1.32073	9419.8	0.690875			136	0.11652	0.6999	122.604	0.929516	0.473814	1.00216	8849.23	0.725149
137	0.107537	0.699739	140.864	1.02904	0.471286	1.05203	7985.14	0.717447			137	0.131913	0.699784	152.456	0.891896	0.480223	1.3076	9432.31	0.69085			137	0.117327	0.69973	122.768	0.934907	0.473255	1.00513	8902.99	0.725222
138	0.107655	0.699001	140.847	1.02623	0.46847	1.05475	8102.63	0.72758			138	0.13297	0.699826	151.619	0.886062	0.478679	1.3042	9435.5	0.689046			138	0.117287	0.699873	122.561	0.933393	0.475127	1.00312	8909.77	0.725469
139	0.107665	0.699671	140.69	1.02925	0.47312	1.06013	8050.93	0.722484			139	0.132088	0.699752	151.743	0.883292	0.478883	1.33465	9493.81	0.69191			139	0.116634	0.699609	122.573	0.938841	0.474151	1.00402	8850.84	0.725655
140	0.107733	0.699442	140.905	1.02868	0.466926	1.04267	8080.46	0.72726			140	0.132175	0.69986	150.244	0.86972	0.479288	1.303	9498.45	0.69297			140	0.116401	0.699766	122.854	0.94493	0.474768	1.00369	8824.92	0.723641
141	0.107998	0.699296	140.259	1.03018	0.472631	1.02683	8075.27	0.723389			141	0.132138	0.69971	150.687	0.855538	0.479439	1.28648	9498.23	0.692653			141	0.117612	0.69972	122.655	0.952795	0.474954	1.00997	8874.36	0.723484
142	0.107965	0.699619	140.375	1.03305	0.472403	1.02239	7995.65	0.719544			142	0.132114	0.699783	151.101	0.850232	0.480167	1.28782	9478.97	0.695913			142	0.11809	0.699887	122.296	0.960622	0.475138	1.03359	8862.2	0.725366
143	0.107989	0.699834	140.543	1.02488	0.468935	1.02587	8035.07	0.727848			143	0.131549	0.69976	149.901	0.849404	0.479554	1.27676	9438.07	0.689899			143	0.117787	0.699925	122.401	0.954768	0.473693	1.00754	8907.82	0.723764
144	0.107974	0.699799	140.664	1.02369	0.469424	1.03119	8058.1	0.726279			144	0.131557	0.6999	150.035	0.851114	0.47973	1.25575	9493.93	0.693617			144	0.118066	0.69982	122.293	0.959577	0.474226	1.01453	8920.1	0.724031
145	0.107848	0.699792	140.536	1.01514	0.468779	1.0232	8099.75	0.727455			145	0.132675	0.69984	150.701	0.844613	0.479809	1.26596	9476.15	0.685928			145	0.118611	0.699622	122.302	0.969241	0.477917	1.02098	8946.78	0.725142
146	0.107878	0.699557	140.577	1.01329	0.469064	1.02492	8065.05	0.727654			146	0.132564	0.699889	149.768	0.843748	0.479791	1.26053	9461.87	0.682568			146	0.118208	0.699246	122.298	0.968354	0.475961	1.01959	8842.22	0.71626
147	0.10826	0.699794	140.537	1.01213	0.467999	1.02441	8074.19	0.727831			147	0.132104	0.699858	148.794	0.843114	0.47983	1.25629	9464.72	0.683753			147	0.118136	0.699779	122.449	0.964512	0.472505	1.01136	8860.15	0.719949
148	0.108346	0.699906	140.528	1.00806	0.467822	1.01874	8084.49	0.727537			148	0.132348	0.699786	149.358	0.840012	0.479864	1.26951	9514.83	0.688297			148	0.11846	0.6999	122.451	0.951527	0.473618	1.01148	8967.24	0.725223
149	0.108857	0.699621	140.598	1.0089	0.464209	1.02407	8093.88	0.727551			149	0.132546	0.699716	148.741	0.837907	0.480006	1.25779	9508.66	0.685796			149	0.118784	0.699865	122.498	0.968336	0.475564	1.00774	8968.75	0.722103
150	0.108512	0.699879	140.574	0.990242	0.468215	1.02068	8143.3	0.724986			150	0.132478	0.699891	147.406	0.842053	0.480096	1.2582	9589.32	0.69241			150	0.117822	0.699882	122.903	0.947888	0.476679	1.01093	8877.86	0.719553
151	0.108997	0.699885	140.561	0.982809	0.469406	1.01743	8236.62	0.727022			151	0.132467	0.699899	147.329	0.840943	0.480114	1.25556	9539.45	0.686602			151	0.118659	0.699866	122.998	0.948076	0.475963	1.00532	8927.48	0.721183
152	0.109825	0.698883	140.573	0.974941	0.470417	1.0153	8120.08	0.720689			152	0.132863	0.699493	146.342	0.838736	0.48009	1.26891	9580.04	0.687117			152	0.118267	0.699819	122.938	0.939779	0.474176	1.00589	8865.83	0.718785
153	0.109384	0.699903	140.573	0.970164	0.471198	1.0149	8194.46	0.72377			153	0.132697	0.699784	146.695	0.837054	0.480333	1.26935	9590.61	0.690504			153	0.118608	0.699419	122.59	0.943046	0.475303	1.00403	8949.84	0.721888
154	0.109802	0.699838	140.559	0.971488	0.468751	1.01843	8176.07	0.721231			154	0.13381	0.699889	147.461	0.839229	0.479978	1.26574	9559.75	0.684903			154	0.117603	0.699897	122.835	0.955178	0.474524	1.01606	8934.31	0.725465
155	0.109822	0.699797	140.575	0.958528	0.469292	1.01742	8306.21	0.726784			155	0.133482	0.699742	147.076	0.840983	0.480022	1.27819	9592.78	0.690685			155	0.117783	0.699869	122.41	0.96752	0.475359	1.00618	8913.63	0.725627
156	0.110502	0.699908	140.718	0.95542	0.468275	1.02028	8249.09	0.723955			156	0.133543	0.699812	144.872	0.841451	0.480021	1.285	9634.04	0.692706			156	0.117048	0.699837	121.951	0.955118	0.472442	0.99998	8875.95	0.725554
157	0.110575	0.69989	141.185	0.961409	0.468704	1.02352	8314.03	0.727262			157	0.133011	0.699734	145.031	0.830442	0.479933	1.27771	9712.32	0.697543			157	0.117573	0.699374	122.425	0.951665	0.473813	0.99985	8891.28	0.723536
158	0.112541	0.699928	141.473	0.960819	0.47108	1.0161	8347.91	0.716488			158	0.132455	0.699918	144.568	0.81906	0.480055	1.28016	9692.13	0.701072			158	0.118369	0.699911	121.982	0.934187	0.475787	0.99985	8983.84	0.725163
159	0.113774	0.699831	142.008	0.963354	0.469925	1.01843	8453.46	0.714336			159	0.133061	0.69961	143.14	0.828554	0.479995	1.28023	9742.33	0.704145			159	0.118647	0.699582	122.302	0.943274	0.473668	0.999766	8956.63	0.721639
160	0.112644	0.699784	141.573	0.952734	0.466021	1.02145	8481.94	0.726115			160	0.133381	0.69951	143.266	0.83408	0.479129	1.30237	9759.7	0.710029			160	0.117963	0.699864	121.805	0.932359	0.47316	0.99866	8940.75	0.725517
161	0.113336	0.699759	141.169	0.952592	0.469282	1.01725	8487.07	0.722074			161	0.133203	0.699901	142.349	0.821493	0.480022	1.27218	9778.14	0.704228			161	0.118684	0.699874	121.459	0.932762	0.474498	0.998084	8966.43	0.724144
162	0.115488	0.699757	140.734	0.927539	0.469471	1.016	8587.87	0.716403			162	0.132314	0.699822	140.969	0.816654	0.479894	1.26625	9744.94	0.704273			162	0.118445	0.698715	121.499	0.935784	0.472721	1.00166	8969.96	0.724794
163	0.116515	0.699819	140.74	0.920306	0.464338	1.02247	8742.5	0.7258			163	0.133314	0.699873	140.688	0.834853	0.479831	1.26177	9753.11	0.70406			163	0.118641	0.699801	121.202	0.931497	0.472026	1.004	8968.48	0.725151
164	0.117865	0.699887	140.807	0.91713	0.466119	1.01895	8756.27	0.725318			164	0.134154	0.699823	140.808	0.828339	0.479713	1.26737	9756.35	0.699681			164	0.118369	0.699647	121.268	0.934372	0.476253	1.00041	8983.01	0.724554
165	0.118569	0.69977	140.688	0.934905	0.463008	1.02346	8804.41	0.725357			165	0.133447	0.699751	139.472	0.811542	0.480086	1.27744	9825.11	0.705112			165	0.118909	0.699867	120.078	0.947763	0.476932	1.00754	8985.38	0.725514
166	0.120383	0.699841	140.552	0.931063	0.46443	1.01913	8957.67	0.723886			166	0.133585	0.698876	138.432	0.796489	0.480003	1.28215	9870.74	0.706063			166	0.118987	0.699772	120.294	0.945439	0.472605	1.00552	9002.39	0.725299
167	0.120944	0.699842	140.563	0.926002	0.465848	1.01534	8914.9	0.71608			167	0.133388	0.69959	137.872	0.798958	0.480111	1.28394	9897.88	0.708609			167	0.118721	0.699503	121.41	0.930592	0.47307	1.00016	8980.41	0.72548
168	0.121014	0.699813	140.541	0.923238	0.463641	1.01982	8982.7	0.724735			168	0.134031	0.699451	137.779	0.780184	0.47999	1.28618	9983.9	0.714368			168	0.118825	0.699824	121.154	0.930023	0.472765	1.0001	8988.78	0.725069
169	0.121626	0.699285	140.674	0.931873	0.464173	1.017	9050.94	0.723513			169	0.133341	0.69989	137.793	0.763366	0.47995	1.29541	10045.2	0.719373			169	0.118604	0.699913	121.344	0.929934	0.472983	1.00012	9003	0.725199
170	0.121724	0.699909	140.695	0.936047	0.464943	1.01579	8994.66	0.72007			170	0.133907	0.699847	139.063	0.76815	0.4808	1.29521	10039.8	0.718029			170	0.119519	0.699583	121.004	0.934916	0.471665	1.00021	9058.55	0.725203
171	0.122619	0.699686	140.53	0.938567	0.463587	1.01869	9005.53	0.72388			171	0.133725	0.699879	138.734	0.740242	0.480033	1.29648	10037.8	0.717871			171	0.119797	0.699734	121.371	0.93592	0.472651	1.00051	9080.44	0.725084
172	0.124294	0.699426	140.661	0.938283	0.46467	1.01618	9139.6	0.71806			172	0.133696	0.699894	137.496	0.757727	0.479895	1.29862	10038.7	0.720711			172	0.120317	0.699801	121.186	0.935651	0.474178	0.99985	9068.91	0.721707
173	0.124354	0.69952	140.547	0.936728	0.466809	1.01138	9117.68	0.708686			173	0.133948	0.699534	136.001	0.786449	0.479236	1.30394	10092.4	0.721694			173	0.120806	0.699712	121.315	0.934012	0.4737	1.00059	9094.37	0.721765
174	0.125339	0.699765	140.711	0.934543	0.464275	1.01612	9205.21	0.708288			174	0.133801	0.699905	136.048	0.797019	0.478146	1.30705	9990.13	0.721752			174	0.120402	0.699681	122.113	0.92834	0.473602	1.0001	9105.07	0.720437
175	0.126943	0.699859	140.622	0.935221	0.466636	1.00989	9209.19	0.702132			175	0.133521	0.699775	137.293	0.752298	0.480787	1.30572	9999.94	0.716205			175	0.122249	0.699365	122.001	0.927852	0.475727	0.999853	9178.13	0.718708
176	0.126251	0.69952	140.69	0.936823	0.465712	1.01255	9209.58	0.702945			176	0.133013	0.699818	137.922	0.735303	0.481485	1.30686	10067.7	0.722002			176	0.122842	0.698906	122.544	0.920206	0.472955	0.999797	9215.7	0.718375
177	0.128342	0.69925	141.504	0.936818	0.464997	1.01288	9210.15	0.69531			177	0.133546	0.69945	138.34	0.729422	0.479572	1.30498	10051.1	0.719795			177	0.123505	0.699859	122.796	0.929386	0.474706	1.00166	9206.33	0.711737
178	0.12819	0.699479	141.327	0.936837	0.464634	1.01461	9366.36	0.705012			178	0.133306	0.699642	137.509	0.732135	0.479595	1.30696	10073	0.722135			178	0.125976	0.699451	123.365	0.922733	0.475814	1.00016	9275.71	0.70051
179	0.128484	0.699478	140.629	0.936839	0.463137	1.02205	9336.61	0.708102			179	0.133484	0.699891	136.831	0.711636	0.480923	1.30387	10047.4	0.718066			179	0.125899	0.699832	123.239	0.928119	0.474077	1.00056	9309.86	0.70295
180	0.130014	0.699915	140.835	0.936984	0.464692	1.01458	9399.97	0.701017			180	0.133505	0.699804	137.044	0.719317	0.481967	1.30076	10109.1	0.722072			180	0.126518	0.699801	122.691	0.926899	0.472325	1.00007	9353.76	0.70472
181	0.131487	0.699924	140.904	0.937038	0.464523	1.01571	9462.56	0.698423			181	0.133501	0.699858	136.801	0.723663	0.482628	1.3042	10014.6	0.716719			181	0.127255	0.699586	123.635	0.9191	0.471894	0.999349	9491.7	0.710913
182	0.132304	0.69984	141.367	0.935566	0.464154	1.02112	9467.83	0.696111			182	0.13383	0.699934	136.383	0.721441	0.483037	1.30089	10031.2	0.715909			182	0.127641	0.699732	123.004	0.916104	0.468237	0.999928	9599.2	0.719078
183	0.133798	0.699815	141.021	0.933118	0.466508	1.02568	9547.71	0.689753			183	0.132501	0.699867	137.066	0.700446	0.480747	1.30467	10026	0.719778			183	0.127839	0.699892	123.521	0.917719	0.469774	1.00029	9661.77	0.722038
184	0.13267	0.699728	140.87	0.935964	0.465301	1.03964	9588.57	0.696773			184	0.133969	0.699888	137.969	0.688136	0.481473	1.3068	10078.1	0.718441			184	0.129406	0.6998	123.979	0.917754	0.470369	1.00027	9624.2	0.713289
185	0.135234	0.699776	140.803	0.938908	0.467714	1.04201	9606.57	0.686168			185	0.134034	0.699716	138.137	0.6904	0.481825	1.30715	10109.2	0.722033			185	0.129153	0.699856	123.58	0.917375	0.467425	1.00024	9695.42	0.719648
186	0.135099	0.699374	140.795	0.939164	0.466742	1.043	9620.47	0.684948			186	0.133713	0.69982	138.184	0.681677	0.481878	1.30678	10106.3	0.722074			186	0.129573	0.699785	122.56	0.918054	0.467698	0.999851	9727.45	0.72095
187	0.137369	0.699688	140.808	0.931103	0.466172	1.02927	9665.49	0.677575			187	0.1332	0.699477	138.108	0.66947	0.482175	1.30662	10075.5	0.721507			187	0.130556	0.699887	122.198	0.918117	0.466742	0.999496	9886	0.722432
188	0.136944	0.699826	140.673	0.935142	0.46773	1.02932	9757.54	0.680604			188	0.133251	0.699801	137.361	0.671724	0.483176	1.30704	10078.9	0.721427			188	0.132188	0.699343	121.51	0.920217	0.466693	0.998025	9862.72	0.716714
189	0.138959	0.699876	140.514	0.935685	0.466386	1.02256	9756.29	0.674484			189	0.133261	0.699618	134.982	0.694363	0.48329	1.309	10114.7	0.722005			189	0.132386	0.699407	121.204	0.921447	0.466986	0.997294	9916.4	0.717759
190	0.139843	0.699871	140.604	0.935888	0.463792	1.01989	9839.39	0.678849			190	0.133296	0.699664	133.19	0.710155	0.482239	1.30834	10078.4	0.721932			190	0.134045	0.69925	121.547	0.926553	0.469006	0.996015	9958.95	0.714563
191	0.142963	0.699801	140.419	0.936795	0.465204	1.01975	9896.44	0.670546			191	0.133496	0.699842	132.037	0.714199	0.484806	1.30815	10105.5	0.721045			191	0.134545	0.699808	121.33	0.925277	0.465392	0.995669	9938.16	0.71389
192	0.143642	0.699351	140.502	0.936807	0.465949	1.0255	9973.18	0.666464			192	0.133952	0.699887	131.701	0.719218	0.482561	1.30642	10115.8	0.720176			192	0.133642	0.699827	120.159	0.92383	0.462716	0.99621	10024.1	0.720798
193	0.145658	0.699588	140.565	0.936554	0.462302	1.01795	9988.98	0.66492			193	0.135679	0.699939	133.41	0.694335	0.483051	1.30568	10224.1	0.718013			193	0.134098	0.69987	119.723	0.9236	0.463549	0.996893	10064	0.721678
194	0.145639	0.69978	141.558	0.939959	0.463799	1.01434	10116.5	0.665598			194	0.136779	0.699863	133.659	0.691044	0.481831	1.30739	10329.9	0.721228			194	0.133318	0.699829	119.46	0.922788	0.467558	0.995921	10040.1	0.721702
195	0.146407	0.699901	140.622	0.947024	0.465182	1.01357	10015.2	0.654616			195	0.13814	0.699902	138.143	0.649372	0.482858	1.30679	10373	0.715637			195	0.134723	0.699819	118.127	0.928279	0.468365	0.994069	10031.8	0.714991
196	0.145727	0.699851	140.56	0.941218	0.465904	1.01254	10075.8	0.655624			196	0.138212	0.699037	138.634	0.647831	0.48135	1.30667	10355.4	0.712949			196	0.136335	0.699162	118.308	0.931428	0.466023	0.995195	10086.5	0.713372
197	0.148395	0.699899	140.923	0.947916	0.468262	1.00917	10093.4	0.646753			197	0.13891	0.699895	138.354	0.649043	0.480018	1.30756	10417	0.712864			197	0.136536	0.699016	117.925	0.932754	0.46288	0.996525	10176.2	0.721091
198	0.149593	0.699608	141.115	0.939219	0.468974	1.00798	10017.1	0.633743			198	0.139255	0.699863	138.097	0.656027	0.47942	1.307	10495.9	0.719327			198	0.136556	0.699902	117.382	0.934447	0.467529	0.994529	10218.7	0.716404
199	0.148803	0.699702	140.8	0.938862	0.467851	1.012	10002.8	0.633063			199	0.139178	0.699851	139.146	0.653892	0.479099	1.30954	10437.9	0.716202			199	0.137238	0.699921	117.589	0.935976	0.465662	0.994303	10185.5	0.715193
200	0.149104	0.699732	140.809	0.939836	0.466831	1.0151	10011.1	0.635746			200	0.13815	0.69979	137.638	0.666494	0.480016	1.30736	10434.1	0.720907			200	0.137337	0.699495	118.191	0.938707	0.465664	0.994148	10275.6	0.717315
201	0.148672	0.699746	140.764	0.940172	0.464684	1.01949	10084	0.646658			201	0.139246	0.699681	137.792	0.651954	0.480107	1.30699	10383.8	0.716153			201	0.137012	0.699127	116.456	0.937455	0.465161	0.996108	10300.5	0.721156
202	0.14899	0.699652	140.926	0.936742	0.463667	1.02162	10108.6	0.652619			202	0.139722	0.699665	137.247	0.648163	0.480565	1.30701	10459.9	0.718566			202	0.137852	0.699454	116.903	0.936048	0.464629	1.00044	10215	0.713243
203	0.148153	0.699476	140.885	0.936869	0.461475	1.02662	10227.3	0.665163			203	0.140505	0.699475	137.67	0.645802	0.480106	1.30693	10586.2	0.718042			203	0.13831	0.699773	117.694	0.937911	0.468025	1.00379	10309.3	0.716937
204	0.147516	0.699525	140.592	0.936491	0.461799	1.02692	10243.3	0.668225			204	0.141225	0.699458	138.354	0.644161	0.480181	1.30671	10562.9	0.715005			204	0.135794	0.699837	115.497	0.928644	0.46768	1.00748	10218.9	0.721488
205	0.149035	0.699507	140.564	0.936458	0.462874	1.02269	10318.8	0.664814			205	0.141127	0.69922	138.478	0.642204	0.478714	1.30657	10615.8	0.716975			205	0.136425	0.699808	114.343	0.932123	0.469885	1.01871	10236	0.717985
206	0.148891	0.699244	140.608	0.940462	0.465981	1.01777	10196.9	0.655032			206	0.141252	0.69948	137.701	0.6379	0.480413	1.30732	10638.4	0.716482			206	0.137388	0.699516	113.778	0.932952	0.470043	1.0207	10235.2	0.710704
207	0.148943	0.699676	140.74	0.945261	0.4663	1.02349	10152.6	0.646944			207	0.141694	0.699679	137.435	0.632659	0.480932	1.30702	10706.3	0.718755			207	0.135242	0.699377	111.444	0.93095	0.469948	1.02366	10231.4	0.718995
208	0.148375	0.699861	140.813	0.940448	0.464166	1.02496	10086.5	0.64932			208	0.140646	0.69986	136.525	0.628937	0.480472	1.30697	10642	0.720015			208	0.135959	0.699225	111.39	0.928854	0.470723	1.02632	10293.3	0.721267
209	0.148257	0.699772	140.98	0.937496	0.461873	1.02715	10189.8	0.656948			209	0.141847	0.699769	134.714	0.62902	0.480336	1.30699	10700.5	0.717679			209	0.136202	0.698487	111.75	0.928115	0.470427	1.02732	10303	0.720078
210	0.148801	0.69987	140.926	0.937242	0.46022	1.03104	10223.4	0.66572			210	0.141227	0.699229	132.342	0.629166	0.482493	1.30653	10699.6	0.720324			210	0.136475	0.699018	112.207	0.925018	0.467024	1.02724	10231.6	0.721209
211	0.149421	0.699904	141.008	0.937645	0.46049	1.03099	10239.9	0.673721			211	0.14171	0.699509	130.436	0.630042	0.480115	1.30685	10691.2	0.72016			211	0.137438	0.699839	111.86	0.924509	0.466095	1.01572	10319.7	0.721064
212	0.147114	0.699815	140.804	0.938015	0.460265	1.03029	10243.4	0.673389			212	0.142651	0.699913	132.746	0.63057	0.479908	1.30675	10734.1	0.719807			212	0.138361	0.699207	112.229	0.943646	0.46826	1.0208	10347.2	0.713998
213	0.149361	0.699825	140.785	0.93903	0.45999	1.03044	10295.6	0.675973			213	0.142713	0.69947	131.749	0.629107	0.480099	1.30702	10759	0.719856			213	0.138215	0.699789	110.33	0.955169	0.470152	1.02826	10399.5	0.716096
214	0.149434	0.699894	140.49	0.937803	0.460334	1.0325	10261.5	0.670276			214	0.143127	0.699788	132.669	0.629774	0.480064	1.30716	10749.7	0.716611			214	0.138969	0.698973	108.395	0.944697	0.468798	1.025	10517.8	0.719811
215	0.149519	0.699763	140.618	0.937892	0.460873	1.03276	10350	0.67178			215	0.142725	0.699619	131.136	0.629921	0.480122	1.30812	10777	0.718633			215	0.138518	0.699371	107.727	0.945798	0.46847	1.02357	10470.6	0.719115
216	0.148861	0.699919	140.24	0.934053	0.46011	1.03609	10304.2	0.673584			216	0.143201	0.699834	130.634	0.630451	0.479631	1.30685	10765.7	0.718494			216	0.138685	0.699823	108.124	0.945781	0.469713	1.02799	10499.8	0.720826
217	0.149889	0.699836	140.093	0.935655	0.459726	1.03707	10310.7	0.67892			217	0.145764	0.699758	132.862	0.630177	0.479458	1.30439	10935.4	0.71708			217	0.138615	0.699643	109.139	0.944643	0.469703	1.01857	10443.3	0.720824
218	0.149023	0.699888	139.37	0.942746	0.459486	1.04111	10379.2	0.680263			218	0.146161	0.699883	134.394	0.632243	0.479399	1.30624	10994.1	0.717518			218	0.138877	0.699611	108.892	0.953649	0.466787	1.00705	10425.9	0.720555
219	0.148768	0.699775	139.32	0.945191	0.458237	1.047	10370	0.684245			219	0.145017	0.699717	132.559	0.634013	0.479221	1.3225	10951.1	0.71954			219	0.140237	0.699847	109.951	0.951429	0.468736	1.01066	10484.1	0.716336
220	0.149974	0.699913	140.625	0.953129	0.45877	1.0634	10321.9	0.685427			220	0.145376	0.699877	131.774	0.631612	0.479237	1.31105	11003	0.719183			220	0.140453	0.699899	110.786	0.954268	0.465987	1.00433	10574.2	0.718815
221	0.150036	0.699886	140.333	0.955706	0.460508	1.07685	10227.6	0.682197			221	0.145404	0.699879	128.809	0.633236	0.479119	1.30243	10962.4	0.717884			221	0.140485	0.699739	110.097	0.944009	0.468348	1.00517	10587.9	0.720076
222	0.150112	0.699881	140.568	0.955635	0.459053	1.05985	10274	0.679059			222	0.146721	0.699449	127.917	0.636012	0.478891	1.3044	11063.8	0.718061			222	0.140283	0.699905	108.536	0.938691	0.468289	1.00359	10602.4	0.719466
223	0.150613	0.699737	140.313	0.952839	0.459581	1.05605	10256.3	0.67139			223	0.148155	0.69986	128.376	0.639674	0.479134	1.30543	11129.2	0.717718			223	0.140264	0.699891	108.033	0.944941	0.470392	1.01056	10570	0.719203
224	0.14946	0.699824	140.194	0.938281	0.458965	1.04913	10356.1	0.678743			224	0.148568	0.699887	125.847	0.644414	0.479739	1.29773	11150.5	0.714248			224	0.140598	0.699885	106.391	0.929412	0.467755	1.0015	10537.9	0.719876
225	0.14877	0.699819	139.284	0.93127	0.46033	1.05142	10324.2	0.673771			225	0.150552	0.699787	122.526	0.649081	0.478547	1.29923	11294	0.716549			225	0.140808	0.69988	105.448	0.922474	0.467924	1.0004	10628.5	0.718336
226	0.149823	0.699841	137.804	0.934752	0.463131	1.05012	10359	0.669773			226	0.153724	0.699863	121.941	0.653067	0.479582	1.29972	11462.6	0.709954			226	0.14162	0.699641	104.792	0.917434	0.468075	0.999118	10691.1	0.719924
227	0.149546	0.699894	137.747	0.937957	0.461163	1.04988	10437.7	0.677032			227	0.153593	0.699885	122.243	0.648427	0.47882	1.30422	11583.2	0.717299			227	0.142655	0.699553	107.583	0.925023	0.467306	0.997315	10712.8	0.719961
228	0.149704	0.699859	137.943	0.929052	0.46163	1.05322	10418.4	0.67183			228	0.155426	0.699889	122.172	0.643889	0.477092	1.29955	11598.9	0.716897			228	0.142241	0.699632	108.054	0.925407	0.471184	1.01139	10682.8	0.714706
229	0.149738	0.699866	136.954	0.92747	0.463814	1.04895	10404.3	0.673308			229	0.156438	0.699617	122.273	0.645601	0.477034	1.30175	11764.7	0.714969			229	0.141078	0.699612	105.654	0.920707	0.470108	1.00767	10679.5	0.719178
230	0.150703	0.699365	135.98	0.930551	0.464735	1.04916	10466	0.664922			230	0.157047	0.699837	121.499	0.641571	0.47691	1.29963	11764.5	0.713616			230	0.141063	0.699714	105.623	0.918493	0.470375	1.00925	10680.9	0.719919
231	0.151242	0.699268	133.998	0.933934	0.463916	1.04968	10419.1	0.666686			231	0.157168	0.699885	121.053	0.636022	0.478113	1.30225	11810.3	0.716307			231	0.141264	0.699807	104.642	0.909338	0.471272	1.01079	10708	0.719937
232	0.151417	0.699744	133.111	0.938467	0.463822	1.04931	10514.4	0.669962			232	0.158617	0.699866	120.796	0.629242	0.481111	1.30444	11858.7	0.708764			232	0.141413	0.699842	103.006	0.905073	0.472588	1.01233	10691.2	0.717451
233	0.15134	0.699875	133.383	0.939776	0.463951	1.04833	10585.6	0.677861			233	0.158952	0.69981	121.023	0.622073	0.476889	1.30476	11982	0.715177			233	0.14251	0.699864	104.979	0.909087	0.470399	1.01379	10709	0.713599
234	0.150942	0.699794	132.748	0.94205	0.46736	1.04843	10463.2	0.668569			234	0.158763	0.699934	121.562	0.622675	0.476748	1.30423	11943.5	0.715665			234	0.14205	0.699722	105.345	0.905963	0.47209	1.0198	10753.1	0.719616
235	0.150619	0.699821	132.333	0.941977	0.466633	1.05112	10554.9	0.670647			235	0.158236	0.699892	120.403	0.62261	0.479175	1.30452	11963.6	0.715325			235	0.142555	0.699892	105.646	0.90605	0.46907	1.01787	10774.3	0.719679
236	0.150824	0.699761	132.16	0.944758	0.466439	1.05685	10465.9	0.665742			236	0.158401	0.699891	120.399	0.625011	0.479926	1.30722	11984.7	0.71541			236	0.142521	0.699874	105.821	0.912058	0.469629	1.02163	10753.8	0.719928
237	0.151715	0.699153	131.821	0.943385	0.464576	1.05569	10500.5	0.666915			237	0.158637	0.699824	120.638	0.617258	0.48013	1.30717	11963.1	0.714056			237	0.143156	0.699811	105.567	0.911974	0.472699	1.04132	10828	0.719621
238	0.151321	0.699351	131.336	0.9448	0.467018	1.05608	10543.2	0.664746			238	0.159667	0.699926	121.188	0.609186	0.480061	1.30721	11959.7	0.709391			238	0.143117	0.699752	104.828	0.910785	0.474875	1.04761	10808.8	0.718481
239	0.152309	0.699775	131.556	0.943213	0.468171	1.05326	10519.3	0.662014			239	0.159704	0.6999	121.768	0.60391	0.480182	1.31485	12020.1	0.715749			239	0.1428	0.699633	103.597	0.903166	0.473017	1.04573	10800.2	0.716998
240	0.153046	0.699839	131.607	0.941246	0.468189	1.06246	10502.2	0.654993			240	0.160085	0.699155	121.041	0.598901	0.480164	1.3237	11982.8	0.711656			240	0.142923	0.699817	103.245	0.906373	0.473103	1.04471	10849.8	0.719425
241	0.152284	0.699838	131.187	0.940844	0.46772	1.0536	10561.5	0.6574			241	0.160003	0.699919	120.968	0.58713	0.480631	1.32423	12050	0.713317			241	0.142972	0.699898	102.574	0.90485	0.47096	1.03414	10828.9	0.719532
242	0.152862	0.699641	131.033	0.940787	0.469262	1.052	10557	0.654962			242	0.158805	0.69991	120.961	0.580516	0.480019	1.32582	12041.5	0.714817			242	0.144323	0.699767	102.833	0.90356	0.474633	1.05048	10907.2	0.717449
243	0.153402	0.699199	130.934	0.940473	0.469011	1.04183	10548.7	0.652747			243	0.160335	0.699925	121.011	0.585562	0.480078	1.30479	12101.4	0.713707			243	0.144837	0.699828	102.299	0.901957	0.474138	1.04506	10967.8	0.719148
244	0.152763	0.699912	130.784	0.938119	0.469217	1.04068	10562.1	0.65343			244	0.159639	0.699858	120.95	0.58299	0.480146	1.30329	12047.6	0.71419			244	0.145881	0.699732	102.097	0.897522	0.474165	1.05104	11073.8	0.719192
245	0.15428	0.699848	130.782	0.94087	0.46748	1.03936	10557.7	0.654301			245	0.159798	0.699911	121.074	0.591053	0.480066	1.29293	12038.8	0.715853			245	0.146574	0.699842	101.907	0.893483	0.474729	1.06364	11098.1	0.718722
246	0.153726	0.699879	130.666	0.941797	0.467937	1.04408	10565.8	0.653755			246	0.159248	0.699856	121.092	0.604201	0.480023	1.29553	12010.7	0.712009			246	0.147711	0.699744	101.402	0.892409	0.474675	1.06129	11184.6	0.716304
247	0.153285	0.699775	130.761	0.942961	0.466893	1.051	10633.6	0.660014			247	0.159693	0.699698	121.198	0.582208	0.480115	1.29668	12028	0.711646			247	0.149378	0.699872	101.672	0.888279	0.471917	1.04985	11230	0.713581
248	0.153518	0.699843	130.971	0.94136	0.46722	1.06698	10662.6	0.666098			248	0.159728	0.699886	121.057	0.572611	0.480174	1.30739	11999.2	0.708862			248	0.14929	0.699468	101.62	0.884932	0.472194	1.05685	11272.9	0.713501
249	0.153789	0.699897	129.836	0.940873	0.469066	1.05296	10598.6	0.655029			249	0.159553	0.699738	120.964	0.565994	0.480117	1.30303	12037.5	0.715725			249	0.150173	0.699854	101.544	0.883933	0.469179	1.04511	11353.9	0.716248
250	0.153368	0.699763	129.168	0.94146	0.468942	1.04593	10648.4	0.659091			250	0.159972	0.699899	120.999	0.561121	0.479807	1.29969	12115.3	0.71297			250	0.152824	0.699803	101.441	0.880987	0.471689	1.06162	11565.8	0.716723
251	0.154506	0.699674	128.97	0.942542	0.469009	1.04946	10616.4	0.657275			251	0.161024	0.699858	121.083	0.554022	0.480144	1.29356	12095.6	0.708472			251	0.15588	0.699713	101.357	0.873641	0.469856	1.0569	11589.4	0.715111
252	0.15365	0.699869	127.181	0.940871	0.469027	1.05378	10603.3	0.653287			252	0.16269	0.699883	121.13	0.562218	0.48014	1.30198	12076	0.701741			252	0.155993	0.699844	101.257	0.870245	0.469662	1.06629	11771.3	0.716735
253	0.153508	0.69988	127.352	0.941438	0.469065	1.05007	10689.5	0.659084			253	0.163485	0.699898	121.065	0.557444	0.480067	1.29814	12263.2	0.705534			253	0.157449	0.699705	101.548	0.870001	0.470663	1.08277	11798.2	0.712126
254	0.153408	0.699912	126.233	0.941557	0.469446	1.05917	10696.4	0.657994			254	0.16386	0.699688	121.081	0.558921	0.480099	1.29522	12265.7	0.706051			254	0.157839	0.699555	102.355	0.868861	0.46942	1.07753	11792.8	0.710312
255	0.153358	0.699888	124.553	0.941737	0.469466	1.04537	10669.8	0.658234			255	0.16365	0.699857	120.69	0.551163	0.48004	1.29472	12329.6	0.710424			255	0.157798	0.699916	102.414	0.869397	0.470616	1.08055	11783.3	0.708529
256	0.153462	0.699819	124.257	0.942364	0.469093	1.04426	10721.1	0.658648			256	0.166467	0.699859	120.06	0.554177	0.48022	1.29238	12392.9	0.703165			256	0.158185	0.699785	101.808	0.87089	0.471702	1.08045	11839.9	0.708659
257	0.152275	0.699768	123.356	0.941983	0.469145	1.04269	10684.8	0.661393			257	0.166533	0.69959	119.125	0.554355	0.479845	1.29378	12422.3	0.704249			257	0.158633	0.699097	101.703	0.869691	0.469994	1.07125	11834.5	0.707629
258	0.152692	0.699622	122.682	0.9425	0.469077	1.05334	10746.4	0.668418			258	0.167168	0.699868	118.081	0.553375	0.47847	1.29537	12472.2	0.706327			258	0.158564	0.699853	101.921	0.869662	0.469652	1.08257	11887.3	0.715678
259	0.15301	0.699926	121.562	0.941842	0.469019	1.0527	10746.4	0.669145			259	0.168496	0.699816	113.805	0.554496	0.480124	1.29067	12598.5	0.702599			259	0.158311	0.699892	101.049	0.868639	0.470513	1.08361	11876.3	0.715611
260	0.15423	0.699898	120.747	0.942766	0.469151	1.07346	10825.8	0.665369			260	0.169985	0.69947	110.502	0.545775	0.480086	1.2883	12661.5	0.699814			260	0.158035	0.699864	101.185	0.870777	0.470814	1.09874	11955.3	0.715961
261	0.154384	0.699844	120.353	0.943024	0.469076	1.06323	10931.2	0.671532			261	0.170781	0.699428	108.222	0.544027	0.479142	1.28946	12934.5	0.711344			261	0.159332	0.699657	101.161	0.867827	0.470824	1.10442	11959.2	0.713712
262	0.154347	0.699546	118.269	0.943039	0.469107	1.07067	11001.1	0.677842			262	0.171666	0.698843	106.004	0.547411	0.480051	1.28007	12991.1	0.711002			262	0.159208	0.69983	100.485	0.868648	0.470351	1.10264	12010.1	0.715593
263	0.154538	0.699594	117.714	0.944064	0.469033	1.06144	11010.1	0.677676			263	0.17342	0.699627	104.656	0.544779	0.480076	1.28184	13135.7	0.712389			263	0.161467	0.699714	100.491	0.867959	0.470071	1.10423	12017.9	0.714002
264	0.154822	0.699824	115.273	0.944005	0.469109	1.0731	11096.3	0.679712			264	0.173326	0.6998	103.936	0.542421	0.480007	1.27737	13141.8	0.710673			264	0.161008	0.699887	99.9243	0.867229	0.469757	1.106	12108	0.715346
265	0.156338	0.69988	113.505	0.946733	0.469097	1.08176	11127.3	0.676091			265	0.175222	0.69957	101.722	0.537788	0.479963	1.2846	13285.6	0.710809			265	0.16244	0.699826	99.462	0.867389	0.475222	1.12344	12047.8	0.705826
266	0.156452	0.699798	112.353	0.947709	0.469037	1.0932	11342	0.688257			266	0.174922	0.699736	100.422	0.537679	0.480056	1.28386	13270.9	0.71179			266	0.162817	0.69976	99.5996	0.868414	0.475575	1.146	12083.2	0.702724
267	0.157197	0.699228	111.995	0.946192	0.469025	1.11137	11344.4	0.687289			267	0.174864	0.699864	100.142	0.537867	0.481198	1.28861	13281	0.711007			267	0.162841	0.699774	99.3365	0.865601	0.476096	1.11522	12070.9	0.698524
268	0.157752	0.699755	111.852	0.948652	0.46921	1.11129	11340.8	0.687371			268	0.175394	0.699843	100.107	0.53762	0.480129	1.27536	13232.5	0.708862			268	0.16473	0.698805	99.5338	0.865825	0.475631	1.14277	11998.7	0.686576
269	0.157681	0.699887	111.26	0.9465	0.469095	1.10522	11383.8	0.685849			269	0.176077	0.699754	100.244	0.538159	0.480067	1.26828	13349.2	0.710285			269	0.167022	0.699854	99.1369	0.866829	0.475196	1.20185	12132.7	0.695704
270	0.157921	0.699904	110.691	0.94667	0.468984	1.09354	11430.8	0.685379			270	0.176983	0.699734	100.461	0.537701	0.480061	1.26422	13357.3	0.707027			270	0.168939	0.69928	99.3705	0.867637	0.474577	1.24873	12512.7	0.703146
271	0.15772	0.699858	110.443	0.940613	0.469021	1.09085	11429.2	0.691332			271	0.176714	0.699781	100.391	0.537701	0.480029	1.25776	13393.7	0.709747			271	0.167999	0.699884	99.4859	0.868719	0.474693	1.24043	12556.2	0.712878
272	0.157896	0.699851	110.421	0.940393	0.470462	1.0987	11406.3	0.692327			272	0.176867	0.699899	100.35	0.537729	0.479572	1.26725	13445.1	0.71142			272	0.16999	0.699759	99.6105	0.868476	0.474073	1.26275	12590.1	0.712982
273	0.158124	0.699209	110.271	0.940256	0.470359	1.09733	11479.8	0.699106			273	0.177346	0.699895	100.753	0.538255	0.480003	1.26146	13431.1	0.709355			273	0.166321	0.699883	98.3542	0.867358	0.475145	1.22787	12458.2	0.71333
274	0.157917	0.699894	110.272	0.939673	0.469091	1.09788	11384.4	0.689568			274	0.178789	0.699751	100.075	0.537691	0.480064	1.26232	13484.4	0.705398			274	0.166361	0.699831	97.7589	0.866945	0.475811	1.20586	12352.2	0.708715
275	0.158013	0.699849	110.287	0.940592	0.469365	1.11755	11481.4	0.696896			275	0.178495	0.699662	100.435	0.537651	0.480098	1.26152	13541.6	0.709989			275	0.169801	0.699885	98.209	0.873704	0.475427	1.20949	12352	0.702721
276	0.157114	0.699608	110.342	0.940602	0.469022	1.11195	11538.1	0.701921			276	0.178821	0.69961	100.189	0.537651	0.479946	1.26593	13556.6	0.709863			276	0.168292	0.699793	97.3883	0.874838	0.475151	1.23283	12465.9	0.703343
277	0.157556	0.699829	109.839	0.941106	0.469038	1.10296	11527.9	0.701853			277	0.180977	0.69961	100.125	0.537718	0.480211	1.26634	13554.3	0.699922			277	0.167989	0.699876	97.4649	0.878117	0.474369	1.25364	12661.2	0.713502
278	0.157876	0.699867	109.679	0.940962	0.469071	1.12178	11504.5	0.69673			278	0.181311	0.699298	100.085	0.537727	0.480001	1.27018	13607.8	0.701578			278	0.167827	0.699653	97.6764	0.87768	0.475269	1.22651	12514.6	0.709152
279	0.158289	0.699797	110.044	0.941146	0.469109	1.10786	11560.4	0.701103			279	0.182634	0.699212	100.039	0.53773	0.48007	1.27279	13740.2	0.70405			279	0.164935	0.699159	96.4441	0.880072	0.475696	1.22129	12423.1	0.713698
280	0.156867	0.699914	109.662	0.940965	0.469058	1.13846	11426.6	0.703761			280	0.181964	0.699524	99.7485	0.53805	0.480099	1.26167	13647.9	0.700293			280	0.164839	0.699466	96.0993	0.879808	0.476853	1.17762	12395.3	0.712718
281	0.157648	0.69987	109.092	0.941357	0.468821	1.13237	11523.7	0.700177			281	0.183545	0.699516	99.597	0.538073	0.480088	1.25768	13666.1	0.693778			281	0.164739	0.699923	96.1762	0.872625	0.47639	1.18332	12451.2	0.71339
282	0.15767	0.699567	108.475	0.940995	0.469133	1.13182	11551.1	0.704287			282	0.183726	0.699609	99.8997	0.538358	0.479937	1.257	13713.7	0.695985			282	0.163928	0.699901	96.2127	0.871694	0.476262	1.19885	12316.3	0.714667
283	0.158075	0.699817	108.15	0.940959	0.469036	1.11978	11603.9	0.707305			283	0.184467	0.699784	99.7001	0.536976	0.479937	1.25561	13712.8	0.691802			283	0.163228	0.699747	96.4952	0.866426	0.4776	1.15346	12302.5	0.714691
[truncated: 1,717 more rows]

## Sheet: C
black											Cyan											Gray
[truncated: 1,501 more rows]

[truncated: 1 more sheets: D]
