# Supplementary material for: Simulations reveal challenges to artificial community selection and possible strategies for success
Source: PLoS Biol. 2019 Jun 25;17(6):e3000295. doi: 10.1371/journal.pbio.3000295 (PMC6658139; doi:10.1371/journal.pbio.3000295)
Supplement: S4 Data — (XLSX) [file pbio.3000295.s061.xlsx]

## Sheet: left
black						cyan						gray
cycle #	average selected fp	average selected P(T)	average selected P(T)/M(T)	average selected phi_M(T)		cycle #	average selected fp	average selected P(T)	average selected P(T)/M(T)	average selected phi_M(T)		cycle #	average selected fp	average selected P(T)	average selected P(T)/M(T)	average selected phi_M(T)
1	0.129637	800.412	0.150377	0.718227		1	0.129546	807.743	0.150447	0.717789		1	0.129704	807.749	0.150467	0.717912
2	0.129752	598.885	0.149564	0.718828		2	0.129655	603.695	0.149321	0.718853		2	0.129752	599.602	0.149491	0.719795
3	0.129662	609.874	0.149255	0.719186		3	0.129798	611.456	0.149525	0.718428		3	0.12996	603.465	0.149585	0.719675
4	0.129821	604.592	0.149439	0.719507		4	0.129688	608.033	0.149479	0.719206		4	0.129808	610.654	0.149696	0.719262
5	0.129851	611.601	0.149433	0.718967		5	0.12978	616.374	0.149439	0.719151		5	0.130537	604.888	0.150737	0.718846
6	0.130436	626.521	0.150362	0.718953		6	0.129883	621.608	0.149676	0.718839		6	0.131248	625.097	0.151527	0.71939
7	0.131201	622.532	0.151005	0.719032		7	0.129775	609.458	0.149314	0.719802		7	0.133894	642.409	0.154624	0.719014
8	0.131844	618.279	0.152152	0.719116		8	0.129942	623.924	0.14949	0.719301		8	0.136064	653.139	0.157628	0.717796
9	0.133428	638.949	0.154357	0.718322		9	0.129913	611.48	0.149615	0.719236		9	0.137916	656.425	0.159949	0.718005
10	0.135688	656.869	0.157732	0.717779		10	0.130188	611.98	0.149793	0.719399		10	0.140302	666.627	0.163177	0.717434
11	0.13837	654.317	0.16059	0.717802		11	0.130507	611.4	0.150499	0.719384		11	0.143151	671.563	0.166981	0.716383
12	0.140055	667.881	0.163154	0.717554		12	0.13165	623.683	0.151886	0.718921		12	0.145446	692.352	0.170552	0.716215
13	0.141521	671.996	0.165051	0.716922		13	0.133001	635.14	0.153614	0.718655		13	0.147978	681.037	0.173355	0.716145
14	0.144018	671.648	0.168192	0.716301		14	0.134331	636.357	0.155403	0.718638		14	0.150065	710.516	0.176256	0.715608
15	0.145879	680.37	0.17082	0.715612		15	0.136085	631.936	0.157283	0.718458		15	0.152267	717.529	0.179462	0.714701
16	0.146522	677.963	0.171665	0.716241		16	0.137925	650.256	0.160345	0.716872		16	0.153573	751.208	0.181976	0.713026
17	0.146756	719.379	0.172351	0.715331		17	0.139438	630.576	0.162626	0.716747		17	0.154652	747.894	0.18288	0.714141
18	0.14656	699.738	0.172672	0.714455		18	0.141568	677.507	0.165045	0.71699		18	0.155642	768.743	0.184697	0.713405
19	0.146648	708.86	0.172714	0.71514		19	0.142713	678.434	0.166625	0.716199		19	0.156368	753.867	0.186283	0.712565
20	0.14647	707.364	0.172679	0.714566		20	0.143769	695.09	0.168149	0.71638		20	0.157775	768.575	0.187456	0.713467
21	0.147806	700.269	0.173392	0.715178		21	0.144904	703.637	0.169465	0.716038		21	0.158893	768.199	0.189272	0.712623
22	0.149239	704.767	0.175647	0.715413		22	0.145522	689.717	0.170295	0.715805		22	0.160049	779.483	0.190817	0.711765
23	0.150671	711.386	0.177719	0.714455		23	0.145822	697.298	0.171054	0.715053		23	0.160629	776.662	0.191624	0.711692
24	0.152794	734.107	0.180387	0.714318		24	0.145967	699.76	0.171172	0.715633		24	0.160927	776.738	0.192159	0.711999
25	0.154948	740.004	0.183364	0.713076		25	0.146058	693.817	0.171613	0.715175		25	0.161163	774.065	0.192713	0.711689
26	0.157055	771.761	0.185847	0.714967		26	0.146342	694.579	0.171596	0.714963		26	0.160788	796.805	0.192768	0.711042
27	0.159524	782.777	0.189775	0.711979		27	0.146813	717.668	0.172735	0.715723		27	0.161028	783.495	0.192648	0.711521
28	0.160677	761.609	0.191159	0.712627		28	0.148625	714.27	0.174491	0.715337		28	0.160996	799.329	0.192332	0.71175
29	0.161146	782.555	0.192142	0.712219		29	0.151628	742.035	0.178978	0.714292		29	0.1611	776.502	0.192472	0.712095
30	0.161362	765.179	0.192686	0.711588		30	0.154449	747.114	0.183191	0.713131		30	0.1608	780.852	0.192723	0.711267
31	0.161147	787.403	0.192811	0.711375		31	0.157985	765.131	0.188502	0.711767		31	0.160814	781.261	0.192206	0.71159
32	0.161711	788.977	0.1934	0.711602		32	0.162985	796.468	0.195585	0.71127		32	0.160961	782.071	0.192068	0.712284
33	0.163011	801.75	0.194889	0.711255		33	0.167132	819.422	0.20105	0.711214		33	0.161158	789.874	0.192597	0.711267
34	0.164035	799.929	0.196744	0.711153		34	0.169964	835.086	0.204956	0.710085		34	0.161274	762.309	0.193131	0.710819
35	0.167881	808.939	0.202121	0.710135		35	0.173449	832.67	0.20994	0.709221		35	0.162073	772.162	0.193794	0.711318
36	0.170957	812.03	0.205889	0.710029		36	0.175821	840.119	0.213504	0.708796		36	0.163271	790.97	0.195319	0.711734
37	0.173788	859.747	0.210725	0.70893		37	0.178418	889.224	0.216915	0.708031		37	0.166298	811.325	0.19956	0.710871
38	0.176447	853.304	0.214216	0.708853		38	0.18043	876.667	0.22074	0.707199		38	0.169265	834.056	0.204489	0.709925
39	0.180792	898.916	0.220658	0.707457		39	0.182139	884.495	0.222299	0.707032		39	0.171798	829.401	0.20803	0.709244
40	0.18282	896.706	0.224791	0.705954		40	0.183493	914.174	0.225674	0.70601		40	0.175948	834.358	0.213709	0.709106
41	0.188069	916.548	0.231051	0.706207		41	0.18551	931.685	0.228058	0.706105		41	0.179254	883.345	0.219114	0.708348
42	0.190493	922.372	0.235449	0.704369		42	0.186547	924.048	0.230169	0.704721		42	0.182537	903.66	0.223863	0.706391
43	0.191106	937.882	0.237491	0.703447		43	0.187271	907.196	0.231001	0.705334		43	0.186904	909.417	0.230338	0.706063
44	0.192534	943.166	0.238603	0.704074		44	0.189186	896.67	0.233189	0.705691		44	0.19067	932.605	0.235519	0.705278
45	0.194164	990.003	0.241223	0.703403		45	0.189859	925.395	0.234808	0.704578		45	0.193076	960.741	0.240516	0.703503
46	0.196329	970.633	0.24448	0.704015		46	0.19145	957.563	0.237123	0.704252		46	0.19581	981.695	0.243639	0.703916
47	0.197626	998.087	0.247024	0.702537		47	0.193117	935.237	0.239982	0.704048		47	0.197623	987.468	0.246507	0.702719
48	0.200704	979.834	0.25178	0.701348		48	0.195338	972.112	0.242855	0.703307		48	0.198887	1001.96	0.248377	0.702146
49	0.203151	1016.37	0.255218	0.701546		49	0.199663	1008.81	0.248725	0.702945		49	0.199668	991.751	0.250113	0.702051
50	0.205937	1038.83	0.259166	0.700554		50	0.202107	990.631	0.253059	0.701627		50	0.201504	996.364	0.252856	0.701753
51	0.210852	1053.12	0.26695	0.699474		51	0.203866	1011.59	0.255974	0.701587		51	0.201789	1011.22	0.253702	0.700945
52	0.213018	1046.24	0.270514	0.698697		52	0.206322	1031.73	0.260153	0.701172		52	0.203637	1016.8	0.255566	0.70147
53	0.214692	1068.77	0.273891	0.698033		53	0.207069	1043.51	0.262179	0.69989		53	0.20478	1024.7	0.258772	0.700441
54	0.217153	1118.38	0.277785	0.697367		54	0.209251	1034.64	0.264468	0.699328		54	0.207682	1033.24	0.262182	0.699735
55	0.217881	1085.21	0.279115	0.697027		55	0.209983	1076.34	0.265337	0.700343		55	0.209765	1067.93	0.266637	0.699069
56	0.217848	1118.31	0.279909	0.696131		56	0.210292	1042.74	0.26666	0.698799		56	0.212786	1047.02	0.270712	0.69834
57	0.218684	1118.2	0.280356	0.697411		57	0.211469	1073.09	0.268507	0.699023		57	0.214629	1082.07	0.274074	0.697064
58	0.219863	1122.1	0.283412	0.695962		58	0.213096	1091.05	0.271831	0.698111		58	0.214905	1086.75	0.274416	0.697659
59	0.221755	1137.8	0.285029	0.696729		59	0.214946	1080.06	0.27378	0.698146		59	0.215375	1090.28	0.275034	0.698191
60	0.223885	1138.79	0.288343	0.695761		60	0.218248	1104.68	0.278887	0.6982		60	0.215302	1042.95	0.275258	0.697762
61	0.226301	1161.1	0.292855	0.694841		61	0.220623	1099.2	0.283054	0.697223		61	0.215706	1104.01	0.275252	0.697971
62	0.230292	1140.74	0.299066	0.694092		62	0.223768	1111.17	0.288059	0.696355		62	0.217214	1090.31	0.278508	0.697058
63	0.233053	1164.22	0.304242	0.693313		63	0.226513	1164.95	0.293308	0.694973		63	0.219809	1098.12	0.282004	0.696613
64	0.236214	1200.17	0.30976	0.692165		64	0.230999	1160.82	0.300686	0.69429		64	0.223151	1129.55	0.287573	0.696515
65	0.239153	1227.53	0.314559	0.691399		65	0.233168	1202.66	0.306079	0.69205		65	0.225632	1156.92	0.292574	0.695545
66	0.240356	1248.23	0.318039	0.689953		66	0.236778	1221.57	0.311315	0.691801		66	0.230516	1173	0.300637	0.694194
67	0.240965	1241.12	0.318359	0.690697		67	0.237843	1214.2	0.31304	0.691378		67	0.232738	1197.55	0.304942	0.693131
68	0.241718	1235.38	0.319564	0.690409		68	0.24115	1219.48	0.316877	0.691987		68	0.236715	1211.75	0.311166	0.691647
69	0.243305	1225.93	0.322546	0.689824		69	0.242372	1255.95	0.320342	0.69035		69	0.239746	1216.48	0.315059	0.691398
70	0.245028	1282.61	0.32532	0.689583		70	0.242061	1234.34	0.320752	0.689848		70	0.243505	1211.18	0.321535	0.690751
71	0.247322	1270.93	0.328396	0.689723		71	0.243073	1278.06	0.322407	0.689496		71	0.246232	1268.77	0.326803	0.689356
72	0.251996	1307.54	0.337094	0.687841		72	0.243733	1241.15	0.32296	0.689969		72	0.247373	1294.83	0.329517	0.689076
73	0.25466	1336.94	0.343491	0.687139		73	0.245069	1232.31	0.325036	0.68988		73	0.248222	1307.02	0.330348	0.689123
74	0.26001	1369	0.351918	0.686112		74	0.246276	1279.58	0.326338	0.690437		74	0.248762	1297.79	0.332471	0.688397
75	0.264709	1344.58	0.361008	0.684098		75	0.247535	1276.45	0.330913	0.688464		75	0.250139	1301.95	0.334469	0.688068
76	0.270229	1395.52	0.370124	0.683429		76	0.249459	1291.9	0.331931	0.689305		76	0.250933	1288.26	0.336353	0.68782
77	0.274363	1444.42	0.378459	0.681396		77	0.253196	1335.65	0.339895	0.686637		77	0.253222	1288.69	0.339137	0.688092
78	0.276962	1459.18	0.383387	0.681631		78	0.256505	1282.38	0.344839	0.687074		78	0.255266	1313.12	0.343219	0.687325
79	0.278122	1478.64	0.38655	0.679991		79	0.257963	1349.13	0.349985	0.685444		79	0.256799	1331.3	0.347247	0.686071
80	0.27882	1487.69	0.387864	0.679733		80	0.261261	1330.63	0.354964	0.685001		80	0.260468	1324.98	0.35197	0.685608
81	0.279175	1473.42	0.388826	0.679359		81	0.263099	1370.95	0.359099	0.684295		81	0.262771	1377.47	0.356848	0.684491
82	0.279761	1487.27	0.38938	0.679414		82	0.269142	1407.03	0.36939	0.682915		82	0.26485	1384.46	0.360362	0.68351
83	0.280336	1458.4	0.390993	0.678724		83	0.272987	1445.88	0.377034	0.681533		83	0.266845	1412.6	0.364724	0.683146
84	0.282306	1488.83	0.392792	0.678527		84	0.276701	1455.62	0.382389	0.680888		84	0.267205	1402.21	0.365785	0.682729
85	0.283845	1473.82	0.396716	0.678098		85	0.281364	1472.33	0.391203	0.680263		85	0.267923	1417.24	0.366632	0.682315
86	0.284867	1496.17	0.398992	0.678122		86	0.283633	1478.27	0.395208	0.679242		86	0.26819	1376.85	0.367034	0.682756
87	0.286607	1472.52	0.403418	0.677317		87	0.283804	1478.42	0.396735	0.678341		87	0.269247	1419.85	0.368245	0.682727
88	0.290232	1520.01	0.410267	0.675637		88	0.28516	1499.72	0.399155	0.677825		88	0.269273	1421.43	0.369828	0.682074
89	0.293512	1589.47	0.415775	0.675691		89	0.284961	1495.69	0.401232	0.677671		89	0.27125	1423.64	0.373078	0.681807
90	0.297041	1546.41	0.421175	0.674849		90	0.286404	1506.96	0.402025	0.67716		90	0.271325	1423.94	0.372998	0.682115
91	0.300578	1623.53	0.429977	0.67346		91	0.286914	1540.2	0.403975	0.67639		91	0.272236	1452.88	0.374017	0.682141
92	0.303197	1630.77	0.435227	0.672483		92	0.287893	1546.12	0.405099	0.676047		92	0.272972	1452.36	0.377343	0.681923
93	0.304384	1645.83	0.438463	0.671869		93	0.288931	1503.72	0.407139	0.676912		93	0.274445	1463.17	0.379601	0.681145
94	0.305004	1646.21	0.440102	0.671879		94	0.291953	1554.35	0.4134	0.676609		94	0.275388	1393.43	0.382011	0.68008
95	0.306879	1638.66	0.443009	0.670927		95	0.292593	1576.37	0.415344	0.675025		95	0.278112	1481.07	0.386932	0.679095
96	0.30851	1655.33	0.44632	0.670733		96	0.295366	1571.13	0.42143	0.674484		96	0.283132	1495.71	0.398081	0.678164
97	0.310869	1646.23	0.449466	0.670741		97	0.2962	1582.27	0.425502	0.67319		97	0.290794	1535.05	0.412015	0.676572
98	0.312678	1694.86	0.456475	0.668339		98	0.298782	1630.41	0.43051	0.672974		98	0.295664	1595.92	0.422526	0.674076
99	0.315797	1708.95	0.461204	0.669532		99	0.297776	1611.84	0.428086	0.673261		99	0.299023	1615.65	0.427469	0.673978
100	0.31827	1730.56	0.468243	0.667498		100	0.298887	1598.86	0.429891	0.673207		100	0.30228	1599.11	0.435424	0.672629
101	0.321728	1751.29	0.47518	0.666787		101	0.301181	1648.5	0.436138	0.67221		101	0.306082	1636.56	0.444746	0.67091
102	0.324318	1750.31	0.479972	0.665685		102	0.302102	1601.04	0.438393	0.671753		102	0.31098	1683.99	0.453836	0.66964
103	0.326226	1772.63	0.483505	0.66478		103	0.300095	1633.11	0.435398	0.672478		103	0.318115	1708.53	0.466594	0.668027
104	0.326875	1793.53	0.487338	0.663994		104	0.301997	1626.77	0.440785	0.671338		104	0.322783	1776.55	0.476081	0.666772
105	0.328582	1783.04	0.489166	0.664624		105	0.301428	1651.06	0.441134	0.671531		105	0.325919	1767.11	0.486035	0.664003
106	0.331977	1831.56	0.497707	0.662523		106	0.298193	1631.78	0.434067	0.672414		106	0.327806	1809.52	0.488341	0.664107
107	0.332141	1833.34	0.499875	0.662926		107	0.300878	1609.91	0.436866	0.67212		107	0.330399	1790.48	0.492625	0.663866
108	0.33489	1840.31	0.506151	0.662346		108	0.301057	1618.11	0.436632	0.672068		108	0.331104	1823.56	0.496577	0.663102
109	0.338824	1891.22	0.514958	0.659958		109	0.298964	1588.51	0.432117	0.673134		109	0.334349	1826.78	0.502521	0.662802
110	0.344231	1892.71	0.527815	0.657741		110	0.299877	1574.4	0.432997	0.673316		110	0.337354	1878.78	0.50926	0.660585
111	0.348849	1933.34	0.539687	0.657198		111	0.298466	1607.25	0.43129	0.673305		111	0.338367	1874.28	0.513591	0.660844
112	0.354687	2005.13	0.552212	0.654912		112	0.297626	1619.74	0.428955	0.67362		112	0.340526	1856.96	0.516994	0.659575
113	0.357352	2010.74	0.560813	0.653481		113	0.297999	1618.53	0.430767	0.672728		113	0.342218	1878.73	0.521497	0.65884
114	0.361598	1999.46	0.569595	0.652967		114	0.297173	1614.75	0.426547	0.67343		114	0.343326	1841.14	0.524001	0.65864
115	0.364659	2081.96	0.578932	0.650249		115	0.299991	1541.91	0.430492	0.67416		115	0.344504	1865.56	0.525821	0.658785
116	0.373399	2094.41	0.596481	0.648045		116	0.301533	1630.11	0.437665	0.671621		116	0.345068	1855.69	0.529804	0.657728
117	0.37553	2116.43	0.603866	0.646474		117	0.30374	1660.72	0.442758	0.671406		117	0.345602	1900.46	0.529921	0.658577
118	0.378331	2144.36	0.610164	0.647048		118	0.305799	1618.9	0.447652	0.670159		118	0.346841	1922.25	0.531738	0.657809
119	0.380884	2159.12	0.615507	0.644738		119	0.306728	1681.43	0.448111	0.670661		119	0.34684	1908.98	0.533248	0.65707
120	0.382054	2161.78	0.617046	0.645536		120	0.306878	1640.25	0.449735	0.670157		120	0.349257	1915.54	0.538699	0.656097
121	0.38624	2146.91	0.628914	0.643947		121	0.307094	1673.01	0.449261	0.670122		121	0.350072	1937.15	0.540984	0.656208
122	0.384811	2185.96	0.632714	0.64287		122	0.302669	1632.73	0.444531	0.671257		122	0.352575	1916.01	0.546037	0.655434
123	0.391612	2261.35	0.646924	0.641018		123	0.308584	1695.56	0.455435	0.670296		123	0.355772	1983.17	0.551969	0.65469
124	0.398187	2308.27	0.66566	0.638332		124	0.309358	1689.02	0.456722	0.668743		124	0.357912	2012.44	0.560021	0.653344
125	0.400451	2312	0.671671	0.637388		125	0.306444	1649.48	0.450382	0.670291		125	0.363277	2003.21	0.568615	0.652526
126	0.40536	2308.49	0.682621	0.636118		126	0.305195	1687.72	0.447214	0.670005		126	0.363981	2054.78	0.574112	0.650973
127	0.408348	2388.34	0.693245	0.634071		127	0.304904	1649.07	0.445798	0.671413		127	0.366286	2071.16	0.580016	0.651102
128	0.411514	2370.85	0.699639	0.633942		128	0.306393	1637.02	0.449643	0.670791		128	0.37028	2063.75	0.588442	0.649644
129	0.414874	2413.56	0.708848	0.632479		129	0.305953	1656.12	0.448057	0.67064		129	0.373397	2133.49	0.596076	0.648291
130	0.415182	2443.86	0.71214	0.63153		130	0.308235	1684.95	0.452096	0.67046		130	0.374977	2141.67	0.60172	0.646934
131	0.415695	2380.35	0.712515	0.631084		131	0.310571	1692.52	0.456103	0.669814		131	0.377628	2162.05	0.608654	0.646212
132	0.416077	2369	0.712658	0.631205		132	0.310779	1691.05	0.459323	0.669018		132	0.378931	2159.05	0.613767	0.645776
133	0.416414	2428.46	0.715485	0.631108		133	0.308751	1677.22	0.456109	0.669411		133	0.381898	2151.84	0.620779	0.64414
134	0.417202	2453.29	0.715808	0.630492		134	0.310028	1663.29	0.456494	0.669198		134	0.385371	2212.7	0.631245	0.643075
135	0.418317	2437.04	0.719294	0.630448		135	0.310904	1713.29	0.460232	0.668815		135	0.387003	2202.92	0.638585	0.642701
136	0.418115	2406.64	0.717806	0.630962		136	0.310944	1696.81	0.458872	0.669504		136	0.398782	2289.59	0.665088	0.638454
137	0.420123	2436.47	0.723048	0.630608		137	0.311053	1729.31	0.460404	0.668571		137	0.39846	2265.68	0.668718	0.638087
138	0.422908	2462.2	0.732984	0.628794		138	0.310918	1693.75	0.458765	0.669047		138	0.39963	2295.17	0.669407	0.637957
139	0.423599	2480.41	0.736756	0.627891		139	0.308446	1686.13	0.454036	0.669616		139	0.405238	2330.48	0.688652	0.634864
140	0.42479	2502.58	0.739962	0.627921		140	0.30835	1672.96	0.452577	0.67004		140	0.40895	2423.04	0.696711	0.634137
141	0.426339	2477.69	0.744555	0.627335		141	0.309653	1693.62	0.455285	0.669492		141	0.412394	2396.59	0.706955	0.631582
142	0.427672	2551.68	0.748693	0.627013		142	0.310405	1694.68	0.457454	0.668806		142	0.414731	2406.47	0.716127	0.631291
143	0.431467	2547.65	0.759073	0.625044		143	0.31052	1669.45	0.457982	0.668155		143	0.420076	2484.84	0.728989	0.629223
144	0.434197	2594.21	0.76893	0.623806		144	0.310725	1646.97	0.455772	0.669173		144	0.426179	2494.86	0.747103	0.628368
145	0.435395	2561.89	0.773906	0.618352		145	0.31017	1684.2	0.45615	0.668804		145	0.431416	2578.42	0.76271	0.624038
146	0.435819	2611.72	0.773833	0.620993		146	0.309549	1656.28	0.453722	0.668768		146	0.435196	2570.88	0.770725	0.623264
147	0.437258	2556.42	0.777463	0.620817		147	0.308429	1711.34	0.448895	0.670453		147	0.437204	2596.51	0.774805	0.622128
148	0.439096	2586.61	0.786607	0.616573		148	0.307394	1659.65	0.447342	0.670023		148	0.438076	2516.41	0.782272	0.61517
149	0.442625	2565.43	0.798136	0.604875		149	0.309688	1694.49	0.454039	0.66915		149	0.437587	2590.56	0.782903	0.616302
150	0.448243	2580.61	0.814581	0.594046		150	0.313781	1681.81	0.463454	0.668237		150	0.438829	2579.72	0.785046	0.617438
151	0.450263	2506.82	0.818887	0.582615		151	0.312584	1685.25	0.459075	0.668688		151	0.440776	2582.05	0.790072	0.614497
152	0.451432	2577.67	0.821674	0.587093		152	0.312253	1693.95	0.45981	0.668527		152	0.442671	2623.99	0.795185	0.615052
153	0.453137	2554.45	0.829024	0.584643		153	0.311073	1677.38	0.45819	0.668734		153	0.443126	2610.61	0.798122	0.61055
154	0.453778	2546.33	0.833864	0.578891		154	0.315142	1733.47	0.463689	0.669177		154	0.447242	2561.94	0.80725	0.597428
155	0.455352	2499.06	0.838343	0.564636		155	0.317991	1744.81	0.472583	0.666158		155	0.453147	2554.78	0.828052	0.585584
156	0.455571	2505.09	0.840102	0.561002		156	0.315895	1736.18	0.467748	0.667714		156	0.457222	2485.4	0.843731	0.56706
157	0.457233	2436.19	0.844703	0.544282		157	0.313111	1733.4	0.462222	0.66816		157	0.464524	2377.55	0.870519	0.533848
158	0.457371	2440.59	0.848999	0.541243		158	0.313898	1674.76	0.462311	0.66811		158	0.470353	2401.06	0.89016	0.518197
159	0.458299	2428.5	0.847572	0.53154		159	0.314747	1679.78	0.463708	0.668082		159	0.474865	2326.35	0.905836	0.494245
160	0.45735	2386.88	0.850087	0.526273		160	0.316694	1763.17	0.469247	0.66761		160	0.47967	2233.26	0.923036	0.465768
161	0.460936	2457.44	0.854676	0.532768		161	0.318039	1759.76	0.473586	0.666412		161	0.48233	2203.56	0.932203	0.452769
162	0.461784	2415.88	0.860397	0.52569		162	0.321558	1762.35	0.479512	0.666301		162	0.483185	2100.16	0.938127	0.426695
163	0.464703	2375.16	0.868592	0.513405		163	0.320584	1744.85	0.477726	0.666703		163	0.484984	1993.56	0.943834	0.402313
164	0.465174	2306.42	0.872758	0.503227		164	0.318132	1732.25	0.47388	0.666537		164	0.489647	1938.44	0.958925	0.386766
165	0.467087	2357.25	0.876264	0.496843		165	0.311757	1724.04	0.462207	0.668113		165	0.489613	1812.85	0.970943	0.352691
166	0.468597	2176.2	0.887606	0.469038		166	0.315732	1677.12	0.46815	0.66814		166	0.495341	1693.68	0.99049	0.319018
167	0.472548	2236.12	0.895319	0.459249		167	0.31497	1669.7	0.464081	0.668646		167	0.502694	1512.29	1.01707	0.280464
168	0.472947	2141.35	0.899163	0.446661		168	0.315975	1740.95	0.467923	0.668031		168	0.505395	1352.74	1.03043	0.243008
169	0.475564	2129.4	0.907186	0.439497		169	0.317557	1762.84	0.470468	0.667278		169	0.517217	1120.93	1.08012	0.191813
170	0.477705	2097.68	0.918231	0.423821		170	0.319008	1676.06	0.474901	0.666579		170	0.529958	819.578	1.13479	0.133517
171	0.480346	2032.29	0.928343	0.406233		171	0.322995	1775.72	0.483823	0.665149		171	0.554141	497.262	1.22273	0.0734216
172	0.483179	1927.16	0.939727	0.382764		172	0.315976	1745.19	0.470124	0.666833		172	0.561829	241.812	1.30231	0.0330515
173	0.48689	1898.81	0.949926	0.371009		173	0.320148	1758.39	0.478625	0.665649		173	0.561829	76.116	1.3354	0.00984705
174	0.486173	1797.26	0.960398	0.356567		174	0.322218	1802.26	0.487265	0.663598
175	0.490368	1729.06	0.9643	0.331101		175	0.325259	1828.34	0.49088	0.663774
176	0.493114	1547.82	0.982779	0.295115		176	0.327772	1799.14	0.495539	0.663676
177	0.502752	1435.83	1.01895	0.260943		177	0.325152	1803.91	0.491494	0.663715
178	0.513157	1205.93	1.06071	0.209542		178	0.327138	1810.86	0.495453	0.663142
179	0.521186	985.903	1.09951	0.164894		179	0.323222	1765.51	0.484976	0.664934
180	0.537398	712.376	1.15877	0.112033		180	0.320514	1741.26	0.477751	0.666588
181	0.546791	450.665	1.21731	0.0665042		181	0.317828	1761.45	0.473977	0.666835
182	0.547929	249.996	1.24157	0.0357142		182	0.319389	1762.34	0.474816	0.666853
183	0.550048	67.7701	1.29838	0.00914531		183	0.316643	1717.55	0.471341	0.667191
						184	0.316447	1695.92	0.469292	0.666875
						185	0.314154	1692.07	0.464739	0.66743
						186	0.313311	1699.25	0.46133	0.668435
						187	0.315331	1719.38	0.46591	0.668228
						188	0.316828	1710.23	0.470556	0.667403
						189	0.315501	1752.16	0.46664	0.666983
						190	0.3169	1729.01	0.467009	0.667657
						191	0.316732	1727.83	0.471977	0.665792
						192	0.322424	1695.86	0.482741	0.664884
						193	0.32244	1761.31	0.483373	0.665012
						194	0.326414	1794.76	0.492077	0.66462
						195	0.323023	1773.93	0.486635	0.664538
						196	0.325428	1787.94	0.489465	0.663687
						197	0.326016	1828.04	0.493016	0.663137
						198	0.327172	1800.63	0.494332	0.66383
						199	0.329418	1823.69	0.500681	0.662249
						200	0.328786	1810.1	0.502113	0.662444
						201	0.327627	1812.15	0.49523	0.66346
						202	0.324779	1794.53	0.486724	0.664574
						203	0.321702	1796.45	0.484383	0.664776
						204	0.323238	1779.19	0.482944	0.665541
						205	0.321573	1772.99	0.480367	0.665736
						206	0.321093	1756.75	0.480169	0.665493
						207	0.320616	1765.79	0.479456	0.665565
						208	0.32078	1777.27	0.479843	0.665983
						209	0.323139	1772.58	0.483791	0.664746
						210	0.321798	1781.59	0.481328	0.665187
						211	0.318105	1731.5	0.477185	0.664929
						212	0.32178	1751.48	0.483423	0.664944
						213	0.320044	1725.46	0.478879	0.666248
						214	0.324036	1763.1	0.486324	0.665206
						215	0.322777	1787.43	0.48451	0.665212
						216	0.321973	1767.95	0.483144	0.665292
						217	0.325393	1794.43	0.491208	0.664587
						218	0.32435	1778.44	0.489497	0.664231
						219	0.321689	1817.94	0.483445	0.664304
						220	0.319472	1765.73	0.477488	0.665836
						221	0.318269	1720.41	0.474297	0.667242
						222	0.320284	1772.56	0.477676	0.665311
						223	0.318679	1758.54	0.474179	0.666693
						224	0.31982	1727.8	0.477595	0.66522
						225	0.321498	1752.01	0.481714	0.665469
						226	0.321349	1749.22	0.480416	0.665165
						227	0.320072	1757.67	0.4777	0.665541
						228	0.318184	1760.4	0.475517	0.666462
						229	0.315764	1724.79	0.466238	0.667527
						230	0.315485	1722.83	0.465574	0.667495
						231	0.314104	1755.9	0.463759	0.667983
						232	0.321824	1701.19	0.481601	0.665403
						233	0.320176	1771.74	0.480228	0.665423
						234	0.320764	1772.08	0.481718	0.665299
						235	0.323671	1815.67	0.486988	0.664512
						236	0.324288	1816.59	0.487928	0.664775
						237	0.321949	1750.18	0.483788	0.665898
						238	0.323917	1752.53	0.48945	0.663603
						239	0.32204	1751.51	0.482132	0.665365
						240	0.325396	1795.89	0.494531	0.662636
						241	0.323544	1782.96	0.487339	0.66517
						242	0.322639	1774.48	0.487863	0.664463
						243	0.318428	1756.78	0.478435	0.665318
						244	0.317756	1732.59	0.473353	0.666425
						245	0.318664	1712.46	0.47444	0.666705
						246	0.316343	1727.52	0.467752	0.668296
						247	0.313316	1697.38	0.462476	0.66882
						248	0.316788	1688.81	0.470827	0.667006
						249	0.317364	1755.17	0.470579	0.666934
						250	0.316312	1738.97	0.468135	0.667063
						251	0.319042	1752.22	0.474732	0.666295
						252	0.31783	1771.47	0.47256	0.665995
						253	0.322012	1782.01	0.479807	0.665405
						254	0.322104	1739.37	0.479761	0.666094
						255	0.320659	1771.99	0.479012	0.665332
						256	0.321518	1784.75	0.478852	0.665979
						257	0.318942	1766.14	0.47379	0.665457
						258	0.317085	1696.62	0.468789	0.667086
						259	0.323874	1764.31	0.483819	0.665139
						260	0.32657	1792.27	0.492946	0.663099
						261	0.329683	1861.52	0.500233	0.662381
						262	0.33077	1818.39	0.502184	0.661856
						263	0.332534	1773.8	0.506467	0.661128
						264	0.328889	1824.75	0.495315	0.663531
						265	0.329386	1816.58	0.49971	0.662257
						266	0.331562	1824.28	0.501248	0.66303
						267	0.336121	1857.61	0.514518	0.659832
						268	0.33522	1835.76	0.512079	0.661338
						269	0.337022	1869.54	0.514863	0.660718
						270	0.334539	1861.8	0.50861	0.661584
						271	0.336749	1856.06	0.513743	0.660711
						272	0.335351	1871.85	0.513752	0.660427
						273	0.334056	1871.75	0.509621	0.661989
						274	0.333171	1817.25	0.507853	0.661751
						275	0.33563	1893.79	0.511091	0.660125
						276	0.336856	1897.38	0.51452	0.660921
						277	0.33885	1884.26	0.522556	0.65929
						278	0.343429	1886.09	0.52801	0.658449
						279	0.348685	1902.65	0.541679	0.655938
						280	0.355822	1969.9	0.558453	0.653823
						281	0.359984	2024.86	0.56812	0.652723
						282	0.364237	2052.75	0.579009	0.650582
						283	0.368177	2121	0.587267	0.649874
						284	0.367998	2066.48	0.587818	0.649456
						285	0.372626	2089.26	0.600259	0.647233
						286	0.375094	2126.2	0.606059	0.646278
						287	0.38111	2161.54	0.620687	0.644643
						288	0.383826	2200.31	0.625473	0.643817
						289	0.386864	2229.71	0.636913	0.641962
						290	0.390267	2257.71	0.64562	0.641048
						291	0.394815	2283.25	0.656596	0.639678
						292	0.399343	2313.17	0.672769	0.636915
						293	0.403718	2330.99	0.677795	0.637068
						294	0.411647	2411.17	0.699485	0.633309
						295	0.415275	2387.27	0.71087	0.631705
						296	0.417751	2434.14	0.717501	0.630589
						297	0.417334	2444.71	0.719141	0.630199
						298	0.417228	2446.83	0.716622	0.63169
						299	0.418292	2418.32	0.720691	0.629881
						300	0.41886	2435.71	0.720897	0.630118
						301	0.419782	2495.55	0.72561	0.62938
						302	0.41988	2422.61	0.725697	0.629148
						303	0.420667	2459.12	0.727677	0.629581
						304	0.422191	2487.94	0.730558	0.62832
						305	0.422712	2490.64	0.733069	0.628388
						306	0.423089	2475.75	0.733406	0.62857
						307	0.423931	2428.93	0.735542	0.629243
						308	0.424834	2484.76	0.739767	0.627328
						309	0.427306	2524.63	0.747668	0.626667
						310	0.428089	2577.38	0.751496	0.626526
						311	0.43175	2588.79	0.763047	0.624413
						312	0.43448	2579.88	0.771501	0.623773
						313	0.436528	2502.12	0.779519	0.620649
						314	0.438761	2589.45	0.784649	0.616786
						315	0.443219	2544.16	0.803593	0.602664
						316	0.447136	2594.92	0.809015	0.600238
						317	0.447925	2586.67	0.815265	0.594217
						318	0.455087	2508.5	0.837956	0.580356
						319	0.463071	2450.24	0.862499	0.551903
						320	0.468094	2407.48	0.878656	0.525599
						321	0.471918	2384.17	0.891617	0.502837
						322	0.470681	2291.02	0.894147	0.484681
						323	0.472152	2264.95	0.893554	0.471218
						324	0.471934	2217.37	0.896481	0.459767
						325	0.470418	2169.63	0.894926	0.449182
						326	0.471907	2141.91	0.894014	0.439501
						327	0.472445	2083.23	0.900393	0.422234
						328	0.473048	2080.13	0.899655	0.419615
						329	0.475874	2064.1	0.912054	0.420049
						330	0.478013	2004.62	0.925048	0.402016
						331	0.480491	1907.52	0.936708	0.385754
						332	0.479189	1902.41	0.931002	0.376769
						333	0.480621	1820.08	0.93558	0.362536
						334	0.481338	1740.55	0.943657	0.33991
						335	0.483261	1587.5	0.947006	0.309756
						336	0.485147	1471.09	0.958947	0.277819
						337	0.488991	1346.26	0.974479	0.250478
						338	0.488606	1279.94	0.963879	0.240183
						339	0.485786	1235.03	0.95738	0.23052
						340	0.484199	1193.22	0.948225	0.222807
						341	0.486426	1124.72	0.957236	0.209672
						342	0.487155	962.463	0.974106	0.177721
						343	0.502896	801.16	1.03705	0.139378
						344	0.518062	585.273	1.10583	0.0957714
						345	0.538325	422.041	1.18282	0.0630037
						346	0.606241	178.716	1.53206	0.0205039
						347	0.606895	51.7864	1.64112	0.00536853

## Sheet: right
black						cyan						gray
cycle #	average selected fp	average selected P(T)	average selected P(T)/M(T)	average selected phi_M(T)		cycle #	average selected fp	average selected P(T)	average selected P(T)/M(T)	average selected phi_M(T)		cycle #	average selected fp	average selected P(T)	average selected P(T)/M(T)	average selected phi_M(T)
1	0.129694	802.22	0.150323	0.718514		1	0.129724	800.535	0.150256	0.718711		1	0.12961	804.241	0.150188	0.718518
2	0.129764	606.047	0.149122	0.719619		2	0.129674	607.067	0.149291	0.719135		2	0.129722	605.85	0.149326	0.719205
3	0.129589	609.748	0.149304	0.719014		3	0.12958	608.901	0.149248	0.719114		3	0.129666	602.475	0.149238	0.719366
4	0.129692	609.953	0.149292	0.719427		4	0.129827	609.957	0.14952	0.7193		4	0.129663	601.775	0.149149	0.719401
5	0.129653	607.135	0.149181	0.719274		5	0.130216	615.224	0.149967	0.71918		5	0.12979	603.19	0.149334	0.719445
6	0.129807	616.254	0.149439	0.719348		6	0.130756	626.845	0.150586	0.719187		6	0.129901	623.038	0.149593	0.719345
7	0.130243	626.914	0.149856	0.719292		7	0.131477	625.025	0.151486	0.719028		7	0.13017	615.38	0.14981	0.719757
8	0.130652	617.42	0.150541	0.719433		8	0.132371	637.75	0.152921	0.718829		8	0.130851	617.407	0.150686	0.719157
9	0.13158	633.289	0.151733	0.71918		9	0.134146	633.864	0.15498	0.71918		9	0.132128	627.522	0.152283	0.719402
10	0.132655	635.764	0.152961	0.719057		10	0.136347	647.683	0.158106	0.718242		10	0.133575	641.554	0.154286	0.718624
11	0.13345	631.269	0.154159	0.718918		11	0.138559	649.33	0.161012	0.717899		11	0.135099	644.129	0.15637	0.718275
12	0.134473	636.698	0.15537	0.718723		12	0.141368	667.806	0.164652	0.717365		12	0.136265	653.065	0.158005	0.718206
13	0.135677	654.504	0.157051	0.718215		13	0.144045	680.701	0.168357	0.716783		13	0.13775	651.822	0.159951	0.718085
14	0.135959	653.324	0.157551	0.718281		14	0.146483	693.628	0.171926	0.71592		14	0.139553	664.867	0.162526	0.717285
15	0.136841	654.499	0.158621	0.717945		15	0.148764	701.576	0.174899	0.715413		15	0.141266	671.207	0.165159	0.716645
16	0.137485	648.953	0.159517	0.71774		16	0.151565	728.14	0.178906	0.714615		16	0.143043	682.112	0.167318	0.716594
17	0.137742	655.893	0.159928	0.71759		17	0.152922	736.992	0.180909	0.714388		17	0.145423	698.083	0.170413	0.716142
18	0.138149	666.332	0.160407	0.717483		18	0.154383	745.892	0.18261	0.713995		18	0.147301	707.583	0.173003	0.715804
19	0.138147	655.316	0.160625	0.717603		19	0.156027	755.929	0.184941	0.713724		19	0.149494	719.582	0.176065	0.715347
20	0.138397	663.219	0.160934	0.717462		20	0.157133	768	0.186637	0.713038		20	0.15197	740.327	0.179486	0.714511
21	0.138976	671.341	0.161557	0.717424		21	0.159668	781.027	0.19047	0.7122		21	0.155075	748.259	0.183733	0.714021
22	0.140225	662.618	0.163111	0.717195		22	0.161168	786.566	0.192447	0.711856		22	0.157844	748.656	0.187841	0.713277
23	0.141372	674.657	0.16489	0.716808		23	0.162774	795.265	0.194902	0.711465		23	0.160119	769.256	0.191677	0.712356
24	0.143242	678.943	0.167172	0.716781		24	0.164584	800.664	0.19705	0.711457		24	0.16487	788.425	0.198457	0.710975
25	0.144683	693.259	0.169345	0.715912		25	0.166027	797.147	0.199312	0.710752		25	0.170213	806.59	0.205965	0.710164
26	0.146089	691.088	0.171334	0.715914		26	0.167972	819.622	0.202021	0.71051		26	0.171737	848.02	0.208487	0.709587
27	0.148601	710.689	0.174861	0.715267		27	0.16886	822.297	0.203578	0.709989		27	0.175064	857.645	0.21323	0.708604
28	0.150127	728.565	0.177044	0.714814		28	0.170147	824.715	0.205329	0.709991		28	0.179844	902.22	0.220193	0.707504
29	0.151947	728.343	0.179553	0.714716		29	0.171748	842.579	0.207624	0.709362		29	0.182599	884.59	0.224247	0.706935
30	0.154699	746.666	0.18342	0.713776		30	0.174314	861.661	0.211487	0.709022		30	0.187911	929.82	0.232332	0.705474
31	0.157191	761.734	0.186839	0.71336		31	0.175539	864.205	0.213112	0.708467		31	0.191816	955.212	0.237455	0.704869
32	0.160248	775.185	0.191016	0.712499		32	0.176509	875.285	0.214944	0.707815		32	0.195643	942.861	0.242989	0.704051
33	0.162543	788.118	0.194449	0.711893		33	0.177464	861.107	0.215895	0.708164		33	0.197468	948.576	0.245813	0.703531
34	0.164015	792.969	0.196378	0.711722		34	0.17799	867.695	0.216626	0.707706		34	0.197949	977.469	0.24686	0.702763
35	0.165929	794.182	0.199013	0.711321		35	0.178317	867.101	0.21736	0.707854		35	0.198579	990.724	0.248222	0.702477
36	0.167496	793.492	0.201244	0.710729		36	0.178699	886.21	0.217975	0.707644		36	0.199178	979.24	0.249147	0.702286
37	0.168368	814.85	0.202357	0.710454		37	0.179368	863.607	0.218656	0.707825		37	0.200173	1009.07	0.25052	0.702109
38	0.168605	822.742	0.2032	0.710258		38	0.180736	884.522	0.220558	0.707267		38	0.201699	999.517	0.25275	0.702045
39	0.169234	833.364	0.203908	0.710485		39	0.181852	904.03	0.222344	0.7071		39	0.20242	1023.14	0.254161	0.701498
40	0.170323	823.652	0.205257	0.710001		40	0.183124	913.125	0.224383	0.706737		40	0.204158	1027.32	0.256933	0.701046
41	0.171222	834.639	0.206406	0.71011		41	0.184898	899.014	0.226992	0.706431		41	0.206663	1038.24	0.260732	0.700399
42	0.171823	852.541	0.207939	0.709173		42	0.186476	908.848	0.229242	0.706006		42	0.208293	1017.38	0.263589	0.699935
43	0.172733	850.349	0.209197	0.709068		43	0.187881	905.721	0.23153	0.705355		43	0.210289	1039.12	0.266265	0.699719
44	0.173727	850.082	0.210511	0.709021		44	0.189015	925.329	0.233222	0.70538		44	0.211476	1062.79	0.268729	0.699217
45	0.174475	852.765	0.211698	0.7085		45	0.190163	944.806	0.234761	0.705041		45	0.213103	1076.1	0.271553	0.698567
46	0.175631	850.299	0.213158	0.708377		46	0.190145	935.235	0.235542	0.704493		46	0.214521	1078.16	0.273001	0.698423
47	0.176429	871.964	0.21432	0.708457		47	0.190616	949.038	0.23571	0.704664		47	0.216064	1082.65	0.275875	0.698004
48	0.177332	857.585	0.215658	0.707933		48	0.190623	943.574	0.235426	0.704711		48	0.217528	1100.64	0.278136	0.697658
49	0.177616	876.556	0.216052	0.707995		49	0.190846	947.463	0.235908	0.704572		49	0.218426	1110.09	0.279875	0.697265
50	0.177808	866.14	0.216315	0.708072		50	0.191199	944.472	0.236291	0.704615		50	0.218911	1110.61	0.280275	0.697329
51	0.177857	868.413	0.216768	0.707847		51	0.191772	912.787	0.237121	0.704538		51	0.219388	1121.75	0.281215	0.696884
52	0.178252	871.801	0.217185	0.707618		52	0.192711	931.282	0.238286	0.704654		52	0.220139	1096.07	0.282412	0.697072
53	0.178348	868.809	0.21711	0.707876		53	0.193829	936.02	0.240452	0.704045		53	0.220972	1116.66	0.284005	0.696424
54	0.178721	875.871	0.217961	0.7072		54	0.195282	982.612	0.242777	0.703868		54	0.221578	1119.98	0.285579	0.696192
55	0.179789	878.338	0.219339	0.707744		55	0.196569	956.966	0.245093	0.703128		55	0.224288	1144.48	0.28907	0.695879
56	0.180721	873.552	0.220802	0.707378		56	0.198586	986.74	0.24822	0.702532		56	0.225889	1148.32	0.292601	0.694967
57	0.181839	885.915	0.222536	0.707112		57	0.199763	989.851	0.24987	0.702437		57	0.227943	1170.32	0.295713	0.694684
58	0.183444	895.462	0.22513	0.706525		58	0.201369	1009.07	0.25197	0.702075		58	0.229959	1164.87	0.298909	0.694279
59	0.185055	916.504	0.227268	0.706336		59	0.203038	1024.62	0.255108	0.701364		59	0.232271	1165.14	0.303118	0.693766
60	0.187109	929.343	0.230565	0.705375		60	0.205207	1022.97	0.258158	0.700972		60	0.234253	1166.2	0.30654	0.693078
61	0.188799	928.174	0.233262	0.705372		61	0.206437	1032.82	0.26044	0.700486		61	0.236859	1220.13	0.310497	0.69224
62	0.190728	945.629	0.235994	0.704913		62	0.208876	1018.81	0.264139	0.700368		62	0.238978	1196.35	0.314552	0.691835
63	0.192915	952.206	0.239603	0.703865		63	0.211438	1037.26	0.268297	0.699296		63	0.241217	1238.31	0.31777	0.691359
64	0.194334	949.09	0.241439	0.703838		64	0.213248	1068.18	0.271339	0.699006		64	0.242888	1251.56	0.321108	0.690545
65	0.196442	957.877	0.244664	0.703242		65	0.214775	1067.41	0.273891	0.698335		65	0.243516	1257.06	0.32241	0.690122
66	0.197833	998.243	0.246643	0.702957		66	0.216268	1094.64	0.276504	0.697777		66	0.244566	1252.45	0.323782	0.690125
67	0.199095	973.866	0.249138	0.702488		67	0.218118	1094.93	0.279659	0.697368		67	0.245406	1274.53	0.326246	0.689192
68	0.200701	1002.01	0.251198	0.702229		68	0.219139	1099.85	0.280961	0.697228		68	0.247428	1261.95	0.329246	0.689421
69	0.201784	997.971	0.252855	0.701931		69	0.220601	1111.07	0.283528	0.696425		69	0.249699	1261.12	0.332836	0.688834
70	0.202636	1015.05	0.254682	0.701222		70	0.222889	1127.76	0.287707	0.695965		70	0.252326	1312.94	0.337927	0.687803
71	0.202908	1005.1	0.254824	0.701448		71	0.226252	1125.95	0.293103	0.695163		71	0.254702	1306.85	0.342507	0.687029
72	0.203177	1008.99	0.255741	0.700927		72	0.231223	1195.34	0.30202	0.693624		72	0.257464	1335.72	0.347862	0.686298
73	0.203859	1037.15	0.25637	0.701071		73	0.234464	1168.84	0.306906	0.692878		73	0.259945	1348.27	0.352558	0.685374
74	0.205052	1020.48	0.258239	0.70097		74	0.237311	1215.92	0.311728	0.692111		74	0.263907	1387.75	0.359347	0.684639
75	0.206149	1027.03	0.260044	0.700699		75	0.239629	1229.93	0.316215	0.691289		75	0.266946	1392.77	0.365986	0.683212
76	0.207112	1028.4	0.261551	0.700149		76	0.242322	1245.3	0.321011	0.69076		76	0.269271	1403.48	0.370277	0.682409
77	0.20784	1047.65	0.262754	0.700085		77	0.245434	1264.57	0.326471	0.689733		77	0.273606	1426.99	0.376819	0.681823
78	0.21014	1055.92	0.266862	0.6995		78	0.247851	1289.07	0.33007	0.688897		78	0.275205	1427.91	0.380273	0.680935
79	0.213764	1077.25	0.273079	0.698409		79	0.249924	1277.28	0.333979	0.688529		79	0.277233	1450.49	0.384683	0.680271
80	0.216532	1086.16	0.27731	0.697959		80	0.251722	1290.71	0.337558	0.687854		80	0.279461	1472.62	0.388407	0.679569
81	0.218865	1114.95	0.281923	0.696703		81	0.254902	1315.97	0.342739	0.686934		81	0.281915	1484.97	0.393038	0.679271
82	0.221522	1104.87	0.285836	0.696375		82	0.256724	1336.76	0.345717	0.686405		82	0.284153	1495.44	0.397425	0.678381
83	0.22349	1138.56	0.288916	0.695622		83	0.258506	1350.27	0.350018	0.685602		83	0.285106	1516.04	0.399459	0.677895
84	0.225826	1141.88	0.292749	0.695696		84	0.259924	1354.36	0.35287	0.685194		84	0.286196	1514.43	0.401641	0.677742
85	0.229551	1154.84	0.298735	0.694253		85	0.262876	1372.7	0.357165	0.684925		85	0.28767	1519.09	0.404113	0.677486
86	0.233585	1191.99	0.305604	0.693494		86	0.264471	1387.51	0.359991	0.684335		86	0.288492	1529.61	0.405946	0.677097
87	0.237632	1223.7	0.312577	0.691835		87	0.266142	1375.61	0.363828	0.683622		87	0.290276	1548.8	0.410322	0.676359
88	0.240453	1227.1	0.317919	0.691175		88	0.268135	1401.95	0.367508	0.68266		88	0.293214	1553.4	0.417028	0.675111
89	0.244808	1275.86	0.324492	0.689856		89	0.270647	1424.16	0.37191	0.682338		89	0.29598	1588.1	0.422066	0.674345
90	0.247142	1265.84	0.327984	0.689962		90	0.272915	1444.8	0.375849	0.681539		90	0.296937	1595.31	0.42406	0.674226
91	0.247998	1278.29	0.330668	0.688897		91	0.274433	1435.59	0.379369	0.681474		91	0.3009	1589.45	0.43289	0.672943
92	0.249933	1313.32	0.333476	0.688955		92	0.275763	1454.92	0.381954	0.680825		92	0.304061	1641.42	0.438845	0.671889
93	0.251373	1278.61	0.336578	0.687696		93	0.278584	1463.95	0.386633	0.680062		93	0.303462	1630.48	0.437749	0.672222
94	0.252734	1302.43	0.338661	0.68747		94	0.278808	1478.15	0.389312	0.679625		94	0.304353	1634.27	0.439656	0.67192
95	0.254006	1303.45	0.341379	0.686982		95	0.280675	1478.01	0.391404	0.679561		95	0.306647	1641.88	0.442649	0.67175
96	0.255711	1310.73	0.344216	0.686551		96	0.281327	1484.46	0.393175	0.678973		96	0.308148	1661.44	0.447248	0.670599
97	0.257008	1339.44	0.346779	0.686326		97	0.282341	1502.64	0.395339	0.679169		97	0.310086	1680.54	0.451584	0.670092
98	0.258431	1355.57	0.348962	0.686123		98	0.283793	1508.65	0.398087	0.678538		98	0.314744	1676.43	0.460145	0.668825
99	0.259833	1328.24	0.351362	0.685778		99	0.285667	1517.76	0.40191	0.677834		99	0.316494	1691.56	0.464852	0.667959
100	0.261908	1376.2	0.355413	0.684923		100	0.286625	1534.05	0.40423	0.67727		100	0.319448	1741.53	0.470671	0.667088
101	0.262426	1374.23	0.356515	0.684834		101	0.288894	1542.26	0.407967	0.676769		101	0.322027	1741.27	0.476989	0.665823
102	0.264399	1367.27	0.359753	0.684505		102	0.289564	1530.39	0.409954	0.675977		102	0.325808	1792.92	0.484151	0.665014
103	0.266436	1386.71	0.363779	0.683507		103	0.292423	1570.76	0.415952	0.675291		103	0.328194	1807.92	0.489999	0.663692
104	0.267943	1402.96	0.367042	0.683068		104	0.29469	1581.49	0.420526	0.67497		104	0.330176	1800.12	0.493489	0.663448
105	0.269358	1406	0.36963	0.682223		105	0.296217	1583.44	0.423168	0.673974		105	0.331263	1799.5	0.496408	0.66314
106	0.271268	1429.16	0.373458	0.68205		106	0.298564	1607.31	0.428156	0.67367		106	0.333631	1815.08	0.500396	0.662882
107	0.273304	1405.27	0.376679	0.681648		107	0.300599	1605.61	0.433032	0.672672		107	0.334786	1827.17	0.503868	0.661961
108	0.275252	1454.99	0.380653	0.680656		108	0.3013	1622.08	0.432594	0.673225		108	0.335309	1844.4	0.505275	0.661679
109	0.276846	1466.82	0.383605	0.680584		109	0.305763	1587.41	0.442213	0.67146		109	0.336454	1840.67	0.507179	0.661547
110	0.278366	1472.57	0.386102	0.680337		110	0.310923	1675.96	0.453706	0.669633		110	0.337773	1857.25	0.509938	0.660824
111	0.281085	1477.19	0.391252	0.679317		111	0.313269	1693.11	0.457998	0.668886		111	0.338601	1874.75	0.51225	0.660269
112	0.283093	1504.93	0.395039	0.678877		112	0.31528	1709.27	0.463168	0.667787		112	0.339687	1858.79	0.514442	0.660538
113	0.284021	1512.42	0.397162	0.678655		113	0.318125	1742.68	0.46834	0.667238		113	0.339989	1854.17	0.516368	0.660277
114	0.284777	1470.16	0.398514	0.678283		114	0.321855	1761.64	0.476467	0.66569		114	0.342013	1898.78	0.520484	0.659224
115	0.285317	1505.81	0.399727	0.678022		115	0.323816	1776.05	0.479345	0.665638		115	0.34333	1908.19	0.524395	0.658591
116	0.285744	1514.89	0.40034	0.67768		116	0.325416	1770.25	0.482637	0.665211		116	0.344797	1883.6	0.52797	0.658247
117	0.286089	1521.07	0.401416	0.67724		117	0.326419	1790.05	0.485883	0.664281		117	0.346776	1920.43	0.532158	0.657791
118	0.287262	1512.57	0.402879	0.677686		118	0.327525	1786.17	0.487441	0.664301		118	0.348443	1941.12	0.536458	0.656997
119	0.288307	1512.9	0.405238	0.677351		119	0.328264	1769.24	0.489007	0.66418		119	0.349714	1930.5	0.538886	0.656559
120	0.28831	1531.96	0.405653	0.677184		120	0.328948	1804.37	0.491643	0.663681		120	0.351304	1934.62	0.54245	0.656198
121	0.289065	1549.83	0.408033	0.676237		121	0.329724	1816.14	0.493684	0.663389		121	0.353362	1961.96	0.547051	0.655415
122	0.291434	1531.09	0.412038	0.675981		122	0.331367	1811.97	0.496122	0.663488		122	0.354218	1970.01	0.55012	0.655048
123	0.293425	1550.29	0.416817	0.675142		123	0.332754	1830.85	0.500288	0.662097		123	0.355665	1982.1	0.552391	0.654945
124	0.294715	1559.85	0.419025	0.674924		124	0.335065	1841.76	0.50532	0.661809		124	0.356816	2011.05	0.555848	0.653832
125	0.296842	1583.3	0.422673	0.674605		125	0.3364	1842.21	0.508229	0.660776		125	0.358601	1984.82	0.559772	0.653538
126	0.298519	1601.09	0.4262	0.674023		126	0.337907	1861.45	0.512177	0.660781		126	0.359089	2015.54	0.562593	0.652846
127	0.301665	1621.72	0.432882	0.673064		127	0.340322	1867.35	0.517017	0.659893		127	0.361943	2007.38	0.568462	0.652223
128	0.304144	1626.15	0.438477	0.672174		128	0.341664	1883.61	0.519538	0.65964		128	0.363584	2029.49	0.571504	0.652208
129	0.308069	1652.81	0.446429	0.670873		129	0.342747	1876.43	0.521967	0.659119		129	0.364566	2042.59	0.573958	0.651753
130	0.310227	1693.51	0.452138	0.669604		130	0.344163	1897.55	0.524968	0.658709		130	0.365304	2056.49	0.576274	0.651248
131	0.313644	1684.45	0.457729	0.668827		131	0.344936	1893.46	0.528369	0.657809		131	0.366011	2045.28	0.578863	0.650729
132	0.315597	1715.62	0.462108	0.66859		132	0.346757	1928.64	0.532145	0.657385		132	0.366537	2022.09	0.579195	0.650979
133	0.317546	1709.37	0.467118	0.667258		133	0.347963	1935.73	0.533528	0.657696		133	0.368345	2042.27	0.584352	0.650104
134	0.320483	1740.49	0.471844	0.666756		134	0.348888	1939.49	0.536149	0.656854		134	0.369736	2089.85	0.588629	0.649281
135	0.32287	1728.03	0.476396	0.666172		135	0.349842	1960.93	0.539309	0.656874		135	0.370447	2083.24	0.589086	0.649408
136	0.325112	1766.17	0.482144	0.665216		136	0.351829	1949.91	0.544236	0.655711		136	0.37083	2108.77	0.591104	0.649363
137	0.326274	1778.54	0.48624	0.664568		137	0.352497	1958.11	0.546388	0.655641		137	0.372097	2085.83	0.594097	0.648729
138	0.328029	1777.75	0.489504	0.663906		138	0.355959	1994.29	0.553921	0.654533		138	0.374941	2085.3	0.60119	0.647253
139	0.330103	1814.14	0.493626	0.663262		139	0.357505	2001.72	0.559041	0.65362		139	0.377349	2148.4	0.606407	0.646779
140	0.331576	1818.49	0.495463	0.663258		140	0.360281	2016.6	0.564622	0.652624		140	0.37855	2163.27	0.610904	0.645887
141	0.332511	1826.19	0.498273	0.662718		141	0.361412	2021.54	0.568262	0.652407		141	0.379624	2154.87	0.613578	0.646094
142	0.333248	1809.81	0.499652	0.662647		142	0.362756	2033.29	0.571727	0.652219		142	0.381297	2177.17	0.617067	0.645192
143	0.334193	1828.75	0.503367	0.66164		143	0.362384	2014.47	0.571411	0.652069		143	0.382228	2138.38	0.620661	0.644415
144	0.334899	1820.36	0.50454	0.661294		144	0.364644	2048.4	0.576335	0.651144		144	0.384784	2196.74	0.625558	0.64408
145	0.335804	1854.84	0.507745	0.660847		145	0.366283	2058.79	0.58047	0.65094		145	0.385673	2175.68	0.628167	0.643483
146	0.337742	1837.96	0.510973	0.660274		146	0.366788	2077.19	0.583735	0.65044		146	0.385625	2185.59	0.628616	0.643618
147	0.339434	1873.96	0.514233	0.660362		147	0.3704	2073.6	0.589852	0.649483		147	0.385946	2198.95	0.629623	0.64347
148	0.341258	1910.07	0.518841	0.65914		148	0.37199	2094.31	0.594954	0.648525		148	0.386859	2198.57	0.632407	0.643006
149	0.342838	1872.98	0.523848	0.658914		149	0.373065	2066.27	0.598093	0.647853		149	0.388183	2209.64	0.634064	0.643041
150	0.345666	1886.82	0.529184	0.658238		150	0.376306	2150.7	0.606274	0.646931		150	0.388308	2195.88	0.634928	0.642709
151	0.347253	1925.3	0.532619	0.657798		151	0.378421	2159.29	0.611934	0.645997		151	0.389134	2206.77	0.6384	0.641873
152	0.348924	1928.53	0.53774	0.65669		152	0.382415	2179.45	0.620053	0.644975		152	0.390751	2233.81	0.64167	0.641847
153	0.349987	1955.05	0.541378	0.656106		153	0.385906	2186.75	0.630804	0.643148		153	0.391515	2232.34	0.644228	0.641171
154	0.352442	1946.41	0.545138	0.65568		154	0.388535	2204.82	0.636622	0.642297		154	0.392468	2283.78	0.646844	0.641228
155	0.353796	1946.25	0.54892	0.655329		155	0.390052	2215.17	0.640883	0.641545		155	0.392934	2243.93	0.649356	0.640733
156	0.3565	1973.43	0.556527	0.653809		156	0.390674	2240.17	0.643281	0.641244		156	0.394678	2262.96	0.653557	0.639974
157	0.359528	1998.91	0.562293	0.65318		157	0.391127	2240.21	0.644383	0.640905		157	0.395838	2262.17	0.656295	0.63958
158	0.361538	2022.46	0.566697	0.652854		158	0.391089	2242.51	0.642886	0.641482		158	0.398096	2281.19	0.662254	0.638779
159	0.3638	2024.52	0.572011	0.652073		159	0.39144	2248.49	0.64489	0.641107		159	0.399437	2307.05	0.668356	0.637706
160	0.364905	2058.29	0.57641	0.650782		160	0.391445	2225.27	0.645543	0.641004		160	0.401969	2313.37	0.6738	0.637115
161	0.367464	2048.05	0.580666	0.650769		161	0.393024	2264.25	0.648461	0.640723		161	0.405293	2314.03	0.682021	0.636271
162	0.368227	2036.25	0.583898	0.649602		162	0.393492	2246.41	0.650039	0.640556		162	0.405964	2348.28	0.683994	0.635932
163	0.368814	2075.39	0.586758	0.649139		163	0.394211	2256.31	0.652052	0.640215		163	0.406616	2338.17	0.686934	0.635338
164	0.370546	2082.19	0.58873	0.649779		164	0.394628	2274.65	0.655204	0.639304		164	0.406043	2368.95	0.685907	0.635631
165	0.372027	2106.65	0.593894	0.648549		165	0.396636	2258.24	0.658905	0.639233		165	0.407665	2365.82	0.690425	0.634743
166	0.373542	2117.2	0.598273	0.64791		166	0.397025	2256.72	0.660314	0.638947		166	0.408928	2389.25	0.694873	0.633947
167	0.375473	2108.47	0.602352	0.647294		167	0.397489	2282.92	0.663526	0.638344		167	0.409594	2399.91	0.697763	0.633687
168	0.37757	2099.3	0.608306	0.646565		168	0.399556	2306.51	0.667384	0.638245		168	0.410615	2386.87	0.700021	0.633424
169	0.379759	2155.12	0.612749	0.645882		169	0.401396	2323.86	0.671889	0.637503		169	0.412263	2420.62	0.703407	0.633157
170	0.380829	2163.31	0.616478	0.645552		170	0.402589	2326.9	0.675547	0.636945		170	0.412035	2403.44	0.70304	0.633102
171	0.38143	2168	0.617839	0.645082		171	0.403555	2323.87	0.678047	0.63676		171	0.412953	2380.33	0.705027	0.632879
172	0.383145	2195.03	0.623451	0.644265		172	0.403785	2349.45	0.679218	0.636485		172	0.413958	2415.15	0.709314	0.632497
173	0.386254	2209.1	0.630283	0.643704		173	0.405087	2355.73	0.68389	0.635873		173	0.4165	2427.38	0.715016	0.631466
174	0.387992	2186.46	0.633497	0.643058		174	0.405989	2348.92	0.686033	0.635762		174	0.416394	2441.25	0.717255	0.631103
175	0.389343	2221.38	0.637582	0.642333		175	0.407685	2371.07	0.690285	0.634644		175	0.417989	2421.28	0.718111	0.631543
176	0.390145	2235.57	0.640191	0.642183		176	0.409295	2370.27	0.694699	0.634031		176	0.419593	2461.17	0.725245	0.630054
177	0.390857	2227.92	0.642808	0.641567		177	0.408929	2400.24	0.696167	0.633939		177	0.423005	2469.92	0.735553	0.628454
178	0.392635	2256.39	0.647903	0.640872		178	0.412476	2377.19	0.702888	0.633308		178	0.426249	2490.44	0.7469	0.627103
179	0.394665	2256.57	0.653213	0.640175		179	0.414428	2384.44	0.709151	0.632436		179	0.42964	2559.97	0.755184	0.625877
180	0.396721	2253.79	0.659243	0.639206		180	0.417092	2452.85	0.716677	0.631557		180	0.43045	2546.1	0.760829	0.623466
181	0.398541	2276.12	0.665152	0.638495		181	0.419509	2452.51	0.724667	0.629941		181	0.432296	2559.33	0.765794	0.623423
182	0.401823	2317.51	0.673103	0.637105		182	0.421037	2463.15	0.727951	0.629931		182	0.434879	2579.3	0.77406	0.621559
183	0.40236	2337.55	0.674536	0.636857		183	0.421088	2463.33	0.729876	0.62919		183	0.437405	2608.2	0.780932	0.61876
184	0.403475	2334.67	0.679462	0.636113		184	0.422765	2464.01	0.733027	0.628834		184	0.438366	2613.38	0.783385	0.617763
185	0.405789	2339.14	0.68505	0.635834		185	0.423019	2503.48	0.734117	0.628619		185	0.441152	2581.78	0.792855	0.615259
186	0.406974	2346.02	0.68917	0.635053		186	0.422823	2504.28	0.733462	0.628666		186	0.444591	2590.67	0.801072	0.610164
187	0.409398	2371.03	0.694328	0.634274		187	0.422877	2487.54	0.733406	0.628638		187	0.446465	2583.14	0.805814	0.604631
188	0.410648	2387.17	0.699237	0.633671		188	0.423252	2500.48	0.734856	0.628496		188	0.446776	2565.9	0.807943	0.598245
189	0.413832	2402.84	0.706913	0.632347		189	0.423145	2484.37	0.734811	0.628312		189	0.447184	2572.62	0.808704	0.596075
190	0.415324	2403.48	0.711193	0.631862		190	0.423685	2485.15	0.73643	0.627924		190	0.447201	2568.75	0.809911	0.595894
191	0.416097	2415.87	0.712756	0.631393		191	0.423573	2489.77	0.736555	0.628247		191	0.447798	2581.5	0.811884	0.590758
192	0.415964	2443.25	0.71392	0.631269		192	0.424439	2490.21	0.737604	0.62802		192	0.448503	2582.15	0.814598	0.588286
193	0.416488	2404.71	0.713323	0.63145		193	0.425927	2495.99	0.74282	0.627263		193	0.449471	2542.29	0.817704	0.585353
194	0.416027	2431.9	0.714358	0.631542		194	0.42617	2524.79	0.744547	0.627163		194	0.450802	2551.9	0.82092	0.585252
195	0.416296	2440.9	0.715006	0.630864		195	0.427156	2516.09	0.747518	0.627139		195	0.452908	2532.34	0.829776	0.577213
196	0.416802	2430.24	0.715645	0.631005		196	0.428931	2535.68	0.751371	0.626117		196	0.455852	2499.19	0.839819	0.564136
197	0.41751	2444.62	0.718143	0.631206		197	0.430013	2532.07	0.75626	0.625635		197	0.456007	2465.48	0.84292	0.54942
198	0.418742	2448.71	0.721501	0.630357		198	0.432481	2549.01	0.764021	0.623858		198	0.459163	2446.56	0.850325	0.542655
199	0.419367	2467.18	0.72443	0.630174		199	0.434779	2577.17	0.773409	0.621163		199	0.460522	2403.21	0.856489	0.527197
200	0.420633	2466.2	0.72866	0.62963		200	0.437616	2596.38	0.78022	0.619486		200	0.462363	2398.82	0.864698	0.520935
201	0.420975	2445.06	0.73062	0.62889		201	0.439314	2588.64	0.783575	0.61967		201	0.464222	2358.22	0.870815	0.510653
202	0.422157	2485.11	0.732742	0.629037		202	0.440012	2594.56	0.790193	0.61501		202	0.467643	2297.37	0.881707	0.492576
203	0.423622	2504.06	0.737901	0.628205		203	0.441576	2582.04	0.794589	0.606017		203	0.469496	2300.23	0.886236	0.483205
204	0.42425	2474.48	0.742753	0.628135		204	0.441423	2561.6	0.797537	0.599597		204	0.473233	2225.99	0.89759	0.468454
205	0.427531	2523.45	0.750741	0.626551		205	0.444093	2580.16	0.804092	0.598852		205	0.473436	2183.52	0.902636	0.451257
206	0.429953	2538.88	0.756662	0.625373		206	0.444644	2559.13	0.807554	0.590054		206	0.474946	2176.26	0.905493	0.446729
207	0.430384	2549.06	0.760042	0.624087		207	0.446446	2567.63	0.810143	0.587255		207	0.475424	2143.04	0.907668	0.436012
208	0.434791	2571.5	0.77523	0.618571		208	0.4466	2561.08	0.810171	0.587285		208	0.476469	2106.53	0.911525	0.429162
209	0.438123	2602.43	0.782473	0.616608		209	0.448651	2522.32	0.818445	0.583828		209	0.47789	2083.79	0.917089	0.421667
210	0.440412	2597.79	0.789508	0.612762		210	0.450916	2544.34	0.824374	0.575105		210	0.47736	2062.81	0.91815	0.41591
211	0.440205	2592.54	0.791967	0.607699		211	0.452616	2506.77	0.832206	0.567111		211	0.479397	2021.08	0.923028	0.40845
212	0.442776	2580.76	0.797218	0.606784		212	0.457168	2472.72	0.846509	0.551976		212	0.479943	1976.92	0.926332	0.396212
213	0.443523	2578.96	0.799643	0.602292		213	0.459681	2419.87	0.85567	0.527553		213	0.482376	1931.4	0.932538	0.381009
214	0.445798	2580.89	0.806841	0.595122		214	0.462929	2387.18	0.866451	0.514824		214	0.482343	1843.13	0.937497	0.365363
215	0.44641	2561.65	0.813017	0.587649		215	0.465781	2307.54	0.879657	0.497293		215	0.484042	1787.92	0.943556	0.345358
216	0.449952	2547.9	0.822446	0.582178		216	0.47046	2281.74	0.893041	0.484862		216	0.486655	1681.82	0.955969	0.324834
217	0.451316	2513.4	0.828722	0.571325		217	0.471422	2235.52	0.896033	0.47036		217	0.489827	1544.06	0.970221	0.293121
218	0.454928	2477.79	0.839155	0.553466		218	0.473029	2216.43	0.903242	0.4558		218	0.494455	1412.96	0.990085	0.261259
219	0.459667	2458.23	0.854083	0.538178		219	0.474359	2140.08	0.90738	0.439419		219	0.499197	1272.47	1.0049	0.230354
220	0.463612	2394.88	0.866189	0.521316		220	0.479442	2094.67	0.923567	0.422869		220	0.50397	1130.6	1.0259	0.199012
221	0.466966	2385.41	0.875868	0.51446		221	0.482457	1990.48	0.936154	0.402063		221	0.514791	944.886	1.0655	0.160915
222	0.469134	2337.08	0.886133	0.496117		222	0.486165	1924.67	0.948457	0.38029		222	0.526659	741.881	1.11451	0.119497
223	0.470275	2300.29	0.890126	0.485618		223	0.486158	1791.68	0.953358	0.353306		223	0.538365	499.124	1.16549	0.0757003
224	0.472355	2247.87	0.896731	0.470813		224	0.490452	1701.09	0.966571	0.324942		224	0.538815	345.349	1.17265	0.0515352
225	0.472658	2201.16	0.899847	0.459388		225	0.492119	1450.05	0.979134	0.271232		225	0.53845	214.485	1.1811	0.0315647
226	0.473748	2167.79	0.902518	0.447873		226	0.499786	1328.62	1.00186	0.24146		226	0.545276	102.926	1.22455	0.0144744
227	0.476546	2122.76	0.912606	0.430451		227	0.50687	1126.01	1.03353	0.199319		227	0.574374	63.9007	1.33193	0.00820925
228	0.477304	2076.58	0.916211	0.419441		228	0.520135	859.212	1.08419	0.143492
229	0.479171	2018.33	0.921901	0.406715		229	0.53021	634.562	1.13035	0.101203
230	0.481546	1987.72	0.929583	0.398136		230	0.53831	450.159	1.168	0.0679991
231	0.480694	1923.64	0.931496	0.383146		231	0.547312	244.536	1.20925	0.0353359
232	0.484609	1851.92	0.947271	0.364688		232	0.558816	100.158	1.27808	0.0135698
233	0.486583	1795.54	0.951816	0.347579		233	0.566839	71.2721	1.30115	0.00943858
234	0.488129	1740.66	0.957923	0.336574		234	0.5474	50.1987	1.22906	0.00694587
235	0.490324	1642.82	0.970333	0.31288
236	0.493273	1536.23	0.981622	0.287841
237	0.501024	1339.54	1.00638	0.244012
238	0.507811	1188.63	1.03626	0.210642
239	0.51707	982.577	1.07404	0.166181
240	0.526678	678.894	1.11146	0.110541
241	0.526467	494.806	1.11983	0.0780525
242	0.527071	350.462	1.12192	0.0544495
243	0.526881	244.748	1.12639	0.0376473
244	0.525829	165.507	1.13058	0.0252881
245	0.529886	89.6002	1.15669	0.0133553
246	0.549272	74.4156	1.23208	0.0105583
247	0.526849	64.5717	1.12454	0.00983729
