# Supplementary material for: Simulations reveal challenges to artificial community selection and possible strategies for success
Source: PLoS Biol. 2019 Jun 25;17(6):e3000295. doi: 10.1371/journal.pbio.3000295 (PMC6658139; doi:10.1371/journal.pbio.3000295)
Supplement: S5 Data — (XLSX) [file pbio.3000295.s062.xlsx]

## Sheet: Upper
1											Cyan											Gray
cycle #	average selected fp	average selected gM_max	average selected K_MB	average selected K_MR	average selected gH_max	average selected K_HR	average selected P(T)				cycle #	average selected fp	average selected gM_max	average selected K_MB	average selected K_MR	average selected gH_max	average selected K_HR	average selected P(T)				cycle #	average selected fp	average selected gM_max	average selected K_MB	average selected K_MR	average selected gH_max	average selected K_HR	average selected P(T)
1	0.0997983	0.583352	166.667	1.00002	0.250001	1.00003	61.4201				1	0.099793	0.583312	166.656	1.00001	0.249994	0.999784	61.022				1	0.0998296	0.583351	166.681	0.999987	0.250002	1	61.2298
2	0.0991823	0.583338	166.704	1.0002	0.249971	1.00013	67.179				2	0.099768	0.583153	166.671	1.00008	0.24996	0.999041	72.6236				2	0.099649	0.583305	166.674	1.00006	0.250023	0.999975	72.1961
3	0.0994322	0.583319	166.702	1.00071	0.24973	0.999997	73.0351				3	0.0994989	0.583112	166.7	1.00002	0.249892	0.998743	76.5246				3	0.0989895	0.583344	166.673	0.999865	0.250014	0.999774	67.9192
4	0.0988817	0.583278	166.625	1.00068	0.249868	1.0003	69.245				4	0.0990024	0.583164	166.667	1.00008	0.249847	0.996896	70.9				4	0.0993709	0.583333	166.677	1	0.250001	1.00002	69.2484
5	0.0990011	0.583644	166.748	1.00125	0.249971	0.999981	71.4868				5	0.0985198	0.583203	166.665	1.00075	0.249907	0.993396	69.5633				5	0.0984309	0.583223	166.692	1.00092	0.249928	1.00037	70.5892
6	0.097967	0.583491	166.476	1.00137	0.249867	0.999587	66.0772				6	0.098378	0.583158	166.661	1.00098	0.249936	0.986662	72.2201				6	0.09901	0.583264	166.768	1.00015	0.250561	1.00009	76.2261
7	0.0963693	0.583565	166.73	1.00137	0.249926	0.999616	74.0412				7	0.096589	0.583335	166.685	1.00157	0.249888	0.98399	69.3578				7	0.0980135	0.583154	166.628	1.00004	0.25123	1.00049	69.2374
8	0.0968944	0.58327	166.733	1.00064	0.249898	0.998812	64.8888				8	0.0971704	0.583393	166.704	1.00003	0.249886	0.955248	72.8404				8	0.098788	0.583253	166.657	1.00002	0.251771	1.00059	72.9423
9	0.0972604	0.583244	166.675	0.999531	0.249991	0.999213	70.7356				9	0.0989055	0.582933	166.723	1.00043	0.24994	0.911045	80.8419				9	0.0969978	0.583337	166.652	1.00033	0.253326	1.00058	68.1584
10	0.0983196	0.583439	166.652	0.999523	0.25	0.997832	67.7435				10	0.0986241	0.582911	166.641	1.00057	0.249928	0.883597	78.8514				10	0.0975785	0.583554	166.633	1.00028	0.254915	1.00186	79.0493
11	0.0974248	0.583969	166.641	0.999494	0.249968	0.994585	70.9308				11	0.0984597	0.582677	166.641	1.00091	0.24997	0.883573	79.1826				11	0.0978449	0.583612	166.705	1.00061	0.258491	1.0014	74.6344
12	0.0992788	0.585222	166.557	1.00027	0.249971	0.991793	72.8409				12	0.0981931	0.58331	166.692	1.00231	0.250038	0.875258	89.0048				12	0.0985135	0.583599	166.737	1.00064	0.259104	1.00043	77.0361
13	0.099075	0.58946	166.522	1.00032	0.250013	0.98848	76.7483				13	0.0971389	0.583235	166.639	1.00349	0.250138	0.863216	82.4261				13	0.0994484	0.582849	166.732	1.00024	0.262973	0.999711	80.1518
14	0.098794	0.596716	166.546	1.00035	0.249873	0.985305	71.9314				14	0.0975364	0.583308	166.629	1.00228	0.250268	0.859618	87.2239				14	0.0991638	0.582795	166.757	1.00016	0.265681	0.999576	86.3886
15	0.0995492	0.599178	166.577	1.00055	0.249843	0.98635	74.0548				15	0.0965618	0.58325	166.66	1.00245	0.25055	0.858805	90.0874				15	0.0971871	0.58311	166.759	1.00015	0.267109	0.998864	85.3391
16	0.099457	0.611214	166.541	1.00015	0.249623	0.983374	74.4311				16	0.0971919	0.5833	166.701	1.00171	0.250461	0.850565	83.4141				16	0.0984845	0.583243	166.78	0.999864	0.268403	0.998296	80.601
17	0.0999738	0.602662	166.629	1.00074	0.249775	0.975784	72.7534				17	0.0975192	0.583332	166.729	1.00096	0.250256	0.848998	87.0723				17	0.0974769	0.583045	166.651	1.00025	0.269423	0.998816	87.0824
18	0.0984538	0.615696	166.764	1.00174	0.249266	0.975393	77.2757				18	0.0988552	0.583351	166.731	1.00029	0.250097	0.850796	85.4302				18	0.0973067	0.583443	166.66	0.999363	0.274166	0.99797	92.0835
19	0.0984537	0.630966	166.73	1.00064	0.249175	0.972952	75.6642				19	0.0991125	0.583367	166.688	1.00082	0.250088	0.850762	94.8231				19	0.0993753	0.58337	166.771	1.00025	0.274234	0.99836	106.034
20	0.0984474	0.643318	166.747	1.00109	0.248989	0.967377	77.954				20	0.0992654	0.583191	166.596	1.0009	0.249218	0.8477	86.4191				20	0.0995601	0.583604	166.692	1.00191	0.279253	0.995648	92.2799
21	0.0983915	0.653315	166.677	1.00076	0.249133	0.967608	83.5567				21	0.0981255	0.583184	166.683	1.00105	0.249292	0.847739	81.6175				21	0.0995764	0.583748	166.71	1.00465	0.283556	0.993622	99.9715
22	0.0972194	0.657645	166.695	1.00092	0.249119	0.963862	75.7344				22	0.0984899	0.583079	166.626	1.00059	0.249445	0.847236	91.9719				22	0.0982774	0.583712	166.699	1.00319	0.284915	0.994025	105.308
23	0.0991883	0.666575	166.711	1.00056	0.24924	0.961699	73.9965				23	0.0973506	0.583118	166.635	1.00027	0.249571	0.847517	90.9911				23	0.0982664	0.583645	166.741	1.00163	0.289622	0.992153	97.7946
24	0.100578	0.670413	166.684	1.00114	0.249021	0.958167	76.6709				24	0.0996218	0.58348	166.707	1.00003	0.249517	0.846845	86.1501				24	0.0990022	0.584089	166.763	1.00395	0.292545	0.986497	107.463
25	0.0998907	0.670915	166.674	1.005	0.249614	0.959534	84.3007				25	0.0993931	0.583693	166.888	1.00026	0.250001	0.847289	87.4618				25	0.0990347	0.584429	166.821	1.0028	0.29519	0.979608	113.292
26	0.0998005	0.664766	166.586	0.999353	0.249632	0.965563	78.1231				26	0.0989059	0.583139	167.134	0.999917	0.250054	0.847878	91.9506				26	0.0987747	0.584361	166.728	1.00482	0.297191	0.950596	117.901
27	0.101735	0.684908	166.619	0.998609	0.24942	0.962232	78.1031				27	0.0978742	0.583534	166.991	0.999999	0.249931	0.847708	91.6622				27	0.0974565	0.583638	166.707	1.00815	0.298051	0.933363	127.833
28	0.103816	0.685205	166.655	0.997457	0.249588	0.960333	85.8337				28	0.0966918	0.58339	166.643	0.999489	0.249966	0.848306	83.3487				28	0.0964007	0.583565	166.734	1.00476	0.298396	0.890223	132.074
29	0.106055	0.686993	166.67	0.995541	0.250578	0.94869	89.7604				29	0.0985197	0.58332	167.073	0.998364	0.249945	0.84692	82.7798				29	0.0971061	0.584897	166.648	1.00536	0.299276	0.868234	147.725
30	0.105662	0.687274	166.665	0.993739	0.24954	0.946673	91.4078				30	0.0978488	0.583128	167.015	0.99699	0.249918	0.847294	91.3682				30	0.0988245	0.584947	166.591	0.993474	0.299465	0.839867	139.006
31	0.105932	0.68708	166.636	0.993417	0.249616	0.946453	80.4578				31	0.097912	0.583414	167.365	0.995135	0.249872	0.847117	87.9186				31	0.0985554	0.585672	166.616	0.982516	0.3	0.828213	155.305
32	0.105097	0.686983	166.707	0.993456	0.249985	0.942558	87.0929				32	0.098856	0.583206	168.443	0.997898	0.249801	0.847113	86.9291				32	0.0990569	0.587396	166.613	0.978037	0.299978	0.819712	163.419
33	0.104145	0.68712	166.639	0.993483	0.25037	0.940524	85.2584				33	0.0996244	0.583123	168.104	0.995502	0.249573	0.847149	95.0605				33	0.0981614	0.591758	166.719	0.965582	0.299981	0.814343	142.077
34	0.103812	0.68729	166.588	0.993367	0.250104	0.940898	86.0806				34	0.0984235	0.583347	167.964	0.999734	0.249487	0.846413	89.5203				34	0.0989328	0.594239	166.747	0.957313	0.299997	0.809641	157.408
35	0.10013	0.687368	166.621	0.992583	0.250471	0.936636	82.9243				35	0.0982507	0.583299	167.827	1.00006	0.249924	0.845643	82.3194				35	0.0968354	0.600314	166.653	0.942228	0.29996	0.807645	153.487
36	0.100673	0.687241	166.638	0.996913	0.250565	0.935937	94.3461				36	0.0971913	0.583142	167.812	1.00028	0.249915	0.844665	82.8888				36	0.0945182	0.605301	166.628	0.926075	0.299816	0.804173	164.652
37	0.103287	0.687238	166.38	0.999991	0.250194	0.933203	83.6224				37	0.0983484	0.583526	167.276	1.00088	0.249836	0.843459	92.8508				37	0.0981881	0.614098	166.658	0.89909	0.299983	0.804208	151.323
38	0.102778	0.687234	166.379	0.999886	0.250608	0.930673	85.6254				38	0.097349	0.583282	166.736	1.0001	0.249958	0.843676	103.452				38	0.0988514	0.616287	166.755	0.893132	0.29998	0.805305	162.377
39	0.10183	0.687221	166.293	1.00034	0.251262	0.927419	85.5254				39	0.0988847	0.583057	166.952	1.00001	0.249697	0.845036	82.9754				39	0.0991901	0.619067	166.698	0.885076	0.299948	0.804952	160.695
40	0.103168	0.686921	166.153	1.00013	0.249636	0.918313	81.4495				40	0.0991994	0.583273	167.008	1.00028	0.249166	0.845751	90.564				40	0.0985425	0.623751	166.69	0.875792	0.299963	0.804159	167.88
41	0.103832	0.687194	166.138	1.00006	0.249701	0.920508	90.2335				41	0.0984973	0.583348	166.998	0.999432	0.249277	0.845933	90.2294				41	0.0969401	0.624569	166.693	0.874329	0.299944	0.804396	166.087
42	0.103323	0.687323	166.204	0.999149	0.249773	0.91311	89.2536				42	0.0975055	0.584171	166.881	1.00033	0.249375	0.846397	93.0672				42	0.099517	0.626464	166.755	0.874033	0.299883	0.804227	166.814
43	0.102489	0.687159	166.11	0.998622	0.249963	0.902879	91.2303				43	0.0986679	0.584014	166.916	1.00024	0.249396	0.845772	86.231				43	0.100284	0.628211	166.711	0.866855	0.299932	0.804109	160.491
44	0.102311	0.687395	166.177	0.999375	0.249897	0.8896	90.4179				44	0.099466	0.583389	167.076	0.999586	0.249785	0.845142	91.2858				44	0.10008	0.630077	166.625	0.8668	0.299983	0.804314	169.822
45	0.103288	0.687263	165.981	0.999196	0.249784	0.883413	86.9553				45	0.0987808	0.583338	167.407	0.999343	0.250109	0.846934	86.4026				45	0.100449	0.630136	166.786	0.859405	0.299897	0.804355	173.12
46	0.102141	0.687254	165.52	1.00054	0.250001	0.844856	90.091				46	0.099011	0.582866	167.471	1.00007	0.250706	0.847455	93.4224				46	0.0999189	0.630386	166.918	0.856231	0.299974	0.804967	167.955
47	0.102735	0.68705	165.583	1.00074	0.249964	0.865308	101.649				47	0.0994126	0.582531	167.367	1.00007	0.251984	0.847219	86.8033				47	0.0979027	0.62934	166.721	0.85568	0.299966	0.804623	163.263
48	0.103016	0.686938	164.516	1.00098	0.250039	0.823669	94.6979				48	0.0989165	0.582193	167.127	1.00067	0.255202	0.846936	90.5884				48	0.0976658	0.628898	166.476	0.854931	0.29997	0.804719	146.937
49	0.103347	0.687261	163.647	1.00004	0.250134	0.800995	101.67				49	0.0979477	0.58206	166.96	0.999804	0.256022	0.847376	101.894				49	0.0977405	0.629567	166.522	0.854604	0.299695	0.8043	158.865
50	0.106363	0.687344	161.609	0.998976	0.250203	0.799986	106.165				50	0.0961919	0.58192	166.789	1.00257	0.258819	0.84746	89.9772				50	0.101018	0.629882	166.369	0.854823	0.299869	0.804089	176.174
51	0.107352	0.687332	161.223	0.999518	0.250693	0.798935	111.751				51	0.0975239	0.581629	166.658	0.999893	0.264929	0.847608	97.6943				51	0.101672	0.630347	166.308	0.854415	0.299617	0.804123	163.053
52	0.106251	0.687363	161.273	0.999745	0.252409	0.799471	110.999				52	0.0982684	0.580866	166.653	0.999577	0.271661	0.847442	103.548				52	0.101502	0.631008	166.46	0.854015	0.299961	0.804082	162.33
53	0.109143	0.687257	161.423	0.999358	0.253066	0.797485	109.205				53	0.0985579	0.580445	166.703	0.999982	0.272984	0.847417	104.866				53	0.101538	0.631598	166.263	0.854464	0.299995	0.804036	164.323
54	0.109183	0.687246	160.941	1.00023	0.256485	0.797179	113.858				54	0.0988845	0.580259	166.712	0.999307	0.274919	0.847587	109.961				54	0.100565	0.632928	166.331	0.85474	0.299948	0.803117	165.867
55	0.110858	0.687182	161.084	1.00011	0.258296	0.796396	122.519				55	0.0994957	0.580048	166.646	0.998821	0.276073	0.847778	113.303				55	0.0994915	0.633624	166.278	0.852872	0.299975	0.804338	163.697
56	0.110242	0.686994	159.825	1.0007	0.260471	0.796574	130.319				56	0.0994111	0.580437	166.598	0.998369	0.277276	0.847917	110.158				56	0.0993818	0.635417	166.367	0.856304	0.299854	0.804161	158.146
57	0.108962	0.686878	158.726	1.00072	0.259914	0.795868	122.828				57	0.0995999	0.582931	166.482	0.999723	0.278184	0.848088	129.917				57	0.0978165	0.636493	166.472	0.856396	0.299936	0.803978	146.909
58	0.108369	0.687012	158.309	1.00062	0.261154	0.794931	129.934				58	0.0996417	0.58467	166.713	0.999564	0.278477	0.848316	106.102				58	0.0989785	0.635789	166.047	0.856788	0.299939	0.803813	150.412
59	0.107137	0.687103	157.807	0.999848	0.262336	0.795333	121.613				59	0.0993818	0.581757	166.8	0.999826	0.278615	0.847721	126.248				59	0.0971137	0.636634	166.153	0.854807	0.299967	0.80414	152.485
60	0.107504	0.687049	157.545	1.00002	0.262125	0.794814	128.431				60	0.0983377	0.581955	166.78	0.999866	0.278553	0.848008	126.783				60	0.0982121	0.635476	165.551	0.85499	0.299919	0.804089	179.309
61	0.103187	0.686874	157.598	1.00001	0.263219	0.794105	133.537				61	0.0993479	0.581801	166.758	0.999818	0.27864	0.847235	112.032				61	0.0988469	0.641492	166.512	0.854685	0.299913	0.804127	148.259
62	0.105265	0.686737	157.193	1.00006	0.264858	0.794566	127.819				62	0.098615	0.581762	166.669	0.999979	0.278622	0.847928	121.776				62	0.0985183	0.646025	167.544	0.855248	0.299869	0.804094	171.875
63	0.106915	0.686797	156.779	1.00034	0.267754	0.794011	124.853				63	0.0980038	0.581569	166.672	1.00034	0.278642	0.847693	117.07				63	0.0966479	0.646705	168.021	0.85541	0.299943	0.80532	177.073
64	0.109564	0.686953	156.449	0.999633	0.271679	0.7939	147.029				64	0.0994015	0.581017	166.704	1.00012	0.278706	0.847225	110.551				64	0.098292	0.649208	167.934	0.855209	0.299955	0.805974	167.91
65	0.110445	0.686915	156.49	0.999095	0.276252	0.794098	149.738				65	0.097444	0.58138	166.66	1.00096	0.278615	0.847184	123.753				65	0.100114	0.649173	167.362	0.856128	0.299932	0.804046	168.265
66	0.110148	0.687317	156.51	0.998847	0.277017	0.794015	139.402				66	0.0986194	0.581943	166.735	1.00012	0.278608	0.847241	114.811				66	0.100109	0.649014	167.216	0.856256	0.3	0.804055	171.979
67	0.110968	0.687208	156.493	0.997726	0.276421	0.794169	135.966				67	0.0990813	0.582638	166.583	1.0014	0.278653	0.847298	127.759				67	0.099857	0.650044	167.444	0.857003	0.299972	0.804199	172.516
68	0.111338	0.687226	156.361	0.997268	0.276509	0.794045	154.952				68	0.0993218	0.582761	166.688	1.00307	0.278626	0.847415	108.2				68	0.0997554	0.650754	167.65	0.856774	0.299943	0.804284	163.368
69	0.111002	0.687066	155.842	0.99431	0.277932	0.79409	153.617				69	0.0985868	0.583028	166.593	1.00349	0.278589	0.847733	114.215				69	0.0986348	0.65157	168.239	0.856337	0.3	0.803997	164.913
70	0.112422	0.686963	155.4	0.993681	0.278638	0.794018	152.772				70	0.0987403	0.583001	166.603	1.00315	0.279082	0.848233	123.883				70	0.0980778	0.652037	168.162	0.855203	0.299975	0.804699	175.924
71	0.111573	0.686714	155.392	0.994571	0.278772	0.794094	169.466				71	0.099713	0.58324	166.499	1.00241	0.27879	0.848725	111.251				71	0.0999452	0.652167	167.273	0.855076	0.299966	0.80447	162.639
72	0.110941	0.687097	155.368	0.995926	0.279302	0.794075	139.026				72	0.0997266	0.583245	166.678	1.00306	0.278768	0.848774	119.54				72	0.0992184	0.652518	166.794	0.855422	0.299998	0.804721	172.883
73	0.111199	0.686755	155.304	0.99264	0.279156	0.79482	150.134				73	0.0997313	0.58326	166.734	1.00273	0.278616	0.848811	118.322				73	0.0985092	0.651956	166.673	0.854938	0.299979	0.804699	154.956
74	0.109792	0.686389	155.452	0.990314	0.278701	0.794072	147.446				74	0.0997858	0.5831	166.846	1.00645	0.278596	0.850476	118.162				74	0.0970358	0.652246	166.917	0.855013	0.299982	0.805048	154.6
75	0.110852	0.687328	155.532	0.989127	0.278503	0.794751	157.676				75	0.0995394	0.582982	166.74	1.00583	0.278495	0.848875	127.163				75	0.095968	0.652165	166.496	0.855165	0.299938	0.80512	189.961
76	0.110326	0.687239	155.547	0.988802	0.278817	0.794802	142.299				76	0.0997442	0.583016	166.798	1.00797	0.278792	0.849168	126.366				76	0.0967362	0.651844	166.691	0.855112	0.299958	0.804311	153.883
77	0.112434	0.687233	155.599	0.98693	0.278299	0.795045	148.22				77	0.0994369	0.583374	166.695	1.00562	0.278806	0.847461	121.433				77	0.0976	0.652338	166.475	0.855071	0.299847	0.804652	164.571
78	0.112806	0.687221	155.637	0.987513	0.278316	0.797197	147.945				78	0.0994386	0.583676	166.912	1.00979	0.279053	0.847358	123.174				78	0.0984962	0.652127	167.08	0.855068	0.299824	0.803861	163.884
79	0.113236	0.687331	155.391	0.992714	0.278366	0.796238	150.788				79	0.0996747	0.584119	166.894	1.00828	0.279254	0.847369	119.804				79	0.0993753	0.652164	166.98	0.855189	0.299933	0.804089	159.061
80	0.112117	0.687302	155.19	0.99242	0.278498	0.795466	146.237				80	0.0986653	0.584464	166.919	1.00346	0.278628	0.847284	117.672				80	0.097971	0.652375	166.955	0.855168	0.299863	0.803957	146.055
81	0.111151	0.687463	155.353	0.990569	0.278508	0.794736	145.269				81	0.0975662	0.58514	167.166	1.00417	0.278571	0.847331	111.732				81	0.0956276	0.652131	166.877	0.854966	0.299909	0.804662	165.461
82	0.110967	0.686622	154.749	0.994967	0.278586	0.794223	165.854				82	0.0982871	0.585848	167.1	1.00637	0.278634	0.847302	118.048				82	0.0991651	0.65208	166.704	0.854703	0.299991	0.803932	162.173
83	0.113433	0.687596	155.147	0.998394	0.278879	0.794115	159.764				83	0.0982351	0.585735	166.935	1.0069	0.27847	0.847743	116.046				83	0.0994716	0.652343	166.322	0.85471	0.299944	0.803582	150.667
84	0.113047	0.688328	155.205	1.00003	0.279161	0.794228	157.172				84	0.0988294	0.588279	167.063	1.00899	0.278529	0.849015	124.563				84	0.0988565	0.652207	166.247	0.855615	0.2999	0.803511	155.509
85	0.112191	0.688069	155.212	1.00067	0.278912	0.794194	148.272				85	0.0982346	0.58792	167.255	1.0083	0.278601	0.849191	108.084				85	0.0985721	0.652386	166.162	0.855319	0.299913	0.804594	163.737
86	0.111571	0.688604	155.154	1.00059	0.27898	0.794732	150.031				86	0.0986732	0.588898	167.208	1.00739	0.278592	0.84983	129.173				86	0.097958	0.652827	165.871	0.855365	0.299918	0.804383	149.864
87	0.112933	0.687166	155.309	1.00127	0.280103	0.79501	142.251				87	0.0985882	0.588915	167.013	1.00676	0.278681	0.849905	114.235				87	0.0980019	0.652641	166.041	0.854967	0.299975	0.805087	159.945
88	0.114239	0.686218	155.311	1.00185	0.283022	0.794067	159.727				88	0.0971165	0.590034	166.842	1.00503	0.278597	0.85118	115.628				88	0.0972084	0.65306	166.623	0.854978	0.299957	0.804458	149.172
89	0.114084	0.686897	155.434	0.999771	0.286621	0.79418	172.056				89	0.0969677	0.590015	166.688	1.00533	0.278645	0.84992	116.326				89	0.096247	0.652195	166.483	0.854976	0.299988	0.804829	151.915
90	0.113491	0.686237	155.293	0.999657	0.289311	0.795076	190.889				90	0.098019	0.590767	166.606	1.00739	0.278548	0.851569	114.219				90	0.0951646	0.651976	166.548	0.855033	0.299871	0.80591	156.559
91	0.113991	0.686387	155.169	1.00029	0.29156	0.794731	185.515				91	0.0986326	0.590279	166.424	1.00531	0.278181	0.853957	112.396				91	0.0956916	0.652679	166.126	0.85443	0.299926	0.805203	151.648
92	0.112213	0.686597	155.273	0.999429	0.293355	0.793285	172.59				92	0.0995879	0.591038	166.294	1.00713	0.278177	0.851965	108.267				92	0.0969375	0.652927	166.571	0.85396	0.299855	0.804646	154.863
93	0.112598	0.686838	155.456	0.996348	0.296182	0.79425	200.297				93	0.0996424	0.593225	165.608	1.00417	0.278188	0.851175	118.33				93	0.0960075	0.653032	166.286	0.854574	0.299847	0.801525	175.219
94	0.109792	0.685747	155.186	0.996479	0.295213	0.79399	196.775				94	0.0994396	0.594853	165.496	1.00611	0.278641	0.849995	128.888				94	0.097281	0.65203	166.137	0.854512	0.299556	0.794982	165.574
95	0.112556	0.686168	155.302	0.995693	0.29734	0.794068	192.361				95	0.0996517	0.595077	164.809	1.00658	0.2787	0.849822	120.161				95	0.0972359	0.651763	166.164	0.854518	0.299444	0.794086	191.741
96	0.113196	0.686132	155.267	0.996983	0.298102	0.794017	193.725				96	0.0993088	0.595168	163.831	1.008	0.278709	0.850926	124.479				96	0.099108	0.652018	165.777	0.854706	0.299636	0.784452	165.382
97	0.113294	0.686747	155.317	0.99654	0.299049	0.793864	192.216				97	0.0991428	0.595129	163.479	1.00926	0.279209	0.851752	125.328				97	0.0972045	0.652154	165.849	0.856022	0.299339	0.778361	161.603
98	0.114096	0.686835	155.218	0.996608	0.299354	0.794037	199.041				98	0.0981141	0.59502	163.478	1.01032	0.279411	0.849924	122.851				98	0.0970955	0.651736	165.698	0.854705	0.2994	0.774502	174.324
99	0.113933	0.68653	155.13	0.995635	0.299315	0.79414	201.167				99	0.0990829	0.594483	161.079	1.01163	0.278972	0.850903	123.527				99	0.0990186	0.652153	165.552	0.854274	0.299665	0.784464	181.315
100	0.113354	0.68672	155.242	0.99313	0.299319	0.79427	191.557				100	0.0990066	0.59663	160.854	1.01183	0.279162	0.850396	127.023				100	0.0974823	0.652174	165.811	0.854439	0.299973	0.78064	166.492
101	0.112589	0.687221	155.338	0.993633	0.299086	0.795068	183.651				101	0.0981463	0.596711	160.914	1.01239	0.279157	0.851012	125.397				101	0.0959374	0.651614	165.669	0.854738	0.299958	0.777546	174.484
102	0.112027	0.687339	155.417	0.991351	0.299712	0.794496	194.567				102	0.0964782	0.596759	161.152	1.01103	0.279406	0.842129	122.292				102	0.0985992	0.651959	165.965	0.854647	0.299991	0.767917	173.034
103	0.112757	0.687307	155.207	0.989877	0.299781	0.79492	200.247				103	0.095474	0.596128	159.752	1.0135	0.279303	0.839439	106.939				103	0.0983171	0.651946	165.387	0.854589	0.299962	0.765991	171.972
104	0.110233	0.687432	155.364	0.988578	0.299932	0.795475	184.111				104	0.0959016	0.601853	156.348	1.02294	0.279423	0.844197	115.812				104	0.0992671	0.651446	165.946	0.855442	0.299932	0.761133	170.211
105	0.113074	0.687378	155.62	0.988605	0.3	0.796806	185.361				105	0.0988777	0.606732	152.478	1.02712	0.28002	0.852849	115.709				105	0.0994352	0.651232	165.453	0.855591	0.299964	0.762752	198.167
106	0.113078	0.687401	155.339	0.989256	0.299974	0.795851	179.941				106	0.099111	0.600467	148.004	1.02934	0.283957	0.860613	125.746				106	0.0988717	0.651448	166.321	0.855627	0.299906	0.753418	170.084
107	0.113562	0.687241	155.088	0.989386	0.299787	0.79548	198.584				107	0.0984303	0.600225	147.614	1.03304	0.282705	0.85701	133.468				107	0.0995458	0.651617	165.964	0.856439	0.299963	0.742961	174.736
108	0.114175	0.687472	155.041	0.992567	0.299624	0.79434	201.068				108	0.0989389	0.600145	148.344	1.03181	0.282842	0.857154	125.024				108	0.0993689	0.652037	166.419	0.858947	0.299973	0.730538	194.079
109	0.113613	0.687251	154.996	0.996552	0.299694	0.794003	201.753				109	0.0972243	0.600824	147.3	1.02943	0.284385	0.861093	117.283				109	0.0996153	0.652538	166.769	0.865844	0.299992	0.723513	183.561
110	0.113341	0.687564	155.132	0.998104	0.299768	0.793878	199.721				110	0.0930498	0.595688	146.496	1.02836	0.28564	0.864636	122.079				110	0.0993407	0.652233	166.658	0.871169	0.299953	0.720393	184.556
111	0.11203	0.687576	155.207	0.995445	0.299906	0.793398	188.851				111	0.0928654	0.591805	143.403	1.03125	0.288229	0.869983	123.005				111	0.0988037	0.652173	166.658	0.866421	0.299915	0.718751	182.266
112	0.112984	0.687502	155.174	0.998015	0.299985	0.793033	177.889				112	0.0963152	0.58748	140.316	1.03551	0.288196	0.869465	125.107				112	0.0979151	0.652246	166.585	0.86356	0.299793	0.716229	179.392
113	0.110698	0.687777	155.241	0.997185	0.299819	0.79183	193.051				113	0.0960299	0.588785	141.174	1.03482	0.288223	0.868535	124.156				113	0.0966797	0.651999	166.384	0.868618	0.299745	0.716171	201.867
114	0.112859	0.687455	155.387	0.999667	0.299982	0.790986	199.028				114	0.099475	0.595605	146.205	1.02745	0.28951	0.872364	121.657				114	0.0951223	0.65221	166.424	0.868407	0.299685	0.714734	187.455
115	0.113539	0.687777	155.135	0.997521	0.299902	0.789748	192.72				115	0.0992097	0.600541	147.95	1.02572	0.292694	0.883552	136.445				115	0.0963143	0.652023	166.523	0.865975	0.299666	0.716559	197.667
116	0.112094	0.687091	155.35	1.00085	0.299886	0.791174	183.475				116	0.0987791	0.601905	148.778	1.02441	0.293553	0.886092	126.47				116	0.0959635	0.652198	166.399	0.864434	0.299249	0.716295	173.986
117	0.111324	0.687328	155.297	0.999364	0.299958	0.78736	187.689				117	0.0993276	0.596221	145.321	1.0293	0.295045	0.888038	133.202				117	0.0988266	0.65225	166.759	0.856025	0.299288	0.718422	172.261
118	0.112742	0.686606	155.774	1.00112	0.299903	0.7899	191.299				118	0.0993028	0.594684	144.338	1.03058	0.296212	0.891583	122.876				118	0.0980161	0.652401	166.674	0.855526	0.299307	0.719783	193.794
119	0.113033	0.686464	155.349	1.00164	0.299923	0.789183	186.424				119	0.0990924	0.591719	141.66	1.03332	0.295683	0.891084	137.911				119	0.0965626	0.652103	166.597	0.854871	0.29869	0.720216	201.285
120	0.112347	0.686651	155.161	1.00221	0.299938	0.790159	200.619				120	0.0995264	0.590659	140.789	1.03523	0.297744	0.899629	129.394				120	0.0937665	0.652252	166.675	0.854926	0.299759	0.71998	163.232
121	0.111364	0.686898	155.376	1.00093	0.29997	0.787033	186.21				121	0.0984855	0.592731	142.057	1.03288	0.298419	0.902351	141.457				121	0.0964612	0.652209	166.708	0.854936	0.299478	0.720692	187.921
122	0.109866	0.687234	155.377	1.0023	0.29998	0.781115	191.928				122	0.0986248	0.589182	139.897	1.03547	0.297647	0.899248	136.367				122	0.0946424	0.652189	166.807	0.855089	0.299771	0.720103	171.96
123	0.11281	0.687035	155.417	1.00235	0.299963	0.777052	183.292				123	0.0996645	0.589204	139.784	1.03529	0.297964	0.903675	136.29				123	0.0989443	0.652125	166.773	0.855336	0.299513	0.721819	166.808
124	0.110573	0.686837	155.461	1.00204	0.299922	0.773505	189.304				124	0.0988696	0.586958	137.688	1.03933	0.299779	0.907646	141.295				124	0.099225	0.652161	166.667	0.855443	0.3	0.721698	177.047
125	0.110768	0.68698	155.312	1.00202	0.299937	0.771169	195.284				125	0.0970279	0.593046	140.274	1.03649	0.299785	0.908844	129.069				125	0.0990287	0.651833	166.676	0.854635	0.29996	0.720606	187.963
126	0.110674	0.687282	155.168	1.00262	0.299814	0.764575	201.285				126	0.0940421	0.599241	143.013	1.03115	0.299968	0.91136	133.969				126	0.0978671	0.652486	166.723	0.854798	0.299837	0.720741	185.189
127	0.110608	0.687114	155.137	1.00139	0.299853	0.760205	202.084				127	0.0965041	0.596042	137.854	1.03851	0.299969	0.908302	117.701				127	0.0971505	0.652505	166.734	0.854113	0.29999	0.721363	201.513
128	0.113075	0.687253	155.003	1.00173	0.299557	0.75796	195.694				128	0.0994687	0.614898	135.948	1.04181	0.299863	0.908073	140.353				128	0.0975711	0.652097	166.903	0.855092	0.299966	0.722759	198.76
129	0.112611	0.687256	154.691	1.00244	0.298793	0.753139	187.25				129	0.0986562	0.620042	135.833	1.04156	0.299998	0.90773	134.587				129	0.0967224	0.651961	166.955	0.85541	0.3	0.721793	177.961
130	0.111782	0.686886	153.487	1.00103	0.298141	0.750585	191.805				130	0.0990928	0.624107	135.873	1.04117	0.299987	0.907628	134.853				130	0.0971583	0.65239	167.148	0.854986	0.3	0.722707	174.505
131	0.112487	0.687108	153.212	1.00119	0.299403	0.746584	195.35				131	0.0986378	0.631742	135.765	1.04075	0.29995	0.907887	134.704				131	0.0968241	0.652588	166.982	0.855216	0.299897	0.72299	180.292
132	0.112477	0.686725	149.616	1.00106	0.299608	0.736761	206.793				132	0.0983045	0.630822	135.768	1.03945	0.299921	0.908016	149.75				132	0.0986085	0.651979	166.966	0.855781	0.299992	0.720149	194.832
133	0.112313	0.687027	148.274	1.00037	0.299967	0.733034	213.51				133	0.0979459	0.634083	135.719	1.03826	0.299879	0.907892	142.436				133	0.09796	0.651744	166.854	0.855354	0.299995	0.719845	194.461
134	0.110428	0.686176	140.278	1.00322	0.299961	0.723286	224.973				134	0.0976464	0.652211	135.635	1.03584	0.299901	0.908556	148.236				134	0.0963224	0.65165	166.008	0.854948	0.299941	0.719676	197.105
135	0.107143	0.686209	139.381	1.00319	0.299877	0.717503	237.142				135	0.0993607	0.671122	135.531	1.03175	0.299962	0.908737	142.557				135	0.0976074	0.652051	166.114	0.854953	0.29971	0.719331	172.864
136	0.106735	0.686682	137.969	1.00415	0.299751	0.709574	201.601				136	0.0991833	0.671511	135.567	1.03209	0.3	0.907959	159.373				136	0.097364	0.652285	165.136	0.854866	0.299871	0.720019	168.223
137	0.112646	0.687132	133.172	1.00291	0.299942	0.698058	212.374				137	0.0994268	0.67255	135.558	1.03251	0.299993	0.907764	152.595				137	0.097552	0.652078	165.114	0.855044	0.299792	0.719893	191.351
138	0.111939	0.687264	132.213	1.00278	0.299939	0.697493	213.508				138	0.0983624	0.67317	135.526	1.0253	0.299891	0.908301	132.044				138	0.0978597	0.652215	165.272	0.854495	0.29979	0.71974	192.455
139	0.112941	0.687148	132.676	1.00194	0.299992	0.686054	241.513				139	0.0982205	0.673474	135.608	1.02741	0.299957	0.907035	136.73				139	0.0956276	0.652239	164.955	0.854454	0.299905	0.719102	187.615
140	0.112635	0.687134	131.593	1.00269	0.3	0.671932	249.595				140	0.0969649	0.673416	135.541	1.02455	0.299922	0.908004	156.104				140	0.0932663	0.652001	165.783	0.855161	0.299898	0.718863	182.712
141	0.112956	0.687128	130.831	1.00207	0.299948	0.66793	245.218				141	0.0970043	0.673339	135.487	1.02728	0.299989	0.908465	139.43				141	0.0977657	0.651877	165.519	0.855841	0.2999	0.718353	171.377
142	0.111878	0.687213	131.094	1.00564	0.299905	0.661257	241.136				142	0.0974016	0.672686	135.367	1.02777	0.299981	0.907868	136.058				142	0.0984456	0.65193	165.608	0.855687	0.299996	0.716095	186.15
143	0.113365	0.687077	130.695	1.0075	0.299957	0.656038	254.503				143	0.099088	0.672839	135.495	1.02949	0.299952	0.907787	136.373				143	0.0981323	0.651803	165.472	0.85547	0.299927	0.713487	202.881
144	0.112946	0.686932	129.823	1.00347	0.3	0.654796	227.77				144	0.0972592	0.672737	135.481	1.02797	0.299991	0.907937	146.749				144	0.0979211	0.652249	164.515	0.856075	0.299942	0.715632	192.259
145	0.11283	0.686746	129.642	1.00425	0.299993	0.65465	258.96				145	0.0988282	0.672896	135.493	1.02842	0.3	0.90775	139.628				145	0.0989277	0.652141	164.936	0.85656	0.299979	0.716686	182.903
146	0.113055	0.686767	129.58	1.00502	0.299952	0.655398	251.795				146	0.0991211	0.673187	135.309	1.0261	0.299981	0.908079	143.878				146	0.0981847	0.652111	164.567	0.857873	0.299952	0.71802	197.859
147	0.111566	0.686845	129.333	1.00192	0.299951	0.654583	246.288				147	0.0979545	0.673521	135.268	1.03063	0.299994	0.907874	139.409				147	0.0975691	0.652195	164.492	0.856792	0.29998	0.71433	169.881
148	0.111599	0.686621	129.4	1.00074	0.299965	0.654726	228.648				148	0.0992033	0.673496	135.421	1.03977	0.299993	0.907838	137.935				148	0.0985206	0.652034	164.944	0.858862	0.299981	0.708626	182.204
149	0.11152	0.686923	129.373	0.998527	0.299917	0.655049	244.045				149	0.0992353	0.673091	135.029	1.04	0.299986	0.907804	138.593				149	0.0970235	0.652151	164.246	0.858501	0.299963	0.709736	206.639
150	0.112118	0.686891	129.345	0.998789	0.29978	0.65544	243.551				150	0.0987066	0.673159	134.353	1.03936	0.299925	0.907403	145.578				150	0.0962025	0.651948	163.813	0.858412	0.299965	0.702271	184.381
151	0.112175	0.687411	129.426	0.998846	0.299894	0.654614	237.613				151	0.0991593	0.672586	134.128	1.0394	0.299773	0.907868	141.25				151	0.0937883	0.652093	164.098	0.858984	0.299985	0.701557	185.667
152	0.112263	0.687335	129.328	0.99921	0.299881	0.653726	252.556				152	0.0989369	0.673637	134.362	1.04035	0.299559	0.907767	138.596				152	0.0939193	0.651939	163.535	0.859958	0.299991	0.697931	192.389
153	0.112283	0.68718	129.323	0.99875	0.299977	0.652067	282.283				153	0.0993038	0.673797	134.216	1.04053	0.299746	0.907374	144.703				153	0.0936617	0.652218	163.134	0.859453	0.299921	0.70636	185.557
154	0.111604	0.686944	129.353	0.998962	0.299806	0.646324	230.649				154	0.099334	0.673973	134.215	1.04165	0.299628	0.90738	136.651				154	0.0953701	0.652007	162.577	0.860597	0.299882	0.711044	188.691
155	0.112688	0.687407	129.335	0.998812	0.29964	0.639133	238.744				155	0.099219	0.674192	134.43	1.04103	0.299869	0.907626	138.831				155	0.0928899	0.652489	162.282	0.860392	0.299742	0.707293	169.167
156	0.112533	0.687243	129.294	0.999454	0.299384	0.631166	263.705				156	0.0971904	0.674142	134.879	1.03977	0.299802	0.908219	138.266				156	0.094718	0.652248	161.765	0.860773	0.299955	0.69998	196.141
157	0.113027	0.687273	129.396	1.00011	0.299772	0.627256	252.22				157	0.0996558	0.673598	134.181	1.03833	0.299841	0.90815	130.621				157	0.0967974	0.652217	160.811	0.858025	0.3	0.694344	210.721
158	0.112961	0.687218	129.411	0.999933	0.29951	0.625641	263.555				158	0.0990092	0.67363	134.103	1.03952	0.299989	0.908635	143.707				158	0.097752	0.652121	161.152	0.862925	0.299973	0.693585	203.484
159	0.112842	0.687104	129.372	1.00128	0.299647	0.63027	258.442				159	0.0990316	0.673413	135.575	1.03612	0.299963	0.907918	136.863				159	0.0984323	0.652162	161.015	0.859289	0.299999	0.695563	205.262
160	0.113126	0.687169	129.41	1.00085	0.3	0.621749	245.344				160	0.0990492	0.673465	135.545	1.03643	0.3	0.908099	129.998				160	0.0974948	0.652363	160.936	0.858198	0.299984	0.691385	190.301
161	0.112223	0.687107	129.488	1.00037	0.299948	0.613124	267.73				161	0.0992455	0.673424	135.535	1.03729	0.299964	0.908469	137.627				161	0.0952073	0.652383	160.522	0.85977	0.299957	0.688226	191.342
162	0.10983	0.686613	129.586	1.0014	0.299809	0.612631	261.538				162	0.0987572	0.6734	135.587	1.03688	0.299967	0.907986	140.748				162	0.0991415	0.652915	160.73	0.858669	0.299955	0.692021	195.024
163	0.112272	0.686809	129.833	1.00084	0.29971	0.612157	269.746				163	0.0975914	0.67337	135.565	1.03756	0.299855	0.907706	132.353				163	0.0988349	0.652777	160.71	0.860246	0.299973	0.689765	203.897
164	0.112043	0.687074	129.841	0.998959	0.299337	0.609692	254.001				164	0.0978018	0.673462	135.569	1.03612	0.299778	0.907876	130.956				164	0.0970961	0.652375	160.631	0.858441	0.299999	0.696001	213.927
165	0.111925	0.686983	129.937	0.998375	0.299333	0.607524	261.901				165	0.097536	0.673483	135.575	1.03708	0.299811	0.907809	146.727				165	0.0956663	0.652521	160.485	0.85811	0.299927	0.693496	196.176
166	0.106907	0.687049	130.097	0.999089	0.299035	0.601956	270.047				166	0.0990394	0.673325	135.559	1.03772	0.299642	0.907758	138.171				166	0.0998136	0.652591	160.476	0.855165	0.299974	0.704141	198.687
167	0.106071	0.686927	129.772	0.999812	0.298706	0.595497	248.5				167	0.0997881	0.673166	135.447	1.04103	0.299498	0.907921	141.826				167	0.0996701	0.652743	160.075	0.855039	0.299933	0.699951	179.227
168	0.109045	0.686744	129.208	0.999818	0.299591	0.595269	273.324				168	0.0992859	0.673036	135.488	1.04174	0.299443	0.907557	139.16				168	0.0994528	0.652911	159.801	0.854534	0.299874	0.697292	196.297
169	0.11121	0.685734	128.658	1.00013	0.299918	0.593237	260.066				169	0.0995393	0.673417	135.351	1.04198	0.299559	0.907751	142.81				169	0.0984706	0.652567	159.74	0.854124	0.299756	0.694243	205.092
170	0.113138	0.685737	128.401	0.999598	0.299903	0.591126	270.165				170	0.0993239	0.673519	135.419	1.04202	0.299601	0.907821	140.569				170	0.0976231	0.652051	159.654	0.854579	0.299723	0.695128	194.604
171	0.113073	0.686118	128.278	0.999606	0.299922	0.589689	260.542				171	0.0987644	0.674003	135.571	1.04234	0.299155	0.906333	137.134				171	0.0992212	0.652082	159.865	0.854258	0.299457	0.700494	210.319
172	0.113035	0.686848	127.954	1.0001	0.299889	0.590731	295.212				172	0.099154	0.674283	135.563	1.04324	0.299336	0.90442	134.986				172	0.0994993	0.652007	159.859	0.854615	0.299983	0.692569	211.572
173	0.11311	0.686129	128.194	1.00088	0.299791	0.59026	256.802				173	0.0991295	0.674892	135.546	1.04235	0.298918	0.904046	159.569				173	0.0984188	0.652134	159.538	0.854101	0.29998	0.680933	217.59
174	0.11244	0.685557	128.201	1.0001	0.299368	0.588026	284.992				174	0.0987709	0.675056	135.563	1.04236	0.299949	0.900121	137.221				174	0.0970475	0.652245	159.558	0.853611	0.29997	0.677531	180.39
175	0.112315	0.686604	128.078	0.999969	0.299315	0.588615	268.736				175	0.0982752	0.675458	135.577	1.04209	0.299725	0.903439	143.484				175	0.0986198	0.652581	159.341	0.85512	0.299957	0.676981	197.883
176	0.109262	0.686278	128.591	1.00038	0.298742	0.583816	262.452				176	0.0989182	0.676472	135.54	1.04272	0.299566	0.905449	133.105				176	0.0987794	0.652476	159.295	0.85537	0.299991	0.673616	202.642
177	0.106854	0.685512	128.456	1.00002	0.298293	0.583083	266.4				177	0.098471	0.675202	135.551	1.0418	0.299762	0.902527	146.903				177	0.0986222	0.652342	159.27	0.854712	0.299962	0.677596	210.589
178	0.105812	0.686873	128.273	1.00014	0.298109	0.58275	266.719				178	0.0954765	0.675588	135.58	1.04148	0.299769	0.9037	145.556				178	0.0969478	0.652334	159.172	0.854774	0.29998	0.67725	214.067
179	0.107504	0.686567	128.057	1.00044	0.298977	0.581194	249.678				179	0.0934276	0.67526	135.528	1.04209	0.299854	0.899519	136.199				179	0.0959399	0.652691	159.082	0.853938	0.3	0.68158	207.399
180	0.106571	0.687392	127.803	1.0005	0.29929	0.580429	304.748				180	0.0970909	0.673393	135.293	1.04074	0.299956	0.894986	127.75				180	0.0965081	0.653013	159.119	0.853565	0.299962	0.673585	208.421
181	0.108783	0.68691	127.816	1.00435	0.299632	0.581705	261.018				181	0.0987191	0.673247	134.988	1.04042	0.299957	0.894605	134.815				181	0.0988617	0.652249	159.376	0.850211	0.299886	0.673271	209.603
182	0.107264	0.686904	127.86	1.00384	0.299832	0.579333	283.004				182	0.0993179	0.672983	134.869	1.0388	0.299901	0.898296	150.219				182	0.099589	0.652087	159.139	0.848919	0.299973	0.668494	204.241
183	0.111501	0.687135	128.168	1.00197	0.299948	0.573727	287.185				183	0.0987996	0.672904	135.224	1.04159	0.299995	0.894916	140.281				183	0.0983101	0.652003	159.249	0.850888	0.299995	0.664526	207.31
184	0.111448	0.687114	127.532	1.00081	0.299988	0.573791	286.242				184	0.0974199	0.673146	135.614	1.04019	0.299976	0.893442	138.497				184	0.0975983	0.652078	159.377	0.848034	0.299989	0.647957	201.617
185	0.111959	0.687469	128.675	1.00051	0.299901	0.546579	283.565				185	0.0965983	0.673806	135.668	1.04072	0.299983	0.888714	131.313				185	0.0924606	0.652066	159.332	0.846215	0.299981	0.629968	223.051
186	0.112098	0.687185	128.766	1.00026	0.299933	0.553305	311.39				186	0.0959894	0.673589	135.656	1.04027	0.299792	0.886703	151.977				186	0.093377	0.651938	159.346	0.843573	0.299983	0.613614	195.281
187	0.111465	0.68711	128.412	1.00062	0.299858	0.535585	286.168				187	0.0959359	0.673431	135.599	1.04027	0.299779	0.885186	133.606				187	0.0970308	0.652221	159.277	0.843323	0.299922	0.594587	259.533
188	0.108958	0.68762	128.339	1.00023	0.299845	0.529225	311.953				188	0.0955706	0.673556	135.601	1.04082	0.299853	0.883107	138.128				188	0.0984086	0.652131	159.246	0.84207	0.299997	0.587706	225.022
189	0.10476	0.687454	128.575	1.00197	0.299843	0.522666	307.094				189	0.0980566	0.673637	135.58	1.04135	0.299867	0.883366	148.192				189	0.0992318	0.652131	159.383	0.847165	0.299992	0.575098	227.725
190	0.111875	0.687352	128.905	1.00055	0.299937	0.528406	316.985				190	0.0986764	0.673874	135.62	1.04101	0.299944	0.883976	148.87				190	0.100204	0.652271	159.278	0.840488	0.3	0.567321	273.213
191	0.111908	0.68732	128.931	1.00059	0.3	0.520212	312.51				191	0.0989168	0.674186	135.676	1.03927	0.299906	0.881967	149.045				191	0.100034	0.652299	159.369	0.842807	0.3	0.559559	245.57
192	0.111718	0.687349	128.828	1.00038	0.299966	0.520972	335.642				192	0.0984184	0.674207	135.676	1.03893	0.299987	0.879558	146.525				192	0.0999835	0.652106	159.406	0.83169	0.299954	0.556788	252.371
193	0.111079	0.687225	129.046	1.00038	0.3	0.512456	305.214				193	0.097998	0.674102	135.648	1.03696	0.299968	0.877175	140.601				193	0.0994744	0.652141	159.691	0.833027	0.299999	0.556354	271.468
194	0.11259	0.68706	128.964	1.00035	0.299983	0.513522	316.723				194	0.0972132	0.674163	135.74	1.03809	0.299971	0.879034	150.783				194	0.0985393	0.652211	159.63	0.831599	0.299997	0.55519	265.388
195	0.10964	0.687367	128.746	0.999963	0.299966	0.512855	343.139				195	0.0973742	0.675183	135.764	1.0429	0.299953	0.882536	142.462				195	0.0981032	0.652276	159.398	0.825191	0.299965	0.556232	247.317
196	0.107143	0.68743	129.122	1.00041	0.299985	0.51396	341.334				196	0.0975601	0.675385	135.819	1.04185	0.299957	0.877026	154.967				196	0.0927194	0.652892	159.699	0.823105	0.299969	0.557681	266.887
197	0.11258	0.687479	129.293	1.00042	0.299899	0.514549	313.044				197	0.096525	0.674978	135.752	1.04182	0.3	0.876101	138.152				197	0.0969309	0.652304	160.081	0.813589	0.299947	0.558154	236.737
198	0.110856	0.687195	129.354	1.00198	0.29996	0.515589	335.632				198	0.0949493	0.674767	135.984	1.04168	0.299928	0.874038	149.389				198	0.100381	0.652213	159.907	0.819616	0.299953	0.557701	241.795
199	0.110913	0.686844	128.696	1.00406	0.299941	0.515054	318.301				199	0.0987906	0.676269	135.832	1.04103	0.299887	0.876161	148.152				199	0.0995512	0.651813	160.51	0.822856	0.299977	0.557425	277.78
200	0.111878	0.686594	128.637	1.00569	0.29995	0.512053	333.035				200	0.0991156	0.674753	135.989	1.0409	0.29953	0.875813	142.735				200	0.0967093	0.652801	159.836	0.80989	0.299968	0.559073	257.12
201	0.111675	0.686048	128.999	1.00797	0.299917	0.512596	352.859				201	0.0987196	0.675074	136.15	1.04181	0.299659	0.87775	145.167				201	0.0980207	0.654426	159.49	0.820844	0.299995	0.558194	284.646
202	0.112279	0.685629	128.987	1.01111	0.299803	0.510618	328.21				202	0.0992632	0.675322	136.081	1.04103	0.299859	0.878702	145.988				202	0.100178	0.657466	159.285	0.834555	0.299922	0.557943	249.624
203	0.111212	0.686924	128.794	1.01389	0.299919	0.510179	310.425				203	0.0998796	0.673384	136.048	1.04135	0.299953	0.87416	153.108				203	0.0989648	0.658729	159.418	0.838651	0.299976	0.55804	289.589
204	0.107539	0.686631	128.729	1.00953	0.299864	0.511016	330.67				204	0.0992374	0.673462	135.834	1.04141	0.299962	0.87118	145.993				204	0.0977847	0.658559	159.31	0.83923	0.299899	0.55793	242.347
205	0.112221	0.687041	128.73	1.00021	0.299743	0.509881	308.966				205	0.0995393	0.673568	135.109	1.04127	0.299989	0.872048	146.028				205	0.0980577	0.673579	159.367	0.84901	0.299996	0.557844	262.147
206	0.111347	0.686615	128.915	0.997489	0.299986	0.508274	310.787				206	0.0995944	0.673428	135.141	1.04114	0.299951	0.871353	149.854				206	0.0979324	0.674637	159.202	0.848216	0.299807	0.557672	249.902
207	0.111342	0.686839	128.931	0.997386	0.299933	0.50733	343.002				207	0.0992991	0.673286	135.592	1.0418	0.299991	0.874192	147.126				207	0.0963294	0.675482	159.525	0.850013	0.299852	0.557531	238.829
208	0.109439	0.687191	128.777	0.995009	0.29985	0.507831	333.631				208	0.0995034	0.673344	135.7	1.0414	0.299927	0.868676	160.418				208	0.0991593	0.677521	159.884	0.84484	0.299961	0.557983	265.673
209	0.110084	0.686437	128.627	0.983456	0.299995	0.507223	316.916				209	0.0989485	0.673373	135.822	1.04186	0.299807	0.868411	147.645				209	0.0988111	0.682118	160.184	0.843817	0.299875	0.55843	235.502
210	0.109913	0.686238	127.963	0.984774	0.299993	0.505598	351.232				210	0.0957799	0.673159	135.943	1.04235	0.299825	0.868329	147.833				210	0.0984975	0.686935	160.243	0.846198	0.299909	0.557861	270.287
211	0.109259	0.687324	127.623	0.979259	0.299986	0.50357	320.187				211	0.0987521	0.673532	135.705	1.04282	0.29979	0.868406	148.554				211	0.0982987	0.68782	160.009	0.84464	0.299999	0.557951	248.628
212	0.110868	0.68683	127.633	0.979861	0.299988	0.506124	314.104				212	0.0993356	0.673463	135.747	1.04276	0.299654	0.870466	142.849				212	0.0956177	0.690657	160.078	0.85266	0.299941	0.557992	277.883
213	0.110464	0.687188	127.698	0.977078	0.2999	0.507576	344.047				213	0.0993008	0.673363	135.95	1.04491	0.299519	0.868615	145.065				213	0.0987158	0.688836	160.254	0.848563	0.299988	0.557862	252.448
214	0.109192	0.68742	127.65	0.975766	0.299935	0.508861	317.699				214	0.0975732	0.673042	136.081	1.04518	0.299816	0.867192	163.184				214	0.099693	0.690662	159.41	0.850153	0.299989	0.557878	255.006
215	0.107819	0.687403	127.033	0.973227	0.299938	0.50904	299.635				215	0.0981208	0.67342	135.668	1.04611	0.299853	0.869371	145.277				215	0.0998079	0.690357	159.333	0.850477	0.299962	0.558506	274.904
216	0.105403	0.687366	127.318	0.979006	0.299979	0.506839	306.066				216	0.0998283	0.674593	135.826	1.04685	0.299999	0.865703	158.239				216	0.0992396	0.690097	159.303	0.849692	0.299944	0.557187	285.217
217	0.103235	0.68706	127.251	0.978866	0.299921	0.50642	318.557				217	0.0994694	0.67489	135.671	1.04835	0.299976	0.865671	158.206				217	0.0988816	0.690136	159.298	0.850571	0.299794	0.556458	277.433
218	0.105425	0.687414	127.727	0.976687	0.299823	0.507704	287.495				218	0.0977358	0.675089	135.564	1.04723	0.299978	0.865749	142.901				218	0.0994451	0.691905	159.382	0.850034	0.299957	0.55618	254.468
219	0.10974	0.686742	127.331	0.975948	0.299688	0.508743	328.279				219	0.0969463	0.675276	135.553	1.04753	0.3	0.865583	146.329				219	0.0985959	0.694524	159.307	0.853173	0.299948	0.55714	264.564
220	0.108357	0.685777	127.312	0.975583	0.299554	0.506743	354.892				220	0.0985814	0.675609	135.494	1.04802	0.299991	0.866257	156.857				220	0.0981809	0.69705	159.274	0.852815	0.29985	0.555623	268.708
221	0.107828	0.685864	127.466	0.978731	0.299432	0.506707	313.351				221	0.0988217	0.675154	135.494	1.04313	0.299964	0.865587	161.032				221	0.0983247	0.698496	159.297	0.853817	0.29991	0.556748	272.176
222	0.108228	0.68735	127.473	0.973002	0.299724	0.506695	304.322				222	0.0995311	0.674974	135.462	1.0426	0.299829	0.865636	144.592				222	0.0997507	0.698655	159.281	0.855424	0.299984	0.557815	256.636
223	0.108066	0.687249	127.162	0.965634	0.299523	0.506721	318.711				223	0.0993241	0.674115	135.333	1.0426	0.299659	0.865771	147.597				223	0.0987706	0.699193	159.361	0.8553	0.299936	0.557884	246.978
224	0.108263	0.687157	126.967	0.961505	0.2997	0.506679	319.26				224	0.0995881	0.673673	135.533	1.04198	0.299639	0.865667	148.221				224	0.0997445	0.699153	159.338	0.854946	0.299951	0.558123	276.336
225	0.108153	0.68687	127.153	0.963584	0.299915	0.506736	289.111				225	0.10012	0.673459	135.734	1.04164	0.299767	0.865673	152.796				225	0.0994244	0.699007	159.325	0.857703	0.299781	0.558038	224.265
226	0.10761	0.687336	127.08	0.965219	0.299965	0.506692	307.587				226	0.098937	0.672876	135.601	1.0423	0.299972	0.86611	145.949				226	0.0997797	0.699438	159.371	0.859295	0.299935	0.5579	304.069
227	0.107382	0.687342	127.14	0.971217	0.299954	0.507185	325.858				227	0.0994403	0.672858	135.609	1.04221	0.3	0.865656	165.024				227	0.0989113	0.699375	159.593	0.865124	0.299888	0.557753	253.252
228	0.104654	0.687279	127.012	0.971924	0.299973	0.506692	325.231				228	0.0996984	0.673114	135.71	1.04259	0.299995	0.865446	152.479				228	0.0984644	0.69967	159.56	0.857358	0.299901	0.557855	261.964
229	0.108993	0.687142	127.388	0.977324	0.299964	0.506744	293.656				229	0.0989541	0.673344	135.671	1.04296	0.299973	0.866405	152.092				229	0.0965723	0.699915	159.489	0.8671	0.299991	0.557983	264.174
230	0.109066	0.687155	127.266	0.978868	0.299919	0.506757	335.81				230	0.0985509	0.673513	135.892	1.04286	0.299878	0.864365	143.833				230	0.0964696	0.699962	159.397	0.86114	0.299987	0.558861	271.582
231	0.109291	0.687306	127.267	0.975291	0.299997	0.506822	324.532				231	0.0997807	0.673478	135.631	1.0433	0.299972	0.865609	145.952				231	0.0935227	0.699884	159.259	0.851719	0.299978	0.558565	257.998
232	0.107873	0.687092	127.33	0.979478	0.299973	0.506629	309.259				232	0.0986844	0.673299	135.557	1.04391	0.29998	0.865774	144.151				232	0.0951885	0.699934	159.495	0.84821	0.29994	0.55779	225.012
233	0.10756	0.687369	126.868	0.975172	0.299894	0.506386	311.725				233	0.0990828	0.67341	135.574	1.04435	0.299908	0.865919	155.796				233	0.0958667	0.69972	159.454	0.848729	0.299911	0.557808	265.585
234	0.108257	0.6871	126.611	0.968786	0.299971	0.506677	319.328				234	0.0987589	0.673434	135.698	1.04619	0.299948	0.865749	161.494				234	0.0978301	0.699937	158.989	0.850306	0.299973	0.557889	271.602
235	0.108475	0.687257	126.659	0.969054	0.299884	0.506515	315.024				235	0.0985769	0.673408	135.669	1.04406	0.299977	0.865595	157.986				235	0.097106	0.699691	158.544	0.846913	0.299991	0.558066	295.841
236	0.107753	0.687008	126.662	0.966432	0.299915	0.506881	318.195				236	0.0988909	0.673474	135.549	1.04386	0.299945	0.865862	144.355				236	0.0992758	0.698754	158.124	0.845818	0.3	0.557831	245.916
237	0.108489	0.686592	126.619	0.967969	0.299787	0.508154	315.121				237	0.0988044	0.67323	135.593	1.04057	0.299948	0.865536	141.189				237	0.0995136	0.699264	157.721	0.842894	0.299953	0.557847	274.586
238	0.107454	0.686469	126.604	0.965423	0.299947	0.507	349.095				238	0.0992529	0.673428	135.629	1.04181	0.299969	0.865662	139.882				238	0.0978928	0.699331	158.462	0.846434	0.29993	0.5578	256.575
239	0.108585	0.686211	126.602	0.964236	0.299953	0.506754	300.144				239	0.0980817	0.673576	135.713	1.04429	0.299949	0.865696	161.625				239	0.0995969	0.698423	157.853	0.842782	0.299956	0.557694	279.495
240	0.108426	0.6864	126.296	0.963364	0.299959	0.506775	352.493				240	0.0970227	0.673376	135.515	1.04665	0.299961	0.865679	164.089				240	0.0997718	0.699968	157.06	0.837331	0.299939	0.557564	264.688
241	0.106675	0.68622	126.323	0.965126	0.299985	0.506959	327.088				241	0.0972504	0.672977	135.501	1.04788	0.3	0.865671	152.972				241	0.09833	0.699833	156.493	0.836157	0.299972	0.557855	239.468
242	0.105347	0.685927	126.211	0.959779	0.299836	0.506547	316.351				242	0.0985146	0.672691	135.524	1.04787	0.299948	0.866249	147.822				242	0.0971485	0.699455	156.274	0.83412	0.299782	0.557974	270.487
243	0.1076	0.686273	126.076	0.959424	0.29981	0.506451	333.008				243	0.0993478	0.673395	135.455	1.04796	0.3	0.866353	135.081				243	0.0976461	0.699918	156.367	0.835539	0.299961	0.552176	265.214
244	0.105743	0.686433	126.062	0.956647	0.299818	0.506917	296.349				244	0.0994136	0.673446	135.572	1.0468	0.299968	0.866409	148.004				244	0.0994634	0.699774	156.506	0.836853	0.299965	0.551406	265.193
245	0.107669	0.686172	125.958	0.95572	0.299912	0.50692	319.726				245	0.098925	0.674092	135.443	1.04517	0.299889	0.866178	144.524				245	0.0991333	0.69994	156.563	0.837622	0.299792	0.548084	252.695
246	0.107953	0.68629	125.925	0.955111	0.299965	0.507122	334.592				246	0.0976625	0.674617	135.369	1.04516	0.3	0.865823	149.868				246	0.0984455	0.699712	156.004	0.834555	0.299587	0.55027	285.297
247	0.106292	0.686531	126.002	0.953203	0.299982	0.506714	326.647				247	0.0992825	0.675093	135.543	1.05014	0.299968	0.865673	156.422				247	0.0978878	0.699954	155.128	0.82527	0.299885	0.519964	266.972
248	0.105409	0.687061	125.96	0.959511	0.29997	0.506712	291.157				248	0.0993287	0.674938	135.568	1.04784	0.299965	0.866074	152.648				248	0.0992576	0.699799	154.699	0.823599	0.299915	0.521572	314.459
249	0.102594	0.687282	126.102	0.963023	0.299994	0.506686	290.432				249	0.0986824	0.67483	135.551	1.04829	0.299898	0.865175	147.068				249	0.0969128	0.699794	154.847	0.824461	0.299943	0.520883	272.594
250	0.104473	0.687615	126.429	0.966048	0.299947	0.507059	303.188				250	0.0963972	0.673697	135.527	1.04644	0.299919	0.86278	140.877				250	0.097492	0.699778	154.824	0.824665	0.299725	0.515251	273.844
251	0.107152	0.687368	126.6	0.959148	0.299999	0.50725	308.974				251	0.0989937	0.673845	135.472	1.04386	0.299833	0.864511	141.165				251	0.0944896	0.699791	154.431	0.821807	0.299754	0.510846	281.304
252	0.106551	0.687266	126.369	0.956621	0.299996	0.507804	311.722				252	0.0973932	0.67333	135.358	1.04108	0.299825	0.865819	152.922				252	0.0961085	0.699327	154.149	0.820114	0.299896	0.51004	254.629
253	0.105768	0.687371	126.231	0.951367	0.299963	0.506616	345.197				253	0.0987573	0.673301	135.348	1.04387	0.299606	0.865639	154.964				253	0.0911713	0.699254	153.88	0.816393	0.299791	0.509616	256.318
254	0.107525	0.687285	126.567	0.95609	0.29999	0.506694	330.984				254	0.0977726	0.673241	134.955	1.04463	0.299914	0.865722	145.581				254	0.087821	0.699971	153.535	0.815232	0.299813	0.505089	277.203
255	0.107562	0.687136	126.654	0.955387	0.299982	0.506606	288.418				255	0.0982526	0.673452	134.304	1.0448	0.299996	0.8657	144.444				255	0.089549	0.699978	153.637	0.818208	0.299536	0.505179	294.133
256	0.10666	0.686783	126.485	0.949568	0.299993	0.506311	344.088				256	0.0980363	0.673958	134.01	1.04609	0.299944	0.865647	141.956				256	0.0837828	0.699919	153.656	0.818767	0.299643	0.508533	250.805
257	0.10587	0.686581	125.85	0.951011	0.299978	0.50522	319.175				257	0.0983795	0.673624	134.305	1.04577	0.299994	0.865707	141.433				257	0.0911374	0.699332	153.474	0.817008	0.299955	0.507506	228.589
258	0.106583	0.686595	126.132	0.951333	0.299987	0.504815	302.315				258	0.0968906	0.673637	134.018	1.04494	0.29991	0.865621	161.517				258	0.0901518	0.699664	153.344	0.81565	0.299961	0.506198	274.959
259	0.106072	0.687211	126.28	0.949423	0.29999	0.504652	328.028				259	0.0978191	0.67413	132.657	1.04772	0.299722	0.865638	162.338				259	0.0916502	0.699873	153.491	0.817098	0.299984	0.50451	285.924
260	0.106347	0.686583	126.349	0.948296	0.299963	0.50481	315.122				260	0.0963237	0.674811	133.714	1.04697	0.299856	0.866055	158.275				260	0.0912131	0.699771	153.311	0.816322	0.299943	0.501462	265.753
261	0.105681	0.687616	126.14	0.940844	0.299995	0.504938	297.093				261	0.0965884	0.676257	133.274	1.04496	0.299916	0.866761	144.814				261	0.0897821	0.699907	153.4	0.816767	0.299989	0.500688	284.865
262	0.106724	0.688025	126.127	0.935523	0.299917	0.506743	325.08				262	0.0978102	0.67635	131.298	1.04842	0.299938	0.865785	139.468				262	0.0865676	0.699786	153.619	0.816132	0.299894	0.50094	264.373
263	0.104726	0.687977	125.904	0.934883	0.299986	0.506729	315.334				263	0.0989216	0.675509	130.076	1.053	0.299919	0.865539	135.558				263	0.0876586	0.699968	153.497	0.815351	0.299862	0.500759	268.802
264	0.103796	0.688646	125.655	0.933125	0.299938	0.506798	300.767				264	0.0962689	0.676363	129.035	1.05193	0.299862	0.865251	156.584				264	0.0895551	0.699917	153.394	0.815879	0.3	0.50047	238.521
265	0.106657	0.688752	126.059	0.932748	0.29998	0.507092	294.325				265	0.0960502	0.675063	127.565	1.05484	0.299933	0.865416	154.649				265	0.089697	0.699266	152.098	0.816581	0.299977	0.499893	284.296
266	0.104864	0.688301	125.847	0.933742	0.299913	0.506817	327.364				266	0.0996579	0.675465	126.177	1.05727	0.299961	0.865665	141.037				266	0.0846712	0.698878	152.407	0.814493	0.299963	0.500008	260.697
267	0.105807	0.688158	125.949	0.930356	0.299989	0.507137	304.995				267	0.0985616	0.675476	125.48	1.05787	0.299946	0.86573	159.627				267	0.0865621	0.699056	152.125	0.813982	0.299978	0.496467	236.644
268	0.106636	0.688157	125.859	0.930882	0.3	0.506363	305.159				268	0.0983685	0.675035	126.207	1.05624	0.299872	0.865709	155.024				268	0.0857052	0.697978	151.323	0.812276	0.299947	0.48327	261.883
269	0.106362	0.688816	125.851	0.933829	0.299935	0.506087	344.655				269	0.0992359	0.674641	126.111	1.05652	0.299771	0.865432	143.007				269	0.0888513	0.697638	150.437	0.80841	0.299928	0.485422	270.111
270	0.105995	0.688776	125.809	0.934149	0.3	0.506823	344.68				270	0.098839	0.67434	125.839	1.05799	0.299869	0.865596	136.978				270	0.0940912	0.699575	149.881	0.808392	0.299943	0.493051	302.281
271	0.105908	0.688926	125.829	0.93391	0.3	0.506679	306.614				271	0.0998512	0.674962	125.228	1.05925	0.299773	0.865426	146.664				271	0.0980159	0.699957	150.39	0.808449	0.299948	0.49894	282.888
272	0.104917	0.689116	125.816	0.934936	0.299953	0.506757	336.596				272	0.0995118	0.675725	123.625	1.06121	0.299938	0.865265	149.569				272	0.0990677	0.699949	149.314	0.810799	0.299894	0.498024	313.542
273	0.106156	0.689203	125.802	0.935248	0.3	0.506731	316.527				273	0.0993067	0.677962	121.976	1.05981	0.299887	0.865218	150.343				273	0.0996378	0.699653	148.181	0.809522	0.299959	0.496908	281.55
274	0.104709	0.688247	125.855	0.934812	0.299818	0.507199	305.782				274	0.0989468	0.681043	120.804	1.05886	0.299912	0.865649	144.379				274	0.099694	0.699698	148.386	0.810475	0.299953	0.49547	312.615
275	0.105299	0.687686	125.852	0.934965	0.299894	0.507625	303.92				275	0.0990128	0.681551	120.527	1.05852	0.299828	0.865753	141.187				275	0.0984242	0.6998	147.731	0.810853	0.299821	0.494996	288.352
276	0.104571	0.688847	125.914	0.933301	0.299947	0.50943	315.437				276	0.0981745	0.68354	120.177	1.05629	0.299813	0.865643	141.909				276	0.0995938	0.699964	149.173	0.80748	0.29966	0.494013	295.395
277	0.101715	0.688052	125.86	0.933204	0.3	0.509073	295.531				277	0.0972177	0.682307	119.901	1.05706	0.299661	0.864927	153.151				277	0.0989399	0.699868	148.8	0.809334	0.299855	0.49216	301.174
278	0.105669	0.688454	125.788	0.93401	0.299928	0.511366	312.463				278	0.0976158	0.684685	120.425	1.05492	0.299745	0.865155	166.398				278	0.0991519	0.699982	149.754	0.810897	0.299925	0.488817	322.684
279	0.105899	0.689215	125.761	0.939049	0.299964	0.508712	311.894				279	0.0973017	0.687457	120.007	1.05221	0.299702	0.865303	156.4				279	0.0992875	0.699647	149.022	0.815072	0.299962	0.488558	314.658
280	0.105126	0.688884	125.771	0.936402	0.299991	0.507776	302.492				280	0.0973655	0.685647	119.535	1.05454	0.29987	0.865215	142.975				280	0.0983563	0.699795	146.216	0.818588	0.299983	0.490096	293.428
281	0.102907	0.688265	125.827	0.938244	0.299959	0.509072	306.287				281	0.0959679	0.685016	119.594	1.05512	0.299802	0.864959	138.912				281	0.0942728	0.699725	145.488	0.818307	0.299981	0.48886	282.369
282	0.100647	0.689195	125.774	0.939673	0.299987	0.508733	302.171				282	0.0993849	0.680445	118.769	1.06066	0.299938	0.864167	148.058				282	0.0953725	0.699979	142.71	0.82449	0.299964	0.489483	275.866
283	0.101642	0.689123	125.488	0.941695	0.299984	0.506703	302.741				283	0.0990675	0.679287	118.73	1.06216	0.299897	0.863662	154.327				283	0.0938245	0.699723	142.094	0.824047	0.299945	0.488582	287.192
284	0.102136	0.689988	125.67	0.942358	0.299898	0.506754	285.127				284	0.0989283	0.680896	118.881	1.06041	0.299771	0.861602	157.63				284	0.0945438	0.699572	141.15	0.821857	0.299975	0.48778	285.295
285	0.104091	0.690755	125.747	0.94222	0.299997	0.50672	293.529				285	0.0993544	0.681418	119.278	1.06187	0.299469	0.855397	156.159				285	0.0947154	0.699919	141.179	0.826509	0.29989	0.490078	281.408
286	0.104954	0.690776	125.709	0.942657	0.299981	0.506256	312.49				286	0.0992153	0.683444	119.241	1.05803	0.299683	0.853554	149.384				286	0.093699	0.699469	140.147	0.826889	0.299741	0.49006	265.975
287	0.106008	0.690022	125.787	0.94142	0.299914	0.505057	308.654				287	0.0983782	0.685977	119.229	1.05508	0.299395	0.850807	152.713				287	0.094317	0.699249	138.129	0.825248	0.299568	0.491872	300.859
288	0.103481	0.690542	125.798	0.94164	0.299992	0.504987	307.134				288	0.0958689	0.684562	119.166	1.05724	0.299612	0.846525	153.268				288	0.0949529	0.699865	134.914	0.826267	0.299841	0.490302	287.582
289	0.106559	0.690294	125.76	0.941966	0.299988	0.504719	305.123				289	0.0975341	0.684055	119.097	1.05705	0.299762	0.846487	147.421				289	0.0987203	0.699433	131.586	0.826154	0.299946	0.488764	281.482
290	0.105891	0.6889	125.68	0.94153	0.299922	0.505063	302.342				290	0.0978201	0.684566	119.025	1.05644	0.299715	0.845506	145.081				290	0.0979074	0.699245	129.183	0.825152	0.3	0.487736	277.501
291	0.103508	0.690006	125.732	0.941848	0.3	0.505722	294.631				291	0.0975642	0.68433	119.028	1.05724	0.299843	0.844345	161.097				291	0.0968242	0.699591	128.992	0.825281	0.299993	0.486936	331.361
292	0.105114	0.690787	125.716	0.941678	0.299983	0.506973	320.956				292	0.0969423	0.680916	118.878	1.06111	0.29983	0.840795	157.607				292	0.095479	0.69979	128.063	0.826498	0.3	0.486713	312.382
293	0.10485	0.694196	125.85	0.941106	0.299986	0.507628	318.635				293	0.0977293	0.681095	118.945	1.06168	0.299928	0.834606	148.747				293	0.0914663	0.699857	128.58	0.82688	0.299956	0.486603	282.4
294	0.10372	0.694178	125.854	0.940917	0.299978	0.506524	303.24				294	0.0970964	0.68319	119.045	1.05872	0.299951	0.830144	160.491				294	0.0931593	0.699549	130.176	0.823628	0.299977	0.486586	255.787
295	0.102666	0.695157	125.774	0.942292	0.299941	0.504641	296.962				295	0.0969153	0.685079	119.153	1.05678	0.299988	0.829935	147.546				295	0.0939635	0.699679	128.643	0.825369	0.299985	0.486008	309.732
296	0.105573	0.695876	125.7	0.942009	0.299806	0.505578	294.63				296	0.0970506	0.685927	119.141	1.0546	0.299975	0.819814	155.271				296	0.0966923	0.699794	129.216	0.822105	0.299846	0.486132	293.079
297	0.10476	0.695115	125.838	0.942008	0.299965	0.50663	303.283				297	0.0989493	0.689059	119.274	1.05261	0.299977	0.798613	164.045				297	0.094536	0.699825	127.825	0.826818	0.299845	0.486422	303.663
298	0.104605	0.695669	126.065	0.941672	0.299979	0.506996	294.853				298	0.0987447	0.688703	119.301	1.05353	0.299982	0.794835	168.241				298	0.0948641	0.699733	125.715	0.826592	0.29997	0.486131	270.831
299	0.105431	0.695829	125.674	0.940938	0.3	0.505809	331.896				299	0.098748	0.687869	119.298	1.05818	0.299988	0.760597	174.977				299	0.0982867	0.6999	124.123	0.829126	0.299895	0.486126	320.279
300	0.104923	0.695413	125.709	0.93664	0.299994	0.505903	340.25				300	0.0985136	0.688705	119.282	1.05633	0.299972	0.72713	184.084				300	0.0981092	0.699949	123.772	0.829745	0.299998	0.486035	300.849
301	0.105502	0.696129	125.059	0.940391	0.3	0.502591	317.655				301	0.0992365	0.690676	119.301	1.05485	0.299938	0.700278	186.031				301	0.0993091	0.699956	122.977	0.831215	0.299931	0.4861	292.595
302	0.104661	0.696468	125.243	0.936745	0.299995	0.503476	335.847				302	0.0986475	0.691403	119.278	1.05265	0.299888	0.675693	205.653				302	0.0993594	0.699973	121.823	0.83008	0.299995	0.486313	288.553
303	0.104517	0.695691	125.735	0.93366	0.299958	0.498821	334.563				303	0.0998022	0.692633	119.249	1.05075	0.3	0.660475	225.949				303	0.099054	0.699937	122.192	0.830538	0.299954	0.486215	316.688
304	0.105248	0.695975	125.873	0.929184	0.299921	0.499061	330.714				304	0.0989869	0.692335	119.29	1.04961	0.299959	0.651709	229.159				304	0.0991678	0.699947	120.945	0.834873	0.299827	0.487406	284.615
305	0.105259	0.695696	125.879	0.922796	0.299988	0.499784	313.987				305	0.0978943	0.69261	119.333	1.04889	0.299937	0.626682	227.337				305	0.0979539	0.699746	120.741	0.836213	0.299622	0.487027	281.064
306	0.105268	0.695929	125.86	0.920538	0.29996	0.49962	325.179				306	0.0994098	0.694466	119.38	1.04675	0.299987	0.615964	241.912				306	0.098471	0.699461	120.601	0.838451	0.29942	0.486249	298.774
307	0.103373	0.695628	125.934	0.920902	0.3	0.498573	306.49				307	0.0994132	0.693651	119.383	1.04737	0.3	0.607913	230.771				307	0.0984691	0.699807	120.505	0.828273	0.299733	0.485866	274.868
308	0.102825	0.694573	126.006	0.918913	0.299996	0.496815	325.02				308	0.0988041	0.694572	119.389	1.04692	0.299993	0.613382	247.036				308	0.0975442	0.699918	120.367	0.827766	0.299973	0.485417	324.635
309	0.102774	0.694855	126.082	0.91923	0.299996	0.497502	324.463				309	0.0981881	0.694795	119.373	1.04729	0.299971	0.609044	243.913				309	0.0969654	0.699645	120.375	0.827013	0.299894	0.485772	293.44
310	0.0998986	0.694908	126.038	0.923197	0.299847	0.498904	281.663				310	0.0965963	0.696805	119.407	1.04512	0.299998	0.602262	244.132				310	0.095656	0.698937	120.624	0.829472	0.299978	0.485752	285.36
311	0.104465	0.694827	126.108	0.91365	0.299756	0.497526	272.363				311	0.0952824	0.696758	119.469	1.0453	0.299981	0.60455	244.137				311	0.0979056	0.698894	120.674	0.830503	0.299982	0.485927	290.022
312	0.10478	0.695707	125.821	0.904835	0.299999	0.493553	320.719				312	0.0957269	0.696084	119.374	1.04595	0.299949	0.596382	226.123				312	0.0972353	0.699807	120.636	0.829427	0.299843	0.486643	324.31
313	0.103138	0.696445	125.738	0.903676	0.299998	0.493844	321.848				313	0.0997073	0.69685	119.293	1.04574	0.299851	0.590831	250.245				313	0.0956574	0.699791	120.648	0.82948	0.299815	0.485511	280.934
314	0.104384	0.695238	125.016	0.902561	0.299977	0.496695	292.874				314	0.0980958	0.697641	119.455	1.04584	0.299945	0.57924	244.47				314	0.0969037	0.699966	120.595	0.829919	0.299758	0.485388	289.42
315	0.104367	0.695205	125.018	0.901905	0.3	0.499092	321.376				315	0.0994176	0.698872	119.429	1.04368	0.299876	0.573347	240.396				315	0.0966137	0.699839	120.623	0.830497	0.299698	0.48497	291.354
316	0.105823	0.696461	123.719	0.905234	0.3	0.493964	317.673				316	0.0982972	0.699665	119.273	1.04373	0.299858	0.56079	242.26				316	0.0952718	0.699589	120.809	0.829249	0.299629	0.485332	327.394
317	0.106158	0.695778	122.435	0.911889	0.299901	0.489644	316.82				317	0.099064	0.699648	119.332	1.04437	0.299753	0.559786	280.892				317	0.096425	0.699102	120.787	0.828618	0.298618	0.487208	260.97
318	0.105549	0.696026	121.295	0.913907	0.299951	0.491451	366.503				318	0.0977156	0.699907	119.465	1.0455	0.299744	0.556693	246.135				318	0.0931748	0.698955	120.647	0.828514	0.299146	0.48374	289.444
319	0.104913	0.697095	116.987	0.93202	0.299959	0.490376	318.662				319	0.0993614	0.699991	119.249	1.04495	0.29979	0.551925	286.282				319	0.0942484	0.699668	120.778	0.829003	0.299972	0.485004	283.728
320	0.105071	0.696823	116.229	0.933491	0.299964	0.490103	287.197				320	0.0985832	0.699929	119.484	1.04312	0.299793	0.548557	253.582				320	0.0952335	0.699973	120.652	0.828984	0.299969	0.484033	307.204
321	0.106442	0.697109	115.744	0.935518	0.299523	0.490135	319.394				321	0.0984709	0.699715	119.454	1.04078	0.299304	0.547681	257.053				321	0.093808	0.699783	120.649	0.829312	0.299816	0.484429	278.345
322	0.104862	0.697378	115.234	0.938863	0.299907	0.488847	313.544				322	0.0985475	0.699764	119.458	1.04162	0.299361	0.54839	252.93				322	0.090452	0.699548	120.713	0.829916	0.299877	0.483772	275.781
323	0.105549	0.696954	115.32	0.939313	0.299814	0.489076	318.461				323	0.0985466	0.699734	119.501	1.04228	0.299494	0.552782	277.553				323	0.0933871	0.699973	120.551	0.828375	0.299731	0.48569	261.824
324	0.105731	0.696699	115.504	0.938666	0.299778	0.490035	309.335				324	0.0974213	0.699429	119.432	1.0414	0.299253	0.552321	252.454				324	0.0957538	0.699953	120.632	0.8275	0.299728	0.485556	292.226
325	0.102564	0.698383	114.718	0.937693	0.299778	0.492497	301.118				325	0.0977331	0.699308	119.325	1.04162	0.299233	0.551168	291.039				325	0.0943599	0.699922	120.701	0.82754	0.299552	0.485788	313.027
326	0.0993133	0.698461	114.979	0.937657	0.3	0.489658	305.53				326	0.0960431	0.698663	119.375	1.04161	0.299695	0.538981	267.944				326	0.0944602	0.69978	120.746	0.827413	0.299591	0.485823	285.394
327	0.105646	0.699109	114.731	0.939582	0.299953	0.483605	311.853				327	0.0957845	0.698028	119.408	1.04137	0.299993	0.525012	282.758				327	0.0956336	0.699784	120.655	0.826682	0.299767	0.485991	277.862
328	0.105622	0.699235	114.542	0.940643	0.299952	0.484419	322.412				328	0.0995277	0.69771	119.337	1.04138	0.299966	0.520825	276.729				328	0.092862	0.699887	120.609	0.829528	0.299856	0.486478	332.04
329	0.106465	0.698803	114.147	0.940738	0.299973	0.484679	318.414				329	0.0993698	0.698005	119.249	1.04142	0.2999	0.520921	284.021				329	0.0940266	0.699873	120.675	0.828122	0.299897	0.486534	281.34
330	0.106453	0.698658	113.713	0.940917	0.299974	0.484017	343.859				330	0.0975554	0.698795	119.267	1.04206	0.3	0.506647	283.394				330	0.091611	0.699799	120.611	0.82908	0.299937	0.486586	275.506
331	0.105833	0.699091	113.731	0.940863	0.299909	0.483947	335.768				331	0.0974352	0.699023	119.186	1.04102	0.299981	0.494322	273.34				331	0.0948997	0.699072	120.563	0.829441	0.299969	0.48688	292.872
332	0.10647	0.699963	113.03	0.942068	0.299887	0.482733	325.118				332	0.0972074	0.698948	119.232	1.04136	0.29999	0.49125	300.976				332	0.0949341	0.69995	120.277	0.829599	0.299984	0.487748	299.73
333	0.106756	0.699743	112.856	0.942052	0.299951	0.482034	316.741				333	0.0986251	0.69856	119.264	1.04115	0.299998	0.497798	273.349				333	0.0968375	0.699978	119.804	0.832222	0.299986	0.486777	300.834
334	0.106003	0.69947	112.599	0.942756	0.299952	0.480252	330.088				334	0.0975555	0.698327	119.163	1.04142	0.299975	0.491048	320.359				334	0.0967459	0.699776	119.51	0.830772	0.299916	0.486845	301.604
335	0.102423	0.699734	112.566	0.944284	0.299929	0.479439	321.036				335	0.0982809	0.698329	118.993	1.04158	0.29992	0.482986	297.092				335	0.0976426	0.699686	119.832	0.831324	0.299747	0.486491	315.392
336	0.10296	0.699605	112.56	0.942007	0.299969	0.478195	346.679				336	0.0982405	0.699162	118.871	1.0413	0.299924	0.48414	316.901				336	0.0991329	0.699356	119.753	0.831873	0.299711	0.486989	295.543
337	0.103883	0.699324	112.745	0.941502	0.299979	0.479024	315.504				337	0.0988304	0.699095	118.681	1.04481	0.299836	0.494328	319.884				337	0.0989844	0.698388	119.859	0.831725	0.29942	0.487391	328.325
338	0.103393	0.699443	112.859	0.941546	0.3	0.477958	315.007				338	0.099312	0.699575	118.571	1.0417	0.299919	0.488238	298.095				338	0.0977168	0.698262	119.953	0.832488	0.299986	0.487084	300.721
339	0.105449	0.699423	112.597	0.941814	0.299954	0.471115	358.911				339	0.0970979	0.699748	118.614	1.0413	0.299919	0.478248	337.644				339	0.0984193	0.697774	119.723	0.831867	0.299992	0.485402	311.569
340	0.103507	0.6992	112.644	0.939773	0.299972	0.468275	325.285				340	0.0972067	0.699616	118.544	1.04194	0.299794	0.476952	302.743				340	0.0989337	0.694248	118.533	0.830075	0.299967	0.480708	302.176
341	0.105063	0.699179	112.955	0.939735	0.299935	0.473233	316.568				341	0.0965455	0.699616	118.353	1.04382	0.299679	0.475458	306.041				341	0.0990791	0.696367	118.501	0.829656	0.299986	0.473555	309.862
342	0.104089	0.699622	112.828	0.938223	0.299986	0.462362	327.944				342	0.0976181	0.699056	118.175	1.04367	0.299618	0.474624	314.553				342	0.0993161	0.69512	117.985	0.829159	0.299967	0.475634	322.004
343	0.103634	0.698376	112.433	0.937929	0.29996	0.447177	389.912				343	0.0963787	0.698642	118.077	1.04256	0.299979	0.474662	303.301				343	0.0992964	0.69595	117.898	0.830531	0.299961	0.475472	305.122
344	0.103569	0.699321	112.475	0.939279	0.299878	0.440036	357.235				344	0.0962421	0.698463	117.487	1.04665	0.299991	0.474509	319.566				344	0.0989362	0.698114	117.759	0.829704	0.3	0.472295	322.744
345	0.104998	0.698881	112.449	0.940746	0.29996	0.432017	354				345	0.0940979	0.699406	117.034	1.04892	0.299984	0.475198	314.561				345	0.0995378	0.698413	117.428	0.829788	0.29999	0.474042	331.665
346	0.105425	0.698544	112.449	0.940628	0.299867	0.432193	357.948				346	0.0928554	0.699214	117.38	1.04296	0.299986	0.475195	300.427				346	0.0986805	0.698803	117.044	0.829414	0.299958	0.472025	300.321
347	0.108173	0.699258	112.584	0.939867	0.299835	0.43418	369.491				347	0.0949694	0.6991	117.982	1.04034	0.299949	0.475771	280.757				347	0.0997579	0.698675	116.213	0.828348	0.299961	0.469892	319.631
348	0.107512	0.699871	112.578	0.940872	0.29981	0.433761	390.042				348	0.0968022	0.69906	117.362	1.04096	0.299915	0.475672	275.582				348	0.0997812	0.69721	116.117	0.827807	0.29995	0.469131	337.852
349	0.104685	0.699902	112.712	0.941242	0.299986	0.429668	363.069				349	0.0984144	0.699099	117.057	1.04172	0.299696	0.474374	318.305				349	0.0975437	0.69769	115.467	0.827703	0.299962	0.469199	310.346
350	0.109686	0.699589	112.757	0.941104	0.299946	0.434689	369.512				350	0.0982379	0.698465	117.065	1.04188	0.299933	0.473942	323.928				350	0.0988978	0.699411	115.025	0.825514	0.299941	0.470111	315.201
351	0.111415	0.699967	112.658	0.940847	0.299981	0.428947	389.111				351	0.0993033	0.698688	116.847	1.04074	0.299903	0.474527	310.964				351	0.0994172	0.69994	114.448	0.825243	0.299742	0.468335	298.7
352	0.109184	0.699732	112.669	0.942154	0.299948	0.410905	416.889				352	0.0988523	0.698714	116.683	1.04158	0.299915	0.475705	286.503				352	0.0973303	0.699756	114.375	0.824449	0.299908	0.469032	304.223
353	0.110032	0.699933	112.698	0.942001	0.299984	0.39241	404.019				353	0.099445	0.698194	116.357	1.04101	0.299921	0.474898	299.812				353	0.0974371	0.699725	114.061	0.824241	0.299686	0.471262	311.014
354	0.110751	0.699832	112.682	0.942351	0.299999	0.382877	417.792				354	0.0994907	0.697578	116.321	1.04252	0.299726	0.475048	305.587				354	0.0993291	0.699973	113.722	0.82426	0.299804	0.471813	305.615
355	0.109931	0.699741	112.642	0.942063	0.299991	0.372104	425.807				355	0.0989068	0.698388	115.969	1.0425	0.299565	0.475125	311.249				355	0.0990255	0.699835	113.506	0.82399	0.299644	0.470401	325.903
356	0.109269	0.699906	112.663	0.945489	0.299888	0.366406	426.861				356	0.0976758	0.698101	115.807	1.04075	0.299696	0.475072	305.179				356	0.0990188	0.699943	112.951	0.823501	0.299625	0.470076	298.901
357	0.107461	0.699801	112.563	0.948964	0.3	0.361884	440.114				357	0.0995366	0.699013	115.516	1.04186	0.299937	0.475081	310.502				357	0.098406	0.699808	113.152	0.821615	0.299901	0.464553	322.395
358	0.107306	0.699879	112.552	0.952695	0.3	0.354393	461.061				358	0.09959	0.699333	114.541	1.03901	0.299992	0.474836	312.974				358	0.100044	0.699397	112.597	0.820858	0.299971	0.462467	334.725
359	0.106406	0.699853	112.544	0.947565	0.299868	0.354039	473.715				359	0.0996559	0.698976	113.956	1.03768	0.299967	0.475315	311.782				359	0.0982217	0.699926	112.532	0.819025	0.299956	0.46279	321.061
360	0.105439	0.699865	112.548	0.951266	0.299923	0.354939	458.234				360	0.0983119	0.699591	114.573	1.03882	0.299934	0.475079	299.647				360	0.100287	0.699874	111.808	0.817322	0.299981	0.463628	327.4
361	0.106945	0.69994	112.619	0.948811	0.299318	0.354797	449.061				361	0.0985137	0.699936	114.524	1.04114	0.299957	0.474967	297.827				361	0.0992106	0.69945	112.282	0.816549	0.3	0.459857	316.465
362	0.106454	0.699968	112.644	0.943201	0.299998	0.354479	449.053				362	0.0989615	0.69998	114.446	1.04133	0.299871	0.474997	311.191				362	0.097949	0.699473	113.061	0.818993	0.299987	0.460777	338.465
363	0.106642	0.699883	112.541	0.94436	0.299989	0.351356	431.374				363	0.0984017	0.699808	113.766	1.04188	0.299904	0.475216	329.46				363	0.0942327	0.699396	113.787	0.820361	0.299956	0.459314	306.384
364	0.106766	0.699876	112.595	0.94403	0.29998	0.350896	468.205				364	0.0992589	0.699951	113.585	1.04266	0.299979	0.474992	312.247				364	0.0965869	0.699933	113.421	0.821061	0.299989	0.460241	315.569
365	0.106534	0.699916	112.604	0.943235	0.299908	0.350417	458.837				365	0.0988991	0.699905	113.508	1.04372	0.299642	0.475038	297.027				365	0.0975765	0.699738	113.331	0.822088	0.299958	0.460363	313.022
366	0.105847	0.699543	112.553	0.945333	0.29991	0.3518	420.533				366	0.0996349	0.69899	112.876	1.04398	0.299632	0.475091	294.696				366	0.0994379	0.699536	113.809	0.820731	0.299913	0.460234	294.184
367	0.102873	0.699866	112.577	0.947647	0.299919	0.348608	458.924				367	0.098493	0.699319	112.002	1.0406	0.299981	0.475236	315.635				367	0.09917	0.699138	113.516	0.821364	0.29998	0.460312	296.839
368	0.100875	0.699095	112.697	0.945541	0.3	0.350418	417.561				368	0.0995047	0.699837	111.846	1.04133	0.299992	0.475494	339.435				368	0.0981956	0.6992	113.334	0.821539	0.299977	0.460921	341.176
369	0.105765	0.699973	112.53	0.944705	0.3	0.350308	446.714				369	0.0997355	0.699927	110.849	1.04129	0.299832	0.475109	297.16				369	0.0971722	0.699736	112.746	0.820911	0.299959	0.460845	319.667
370	0.10292	0.69993	112.451	0.944748	0.299956	0.353516	457.738				370	0.0987802	0.699869	110.556	1.04136	0.299946	0.475035	305.232				370	0.0971941	0.698838	111.687	0.820109	0.299994	0.460815	322.012
371	0.0989292	0.69984	112.81	0.943525	0.299991	0.352845	434.681				371	0.0984247	0.699711	110.764	1.04122	0.299933	0.474627	286.353				371	0.098334	0.697695	111.505	0.821722	0.299966	0.459667	330.445
372	0.0937299	0.699988	112.862	0.941761	0.299925	0.351331	407.216				372	0.0993343	0.699884	110.493	1.04195	0.299898	0.474739	332.792				372	0.0986714	0.697111	111.257	0.820248	0.299984	0.460237	317.531
373	0.097517	0.699822	112.69	0.940652	0.29997	0.352076	373.811				373	0.0980716	0.699911	110.353	1.04133	0.299936	0.472749	300.147				373	0.0995981	0.695791	110.586	0.819102	0.299962	0.460225	335.193
374	0.106047	0.699929	112.223	0.942201	0.29998	0.344164	432.187				374	0.0993569	0.699829	110.766	1.0412	0.299982	0.469362	317.219				374	0.0994227	0.696839	110.92	0.819018	0.299963	0.460417	313.463
375	0.101435	0.699278	112.308	0.942369	0.299993	0.345128	436.531				375	0.0997539	0.699831	111.15	1.04269	0.299998	0.465533	325.497				375	0.0996299	0.698927	110.359	0.819323	0.299966	0.460267	347.299
376	0.106966	0.699924	112.268	0.942009	0.299955	0.336432	506.623				376	0.099451	0.699158	111.122	1.04465	0.299906	0.461511	309.024				376	0.0998356	0.699141	110.17	0.820905	0.299972	0.460347	309.298
377	0.106157	0.699971	112.383	0.941829	0.3	0.335816	475.486				377	0.0986641	0.699613	110.519	1.04823	0.29983	0.459177	326.415				377	0.0996108	0.698681	110.081	0.8217	0.299993	0.46025	325.716
378	0.105641	0.699645	112.475	0.941491	0.299988	0.332569	460.247				378	0.0977782	0.69968	110.004	1.04737	0.299899	0.456662	323.361				378	0.0994842	0.698893	109.931	0.82252	0.299944	0.460237	305.253
379	0.102484	0.699361	112.432	0.942143	0.299937	0.332207	471.616				379	0.0995165	0.699833	109.809	1.04302	0.299925	0.459081	318.281				379	0.0980725	0.699502	109.243	0.822129	0.299948	0.460275	333.775
380	0.10258	0.699431	112.376	0.93963	0.3	0.327175	473.15				380	0.0997254	0.699956	110.155	1.04181	0.299914	0.447377	309.319				380	0.0961209	0.699392	109.222	0.823163	0.299939	0.460302	330.77
381	0.107403	0.698915	112.268	0.937377	0.299968	0.322211	479.136				381	0.0993177	0.699947	110.138	1.04155	0.299964	0.444885	344.78				381	0.0988555	0.699894	109.602	0.822213	0.299964	0.460095	335.658
382	0.107124	0.699186	112.328	0.93983	0.299874	0.319063	514.48				382	0.0998825	0.699902	110.166	1.04122	0.299986	0.44543	344.993				382	0.097063	0.699868	108.879	0.820475	0.299987	0.460209	316.811
383	0.107764	0.699543	112.255	0.939712	0.298629	0.320742	503.121				383	0.0995256	0.699955	110.558	1.04162	0.299943	0.439685	341.906				383	0.0970821	0.699919	108.779	0.819639	0.299943	0.460374	302.127
384	0.107876	0.699754	112.375	0.939895	0.299584	0.319252	484.845				384	0.0988587	0.699955	110.607	1.04114	0.29996	0.439923	337.689				384	0.0929661	0.699967	108.369	0.819248	0.299826	0.460489	303.652
385	0.106776	0.699892	112.36	0.939798	0.299677	0.316883	553.926				385	0.0984852	0.699962	110.518	1.04204	0.3	0.438081	327.738				385	0.0907251	0.699882	108.253	0.818853	0.3	0.460723	298.751
386	0.105027	0.699613	112.497	0.945159	0.299556	0.31265	492.643				386	0.0992937	0.699771	110.814	1.04252	0.3	0.436872	335.239				386	0.0932098	0.699871	108.377	0.818173	0.299983	0.460917	308.471
387	0.104728	0.699715	112.744	0.951743	0.299896	0.312615	501.829				387	0.0973807	0.699924	110.724	1.0434	0.299978	0.437336	357.753				387	0.0971061	0.69971	108.71	0.81857	0.299942	0.461347	315.369
388	0.104587	0.699848	112.653	0.954708	0.3	0.313723	532.217				388	0.0972986	0.699953	110.379	1.04164	0.299905	0.437427	304.7				388	0.0990852	0.699401	108.036	0.818831	0.299711	0.461111	324.232
389	0.104348	0.69994	112.569	0.945955	0.3	0.312843	526.487				389	0.0992683	0.69995	110.717	1.04094	0.299961	0.439467	342.692				389	0.0984671	0.699863	107.678	0.819175	0.299286	0.460331	297.994
390	0.103318	0.699931	112.335	0.945445	0.299963	0.31272	477.78				390	0.0965998	0.699872	110.635	1.04074	0.299963	0.435011	337.968				390	0.0984398	0.69988	107.497	0.819652	0.298936	0.460382	323.791
391	0.0997297	0.699808	112.11	0.941691	0.299807	0.312562	437.912				391	0.0939853	0.699944	111.16	1.04048	0.299904	0.436873	325.331				391	0.0942519	0.699608	107.125	0.819007	0.299015	0.460255	310.097
392	0.104783	0.699627	112.863	0.941383	0.299559	0.31269	504.334				392	0.0987886	0.699877	109.736	1.03954	0.299876	0.432908	347.722				392	0.0967026	0.699733	107.121	0.819307	0.299564	0.459333	299.704
393	0.102186	0.699697	112.491	0.941674	0.299914	0.31279	464.606				393	0.0989689	0.699898	109.824	1.04043	0.299893	0.433213	322.985				393	0.097974	0.699721	107.646	0.819833	0.299794	0.46056	293.149
394	0.0986193	0.699342	112.332	0.950749	0.3	0.313187	468.425				394	0.0978526	0.699681	109.403	1.04106	0.29996	0.432425	331.826				394	0.0993067	0.699924	107.786	0.819367	0.299	0.460683	306.956
395	0.100887	0.69963	112.185	0.959281	0.299927	0.312794	518.416				395	0.0989769	0.699092	108.246	1.03885	0.299973	0.432524	349.416				395	0.0981078	0.699798	107.875	0.820271	0.299503	0.460809	332.498
396	0.107652	0.699581	112.094	0.949755	0.299971	0.31264	489.759				396	0.0960737	0.699113	107.791	1.03957	0.299913	0.431744	316.909				396	0.098266	0.699594	107.48	0.8202	0.299493	0.461853	287.164
397	0.109227	0.699359	112.133	0.938229	0.299867	0.312666	520.234				397	0.0996425	0.698573	107.618	1.04092	0.299875	0.432613	320.807				397	0.0992678	0.699557	107.542	0.820821	0.299831	0.4612	310.592
398	0.109278	0.699868	112.154	0.936354	0.299866	0.312658	524.866				398	0.0996031	0.699032	107.243	1.04288	0.299953	0.432984	342.635				398	0.0985086	0.69922	107.548	0.819944	0.299837	0.460261	333.815
399	0.109286	0.698978	112.147	0.930711	0.29994	0.312649	482.714				399	0.0997593	0.698884	107.864	1.04569	0.299946	0.432882	343.342				399	0.0972343	0.699001	107.413	0.820526	0.29987	0.46022	345.653
400	0.107826	0.699485	112.231	0.925965	0.299912	0.312516	508.346				400	0.0995397	0.699082	107.697	1.04233	0.3	0.432903	374.969				400	0.0977084	0.697924	107.018	0.823306	0.299785	0.460249	312.722
401	0.107282	0.699929	112.402	0.929351	0.299555	0.312834	533.024				401	0.100026	0.699898	107.401	1.04294	0.299944	0.432196	351.292				401	0.0982954	0.698886	107.01	0.824931	0.299834	0.460254	315.976
402	0.105904	0.699925	112.288	0.929597	0.299994	0.312685	451.585				402	0.0997767	0.699879	106.914	1.04126	0.299979	0.43078	351.734				402	0.0993904	0.699722	107.132	0.821044	0.299929	0.460259	316.503
403	0.109183	0.69983	112.162	0.932956	0.299959	0.312686	477.586				403	0.0983954	0.699693	106.884	1.04118	0.299809	0.431272	348.468				403	0.0990267	0.699457	106.763	0.82133	0.299761	0.460284	333.806
404	0.108885	0.699798	112.208	0.932592	0.299943	0.311917	576.688				404	0.0975966	0.699544	106.473	1.04135	0.299485	0.431378	329.138				404	0.0992953	0.699709	106.684	0.818746	0.29995	0.460217	308.013
405	0.108519	0.699983	111.952	0.928966	0.299969	0.312031	518.268				405	0.0997485	0.699508	106.607	1.04124	0.299962	0.426598	351.138				405	0.0982528	0.699935	106.784	0.818344	0.299724	0.460279	360.637
406	0.109909	0.699949	111.983	0.926882	0.299898	0.309558	579.837				406	0.101167	0.699547	106.123	1.04203	0.299936	0.425283	346.442				406	0.0998722	0.699973	106.572	0.817656	0.299633	0.460288	306.557
407	0.1102	0.699889	112.016	0.922144	0.299949	0.309503	561.732				407	0.101121	0.6996	106.122	1.04371	0.299849	0.424483	363.251				407	0.0982564	0.699737	107.261	0.818113	0.299682	0.460027	304.668
408	0.107738	0.699859	111.942	0.924238	0.299868	0.308497	463.046				408	0.0966884	0.69982	105.709	1.04116	0.2999	0.423607	349.164				408	0.0981021	0.699573	106.592	0.817403	0.298985	0.460228	313.83
409	0.106877	0.699645	111.838	0.915876	0.299945	0.30684	501.153				409	0.101775	0.699563	105.445	1.04025	0.299866	0.422869	355.983				409	0.0968276	0.699322	106.463	0.817852	0.299338	0.460469	322.137
410	0.108126	0.699068	111.685	0.909609	0.299944	0.30649	528.895				410	0.100553	0.699315	104.868	1.04118	0.299869	0.421303	345.685				410	0.0997551	0.699797	105.898	0.818163	0.298918	0.458704	330.316
411	0.109874	0.698946	111.546	0.910235	0.299917	0.301492	542.015				411	0.101571	0.699174	104.873	1.04105	0.299901	0.421428	346.965				411	0.0996314	0.699583	105.716	0.818688	0.299538	0.454426	332.217
412	0.110363	0.699134	111.506	0.908173	0.299757	0.303031	533.579				412	0.102926	0.6991	103.84	1.04145	0.299946	0.423991	368.402				412	0.0986818	0.699866	104.953	0.819762	0.299997	0.444399	329.647
413	0.109494	0.698865	111.557	0.907795	0.299793	0.30171	531.965				413	0.102443	0.699628	103.421	1.04204	0.29997	0.423041	357.462				413	0.101286	0.699584	103.622	0.821199	0.299977	0.431938	346.514
414	0.107921	0.699342	111.35	0.902758	0.299806	0.301346	490.841				414	0.105538	0.699912	102.378	1.04448	0.299868	0.422904	374.473				414	0.101345	0.699925	101.69	0.821516	0.299984	0.42679	364.547
415	0.108654	0.69911	111.221	0.907573	0.299665	0.300428	515.254				415	0.105402	0.699941	102.235	1.04376	0.299981	0.423031	367.266				415	0.100849	0.699959	99.2336	0.821212	0.299929	0.423546	346.601
416	0.10818	0.699872	111.314	0.914299	0.299988	0.296988	569.789				416	0.10369	0.699775	102.545	1.04127	0.299974	0.423125	343.637				416	0.102047	0.699919	100.295	0.818872	0.299423	0.418044	370.61
417	0.108009	0.699476	111.286	0.909958	0.299953	0.297912	512.999				417	0.0999531	0.699675	101.938	1.04134	0.299955	0.42292	353.997				417	0.102887	0.699953	94.8605	0.819104	0.299977	0.414206	387.479
418	0.104672	0.699869	111.361	0.903468	0.299986	0.296633	523.428				418	0.0966613	0.699855	100.836	1.04095	0.29995	0.423267	353.379				418	0.103797	0.699909	92.452	0.819023	0.299953	0.409696	375.452
419	0.109704	0.699946	111.425	0.902065	0.299987	0.298142	524.566				419	0.0974022	0.699804	100.393	1.04225	0.299878	0.423862	320.613				419	0.103144	0.699841	91.206	0.818702	0.29949	0.405943	385.207
420	0.108919	0.699725	111.399	0.904749	0.299986	0.298474	524.473				420	0.0948226	0.699787	100.547	1.04148	0.299655	0.422734	345.612				420	0.103241	0.699822	87.2445	0.818981	0.299787	0.405671	389.979
421	0.103296	0.699787	111.786	0.89516	0.299928	0.295117	524.502				421	0.0983214	0.699899	100.269	1.04225	0.299745	0.421964	336.78				421	0.100083	0.699616	85.449	0.819067	0.3	0.40615	384.772
422	0.10085	0.69991	111.649	0.887285	0.299754	0.292776	513.571				422	0.101736	0.699953	99.9949	1.04062	0.299607	0.421844	344.701				422	0.101765	0.699272	83.8804	0.818922	0.299978	0.406505	362.094
423	0.109225	0.699939	111.849	0.887747	0.299954	0.292873	513.683				423	0.100407	0.699691	99.4448	1.03924	0.299421	0.422704	353.565				423	0.102136	0.699889	83.3112	0.818293	0.299844	0.406186	385.132
424	0.108221	0.699789	112.138	0.885707	0.299996	0.293133	527.814				424	0.101984	0.699155	99.7437	1.03867	0.299324	0.422683	316.612				424	0.0964097	0.699846	82.9074	0.818895	0.3	0.405955	358.197
425	0.108922	0.699635	112.039	0.878551	0.299985	0.293779	579.433				425	0.106609	0.699511	100.517	1.04017	0.299464	0.422353	347.316				425	0.0982435	0.699879	82.765	0.818724	0.299936	0.406088	371.194
426	0.109434	0.699599	111.876	0.878902	0.299998	0.293207	545.089				426	0.104325	0.699305	100.929	1.04087	0.299442	0.422599	344.62				426	0.100611	0.699984	82.5269	0.818883	0.299889	0.40544	355.524
427	0.107008	0.699285	112.007	0.878566	0.299991	0.290048	569.373				427	0.104878	0.699781	100.67	1.04134	0.299766	0.422487	354.417				427	0.0955821	0.699865	82.216	0.818394	0.299938	0.405431	370.455
428	0.105078	0.699987	111.938	0.86965	0.299956	0.291284	559.885				428	0.102624	0.699491	100.077	1.04244	0.299609	0.422275	358.769				428	0.0948834	0.699719	82.2381	0.818739	0.299953	0.405366	340.496
429	0.105931	0.6999	111.904	0.871676	0.299968	0.289503	494.703				429	0.100467	0.699568	100.009	1.04251	0.299641	0.422004	347.278				429	0.0999499	0.699536	82.2093	0.818638	0.3	0.405461	363.095
430	0.106085	0.699999	112.028	0.874394	0.299994	0.289221	536.198				430	0.0994836	0.69929	99.6373	1.04216	0.29933	0.42234	349.864				430	0.107329	0.699972	82.0723	0.819298	0.3	0.405588	416.697
431	0.101921	0.699984	112.127	0.863998	0.299966	0.288812	478.453				431	0.104923	0.698867	99.8785	1.04335	0.299651	0.42279	372.894				431	0.107478	0.699948	82.0292	0.817962	0.299999	0.405496	394.392
432	0.102591	0.699748	112.307	0.859927	0.299965	0.287189	490.309				432	0.103348	0.699201	99.8171	1.04147	0.299714	0.422595	374.901				432	0.106714	0.699674	82.1478	0.818364	0.299842	0.405527	402.122
433	0.104715	0.699909	112.11	0.859379	0.3	0.287539	529.645				433	0.105923	0.698842	99.4694	1.04153	0.299655	0.422725	395.091				433	0.104749	0.699874	82.1219	0.818179	0.299981	0.405613	407.559
434	0.107201	0.699933	112.183	0.857436	0.299962	0.28607	506.345				434	0.0991885	0.698858	100.666	1.04149	0.299654	0.423004	374.525				434	0.106424	0.699755	82.1304	0.818471	0.299966	0.40545	396.477
435	0.106684	0.699953	112.317	0.857098	0.299986	0.286357	586.122				435	0.105388	0.699784	100.556	1.04106	0.29964	0.423259	376.734				435	0.105034	0.699678	82.0203	0.818448	0.299835	0.405527	409.116
436	0.106469	0.699754	112.322	0.856856	0.299875	0.284875	525.318				436	0.108996	0.69951	99.4847	1.03933	0.299627	0.423502	380.213				436	0.10295	0.699058	82.1566	0.818716	0.299986	0.405547	381.507
437	0.102737	0.699753	112.08	0.860992	0.299942	0.284957	517.789				437	0.108343	0.699587	99.2013	1.03952	0.299643	0.423564	379.553				437	0.101767	0.699932	82.254	0.818446	0.299985	0.405613	365.264
438	0.100514	0.699925	112.057	0.862009	0.299989	0.284917	516.041				438	0.108766	0.699325	99.2539	1.04008	0.299683	0.4233	377.389				438	0.104119	0.699964	82.2326	0.818646	0.29993	0.406837	428.645
439	0.106191	0.699945	111.951	0.864963	0.299961	0.284018	588.185				439	0.106939	0.698805	99.4406	1.04136	0.299705	0.423187	383.157				439	0.104925	0.699969	82.2244	0.818418	0.299968	0.408151	393.933
440	0.106586	0.699611	111.983	0.863028	0.299956	0.284248	485.753				440	0.109307	0.698948	99.0348	1.0422	0.299718	0.424104	383.149				440	0.104548	0.69996	82.0516	0.818269	0.299932	0.405429	401.332
441	0.104105	0.698981	112.076	0.861377	0.299848	0.283748	517.229				441	0.108553	0.698843	98.6985	1.04052	0.299772	0.4252	380.578				441	0.105203	0.699942	82.0293	0.818499	0.299921	0.405575	365.855
442	0.101753	0.699159	112.102	0.859505	0.299989	0.284365	526.136				442	0.111069	0.69863	97.929	1.04288	0.299796	0.427857	360.342				442	0.106001	0.699557	81.8748	0.818288	0.299948	0.405459	436.567
443	0.0962239	0.699134	112.064	0.859774	0.299988	0.284234	478.407				443	0.110082	0.698526	98.1432	1.04528	0.299707	0.425675	394.07				443	0.104923	0.699582	81.9373	0.818175	0.299998	0.405563	398.77
444	0.0960776	0.69893	112.105	0.857096	0.299914	0.283833	451.274				444	0.108978	0.698219	98.6258	1.05027	0.299425	0.428035	382.7				444	0.103915	0.698756	81.8063	0.818394	0.299796	0.405481	371.937
445	0.0973647	0.6997	112.155	0.856856	0.299928	0.28466	490.947				445	0.111095	0.699141	99.2487	1.0584	0.299504	0.42886	377.232				445	0.107489	0.698529	81.6859	0.818494	0.299665	0.405382	382.21
446	0.0962904	0.699541	112.001	0.855683	0.299879	0.283882	464.15				446	0.108904	0.698922	98.7133	1.05668	0.299192	0.426417	386.394				446	0.107474	0.699376	81.7067	0.818513	0.299567	0.405704	394.3
447	0.0938605	0.69983	112.168	0.855077	0.299955	0.284804	505.865				447	0.102479	0.698851	98.6161	1.05958	0.299113	0.425659	359.087				447	0.107328	0.699855	81.962	0.818347	0.299954	0.406069	396.759
448	0.0918894	0.69983	112.221	0.853809	0.299993	0.285586	442.769				448	0.0991278	0.698992	98.014	1.05471	0.29923	0.420981	348.459				448	0.107173	0.699884	81.913	0.817969	0.299928	0.406688	375.244
449	0.0939258	0.69994	112.339	0.851977	0.299966	0.285879	470.414				449	0.103305	0.698746	97.7337	1.05215	0.299821	0.420644	325.865				449	0.105672	0.699474	81.7734	0.818373	0.29995	0.405751	402.666
450	0.090347	0.699864	112.294	0.852231	0.299989	0.284423	424.917				450	0.10157	0.699476	97.5589	1.0455	0.29991	0.417753	386.328				450	0.107287	0.699563	82.046	0.8185	0.299999	0.405489	413.247
451	0.0890205	0.699859	112.26	0.852173	0.29991	0.284549	441.468				451	0.0992554	0.699648	98.1838	1.04506	0.299936	0.420938	384.082				451	0.106542	0.69953	82.1192	0.818441	0.29995	0.4054	387.819
452	0.0927081	0.699971	112.046	0.852367	0.29999	0.282931	432.766				452	0.102101	0.699917	97.9006	1.04649	0.299841	0.421804	390.902				452	0.104863	0.69958	82.1379	0.818483	0.299994	0.404863	396.261
453	0.0912089	0.699542	112.077	0.852988	0.3	0.280722	420.708				453	0.109251	0.699508	97.57	1.0449	0.299956	0.420232	387.614				453	0.107172	0.699736	82.0838	0.818296	0.299978	0.40524	399.528
454	0.0882516	0.699918	112.206	0.852678	0.299936	0.280839	466.895				454	0.10573	0.699181	97.5897	1.04527	0.299908	0.422956	392.382				454	0.107355	0.699851	82.0395	0.818371	0.299862	0.405411	395.613
455	0.0887853	0.699828	112.195	0.85413	0.299942	0.275314	462.08				455	0.108839	0.699174	97.647	1.04513	0.299852	0.422811	372.306				455	0.10663	0.699942	82.3438	0.818489	0.3	0.40546	380.997
456	0.0925029	0.699739	112.264	0.854338	0.299987	0.269785	477.27				456	0.108617	0.6999	97.7522	1.04449	0.299944	0.423003	389.328				456	0.10376	0.699614	82.2588	0.818188	0.299976	0.405456	414.619
457	0.099335	0.699156	112.744	0.855538	0.299915	0.259507	485.597				457	0.107448	0.699884	97.7414	1.04223	0.299928	0.423067	407.871				457	0.104916	0.699363	82.1355	0.818545	0.299964	0.405481	373.265
458	0.099159	0.699759	113.182	0.855029	0.299998	0.254455	585.47				458	0.108366	0.699817	97.6198	1.03994	0.299955	0.422949	379.089				458	0.105968	0.699436	82.2307	0.819192	0.299754	0.405493	352.711
459	0.099986	0.69996	113.402	0.853884	0.299985	0.248792	576.094				459	0.10042	0.699934	97.2701	1.04352	0.299671	0.422953	366.266				459	0.104219	0.699852	82.2071	0.818778	0.299973	0.405439	381.659
460	0.103841	0.699826	113.573	0.853905	0.299965	0.242615	592.633				460	0.105872	0.699929	97.2269	1.04384	0.299848	0.423012	340.521				460	0.107088	0.699876	82.2618	0.819953	0.299997	0.405618	395.532
461	0.0999607	0.699453	113.062	0.854117	0.299996	0.243136	557.686				461	0.109793	0.699807	97.2977	1.04303	0.29976	0.422815	351.853				461	0.107012	0.699763	82.3101	0.818646	0.299976	0.405482	397.129
462	0.105887	0.699686	113.151	0.853349	0.29995	0.239703	625.525				462	0.102028	0.699929	97.3584	1.0443	0.299928	0.422065	365.98				462	0.107066	0.69995	82.2994	0.819671	0.299967	0.405646	442.536
463	0.104842	0.699849	112.734	0.854069	0.299986	0.23872	593.233				463	0.105134	0.699906	97.488	1.04506	0.299933	0.421336	343.862				463	0.106711	0.699825	82.2904	0.819197	0.299965	0.405445	385.181
464	0.105611	0.699778	112.447	0.852004	0.3	0.234824	594.743				464	0.109654	0.699791	97.3087	1.04661	0.299897	0.422965	396.541				464	0.106254	0.699921	82.3151	0.819376	0.299961	0.405436	409.358
465	0.101372	0.699395	111.958	0.851937	0.299909	0.234792	625.208				465	0.115842	0.699761	97.5649	1.04626	0.299908	0.422902	390.195				465	0.106782	0.699971	82.2862	0.818782	0.299979	0.405468	407.867
466	0.105441	0.69975	112.419	0.852427	0.299988	0.234805	568.564				466	0.116164	0.69935	97.4992	1.04653	0.299852	0.423061	446.092				466	0.107285	0.699941	82.2566	0.818946	0.3	0.40515	455.611
467	0.106672	0.699236	112.671	0.853265	0.299716	0.234775	668.085				467	0.11614	0.69946	97.2667	1.04752	0.299674	0.422992	383.535				467	0.10734	0.699804	82.2465	0.819308	0.299983	0.404825	376.83
468	0.106656	0.699006	112.668	0.852056	0.299859	0.234913	611.215				468	0.116902	0.699558	97.3412	1.04818	0.299999	0.42309	387.179				468	0.105398	0.699878	82.1703	0.818931	0.299915	0.404722	400.767
469	0.106106	0.699217	112.394	0.852571	0.299512	0.234828	639.23				469	0.117851	0.699334	97	1.05017	0.299986	0.423052	396.232				469	0.10458	0.699807	81.8734	0.820884	0.299927	0.404605	399.084
470	0.10551	0.699277	112.311	0.851851	0.299639	0.234552	603.117				470	0.119584	0.699608	96.6762	1.0526	0.299937	0.423898	402.884				470	0.105039	0.69994	81.4641	0.826191	0.299931	0.404766	393.603
471	0.105711	0.699299	112.354	0.853586	0.299939	0.234806	572.299				471	0.117871	0.699783	96.731	1.05241	0.299999	0.422663	428.504				471	0.106739	0.699855	81.5337	0.835725	0.3	0.403136	400.074
472	0.103143	0.699346	112.498	0.853778	0.299985	0.234751	604.238				472	0.118122	0.699991	96.6642	1.05108	0.299989	0.422445	425.747				472	0.107607	0.699933	81.0913	0.832574	0.299966	0.404939	382.442
473	0.105298	0.69882	112.462	0.854854	0.299958	0.234636	573.096				473	0.117601	0.699812	96.7785	1.05115	0.29998	0.423561	500.241				473	0.107114	0.699842	81.6029	0.829397	0.299876	0.404564	386.72
474	0.106312	0.699054	112.368	0.855303	0.3	0.234304	575.268				474	0.118088	0.699486	96.7673	1.0507	0.299987	0.423624	447.941				474	0.107295	0.69974	79.7611	0.827142	0.299804	0.40486	378.924
475	0.105857	0.698737	112.43	0.855204	0.299978	0.234076	607.79				475	0.117155	0.699138	96.8446	1.05023	0.299904	0.423933	427.494				475	0.107616	0.699862	78.6147	0.821946	0.299938	0.405411	394.435
476	0.106575	0.699098	112.246	0.856203	0.299955	0.23308	588.743				476	0.116976	0.699716	96.88	1.04776	0.299994	0.423751	455.486				476	0.107427	0.699814	78.4118	0.820607	0.299932	0.405108	380.731
477	0.105936	0.699472	112.238	0.859033	0.299968	0.232117	621.904				477	0.117367	0.699783	97.0585	1.04745	0.299992	0.424714	400.213				477	0.105497	0.699774	78.9205	0.821055	0.299767	0.405668	369.913
478	0.104418	0.699343	112.173	0.854947	0.299983	0.233398	635.086				478	0.116612	0.699833	96.9753	1.04863	0.299993	0.424624	397.466				478	0.10361	0.699558	77.9471	0.819523	0.299939	0.405771	375.235
479	0.106236	0.699496	112.334	0.851733	0.299974	0.232497	607.132				479	0.117276	0.699608	96.9141	1.04908	0.299931	0.426334	434.399				479	0.107986	0.699163	79.8379	0.81795	0.299898	0.405363	399.282
480	0.107024	0.699438	112.189	0.853877	0.299947	0.230776	632.708				480	0.117104	0.699656	96.8248	1.04876	0.299983	0.427536	410.314				480	0.107792	0.698244	79.8027	0.81723	0.299955	0.405018	390.734
481	0.106632	0.699587	112.109	0.857647	0.299999	0.230567	615.034				481	0.11735	0.699717	96.8158	1.05024	0.299981	0.427753	399.05				481	0.1074	0.698599	79.481	0.816809	0.299958	0.40549	405.091
482	0.107264	0.699553	112.134	0.856596	0.299974	0.231382	638.464				482	0.11776	0.699689	96.8961	1.05071	0.299832	0.426858	414.844				482	0.107883	0.697398	79.3445	0.8155	0.299986	0.4055	388.127
483	0.107594	0.6989	112.219	0.856734	0.299887	0.23214	603.791				483	0.117495	0.699635	96.8385	1.04992	0.299966	0.426661	405.325				483	0.107798	0.697862	81.4016	0.815225	0.299951	0.405491	404.142
484	0.107313	0.699577	112.257	0.856653	0.299955	0.230855	592.252				484	0.118575	0.699661	96.8018	1.05304	0.299941	0.426088	416.199				484	0.107987	0.697506	81.3826	0.815885	0.299682	0.405597	384.824
485	0.10567	0.699783	112.224	0.85435	0.299953	0.229987	609.487				485	0.117248	0.699083	96.7063	1.05411	0.299987	0.425929	397.132				485	0.107014	0.69662	81.2041	0.814605	0.299996	0.40547	395.12
486	0.103837	0.699172	112.303	0.854466	0.29999	0.231637	627.108				486	0.114335	0.699011	96.6322	1.05635	0.299866	0.425891	414.543				486	0.108003	0.695728	80.3972	0.816287	0.299988	0.40547	401.681
487	0.104808	0.699252	112.21	0.854851	0.299957	0.234025	581.724				487	0.113823	0.699654	96.5714	1.05836	0.299985	0.424585	407.977				487	0.107774	0.696568	79.9289	0.816262	0.299885	0.405466	388.737
488	0.102428	0.699589	112.153	0.85481	0.299998	0.23498	621.764				488	0.115119	0.69947	95.9698	1.05746	0.299966	0.423234	385.736				488	0.106201	0.697724	80.5527	0.814268	0.299904	0.405613	360.106
489	0.0979335	0.699452	112.129	0.855057	0.299979	0.236628	575.873				489	0.11211	0.699237	95.8649	1.05687	0.299993	0.426073	380.339				489	0.1071	0.699276	77.4686	0.817293	0.299644	0.405746	397.767
490	0.0989529	0.69925	112.369	0.855747	0.299988	0.236446	560.202				490	0.113021	0.69934	95.0506	1.05952	0.299953	0.425869	384.679				490	0.107039	0.699355	77.0997	0.817569	0.299623	0.407504	379.321
491	0.103557	0.699571	112.388	0.855373	0.299919	0.236842	568.532				491	0.118875	0.699329	93.6657	1.055	0.299953	0.424915	406.517				491	0.107621	0.698838	77.3606	0.817384	0.299916	0.410685	376.964
492	0.0944469	0.698938	112.14	0.856509	0.29993	0.235878	559.353				492	0.119784	0.698893	92.7408	1.05677	0.299941	0.424731	437.22				492	0.107147	0.698722	77.4565	0.817314	0.29998	0.408637	365.18
493	0.0952844	0.699237	111.896	0.856841	0.299965	0.234479	515.643				493	0.117739	0.698027	90.6789	1.0591	0.299966	0.423145	397.869				493	0.108544	0.699047	75.8545	0.817876	0.299938	0.405558	372.887
494	0.0965009	0.69941	111.846	0.857525	0.299885	0.234956	525.987				494	0.120762	0.697635	88.8977	1.0575	0.299968	0.423283	425.934				494	0.10756	0.699334	75.5505	0.817095	0.299896	0.406041	404.057
495	0.0910241	0.699473	111.6	0.857776	0.299914	0.234896	529.766				495	0.121035	0.697552	86.884	1.05868	0.299922	0.423979	416.545				495	0.106873	0.698739	75.8677	0.818277	0.29988	0.405458	374.808
496	0.0942915	0.699396	111.576	0.857374	0.299876	0.235222	543.212				496	0.12108	0.69688	85.6595	1.05843	0.299938	0.424133	406.974				496	0.102683	0.698193	74.6999	0.818731	0.3	0.405472	366.404
497	0.0988017	0.699411	112.108	0.855836	0.299761	0.234985	562.778				497	0.119369	0.697628	85.6201	1.05971	0.299971	0.423572	414.591				497	0.0993115	0.697576	74.2746	0.818584	0.299996	0.405479	365.298
498	0.093035	0.699495	112.244	0.857723	0.299835	0.235164	537.457				498	0.11966	0.697663	85.0277	1.06063	0.299986	0.423316	427.317				498	0.102101	0.699036	73.6408	0.817651	0.299998	0.405323	377.39
499	0.101061	0.699234	112.085	0.857016	0.299909	0.235244	554.877				499	0.121753	0.698168	84.2544	1.06151	0.299989	0.424029	425.796				499	0.107024	0.698454	72.1029	0.818296	0.299933	0.405424	366.285
500	0.102535	0.699129	112.196	0.856152	0.299927	0.235444	551.17				500	0.121839	0.69842	82.9256	1.06289	0.299958	0.423259	459.66				500	0.10463	0.699141	71.4972	0.817992	0.299918	0.405479	364.831
501	0.106759	0.699196	112.143	0.856286	0.299994	0.23562	637.17				501	0.121475	0.699096	81.7246	1.06301	0.299963	0.42284	404.591				501	0.102885	0.699139	70.7165	0.818494	0.299997	0.404944	367.615
502	0.103461	0.699298	112.618	0.857212	0.299648	0.235402	632.459				502	0.120962	0.698621	81.828	1.06334	0.299926	0.423532	433.325				502	0.101596	0.699823	69.6395	0.818353	0.299983	0.401195	353.989
503	0.104736	0.698999	112.407	0.856484	0.299872	0.235147	560.647				503	0.120815	0.698482	81.5491	1.063	0.299964	0.423329	403.67				503	0.100993	0.699671	69.9678	0.819249	0.299865	0.401462	370.335
504	0.101194	0.698385	112.262	0.858224	0.299901	0.234844	614.213				504	0.119343	0.699248	80.8302	1.059	0.3	0.423327	407.621				504	0.100848	0.699387	69.199	0.821769	0.299811	0.396961	364.684
505	0.10315	0.698781	112.122	0.858026	0.299874	0.234893	607.803				505	0.120924	0.699207	80.4433	1.05998	0.299958	0.423029	391.882				505	0.100564	0.69832	68.9544	0.827727	0.29988	0.395149	363.267
506	0.100401	0.698242	112.304	0.860954	0.299924	0.2348	584.264				506	0.120035	0.699418	81.2028	1.05907	0.299975	0.423032	420.005				506	0.103147	0.69932	68.7119	0.82623	0.299778	0.388889	378.282
507	0.103126	0.697399	112.362	0.861426	0.3	0.234944	534.548				507	0.117899	0.699744	80.9906	1.06051	0.299977	0.423108	380.306				507	0.105119	0.698906	68.3407	0.824904	0.299845	0.389459	398.868
508	0.101753	0.697097	112.415	0.860036	0.3	0.234781	587.322				508	0.122285	0.699679	80.8557	1.06037	0.299844	0.423582	408.615				508	0.107305	0.69773	67.8799	0.818361	0.29985	0.382828	408.55
509	0.107034	0.697645	112.346	0.862131	0.299971	0.234796	605.489				509	0.122121	0.699622	80.9951	1.06308	0.299906	0.423417	462.217				509	0.107131	0.699979	67.5993	0.818528	0.299991	0.367884	390.232
510	0.106925	0.695951	112.391	0.858859	0.299778	0.234793	602.836				510	0.121841	0.699908	80.61	1.06299	0.299996	0.423463	427.366				510	0.105978	0.699971	67.3945	0.819657	0.299981	0.360877	424.824
511	0.106354	0.69625	112.358	0.859311	0.299752	0.235068	617.401				511	0.120688	0.699849	80.1491	1.06288	0.299992	0.423343	441.456				511	0.107109	0.699726	67.3213	0.818416	0.299944	0.35238	465.138
512	0.106234	0.695803	112.459	0.858857	0.299837	0.235276	620.017				512	0.119803	0.699867	80.2262	1.0637	0.299984	0.422732	459.759				512	0.106455	0.699894	67.3783	0.81852	0.299973	0.348973	411.052
513	0.103083	0.696527	112.688	0.857498	0.299999	0.234696	579.998				513	0.12149	0.699981	79.8368	1.06329	0.29999	0.423575	412.539				513	0.102301	0.699948	68.0926	0.818336	0.299901	0.339705	474.206
514	0.104527	0.698233	112.398	0.855844	0.299948	0.23449	604.406				514	0.121189	0.699651	80.1194	1.064	0.299959	0.422658	443.794				514	0.104613	0.699969	67.9938	0.818434	0.3	0.334654	430.35
515	0.104973	0.6983	112.389	0.855861	0.299751	0.23428	601.332				515	0.117493	0.699851	79.8641	1.06461	0.299889	0.42341	414.803				515	0.104972	0.69985	67.9107	0.817589	0.299914	0.333974	448.393
516	0.102842	0.698282	112.313	0.857822	0.299539	0.234686	600.213				516	0.118717	0.699866	79.5564	1.06811	0.299789	0.424664	397.419				516	0.104706	0.699845	67.7703	0.816032	0.299922	0.33262	472.076
517	0.106417	0.697644	112.367	0.859451	0.299793	0.235	660.375				517	0.120424	0.699953	79.518	1.0641	0.299581	0.426283	430.257				517	0.107129	0.699997	67.558	0.815638	0.299656	0.331249	509.716
518	0.106343	0.698025	112.405	0.856681	0.299376	0.234951	595.912				518	0.120015	0.699804	79.4654	1.066	0.299747	0.426614	427.435				518	0.105524	0.699949	67.5997	0.816509	0.299644	0.331169	434.774
519	0.106795	0.697841	112.365	0.854907	0.299613	0.234935	566.978				519	0.11942	0.699266	79.2929	1.06478	0.299935	0.425983	428.392				519	0.107566	0.699466	67.4993	0.816014	0.299653	0.331142	438.994
520	0.105673	0.698443	112.214	0.855856	0.298883	0.234954	605.207				520	0.119667	0.699661	78.9211	1.06684	0.299956	0.426084	454.353				520	0.107207	0.698833	67.8942	0.815658	0.299964	0.331178	482.126
521	0.100229	0.69903	112.2	0.854247	0.299225	0.234915	587.197				521	0.121643	0.698999	79.3607	1.06595	0.29998	0.426752	413.323				521	0.106205	0.699426	67.854	0.817063	0.299926	0.331174	469.292
522	0.104142	0.698754	112.648	0.855716	0.298242	0.234783	551.771				522	0.12112	0.699105	79.1152	1.0666	0.299977	0.426128	441.952				522	0.102267	0.699939	67.82	0.818392	0.299879	0.331094	470.381
523	0.106983	0.698665	112.57	0.854494	0.299155	0.234678	599.322				523	0.121912	0.699681	79.4017	1.06229	0.299964	0.426115	421.269				523	0.106122	0.6999	67.7822	0.818476	0.299931	0.330561	458.875
524	0.1078	0.698525	113.009	0.858315	0.299995	0.234826	612.784				524	0.118375	0.699544	79.4118	1.06195	0.299977	0.426313	414.178				524	0.10516	0.699754	67.844	0.817154	0.299969	0.331294	522.697
525	0.106321	0.698222	113.478	0.861524	0.299887	0.234863	636.359				525	0.120639	0.699836	79.2666	1.06156	0.299976	0.425014	438.671				525	0.106129	0.699481	67.7254	0.816509	0.299975	0.33107	513.64
526	0.103526	0.69752	113.311	0.861191	0.299998	0.234826	593.921				526	0.121165	0.699656	79.1969	1.0597	0.299979	0.423565	462.736				526	0.106355	0.69994	67.7838	0.817898	0.299933	0.331245	458.101
527	0.105092	0.698497	112.839	0.860645	0.29998	0.234784	622.055				527	0.120524	0.699586	79.2199	1.05912	0.299988	0.423315	444.17				527	0.106316	0.699606	67.8206	0.818191	0.299782	0.331188	429.404
528	0.10692	0.69813	112.367	0.860944	0.299869	0.234845	571.147				528	0.119715	0.699781	78.9294	1.06226	0.299894	0.424126	430.67				528	0.107509	0.699834	67.6904	0.818485	0.29882	0.33115	471.106
529	0.106392	0.697777	112.34	0.862187	0.29998	0.234839	581.705				529	0.120516	0.699846	78.9226	1.06127	0.299759	0.423828	459.551				529	0.107245	0.699921	67.7832	0.817512	0.299634	0.331154	528.719
530	0.106654	0.6975	112.293	0.86143	0.299954	0.23488	581.732				530	0.11997	0.699937	78.7869	1.06249	0.299933	0.423318	433.854				530	0.107117	0.699875	67.8276	0.817077	0.299534	0.331253	487.187
531	0.108224	0.697317	111.925	0.861718	0.299937	0.234884	594.455				531	0.115231	0.699424	78.7665	1.06258	0.299929	0.423329	409.564				531	0.105575	0.699001	67.8461	0.816414	0.299937	0.331636	437.241
532	0.106318	0.696943	111.782	0.863859	0.299977	0.23471	602.149				532	0.112381	0.699924	78.8314	1.06121	0.299901	0.423436	384.537				532	0.0992486	0.698012	67.8786	0.818186	0.299921	0.331248	438.27
533	0.108596	0.697769	111.936	0.866949	0.299964	0.23491	613.756				533	0.118576	0.69991	78.6173	1.06272	0.299988	0.423008	416.008				533	0.10426	0.697367	67.8354	0.818364	0.299976	0.3312	470.557
534	0.108416	0.697028	111.807	0.864256	0.299802	0.234839	640.262				534	0.121741	0.699955	78.5574	1.06293	0.299996	0.422949	435.767				534	0.10152	0.698537	67.8711	0.81811	0.299977	0.331182	453.223
535	0.108286	0.697214	111.594	0.859487	0.299664	0.234824	598.666				535	0.120434	0.699861	78.5457	1.06257	0.299993	0.422851	422.964				535	0.0986695	0.699911	67.9033	0.818633	0.299972	0.331148	419.243
536	0.108798	0.697064	111.955	0.861755	0.299932	0.234871	612.134				536	0.120357	0.699775	78.5883	1.06151	0.299978	0.422581	423.991				536	0.100216	0.699789	67.895	0.818964	0.299986	0.331144	432.763
537	0.107469	0.697044	111.593	0.859957	0.299988	0.234674	638.85				537	0.120887	0.699971	78.6161	1.06316	0.299931	0.422002	436.388				537	0.105673	0.699878	67.9136	0.820867	0.299915	0.331141	499.24
538	0.105475	0.697035	110.874	0.853844	0.29995	0.234797	611.472				538	0.121505	0.699886	78.5526	1.06405	0.299688	0.422207	435.9				538	0.102427	0.699867	67.8945	0.820882	0.299987	0.331176	419.836
539	0.102136	0.696881	110.681	0.855653	0.299972	0.235041	629.839				539	0.120476	0.699854	78.4898	1.06547	0.299709	0.420492	406.805				539	0.103564	0.6997	67.9936	0.818811	0.299986	0.330372	451.419
540	0.0997688	0.697265	110.999	0.848173	0.29996	0.235147	587.096				540	0.115905	0.699927	78.542	1.06415	0.299654	0.420921	432.232				540	0.10606	0.69947	67.8861	0.818688	0.299951	0.327983	502.499
541	0.102518	0.697096	111.202	0.847572	0.299967	0.23536	588.892				541	0.118845	0.699918	78.5043	1.06581	0.299965	0.413189	384.244				541	0.106227	0.699348	67.9974	0.818545	0.299945	0.328363	525.03
542	0.106496	0.697095	111.279	0.846695	0.299887	0.235631	620.387				542	0.113673	0.699903	78.3897	1.06731	0.299975	0.41364	407.812				542	0.105183	0.699575	67.8808	0.818475	0.29997	0.329845	458.874
543	0.106957	0.696679	111.458	0.84345	0.299976	0.235991	613.814				543	0.117438	0.699811	78.2492	1.06305	0.3	0.411658	407.043				543	0.102819	0.699604	67.7999	0.818042	0.299922	0.327938	451.11
544	0.109872	0.696397	111.693	0.840718	0.299977	0.235801	611.744				544	0.115001	0.699769	78.1905	1.06245	0.299959	0.416247	403.888				544	0.104904	0.699458	67.6901	0.817694	0.299945	0.328102	489.025
545	0.109151	0.69614	111.761	0.84087	0.299976	0.236803	593.113				545	0.121796	0.699953	77.8007	1.06416	0.299948	0.418186	425.742				545	0.104121	0.699585	67.6553	0.819003	0.299908	0.328445	458.795
546	0.106913	0.696213	111.079	0.839532	0.299856	0.236882	607.879				546	0.121469	0.699889	77.542	1.06303	0.299844	0.417796	435.464				546	0.104441	0.699974	68.0303	0.817409	0.299901	0.32974	496.11
547	0.107648	0.696053	110.713	0.838511	0.299172	0.236237	616.464				547	0.118386	0.699825	77.3553	1.06303	0.299811	0.416678	444.207				547	0.10085	0.699964	68.0176	0.816159	0.299902	0.330827	443.268
548	0.109169	0.696248	110.958	0.838586	0.299994	0.235334	580.566				548	0.120321	0.699636	76.9449	1.06255	0.299957	0.419239	419.564				548	0.0980251	0.699915	67.9046	0.814227	0.299976	0.330903	450.522
549	0.109919	0.695507	111.493	0.83924	0.299635	0.236964	610.636				549	0.117328	0.699932	76.9785	1.0628	0.299996	0.41892	435.058				549	0.0982365	0.699736	67.7359	0.813793	0.299965	0.329493	439.085
550	0.111191	0.695911	111.187	0.839082	0.299975	0.236383	632.615				550	0.11885	0.699943	76.6508	1.06361	0.29989	0.422662	410.808				550	0.0943612	0.699883	67.6853	0.814973	0.299916	0.329739	485.03
551	0.113363	0.696074	110.982	0.836695	0.299951	0.23764	626.425				551	0.118576	0.699946	75.9051	1.06268	0.29997	0.422911	407.736				551	0.0953655	0.699927	67.7227	0.806693	0.29998	0.329172	415.016
552	0.11579	0.696221	111.29	0.836836	0.299993	0.236854	692.945				552	0.121659	0.699854	75.4376	1.06377	0.3	0.423228	412.983				552	0.0967567	0.699681	67.6254	0.801151	0.299795	0.327975	423.536
553	0.115482	0.695652	111.189	0.837771	0.299999	0.237919	646.398				553	0.121467	0.699895	74.0274	1.06379	0.299978	0.423005	449.79				553	0.102086	0.699522	67.762	0.797048	0.299992	0.328866	479.833
554	0.114639	0.696222	110.522	0.83706	0.299998	0.238908	703.465				554	0.121711	0.699888	74.1298	1.06338	0.299974	0.422571	424.673				554	0.0998269	0.699878	67.8833	0.799109	0.299935	0.326925	460.609
555	0.113201	0.696252	109.903	0.837774	0.299999	0.237792	663.545				555	0.12169	0.699848	72.9942	1.06332	0.299995	0.422688	426.854				555	0.0994514	0.699929	67.9248	0.802786	0.299952	0.326737	471.622
556	0.114384	0.695925	110.3	0.838351	0.299894	0.238771	686.991				556	0.120196	0.6998	72.4176	1.06318	0.299988	0.422607	434.867				556	0.103145	0.699972	67.8583	0.795729	0.299989	0.326352	439.558
557	0.11323	0.696013	110.253	0.838553	0.299955	0.237287	644.378				557	0.12195	0.699929	71.9817	1.06414	0.299979	0.422842	433.676				557	0.104453	0.69998	67.9089	0.793711	0.299914	0.324957	476.367
558	0.11332	0.696201	110.665	0.837482	0.299832	0.236815	667.739				558	0.121744	0.699737	71.4713	1.06392	0.299983	0.422979	417.873				558	0.103948	0.699718	67.8974	0.793719	0.299936	0.327235	444.35
559	0.113789	0.695843	111.065	0.836049	0.299725	0.236818	652.595				559	0.120846	0.699888	71.0626	1.06249	0.299905	0.42313	434.245				559	0.104529	0.699939	67.9536	0.792359	0.299981	0.328626	514.657
560	0.115204	0.696302	110.504	0.836754	0.299573	0.237094	655.352				560	0.117913	0.699857	71.4216	1.06304	0.299493	0.422923	434.474				560	0.103409	0.699953	68.076	0.788082	0.299939	0.327891	455.356
561	0.114545	0.696282	110.169	0.836956	0.299772	0.236675	633.73				561	0.120135	0.699699	71.0393	1.06378	0.299365	0.422928	433.712				561	0.0971076	0.699812	68.1587	0.790047	0.3	0.327891	466.317
562	0.108021	0.696309	110.231	0.836615	0.29935	0.236507	642.562				562	0.122059	0.699559	70.5879	1.06336	0.299954	0.422464	424.126				562	0.102426	0.699879	68.0757	0.792724	0.29995	0.328616	469.096
563	0.104255	0.696296	109.513	0.836715	0.29985	0.235815	610.682				563	0.118417	0.699964	70.4013	1.06356	0.299978	0.422053	454.257				563	0.0988639	0.699916	68.015	0.800703	0.299972	0.327926	448.898
564	0.108542	0.696494	108.972	0.837104	0.299883	0.236226	559.228				564	0.116801	0.699949	70.509	1.06343	0.299953	0.421156	434.537				564	0.102157	0.699738	67.948	0.795211	0.299882	0.329509	408.282
565	0.111701	0.696413	108.077	0.837721	0.2998	0.236819	621.021				565	0.118846	0.699964	70.1571	1.06353	0.299956	0.421768	443.998				565	0.104633	0.699989	68.0519	0.799317	0.299993	0.32972	432.87
566	0.117522	0.696195	109.524	0.834553	0.299717	0.23662	668.354				566	0.118071	0.699825	69.8836	1.06393	0.299954	0.421373	428.812				566	0.102716	0.699809	68.0901	0.804016	0.3	0.331156	480.106
567	0.114788	0.696325	109.429	0.833457	0.299773	0.236584	661.745				567	0.121738	0.699957	70.2853	1.06309	0.299928	0.41989	415.727				567	0.102587	0.699912	68.1591	0.802804	0.299948	0.331225	450.131
568	0.116836	0.696229	109.921	0.836819	0.299931	0.2356	637.317				568	0.12212	0.699854	70.3257	1.06264	0.299753	0.419936	449.809				568	0.106285	0.699579	68.002	0.806065	0.3	0.33119	467.962
569	0.115677	0.695972	109.825	0.836961	0.299949	0.235346	636.215				569	0.121933	0.699903	70.35	1.06326	0.29965	0.418704	407.726				569	0.106056	0.699788	67.9944	0.803835	0.299809	0.331137	451.645
570	0.112341	0.696356	108.021	0.837053	0.299911	0.234401	654.324				570	0.122064	0.699677	70.2958	1.06328	0.299856	0.418986	425.535				570	0.105906	0.699782	68.007	0.80936	0.299818	0.331149	477.063
571	0.11213	0.696201	108.255	0.837458	0.299889	0.234183	661.417				571	0.121706	0.69958	70.0551	1.06285	0.299956	0.422215	428.692				571	0.106052	0.699877	67.97	0.806703	0.299943	0.331191	527.812
572	0.111991	0.696316	107.561	0.837046	0.299851	0.234293	610.281				572	0.122023	0.699853	70.1177	1.06291	0.299926	0.421354	405.229				572	0.101628	0.69994	67.9478	0.808233	0.299976	0.331199	441.494
573	0.111664	0.696149	107.948	0.835509	0.299955	0.234034	660.01				573	0.121349	0.699904	70.1108	1.06268	0.299916	0.421937	416.312				573	0.102484	0.699951	67.8599	0.806958	0.299921	0.331298	473.525
574	0.108468	0.69638	107.456	0.835537	0.299918	0.234124	601.945				574	0.120586	0.699836	70.1651	1.06216	0.299942	0.421748	397.459				574	0.101005	0.6999	67.8839	0.805541	0.3	0.331449	424.47
575	0.108965	0.696449	108.262	0.837094	0.299974	0.23381	629.562				575	0.120012	0.699891	70.0411	1.06279	0.299881	0.418875	425.261				575	0.0944668	0.699946	67.7038	0.799927	0.299994	0.331205	452.627
576	0.108877	0.6957	107.767	0.837422	0.299958	0.234403	607.436				576	0.119016	0.699768	69.9416	1.06244	0.299927	0.417292	409.932				576	0.0926208	0.699906	67.7505	0.791722	0.299973	0.331175	414.466
577	0.110868	0.696385	106.173	0.835787	0.299846	0.234803	588.219				577	0.118582	0.699789	69.997	1.06222	0.299966	0.414471	488.69				577	0.0986262	0.699745	67.7708	0.792452	0.3	0.331192	399.507
578	0.110347	0.696665	105.831	0.836473	0.299994	0.234807	601.473				578	0.121865	0.699865	69.9538	1.06277	0.299893	0.410259	499.328				578	0.0984179	0.699948	67.6204	0.789119	0.3	0.331171	430.079
579	0.108903	0.696623	105.165	0.836426	0.29998	0.234749	693.623				579	0.120294	0.699968	70.0151	1.0623	0.299927	0.404297	432.943				579	0.0983586	0.699967	67.323	0.777571	0.299981	0.331125	428.039
580	0.107499	0.697269	106.939	0.839641	0.29986	0.234785	606.427				580	0.120431	0.699969	69.9871	1.0609	0.29998	0.397866	447.644				580	0.0964921	0.699855	67.0862	0.76984	0.299983	0.331082	413.144
581	0.104984	0.697138	106.824	0.83718	0.299974	0.234842	642.678				581	0.122312	0.699771	69.9688	1.06135	0.299907	0.390219	470.052				581	0.103981	0.699893	66.3964	0.771589	0.299803	0.33115	449.319
582	0.103088	0.696765	107.247	0.836404	0.299954	0.234798	600.81				582	0.121152	0.69932	69.9032	1.06088	0.299988	0.387463	465.668				582	0.103539	0.699652	64.0649	0.770453	0.299631	0.331232	445.921
583	0.104977	0.696649	107.108	0.8377	0.299957	0.234768	558.864				583	0.121718	0.699445	69.9384	1.05841	0.3	0.386491	509.789				583	0.101635	0.699322	61.7482	0.760756	0.299657	0.331169	465.738
584	0.110812	0.69678	106.705	0.836709	0.299836	0.234769	663.453				584	0.120898	0.699751	69.8639	1.05818	0.299907	0.383506	473.186				584	0.10204	0.699841	58.8252	0.754023	0.299415	0.331271	450.673
585	0.107567	0.696802	106.938	0.836909	0.299863	0.234781	615.713				585	0.119137	0.699947	69.8452	1.05393	0.299999	0.380016	453.029				585	0.101102	0.699655	56.384	0.751932	0.299667	0.331182	426.205
586	0.108192	0.696948	107.602	0.839009	0.299909	0.234836	638.657				586	0.11226	0.699538	69.806	1.05239	0.299991	0.376321	462.836				586	0.099346	0.699726	53.9263	0.749529	0.29992	0.331183	452.428
587	0.107859	0.696373	107.729	0.836156	0.299754	0.234313	638.152				587	0.120144	0.699898	69.5207	1.06103	0.299977	0.378055	420.701				587	0.10278	0.699725	51.6576	0.74738	0.299774	0.331068	467.221
588	0.107316	0.696143	106.964	0.837039	0.299872	0.234875	548.882				588	0.120939	0.699776	69.0729	1.06075	0.299946	0.376595	443.946				588	0.102828	0.699244	50.11	0.74582	0.299839	0.331478	452.362
589	0.108369	0.696352	106.225	0.837559	0.299815	0.2349	638.24				589	0.12199	0.699849	68.6856	1.06233	0.299993	0.386008	524.721				589	0.103136	0.699517	49.4121	0.743702	0.299906	0.331179	451.103
590	0.109701	0.696333	104.725	0.836498	0.299879	0.234776	627.746				590	0.121758	0.699804	68.7123	1.06113	0.299974	0.382684	473.614				590	0.102834	0.699288	48.884	0.743488	0.299979	0.331324	515.937
591	0.109073	0.696268	104.599	0.835245	0.299515	0.235242	627.963				591	0.120347	0.699882	68.8529	1.06314	0.29995	0.379878	464.037				591	0.103416	0.699583	48.8301	0.743366	0.299962	0.331309	456.623
592	0.110112	0.696057	103.07	0.835167	0.299583	0.234796	644.612				592	0.121928	0.699921	68.8838	1.06272	0.299948	0.379118	483.088				592	0.104193	0.699531	48.8279	0.743431	0.299961	0.331129	444.283
593	0.109273	0.695693	102.968	0.829877	0.299116	0.234739	604.644				593	0.121958	0.699905	69.0312	1.06355	0.299929	0.383792	463.73				593	0.10289	0.699241	48.7534	0.743006	0.299966	0.331101	451.524
594	0.110112	0.696186	103.066	0.831319	0.299054	0.234603	631.293				594	0.121285	0.699768	69.1225	1.06308	0.3	0.383872	482.974				594	0.101861	0.699572	48.7626	0.743365	0.299716	0.331162	443.806
595	0.109685	0.696598	102.249	0.831798	0.299356	0.234836	634.125				595	0.121189	0.699867	69.0944	1.06178	0.299958	0.385178	460.061				595	0.099583	0.699871	48.7558	0.743533	0.29977	0.331129	462.334
596	0.109489	0.696431	102.572	0.830999	0.299518	0.2346	666.419				596	0.119172	0.699585	68.8056	1.06157	0.29993	0.390502	472.268				596	0.0997472	0.69989	48.7166	0.744135	0.299453	0.331106	420.133
597	0.109573	0.696189	101.925	0.828906	0.299498	0.234767	669.941				597	0.12062	0.699372	68.6605	1.06245	0.299992	0.387077	458.403				597	0.0987801	0.699857	48.7795	0.74618	0.299119	0.331046	416.169
598	0.105222	0.69644	102.784	0.827414	0.299406	0.23507	634.901				598	0.118065	0.69883	69.206	1.062	0.299964	0.379704	463.835				598	0.105221	0.699864	48.794	0.746013	0.29857	0.330885	445.811
599	0.107954	0.696578	102.649	0.832679	0.299339	0.234742	614.926				599	0.117904	0.699489	68.5523	1.06212	0.299972	0.377978	466.666				599	0.102962	0.699978	48.7649	0.743251	0.299024	0.331207	476.154
600	0.108558	0.696283	102.681	0.834424	0.299428	0.234775	620.337				600	0.1193	0.699699	68.8489	1.0618	0.299764	0.375062	528.54				600	0.101298	0.699558	48.7885	0.743274	0.299203	0.330748	440.015
601	0.108169	0.697048	102.697	0.836095	0.299349	0.23474	593.313				601	0.12186	0.699277	68.3926	1.0613	0.299808	0.377725	449.122				601	0.104569	0.698127	48.7091	0.743144	0.298812	0.33119	437.743
602	0.108075	0.696772	102.743	0.835531	0.299184	0.234808	607.548				602	0.122541	0.699198	68.3825	1.06288	0.299472	0.37473	474.448				602	0.102823	0.697673	48.5454	0.743533	0.299699	0.331214	476.271
603	0.107567	0.696933	102.776	0.834927	0.299578	0.234772	584.58				603	0.120371	0.699573	68.7643	1.06201	0.299704	0.375057	455.056				603	0.104207	0.697533	48.6307	0.743498	0.299932	0.331584	454.538
604	0.10918	0.696927	102.947	0.837538	0.299494	0.234962	618.882				604	0.118934	0.698956	67.881	1.06351	0.299968	0.380521	424.062				604	0.102538	0.697843	48.7624	0.74326	0.299972	0.332547	442.682
605	0.108131	0.696803	102.928	0.836477	0.299497	0.234963	635.018				605	0.121992	0.69905	67.6108	1.06269	0.29991	0.379387	479.209				605	0.103904	0.698883	48.8389	0.743753	0.299708	0.332548	472.279
606	0.107283	0.696117	103.054	0.833153	0.299671	0.23521	607.625				606	0.122331	0.698908	67.6865	1.06156	0.29995	0.383875	469.26				606	0.101968	0.698872	48.8333	0.74341	0.299977	0.331186	483.997
607	0.103227	0.696003	103.167	0.832008	0.299372	0.235473	644.515				607	0.122539	0.698883	67.7828	1.06307	0.299712	0.385537	509.022				607	0.103415	0.698139	48.8157	0.743217	0.299983	0.331162	499.654
608	0.104306	0.69667	102.87	0.822058	0.299816	0.234789	607.277				608	0.123412	0.699625	67.7962	1.06098	0.299924	0.382834	489.777				608	0.101927	0.69913	48.8386	0.743341	0.3	0.331471	429.634
609	0.104975	0.696768	102.764	0.817612	0.299909	0.234745	591.23				609	0.123278	0.699571	67.54	1.06195	0.3	0.383798	510.863				609	0.105383	0.69965	48.8319	0.74415	0.299988	0.331991	417.417
610	0.101333	0.697071	102.834	0.819836	0.299895	0.234791	614.379				610	0.122689	0.699779	66.9642	1.06272	0.299935	0.379782	487.203				610	0.104484	0.699758	48.7871	0.745325	0.299771	0.331487	475.843
611	0.103527	0.696806	102.725	0.816762	0.299949	0.234785	574.516				611	0.123708	0.699876	66.3002	1.06363	0.299876	0.373946	496.24				611	0.104551	0.699739	48.8438	0.744742	0.299919	0.331466	495.349
612	0.105264	0.696495	102.8	0.816124	0.299961	0.234776	560.159				612	0.121473	0.699688	66.1219	1.06418	0.3	0.365652	554.61				612	0.104557	0.699656	48.7435	0.743262	0.299791	0.332426	466.128
613	0.105952	0.696408	102.649	0.813603	0.299883	0.234841	612.02				613	0.122149	0.69993	66.2738	1.06844	0.299893	0.343531	497.129				613	0.105354	0.69977	48.8102	0.743392	0.299946	0.331016	495.749
614	0.106347	0.696419	102.634	0.813865	0.29971	0.234736	556.655				614	0.122165	0.69983	66.3431	1.06924	0.299934	0.332363	570.927				614	0.105315	0.699449	48.9183	0.74392	0.299742	0.331128	449.754
615	0.106198	0.695782	102.742	0.811747	0.29994	0.234786	626.277				615	0.121775	0.699446	66.03	1.06624	0.29974	0.325955	556.829				615	0.104889	0.699746	48.9499	0.747087	0.299998	0.33114	491.793
616	0.101933	0.696049	102.639	0.811748	0.299781	0.234731	583.682				616	0.12234	0.698731	66.2295	1.06771	0.299265	0.31224	520.688				616	0.103923	0.699887	48.7206	0.748162	0.299969	0.331425	447.994
617	0.0981972	0.696577	102.634	0.81163	0.299971	0.23453	589.834				617	0.121447	0.699161	66.6177	1.06795	0.299294	0.317197	551.412				617	0.101836	0.69986	48.5319	0.748389	0.299994	0.331194	445.622
618	0.101246	0.696337	102.664	0.811851	0.299794	0.234287	577.149				618	0.120597	0.699342	66.0179	1.06841	0.299922	0.30079	594.145				618	0.0998124	0.699831	48.4993	0.745333	0.299936	0.331171	437.835
619	0.106983	0.696119	102.573	0.819057	0.299941	0.235108	545.885				619	0.122103	0.699691	65.6355	1.06662	0.299963	0.294876	554.081				619	0.102211	0.699916	48.3141	0.745545	0.299895	0.331165	457.912
620	0.106554	0.696544	102.574	0.822847	0.3	0.235317	594.228				620	0.117535	0.699384	65.4303	1.06569	0.299878	0.287775	612.111				620	0.102586	0.699806	48.1686	0.747337	0.299124	0.331652	463.823
621	0.10358	0.696446	102.272	0.820385	0.299835	0.235044	607.937				621	0.122229	0.699157	65.5346	1.0662	0.299884	0.286479	612.139				621	0.103041	0.699985	48.0808	0.751327	0.299201	0.331203	448.1
622	0.105926	0.695482	102.294	0.813758	0.299934	0.234718	587.91				622	0.121431	0.698719	65.502	1.06688	0.299642	0.283225	623.077				622	0.103442	0.699972	48.0388	0.751036	0.299114	0.331143	448.709
623	0.103517	0.695441	102.638	0.809989	0.299991	0.231807	656.531				623	0.122181	0.699986	65.4862	1.06935	0.299752	0.280801	603.338				623	0.105522	0.699996	47.717	0.746292	0.3	0.330841	499.421
624	0.104008	0.695035	101.917	0.810544	0.299953	0.234425	611.841				624	0.12212	0.699562	65.4469	1.06522	0.299159	0.280213	635.321				624	0.105231	0.69993	47.8115	0.746968	0.29997	0.331115	421.678
625	0.103499	0.695272	101.869	0.802305	0.29998	0.234627	590.821				625	0.123151	0.699918	65.3144	1.06611	0.299985	0.279254	645.44				625	0.106139	0.699941	47.4293	0.748783	0.29988	0.331175	470.786
626	0.103737	0.692593	99.5754	0.795416	0.299976	0.234732	593.943				626	0.122307	0.699917	65.1581	1.06874	0.299963	0.278029	608.287				626	0.105149	0.69994	47.4399	0.752806	0.299975	0.331179	455.36
627	0.101954	0.695011	99.0143	0.794195	0.299959	0.234616	573.04				627	0.120184	0.699343	65.3531	1.06951	0.299933	0.276977	656.251				627	0.106511	0.699982	47.3158	0.754111	0.299959	0.331534	499.02
628	0.105279	0.695422	98.1945	0.796014	0.299931	0.234565	616.953				628	0.1227	0.699141	64.9281	1.06492	0.29998	0.278974	594.227				628	0.105617	0.699894	47.063	0.750026	0.299943	0.331443	483.489
629	0.104627	0.696035	96.0237	0.791239	0.299958	0.234148	611.524				629	0.118172	0.699029	64.2726	1.06376	0.29989	0.279641	658.141				629	0.107444	0.699825	47.1083	0.750671	0.299965	0.331166	437.866
630	0.106424	0.696189	94.4119	0.793084	0.299946	0.234248	584.902				630	0.122539	0.699925	65.1699	1.06614	0.3	0.278059	602.347				630	0.107329	0.699914	47.0244	0.749689	0.299796	0.331257	503.375
631	0.107156	0.694825	93.2171	0.792496	0.299931	0.232932	638.485				631	0.122093	0.699904	64.363	1.06563	0.299977	0.278092	618.753				631	0.106424	0.699901	47.0341	0.748501	0.299523	0.331311	458.23
632	0.108098	0.695481	91.921	0.79392	0.299898	0.233488	611.84				632	0.121385	0.699809	64.2386	1.06548	0.299946	0.279183	644.224				632	0.100046	0.699273	46.858	0.750808	0.299451	0.332497	463.749
633	0.107757	0.696238	89.9643	0.789659	0.299942	0.230521	587.917				633	0.121355	0.699601	64.2471	1.06585	0.299999	0.279216	619.379				633	0.0986464	0.699878	46.9107	0.754169	0.299808	0.331916	425.124
634	0.107645	0.696164	88.0075	0.786033	0.299983	0.22688	684.389				634	0.123999	0.698842	64.375	1.06311	0.299954	0.279314	652.195				634	0.105555	0.699329	47.0006	0.757602	0.299952	0.331982	462.043
635	0.107303	0.696105	88.4302	0.786521	0.299991	0.224188	578.212				635	0.123905	0.699502	64.3514	1.0627	0.299924	0.279139	623.332				635	0.106971	0.699974	46.9213	0.75557	0.299965	0.330949	495.761
636	0.107024	0.695832	88.4515	0.78757	0.299963	0.220606	674.791				636	0.123287	0.699596	64.2987	1.06229	0.299721	0.278892	655.525				636	0.107283	0.699937	46.898	0.751531	0.299986	0.331315	502.144
637	0.107481	0.696079	88.7035	0.787701	0.299951	0.217921	651.016				637	0.122819	0.698853	64.1999	1.06388	0.299687	0.27883	661.725				637	0.104573	0.69986	46.8967	0.749408	0.299983	0.331764	491.739
638	0.106068	0.695545	89.5893	0.791718	0.299784	0.21554	667.574				638	0.121792	0.699137	64.1711	1.06318	0.299658	0.27956	593.747				638	0.107563	0.699663	46.8508	0.751188	0.3	0.332415	437.858
639	0.106439	0.693893	89.2967	0.792372	0.299936	0.213226	620.991				639	0.122403	0.69928	64.2051	1.0631	0.299453	0.278111	613.993				639	0.105047	0.699763	47.1146	0.750748	0.299992	0.333053	477.387
640	0.106642	0.695635	88.5606	0.793468	0.299927	0.211773	669.792				640	0.121986	0.698003	64.3183	1.06299	0.299978	0.277987	596.97				640	0.106423	0.699518	47.0827	0.749552	0.299927	0.331657	472.372
641	0.104783	0.695706	88.5511	0.793305	0.299967	0.210051	660.192				641	0.122556	0.697603	64.4678	1.06171	0.299945	0.278585	636.186				641	0.105591	0.698875	46.9556	0.747409	0.299957	0.331702	451.435
642	0.10546	0.695837	88.7056	0.793023	0.299987	0.209723	625.505				642	0.12271	0.697806	64.5029	1.0615	0.299973	0.278605	621.682				642	0.107486	0.699741	46.8739	0.747205	0.29991	0.331711	471.378
643	0.106388	0.695842	88.2966	0.794225	0.299994	0.206532	617.179				643	0.12296	0.697698	64.6526	1.06208	0.299983	0.27863	643.507				643	0.107483	0.699929	46.9287	0.74603	0.299968	0.332312	478.5
644	0.109605	0.695783	87.2361	0.798702	0.299976	0.209295	643.256				644	0.124695	0.699203	64.3102	1.06037	0.299848	0.278689	633.713				644	0.107391	0.699818	46.5915	0.744765	0.299986	0.331505	478.3
645	0.109724	0.696031	87.2629	0.801365	0.299811	0.208677	681.2				645	0.126368	0.699645	64.481	1.06105	0.299957	0.278618	674.721				645	0.108468	0.699889	46.5713	0.745934	0.299898	0.331408	450.478
646	0.107824	0.695943	87.3932	0.801077	0.29976	0.206155	680.662				646	0.124483	0.699969	64.4621	1.05888	0.299827	0.278654	665.161				646	0.106914	0.699963	46.316	0.748092	0.3	0.330997	499.293
647	0.109433	0.696144	87.2238	0.798706	0.299956	0.206029	661.986				647	0.123641	0.699865	64.2186	1.05799	0.299946	0.278638	647.043				647	0.10871	0.699812	45.9072	0.746403	0.299941	0.336249	464.781
648	0.109764	0.695534	87.0053	0.803038	0.299973	0.205611	703.017				648	0.124969	0.699874	64.1031	1.05622	0.299894	0.278675	621.75				648	0.107339	0.699849	45.5886	0.750896	0.299958	0.335562	464.052
649	0.108143	0.696183	86.9915	0.801142	0.29997	0.202303	712.98				649	0.126323	0.699735	64.1248	1.06067	0.299927	0.27823	590.527				649	0.10842	0.699918	44.9791	0.756459	0.299984	0.335091	512.574
650	0.107103	0.695772	86.8209	0.801972	0.29997	0.201712	703.902				650	0.12648	0.699773	63.9351	1.06121	0.299965	0.277624	734.213				650	0.108572	0.699784	44.5478	0.753773	0.299951	0.335729	480.008
651	0.109416	0.69479	86.6158	0.800686	0.299946	0.201043	688.319				651	0.125855	0.699822	63.7793	1.05995	0.299838	0.27714	644.134				651	0.108183	0.699914	44.1977	0.752577	0.3	0.33636	465.757
652	0.10784	0.696027	86.2611	0.801527	0.299916	0.200895	687.403				652	0.125216	0.699948	63.8144	1.06222	0.299823	0.278748	611.56				652	0.108898	0.699966	43.9806	0.74955	0.299992	0.336475	474.174
653	0.107855	0.696192	85.2395	0.794637	0.299888	0.200023	680.239				653	0.123871	0.699799	63.4748	1.06236	0.299653	0.278615	619.581				653	0.10947	0.699832	43.5027	0.743371	0.299987	0.3363	452.383
654	0.109815	0.696169	84.3715	0.788802	0.299965	0.20012	709.217				654	0.122257	0.699644	63.3658	1.06344	0.299995	0.278667	623.593				654	0.107846	0.7	43.068	0.744214	0.299991	0.336073	457.414
655	0.108378	0.696063	83.5336	0.784458	0.299905	0.200034	650.7				655	0.123053	0.699621	63.4875	1.06387	0.299759	0.278578	626.688				655	0.107435	0.699949	42.6929	0.744841	0.299941	0.335574	486.84
656	0.109453	0.695744	84.5569	0.788623	0.299949	0.200005	697.696				656	0.124029	0.699807	63.4025	1.06323	0.299992	0.278561	655				656	0.108695	0.699794	42.5511	0.743199	0.299861	0.335305	488.876
657	0.110132	0.694977	83.637	0.783091	0.299984	0.200134	699.292				657	0.124376	0.699712	63.3844	1.06327	0.299913	0.278583	678.61				657	0.103906	0.699794	42.9245	0.743297	0.299684	0.33396	500.003
658	0.109292	0.694662	83.6627	0.782924	0.299941	0.200181	661.823				658	0.124113	0.699815	63.2003	1.06344	0.299909	0.278585	597.695				658	0.108694	0.699972	42.8458	0.743132	0.299992	0.334392	460.909
659	0.110396	0.694154	84.0448	0.77913	0.299958	0.2	674.893				659	0.123522	0.699853	62.9035	1.06493	0.299919	0.27857	627.594				659	0.109059	0.699959	42.7999	0.743211	0.299923	0.333493	505.435
660	0.110003	0.693703	83.4565	0.773161	0.299974	0.200035	727.523				660	0.123474	0.699308	62.8958	1.06334	0.299411	0.278703	577.373				660	0.108814	0.699915	42.4818	0.743184	0.299892	0.333617	483.145
661	0.111939	0.693011	83.7945	0.760532	0.299946	0.20015	699.811				661	0.123468	0.699314	63.0404	1.06406	0.299619	0.278971	601.173				661	0.1082	0.69991	42.221	0.743373	0.299923	0.332544	509.138
662	0.11246	0.692109	82.5518	0.745364	0.299929	0.200174	660.243				662	0.123436	0.699649	63.1068	1.06313	0.299435	0.27957	609.598				662	0.109306	0.699524	42.5028	0.743278	0.299359	0.333299	460.855
663	0.112814	0.693954	81.5984	0.735881	0.29982	0.200977	733.893				663	0.123199	0.699362	62.2773	1.06314	0.299419	0.279059	650.322				663	0.109291	0.69916	42.4146	0.743143	0.299692	0.332688	508.435
664	0.112156	0.692273	81.3574	0.733237	0.299937	0.201098	669.651				664	0.12251	0.699706	62.6826	1.06342	0.299752	0.279005	649.754				664	0.109204	0.699421	42.0855	0.743243	0.299318	0.332322	469.587
665	0.112458	0.693103	81.2598	0.73213	0.299981	0.200852	717.255				665	0.121783	0.699507	62.5834	1.06403	0.299325	0.278542	605.118				665	0.109441	0.698436	42.0609	0.743289	0.299988	0.332675	518.535
666	0.111158	0.694436	81.6419	0.735578	0.299852	0.20106	685.263				666	0.121038	0.699446	62.5221	1.06399	0.2989	0.278627	624.955				666	0.108957	0.698856	41.8538	0.743596	0.29997	0.331892	489.524
667	0.110484	0.694707	81.0818	0.730918	0.299979	0.201043	681.323				667	0.122946	0.698898	62.3945	1.064	0.298527	0.278713	569.325				667	0.109411	0.699574	41.8209	0.742946	0.29992	0.332546	506.656
668	0.113413	0.694869	80.7164	0.727012	0.299906	0.201424	707.223				668	0.122736	0.697676	61.7381	1.06437	0.299682	0.278548	638.1				668	0.109191	0.699459	41.6169	0.743197	0.299959	0.332269	463.935
669	0.113341	0.695681	81.0153	0.728275	0.299946	0.201396	686.087				669	0.121343	0.697807	62.1608	1.06603	0.299583	0.278569	601.008				669	0.109587	0.699195	41.5066	0.744939	0.299892	0.332455	505.669
670	0.110661	0.696009	80.2033	0.722818	0.299948	0.201266	681.772				670	0.117812	0.696726	61.8276	1.0643	0.299775	0.278571	682.19				670	0.109383	0.699207	41.5438	0.742937	0.299962	0.332633	523.318
671	0.113735	0.69581	80.492	0.727198	0.299997	0.200025	744.563				671	0.113668	0.695791	61.5559	1.06458	0.299518	0.278682	591.147				671	0.108606	0.699292	41.581	0.743014	0.299976	0.332351	435.426
672	0.112852	0.695761	80.9843	0.734507	0.299963	0.200196	690.055				672	0.118906	0.695416	60.4976	1.06435	0.3	0.279716	584.322				672	0.108676	0.699168	41.7788	0.743139	0.299979	0.332333	482.901
673	0.110775	0.695878	80.8746	0.729963	0.299935	0.200159	712.953				673	0.119496	0.693465	59.4078	1.06361	0.299958	0.278605	683.221				673	0.107278	0.699372	41.7444	0.743181	0.2999	0.332685	451.809
674	0.113188	0.695564	81.2509	0.735418	0.3	0.200028	684.775				674	0.11615	0.694657	59.8371	1.06341	0.299797	0.278607	616.803				674	0.102966	0.698257	41.4711	0.744058	0.299781	0.333581	500.881
675	0.113718	0.695783	80.6548	0.73149	0.299994	0.200027	783.089				675	0.110025	0.695288	59.8307	1.063	0.29974	0.278779	607.888				675	0.10226	0.698121	41.4724	0.743414	0.299635	0.334507	440.506
676	0.11333	0.695486	80.6608	0.732052	0.299991	0.200142	705.744				676	0.109502	0.695008	60.4235	1.06251	0.299638	0.278541	581.301				676	0.100605	0.698711	41.4711	0.74304	0.299645	0.335366	411.022
677	0.113119	0.695594	80.2879	0.728184	0.299949	0.200348	689.77				677	0.10549	0.695175	60.3126	1.06139	0.299987	0.278654	575.955				677	0.10332	0.699991	41.4763	0.74303	0.299902	0.335941	453.845
678	0.114079	0.694921	79.877	0.723752	0.299991	0.200191	754.682				678	0.112078	0.692665	59.8432	1.06401	0.299923	0.278564	518.205				678	0.101817	0.699694	41.4272	0.74312	0.299941	0.334517	452.569
679	0.113379	0.696278	79.6937	0.722972	0.299989	0.200024	711.737				679	0.108167	0.690937	58.9502	1.06508	0.299984	0.278411	548.571				679	0.104448	0.699716	41.4537	0.742981	0.299808	0.335506	396.722
680	0.114038	0.696196	79.6666	0.722586	0.299961	0.200034	665.975				680	0.107123	0.691656	58.5334	1.0622	0.299992	0.276942	511.031				680	0.0977256	0.699073	41.4061	0.742719	0.299831	0.336691	491.058
681	0.114219	0.696186	79.6003	0.72144	0.299985	0.20003	708.47				681	0.0991859	0.691888	58.3017	1.0616	0.299945	0.274747	493.273				681	0.092201	0.699743	41.2645	0.743217	0.299876	0.33586	418.135
682	0.113446	0.696131	79.6018	0.721223	0.299912	0.200007	708.616				682	0.0933402	0.690125	57.0943	1.0613	0.299895	0.277319	519.268				682	0.100266	0.699222	41.2768	0.742426	0.299924	0.33566	406.64
683	0.110744	0.69593	79.6429	0.719982	0.299971	0.200043	708.429				683	0.0906006	0.691457	56.9847	1.05907	0.299582	0.276249	436.479				683	0.106683	0.699936	41.237	0.742009	0.299983	0.335357	435.828
684	0.115274	0.69592	79.6592	0.719768	0.29978	0.20006	707.28				684	0.0875457	0.691841	56.4568	1.06115	0.299692	0.273837	450.555				684	0.109053	0.699908	41.1558	0.741565	0.299975	0.336834	451.257
685	0.115375	0.696175	79.7341	0.721202	0.29999	0.200041	706.984				685	0.0831907	0.692742	56.3702	1.06327	0.298732	0.272979	403.293				685	0.109868	0.699768	41.1607	0.743011	0.299996	0.337315	475.692
686	0.115769	0.695805	79.8622	0.721781	0.299978	0.200075	765.046				686	0.0763462	0.693611	56.3777	1.06312	0.299952	0.273325	405.778				686	0.109433	0.699429	41.0442	0.743215	0.299983	0.337482	511.629
687	0.115666	0.695465	79.7907	0.723096	0.3	0.200042	738.449				687	0.0670801	0.693958	56.4935	1.06408	0.299926	0.274013	389.171				687	0.109202	0.699842	40.9977	0.743278	0.299726	0.337531	457.525
688	0.113035	0.695948	79.5378	0.721969	0.299941	0.20023	704.898				688	0.0635906	0.694496	56.2254	1.06261	0.299893	0.272311	318.911				688	0.109434	0.699959	40.9307	0.743321	0.299862	0.336938	481.763
689	0.111399	0.696144	79.601	0.721033	0.299995	0.200005	706.356				689	0.0655741	0.694472	56.0947	1.06323	0.299879	0.269015	368.742				689	0.105822	0.699951	40.7755	0.744395	0.299841	0.337996	475.929
690	0.112384	0.696229	79.7149	0.725957	0.299977	0.200018	704.726				690	0.0655843	0.69507	56.2533	1.0624	0.299816	0.266984	330.689				690	0.101343	0.699959	40.8488	0.745985	0.299584	0.337588	452.05
691	0.112787	0.696103	79.7963	0.7229	0.299763	0.20003	717.07				691	0.0652937	0.694687	55.7265	1.06276	0.299913	0.267808	350.061				691	0.104106	0.699565	40.6957	0.746236	0.29995	0.337596	445.64
692	0.112874	0.696191	79.6601	0.724651	0.29948	0.200031	666.391				692	0.0604663	0.693886	55.2686	1.0649	0.299912	0.266954	290.614				692	0.106819	0.699467	40.6377	0.743821	0.299754	0.338217	420.28
693	0.112614	0.695722	79.6987	0.722794	0.29984	0.200282	744.994				693	0.0580879	0.694294	55.3264	1.06518	0.299688	0.266684	284.842				693	0.110019	0.699928	40.5246	0.743381	0.299959	0.338773	485.073
694	0.113204	0.695665	79.7931	0.725425	0.299886	0.200088	713.525				694	0.0640801	0.694271	55.1349	1.06682	0.299979	0.265095	300.942				694	0.108747	0.699662	40.4852	0.743619	0.299785	0.340846	554.582
695	0.113089	0.696033	79.7811	0.726017	0.299999	0.200056	677.99				695	0.0536594	0.694446	55.3352	1.0644	0.299991	0.264273	306.668				695	0.10807	0.69994	40.6394	0.743684	0.299966	0.343046	546.574
696	0.115268	0.696045	79.7634	0.725842	0.299836	0.200029	696.964				696	0.0515383	0.693619	54.8295	1.06501	0.299985	0.258226	270.613				696	0.108782	0.699528	40.4413	0.744785	0.299974	0.34336	492.55
697	0.113636	0.696083	79.769	0.727123	0.299976	0.200075	744.372				697	0.04727	0.693993	54.8445	1.06343	0.299982	0.259024	234.773				697	0.109871	0.699906	40.3983	0.745729	0.299996	0.34382	467.769
698	0.113083	0.695861	79.6733	0.727839	0.299948	0.200074	709.402				698	0.0482468	0.69404	54.8517	1.0616	0.299915	0.257931	230.599				698	0.107529	0.699853	40.1971	0.745126	0.3	0.343989	463.165
699	0.112452	0.695692	79.5079	0.726749	0.29998	0.200171	720.047				699	0.0484271	0.694075	54.8704	1.05995	0.299988	0.253408	247.573				699	0.108008	0.699907	40.2744	0.743468	0.299976	0.344789	492.749
700	0.10554	0.695582	79.3271	0.727037	0.299512	0.20002	733.526				700	0.0565221	0.693916	54.8712	1.05779	0.299999	0.25337	250.499				700	0.108877	0.699983	40.2989	0.743517	0.299895	0.340169	495.61
701	0.111321	0.696343	79.2829	0.723367	0.29998	0.200336	713.363				701	0.047451	0.693947	54.8772	1.05958	0.299963	0.252177	270.122				701	0.108789	0.699794	40.269	0.743333	0.299958	0.339603	468.877
702	0.107641	0.696713	79.5736	0.722258	0.299953	0.200693	692.114				702	0.0463651	0.69391	54.8883	1.06123	0.299982	0.24929	228.794				702	0.10945	0.699951	40.1984	0.743505	0.299959	0.338448	453.601
703	0.109311	0.696714	79.5801	0.722972	0.299948	0.201427	698.369				703	0.0503794	0.693583	54.899	1.06273	0.299803	0.255914	245.323				703	0.108946	0.699877	40.1476	0.74333	0.299927	0.33681	472.594
704	0.112084	0.696359	79.5445	0.722081	0.299978	0.201637	738.211				704	0.0584737	0.693846	54.9028	1.05977	0.299564	0.255954	297.662				704	0.109723	0.699963	40.465	0.743694	0.299709	0.336864	442.155
705	0.114083	0.696528	79.5519	0.721311	0.299982	0.202634	684.282				705	0.0609915	0.693254	54.8884	1.05775	0.299994	0.256234	336.008				705	0.109581	0.699886	40.1043	0.743653	0.299501	0.335146	511.192
706	0.114871	0.696292	79.431	0.721848	0.2997	0.203154	652.808				706	0.0606139	0.693391	54.8912	1.05696	0.299992	0.257313	323.295				706	0.109764	0.699469	40.0563	0.743723	0.299452	0.335584	498.502
707	0.111929	0.696304	79.2399	0.720287	0.299973	0.202586	728.731				707	0.0610995	0.694	54.8852	1.05518	0.299928	0.256191	313.651				707	0.108713	0.698176	40.0534	0.743905	0.299589	0.333221	476.993
708	0.11446	0.696738	79.631	0.722274	0.29976	0.202799	671.116				708	0.0620368	0.694118	54.8879	1.05511	0.299987	0.2515	308.751				708	0.109105	0.698026	39.7836	0.744677	0.299666	0.333167	472.438
709	0.114976	0.696349	79.7344	0.720082	0.299896	0.203051	689.386				709	0.0605086	0.694154	54.8912	1.0544	0.299925	0.252331	356.069				709	0.108726	0.698746	39.6207	0.744371	0.299313	0.33319	485.228
710	0.111582	0.696354	79.672	0.721434	0.299977	0.202283	690.632				710	0.0635543	0.694439	54.8975	1.05548	0.29988	0.251286	314.531				710	0.104116	0.69895	39.7156	0.743991	0.299963	0.333112	499.46
711	0.110983	0.696445	79.6523	0.720635	0.3	0.203262	681.444				711	0.0577296	0.694056	54.883	1.04985	0.299905	0.246182	319.496				711	0.100235	0.699545	38.7995	0.743461	0.299989	0.330884	446.008
712	0.111087	0.696581	79.6974	0.723649	0.29999	0.202949	680.671				712	0.0604427	0.69336	54.8997	1.05102	0.299999	0.246138	334.934				712	0.098254	0.69986	38.721	0.744098	0.299934	0.330687	468.982
713	0.111618	0.696583	79.9116	0.720862	0.299985	0.201615	723.681				713	0.0480436	0.693271	54.8916	1.05109	0.299939	0.246154	280.439				713	0.103403	0.699339	38.5048	0.743464	0.299997	0.332017	406.198
714	0.106132	0.696746	79.8287	0.72283	0.299996	0.201021	662.817				714	0.0468416	0.694073	54.8915	1.04286	0.299768	0.246323	270.391				714	0.100047	0.699284	38.4367	0.743409	0.299987	0.333273	449.668
715	0.113043	0.696104	79.8092	0.719663	0.3	0.200212	709.993				715	0.0420861	0.694317	54.8898	1.04	0.299971	0.246496	203.493				715	0.0986041	0.698904	38.4224	0.743684	0.299995	0.332916	451.662
716	0.114502	0.695681	79.644	0.717086	0.299753	0.200074	718.429				716	0.0476287	0.694366	54.906	1.04149	0.299994	0.246307	214.028				716	0.107418	0.699928	38.3565	0.743487	0.3	0.333804	453.369
717	0.114276	0.696034	79.3378	0.715974	0.299879	0.200156	747.302				717	0.0390841	0.695319	54.8966	1.03769	0.299983	0.246257	229.211				717	0.108748	0.699947	38.5296	0.744149	0.299944	0.331317	453.177
718	0.112988	0.695862	79.4701	0.717036	0.299996	0.20021	703.767				718	0.0373856	0.695336	54.8924	1.03849	0.299989	0.246167	197.839				718	0.108383	0.699568	38.5802	0.743672	0.299966	0.331171	469.994
719	0.113863	0.694582	79.1872	0.717362	0.299929	0.200231	766.809				719	0.0432987	0.695707	54.898	1.04531	0.29994	0.246153	216.654				719	0.10851	0.699712	39.0617	0.743994	0.299979	0.331175	485.981
720	0.113902	0.695117	78.8922	0.71872	0.299947	0.200135	722.575				720	0.0372532	0.696059	54.8916	1.04601	0.299982	0.246105	192.456				720	0.107744	0.69961	38.9421	0.744034	0.299536	0.331215	464.176
721	0.112579	0.696357	78.6404	0.714376	0.299959	0.2005	679.258				721	0.038234	0.697029	55.0314	1.03916	0.299985	0.246079	174.125				721	0.0995247	0.699687	38.7572	0.744643	0.299628	0.331207	480.024
722	0.109516	0.696054	78.3678	0.715654	0.299456	0.200763	689.512				722	0.0377424	0.696632	54.9967	1.0386	0.299957	0.246137	191.598				722	0.0992349	0.699892	38.602	0.744666	0.299746	0.331205	428.627
723	0.106176	0.69628	77.8465	0.715364	0.299609	0.200055	662.193				723	0.0376815	0.696167	54.9605	1.04236	0.299962	0.245961	198.98				723	0.108175	0.699572	38.2062	0.746586	0.299995	0.331149	454.014
724	0.112844	0.696089	79.6384	0.714504	0.299913	0.2	661.111				724	0.034103	0.696091	54.9273	1.03859	0.299999	0.245101	178.99				724	0.107848	0.699821	37.9009	0.746373	0.299977	0.330983	478.63
725	0.114551	0.69565	79.5756	0.715895	0.299973	0.200026	711.382				725	0.0354259	0.694911	54.906	1.0394	0.299938	0.245124	182.724				725	0.107054	0.699653	37.4462	0.746364	0.299987	0.331059	481.029
726	0.113343	0.69598	79.5863	0.715207	0.3	0.200055	700.067				726	0.0337079	0.695975	54.9026	1.04021	0.299707	0.245172	167.298				726	0.106563	0.699451	37.2078	0.744206	0.299551	0.330896	481.024
727	0.114669	0.695379	79.6206	0.715325	0.2999	0.200281	734.326				727	0.0297403	0.696201	54.9472	1.0365	0.29917	0.246464	154.618				727	0.106507	0.699297	37.1019	0.744631	0.299965	0.331416	466.505
728	0.113992	0.694771	79.6138	0.712833	0.29996	0.200194	729.786				728	0.0338043	0.696454	54.9742	1.03853	0.29982	0.246003	177.236				728	0.105948	0.699328	37.3479	0.744296	0.299923	0.331651	504.066
729	0.115023	0.694742	79.5506	0.712893	0.299946	0.200036	699.752				729	0.033088	0.696852	54.9094	1.03566	0.299751	0.245842	162.583				729	0.10523	0.699965	37.0218	0.743228	0.299308	0.331189	436.51
730	0.114389	0.694895	79.5658	0.71409	0.299997	0.200036	688.344				730	0.0369659	0.696759	54.8988	1.03616	0.3	0.245346	170.282				730	0.102186	0.699944	37.2235	0.74246	0.3	0.331033	457.852
731	0.114867	0.695338	79.615	0.71426	0.299983	0.200012	746.153				731	0.041595	0.696179	54.8796	1.04028	0.299972	0.245108	180.55				731	0.102607	0.699978	37.1759	0.743495	0.299948	0.32931	455.276
732	0.114615	0.694937	79.6141	0.714083	0.299923	0.20002	778.792				732	0.0415984	0.696264	54.8942	1.03915	0.299997	0.245299	205.493				732	0.107551	0.699979	37.2123	0.744899	0.299823	0.330358	463.281
733	0.115065	0.694528	79.587	0.712208	0.299833	0.200025	694.079				733	0.0374872	0.696203	55.061	1.03622	0.299981	0.244844	195.545				733	0.107953	0.699844	37.4415	0.746597	0.299782	0.329999	497.951
734	0.111493	0.6953	79.6051	0.712352	0.299755	0.200005	737.139				734	0.0333667	0.695957	55.0546	1.0336	0.299943	0.24409	176.564				734	0.106071	0.699781	37.4046	0.74618	0.299808	0.325915	476.888
735	0.115328	0.695588	79.4972	0.712575	0.299789	0.200013	721.042				735	0.0310155	0.69597	54.8996	1.02805	0.299932	0.245971	175.488				735	0.105356	0.699867	37.0288	0.746223	0.299647	0.331322	467.274
736	0.115047	0.696224	79.5557	0.712132	0.29987	0.200104	704.6				736	0.0329064	0.695826	54.8722	1.02541	0.299576	0.245728	172.038				736	0.105649	0.699838	36.8626	0.744753	0.299937	0.331149	440.938
737	0.116067	0.696142	79.6694	0.712378	0.29969	0.200006	683.789				737	0.0340373	0.695995	54.8864	1.02343	0.299253	0.245917	177.129				737	0.107444	0.699883	36.9613	0.743494	0.299972	0.331096	456.392
738	0.116158	0.696237	79.5916	0.712175	0.299972	0.200059	716.086				738	0.0422098	0.695902	54.8927	1.03019	0.297321	0.245823	205.421				738	0.10695	0.699916	36.5979	0.744432	0.299971	0.330837	468.653
739	0.115802	0.696267	79.6569	0.712168	0.299993	0.200018	744.83				739	0.0457891	0.696016	54.8788	1.03442	0.298517	0.246042	210.679				739	0.107798	0.699814	36.5586	0.74458	0.299964	0.330301	473.08
740	0.114107	0.696211	79.6894	0.712165	0.299956	0.200293	724.574				740	0.0476077	0.696077	54.9564	1.04299	0.298467	0.245959	219.633				740	0.107274	0.699901	36.5117	0.744688	0.299912	0.330832	472.93
741	0.116552	0.695945	79.6882	0.71217	0.299913	0.201739	705.636				741	0.044245	0.696148	55.0152	1.03938	0.298243	0.245987	228.573				741	0.108048	0.699617	36.4143	0.74594	0.299602	0.331115	442.162
742	0.116428	0.696278	79.63	0.712231	0.299987	0.202066	735.475				742	0.0443284	0.695886	54.9259	1.0417	0.298728	0.246118	227.987				742	0.107345	0.699938	36.4375	0.745642	0.299743	0.331094	482.213
743	0.115297	0.696227	79.6748	0.711674	0.299902	0.200943	693.939				743	0.044618	0.696195	54.8919	1.0472	0.297475	0.246187	222.888				743	0.106572	0.699955	36.509	0.745959	0.299406	0.33121	488.223
744	0.118269	0.696186	79.5955	0.710821	0.299984	0.200038	728.32				744	0.0467344	0.695992	54.8862	1.04552	0.295678	0.246111	213.044				744	0.105741	0.699899	36.4239	0.745846	0.299722	0.331204	464.076
745	0.119892	0.695928	79.6367	0.710539	0.299962	0.200002	761.149				745	0.0459409	0.696022	54.8695	1.04054	0.293354	0.246189	254.727				745	0.107034	0.699824	36.6065	0.747848	0.298978	0.331389	496.119
746	0.118056	0.695045	79.6256	0.710654	0.299963	0.200048	771.488				746	0.0502932	0.695265	54.9263	1.03371	0.294753	0.246009	242.126				746	0.10542	0.699889	36.2931	0.747617	0.3	0.331561	457.434
747	0.119307	0.695002	79.4526	0.709592	0.299968	0.200315	744.576				747	0.051604	0.695445	54.9142	1.03535	0.29611	0.24605	273.974				747	0.104476	0.699865	36.1649	0.746483	0.299949	0.331591	465.742
748	0.118232	0.694833	79.3413	0.712081	0.299631	0.200036	726.393				748	0.0597489	0.695174	54.9496	1.0232	0.298423	0.246114	256.534				748	0.097675	0.699684	36.005	0.74463	0.299991	0.331988	461.441
749	0.119866	0.695647	78.5755	0.711742	0.3	0.200189	706.62				749	0.0518853	0.695358	54.98	1.01826	0.299757	0.24611	322.383				749	0.106656	0.699301	36.1034	0.744874	0.299805	0.332164	450.078
750	0.118956	0.695367	78.6055	0.711448	0.299979	0.200552	770.897				750	0.0568506	0.695545	54.8879	1.03177	0.299988	0.24611	278.27				750	0.108276	0.699973	36.1299	0.743412	0.299941	0.331148	441.906
751	0.121189	0.69638	78.0409	0.712969	0.299984	0.20099	759.09				751	0.0520213	0.695288	54.8617	1.02734	0.299965	0.246114	302.477				751	0.10673	0.699862	35.9969	0.743436	0.299971	0.331233	472.101
752	0.120011	0.696311	76.6449	0.712621	0.29979	0.200148	755.718				752	0.0522219	0.695353	54.7719	1.03942	0.299978	0.246107	305.379				752	0.108623	0.699942	35.9783	0.743355	0.299945	0.331476	507.377
753	0.120039	0.696172	76.2346	0.712557	0.299572	0.200015	756.298				753	0.0523206	0.695289	54.6325	1.03069	0.299985	0.246153	276.359				753	0.108723	0.699632	36.0385	0.743844	0.299978	0.331177	499.057
754	0.119333	0.696867	75.7008	0.712554	0.299993	0.2	755.406				754	0.0462157	0.695419	54.7983	1.04525	0.299946	0.246153	259.146				754	0.106631	0.699993	35.7897	0.743944	0.299989	0.331181	468.828
755	0.117118	0.696905	76.6165	0.712059	0.299942	0.200015	754.401				755	0.0462214	0.695185	54.918	1.04154	0.299954	0.24587	256.342				755	0.106817	0.699882	35.78	0.743188	0.299959	0.331194	473.463
756	0.112597	0.696733	76.1451	0.71257	0.299897	0.200076	726.716				756	0.0469225	0.694936	54.8786	1.04764	0.3	0.246166	251.843				756	0.106127	0.699664	35.8322	0.740204	0.2997	0.331171	473.996
757	0.11087	0.6967	75.8063	0.713113	0.299626	0.200035	706.879				757	0.0506356	0.69602	54.8626	1.03307	0.299862	0.245829	272.433				757	0.104529	0.699458	36.0376	0.737268	0.299265	0.331382	473.927
758	0.108991	0.696496	75.1413	0.712313	0.299952	0.200242	669.038				758	0.0560405	0.696197	54.9315	1.02028	0.3	0.246133	259.849				758	0.103222	0.69996	36.0854	0.737657	0.298757	0.332844	454.562
759	0.110865	0.696621	74.0399	0.712949	0.299848	0.200016	672.58				759	0.058339	0.695256	54.8228	1.03287	0.299989	0.246417	332.63				759	0.109195	0.699805	36.0016	0.743564	0.299972	0.334173	462.84
760	0.11756	0.696727	71.5964	0.715244	0.299682	0.200047	700.568				760	0.0554072	0.695193	54.5923	1.02707	0.299937	0.247148	288.737				760	0.10885	0.699926	36.0716	0.744012	0.299958	0.333959	474.031
761	0.112577	0.695628	71.16	0.715312	0.299769	0.200005	707.6				761	0.0499347	0.695582	54.6902	1.0292	0.3	0.247229	276.599				761	0.10748	0.699672	36.0104	0.744327	0.3	0.332395	488.327
762	0.115822	0.696437	69.6444	0.712802	0.299726	0.200032	742.743				762	0.0503182	0.695679	54.6079	1.02675	0.299998	0.246813	288.434				762	0.106426	0.699934	36.0494	0.739746	0.299897	0.331106	480.844
763	0.114068	0.696325	71.0162	0.712465	0.2995	0.200053	708.934				763	0.0551108	0.695438	54.8032	1.01999	0.299995	0.246261	327.76				763	0.108481	0.699931	36.1005	0.740938	0.299957	0.331054	495.093
764	0.105327	0.696281	68.3659	0.712276	0.299425	0.200027	680.455				764	0.0575762	0.695451	54.6974	1.01647	0.299976	0.246253	347.704				764	0.108298	0.699731	36.1211	0.742255	0.299985	0.331173	491.895
765	0.107539	0.696095	67.8095	0.711945	0.299624	0.200039	632.713				765	0.0652382	0.694675	54.7042	1.01141	0.29939	0.246864	324.646				765	0.106034	0.699978	35.9596	0.742556	0.299974	0.330989	469.424
766	0.100769	0.695826	66.6004	0.711736	0.299991	0.200129	618.485				766	0.069696	0.696874	54.5106	0.986211	0.299903	0.246729	353.084				766	0.107255	0.699832	35.9986	0.737308	0.299937	0.331191	456.617
767	0.0935069	0.696124	64.9291	0.71216	0.299939	0.200252	599.588				767	0.066102	0.696961	54.5091	0.972958	0.299987	0.246163	368.627				767	0.106472	0.699892	36.0109	0.738217	0.29996	0.330649	503.049
768	0.0941908	0.696376	64.3607	0.712181	0.299908	0.200045	575.96				768	0.0675062	0.697548	54.3722	0.945185	0.299986	0.245745	378.98				768	0.10467	0.699959	35.9049	0.738125	0.299981	0.330433	459.232
769	0.0898643	0.695895	63.7546	0.711671	0.299963	0.200009	526.048				769	0.0691879	0.697597	54.1769	0.927053	0.29998	0.246079	383.551				769	0.102952	0.699833	35.8011	0.737623	0.299968	0.331087	516.123
770	0.0892427	0.69604	63.2648	0.70989	0.299953	0.200057	597.974				770	0.0737148	0.698264	53.9164	0.916966	0.299914	0.24629	349.017				770	0.10579	0.699687	35.7777	0.735836	0.299995	0.331474	453.245
771	0.0899558	0.696359	63.3533	0.708219	0.299941	0.200034	505.379				771	0.0828402	0.698184	53.7519	0.900704	0.299981	0.24696	408.523				771	0.106791	0.699678	35.6667	0.732871	0.299936	0.331588	457.044
772	0.0992566	0.69631	63.4557	0.707643	0.299971	0.200009	546.148				772	0.0816349	0.697932	53.9126	0.918536	0.299993	0.247721	491.368				772	0.105924	0.699438	35.6147	0.732137	0.299926	0.331684	513.254
773	0.09301	0.696364	63.2491	0.711003	0.299987	0.200085	579.478				773	0.0811535	0.69795	53.9716	0.91635	0.299952	0.247295	473.057				773	0.0981913	0.698846	35.6304	0.735022	0.299794	0.331166	465.801
774	0.0956811	0.69628	62.9144	0.711059	0.29987	0.2	528.781				774	0.0865585	0.697538	54.2002	0.920271	0.299994	0.248065	481.261				774	0.0938544	0.699142	35.6885	0.72852	0.299996	0.331163	415.703
775	0.0974427	0.696337	62.9426	0.711957	0.299667	0.200091	637.403				775	0.0882269	0.697965	54.3038	0.915442	0.299992	0.246858	468.432				775	0.0970007	0.699038	35.6048	0.72703	0.299852	0.331175	389.454
776	0.0926049	0.696173	62.9494	0.711024	0.299457	0.200052	607.745				776	0.0833195	0.69787	54.4962	0.930856	0.299943	0.245597	465.608				776	0.0996974	0.699699	35.5974	0.740589	0.299976	0.331258	440.029
777	0.0905871	0.696004	62.8827	0.711286	0.299991	0.200013	515.033				777	0.0891627	0.697988	54.1078	0.919784	0.299948	0.245469	454.894				777	0.106697	0.699948	35.6569	0.739236	0.299943	0.331353	471.901
778	0.0917125	0.696256	62.8649	0.710933	0.299915	0.20003	524.758				778	0.0992583	0.698702	53.5449	0.914399	0.29998	0.244738	480.572				778	0.105964	0.699934	35.6366	0.727874	0.299921	0.332064	506.349
779	0.0918829	0.696075	62.8432	0.710753	0.299985	0.200001	576.739				779	0.111116	0.698892	53.0942	0.912169	0.299963	0.243925	632.896				779	0.103613	0.699972	35.5556	0.729671	0.299841	0.331185	438.777
780	0.0870799	0.695702	62.8259	0.712196	0.299794	0.200063	564.715				780	0.108219	0.698777	53.0654	0.913763	0.299915	0.245143	613.809				780	0.105543	0.699726	35.576	0.7301	0.299637	0.331224	428.738
781	0.0874779	0.695424	62.894	0.712715	0.299832	0.200042	510.904				781	0.112612	0.698752	53.0347	0.898496	0.299967	0.246031	575.925				781	0.110317	0.699479	35.6169	0.714891	0.299988	0.331068	456.378
782	0.0930474	0.695288	62.9399	0.711615	0.299996	0.200025	533.552				782	0.119139	0.698322	53.0943	0.89058	0.299973	0.246233	632.128				782	0.109667	0.699867	35.6021	0.712068	0.299899	0.331273	497.097
783	0.0933013	0.695561	62.9565	0.710396	0.299992	0.200061	537.152				783	0.119783	0.698952	53.0018	0.888617	0.299987	0.246123	619.405				783	0.109718	0.699713	35.6274	0.709091	0.299732	0.331515	439.71
784	0.0913084	0.693736	62.8305	0.712805	0.299861	0.200107	618.637				784	0.120241	0.699269	52.9715	0.891076	0.299996	0.246002	611.859				784	0.108028	0.699871	35.563	0.708723	0.299766	0.33159	477.948
785	0.0915793	0.695092	62.7994	0.71231	0.299743	0.200023	541.475				785	0.126229	0.69949	52.7891	0.883138	0.29995	0.246085	690.548				785	0.109496	0.699994	35.3639	0.707606	0.299993	0.331233	456.472
786	0.091002	0.696312	62.8687	0.712852	0.299296	0.200012	569.725				786	0.126559	0.699393	52.7197	0.884372	0.299774	0.245836	644.889				786	0.10878	0.699708	35.3436	0.716203	0.299942	0.331045	501.695
787	0.0830611	0.696297	62.887	0.712479	0.299139	0.200057	524.996				787	0.134053	0.69974	52.5617	0.871955	0.299914	0.246114	767.44				787	0.107447	0.699893	35.2431	0.710205	0.299848	0.331272	504.095
788	0.0884134	0.696226	62.961	0.715365	0.298001	0.2	500.79				788	0.132432	0.699796	52.3919	0.871776	0.299623	0.246308	742.78				788	0.108718	0.699953	35.2094	0.710541	0.299961	0.33135	459.062
789	0.0951873	0.696171	62.8183	0.712051	0.29814	0.200008	574.768				789	0.134022	0.699963	52.3413	0.871925	0.299883	0.246511	746.872				789	0.10977	0.699919	35.1291	0.710118	0.299929	0.331507	516.155
790	0.0949436	0.696183	62.8423	0.712237	0.297589	0.200066	545.796				790	0.133848	0.699814	52.3077	0.871766	0.29996	0.246272	750.372				790	0.109229	0.699807	35.0376	0.720148	0.299944	0.331156	502.794
791	0.0931831	0.696233	62.7834	0.712263	0.29693	0.200113	567.929				791	0.1322	0.699849	52.4462	0.872558	0.299373	0.247525	748.065				791	0.109792	0.699666	34.9637	0.722702	0.299952	0.331091	456.598
792	0.107016	0.695963	62.7913	0.712337	0.296991	0.200195	609.553				792	0.132159	0.699754	52.3384	0.872261	0.299987	0.248026	741.344				792	0.110111	0.699398	34.951	0.719822	0.299987	0.331208	484.785
793	0.110655	0.696024	62.8316	0.713258	0.299203	0.200566	683.961				793	0.130166	0.699887	52.2547	0.871407	0.299785	0.250539	731.149				793	0.108801	0.699861	34.9741	0.717705	0.29994	0.331209	490.389
794	0.113812	0.695247	62.832	0.712192	0.299535	0.200003	713.324				794	0.133464	0.699897	52.1483	0.871236	0.299996	0.249365	719.644				794	0.104816	0.699573	34.9161	0.721915	0.299973	0.331168	478.435
795	0.112636	0.694782	62.7945	0.712224	0.299922	0.200026	688.665				795	0.12831	0.699864	52.1467	0.870906	0.299831	0.250002	716.461				795	0.099193	0.699808	34.6857	0.725036	0.29985	0.331321	451.106
796	0.112381	0.695955	62.7995	0.712154	0.299964	0.200017	676.995				796	0.12788	0.699659	52.1196	0.870512	0.29997	0.24914	723.826				796	0.109189	0.699984	34.5799	0.731449	0.299912	0.332321	448.414
797	0.113261	0.695676	62.7515	0.712357	0.299963	0.200092	647.643				797	0.131932	0.699721	52.1862	0.868188	0.299982	0.249769	658.235				797	0.107898	0.69975	34.369	0.731365	0.299984	0.331787	495.037
798	0.112037	0.69588	62.8565	0.712803	0.299999	0.200067	745.98				798	0.134545	0.699718	52.2552	0.866817	0.299743	0.250165	756.901				798	0.10847	0.699863	34.4319	0.733264	0.299985	0.332637	485.999
799	0.109928	0.696059	63.0347	0.714625	0.299959	0.200001	704.662				799	0.131889	0.699873	52.2143	0.87068	0.29999	0.254375	745.636				799	0.104905	0.699792	34.3475	0.732508	0.299952	0.331166	432.767
800	0.108119	0.696203	63.079	0.715389	0.299948	0.200022	679.446				800	0.135553	0.69993	52.1904	0.871626	0.299988	0.255566	753.536				800	0.106923	0.699823	34.0587	0.733887	0.299984	0.331119	436.738
801	0.110423	0.696203	62.8211	0.718318	0.299991	0.200017	663.971				801	0.135023	0.699742	52.2035	0.871689	0.299983	0.254967	717.313				801	0.108118	0.699636	33.7526	0.737617	0.299891	0.331164	502.739
802	0.111405	0.695839	62.8101	0.712079	0.299983	0.20006	697.267				802	0.135239	0.699205	52.1943	0.871583	0.299954	0.255208	739.505				802	0.106107	0.699774	33.6497	0.740037	0.3	0.331268	489.581
803	0.111397	0.694922	62.8357	0.712262	0.299949	0.200079	687.227				803	0.134953	0.699383	52.1819	0.871804	0.299932	0.252778	752.206				803	0.105332	0.699952	33.5725	0.740907	0.299946	0.331151	487.275
804	0.10976	0.694224	62.811	0.712343	0.299667	0.200034	701.387				804	0.135501	0.699941	52.192	0.87188	0.299966	0.253367	700.413				804	0.106795	0.699786	33.6176	0.743888	0.299874	0.331091	475.389
805	0.108596	0.694638	62.8644	0.712113	0.299952	0.200017	692.247				805	0.135159	0.699852	52.1875	0.871805	0.299882	0.252164	741.264				805	0.108023	0.699803	33.7233	0.74972	0.299979	0.330825	461.378
806	0.108441	0.694546	62.8224	0.712171	0.299989	0.200148	668.953				806	0.135435	0.699906	52.1983	0.872046	0.299984	0.254238	739.483				806	0.106981	0.699599	33.7686	0.749805	0.299973	0.331098	501.007
807	0.108177	0.695246	62.8314	0.712177	0.3	0.200081	640.889				807	0.128373	0.699879	52.1934	0.873431	0.299995	0.254588	755.836				807	0.108022	0.699886	33.735	0.747481	0.299963	0.330294	448.202
808	0.108883	0.696149	62.864	0.712092	0.299887	0.200378	715.579				808	0.131743	0.699939	52.1929	0.873844	0.299982	0.252442	685.635				808	0.106677	0.699558	33.8168	0.749368	0.299657	0.330299	446.235
809	0.112532	0.696041	62.8985	0.712038	0.299974	0.20003	770.556				809	0.135585	0.699757	52.1882	0.871929	0.29999	0.251776	718.581				809	0.104634	0.699787	33.6831	0.747131	0.299792	0.330209	472.702
810	0.114053	0.69595	62.9104	0.712525	0.299967	0.200412	709.061				810	0.134575	0.699339	52.1428	0.871702	0.299977	0.251578	733.024				810	0.107067	0.699652	33.8361	0.739453	0.299928	0.331465	486.507
811	0.11305	0.69583	62.8705	0.712279	0.299943	0.200173	728.342				811	0.13565	0.699884	52.1917	0.871891	0.299931	0.250736	777.772				811	0.108937	0.699939	33.7729	0.744502	0.299694	0.332356	426.42
812	0.112103	0.696263	62.8137	0.711864	0.299965	0.200034	743.154				812	0.135156	0.699788	52.1762	0.871913	0.299913	0.25125	814.285				812	0.10953	0.69984	33.7931	0.745688	0.299486	0.333537	514.431
813	0.110144	0.69624	62.8311	0.71146	0.299982	0.200026	725.958				813	0.135072	0.699948	52.1545	0.87187	0.299965	0.252961	754.525				813	0.110039	0.699991	34.0026	0.745497	0.299967	0.335243	529.415
814	0.110282	0.696221	62.8185	0.711796	0.299971	0.200043	659.53				814	0.135477	0.699721	52.1524	0.872302	0.299756	0.252751	721.412				814	0.109275	0.699838	33.8497	0.75314	0.299959	0.333628	509.494
815	0.105498	0.696434	62.8476	0.712199	0.299728	0.20006	735.256				815	0.128878	0.699838	52.1436	0.873375	0.299995	0.25251	755.44				815	0.109631	0.699979	33.8383	0.754197	0.299925	0.335832	525.294
816	0.102724	0.696239	62.8663	0.711713	0.29998	0.200392	652.824				816	0.132542	0.699465	52.2052	0.875785	0.299982	0.253075	723.561				816	0.107468	0.699955	33.7441	0.751273	0.299996	0.335021	466.733
817	0.105697	0.696163	62.813	0.712204	0.299963	0.200034	608.621				817	0.121166	0.699924	52.2103	0.871876	0.299971	0.251522	745.387				817	0.10611	0.699843	33.7638	0.754149	0.299905	0.334119	473.071
818	0.108347	0.695951	62.8233	0.711701	0.299964	0.200013	653.049				818	0.130087	0.699939	52.1407	0.869567	0.3	0.251117	691.209				818	0.108731	0.699608	33.6533	0.759973	0.299848	0.341386	476.526
819	0.102137	0.695843	62.8136	0.711635	0.299747	0.200026	694.208				819	0.126015	0.699924	52.1947	0.872507	0.299805	0.249915	757.643				819	0.109339	0.699843	33.6076	0.762132	0.299981	0.336826	518.056
820	0.109198	0.695477	62.8104	0.712117	0.299924	0.200026	686.666				820	0.132826	0.699884	52.1152	0.870915	0.299965	0.249196	711.656				820	0.108775	0.699711	33.534	0.757382	0.299972	0.337841	468.952
821	0.109896	0.695279	62.8247	0.712378	0.299978	0.200134	688.054				821	0.131178	0.699825	52.1662	0.869792	0.299898	0.247598	797.016				821	0.10961	0.699174	33.4027	0.753406	0.299778	0.334484	450.126
822	0.110266	0.695018	62.9032	0.713906	0.299989	0.200015	702.763				822	0.133113	0.699761	52.1992	0.869983	0.299497	0.247144	665.664				822	0.108848	0.699511	33.4147	0.753084	0.299634	0.332378	507.083
823	0.10992	0.695301	62.915	0.714786	0.29971	0.20054	715.03				823	0.135113	0.699755	52.0185	0.871163	0.299962	0.243442	749.748				823	0.10938	0.698739	33.3899	0.745278	0.299364	0.333196	488.263
824	0.108641	0.695495	63.3053	0.712754	0.299968	0.201378	673.856				824	0.135215	0.699821	51.9725	0.87119	0.299971	0.239465	724.417				824	0.109757	0.698873	33.4	0.745669	0.299073	0.334178	447.756
825	0.109259	0.695356	63.0497	0.712135	0.299822	0.204491	622.533				825	0.134177	0.69979	51.8923	0.871369	0.299864	0.232373	771.762				825	0.109181	0.69925	33.4128	0.7453	0.29892	0.333066	459.821
826	0.107735	0.694631	62.849	0.712109	0.299964	0.207105	705.811				826	0.134992	0.699662	51.6229	0.873449	0.299293	0.237953	784.5				826	0.107852	0.699093	33.4482	0.744963	0.2991	0.331809	494.49
827	0.108899	0.695424	62.9137	0.712238	0.299895	0.204036	657.825				827	0.135073	0.699394	51.9251	0.871725	0.299295	0.236313	762.268				827	0.104863	0.699525	33.3379	0.743338	0.29975	0.331778	497.271
828	0.105648	0.694914	62.6808	0.712616	0.299937	0.202565	713.593				828	0.135245	0.699707	51.9691	0.870798	0.298597	0.234607	774.931				828	0.109336	0.699769	33.3438	0.743215	0.299685	0.331174	546.656
829	0.103424	0.695122	62.7708	0.714264	0.299899	0.202537	658.879				829	0.131082	0.699749	51.8304	0.871992	0.298118	0.230585	794.174				829	0.110122	0.699457	33.3456	0.743233	0.299684	0.331184	449.086
830	0.105039	0.694776	62.8263	0.715068	0.299901	0.200055	657.602				830	0.135415	0.699385	51.8153	0.872023	0.298052	0.219455	803.442				830	0.110327	0.69993	33.3765	0.74339	0.299462	0.33118	481.699
831	0.107086	0.694744	62.7755	0.713723	0.299981	0.200024	653.132				831	0.133425	0.699213	51.8874	0.871964	0.298396	0.217458	777.331				831	0.110161	0.699954	33.3541	0.743363	0.299341	0.331149	522.952
832	0.106502	0.695379	62.7823	0.713124	0.299998	0.2	627.56				832	0.128469	0.699985	51.7775	0.871805	0.299375	0.216711	784.695				832	0.110716	0.699869	33.3827	0.743429	0.299329	0.331266	471.709
833	0.105116	0.695616	62.7763	0.713903	0.29998	0.200015	668.002				833	0.132671	0.699816	51.8207	0.87202	0.299969	0.214058	882.902				833	0.110237	0.699248	33.3409	0.743679	0.299719	0.331131	464.164
834	0.10286	0.695709	62.8064	0.711965	0.299992	0.200073	669.408				834	0.133143	0.699204	52.021	0.871884	0.299991	0.209414	799.498				834	0.10995	0.699829	33.3376	0.743321	0.299963	0.331222	494.266
835	0.0995312	0.695847	62.821	0.712177	0.299913	0.200011	624.648				835	0.132446	0.698737	52.0048	0.872034	0.299934	0.209047	809.726				835	0.110467	0.699573	33.3395	0.742623	0.299879	0.331425	488.539
836	0.101319	0.695711	62.8594	0.712808	0.299893	0.200039	614.88				836	0.13165	0.698631	52.0626	0.872196	0.299972	0.207591	755.267				836	0.11063	0.699974	33.3452	0.740301	0.299844	0.331551	509.903
837	0.101897	0.695065	62.8258	0.712111	0.299966	0.200006	657.191				837	0.132984	0.699919	52.2637	0.872058	0.299955	0.201402	776.597				837	0.110584	0.699989	33.3384	0.738244	0.299452	0.331132	459.167
838	0.0984738	0.694734	62.8178	0.712355	0.299967	0.200037	624.2				838	0.131656	0.699561	52.5134	0.872216	0.299762	0.200033	867.61				838	0.108033	0.699925	33.34	0.738256	0.299997	0.331194	483.39
839	0.0993237	0.693661	62.8051	0.71207	0.299978	0.200038	591.042				839	0.133273	0.699908	52.2141	0.872156	0.299946	0.200021	827.172				839	0.111209	0.699945	33.3414	0.736157	0.299939	0.331174	468.171
840	0.100812	0.69272	62.8275	0.712159	0.29994	0.20015	642.122				840	0.135214	0.699792	52.4672	0.872409	0.299564	0.200151	806.193				840	0.110524	0.699973	33.3972	0.740024	0.299691	0.331187	519.689
841	0.0998019	0.691467	62.8098	0.712055	0.299913	0.200019	646.054				841	0.133983	0.699643	52.459	0.872507	0.299935	0.200619	821.725				841	0.111006	0.699958	33.3516	0.741739	0.299971	0.331373	468.867
842	0.10161	0.69045	62.8058	0.712019	0.299962	0.200069	616.907				842	0.135151	0.699851	52.6532	0.871618	0.299964	0.200122	833.06				842	0.110282	0.699842	33.3404	0.740893	0.299952	0.331173	462.955
843	0.0987892	0.695143	62.8194	0.710997	0.299978	0.2	584.75				843	0.135164	0.699942	52.5921	0.871743	0.299894	0.200066	864.389				843	0.107069	0.699867	33.3463	0.739878	0.299932	0.331566	498.236
844	0.0982361	0.695794	62.8176	0.710774	0.299996	0.20004	629.018				844	0.134734	0.699429	52.5894	0.872387	0.299952	0.200021	830.827				844	0.106893	0.699869	33.3447	0.738045	0.299972	0.331165	464.153
845	0.0989138	0.696299	62.7759	0.711886	0.299954	0.200245	615.639				845	0.131201	0.699617	52.5673	0.87267	0.299937	0.200017	882.524				845	0.104755	0.699828	33.3344	0.737557	0.299999	0.331208	449.6
846	0.0946828	0.696886	62.8243	0.712735	0.299951	0.200144	606.897				846	0.131316	0.699974	52.4985	0.872051	0.299924	0.200005	873.607				846	0.106527	0.69996	33.3382	0.737818	0.299982	0.331289	474.999
847	0.0980517	0.696714	62.9395	0.712885	0.299849	0.200016	649.03				847	0.132762	0.69979	52.415	0.873259	0.299819	0.200178	844.888				847	0.109188	0.699333	33.3363	0.740661	0.299864	0.331112	470.304
848	0.0974674	0.696987	62.7727	0.712314	0.299915	0.200116	628.204				848	0.134788	0.699739	52.4236	0.872785	0.29976	0.200022	871.411				848	0.112236	0.699991	33.3398	0.734597	0.299864	0.331178	482.424
849	0.0966337	0.697264	62.6954	0.712533	0.29998	0.200617	549.804				849	0.132934	0.699549	52.2504	0.872759	0.29977	0.200053	865.091				849	0.111346	0.699944	33.3835	0.735593	0.299974	0.331201	469.095
850	0.0970973	0.696942	62.2536	0.712853	0.299911	0.201378	590.058				850	0.136112	0.699682	52.1929	0.872397	0.299793	0.200054	865.043				850	0.11184	0.69994	33.3549	0.734483	0.299972	0.331216	517.238
851	0.0968388	0.696837	61.9492	0.713878	0.299847	0.202072	596.994				851	0.134941	0.698993	52.2431	0.872311	0.299906	0.200036	870.658				851	0.111405	0.699947	33.4221	0.738308	0.299998	0.331191	503.322
852	0.0963902	0.696873	61.8546	0.713435	0.29964	0.201589	652.419				852	0.13178	0.699537	52.1753	0.872844	0.299819	0.200034	876.22				852	0.109813	0.699935	33.4894	0.736379	0.299902	0.331233	511.043
853	0.0961985	0.697213	62.0469	0.712087	0.299985	0.202168	620.92				853	0.132073	0.699762	52.1926	0.873062	0.299905	0.200052	810.538				853	0.111036	0.699918	33.489	0.738848	0.299962	0.331199	546.262
854	0.0947292	0.697047	62.1392	0.712859	0.29989	0.202442	575.13				854	0.135414	0.69988	52.1706	0.872388	0.29996	0.200265	803.007				854	0.110452	0.699923	33.5463	0.737988	0.299966	0.331027	474.964
855	0.096031	0.697131	62.0874	0.713118	0.299987	0.201699	585.545				855	0.132969	0.699619	52.1881	0.87268	0.299947	0.200009	863.814				855	0.110973	0.69988	33.4574	0.737109	0.29984	0.330914	485.873
856	0.0987774	0.697177	62.1288	0.711912	0.299992	0.202144	594.11				856	0.134104	0.699923	52.1871	0.873692	0.299752	0.200158	869.773				856	0.109163	0.699898	33.3729	0.737989	0.299797	0.330667	512.065
857	0.104896	0.697848	62.2905	0.711688	0.299971	0.202892	663.88				857	0.136099	0.699863	52.1718	0.872929	0.299988	0.200362	803.561				857	0.110997	0.699916	33.3856	0.737646	0.29999	0.331151	506.521
858	0.104148	0.697914	61.7418	0.711549	0.299966	0.200803	619.501				858	0.136793	0.699911	52.1722	0.873477	0.29996	0.200313	866.437				858	0.108188	0.699742	33.377	0.739411	0.299992	0.331141	543.153
859	0.104733	0.697099	61.2099	0.711105	0.299918	0.201085	665.753				859	0.136678	0.699284	52.1847	0.871481	0.299998	0.200019	839.537				859	0.109496	0.699977	33.3939	0.740438	0.299905	0.331263	461.661
860	0.10493	0.697269	61.9631	0.710446	0.299819	0.20006	647.601				860	0.136459	0.699889	52.1887	0.873124	0.299955	0.200005	849.297				860	0.107596	0.69983	33.4076	0.742565	0.299984	0.331192	477.619
861	0.102597	0.697057	61.4399	0.710529	0.299966	0.200029	644.472				861	0.135604	0.699679	52.2664	0.873451	0.299791	0.200108	816.272				861	0.110612	0.699963	33.391	0.742566	0.299874	0.33159	489.172
862	0.105498	0.697385	62.8191	0.708922	0.299991	0.200106	618.658				862	0.136891	0.699313	52.2982	0.872713	0.299048	0.200222	888.336				862	0.106617	0.699958	33.4097	0.741823	0.299949	0.331571	527.219
863	0.107323	0.697608	62.741	0.708915	0.299845	0.200034	705.056				863	0.136636	0.699681	52.2854	0.872681	0.299412	0.200113	853.443				863	0.103341	0.69958	33.4298	0.741579	0.299886	0.33079	425.518
864	0.108639	0.697802	62.6473	0.70971	0.299937	0.200012	614.5				864	0.135605	0.69951	52.1908	0.872393	0.299943	0.2	854.068				864	0.110482	0.699786	33.3964	0.743357	0.299993	0.329531	480.272
865	0.10933	0.697701	62.6401	0.710718	0.299927	0.200016	668.483				865	0.13683	0.699944	52.1685	0.872121	0.299901	0.200018	809.609				865	0.110852	0.699571	33.3917	0.742769	0.299966	0.330594	521.735
866	0.108394	0.697645	62.8334	0.711951	0.299836	0.20008	667.571				866	0.135207	0.699947	52.1732	0.87201	0.299966	0.200018	864.221				866	0.110343	0.699106	33.4223	0.743321	0.299951	0.329509	507.902
867	0.105863	0.697802	62.8445	0.714923	0.299692	0.200056	667.645				867	0.133717	0.699987	52.1788	0.870673	0.299914	0.200184	870.878				867	0.11122	0.699342	33.4196	0.744789	0.299978	0.32823	442.209
868	0.10587	0.697599	62.817	0.715152	0.299758	0.200008	655.198				868	0.136743	0.699475	52.2167	0.874142	0.299962	0.2	841.117				868	0.11185	0.698314	33.3536	0.742884	0.299953	0.326565	500.371
869	0.108459	0.6977	62.8157	0.718353	0.299995	0.200022	664.568				869	0.134297	0.699123	52.2761	0.87323	0.299971	0.200072	854.199				869	0.111426	0.698968	33.3684	0.743181	0.299882	0.323486	523.874
870	0.106601	0.697308	62.7878	0.715915	0.299989	0.200027	635.409				870	0.137669	0.699354	52.413	0.873548	0.299976	0.200022	861.041				870	0.112168	0.698548	33.3466	0.744499	0.29998	0.322591	546.24
871	0.102286	0.697195	62.7102	0.718255	0.299981	0.200024	686.811				871	0.136646	0.699838	52.4205	0.87358	0.299663	0.200144	854.417				871	0.112267	0.697908	33.3464	0.746501	0.299687	0.317542	495.502
872	0.105766	0.697643	62.5284	0.718263	0.299977	0.200047	675.786				872	0.136507	0.699877	52.4041	0.87301	0.299953	0.2	838.543				872	0.11077	0.699693	33.3484	0.744644	0.299947	0.310927	472.598
873	0.106156	0.697445	62.6341	0.720887	0.299963	0.200005	644.923				873	0.135603	0.699894	52.4615	0.872816	0.299999	0.200017	872.179				873	0.109667	0.699826	33.3339	0.748316	0.299779	0.309764	578.458
874	0.105283	0.697295	62.8294	0.720549	0.299977	0.200104	679.407				874	0.136993	0.699978	52.4126	0.872171	0.29994	0.200001	849.255				874	0.110835	0.699333	33.3527	0.749406	0.299985	0.307552	504.213
875	0.104576	0.697815	62.8169	0.722869	0.299468	0.20013	674.549				875	0.13584	0.699927	52.1983	0.873131	0.299979	0.200021	843.192				875	0.112243	0.699818	33.3362	0.743333	0.299985	0.307218	540.775
876	0.103805	0.697464	62.8326	0.727784	0.299801	0.200063	635.075				876	0.134023	0.699548	51.9786	0.872386	0.299976	0.20009	823.641				876	0.110619	0.699883	33.3379	0.743496	0.299966	0.299122	533.792
877	0.104411	0.697476	62.841	0.725616	0.299986	0.200559	677.767				877	0.136996	0.699365	51.9745	0.873546	0.299963	0.200117	853.476				877	0.110155	0.699752	33.3413	0.743586	0.299916	0.295572	481.118
878	0.104108	0.697284	62.7645	0.727144	0.299923	0.200147	672.414				878	0.139296	0.698305	52.1448	0.87288	0.299972	0.200207	887.451				878	0.110781	0.699922	33.3628	0.743702	0.299988	0.299318	556.839
879	0.101163	0.697071	62.7303	0.720868	0.299628	0.200019	622.767				879	0.139328	0.699441	52.1848	0.873556	0.299989	0.200069	836.775				879	0.110904	0.699791	33.3394	0.743537	0.299738	0.301933	517.983
880	0.0988	0.69659	62.7076	0.722071	0.299625	0.200017	622.327				880	0.136105	0.698663	52.0859	0.873156	0.299812	0.200359	865.856				880	0.107558	0.699256	33.3366	0.744146	0.299895	0.296664	537.844
881	0.104064	0.696745	62.7209	0.727541	0.299988	0.200648	621.528				881	0.13818	0.698525	52.1258	0.872546	0.299963	0.200016	835.297				881	0.104062	0.699923	33.3365	0.74366	0.299534	0.294349	516.274
882	0.103972	0.696315	62.7021	0.721716	0.299875	0.200604	712.579				882	0.138874	0.697512	51.9634	0.87154	0.299968	0.20001	894.828				882	0.102987	0.699354	33.339	0.741267	0.299433	0.288143	501.802
883	0.103948	0.696731	62.7066	0.723663	0.299531	0.200838	666.376				883	0.138825	0.698244	51.9331	0.871653	0.299987	0.200027	872.122				883	0.103807	0.699794	33.3425	0.742258	0.299137	0.286714	546.662
884	0.103491	0.69629	62.6593	0.719991	0.299957	0.200049	621.604				884	0.138964	0.697899	51.9181	0.870191	0.299871	0.200092	853.684				884	0.0993801	0.698862	33.3505	0.743918	0.29958	0.285613	470.291
885	0.102784	0.69631	62.7329	0.717087	0.299972	0.200006	685.284				885	0.137586	0.69614	52.0313	0.871056	0.299967	0.200001	905.086				885	0.0973061	0.699412	33.3954	0.745304	0.3	0.286376	495.984
886	0.099974	0.696607	62.8351	0.717997	0.299935	0.200016	601.68				886	0.140146	0.698896	52.0429	0.869294	0.299921	0.200142	881.917				886	0.0916916	0.699856	33.4298	0.744524	0.299953	0.287474	435.263
887	0.102332	0.696469	62.9132	0.718761	0.299983	0.200556	654.312				887	0.139839	0.699789	52.1332	0.870694	0.299903	0.20001	901.543				887	0.0876621	0.699864	33.4423	0.74331	0.299855	0.285109	424.191
888	0.101616	0.695927	62.8263	0.717089	0.3	0.201368	613.577				888	0.137444	0.699715	52.1238	0.870376	0.299966	0.200046	867.569				888	0.0867813	0.699854	33.3702	0.744673	0.299904	0.286156	436.049
889	0.100442	0.695749	62.8288	0.71608	0.299857	0.201474	603.307				889	0.138394	0.699667	52.1298	0.869738	0.299882	0.200158	909.934				889	0.092008	0.6999	33.3653	0.743691	0.299958	0.285383	426.505
890	0.100209	0.695981	62.8355	0.716024	0.299948	0.200775	632.696				890	0.140616	0.699399	52.031	0.870226	0.299995	0.200167	858.467				890	0.102195	0.699691	33.354	0.743592	0.299992	0.284385	489.14
891	0.100599	0.6957	62.7653	0.716866	0.299792	0.201098	615.534				891	0.140998	0.699229	52.1052	0.869106	0.299957	0.200066	863.056				891	0.0974388	0.699056	33.3502	0.7441	0.299925	0.28444	487.704
892	0.101063	0.694568	62.9157	0.716715	0.299894	0.201195	595.864				892	0.140535	0.699393	52.0799	0.870321	0.299959	0.200067	911.904				892	0.104509	0.699702	33.3536	0.743785	0.299947	0.284424	536.421
893	0.101668	0.694031	63.1816	0.715899	0.29979	0.202003	695.16				893	0.140107	0.699736	51.7572	0.868023	0.299946	0.200156	899.598				893	0.103342	0.699843	33.366	0.74408	0.299897	0.28427	501.675
894	0.101538	0.694232	63.0822	0.718405	0.29996	0.201077	633.617				894	0.139113	0.699223	51.8425	0.86951	0.3	0.20026	883.029				894	0.104894	0.699939	33.3832	0.743594	0.299957	0.284332	501.126
895	0.101877	0.694646	63.1704	0.721285	0.299893	0.201826	623.1				895	0.136029	0.698431	51.7865	0.868324	0.299921	0.200366	872.544				895	0.113293	0.699923	33.3432	0.742764	0.299994	0.284637	551.505
896	0.0980264	0.695286	62.9315	0.720235	0.299923	0.201362	602.643				896	0.140315	0.696999	51.5394	0.868169	0.299999	0.200548	919.974				896	0.112859	0.69994	33.3419	0.741072	0.299965	0.284836	569.89
897	0.0957381	0.695335	62.8135	0.720991	0.299889	0.201228	599.848				897	0.136477	0.698862	51.6113	0.865419	0.299927	0.200226	863.436				897	0.111372	0.699872	33.3393	0.741314	0.299956	0.284515	631.128
898	0.103341	0.69417	62.833	0.717266	0.299993	0.200077	619.03				898	0.14062	0.699598	51.6862	0.865904	0.299979	0.200541	931.245				898	0.111902	0.699816	33.3477	0.742404	0.299994	0.284541	553.782
899	0.102827	0.69435	62.9534	0.71442	0.299923	0.200065	645.64				899	0.139155	0.699352	51.5796	0.867389	0.299969	0.200185	846.944				899	0.1111	0.699692	33.3624	0.743481	0.299963	0.284868	552.865
900	0.101821	0.693305	62.7964	0.713438	0.299969	0.200069	599.602				900	0.1405	0.698168	51.7085	0.867924	0.299972	0.200213	873.78				900	0.114375	0.69956	33.3634	0.743359	0.3	0.284484	543.233
901	0.103173	0.692664	62.8313	0.714469	0.3	0.200209	690.756				901	0.140695	0.698599	51.4428	0.86931	0.299776	0.200492	903.348				901	0.114644	0.699541	33.39	0.74297	0.299941	0.285005	563.005
902	0.0995085	0.692055	62.9003	0.710875	0.299874	0.200048	637.626				902	0.140568	0.699051	51.1465	0.86967	0.299875	0.20029	880.485				902	0.112702	0.699492	33.4202	0.743019	0.3	0.285162	568.441
903	0.0974051	0.692387	62.8969	0.710108	0.299966	0.200038	580.727				903	0.137559	0.698449	51.1734	0.870455	0.299921	0.200029	870.355				903	0.112442	0.699855	33.4237	0.743234	0.299957	0.285238	537.719
904	0.100086	0.691888	62.8774	0.711129	0.299951	0.200047	600.995				904	0.136266	0.699186	51.4309	0.870346	0.299934	0.200002	853.363				904	0.114427	0.699934	33.4336	0.742816	0.29992	0.285145	638.5
905	0.100904	0.692777	62.8792	0.71137	0.299988	0.200062	677.036				905	0.129286	0.69906	51.738	0.870261	0.299668	0.20001	853.542				905	0.114053	0.699868	33.4095	0.742751	0.299944	0.285217	552.878
906	0.100199	0.691475	62.791	0.711913	0.299994	0.200192	627.909				906	0.126705	0.699677	51.7206	0.869898	0.299556	0.200055	822.725				906	0.113255	0.699455	33.4191	0.742684	0.299981	0.284831	541.056
907	0.0995415	0.691259	62.7882	0.712119	0.299979	0.200009	617.75				907	0.132373	0.699965	51.6055	0.869711	0.299439	0.200031	788.376				907	0.111003	0.699835	33.416	0.74285	0.299986	0.284581	546.906
908	0.100187	0.691741	62.9316	0.712444	0.299978	0.200013	616.744				908	0.131639	0.699989	51.4351	0.867467	0.299479	0.200016	763.094				908	0.112419	0.699837	33.4513	0.74452	0.299972	0.284474	581.026
909	0.0990164	0.692122	62.7732	0.712366	0.299583	0.200023	637.641				909	0.134332	0.699858	51.4567	0.868097	0.299569	0.200129	795.273				909	0.11207	0.699565	33.5006	0.744449	0.299952	0.284633	571.998
910	0.100808	0.69238	62.7617	0.712237	0.299902	0.200046	603.987				910	0.134103	0.699033	51.0751	0.867737	0.299364	0.200054	809.286				910	0.110992	0.699837	33.4739	0.744466	0.299898	0.284772	570.607
911	0.0996514	0.693073	62.7805	0.713008	0.299959	0.200009	605.757				911	0.1404	0.699624	51.0422	0.86807	0.299491	0.200053	846.305				911	0.110275	0.699636	33.4234	0.744126	0.299999	0.284322	556.497
912	0.0994541	0.694169	62.7123	0.713198	0.299973	0.200022	653.205				912	0.13935	0.699909	51.051	0.867892	0.298552	0.20001	858.307				912	0.1084	0.698458	33.4534	0.744646	0.299994	0.283986	561.302
913	0.0990196	0.693578	63.2	0.712179	0.299993	0.200033	636.784				913	0.137146	0.699868	51.1288	0.866683	0.298446	0.200004	830.743				913	0.102868	0.698364	33.4914	0.745241	0.299964	0.284423	502.639
914	0.100897	0.694236	63.1805	0.712115	0.299965	0.20008	597.305				914	0.133916	0.699935	51.0903	0.866638	0.298721	0.20008	887.718				914	0.110295	0.696984	33.389	0.743587	0.299918	0.284291	553.688
915	0.100813	0.693916	63.1139	0.712829	0.29999	0.200124	604.908				915	0.139361	0.699879	51.2322	0.865459	0.298421	0.20002	823.628				915	0.112802	0.698876	33.3886	0.743184	0.299945	0.284386	510.226
916	0.100047	0.693695	62.6115	0.712053	0.299996	0.200107	651.798				916	0.138723	0.699874	51.2566	0.86512	0.298265	0.200025	879.066				916	0.111515	0.698784	33.3521	0.743248	0.299896	0.284669	529.991
917	0.100073	0.693828	62.5318	0.711889	0.299876	0.200006	634.197				917	0.138101	0.699898	51.2662	0.864813	0.298555	0.200293	862.837				917	0.114988	0.698319	33.3536	0.744046	0.299957	0.285348	543.576
918	0.100021	0.693141	62.1303	0.711904	0.299684	0.200042	599.254				918	0.137373	0.699863	51.2969	0.865376	0.297762	0.200314	888.387				918	0.114907	0.699389	33.3922	0.742378	0.299654	0.285055	583.611
919	0.0977167	0.69334	61.4057	0.712246	0.299929	0.200002	577.739				919	0.136085	0.699739	51.4049	0.864247	0.296107	0.200002	827.585				919	0.115462	0.6996	33.3594	0.742235	0.299595	0.284418	634.841
920	0.096357	0.695662	61.8436	0.711492	0.299972	0.200015	654.273				920	0.134887	0.69976	51.5523	0.862969	0.296476	0.200056	837.376				920	0.11567	0.699855	33.3783	0.741258	0.298679	0.284408	586.664
921	0.100313	0.697004	62.6851	0.708748	0.29992	0.200027	633.014				921	0.140408	0.699643	51.5111	0.865222	0.297387	0.200112	873.929				921	0.114162	0.699844	33.3979	0.743158	0.299695	0.284099	600.45
922	0.101	0.696148	62.5746	0.710496	0.299584	0.200061	634.506				922	0.139684	0.699826	51.4862	0.864324	0.297712	0.200294	907.745				922	0.114594	0.699955	33.402	0.743259	0.299453	0.284301	591.876
923	0.100924	0.69656	62.8661	0.710149	0.299538	0.20026	662.509				923	0.139649	0.699758	51.4733	0.865384	0.297895	0.200189	866.804				923	0.114788	0.699889	33.4217	0.742667	0.298424	0.28386	566.047
924	0.100131	0.696105	62.8709	0.710259	0.299586	0.20044	626.873				924	0.140337	0.699923	50.7249	0.866026	0.297404	0.20026	865.396				924	0.110478	0.699632	33.4796	0.738852	0.299957	0.284134	533.415
925	0.0980395	0.695791	62.8152	0.713454	0.298622	0.200635	608.183				925	0.140028	0.699794	50.7892	0.864871	0.297719	0.200293	909.932				925	0.106883	0.699937	33.5131	0.737884	0.299647	0.284015	533.99
926	0.0953997	0.696053	62.8192	0.712082	0.298725	0.201131	631.611				926	0.140056	0.699226	50.6998	0.865405	0.298286	0.200171	836.712				926	0.11007	0.699802	33.5111	0.735662	0.299922	0.283885	559.154
927	0.0910566	0.695707	62.8178	0.712045	0.2996	0.20122	620.31				927	0.136838	0.699898	50.6738	0.864133	0.297269	0.20011	881.555				927	0.110758	0.699955	33.4949	0.740039	0.299405	0.284373	554.824
928	0.0964551	0.695516	62.819	0.713745	0.299972	0.201464	535.682				928	0.136745	0.699047	50.3153	0.862904	0.297018	0.200082	859.63				928	0.111635	0.699821	33.4941	0.739047	0.299929	0.284469	540.769
929	0.101369	0.695234	62.8023	0.710819	0.3	0.200886	572.48				929	0.136061	0.699777	49.9213	0.862121	0.296927	0.200194	845.813				929	0.111955	0.699779	33.5181	0.73969	0.299877	0.284429	536.547
930	0.1015	0.694776	62.8266	0.711249	0.299921	0.201015	650.763				930	0.138404	0.69968	49.7278	0.863009	0.297319	0.200136	827.236				930	0.110806	0.6999	33.5753	0.74159	0.299881	0.284818	565.376
931	0.098968	0.694552	62.7919	0.711923	0.29992	0.200236	608.03				931	0.134581	0.699622	50.3751	0.863215	0.297012	0.200165	860.046				931	0.10935	0.69986	33.5937	0.741732	0.299978	0.284569	551.354
932	0.101078	0.69512	62.8162	0.711979	0.299983	0.200011	593.477				932	0.138636	0.697952	49.3096	0.863744	0.297497	0.200167	904.387				932	0.110118	0.699584	33.6731	0.741714	0.299921	0.284796	510.812
933	0.100128	0.69558	62.8339	0.71144	0.299917	0.200019	604.598				933	0.138912	0.699578	49.1467	0.862808	0.298187	0.20008	839.675				933	0.111172	0.699715	33.7672	0.741296	0.299982	0.284501	555.613
934	0.10141	0.696367	62.8221	0.711473	0.299555	0.200007	632.206				934	0.134545	0.698927	48.2831	0.862322	0.297837	0.200084	852.813				934	0.106859	0.699488	33.5978	0.741319	0.299989	0.28412	530.54
935	0.100663	0.696651	62.8359	0.711989	0.299365	0.200007	644.773				935	0.132756	0.698111	47.7335	0.862874	0.297561	0.200051	842.772				935	0.110331	0.699978	33.4013	0.743191	0.299977	0.2841	576.4
936	0.0999054	0.69654	62.8481	0.712673	0.299325	0.200014	606.724				936	0.129824	0.69934	46.8027	0.86336	0.296891	0.20005	781.488				936	0.11006	0.699878	33.4001	0.743288	0.299985	0.284022	562.86
937	0.10117	0.694685	62.9526	0.711327	0.299889	0.200009	604.768				937	0.133832	0.698405	46.8249	0.866	0.297279	0.20001	776.706				937	0.110081	0.699901	33.4168	0.743104	0.29992	0.28421	556.268
938	0.100472	0.694149	62.9203	0.710955	0.29981	0.200011	680.184				938	0.126716	0.697187	46.1273	0.865469	0.297978	0.200151	782.135				938	0.108883	0.69977	33.397	0.743348	0.3	0.284171	563.181
939	0.0992066	0.694923	62.8749	0.709538	0.299969	0.200036	631.703				939	0.136067	0.699961	45.9576	0.860207	0.296972	0.200073	798.803				939	0.109946	0.699879	33.398	0.743213	0.299982	0.284243	519.544
940	0.0986138	0.694643	62.7386	0.712273	0.299887	0.200545	639.623				940	0.135445	0.699893	45.9469	0.859253	0.297557	0.200437	871.712				940	0.108477	0.699902	33.4205	0.743255	0.299944	0.284136	567.557
941	0.0990155	0.694789	62.6815	0.708214	0.299787	0.200781	679.163				941	0.13322	0.699305	45.3188	0.857596	0.297369	0.200541	874.143				941	0.110269	0.699768	33.4598	0.743226	0.299995	0.284149	561.134
942	0.0980564	0.694549	62.7725	0.702085	0.299948	0.201019	612.874				942	0.135376	0.699478	44.7096	0.850689	0.296794	0.200862	859.959				942	0.109611	0.69947	33.471	0.74405	0.299978	0.284104	520.315
943	0.0941134	0.693976	62.5302	0.702996	0.29978	0.200601	575.025				943	0.132689	0.699959	44.6325	0.847371	0.298412	0.200696	851.385				943	0.109968	0.699913	33.4555	0.744293	0.299967	0.284192	561.99
944	0.0960503	0.694328	62.5144	0.697904	0.299784	0.201902	578.836				944	0.13472	0.699878	44.5343	0.825828	0.298839	0.201236	868.283				944	0.109477	0.699823	33.4483	0.74558	0.299992	0.284134	557.111
945	0.0972075	0.695291	62.6705	0.697525	0.29986	0.200611	604.233				945	0.131626	0.699664	44.4445	0.821912	0.29882	0.200685	835.064				945	0.109435	0.699553	33.4307	0.747645	0.299997	0.284154	529.702
946	0.100082	0.694942	62.6511	0.699046	0.299999	0.200554	651.707				946	0.132536	0.699798	44.6375	0.819892	0.296913	0.200528	787.697				946	0.107235	0.69966	33.4358	0.746954	0.299989	0.284131	548.516
947	0.100253	0.695659	62.2792	0.694029	0.299983	0.200687	614.826				947	0.132276	0.699469	44.6275	0.813396	0.297763	0.200092	856.216				947	0.108217	0.699451	33.4466	0.745862	0.299916	0.284111	508.121
948	0.100163	0.69558	61.9706	0.691191	0.299766	0.200357	668.335				948	0.135229	0.69982	44.6529	0.806534	0.298035	0.2	734.405				948	0.108915	0.699119	33.4543	0.745654	0.299988	0.284069	537.669
949	0.101125	0.695853	61.9745	0.694296	0.299409	0.200118	658.455				949	0.133445	0.699201	44.4737	0.80661	0.298147	0.200068	852.42				949	0.107045	0.69929	33.4789	0.744425	0.299988	0.28412	560.843
950	0.1015	0.695493	61.9498	0.698957	0.3	0.200013	609.312				950	0.128146	0.699772	44.4554	0.804438	0.298194	0.20001	786.403				950	0.10785	0.699145	33.5025	0.742921	0.299936	0.284114	551.382
951	0.100215	0.695153	61.7431	0.694618	0.299821	0.200156	661.077				951	0.130002	0.699946	44.5035	0.802978	0.298281	0.20014	813.805				951	0.109738	0.698725	33.541	0.750304	0.29974	0.284102	580.851
952	0.10089	0.695106	61.9577	0.70007	0.299701	0.200024	610.713				952	0.12995	0.699886	44.5363	0.804092	0.29895	0.200071	767.291				952	0.1092	0.699069	33.5068	0.757892	0.29993	0.284117	528.661
953	0.101149	0.693928	61.7596	0.700681	0.29997	0.200002	618.6				953	0.13024	0.699543	44.755	0.804285	0.299425	0.20024	829.822				953	0.108664	0.69932	33.5134	0.752641	0.299847	0.284094	568.854
954	0.0997473	0.694433	61.9593	0.703585	0.299942	0.200107	664.405				954	0.129883	0.699692	44.6104	0.800542	0.299242	0.200226	804.401				954	0.107746	0.699247	33.5327	0.752948	0.299963	0.284096	513.791
955	0.10015	0.693697	61.9597	0.702124	0.299722	0.200038	622.265				955	0.12903	0.699874	44.657	0.805081	0.299875	0.200101	794.933				955	0.109678	0.698903	33.5317	0.747517	0.299997	0.283296	522.266
956	0.0993884	0.693263	61.8885	0.703112	0.299983	0.200015	627.992				956	0.134735	0.699499	45.1946	0.814493	0.29982	0.200254	876.188				956	0.109493	0.699214	33.5317	0.744569	0.299841	0.28378	585.184
957	0.10205	0.69445	61.6019	0.695612	0.299951	0.200149	644.548				957	0.134691	0.699957	44.6291	0.80457	0.299877	0.200026	881.652				957	0.109512	0.69921	33.5391	0.745811	0.299875	0.284428	546.49
958	0.102029	0.694167	61.4041	0.693737	0.299785	0.200109	628.568				958	0.134082	0.699951	44.4182	0.797982	0.29999	0.200014	888.905				958	0.109167	0.698905	33.5272	0.752187	0.29986	0.284671	575.826
959	0.101429	0.694684	61.4204	0.689794	0.299824	0.200066	630.716				959	0.133071	0.69996	44.3324	0.79567	0.299843	0.20003	834.923				959	0.109507	0.698868	33.5271	0.749618	0.299978	0.284906	563.787
960	0.101108	0.69502	61.0024	0.683362	0.299784	0.200165	675.124				960	0.13294	0.699857	44.457	0.792077	0.299954	0.200121	792.362				960	0.108973	0.698318	33.6061	0.737575	0.299891	0.284115	514.293
961	0.100176	0.695802	61.1395	0.684751	0.3	0.200234	627.377				961	0.133329	0.699704	44.2368	0.788935	0.299939	0.200089	869.159				961	0.105442	0.698408	33.5974	0.732627	0.29998	0.284112	545.334
962	0.101206	0.696276	60.5316	0.674029	0.299996	0.200092	636.307				962	0.132279	0.699926	44.2221	0.787829	0.299509	0.200004	852.364				962	0.106506	0.698149	33.5774	0.731675	0.299793	0.283957	517.892
963	0.100442	0.696172	60.7128	0.671866	0.299964	0.200102	629.528				963	0.131897	0.699819	44.1363	0.788694	0.299968	0.200163	824.648				963	0.109902	0.698455	33.618	0.721271	0.29973	0.284417	553.61
964	0.0993136	0.695661	60.4256	0.668336	0.299784	0.200489	594.399				964	0.133523	0.699752	44.2294	0.78464	0.299993	0.200141	818.619				964	0.109749	0.698605	33.6712	0.715311	0.299774	0.284121	540.795
965	0.101122	0.696068	60.4822	0.66955	0.299024	0.200644	624.588				965	0.127535	0.699958	44.2362	0.789661	0.299966	0.200079	780.854				965	0.109714	0.69884	33.6275	0.711849	0.299796	0.284378	519.56
966	0.101174	0.695804	60.5336	0.672448	0.299488	0.200073	642.291				966	0.127081	0.699892	44.2255	0.789902	0.299949	0.20002	798.748				966	0.109796	0.698736	33.6472	0.711018	0.299681	0.28414	566.095
967	0.0988934	0.695965	60.3887	0.669224	0.299995	0.200013	650.124				967	0.134776	0.699669	44.2309	0.792774	0.299357	0.200095	856.623				967	0.109175	0.699252	33.6269	0.70777	0.299631	0.283382	557.551
968	0.100627	0.696382	60.6451	0.6733	0.299836	0.200072	600.631				968	0.134926	0.699593	44.2515	0.796625	0.299648	0.20003	837.784				968	0.108912	0.699126	33.5903	0.708285	0.299475	0.284704	564.268
969	0.100167	0.696245	60.3694	0.665058	0.299805	0.200009	624.154				969	0.133834	0.699274	44.2676	0.79582	0.299653	0.200006	884.171				969	0.110074	0.697888	33.5669	0.711736	0.299957	0.284998	536.634
970	0.098046	0.69633	60.2394	0.661688	0.29994	0.200061	589.86				970	0.135124	0.698884	44.3337	0.791357	0.29996	0.200012	878.157				970	0.109461	0.697875	33.5974	0.704998	0.299679	0.284562	544.32
971	0.0979077	0.696397	60.261	0.663431	0.299958	0.200243	619.544				971	0.131997	0.699835	44.4615	0.793574	0.299957	0.200041	791.174				971	0.109725	0.698647	33.6055	0.709349	0.299906	0.284097	537.874
972	0.0977553	0.696559	60.2703	0.662042	0.299944	0.200027	626.902				972	0.132915	0.699836	44.4061	0.799516	0.299792	0.20008	824.277				972	0.110304	0.698689	33.6371	0.706597	0.299981	0.284158	540.381
973	0.100276	0.69624	60.4039	0.663088	0.299986	0.20026	648.61				973	0.133292	0.699517	44.4479	0.792193	0.299675	0.200181	874.142				973	0.10968	0.698246	33.5903	0.706201	0.299913	0.284172	543.93
974	0.100738	0.6963	60.5991	0.667728	0.299985	0.200659	615.65				974	0.132196	0.699899	44.4673	0.787129	0.2999	0.200192	862.962				974	0.109437	0.698593	33.6693	0.701712	0.3	0.284319	524.833
975	0.0992881	0.695467	60.5131	0.664632	0.299957	0.200508	614.584				975	0.128884	0.699856	44.4258	0.786119	0.299931	0.200269	806.537				975	0.108085	0.698529	33.6967	0.698748	0.299937	0.284611	561.024
976	0.0979092	0.694603	60.5546	0.666434	0.299976	0.200438	633.083				976	0.127862	0.699849	44.4747	0.789599	0.299778	0.200589	886.683				976	0.108558	0.697795	33.6683	0.697211	0.299905	0.284543	540.511
977	0.0989708	0.696329	60.6376	0.666574	0.299997	0.200971	632.053				977	0.124507	0.699843	44.4621	0.794558	0.299738	0.201096	775.625				977	0.111479	0.697892	33.6242	0.69311	0.299943	0.284624	516.792
978	0.0983807	0.696211	60.3314	0.664186	0.299959	0.20033	602.618				978	0.120408	0.699827	44.4871	0.789127	0.299464	0.201443	737.707				978	0.11205	0.698756	33.6776	0.697778	0.29988	0.284515	529.61
979	0.0979025	0.696439	60.1278	0.664855	0.29999	0.200035	615.309				979	0.123364	0.699943	44.3198	0.787899	0.299129	0.201247	774.887				979	0.111172	0.698761	33.5984	0.697101	0.299963	0.284636	548.275
980	0.0998025	0.697247	59.7352	0.663614	0.299831	0.200001	673.01				980	0.12246	0.699934	44.3537	0.787363	0.299235	0.201128	767.614				980	0.106698	0.698701	33.6037	0.697973	0.299945	0.284096	637.269
981	0.0976808	0.697725	59.7983	0.663399	0.299967	0.200036	632.932				981	0.126047	0.699843	44.221	0.789928	0.299937	0.201477	797.367				981	0.11351	0.69928	33.6046	0.687014	0.29998	0.284379	556.461
982	0.0985652	0.697476	59.3495	0.662656	0.299979	0.200003	578.927				982	0.125556	0.699946	44.1983	0.791428	0.299991	0.202215	780.18				982	0.111986	0.699374	33.5988	0.688054	0.299828	0.284147	590.221
983	0.101199	0.697321	58.3045	0.661744	0.299954	0.200053	644.43				983	0.125803	0.699915	44.1975	0.791169	0.299823	0.201555	778.987				983	0.106872	0.698809	33.6406	0.688129	0.299077	0.283984	529.025
984	0.100947	0.697239	58.4742	0.664122	0.299894	0.200072	673.339				984	0.125137	0.699904	44.1867	0.7894	0.299986	0.201335	787.736				984	0.101775	0.698965	33.6352	0.686221	0.299933	0.28274	494.568
985	0.101379	0.697	56.6757	0.659385	0.299989	0.200133	620.73				985	0.125703	0.699874	44.1655	0.788379	0.299936	0.20149	788.095				985	0.0977569	0.698853	33.7015	0.684832	0.299864	0.279694	505.662
986	0.0991833	0.696673	56.3124	0.659539	0.299993	0.200146	675.021				986	0.123399	0.699712	44.1595	0.787937	0.299954	0.201686	814.368				986	0.0937776	0.699826	33.6495	0.685455	0.299984	0.273968	472.882
987	0.101154	0.696497	56.0798	0.659625	0.299935	0.200114	623.161				987	0.124773	0.699975	44.2159	0.788505	0.29994	0.201773	790.436				987	0.0869648	0.699956	33.6523	0.681603	0.29998	0.267614	495.968
988	0.0966907	0.695968	55.4881	0.661581	0.299945	0.200145	623.027				988	0.118794	0.699572	44.0795	0.793641	0.299974	0.201947	792.082				988	0.0971444	0.699947	33.6627	0.687195	0.299993	0.268034	476.476
989	0.0985493	0.695743	54.0779	0.659487	0.299979	0.200653	601.813				989	0.122724	0.69987	44.0234	0.791776	0.299925	0.201856	779.544				989	0.0983444	0.699795	33.6235	0.688554	0.299944	0.26574	455.066
990	0.100642	0.696024	53.7801	0.659507	0.299918	0.200661	644.856				990	0.123733	0.699884	43.9982	0.792287	0.299996	0.201745	742.981				990	0.10529	0.699876	33.6744	0.684081	0.299987	0.251655	506.851
991	0.0987226	0.696468	54.8572	0.659412	0.299852	0.200364	604.843				991	0.120872	0.699911	44.2271	0.784669	0.299881	0.201446	780.49				991	0.106231	0.699951	33.6459	0.682017	0.299927	0.246925	577.768
992	0.0983364	0.69624	53.7418	0.6607	0.299179	0.200199	648.703				992	0.120725	0.699941	44.1461	0.782299	0.299981	0.201874	753.19				992	0.109835	0.699923	33.5474	0.67981	0.29997	0.241315	628.371
993	0.100624	0.696335	53.9746	0.66031	0.298938	0.200551	615.453				993	0.118961	0.69989	44.2359	0.786943	0.299955	0.201609	728.494				993	0.112428	0.699851	33.5547	0.679707	0.299759	0.231126	676.407
994	0.101313	0.69627	53.4363	0.66002	0.299358	0.2	636.987				994	0.118233	0.699742	44.2383	0.786329	0.299974	0.201919	746.87				994	0.111562	0.699818	33.549	0.681248	0.299972	0.229497	640.793
995	0.101664	0.696336	53.8964	0.66166	0.299447	0.200112	652.2				995	0.117084	0.699876	44.2353	0.785299	0.299928	0.202555	742.683				995	0.110243	0.699652	33.562	0.679612	0.29999	0.230399	617.49
996	0.101298	0.696328	53.6572	0.661137	0.299794	0.200036	624.026				996	0.114958	0.69965	44.227	0.785438	0.299877	0.202295	726.168				996	0.109538	0.699833	33.5815	0.680911	0.299974	0.228641	631.227
997	0.100883	0.696302	51.8035	0.663466	0.299995	0.200005	635.719				997	0.114608	0.699977	44.2536	0.784645	0.29977	0.20252	706.562				997	0.112518	0.69961	33.6112	0.681486	0.299964	0.227326	629.259
998	0.100736	0.696163	51.5557	0.663013	0.299965	0.200027	623.326				998	0.117617	0.699632	44.2247	0.784738	0.299951	0.202483	712.158				998	0.113575	0.699672	33.6643	0.681448	0.299975	0.227453	597.394
999	0.098014	0.696152	51.7313	0.668234	0.299947	0.200043	600.308				999	0.118362	0.699122	44.2269	0.782588	0.299969	0.202746	729.843				999	0.109915	0.699887	33.5576	0.684025	0.299974	0.227471	676.323
1000	0.101091	0.695796	51.2772	0.673138	0.299948	0.200025	629.389				1000	0.11719	0.699531	44.1675	0.781518	0.299999	0.202453	745.808				1000	0.109467	0.699633	33.5613	0.68354	0.299906	0.227314	603.458
1001	0.101161	0.696225	51.2791	0.675098	0.299641	0.20011	647.093				1001	0.116724	0.699963	44.2057	0.779592	0.299989	0.202221	734.324				1001	0.110529	0.699801	33.5494	0.684746	0.299737	0.227777	591.768
1002	0.100586	0.696233	51.3842	0.675045	0.299593	0.200017	630.734				1002	0.118081	0.69991	44.2692	0.77768	0.29993	0.202856	709.052				1002	0.108624	0.699699	33.5139	0.686361	0.299353	0.227783	658.217
1003	0.0974546	0.69596	51.173	0.674516	0.299957	0.200051	606.074				1003	0.118867	0.69987	44.2655	0.774034	0.299938	0.202719	736.71				1003	0.107642	0.699462	33.4902	0.686309	0.299803	0.227318	641.369
1004	0.0976384	0.69578	51.2078	0.669244	0.299996	0.200013	653.231				1004	0.114944	0.699994	44.2809	0.779046	0.299861	0.202654	722.361				1004	0.110198	0.699893	33.5079	0.686421	0.299976	0.227445	671.577
1005	0.0991539	0.695583	51.0864	0.668499	0.299975	0.200089	605.535				1005	0.116488	0.699919	44.1778	0.781879	0.299504	0.202725	707.044				1005	0.109112	0.699923	33.5199	0.685843	0.299966	0.227386	657.828
1006	0.0992628	0.695798	50.788	0.671281	0.299983	0.200014	608.581				1006	0.114349	0.699522	44.1999	0.781556	0.299982	0.202648	713.845				1006	0.108953	0.699853	33.5285	0.685835	0.299951	0.227362	635.296
1007	0.101037	0.696219	50.9058	0.661495	0.299986	0.200349	613.402				1007	0.115781	0.699776	44.1868	0.782995	0.299663	0.202374	678.513				1007	0.10856	0.699765	33.5625	0.683946	0.299979	0.227396	674.441
1008	0.099514	0.696264	50.8857	0.658618	0.299951	0.200457	673.867				1008	0.115409	0.699913	44.3044	0.783065	0.299907	0.201934	723.791				1008	0.109464	0.699914	33.555	0.683368	0.299989	0.227803	609.938
1009	0.100648	0.696142	50.7676	0.660038	0.299985	0.20003	628.368				1009	0.115435	0.699877	44.3144	0.782968	0.299832	0.201216	708.615				1009	0.109305	0.699819	33.5542	0.683026	0.299964	0.227364	638.307
1010	0.101201	0.69608	50.5586	0.662826	0.299922	0.200134	626.428				1010	0.117828	0.699856	44.4688	0.782236	0.299885	0.201436	711.103				1010	0.109306	0.699856	33.5789	0.682612	0.299969	0.227385	648.037
1011	0.0999642	0.696204	50.478	0.657225	0.299958	0.200432	641.008				1011	0.11622	0.699414	44.5143	0.783092	0.299972	0.201654	756.127				1011	0.109636	0.699848	33.5629	0.681544	0.299675	0.227221	609.842
1012	0.100808	0.696096	50.3537	0.661917	0.299968	0.200387	604.185				1012	0.118176	0.699748	44.5287	0.783003	0.299806	0.201442	780.768				1012	0.109198	0.699894	33.5494	0.683038	0.299894	0.227162	643.913
1013	0.100352	0.695942	49.9814	0.672276	0.299895	0.200008	581.062				1013	0.117866	0.699847	44.3481	0.782719	0.299928	0.201208	734.136				1013	0.109571	0.699707	33.5428	0.683092	0.29996	0.226944	630.033
1014	0.0980511	0.695533	50.0786	0.671349	0.29993	0.2	602.647				1014	0.117084	0.699548	44.2684	0.782837	0.299992	0.200862	695.767				1014	0.109582	0.698172	33.5393	0.683748	0.299944	0.226141	636.987
1015	0.100501	0.695203	49.9191	0.672562	0.299882	0.200023	600.007				1015	0.117431	0.698994	44.3226	0.783164	0.29998	0.201038	783.198				1015	0.107834	0.698332	33.5341	0.684025	0.29969	0.22605	670.151
1016	0.0990437	0.695003	49.7053	0.678322	0.29991	0.200043	622.225				1016	0.118021	0.698617	44.2222	0.783254	0.299964	0.201007	766.764				1016	0.108465	0.699897	33.5326	0.684655	0.299787	0.22684	626.052
1017	0.100397	0.694702	49.7506	0.675813	0.29988	0.200278	625.716				1017	0.11762	0.699332	44.2279	0.781503	0.299966	0.200934	745.28				1017	0.10359	0.699849	33.5003	0.687094	0.299953	0.227081	652.93
1018	0.100488	0.69616	50.4281	0.657343	0.299967	0.201366	598.336				1018	0.116582	0.698583	44.2675	0.782827	0.299962	0.200948	734.272				1018	0.101435	0.699879	33.527	0.685053	0.29993	0.226484	586.057
1019	0.10042	0.695918	50.3716	0.659858	0.299997	0.200972	633.497				1019	0.116579	0.699219	44.2774	0.782664	0.299937	0.201033	722.144				1019	0.0960139	0.69965	33.5214	0.684976	0.299917	0.227343	594.195
1020	0.100108	0.695913	50.3141	0.662243	0.299938	0.200535	667.935				1020	0.116396	0.699286	44.3438	0.782007	0.299952	0.200867	724.539				1020	0.0969734	0.699889	33.5323	0.687974	0.299872	0.227375	557.621
1021	0.0995369	0.695816	50.087	0.664353	0.299945	0.201886	589.921				1021	0.117428	0.699053	44.4647	0.782391	0.299971	0.201269	726.332				1021	0.0993185	0.699817	33.5566	0.687997	0.299736	0.227373	575.249
1022	0.100638	0.695778	49.9955	0.666964	0.299964	0.201585	641.52				1022	0.118678	0.698935	44.3251	0.783079	0.299984	0.200969	775.395				1022	0.10485	0.699918	33.5743	0.689481	0.29956	0.227495	571.513
1023	0.0984721	0.695614	49.4693	0.683348	0.299836	0.201255	599.398				1023	0.118307	0.699706	44.2481	0.782643	0.299989	0.200743	743.163				1023	0.105953	0.699765	33.5093	0.692556	0.299667	0.227378	594.579
1024	0.0986312	0.695493	49.2664	0.690565	0.299694	0.200725	618.677				1024	0.120132	0.69978	44.2217	0.782953	0.299942	0.200829	734.152				1024	0.107522	0.699478	33.5416	0.693632	0.299685	0.226928	594.168
1025	0.0978792	0.695517	49.2104	0.691184	0.299986	0.200027	585.522				1025	0.119239	0.69968	44.2498	0.782949	0.299925	0.200645	774.079				1025	0.107442	0.699919	33.4167	0.693998	0.299417	0.224917	679.803
1026	0.0988506	0.695612	49.1998	0.689596	0.299931	0.200018	651.467				1026	0.120084	0.699442	44.2521	0.783168	0.29989	0.200848	775.439				1026	0.106219	0.699909	33.4397	0.693181	0.299392	0.226189	612.007
1027	0.0980477	0.695449	49.1534	0.693715	0.29987	0.200015	650.828				1027	0.118813	0.699434	44.2864	0.783173	0.29998	0.20059	737.298				1027	0.105665	0.699733	33.432	0.69739	0.299504	0.227372	638.147
1028	0.0996135	0.695084	49.445	0.685649	0.299891	0.200023	595.698				1028	0.120873	0.699438	44.4662	0.78418	0.299992	0.200415	723.771				1028	0.107038	0.699798	33.4149	0.696681	0.29965	0.227441	608.705
1029	0.0982009	0.695066	49.5424	0.6803	0.299806	0.200004	593.667				1029	0.11966	0.699962	44.3352	0.785275	0.299855	0.200743	805.331				1029	0.106336	0.699867	33.3805	0.696695	0.299663	0.227341	606.87
1030	0.0959594	0.695392	49.674	0.674732	0.299655	0.20003	640.923				1030	0.120016	0.699945	44.2794	0.785528	0.29994	0.201504	727.967				1030	0.10658	0.69991	33.4004	0.696147	0.299578	0.227411	622.063
1031	0.100533	0.695466	49.608	0.670685	0.299797	0.200007	594.572				1031	0.118346	0.699885	44.2401	0.785244	0.299989	0.202031	725.658				1031	0.104899	0.69995	33.417	0.696201	0.299695	0.227404	634.07
1032	0.0983829	0.69526	48.9493	0.68612	0.299762	0.200064	635.674				1032	0.11889	0.69984	44.1875	0.78459	0.299952	0.201871	784.394				1032	0.106335	0.699697	33.42	0.69517	0.299751	0.227873	620.486
1033	0.100632	0.695102	49.0013	0.6812	0.299819	0.200493	680.569				1033	0.119972	0.699788	44.1964	0.784906	0.299969	0.200911	744.956				1033	0.104249	0.699548	33.4207	0.69607	0.299833	0.226929	675.316
1034	0.0985937	0.695153	49.4159	0.676604	0.299711	0.200082	593.126				1034	0.119081	0.699297	44.1718	0.784726	0.299876	0.201012	713.538				1034	0.107668	0.699725	33.4501	0.694182	0.299658	0.227081	595.335
1035	0.100323	0.694737	48.088	0.692804	0.299961	0.200002	607.088				1035	0.115317	0.699171	44.276	0.783288	0.299678	0.200805	712.157				1035	0.107501	0.699862	33.4478	0.694618	0.299933	0.227007	618.971
1036	0.0998442	0.693822	47.8325	0.704646	0.299438	0.200001	631.093				1036	0.120287	0.699096	44.4131	0.783009	0.29999	0.201479	799.541				1036	0.108016	0.699876	33.4408	0.693201	0.299886	0.226705	616.492
1037	0.0999837	0.693858	47.075	0.713042	0.299903	0.20009	645.301				1037	0.123068	0.699416	44.3227	0.782997	0.299734	0.201111	768.803				1037	0.10711	0.699866	33.422	0.694379	0.299894	0.226293	629.067
1038	0.100058	0.694535	46.8076	0.714876	0.299892	0.200026	625.248				1038	0.120119	0.699284	44.2196	0.783649	0.299669	0.201283	741.665				1038	0.106761	0.699848	33.4518	0.692446	0.299989	0.226519	640.063
1039	0.0980873	0.69393	46.4719	0.721014	0.299968	0.200003	595.132				1039	0.121929	0.699049	44.1466	0.787229	0.299942	0.201024	819.653				1039	0.102884	0.699743	33.4407	0.689287	0.299916	0.226783	612.546
1040	0.0972494	0.694312	45.929	0.728294	0.299971	0.200054	632.319				1040	0.122367	0.699158	44.229	0.785165	0.299977	0.201307	791.47				1040	0.105327	0.699746	33.4425	0.688277	0.299991	0.227431	599.438
1041	0.0977781	0.695934	44.6748	0.732528	0.299962	0.200001	597.746				1041	0.120894	0.699735	44.2696	0.784436	0.299984	0.20156	825.7				1041	0.108943	0.69938	33.4589	0.691296	0.299973	0.227277	662.255
1042	0.0955859	0.695481	44.6072	0.735069	0.299991	0.200017	617.067				1042	0.120184	0.699817	44.2843	0.783825	0.29995	0.201507	779.713				1042	0.108855	0.699234	33.4869	0.691389	0.299984	0.228312	665.124
1043	0.0978004	0.69517	44.4339	0.731994	0.299965	0.200118	617.686				1043	0.120882	0.699724	44.3765	0.785754	0.299751	0.201493	745.612				1043	0.108664	0.699521	33.4568	0.690479	0.299969	0.228168	622.467
1044	0.0998784	0.695284	44.0024	0.739455	0.299991	0.200015	630.602				1044	0.117376	0.69962	44.4966	0.786179	0.3	0.201071	758.642				1044	0.108568	0.699907	33.4676	0.688616	0.299997	0.230907	631.96
1045	0.0977933	0.693897	43.6485	0.744035	0.299975	0.200037	665.717				1045	0.117342	0.698937	44.3883	0.784092	0.299919	0.201038	719.982				1045	0.106243	0.699664	33.4704	0.688825	0.299963	0.23043	618.497
1046	0.100041	0.694706	43.1607	0.745531	0.3	0.200003	626.577				1046	0.119069	0.69811	44.3536	0.783922	0.2999	0.200743	745.795				1046	0.102532	0.699532	33.4817	0.689365	0.299994	0.228655	590.298
1047	0.0996808	0.696094	42.4664	0.752166	0.299931	0.200057	630.112				1047	0.1193	0.699386	44.3641	0.784213	0.29994	0.201165	764.556				1047	0.10795	0.699772	33.4826	0.69054	0.299971	0.227912	654.013
1048	0.100381	0.696062	42.0725	0.755435	0.299936	0.200012	624.787				1048	0.117116	0.69865	44.2853	0.783769	0.299973	0.200992	746.046				1048	0.108928	0.699694	33.5241	0.687786	0.299959	0.227747	618.156
1049	0.099891	0.695989	42.0352	0.756762	0.299997	0.200479	595.924				1049	0.117027	0.699355	44.3269	0.784264	0.299997	0.200758	750.926				1049	0.108704	0.699831	33.5112	0.6873	0.29994	0.228765	619.804
1050	0.0963542	0.695758	41.8512	0.758031	0.299912	0.200764	577.015				1050	0.113774	0.699531	44.2262	0.783298	0.299916	0.200626	709.1				1050	0.108874	0.699832	33.4875	0.686978	0.299993	0.22782	658.427
1051	0.0952438	0.695825	41.8559	0.759678	0.299972	0.200052	616.992				1051	0.116815	0.699919	44.2048	0.784286	0.29991	0.200868	715.847				1051	0.109109	0.699775	33.4916	0.685851	0.299952	0.228904	637.623
1052	0.097397	0.695427	41.4115	0.760333	0.299973	0.200037	571.025				1052	0.117367	0.699836	44.1916	0.784401	0.299604	0.200766	773.504				1052	0.11026	0.699587	33.5031	0.683344	0.299945	0.228734	706.615
1053	0.10012	0.695067	41.6758	0.760705	0.299624	0.200403	635.85				1053	0.117016	0.699715	44.188	0.785834	0.29956	0.20109	735.225				1053	0.110746	0.699604	33.5206	0.682616	0.299955	0.228573	642.602
1054	0.100072	0.695954	41.488	0.761478	0.299995	0.201292	598.912				1054	0.116432	0.699444	44.235	0.788902	0.299968	0.200617	719.84				1054	0.109571	0.699402	33.4963	0.685623	0.29993	0.22912	620.243
1055	0.100107	0.696043	41.5378	0.761333	0.299989	0.202633	622.703				1055	0.115643	0.69951	44.2499	0.789012	0.299933	0.200977	672.744				1055	0.109806	0.699968	33.4751	0.686149	0.299939	0.228998	636.025
1056	0.0972514	0.695841	41.5935	0.763	0.299962	0.202214	631.416				1056	0.115482	0.699819	44.2233	0.787054	0.299979	0.200866	765.166				1056	0.109265	0.699883	33.453	0.68719	0.299978	0.228687	667.658
1057	0.0974924	0.696055	41.7737	0.76257	0.299875	0.202134	583.293				1057	0.115507	0.699866	44.2323	0.788602	0.299762	0.201767	748.268				1057	0.109303	0.69955	33.4585	0.684455	0.299982	0.230119	639.84
1058	0.0966902	0.695467	41.8358	0.761201	0.299342	0.203002	619.584				1058	0.11458	0.699778	44.2629	0.784463	0.299796	0.202607	713.685				1058	0.109518	0.699792	33.4717	0.684995	0.29992	0.230486	629.663
1059	0.097712	0.695328	41.5764	0.761832	0.299395	0.203511	594.931				1059	0.113901	0.699981	44.2241	0.783505	0.299947	0.202133	712.824				1059	0.109449	0.69948	33.5337	0.681492	0.299958	0.230979	636.449
1060	0.0970603	0.695196	41.4111	0.76239	0.299487	0.20253	595.844				1060	0.115641	0.69974	44.2339	0.785321	0.29993	0.202944	725.412				1060	0.10783	0.69932	33.5003	0.68098	0.299955	0.232066	639.683
1061	0.0935878	0.695347	41.8647	0.762262	0.299553	0.20132	584.643				1061	0.115907	0.699161	44.2236	0.78496	0.299845	0.202944	723.845				1061	0.106861	0.6994	33.4432	0.681897	0.299938	0.231316	631.326
1062	0.0976709	0.695335	41.7608	0.762914	0.299452	0.20102	625.319				1062	0.115728	0.699911	44.2232	0.785916	0.299982	0.203425	695.271				1062	0.109274	0.699621	33.4627	0.682419	0.299944	0.231301	572.74
1063	0.0990761	0.695064	42.077	0.762714	0.299825	0.200309	637.909				1063	0.114568	0.699957	44.2049	0.787972	0.299905	0.204113	690.781				1063	0.109307	0.699921	33.482	0.681802	0.299931	0.230594	627.593
1064	0.0985219	0.695567	41.6796	0.763817	0.299819	0.20047	634.441				1064	0.114626	0.699957	44.1957	0.790229	0.299963	0.204415	712.732				1064	0.108492	0.699933	33.4999	0.682427	0.299911	0.231303	635.796
1065	0.0983684	0.695681	41.4541	0.76377	0.299526	0.200012	611.735				1065	0.113148	0.699679	44.2177	0.789235	0.299844	0.203761	725.926				1065	0.109226	0.69986	33.4964	0.682652	0.29994	0.231073	640.016
1066	0.0977441	0.695742	41.5334	0.763789	0.299266	0.200039	649.951				1066	0.105798	0.699575	44.2705	0.786561	0.299993	0.204046	666.518				1066	0.109452	0.699693	33.5752	0.682558	0.299989	0.230144	618.22
1067	0.0967328	0.696213	41.1263	0.764248	0.299443	0.2	590.003				1067	0.103515	0.699631	44.336	0.783858	0.299956	0.203083	688.59				1067	0.108789	0.699966	33.4647	0.682238	0.299971	0.228971	604.855
1068	0.0970842	0.696277	41.2766	0.763839	0.299914	0.200005	590.644				1068	0.100565	0.699813	44.3799	0.778499	0.299954	0.203466	602.362				1068	0.101734	0.69996	33.4685	0.681538	0.299942	0.229213	619.97
1069	0.0961753	0.696095	41.2202	0.763783	0.299941	0.200019	566.927				1069	0.0992358	0.699603	44.3474	0.77845	0.299884	0.204172	560.154				1069	0.103934	0.699927	33.4993	0.681494	0.299931	0.225624	583.07
1070	0.0996064	0.696313	41.278	0.763473	0.299932	0.200007	613.481				1070	0.0967093	0.699904	44.5184	0.775141	0.299798	0.205473	558.06				1070	0.107893	0.699865	33.4758	0.681222	0.299642	0.22641	615.498
1071	0.099355	0.696227	41.2662	0.763023	0.299866	0.20002	596.6				1071	0.0955116	0.699859	44.655	0.772658	0.299799	0.205748	550.219				1071	0.109541	0.69986	33.4886	0.68429	0.299225	0.226891	670.437
1072	0.0997491	0.695731	40.9834	0.762693	0.299569	0.200006	639.154				1072	0.0932011	0.699811	44.3607	0.770853	0.299999	0.206458	554.78				1072	0.109158	0.699404	33.5329	0.681801	0.299526	0.226653	632.992
1073	0.100378	0.695984	40.9637	0.762449	0.299919	0.2	638.175				1073	0.0881665	0.699739	44.3554	0.768276	0.299975	0.20461	519.385				1073	0.109176	0.699565	33.505	0.681012	0.299557	0.226078	673.048
1074	0.100169	0.696146	40.9203	0.76365	0.299887	0.2	620.251				1074	0.0861956	0.699553	44.3313	0.767918	0.299869	0.202816	511.666				1074	0.109315	0.698956	33.5322	0.680971	0.299615	0.226906	629.055
1075	0.0996946	0.69619	40.9532	0.763649	0.299941	0.200003	601.381				1075	0.0783615	0.699578	44.2059	0.770059	0.299988	0.205331	505.343				1075	0.109568	0.698802	33.4937	0.680776	0.299968	0.226981	677.271
1076	0.0982809	0.696138	40.9279	0.763575	0.299879	0.200003	675.751				1076	0.0690544	0.699685	44.278	0.772324	0.299939	0.204463	438.707				1076	0.109632	0.698741	33.4959	0.679489	0.299911	0.226263	670.826
1077	0.099629	0.696209	40.9324	0.764392	0.299889	0.200021	623.328				1077	0.0627581	0.699819	44.3918	0.77368	0.299944	0.202284	387.608				1077	0.106733	0.697935	33.4991	0.681523	0.299886	0.225132	670.09
1078	0.0993819	0.696124	40.9312	0.765254	0.299843	0.2	631.889				1078	0.0618405	0.699859	44.3511	0.774381	0.299544	0.201132	353.047				1078	0.107647	0.699457	33.4686	0.681007	0.299989	0.224802	645.264
1079	0.0998141	0.696004	41.013	0.765679	0.299911	0.200008	595.127				1079	0.063862	0.699282	44.4128	0.772478	0.299969	0.200958	343.136				1079	0.10912	0.699711	33.4082	0.679235	0.299977	0.225323	596.286
1080	0.0977537	0.696198	41.0791	0.765787	0.299951	0.200001	630.566				1080	0.062252	0.69888	44.3089	0.772765	0.299915	0.20012	379.21				1080	0.108092	0.699743	33.4225	0.676717	0.299998	0.221233	598.011
1081	0.099075	0.696136	40.9517	0.764466	0.299877	0.200071	609.39				1081	0.0654481	0.699125	44.2698	0.772493	0.29989	0.200102	376.75				1081	0.109138	0.698763	33.4136	0.682869	0.299945	0.222221	646.796
1082	0.0983746	0.696263	40.9269	0.765068	0.299884	0.2	585.557				1082	0.0663853	0.699117	44.4258	0.772061	0.299661	0.200051	459.492				1082	0.109276	0.699847	33.4176	0.681421	0.299885	0.223681	623.785
1083	0.0981103	0.696215	40.93	0.76357	0.299821	0.200013	621.136				1083	0.0627962	0.699949	44.4692	0.772273	0.299517	0.200033	363.259				1083	0.106277	0.699751	33.4129	0.682576	0.299996	0.219873	616.87
1084	0.0980446	0.696031	40.9579	0.763642	0.299857	0.200036	596.129				1084	0.0583441	0.699794	44.1412	0.771454	0.298968	0.200505	345.643				1084	0.106786	0.69992	33.4646	0.682262	0.29997	0.222051	647.92
1085	0.100207	0.696231	40.946	0.76396	0.299911	0.200015	608.613				1085	0.0648168	0.69984	44.0944	0.769817	0.298655	0.200014	403.919				1085	0.106427	0.699982	33.4288	0.683627	0.29988	0.219742	636.306
1086	0.0996551	0.696248	40.9483	0.764136	0.299906	0.200124	628.674				1086	0.0736033	0.699914	44.0174	0.769908	0.299604	0.200013	398.081				1086	0.108749	0.699903	33.3944	0.681392	0.299953	0.217807	644.978
1087	0.0999005	0.696161	40.9185	0.764432	0.299793	0.200023	648.487				1087	0.079567	0.699922	44.0131	0.766901	0.29988	0.200053	410.018				1087	0.106466	0.699924	33.4193	0.682263	0.299961	0.216672	669.505
1088	0.0997232	0.694947	40.9166	0.763627	0.299956	0.200021	597.556				1088	0.0828203	0.699761	43.9596	0.766723	0.299833	0.200229	501.162				1088	0.106957	0.699757	33.3909	0.683151	0.299968	0.216757	693.079
1089	0.100021	0.694805	40.9082	0.763453	0.299976	0.200009	649.708				1089	0.0876786	0.69978	43.8876	0.765016	0.299893	0.20003	481.419				1089	0.106958	0.699008	33.4294	0.684446	0.299931	0.213776	613.226
1090	0.0994286	0.696227	40.9153	0.763726	0.299986	0.20003	628.884				1090	0.0944869	0.699759	43.922	0.759135	0.299953	0.200005	606.783				1090	0.106303	0.698955	33.4155	0.682894	0.299988	0.210844	672.384
1091	0.0993138	0.696177	40.9276	0.76435	0.29967	0.200037	606.019				1091	0.0972951	0.699841	43.8849	0.761503	0.299978	0.200116	575.756				1091	0.108903	0.699435	33.4441	0.682931	0.299911	0.208177	660.715
1092	0.100095	0.696136	40.9313	0.764916	0.299883	0.200519	638.751				1092	0.0948117	0.699856	43.8633	0.761783	0.299983	0.200073	605.051				1092	0.107855	0.699601	33.4075	0.682034	0.299893	0.207318	704.71
1093	0.0992356	0.696165	40.9476	0.764411	0.299951	0.200011	628.017				1093	0.0899615	0.699949	43.8364	0.763882	0.2999	0.2	589.977				1093	0.109736	0.699877	33.4063	0.682234	0.299761	0.206376	648.675
1094	0.095567	0.695851	40.9221	0.764102	0.299933	0.200025	603.055				1094	0.101978	0.699954	43.7437	0.763262	0.299985	0.200013	589.878				1094	0.109599	0.699848	33.4276	0.681244	0.299814	0.207052	663.749
1095	0.0998564	0.695989	40.9093	0.764351	0.299885	0.200042	623.906				1095	0.0998315	0.699956	43.8654	0.758973	0.299988	0.200079	624.38				1095	0.109793	0.699728	33.4606	0.682993	0.299986	0.210423	644.028
1096	0.0984776	0.696248	40.9137	0.765041	0.299931	0.200007	623.851				1096	0.102531	0.699472	43.9787	0.754037	0.299958	0.200108	633.919				1096	0.110084	0.699744	33.4521	0.68142	0.3	0.209115	695.128
1097	0.099644	0.696247	40.8956	0.765644	0.299897	0.200054	613.271				1097	0.106889	0.69994	43.955	0.752264	0.299969	0.200107	653.824				1097	0.107985	0.699765	33.4275	0.681806	0.299961	0.208412	637.525
1098	0.10021	0.696333	40.9258	0.764888	0.299941	0.200394	629.828				1098	0.114384	0.699958	43.8896	0.752831	0.29989	0.200087	651.129				1098	0.109631	0.699916	33.4171	0.682053	0.3	0.209146	647.832
1099	0.0977081	0.696543	40.9683	0.763527	0.299978	0.200031	606.468				1099	0.115331	0.69988	43.86	0.75425	0.299982	0.200124	736.454				1099	0.10907	0.699931	33.4061	0.681391	0.299975	0.209085	661.016
1100	0.0976227	0.696465	40.9974	0.765212	0.299914	0.200053	581.465				1100	0.112742	0.699894	43.8242	0.755783	0.299927	0.200698	700.904				1100	0.109643	0.699712	33.4147	0.680932	0.29988	0.207502	695.595
1101	0.0996667	0.69657	41.0426	0.765741	0.29998	0.200007	593.181				1101	0.110274	0.699822	43.7315	0.759941	0.299976	0.200064	686.948				1101	0.109299	0.699231	33.429	0.682676	0.299986	0.206917	658.512
1102	0.0996947	0.696136	40.823	0.765299	0.299935	0.2	666.498				1102	0.110228	0.699943	43.8008	0.755616	0.299887	0.200073	717.263				1102	0.108759	0.699379	33.4156	0.684344	0.299981	0.207791	664.597
1103	0.0997137	0.696475	40.808	0.764813	0.299953	0.200033	593.831				1103	0.111848	0.69962	43.797	0.756407	0.299811	0.200229	682.279				1103	0.10926	0.699512	33.4359	0.68089	0.299966	0.207302	723.501
1104	0.0996746	0.696551	40.9304	0.759763	0.299993	0.20014	616				1104	0.106368	0.69978	43.8003	0.755451	0.299936	0.200288	688.399				1104	0.109091	0.699907	33.4092	0.68085	0.299941	0.206585	685.9
1105	0.0993483	0.696511	40.8887	0.758972	0.299977	0.2	667.475				1105	0.114245	0.69994	43.8968	0.752285	0.29995	0.200006	697.836				1105	0.109201	0.699426	33.4206	0.680848	0.299845	0.207438	651.743
1106	0.100368	0.696261	40.9423	0.763769	0.299945	0.200035	667.295				1106	0.113866	0.699986	43.8923	0.755491	0.299938	0.200024	713.886				1106	0.10734	0.699916	33.4345	0.680969	0.299973	0.208047	626.882
1107	0.09919	0.696122	40.9025	0.765629	0.299885	0.200002	585.6				1107	0.113255	0.69994	43.9179	0.751957	0.299788	0.200038	670.997				1107	0.108855	0.699872	33.4474	0.682396	0.299958	0.208466	684.189
1108	0.0970747	0.696302	40.8845	0.764229	0.299982	0.2	609.451				1108	0.113413	0.699862	43.8609	0.755348	0.299388	0.200065	718.649				1108	0.108203	0.699991	33.4701	0.683491	0.299993	0.209201	680.053
1109	0.0986422	0.696159	40.9181	0.757576	0.29996	0.200011	601.685				1109	0.115526	0.699932	43.7962	0.756936	0.299987	0.200025	730.146				1109	0.107281	0.699609	33.4656	0.684544	0.299958	0.209438	667.898
1110	0.098856	0.696217	40.9866	0.756075	0.299945	0.200038	613.449				1110	0.115381	0.699958	43.7397	0.75751	0.299995	0.200015	744.802				1110	0.106076	0.69992	33.4556	0.684531	0.299982	0.208978	642.851
1111	0.0971519	0.69612	40.8957	0.757521	0.299795	0.200003	601.185				1111	0.115686	0.699908	43.9947	0.759882	0.299922	0.200026	710.479				1111	0.106961	0.699898	33.443	0.681459	0.299927	0.206981	656.87
1112	0.0987199	0.696203	40.8664	0.746736	0.299688	0.200209	603.798				1112	0.114597	0.699857	43.854	0.759871	0.299976	0.2	746.803				1112	0.107097	0.699959	33.4542	0.682018	0.299975	0.206039	661.109
1113	0.0997313	0.69614	40.9307	0.734965	0.299936	0.200481	610.013				1113	0.115818	0.699939	43.9521	0.759167	0.299964	0.200062	704.331				1113	0.106704	0.699909	33.4555	0.681908	0.299976	0.206254	659.816
1114	0.0992274	0.696195	40.8825	0.732106	0.299996	0.200847	640.699				1114	0.116123	0.69978	43.9117	0.755963	0.299902	0.200033	716.769				1114	0.10642	0.699747	33.4716	0.682597	0.299954	0.205431	683.926
1115	0.0985118	0.695965	40.9531	0.721772	0.29997	0.201624	635.651				1115	0.114471	0.699628	43.9639	0.755588	0.299878	0.200065	754.993				1115	0.107379	0.699215	33.5026	0.683553	0.29989	0.206483	669.277
1116	0.100046	0.696262	40.92	0.703039	0.299987	0.201967	651.004				1116	0.115148	0.699715	43.837	0.756258	0.299509	0.200765	721.545				1116	0.107307	0.699105	33.4721	0.682972	0.299922	0.20718	675.806
1117	0.100379	0.696123	40.9026	0.678037	0.29998	0.20089	616.229				1117	0.115627	0.699919	43.7512	0.754291	0.299799	0.201805	744.159				1117	0.106803	0.698378	33.4658	0.682365	0.299965	0.206826	637.667
1118	0.100569	0.695791	40.8993	0.676463	0.3	0.201761	629.028				1118	0.114709	0.699597	43.5556	0.755731	0.299996	0.20334	697.465				1118	0.106423	0.697885	33.4598	0.682815	0.299877	0.206708	697.472
1119	0.099514	0.696126	40.8681	0.671716	0.29994	0.202019	655.22				1119	0.111357	0.699782	43.5506	0.753954	0.299948	0.200698	724.48				1119	0.106372	0.698671	33.4799	0.683118	0.299955	0.206344	666.266
1120	0.100432	0.696211	40.8816	0.662924	0.299995	0.200884	640.948				1120	0.111123	0.699957	43.6038	0.751948	0.299881	0.202369	733.79				1120	0.106343	0.697352	33.4687	0.68241	0.299948	0.204541	693.119
1121	0.100583	0.696228	40.8737	0.65438	0.299917	0.200793	586.181				1121	0.109393	0.699898	43.7022	0.749071	0.299929	0.20087	632.086				1121	0.103332	0.696608	33.4695	0.68317	0.299859	0.203821	651.862
1122	0.099348	0.696019	40.9126	0.646027	0.299838	0.200294	583.599				1122	0.106256	0.699702	43.6777	0.752581	0.29996	0.200052	654.132				1122	0.104288	0.695709	33.4927	0.685426	0.3	0.203154	651.754
1123	0.0995344	0.696213	40.8384	0.641531	0.299473	0.200165	621.648				1123	0.112053	0.699631	43.6156	0.75051	0.299967	0.200005	667.784				1123	0.106174	0.694955	33.5199	0.687355	0.299997	0.202851	717.268
1124	0.0994307	0.696141	40.8792	0.63465	0.299815	0.200054	613.9				1124	0.114417	0.699964	43.6149	0.75009	0.299932	0.200021	749.427				1124	0.108315	0.693259	33.521	0.68664	0.299892	0.202526	682.896
1125	0.0979469	0.696162	40.8784	0.636775	0.299947	0.200276	601.182				1125	0.114138	0.699952	43.6091	0.754153	0.299947	0.200091	678.893				1125	0.109151	0.690677	33.5102	0.685397	0.299934	0.202694	643.798
1126	0.100344	0.695876	40.7828	0.627443	0.299871	0.200201	613.495				1126	0.112638	0.699949	43.6162	0.749035	0.299874	0.2	689.824				1126	0.109325	0.689777	33.4987	0.682456	0.299951	0.20246	637.14
1127	0.100405	0.696172	40.708	0.628984	0.29966	0.200008	662.329				1127	0.110129	0.699869	43.5597	0.750304	0.299824	0.200112	704.746				1127	0.107811	0.692021	33.5188	0.677975	0.299779	0.202337	689.5
1128	0.0990644	0.696142	40.6238	0.628743	0.29998	0.200043	629.826				1128	0.108495	0.699736	43.4744	0.756028	0.299984	0.20002	646.755				1128	0.107347	0.69151	33.493	0.677952	0.29995	0.201865	634.933
1129	0.0970149	0.696064	40.6013	0.640283	0.299924	0.200006	589.375				1129	0.109801	0.699635	43.653	0.754245	0.299955	0.200002	672.282				1129	0.106368	0.689285	33.4621	0.678276	0.299958	0.201714	640.819
1130	0.100615	0.695276	40.539	0.641327	0.29994	0.200042	604.118				1130	0.11119	0.699516	43.7005	0.756788	0.29994	0.200087	666.25				1130	0.106143	0.691786	33.4866	0.677752	0.3	0.201744	681.777
1131	0.0992384	0.695841	40.6299	0.645206	0.29991	0.200006	625.663				1131	0.112582	0.699907	43.5051	0.762007	0.299994	0.200076	719.02				1131	0.0969479	0.692046	33.5038	0.679348	0.299897	0.201597	658.037
1132	0.0974252	0.695644	40.4587	0.638436	0.299903	0.200075	618.674				1132	0.110238	0.699881	43.8041	0.754173	0.299968	0.200052	702.935				1132	0.103306	0.694355	33.512	0.681265	0.299859	0.201168	618.049
1133	0.0980666	0.69581	40.146	0.622263	0.3	0.200014	567.998				1133	0.113222	0.699756	43.8368	0.751914	0.299837	0.200011	693.348				1133	0.0991207	0.696256	33.5286	0.68083	0.299899	0.201158	645.825
1134	0.0988837	0.696168	40.0172	0.616049	0.299985	0.200044	615.194				1134	0.113515	0.699897	43.5936	0.754616	0.299921	0.200018	716.628				1134	0.102848	0.696021	33.521	0.681491	0.299987	0.201236	591.706
1135	0.0966415	0.695843	40.0582	0.615131	0.299929	0.200061	616.039				1135	0.115027	0.699924	43.7437	0.753931	0.299963	0.200001	746.385				1135	0.104696	0.695959	33.536	0.6815	0.299989	0.201281	640.816
1136	0.0955857	0.695876	39.9481	0.614785	0.299961	0.200012	582.932				1136	0.113008	0.699958	43.7474	0.757758	0.299985	0.200055	722.014				1136	0.107774	0.69663	33.5818	0.682368	0.299979	0.201542	674.72
1137	0.0962384	0.69551	39.7113	0.615762	0.299897	0.200017	614.577				1137	0.114839	0.699941	43.5646	0.766113	0.299999	0.200031	672.167				1137	0.109107	0.699632	33.5837	0.680122	0.299906	0.200887	677.826
1138	0.0980928	0.695905	39.8711	0.614038	0.299951	0.200035	636.271				1138	0.115257	0.699728	43.7173	0.764184	0.299945	0.200051	756.433				1138	0.10978	0.699625	33.6569	0.678725	0.299936	0.20139	685.93
1139	0.0963937	0.695832	39.6508	0.61391	0.299857	0.200074	603.61				1139	0.115505	0.699605	43.5757	0.768682	0.299873	0.200389	727.734				1139	0.106506	0.69932	33.702	0.68032	0.299951	0.201382	689.217
1140	0.094223	0.695612	39.7258	0.613537	0.299986	0.200049	577.26				1140	0.114994	0.699538	43.5756	0.769709	0.299971	0.200391	704.548				1140	0.108741	0.698674	33.5846	0.674477	0.299817	0.201435	652.998
1141	0.0992654	0.696135	39.154	0.612861	0.299966	0.200004	658.329				1141	0.115109	0.69991	43.4108	0.776568	0.299908	0.2011	694.738				1141	0.106215	0.699356	33.5306	0.675016	0.299973	0.201556	693.248
1142	0.09782	0.696294	39.0833	0.613197	0.299733	0.20003	590.871				1142	0.113169	0.699894	43.5053	0.769503	0.299935	0.20054	714.204				1142	0.10725	0.699906	33.5226	0.675027	0.299985	0.201556	633.139
1143	0.0975803	0.696287	38.8001	0.613257	0.299703	0.200014	622.656				1143	0.115362	0.699858	43.6223	0.767786	0.299992	0.200733	733.134				1143	0.104451	0.699855	33.5112	0.674734	0.299963	0.201534	658.275
1144	0.0972641	0.695899	38.9064	0.612544	0.299936	0.200073	598.325				1144	0.114458	0.699968	43.5712	0.765093	0.3	0.201212	685.326				1144	0.103146	0.699904	33.5375	0.673189	0.299953	0.20136	667.355
1145	0.095793	0.695628	38.6471	0.613121	0.299486	0.200085	628.514				1145	0.115764	0.699896	43.5763	0.759627	0.299978	0.202099	761.129				1145	0.104081	0.699819	33.5142	0.673029	0.299993	0.201653	662.403
1146	0.0959625	0.695903	38.3832	0.614547	0.299638	0.200069	533.492				1146	0.114257	0.699864	43.5319	0.761888	0.299991	0.201858	714.289				1146	0.106214	0.699924	33.5525	0.669928	0.299845	0.201655	633.454
1147	0.0998816	0.695853	38.6447	0.614757	0.299903	0.200054	599.692				1147	0.116007	0.699754	43.015	0.760498	0.299967	0.201593	684.031				1147	0.108672	0.699759	33.5596	0.666678	0.3	0.201689	670.257
1148	0.0989309	0.694953	38.5094	0.614265	0.299889	0.200256	635.678				1148	0.115064	0.699486	41.807	0.750762	0.299989	0.200888	704.784				1148	0.109449	0.699263	33.5846	0.66664	0.299984	0.201749	701.881
1149	0.0972021	0.694624	38.5011	0.610449	0.299954	0.200001	651.842				1149	0.114231	0.69993	42.212	0.746512	0.299859	0.200446	743.334				1149	0.109171	0.699907	33.5827	0.669623	0.299918	0.20239	692.585
1150	0.098812	0.694513	38.2487	0.611368	0.299939	0.200056	642.307				1150	0.114334	0.699905	40.0463	0.744497	0.299918	0.200006	686.961				1150	0.108585	0.699934	33.5783	0.667785	0.299913	0.202567	681.961
1151	0.0988661	0.693482	37.9295	0.611256	0.3	0.2	607.107				1151	0.114984	0.69999	38.3895	0.744801	0.299996	0.200156	722.926				1151	0.10191	0.699955	33.5883	0.662368	0.299993	0.202326	670.225
1152	0.0984179	0.692463	37.5391	0.612402	0.299984	0.200072	663.855				1152	0.114159	0.699959	38.6983	0.743873	0.299984	0.200019	736.342				1152	0.102528	0.699855	33.5688	0.662762	0.299966	0.202188	674.239
1153	0.0976505	0.694622	37.2525	0.612508	0.299903	0.200046	608.173				1153	0.114937	0.699919	38.6379	0.74363	0.299955	0.200033	722.117				1153	0.101691	0.699872	33.5614	0.663651	0.299983	0.202233	600.738
1154	0.0970978	0.695916	36.1519	0.613967	0.299596	0.200127	581.17				1154	0.113931	0.699873	37.9534	0.743633	0.299955	0.200005	718.176				1154	0.103018	0.699983	33.5675	0.664141	0.299953	0.202114	630.673
1155	0.0986602	0.696411	35.9519	0.614178	0.299655	0.20013	613.985				1155	0.115254	0.699746	37.7788	0.743903	0.299995	0.200215	693.969				1155	0.0989143	0.699645	33.5747	0.663334	0.299993	0.202237	639.901
1156	0.100126	0.696374	35.3144	0.616253	0.299833	0.20004	640.321				1156	0.11437	0.699883	37.2531	0.741959	0.299944	0.200005	739.851				1156	0.0922313	0.699876	33.6346	0.665918	0.299968	0.202299	579.747
1157	0.0992364	0.695799	35.1464	0.615947	0.299523	0.200198	634.991				1157	0.11504	0.699771	37.9597	0.745751	0.299912	0.200014	707.236				1157	0.105221	0.699651	33.6312	0.66086	0.299982	0.202015	604.274
1158	0.0989397	0.695219	34.5529	0.616202	0.299462	0.200157	621.955				1158	0.114012	0.699928	37.7151	0.743112	0.299933	0.200063	729.572				1158	0.106676	0.698975	33.7554	0.660094	0.299953	0.201802	627.575
1159	0.0973825	0.694866	34.7109	0.616736	0.299815	0.200062	577.748				1159	0.112878	0.699874	36.8946	0.743504	0.299989	0.200065	751.933				1159	0.109701	0.698735	33.6752	0.659255	0.299908	0.20186	704.578
1160	0.0983809	0.693816	34.6309	0.616841	0.29982	0.200086	612.671				1160	0.108129	0.699929	36.859	0.74113	0.299938	0.200324	676.407				1160	0.109968	0.69995	33.6635	0.659708	0.299965	0.201792	668.302
1161	0.0962651	0.69444	34.5208	0.616487	0.29979	0.200683	600.482				1161	0.11134	0.699867	36.2064	0.741272	0.299891	0.200052	698.423				1161	0.107813	0.699908	33.6584	0.659788	0.3	0.201759	664.493
1162	0.0921284	0.696189	34.2789	0.616651	0.299927	0.200002	570.905				1162	0.114909	0.699047	35.799	0.741033	0.299983	0.200026	756.427				1162	0.110153	0.699832	33.7	0.661451	0.3	0.201749	706.561
1163	0.0936125	0.696235	34.0102	0.616807	0.299763	0.200064	602.787				1163	0.114136	0.698865	35.7342	0.742621	0.299936	0.200074	714.738				1163	0.10892	0.699781	33.6232	0.661031	0.299978	0.20178	699.446
1164	0.0918836	0.696104	34.2221	0.616493	0.299751	0.200035	576.513				1164	0.115364	0.699886	35.4288	0.740931	0.299939	0.200159	670.272				1164	0.10994	0.699542	33.6136	0.660879	0.299977	0.201793	664.548
1165	0.091458	0.696246	34.2831	0.616428	0.299503	0.200151	618.229				1165	0.11426	0.699717	35.4321	0.74181	0.299987	0.200024	676.714				1165	0.108848	0.699782	33.6589	0.659876	0.2997	0.201769	696.256
1166	0.0953256	0.696275	33.8531	0.616611	0.299946	0.200046	660.725				1166	0.113323	0.699902	35.5849	0.743632	0.299919	0.200004	721.308				1166	0.109657	0.69951	33.6765	0.661463	0.299766	0.202163	668.387
1167	0.0960912	0.696227	33.8511	0.616505	0.299961	0.200127	583.733				1167	0.114768	0.699627	35.2899	0.744689	0.299932	0.200003	740.406				1167	0.108263	0.699881	33.7941	0.658928	0.299873	0.201815	657.894
1168	0.0970812	0.696245	33.6853	0.616286	0.299927	0.200083	617.148				1168	0.115101	0.699943	35.1433	0.742553	0.299913	0.200039	728.768				1168	0.106756	0.699849	33.7088	0.657064	0.29995	0.201822	675.102
1169	0.0959785	0.696253	33.677	0.615489	0.29996	0.200203	593.188				1169	0.115074	0.699979	35.2157	0.740886	0.299957	0.200007	698.287				1169	0.10751	0.699948	33.7146	0.658333	0.299893	0.201822	712.888
1170	0.0963686	0.695567	33.4798	0.617659	0.299945	0.200955	559.182				1170	0.115329	0.699781	35.2043	0.741169	0.299837	0.200013	735.914				1170	0.109751	0.699711	33.8679	0.66024	0.299883	0.201799	699.258
1171	0.0903793	0.696031	33.4966	0.617427	0.299966	0.200447	579.429				1171	0.11491	0.69994	35.072	0.741162	0.299876	0.200036	712.349				1171	0.109106	0.699803	34.0439	0.658463	0.299873	0.201801	693.651
1172	0.0936955	0.696269	33.5255	0.617401	0.299997	0.20033	558.92				1172	0.112999	0.699789	35.1365	0.740495	0.299827	0.200032	660.511				1172	0.107082	0.699687	34.1613	0.657513	0.29992	0.201782	693.112
1173	0.0963331	0.696096	33.5111	0.617502	0.299969	0.200437	608.058				1173	0.110495	0.699857	35.2666	0.740178	0.299893	0.200025	716.885				1173	0.108702	0.699558	34.0631	0.660366	0.2996	0.202326	676.754
1174	0.0953076	0.696141	33.529	0.617453	0.299573	0.200946	590.792				1174	0.110886	0.698868	35.3114	0.739531	0.299983	0.200061	694.074				1174	0.108033	0.69952	33.688	0.658679	0.299921	0.201735	672.328
1175	0.0946539	0.696216	33.5876	0.617106	0.299984	0.200496	610.166				1175	0.113075	0.699267	35.2472	0.740151	0.299998	0.20015	665.629				1175	0.107778	0.699898	33.648	0.655634	0.29981	0.201737	686.945
1176	0.0908901	0.696209	33.5824	0.617866	0.299952	0.20097	552.17				1176	0.113441	0.699358	35.149	0.740228	0.299987	0.200058	719.952				1176	0.108675	0.69992	33.6457	0.653915	0.299791	0.201574	679.701
1177	0.092194	0.696108	33.6027	0.618113	0.299999	0.20072	552.835				1177	0.114071	0.698342	35.1677	0.740049	0.299981	0.200116	744.381				1177	0.105506	0.699859	33.6803	0.652696	0.299887	0.201648	650.908
1178	0.0923348	0.696238	33.6061	0.618079	0.299993	0.201041	552.392				1178	0.114223	0.699499	35.1584	0.740252	0.2997	0.200542	704.262				1178	0.104562	0.699936	33.6725	0.652853	0.299959	0.201426	626.674
1179	0.098864	0.696322	33.5971	0.617964	0.299983	0.201379	551.32				1179	0.114556	0.699612	35.1621	0.740927	0.299513	0.200668	702.774				1179	0.106958	0.699869	33.6964	0.654225	0.299964	0.201384	651.221
1180	0.0935632	0.696409	33.5857	0.61832	0.299989	0.201959	593.101				1180	0.114667	0.699701	35.2435	0.74095	0.299959	0.201227	708.087				1180	0.105543	0.699722	33.6327	0.654799	0.299862	0.201353	674.272
1181	0.0990682	0.696308	33.6567	0.61847	0.299987	0.20177	614.611				1181	0.113544	0.699939	35.2561	0.740251	0.299952	0.201419	734.714				1181	0.102388	0.699145	33.6444	0.655899	0.299357	0.201338	615.553
1182	0.100291	0.696253	33.6152	0.618531	0.299872	0.201659	638.913				1182	0.111937	0.69992	35.1956	0.740193	0.299852	0.200684	700.369				1182	0.0985513	0.698677	33.6027	0.652555	0.299411	0.201518	632.568
1183	0.101053	0.696189	33.5832	0.61958	0.299663	0.201077	629.121				1183	0.113994	0.699575	35.2044	0.740222	0.3	0.200016	709.799				1183	0.0977857	0.699492	33.5977	0.651435	0.29993	0.201768	575.695
1184	0.0992163	0.695927	33.6692	0.619727	0.299021	0.201494	583.889				1184	0.108381	0.69894	35.2216	0.740156	0.299962	0.20011	720.539				1184	0.0999991	0.699952	33.6104	0.651669	0.299997	0.201678	630.469
1185	0.0962529	0.695475	33.6857	0.619706	0.299404	0.201469	656.446				1185	0.114207	0.699777	35.3172	0.740269	0.299897	0.200051	718.496				1185	0.10186	0.699981	33.6477	0.651047	0.299983	0.201535	628.952
1186	0.10117	0.696154	33.7963	0.619249	0.299649	0.20121	619.927				1186	0.115036	0.699715	35.2248	0.740126	0.299972	0.200101	732.952				1186	0.102866	0.699817	33.5959	0.650586	0.2999	0.201471	612.813
1187	0.10037	0.696211	33.8031	0.619136	0.299936	0.201487	641.654				1187	0.114143	0.69985	35.2549	0.740448	0.299969	0.200162	749.38				1187	0.110206	0.699906	33.6074	0.651098	0.299946	0.20139	642.758
1188	0.100509	0.696012	33.8491	0.619121	0.29988	0.201641	621.954				1188	0.114314	0.699713	35.3118	0.740549	0.299944	0.200208	722.318				1188	0.110454	0.699971	33.6201	0.653899	0.299835	0.20133	708.302
1189	0.100303	0.695667	33.7688	0.619793	0.299757	0.202497	621.559				1189	0.113785	0.699928	35.323	0.73997	0.299966	0.200201	705.487				1189	0.110239	0.699955	33.6435	0.659092	0.299964	0.201226	705.839
1190	0.0990943	0.695006	33.7522	0.619386	0.299591	0.202165	602.238				1190	0.112641	0.69976	35.3553	0.740111	0.299916	0.200399	689.682				1190	0.109947	0.699827	33.6368	0.657516	0.299936	0.20094	700.687
1191	0.100529	0.695556	33.8171	0.619186	0.29964	0.202307	651.441				1191	0.112338	0.699929	35.2262	0.740313	0.299833	0.200054	725.804				1191	0.110453	0.699308	33.747	0.65872	0.29998	0.201184	707.954
1192	0.097298	0.695876	33.7759	0.617932	0.299497	0.201577	617.13				1192	0.113592	0.699835	35.2399	0.739871	0.299815	0.200342	670.864				1192	0.108968	0.698919	33.7041	0.662907	0.299963	0.201225	695.279
1193	0.100634	0.695957	33.699	0.618177	0.299569	0.201772	598.295				1193	0.112597	0.6995	35.2425	0.73961	0.299635	0.201591	671.669				1193	0.109345	0.698432	33.6088	0.65795	0.299901	0.200991	716.8
1194	0.0998869	0.696261	33.6528	0.617753	0.299854	0.200931	641.377				1194	0.1122	0.699905	35.2863	0.739004	0.299763	0.202547	696.869				1194	0.108296	0.699096	33.6573	0.660093	0.299396	0.201069	693.277
1195	0.100429	0.696159	33.6117	0.617913	0.299659	0.200877	624.869				1195	0.111265	0.699875	35.269	0.74058	0.299984	0.203331	733.472				1195	0.1106	0.699094	33.6405	0.662418	0.29997	0.20129	680.379
1196	0.100137	0.696152	33.6037	0.617804	0.299614	0.201027	623.228				1196	0.111582	0.699928	35.1352	0.741283	0.299813	0.203776	687.262				1196	0.109822	0.699169	33.6346	0.654341	0.299933	0.201347	681.819
1197	0.0989054	0.696085	33.5862	0.618905	0.299304	0.201206	606.144				1197	0.109085	0.6998	35.1398	0.741821	0.299938	0.203806	718.077				1197	0.110419	0.69921	33.6826	0.649955	0.29996	0.201387	663.573
1198	0.0984811	0.695462	33.55	0.619705	0.299635	0.201103	595.69				1198	0.112488	0.699872	35.1936	0.741473	0.29988	0.204691	704.916				1198	0.109162	0.699134	33.7377	0.650019	0.299983	0.201506	693.958
1199	0.0975969	0.695684	33.573	0.617911	0.299715	0.201158	646.939				1199	0.111044	0.699829	35.1965	0.741436	0.299966	0.203507	723.91				1199	0.111283	0.699764	33.6607	0.650029	0.299942	0.20137	702.927
1200	0.0988755	0.694791	33.509	0.618559	0.299777	0.20112	600.827				1200	0.110471	0.699316	35.1285	0.739261	0.299983	0.202279	710.9				1200	0.111422	0.699895	33.6144	0.649346	0.299997	0.201033	690.529
1201	0.0977701	0.696251	33.5295	0.619284	0.29999	0.201067	604.114				1201	0.109107	0.699599	35.103	0.738987	0.299887	0.20228	645.172				1201	0.111394	0.699833	33.6612	0.649666	0.299984	0.201143	679.027
1202	0.0977167	0.696257	33.5413	0.619878	0.29989	0.200985	621.569				1202	0.109259	0.69968	35.147	0.739096	0.299663	0.201242	701.943				1202	0.111281	0.699898	33.7608	0.649779	0.29998	0.20116	679.419
1203	0.098529	0.696194	33.5294	0.619215	0.299977	0.201149	589.334				1203	0.111373	0.699871	35.2936	0.737259	0.299686	0.204138	716.141				1203	0.11029	0.699704	33.6019	0.649838	0.299936	0.201315	691.513
1204	0.0992298	0.695878	33.5811	0.619789	0.29987	0.201189	624.772				1204	0.110097	0.699919	35.2377	0.736518	0.299691	0.201787	691.359				1204	0.10993	0.699366	33.6146	0.64954	0.299992	0.20146	721.519
1205	0.0988261	0.695843	33.5371	0.620041	0.299974	0.20064	627.397				1205	0.111042	0.699748	35.1161	0.732045	0.299937	0.202622	677.772				1205	0.108322	0.699791	33.6016	0.649686	0.299985	0.201374	694.337
1206	0.0978801	0.695647	33.5336	0.62082	0.299982	0.20074	638.399				1206	0.110981	0.699072	35.1236	0.73073	0.299909	0.201274	678.468				1206	0.106285	0.699926	33.603	0.649881	0.299963	0.201062	644.362
1207	0.0967386	0.696232	33.4949	0.619708	0.299988	0.200776	611.865				1207	0.110668	0.6999	35.1228	0.731935	0.299866	0.200028	687.98				1207	0.106036	0.699728	33.5977	0.649746	0.299989	0.200921	683.557
1208	0.0983223	0.696194	33.4911	0.618849	0.299958	0.20072	641.282				1208	0.10906	0.699762	35.1253	0.734938	0.299695	0.200018	671.073				1208	0.103572	0.699838	33.5843	0.650591	0.299994	0.201066	673.846
1209	0.0977211	0.696211	33.5083	0.620185	0.3	0.200797	601.136				1209	0.109704	0.69993	35.174	0.735476	0.299288	0.200041	689.797				1209	0.102579	0.699741	33.5884	0.651716	0.299556	0.200895	621.938
1210	0.0942324	0.696228	33.4971	0.619779	0.299953	0.200648	618.29				1210	0.109807	0.699745	35.1522	0.735085	0.299433	0.200017	721.497				1210	0.107769	0.699791	33.5731	0.65156	0.299318	0.200825	639.28
1211	0.0924344	0.6962	33.5056	0.618427	0.299971	0.20093	575.669				1211	0.106721	0.699895	35.2246	0.735509	0.299803	0.200145	668.375				1211	0.108688	0.69971	33.5439	0.650806	0.29991	0.200741	682.228
1212	0.0930824	0.696205	33.4764	0.618816	0.299793	0.20092	604.088				1212	0.100673	0.69986	35.2195	0.733246	0.299893	0.200477	625.784				1212	0.110709	0.6999	33.5846	0.649533	0.299956	0.200581	698.546
1213	0.0931856	0.696105	33.4784	0.618127	0.299337	0.201019	561.77				1213	0.108858	0.699869	35.1451	0.736068	0.299978	0.200011	640.921				1213	0.112078	0.699903	33.6039	0.649396	0.299954	0.200409	653.145
1214	0.0986299	0.695646	33.491	0.618022	0.298886	0.201097	582.849				1214	0.110403	0.699587	35.1562	0.738001	0.3	0.200027	703.867				1214	0.111429	0.69989	33.6354	0.649516	0.299969	0.200567	681.697
1215	0.097341	0.695002	33.4716	0.617604	0.29999	0.200988	591.173				1215	0.10965	0.699753	35.1676	0.734915	0.299983	0.200035	689.775				1215	0.111818	0.69952	33.6331	0.649417	0.299953	0.200625	692.544
1216	0.0965907	0.695716	33.4706	0.617642	0.299993	0.20106	574.898				1216	0.107524	0.699565	35.1784	0.734699	0.299997	0.200065	641.959				1216	0.112439	0.699501	33.6611	0.649661	0.299656	0.200295	781.564
1217	0.0956233	0.696153	33.4743	0.618152	0.299985	0.201056	590.724				1217	0.11027	0.699019	35.2829	0.73276	0.299997	0.200034	691.89				1217	0.112875	0.699773	33.689	0.65	0.299775	0.200428	703.839
1218	0.095013	0.696147	33.4666	0.618566	0.299987	0.201021	580.893				1218	0.110086	0.699516	35.44	0.73246	0.299984	0.200004	716.571				1218	0.112185	0.698913	33.6607	0.651342	0.29942	0.200723	733.669
1219	0.0950982	0.696094	33.4513	0.618802	0.29989	0.201205	566.844				1219	0.112575	0.69935	35.2288	0.729091	0.299926	0.200051	689.665				1219	0.111902	0.69953	33.7258	0.652355	0.299472	0.200713	725.511
1220	0.099464	0.696006	33.4761	0.618764	0.299951	0.201348	599.497				1220	0.109136	0.699254	35.2431	0.728303	0.299967	0.200003	655.353				1220	0.113137	0.699824	33.7672	0.65358	0.299505	0.200719	686.99
1221	0.0998043	0.696014	33.4748	0.618866	0.299978	0.20078	614.15				1221	0.110355	0.698525	35.2353	0.737117	0.299951	0.200025	705.831				1221	0.113132	0.69972	33.6938	0.653866	0.299976	0.200799	696.719
1222	0.0993542	0.696102	33.4616	0.623345	0.299886	0.200611	632.28				1222	0.104267	0.698496	35.3087	0.736023	0.299991	0.200052	635.135				1222	0.112639	0.699847	33.7227	0.655176	0.299998	0.201413	722.593
1223	0.0969908	0.696188	33.4709	0.618866	0.3	0.200648	609.823				1223	0.109832	0.698669	35.2704	0.734904	0.299918	0.200037	633.473				1223	0.113104	0.699932	33.6542	0.656354	0.299962	0.202653	697.223
1224	0.100599	0.696197	33.4745	0.62138	0.299913	0.200902	630.516				1224	0.114019	0.698958	35.2651	0.732655	0.299974	0.20002	707.025				1224	0.113481	0.699846	33.6069	0.649979	0.299912	0.203947	698.345
1225	0.100738	0.696283	33.4824	0.62336	0.299989	0.201009	661.835				1225	0.11485	0.699584	35.3106	0.73315	0.299997	0.200061	727.821				1225	0.109266	0.699927	33.6047	0.648906	0.299961	0.205821	657.047
1226	0.0999644	0.696282	33.4632	0.617319	0.299905	0.201097	609.218				1226	0.114305	0.699604	35.1329	0.733421	0.299977	0.200014	715.862				1226	0.106255	0.699882	33.6163	0.648028	0.299889	0.201087	655.533
1227	0.0988268	0.696237	33.5015	0.617099	0.299918	0.200898	580.797				1227	0.115403	0.699743	35.1303	0.732677	0.299988	0.200062	693.809				1227	0.111777	0.699402	33.6058	0.648733	0.299985	0.200577	689.196
1228	0.0999473	0.696176	33.5083	0.617483	0.29997	0.200945	604.671				1228	0.115579	0.699848	35.1196	0.734179	0.3	0.200026	702.689				1228	0.110307	0.699942	33.6022	0.649166	0.299972	0.200645	700.81
1229	0.0989199	0.696224	33.4724	0.617679	0.299955	0.201018	599.215				1229	0.114884	0.699521	35.1405	0.735081	0.299963	0.200202	760.801				1229	0.108541	0.699707	33.6194	0.649322	0.299949	0.2007	650.676
1230	0.0982403	0.696122	33.4692	0.617369	0.299885	0.201094	626.522				1230	0.115333	0.699975	35.1447	0.734169	0.299791	0.20001	703.83				1230	0.111162	0.699806	33.6548	0.648744	0.299984	0.200657	666.158
1231	0.0938342	0.696202	33.4861	0.617106	0.299837	0.201101	595.333				1231	0.114919	0.699668	35.1396	0.733326	0.299986	0.200036	712.775				1231	0.113667	0.699933	33.704	0.648201	0.299992	0.20057	699.83
1232	0.09853	0.696159	33.505	0.617809	0.299736	0.201563	640.255				1232	0.113456	0.699935	35.2086	0.732794	0.299886	0.200034	716.008				1232	0.113159	0.699742	33.6674	0.647732	0.299649	0.200607	687.839
1233	0.0994401	0.696201	33.4771	0.617732	0.299246	0.201788	601.288				1233	0.115323	0.69991	35.164	0.731946	0.299999	0.200004	701.87				1233	0.109676	0.699976	33.7427	0.647519	0.299939	0.200737	694.265
1234	0.099275	0.696225	33.4328	0.617806	0.298546	0.200868	594.952				1234	0.114727	0.699877	35.1734	0.731617	0.299934	0.200284	697.511				1234	0.109477	0.699849	33.6849	0.645649	0.299984	0.200584	697.151
1235	0.0991391	0.695961	33.4322	0.615536	0.299014	0.200884	614.298				1235	0.11109	0.699937	35.2376	0.731411	0.299987	0.200028	678.916				1235	0.111639	0.699838	33.8779	0.644362	0.299956	0.200462	704.461
1236	0.098631	0.696176	33.4409	0.61173	0.299921	0.201687	639.506				1236	0.112036	0.699908	35.1756	0.730841	0.3	0.200013	687.908				1236	0.108205	0.699946	33.9352	0.643304	0.299916	0.201029	708.974
1237	0.0988413	0.696074	33.4658	0.608083	0.299887	0.20087	616.019				1237	0.111005	0.699139	35.1509	0.733282	0.299936	0.200027	704.951				1237	0.100411	0.699757	33.8243	0.642919	0.299942	0.201154	642.69
1238	0.096901	0.696035	33.4436	0.600796	0.29931	0.200995	641.989				1238	0.113544	0.699522	35.103	0.733948	0.299876	0.200039	709.143				1238	0.10299	0.699882	33.647	0.642715	0.299959	0.201032	597.564
1239	0.0989201	0.69592	33.4489	0.599727	0.29976	0.2009	627.991				1239	0.115377	0.699766	35.1046	0.733844	0.299992	0.200017	667.262				1239	0.0991751	0.699398	33.6472	0.645845	0.299952	0.201246	614.956
1240	0.0987581	0.696185	33.4498	0.596223	0.299673	0.20088	622.316				1240	0.112447	0.699323	34.8761	0.73326	0.299957	0.200003	742.379				1240	0.0981444	0.69969	33.6172	0.64597	0.299938	0.2011	587.899
1241	0.0966157	0.69633	33.4279	0.598803	0.299602	0.200941	608.608				1241	0.112469	0.699439	34.8015	0.733227	0.299997	0.200014	668.517				1241	0.108063	0.699803	33.6037	0.645029	0.3	0.201223	654.943
1242	0.0981219	0.696313	33.4092	0.597196	0.299777	0.201026	644.88				1242	0.110928	0.69896	34.6996	0.732994	0.299998	0.20002	680.793				1242	0.111225	0.69969	33.5985	0.642588	0.299843	0.201045	662.43
1243	0.0979109	0.696262	33.423	0.591994	0.299996	0.201154	613.399				1243	0.107164	0.699019	34.8583	0.733268	0.299985	0.200186	704.16				1243	0.113214	0.699872	33.6166	0.642677	0.299973	0.201049	716.199
1244	0.0979232	0.696208	33.4217	0.574847	0.299978	0.201143	607.194				1244	0.113067	0.699991	34.9241	0.733118	0.299845	0.200422	735.164				1244	0.110205	0.699516	33.6485	0.641161	0.299906	0.201348	690.018
1245	0.099633	0.695771	33.4004	0.57085	0.29997	0.201049	594.299				1245	0.114866	0.699957	34.8696	0.733628	0.299887	0.20038	742.687				1245	0.114334	0.698856	33.621	0.642119	0.299966	0.201468	673.797
1246	0.0995552	0.696172	33.4084	0.571578	0.299978	0.201047	630.55				1246	0.111274	0.699884	34.5273	0.733618	0.299683	0.20015	736.808				1246	0.113249	0.699071	33.5998	0.642407	0.299946	0.202255	703.434
1247	0.0984767	0.695931	33.4031	0.575381	0.3	0.201053	575.308				1247	0.109223	0.699666	34.4455	0.73281	0.299951	0.200055	711.519				1247	0.11163	0.699344	33.6053	0.644143	0.299849	0.202248	701.837
1248	0.0994689	0.695928	33.4052	0.583281	0.299987	0.201186	593.886				1248	0.11513	0.699717	34.4609	0.731531	0.299971	0.200568	629.208				1248	0.112969	0.69993	33.64	0.643305	0.299685	0.202681	682.634
1249	0.0994561	0.695734	33.4092	0.575822	0.299989	0.2012	573.182				1249	0.115051	0.699845	34.6364	0.731558	0.299972	0.200179	736.888				1249	0.112027	0.699869	33.6351	0.644216	0.299566	0.202975	681.161
1250	0.0993994	0.695497	33.4022	0.57219	0.299901	0.201311	609.394				1250	0.115011	0.699627	34.6336	0.732202	0.299492	0.200123	727.901				1250	0.112798	0.699881	33.7193	0.642461	0.3	0.203022	721.124
1251	0.0995946	0.695293	33.4003	0.566174	0.299914	0.201405	638.282				1251	0.114376	0.699502	34.8018	0.731098	0.29994	0.200052	760.033				1251	0.113671	0.699513	33.6762	0.64262	0.299974	0.202613	695.936
1252	0.0996537	0.693758	33.436	0.562656	0.299985	0.201308	618.098				1252	0.114138	0.699858	35.0188	0.732821	0.299981	0.200121	692.375				1252	0.113107	0.699576	33.6172	0.641248	0.299918	0.202712	720.591
1253	0.0998386	0.693475	33.477	0.563258	0.299881	0.201401	577.231				1253	0.114664	0.699834	35.548	0.733445	0.299977	0.200354	711.879				1253	0.113089	0.698395	33.6169	0.638514	0.299929	0.203264	674.318
1254	0.0995852	0.693889	33.4545	0.55747	0.299871	0.201408	646.504				1254	0.113868	0.699966	35.0511	0.731843	0.299988	0.20001	717.153				1254	0.113338	0.698878	33.5979	0.636882	0.299956	0.204048	706.629
1255	0.09946	0.693889	33.4741	0.558859	0.299996	0.20219	635.593				1255	0.11107	0.699425	34.6956	0.732075	0.299985	0.200044	684.704				1255	0.112656	0.698976	33.6079	0.637211	0.299989	0.204528	720.693
1256	0.0977759	0.694388	33.5589	0.563392	0.299999	0.202101	624.493				1256	0.10844	0.699784	34.2707	0.732257	0.299925	0.200093	663.26				1256	0.113197	0.699325	33.652	0.631683	0.299994	0.204702	682.956
1257	0.0979859	0.694491	33.5674	0.555888	0.299684	0.203387	599.662				1257	0.110541	0.699935	34.2343	0.731767	0.299852	0.2	692.533				1257	0.113165	0.69941	33.6837	0.630748	0.299954	0.205159	706.135
1258	0.099687	0.694326	33.5273	0.557705	0.299977	0.201262	624.268				1258	0.113277	0.699964	34.1529	0.731856	0.299961	0.200044	715.807				1258	0.113028	0.699552	33.6709	0.630391	0.29999	0.204365	681.269
1259	0.0997274	0.695471	33.5776	0.558028	0.299818	0.201501	597.324				1259	0.115097	0.699905	34.2422	0.73477	0.299992	0.200017	701.754				1259	0.110189	0.699516	33.7753	0.631316	0.299966	0.205081	735.564
1260	0.0991975	0.695236	33.4954	0.56056	0.299989	0.201389	624.309				1260	0.114854	0.699449	34.2959	0.735805	0.299884	0.200113	665.206				1260	0.109192	0.699731	33.7179	0.630467	0.299922	0.204868	692.24
1261	0.0994431	0.695259	33.3704	0.553851	0.299933	0.201698	631.598				1261	0.113697	0.699674	34.1114	0.733264	0.299927	0.200002	751.833				1261	0.112134	0.699426	33.7566	0.627615	0.299587	0.20532	685.172
1262	0.0997771	0.695621	33.3767	0.550486	0.29978	0.203316	627.807				1262	0.114237	0.699805	34.0888	0.734644	0.299967	0.200019	703.745				1262	0.11188	0.698851	33.6964	0.629629	0.299568	0.205929	663.123
1263	0.0997451	0.695373	33.3859	0.546464	0.299983	0.203662	613.186				1263	0.114112	0.699855	34.2881	0.734821	0.29999	0.20006	715.12				1263	0.113023	0.699478	33.6283	0.626794	0.298238	0.206442	694.931
1264	0.0991529	0.695402	33.3795	0.548732	0.299997	0.205252	630.265				1264	0.112132	0.699827	34.2884	0.739389	0.299985	0.2	671.762				1264	0.113061	0.69985	33.6298	0.626151	0.298958	0.206549	666.131
1265	0.0993766	0.696366	33.3904	0.546243	0.299949	0.203285	641.057				1265	0.112186	0.69967	34.4797	0.733157	0.299952	0.200017	698.477				1265	0.112667	0.699861	33.6221	0.622089	0.299677	0.20617	695.396
1266	0.0994709	0.696613	33.3806	0.546298	0.299723	0.202976	621.769				1266	0.115859	0.699929	34.6057	0.734739	0.299989	0.200021	726.845				1266	0.112214	0.699903	33.6034	0.623073	0.299934	0.206041	729.673
1267	0.0993863	0.696027	33.3756	0.54639	0.299532	0.203462	621.075				1267	0.1152	0.699087	34.7399	0.733957	0.299916	0.2	720.019				1267	0.113876	0.699792	33.6134	0.619882	0.299981	0.206338	663.221
1268	0.0995364	0.695556	33.3867	0.54345	0.299535	0.202497	598.806				1268	0.11461	0.699801	34.5854	0.733072	0.299905	0.200228	737.683				1268	0.113673	0.699958	33.6143	0.626563	0.299972	0.205513	701.737
1269	0.0995501	0.695738	33.3894	0.537881	0.299372	0.203445	606.404				1269	0.115391	0.699465	34.6766	0.733356	0.299964	0.200329	692.79				1269	0.108842	0.699957	33.6385	0.626454	0.299711	0.204675	692.593
1270	0.099248	0.69632	33.3686	0.541791	0.299638	0.203546	606.057				1270	0.114106	0.699718	34.8726	0.733111	0.299895	0.200029	716.359				1270	0.113246	0.699942	33.6044	0.627496	0.299487	0.204898	689.623
1271	0.0964643	0.69665	33.3862	0.548601	0.299975	0.201996	590.116				1271	0.113932	0.699888	34.9152	0.733148	0.299881	0.200153	698.2				1271	0.113121	0.699909	33.5934	0.625715	0.299934	0.205076	679.818
1272	0.0955886	0.696399	33.4263	0.559655	0.299911	0.202953	558.736				1272	0.11471	0.699864	34.7965	0.733339	0.299959	0.200394	752.852				1272	0.113434	0.699776	33.5877	0.62554	0.29999	0.205571	680.067
1273	0.0949899	0.696584	33.4395	0.564579	0.299981	0.203848	575.061				1273	0.114675	0.699448	34.8287	0.734233	0.299766	0.20004	743.227				1273	0.111019	0.699854	33.5934	0.624188	0.29983	0.206494	683.182
1274	0.0981734	0.696712	33.4649	0.570373	0.29995	0.203299	615.079				1274	0.114822	0.699565	34.8035	0.736998	0.299972	0.2	726.142				1274	0.113508	0.699866	33.6131	0.625452	0.29996	0.205964	725.952
1275	0.0979032	0.696621	33.4	0.567877	0.299972	0.203857	656.24				1275	0.112859	0.699147	34.6944	0.734799	0.299995	0.200362	725.714				1275	0.1129	0.699889	33.5864	0.625274	0.299912	0.204672	685.472
1276	0.0982803	0.696281	33.3938	0.561574	0.299913	0.202427	611.601				1276	0.109948	0.69965	34.7375	0.734888	0.29994	0.20088	707.443				1276	0.113206	0.699825	33.579	0.624743	0.299842	0.203177	715.499
1277	0.0995571	0.696579	33.3835	0.544847	0.299985	0.203628	615.829				1277	0.112503	0.698655	34.7799	0.733813	0.299896	0.201576	683.757				1277	0.113322	0.699857	33.5932	0.624389	0.299793	0.202787	677.805
1278	0.0980532	0.696639	33.3843	0.545211	0.299867	0.203159	615.894				1278	0.11331	0.699379	34.7313	0.734284	0.299901	0.200946	710.595				1278	0.112425	0.699948	33.6103	0.624708	0.299997	0.201502	703.899
1279	0.0987444	0.696121	33.4093	0.558217	0.299975	0.204744	611.728				1279	0.112982	0.698244	34.6958	0.734274	0.299998	0.200347	694.658				1279	0.113293	0.699918	33.6748	0.623555	0.299943	0.202167	682.616
1280	0.0995712	0.696281	33.4049	0.551983	0.299981	0.204331	612.981				1280	0.111814	0.699637	34.7323	0.736352	0.299983	0.200003	699.363				1280	0.11064	0.699277	33.6206	0.622498	0.299872	0.201612	729.483
1281	0.0975758	0.696034	33.459	0.559462	0.299988	0.204896	634.585				1281	0.11314	0.699746	34.714	0.735966	0.299989	0.200127	691.758				1281	0.112233	0.696962	33.5753	0.622484	0.299956	0.201312	728.293
1282	0.09825	0.694641	33.4209	0.538722	0.3	0.203127	590.726				1282	0.111101	0.699814	34.7637	0.735988	0.299963	0.200025	731.661				1282	0.113323	0.697625	33.5686	0.622082	0.299975	0.201119	697.593
1283	0.0994092	0.696149	33.3934	0.549047	0.299977	0.203821	579.083				1283	0.115648	0.699709	34.8949	0.735108	0.299985	0.200035	722.284				1283	0.112904	0.699037	33.6203	0.622907	0.299972	0.202401	721.911
1284	0.0977168	0.695948	33.374	0.535844	0.299913	0.203425	597.524				1284	0.115459	0.699284	34.7778	0.736089	0.299905	0.200005	734.504				1284	0.111158	0.699832	33.7422	0.623766	0.299927	0.202157	720.896
1285	0.0928016	0.695763	33.371	0.532568	0.299989	0.203539	606.351				1285	0.115836	0.698679	34.7357	0.736451	0.299999	0.200105	680.621				1285	0.113379	0.699888	33.7101	0.623424	0.299942	0.201654	683.256
1286	0.0985055	0.696326	33.3792	0.530566	0.299948	0.203735	583.287				1286	0.116048	0.698887	34.7495	0.735974	0.299982	0.200098	734.001				1286	0.111109	0.69977	33.6227	0.622708	0.299679	0.201748	715.652
1287	0.0973427	0.696221	33.3833	0.530459	0.299983	0.201258	593.454				1287	0.115346	0.698803	34.8523	0.732678	0.299958	0.200065	730.744				1287	0.113619	0.699924	33.5456	0.623495	0.299833	0.2028	714.125
1288	0.0979394	0.696295	33.3728	0.537603	0.299877	0.20124	616.097				1288	0.114644	0.697869	34.8	0.729267	0.299979	0.200003	703.921				1288	0.112527	0.69981	33.5687	0.622239	0.299989	0.204751	705.821
1289	0.0995701	0.696117	33.3653	0.525592	0.299943	0.201317	626.615				1289	0.114613	0.698301	34.9078	0.728253	0.299772	0.200006	761.801				1289	0.113414	0.699885	33.5891	0.623182	0.299941	0.204669	719.576
1290	0.0995476	0.695808	33.389	0.528833	0.299983	0.201267	625.344				1290	0.112315	0.698615	34.848	0.726437	0.299957	0.2	701.683				1290	0.113268	0.699929	33.6077	0.625418	0.299958	0.203738	651.84
1291	0.0996846	0.696056	33.3564	0.5274	0.299962	0.201277	622.942				1291	0.111204	0.699058	34.7831	0.722873	0.29989	0.20002	690.353				1291	0.111247	0.699866	33.637	0.622778	0.299842	0.204621	718.655
1292	0.0997171	0.695837	33.3558	0.525992	0.299932	0.201281	650.592				1292	0.112205	0.698543	34.7348	0.717454	0.299999	0.200006	714.519				1292	0.110034	0.699972	33.7201	0.621883	0.299984	0.204721	653.425
1293	0.098098	0.696262	33.4147	0.519188	0.299931	0.201276	659.856				1293	0.111765	0.698489	34.6963	0.711531	0.299957	0.200014	714.782				1293	0.110728	0.69969	33.7235	0.621624	0.299987	0.204699	674.752
1294	0.0995916	0.696117	33.5511	0.515453	0.299977	0.20136	593.873				1294	0.115103	0.695922	34.6922	0.702756	0.299915	0.200074	678.123				1294	0.110441	0.699163	33.6905	0.621778	0.299853	0.204901	745.088
1295	0.0991876	0.695791	33.4981	0.513925	0.299955	0.201578	671.42				1295	0.112916	0.696035	34.5731	0.699412	0.299972	0.200015	699.189				1295	0.111534	0.698949	33.6905	0.621821	0.29998	0.205176	696.745
1296	0.09956	0.695532	33.3469	0.512727	0.299746	0.201262	610.632				1296	0.114321	0.696475	34.3937	0.679773	0.299981	0.200005	710.376				1296	0.113143	0.698132	33.4669	0.620464	0.299988	0.204289	684.096
1297	0.0995348	0.696147	33.3439	0.510779	0.299491	0.20127	596.385				1297	0.113808	0.695539	34.4634	0.696696	0.299987	0.200054	768.116				1297	0.113327	0.699202	33.4531	0.620442	0.299922	0.203733	715.931
1298	0.0994906	0.695933	33.3519	0.512606	0.299038	0.201381	648.503				1298	0.114309	0.697426	34.4384	0.680489	0.299952	0.200016	735.016				1298	0.1119	0.699932	33.4411	0.619876	0.299718	0.203694	695.501
1299	0.0991766	0.695702	33.3505	0.513734	0.299918	0.201625	640.759				1299	0.113554	0.696648	34.297	0.672286	0.299983	0.200047	718.734				1299	0.112071	0.699951	33.4602	0.62076	0.29994	0.204906	651.173
1300	0.0993094	0.696005	33.3384	0.512201	0.299838	0.201367	633.567				1300	0.108841	0.696856	34.0592	0.645114	0.29999	0.200048	692.895				1300	0.112516	0.699871	33.4467	0.61973	0.299989	0.205883	718.72
1301	0.0987226	0.696243	33.3692	0.51087	0.299918	0.201593	648.164				1301	0.102008	0.696752	34.1065	0.645445	0.299965	0.200037	655.154				1301	0.109414	0.699794	33.5156	0.619588	0.299933	0.205375	694.287
1302	0.099084	0.696504	33.359	0.508796	0.299998	0.201885	619.137				1302	0.0970986	0.696943	33.976	0.63616	0.299837	0.200547	639.683				1302	0.108976	0.699803	33.4474	0.619791	0.299675	0.205533	672.227
1303	0.0970953	0.696535	33.3619	0.509331	0.299976	0.20168	590.679				1303	0.100587	0.695975	33.6547	0.60578	0.299764	0.200192	614.82				1303	0.110746	0.699629	33.4383	0.620339	0.3	0.205944	638.397
1304	0.0988924	0.696987	33.3847	0.509826	0.299954	0.201303	576.586				1304	0.105596	0.697753	33.5765	0.589131	0.299979	0.200023	645.299				1304	0.112927	0.69969	33.4798	0.620873	0.299942	0.205904	670.211
1305	0.0961699	0.696507	33.3361	0.509114	0.299795	0.201279	604.535				1305	0.109315	0.69792	33.6102	0.584497	0.2997	0.2	676.786				1305	0.112844	0.69967	33.4939	0.621516	0.299812	0.20641	696.306
1306	0.0985032	0.697138	33.3482	0.512325	0.299878	0.201314	601.941				1306	0.100739	0.696779	33.575	0.582051	0.299533	0.200139	658.921				1306	0.112885	0.699683	33.5315	0.621974	0.299998	0.206884	736.631
1307	0.0988804	0.697178	33.3456	0.511734	0.299979	0.20134	613.751				1307	0.100523	0.698491	33.4806	0.577662	0.29995	0.200615	646.772				1307	0.113172	0.699725	33.5131	0.621695	0.299818	0.207384	708.593
1308	0.0992044	0.69729	33.3425	0.511238	0.299996	0.201388	624.673				1308	0.101628	0.699852	33.4166	0.568826	0.299614	0.200802	592.782				1308	0.113439	0.699906	33.5071	0.62118	0.299709	0.208487	678.703
1309	0.0974778	0.697334	33.3556	0.511061	0.299985	0.201497	651.976				1309	0.10242	0.699655	33.4247	0.570604	0.299992	0.200992	663.457				1309	0.111255	0.699837	33.5381	0.621184	0.299389	0.208326	691.585
1310	0.0965101	0.697565	33.3799	0.510892	0.299932	0.201501	631.535				1310	0.0999786	0.699788	33.3383	0.557359	0.299986	0.200012	690.775				1310	0.113389	0.699836	33.4989	0.621363	0.299821	0.206977	714.232
1311	0.0976082	0.697111	33.3774	0.509023	0.299951	0.20173	549.83				1311	0.0978888	0.69993	33.3374	0.556418	0.299986	0.200017	620.132				1311	0.113419	0.699792	33.5352	0.623964	0.299961	0.206913	684.368
1312	0.0991826	0.697087	33.3553	0.509215	0.3	0.201846	600.941				1312	0.0962641	0.699918	33.3438	0.557575	0.29991	0.200029	595.256				1312	0.111876	0.699611	33.5784	0.624666	0.299993	0.206758	670.179
1313	0.0986982	0.697253	33.3417	0.508723	0.299981	0.202245	622.149				1313	0.10259	0.699705	33.3377	0.556024	0.299936	0.2	627.064				1313	0.113602	0.699217	33.495	0.625209	0.299996	0.206189	733.82
1314	0.0959588	0.696984	33.3436	0.508788	0.299762	0.20206	594.953				1314	0.106433	0.699526	33.3382	0.556622	0.299894	0.200032	680.243				1314	0.113285	0.699122	33.4999	0.625765	0.29988	0.205615	755.935
1315	0.0932939	0.697232	33.3382	0.508894	0.299994	0.202318	558.048				1315	0.108414	0.699791	33.3348	0.556714	0.299773	0.200075	645.216				1315	0.111749	0.699442	33.459	0.62769	0.299879	0.206399	698.144
1316	0.0942387	0.697143	33.3589	0.509876	0.299962	0.202612	586.903				1316	0.110173	0.69985	33.3464	0.556806	0.29995	0.200001	679.85				1316	0.113281	0.699684	33.4378	0.63053	0.299693	0.206325	726.911
1317	0.0945571	0.696822	33.3568	0.507582	0.299955	0.202831	595.832				1317	0.11009	0.699813	33.3427	0.556519	0.299999	0.200333	726.021				1317	0.110512	0.699577	33.3715	0.628249	0.299946	0.205568	670.036
1318	0.0944331	0.696713	33.3559	0.50942	0.29999	0.202819	531.846				1318	0.110182	0.699623	33.3379	0.556498	0.29997	0.200641	670.909				1318	0.111498	0.699911	33.3744	0.6227	0.299998	0.20616	662.896
1319	0.0963604	0.696827	33.3377	0.503777	0.299999	0.203175	532.386				1319	0.110411	0.699674	33.3346	0.556659	0.299964	0.20002	666.574				1319	0.111752	0.699423	33.3551	0.620531	0.29995	0.206444	693.102
1320	0.093035	0.697255	33.3367	0.505199	0.299821	0.203181	606.539				1320	0.109911	0.69967	33.3594	0.557088	0.299976	0.200045	716.462				1320	0.108352	0.699884	33.3625	0.620107	0.299957	0.205363	685.174
1321	0.0953158	0.697025	33.3379	0.50321	0.299971	0.202927	629.594				1321	0.109953	0.69938	33.3349	0.556206	0.299776	0.20008	706.946				1321	0.112788	0.699908	33.3463	0.619978	0.299931	0.204432	640.261
1322	0.0980412	0.697125	33.3475	0.50387	0.299971	0.202886	606.768				1322	0.109957	0.699839	33.3416	0.555901	0.299526	0.200732	670.032				1322	0.111511	0.699857	33.3364	0.619761	0.299977	0.204525	684.441
1323	0.0990899	0.697454	33.3533	0.504226	0.299815	0.202654	584.489				1323	0.109025	0.699719	33.3353	0.556034	0.299627	0.200909	660.461				1323	0.108116	0.699908	33.3412	0.619957	0.299866	0.204941	696.273
1324	0.0995839	0.697751	33.358	0.505481	0.299661	0.202992	616.041				1324	0.10602	0.699058	33.3364	0.555704	0.299982	0.200051	674.681				1324	0.110439	0.699944	33.3426	0.619666	0.299945	0.204126	673.615
1325	0.0979081	0.697848	33.3736	0.505576	0.299984	0.202674	608.669				1325	0.108735	0.698306	33.3406	0.556189	0.3	0.200037	689.434				1325	0.111525	0.699612	33.3337	0.619871	0.299933	0.202501	705.607
1326	0.0994853	0.69783	33.4898	0.506473	0.299969	0.202281	612.327				1326	0.109408	0.699951	33.3853	0.555147	0.299938	0.200033	686.094				1326	0.113502	0.699868	33.3503	0.620053	0.299979	0.202784	658.946
1327	0.0995558	0.69823	33.4188	0.50798	0.299977	0.202669	587.745				1327	0.109571	0.699903	33.3679	0.555968	0.299897	0.200105	727.338				1327	0.113484	0.699965	33.3419	0.620632	0.299918	0.203173	706.503
1328	0.0996733	0.697772	33.4547	0.508437	0.299951	0.202754	634.085				1328	0.108325	0.699914	33.3372	0.555901	0.299912	0.200088	700.974				1328	0.109203	0.699824	33.3507	0.620799	0.299646	0.204626	704.1
1329	0.0989976	0.698082	33.3868	0.508651	0.299978	0.202681	638.904				1329	0.110596	0.699845	33.341	0.555751	0.29995	0.200062	669.857				1329	0.112482	0.69961	33.336	0.621925	0.299996	0.204211	699.93
1330	0.0993089	0.697365	33.4345	0.506096	0.299984	0.203276	592.893				1330	0.110137	0.699808	33.3567	0.554273	0.299878	0.200009	711.688				1330	0.113571	0.698906	33.3381	0.622309	0.299953	0.204284	722.272
1331	0.0992547	0.697141	33.4005	0.505781	0.299973	0.202151	602.703				1331	0.108685	0.699919	33.3661	0.554159	0.299994	0.200006	700.964				1331	0.113303	0.698893	33.3461	0.622101	0.299999	0.204176	724.848
1332	0.0994256	0.696469	33.4055	0.503277	0.299812	0.202153	659.071				1332	0.107994	0.699939	33.368	0.554546	0.299943	0.200002	685.874				1332	0.111764	0.698718	33.3362	0.62086	0.299975	0.202845	703.897
1333	0.0970182	0.696359	33.3541	0.501402	0.299968	0.201541	595.257				1333	0.106021	0.699843	33.3568	0.555657	0.299893	0.200046	634.65				1333	0.113302	0.699245	33.3351	0.620523	0.299936	0.201916	655.661
1334	0.0989462	0.694882	33.3916	0.502973	0.299976	0.201877	631.1				1334	0.107549	0.69925	33.3863	0.556004	0.299979	0.200067	713.034				1334	0.111468	0.699492	33.3395	0.621418	0.299929	0.201746	700.934
1335	0.0955934	0.695969	33.4046	0.503425	0.299943	0.201925	636.326				1335	0.110741	0.699863	33.3354	0.556188	0.299923	0.200169	706.612				1335	0.107349	0.699907	33.3397	0.620506	0.299977	0.201817	704.896
1336	0.0983281	0.695542	33.3374	0.504156	0.299987	0.202081	568.599				1336	0.109478	0.699153	33.3414	0.556106	0.299925	0.200124	676.422				1336	0.09863	0.699884	33.349	0.620379	0.299953	0.201606	618.626
1337	0.0997346	0.695585	33.3358	0.503574	0.299939	0.201936	629.602				1337	0.109514	0.699941	33.3422	0.556896	0.3	0.200025	633.693				1337	0.105281	0.699517	33.3414	0.620134	0.29986	0.200833	669.046
1338	0.0984706	0.69568	33.3424	0.503703	0.299986	0.202327	648.421				1338	0.110561	0.699911	33.3464	0.557075	0.299979	0.200064	730.532				1338	0.109048	0.699357	33.3381	0.621266	0.3	0.2014	654.121
1339	0.0975135	0.695722	33.3438	0.504274	0.299999	0.202936	614.575				1339	0.110306	0.699935	33.3615	0.557039	0.299835	0.200122	680.648				1339	0.101823	0.699831	33.3393	0.62059	0.299951	0.201702	677.298
1340	0.0973597	0.696107	33.3496	0.505984	0.299964	0.203537	611.881				1340	0.110394	0.699862	33.3939	0.557397	0.29952	0.200317	630.974				1340	0.105518	0.699959	33.3358	0.625736	0.299946	0.201414	615.696
1341	0.0952981	0.696892	33.383	0.505548	0.299992	0.204057	546.74				1341	0.109955	0.699961	33.3994	0.557373	0.299932	0.200222	705.233				1341	0.106455	0.699538	33.3413	0.627628	0.299801	0.201217	654.661
1342	0.0914463	0.697163	33.3891	0.504861	0.299996	0.204474	562.343				1342	0.109236	0.699944	33.4383	0.555925	0.3	0.200611	685.324				1342	0.103278	0.699278	33.3458	0.624017	0.29943	0.201448	630.259
1343	0.0911492	0.696736	33.3644	0.504045	0.299834	0.205789	553.022				1343	0.110516	0.699872	33.5462	0.555538	0.299994	0.201838	673.796				1343	0.102124	0.698693	33.3357	0.623795	0.299976	0.201367	620.961
1344	0.0955282	0.695654	33.3963	0.503107	0.299993	0.205744	536.343				1344	0.110467	0.69983	33.5574	0.555775	0.299976	0.203526	704.121				1344	0.106426	0.699725	33.3365	0.624022	0.299938	0.200579	640.164
1345	0.0921538	0.697038	33.3715	0.504012	0.299983	0.206517	571.944				1345	0.110505	0.69978	33.6631	0.555913	0.299974	0.202346	677.152				1345	0.109944	0.699417	33.338	0.623169	0.299972	0.200082	713.571
1346	0.0996336	0.697115	33.3367	0.503607	0.299982	0.205139	595.012				1346	0.110723	0.699727	33.657	0.555714	0.299993	0.201273	740.937				1346	0.113689	0.698642	33.3462	0.626148	0.299606	0.20011	691.271
1347	0.0998292	0.69717	33.3379	0.503619	0.299979	0.204804	632.548				1347	0.110623	0.699165	33.6156	0.555569	0.299976	0.202522	691.678				1347	0.11325	0.698958	33.3355	0.629882	0.299932	0.200109	736.476
1348	0.0998233	0.697396	33.3459	0.504819	0.299763	0.202891	625.798				1348	0.108512	0.699438	33.5881	0.55654	0.299947	0.202678	742.989				1348	0.112815	0.699267	33.3343	0.627478	0.299622	0.200012	730.804
1349	0.099294	0.697262	33.3391	0.50404	0.299173	0.20262	609.452				1349	0.109491	0.698723	33.4882	0.555625	0.299743	0.202036	696.625				1349	0.109617	0.697806	33.3407	0.629696	0.299364	0.200084	659.103
1350	0.099429	0.696724	33.3445	0.502309	0.299977	0.202599	590.432				1350	0.107657	0.699185	33.4343	0.556415	0.299736	0.202437	667.951				1350	0.112117	0.698225	33.3502	0.631605	0.299539	0.200094	637.986
1351	0.0975778	0.696947	33.336	0.502935	0.299963	0.201788	666.216				1351	0.106129	0.69936	33.4553	0.557102	0.299597	0.200731	652.603				1351	0.111184	0.698538	33.3685	0.631386	0.299209	0.200004	731.268
1352	0.0972652	0.696369	33.3373	0.501992	0.299961	0.203036	579.581				1352	0.109841	0.699513	33.4313	0.556349	0.299621	0.200039	651.597				1352	0.106595	0.699598	33.4471	0.62804	0.29979	0.200015	672.678
1353	0.0950835	0.696505	33.3348	0.501704	0.3	0.203372	599.35				1353	0.110708	0.699317	33.3931	0.55585	0.299408	0.200013	702.192				1353	0.104013	0.699928	33.4999	0.625136	0.3	0.20012	648.289
1354	0.0984609	0.696577	33.3441	0.501846	0.299972	0.202796	602.139				1354	0.110272	0.698818	33.409	0.555735	0.299298	0.20002	677.291				1354	0.107453	0.699973	33.6005	0.626442	0.29989	0.200056	626.539
1355	0.0984925	0.696537	33.3437	0.501325	0.299963	0.204078	607.094				1355	0.110791	0.698948	33.3885	0.555328	0.299425	0.200017	699.967				1355	0.11103	0.699883	33.4074	0.622956	0.299918	0.200009	681.188
1356	0.0989099	0.69638	33.358	0.501978	0.299835	0.204254	606.853				1356	0.110852	0.699298	33.374	0.556527	0.299372	0.200748	671.676				1356	0.111722	0.699787	33.4249	0.622244	0.299981	0.200005	729.06
1357	0.0992234	0.696336	33.3494	0.500882	0.299982	0.201911	624.359				1357	0.110177	0.699147	33.3982	0.557022	0.299302	0.201141	693.219				1357	0.112254	0.699853	33.4968	0.619946	0.299903	0.200001	713.624
1358	0.0979135	0.696513	33.3527	0.502389	0.299966	0.20174	647.574				1358	0.110816	0.699289	33.397	0.555966	0.298991	0.200155	658.821				1358	0.10999	0.699743	33.4719	0.619732	0.299956	0.200012	731.293
1359	0.0985155	0.696408	33.3479	0.501879	0.299845	0.201325	604.568				1359	0.110905	0.69934	33.3981	0.556225	0.298705	0.200702	703.855				1359	0.11131	0.698691	33.4316	0.619544	0.299979	0.200034	702.133
1360	0.0991034	0.696364	33.3552	0.500609	0.299832	0.201233	631.476				1360	0.110467	0.699402	33.4051	0.556195	0.299117	0.200683	699.616				1360	0.110063	0.698629	33.3443	0.619807	0.299969	0.200048	674.327
1361	0.098839	0.696268	33.3594	0.500099	0.29963	0.201305	613.273				1361	0.110151	0.699012	33.4015	0.555995	0.299135	0.200759	663.923				1361	0.111763	0.69927	33.3459	0.61952	0.299959	0.200035	772.619
1362	0.0960442	0.696377	33.3385	0.500673	0.299979	0.201502	614.586				1362	0.109576	0.699609	33.4169	0.555963	0.299459	0.200141	698.779				1362	0.109771	0.699352	33.3521	0.619539	0.299961	0.200003	696.884
1363	0.0993639	0.69627	33.3417	0.500076	0.3	0.201573	603.53				1363	0.110998	0.699498	33.3892	0.556617	0.299544	0.200298	725.162				1363	0.1074	0.699206	33.355	0.619621	0.299946	0.20001	677.82
1364	0.0989142	0.69607	33.3397	0.500301	0.299956	0.201223	667.39				1364	0.11114	0.699323	33.3588	0.556187	0.298972	0.200055	692.479				1364	0.109943	0.699638	33.3527	0.620422	0.299992	0.200036	679.55
1365	0.099015	0.696298	33.3476	0.501208	0.299865	0.201288	607.624				1365	0.110806	0.699338	33.3809	0.55594	0.298337	0.200008	647.275				1365	0.113908	0.699721	33.3535	0.619234	0.2999	0.200315	720.277
1366	0.0990632	0.696077	33.3402	0.500544	0.299952	0.201269	605.3				1366	0.11122	0.69921	33.5361	0.5561	0.298849	0.200022	761.953				1366	0.114479	0.699832	33.3873	0.61942	0.299643	0.200038	715.12
1367	0.0980349	0.695894	33.3367	0.50014	0.299986	0.201227	626.025				1367	0.112687	0.699562	33.6481	0.556082	0.299191	0.200071	671.592				1367	0.111455	0.699834	33.3534	0.619685	0.299994	0.200017	673.317
1368	0.0976322	0.696215	33.339	0.500988	0.29994	0.201267	597.91				1368	0.110987	0.699449	33.5527	0.556043	0.298939	0.200374	660.246				1368	0.113398	0.699782	33.3423	0.61961	0.299907	0.20019	714.58
1369	0.100081	0.696069	33.3379	0.500788	0.299978	0.201231	568.713				1369	0.112132	0.699561	33.4322	0.555975	0.298923	0.200203	739.476				1369	0.112559	0.699664	33.3424	0.619627	0.299929	0.200022	730.019
1370	0.0999112	0.696203	33.3346	0.500724	0.299896	0.201219	602.598				1370	0.106443	0.699163	33.3402	0.555499	0.299439	0.200416	683.338				1370	0.114438	0.699851	33.3401	0.619467	0.299825	0.200046	678.975
1371	0.0987474	0.696053	33.3341	0.500768	0.299969	0.201172	642.984				1371	0.103821	0.698997	33.3333	0.555917	0.299473	0.20034	672.04				1371	0.116891	0.699611	33.3511	0.619561	0.299693	0.200043	694.738
1372	0.0989616	0.695438	33.3448	0.500822	0.299966	0.201145	617.279				1372	0.103161	0.698724	33.3644	0.555361	0.299481	0.20031	657.145				1372	0.116654	0.699909	33.3358	0.619642	0.299154	0.200001	766.475
1373	0.099776	0.695399	33.3417	0.502249	0.299977	0.20108	640.048				1373	0.102706	0.699373	33.3367	0.55391	0.299224	0.200013	632.12				1373	0.114905	0.699882	33.3365	0.620146	0.298522	0.200031	705.883
1374	0.099872	0.69596	33.3534	0.502097	0.299939	0.201158	669.545				1374	0.110979	0.699079	33.3397	0.554473	0.299239	0.200014	672.742				1374	0.11735	0.699955	33.3495	0.621728	0.298985	0.200236	688.455
1375	0.10008	0.6963	33.3356	0.501192	0.299987	0.201003	601.553				1375	0.110727	0.698718	33.3382	0.553524	0.29921	0.200091	683.4				1375	0.116917	0.699918	33.4258	0.619398	0.299978	0.200284	756.377
1376	0.0993763	0.696215	33.3353	0.50199	0.299947	0.200811	633.273				1376	0.109323	0.699765	33.3422	0.55315	0.299726	0.20001	670.373				1376	0.117777	0.69996	33.6558	0.619567	0.299981	0.200965	734.381
1377	0.0994116	0.696306	33.3641	0.500572	0.299946	0.200916	608.665				1377	0.109548	0.699796	33.3475	0.551351	0.299774	0.200036	695.925				1377	0.117647	0.699941	33.8036	0.620559	0.299988	0.200103	733.554
1378	0.0991844	0.696482	33.3417	0.501553	0.299941	0.200976	609.409				1378	0.110558	0.699881	33.3642	0.550378	0.299658	0.200023	654.379				1378	0.115338	0.699973	33.8658	0.621561	0.299968	0.200718	688.492
1379	0.0994799	0.69642	33.3357	0.501478	0.29981	0.200907	590.845				1379	0.111148	0.699925	33.3914	0.548676	0.299706	0.200093	644.657				1379	0.118841	0.699929	33.5173	0.622344	0.299983	0.200687	765.396
1380	0.0981045	0.695726	33.3381	0.499865	0.299993	0.201063	601.3				1380	0.111553	0.699813	33.3455	0.547712	0.299564	0.200078	709.789				1380	0.120025	0.699815	33.4918	0.619385	0.299987	0.201075	768.816
1381	0.0994017	0.69555	33.3647	0.500011	0.299985	0.201188	600.905				1381	0.110452	0.699584	33.3468	0.5486	0.299716	0.200063	688.223				1381	0.119699	0.699816	33.567	0.618853	0.299969	0.200802	765.621
1382	0.0989915	0.696114	33.4536	0.50018	0.299871	0.201223	643.709				1382	0.111466	0.699585	33.3433	0.549264	0.299794	0.200144	710.449				1382	0.119544	0.699583	33.4784	0.618994	0.29992	0.200664	751.691
1383	0.0985574	0.696367	33.3769	0.500288	0.29982	0.201177	593.271				1383	0.11153	0.69991	33.3387	0.548532	0.299972	0.200178	730.086				1383	0.116114	0.699799	33.4698	0.618985	0.299983	0.201019	726.799
1384	0.0964895	0.695991	33.3382	0.500451	0.299816	0.201236	611.149				1384	0.108873	0.699928	33.351	0.548333	0.299928	0.200157	688.675				1384	0.116793	0.699565	33.4415	0.618729	0.299977	0.201859	761.035
1385	0.0990015	0.696229	33.3814	0.50036	0.299679	0.201394	627.489				1385	0.110112	0.699748	33.3696	0.545886	0.299976	0.200289	680.364				1385	0.113085	0.699672	33.3968	0.619296	0.299952	0.201587	693.782
1386	0.0973802	0.696067	33.3852	0.50221	0.299547	0.201189	611.49				1386	0.111366	0.699778	33.3531	0.546095	0.299929	0.200193	673.273				1386	0.111885	0.699244	33.4419	0.618826	0.299964	0.200713	738.541
1387	0.0957337	0.696153	33.4545	0.503565	0.299608	0.201142	593.79				1387	0.109656	0.699886	33.3398	0.540793	0.299934	0.200192	697.685				1387	0.109351	0.699666	33.3441	0.617705	0.299998	0.200842	706.605
1388	0.0980223	0.696218	33.3402	0.501098	0.299667	0.201482	641.666				1388	0.106286	0.699891	33.3371	0.540261	0.299937	0.200245	635.588				1388	0.105237	0.699543	33.397	0.61645	0.299967	0.201152	684.401
1389	0.0981019	0.696207	33.3407	0.501227	0.299412	0.20127	573.968				1389	0.108832	0.699909	33.337	0.537596	0.299846	0.200258	711.65				1389	0.103714	0.699665	33.3397	0.614353	0.299965	0.200026	657.778
1390	0.0962257	0.696135	33.3659	0.50147	0.299614	0.201275	603.731				1390	0.111965	0.699988	33.3497	0.540511	0.29996	0.200246	690.708				1390	0.103664	0.699835	33.3403	0.613826	0.299916	0.200255	638.56
1391	0.0961101	0.696152	33.3517	0.502297	0.299855	0.201244	636.862				1391	0.10976	0.699841	33.3794	0.539148	0.299993	0.200372	676.744				1391	0.102134	0.699769	33.3567	0.613521	0.29995	0.200003	635.523
1392	0.0980708	0.696222	33.3393	0.501949	0.299974	0.201254	622.183				1392	0.113604	0.69993	33.3532	0.540054	0.299813	0.200506	721.395				1392	0.103501	0.699604	33.3795	0.612915	0.299988	0.200022	650.819
1393	0.097462	0.696209	33.4177	0.501987	0.299917	0.201332	614.225				1393	0.111373	0.699965	33.3972	0.541103	0.299948	0.200587	672.813				1393	0.113951	0.699832	33.3406	0.612444	0.299989	0.200151	718.986
1394	0.0955672	0.696294	33.469	0.50254	0.299956	0.201263	598.565				1394	0.109567	0.699825	33.4368	0.540137	0.299988	0.200473	685.21				1394	0.116125	0.699757	33.3439	0.611298	0.299955	0.200331	722.894
1395	0.0951526	0.696064	33.3668	0.501666	0.299952	0.201258	597.305				1395	0.110066	0.699965	33.3383	0.53958	0.299979	0.200579	697.787				1395	0.117309	0.699783	33.4132	0.614319	0.29986	0.200735	736.25
1396	0.0928489	0.695807	33.4069	0.501766	0.299909	0.201249	597.811				1396	0.11185	0.699924	33.3687	0.536966	0.299934	0.200575	700.026				1396	0.11701	0.699755	33.4285	0.61136	0.299958	0.200979	713.375
1397	0.0961591	0.696226	33.4344	0.502797	0.299965	0.201246	584.632				1397	0.110291	0.699892	33.393	0.533097	0.299982	0.200582	666.516				1397	0.117083	0.699676	33.4131	0.609296	0.29998	0.200467	712.184
1398	0.0973963	0.696303	33.3373	0.505681	0.299996	0.201556	611.75				1398	0.110173	0.699871	33.3441	0.533392	0.299955	0.200492	687.199				1398	0.116242	0.69938	33.4645	0.608031	0.3	0.200057	759.571
1399	0.0958905	0.696228	33.3375	0.505419	0.299955	0.201866	624.976				1399	0.111667	0.699878	33.3367	0.534895	0.299935	0.200483	722.152				1399	0.115217	0.699614	33.4295	0.601428	0.299979	0.200008	708.843
1400	0.0958406	0.696044	33.3353	0.50261	0.299964	0.203903	539.452				1400	0.110278	0.69981	33.3464	0.528995	0.299985	0.200525	678.057				1400	0.114122	0.699671	33.4859	0.598868	0.299606	0.200019	662.456
1401	0.0960752	0.695697	33.3372	0.503701	0.299978	0.202137	604.721				1401	0.110096	0.699943	33.3916	0.528607	0.29987	0.200565	665.518				1401	0.114106	0.699809	33.4969	0.60355	0.29948	0.200008	740.949
1402	0.0952406	0.695631	33.3356	0.503462	0.299952	0.20143	628.261				1402	0.111146	0.699844	33.4312	0.527261	0.299912	0.200695	725.205				1402	0.116176	0.699824	33.4511	0.604581	0.299986	0.200022	751.555
1403	0.0968025	0.696045	33.3406	0.501893	0.299908	0.201956	599.279				1403	0.109663	0.69991	33.517	0.530967	0.299795	0.200629	752.294				1403	0.116716	0.699909	33.4934	0.606023	0.299955	0.20006	713.224
1404	0.0959039	0.696216	33.3722	0.501619	0.299653	0.201442	584.009				1404	0.110274	0.699814	33.5132	0.527308	0.299779	0.200531	693.166				1404	0.119234	0.699985	33.4226	0.610059	0.299968	0.200158	770.954
1405	0.0952887	0.696209	33.4342	0.5023	0.29981	0.201942	635.958				1405	0.109433	0.699785	33.493	0.524507	0.299863	0.200609	690.791				1405	0.118308	0.699772	33.4314	0.610305	0.299906	0.200149	769.674
1406	0.090405	0.696281	33.3347	0.501587	0.299762	0.201196	585.444				1406	0.110254	0.699624	33.4468	0.525158	0.299828	0.200629	705.521				1406	0.119043	0.699946	33.3671	0.610267	0.299996	0.20003	754.954
1407	0.096301	0.696359	33.3552	0.500935	0.2994	0.20111	582.463				1407	0.109785	0.699551	33.4626	0.525255	0.299985	0.20055	689.734				1407	0.117564	0.699879	33.3574	0.608754	0.299965	0.200113	727.761
1408	0.0934465	0.696266	33.3481	0.501272	0.299467	0.201178	574.343				1408	0.106446	0.698404	33.4712	0.526692	0.299903	0.20068	646.369				1408	0.11762	0.699858	33.3884	0.609928	0.299965	0.200413	751.634
1409	0.0927627	0.696281	33.379	0.500919	0.299759	0.201196	572.553				1409	0.108967	0.698663	33.511	0.527413	0.299973	0.200668	667.096				1409	0.118129	0.699846	33.3805	0.611271	0.299966	0.200732	765.255
1410	0.0934413	0.696217	33.3746	0.500766	0.299844	0.201233	551.136				1410	0.110429	0.699601	33.5232	0.528874	0.299881	0.200764	662.146				1410	0.117612	0.699827	33.3722	0.609712	0.299847	0.20049	733.276
1411	0.0974699	0.696461	33.3365	0.503576	0.299823	0.201209	551.189				1411	0.110241	0.699368	33.512	0.529608	0.299993	0.200852	656.057				1411	0.117976	0.699669	33.3842	0.610201	0.299897	0.200052	791.649
1412	0.0970794	0.696127	33.336	0.505325	0.299875	0.201198	622.366				1412	0.107761	0.698863	33.5183	0.527959	0.299834	0.201018	688.178				1412	0.118599	0.698897	33.3892	0.612067	0.299985	0.200098	752.146
1413	0.0973501	0.696313	33.3393	0.508096	0.299579	0.20124	596.715				1413	0.108048	0.699103	33.4828	0.528805	0.299743	0.200954	707.136				1413	0.119054	0.699031	33.4086	0.611946	0.299678	0.200269	726.703
1414	0.0950288	0.696087	33.339	0.509054	0.299546	0.201215	604.852				1414	0.107514	0.699641	33.5109	0.525884	0.299893	0.201	626.538				1414	0.115133	0.69965	33.4203	0.610857	0.29976	0.20001	781.759
1415	0.093661	0.696486	33.3357	0.508297	0.299304	0.201236	591.428				1415	0.110802	0.69962	33.476	0.527748	0.29957	0.201079	722.676				1415	0.113458	0.699852	33.4201	0.612379	0.299731	0.20003	712.547
1416	0.0946786	0.696422	33.3408	0.512577	0.299881	0.201139	590.708				1416	0.110026	0.698822	33.4841	0.527747	0.299573	0.201009	689.921				1416	0.118888	0.699937	33.4059	0.612515	0.299759	0.200056	674.473
1417	0.0969478	0.69662	33.3476	0.510398	0.299613	0.201346	601.533				1417	0.108916	0.699716	33.4788	0.525653	0.299546	0.20117	689.408				1417	0.118639	0.699892	33.4061	0.613415	0.29946	0.20019	693.412
1418	0.0973741	0.696775	33.3473	0.513337	0.29977	0.201271	602.134				1418	0.110875	0.699023	33.4922	0.533688	0.299626	0.200751	719.747				1418	0.120121	0.699534	33.4374	0.613682	0.299054	0.200642	761.456
1419	0.0956984	0.697011	33.3358	0.511606	0.299723	0.201235	628.138				1419	0.108486	0.699288	33.4618	0.533605	0.299924	0.200706	705.479				1419	0.117894	0.699942	33.4663	0.612099	0.298788	0.20051	775.037
1420	0.0964455	0.697064	33.3416	0.503238	0.299997	0.201143	628.263				1420	0.11118	0.699623	33.4887	0.536504	0.299967	0.200701	727.062				1420	0.118561	0.699591	33.5119	0.612099	0.299138	0.201742	724.548
1421	0.0966919	0.696815	33.3391	0.504907	0.299929	0.201034	612.162				1421	0.110384	0.699805	33.5085	0.534718	0.299974	0.200662	699.414				1421	0.117421	0.699421	33.5978	0.610046	0.298606	0.201041	736.077
1422	0.0966513	0.697084	33.334	0.504022	0.299928	0.201147	628.948				1422	0.108873	0.69998	33.5649	0.533596	0.299807	0.200804	700.962				1422	0.11474	0.69988	33.5853	0.610576	0.298417	0.201725	781.697
1423	0.0936187	0.697055	33.3449	0.504657	0.299965	0.201129	590.575				1423	0.110341	0.69987	33.4475	0.53698	0.299738	0.200711	682.97				1423	0.11685	0.699956	33.5254	0.612162	0.299124	0.203014	687.096
1424	0.0946125	0.696589	33.3376	0.50902	0.299989	0.200883	549.76				1424	0.111105	0.699864	33.4188	0.535161	0.299515	0.20077	663.893				1424	0.114303	0.699867	33.5291	0.611893	0.299411	0.202238	714.683
1425	0.0970644	0.696845	33.3457	0.502308	0.299892	0.20103	613.885				1425	0.110826	0.699871	33.3835	0.540063	0.299529	0.200766	687.131				1425	0.108317	0.699917	33.5539	0.610924	0.299926	0.200757	729.53
1426	0.0959149	0.697134	33.3425	0.500529	0.299951	0.201056	623.332				1426	0.111093	0.699955	33.378	0.53994	0.299302	0.200781	677.286				1426	0.107699	0.699695	33.695	0.608554	0.299814	0.201533	663.791
1427	0.0948144	0.697086	33.3593	0.501779	0.299988	0.201058	580.797				1427	0.111285	0.699751	33.3769	0.537015	0.29946	0.20074	717.547				1427	0.107398	0.69911	33.6215	0.607395	0.299833	0.201852	679.597
1428	0.0916076	0.697279	33.3646	0.503277	0.29999	0.201313	609.452				1428	0.110996	0.699691	33.3507	0.538783	0.299746	0.200775	697.654				1428	0.10706	0.699491	33.626	0.606659	0.299857	0.202437	647.025
1429	0.0897434	0.697183	33.3908	0.50468	0.29993	0.201186	523.339				1429	0.111422	0.699825	33.3531	0.54111	0.29983	0.201064	692.059				1429	0.111886	0.699761	33.5972	0.605905	0.299972	0.200119	661.943
1430	0.0903817	0.697209	33.4449	0.503329	0.299971	0.201157	512.416				1430	0.111408	0.699607	33.3434	0.536844	0.29995	0.200784	689.538				1430	0.113993	0.699915	33.5996	0.606321	0.299959	0.200199	659.941
1431	0.0945204	0.696742	33.3402	0.504026	0.299959	0.200935	626.132				1431	0.11137	0.699648	33.3411	0.535013	0.299635	0.200773	674.366				1431	0.113799	0.699851	33.5837	0.607002	0.299995	0.200473	701.311
1432	0.0945727	0.696553	33.3367	0.504236	0.299925	0.201337	601.858				1432	0.11014	0.699565	33.3532	0.533526	0.299982	0.200852	714.027				1432	0.117046	0.699921	33.5739	0.60845	0.299995	0.200097	751.523
1433	0.0934216	0.69688	33.3581	0.504679	0.299922	0.201949	540.115				1433	0.106104	0.699789	33.3408	0.534907	0.299938	0.200807	699.485				1433	0.114156	0.699803	33.5953	0.606906	0.299976	0.200291	701.556
1434	0.0963089	0.696915	33.3601	0.50376	0.299946	0.203689	641.155				1434	0.102493	0.699891	33.3357	0.53538	0.299946	0.200773	677.722				1434	0.113122	0.699879	33.6247	0.606193	0.299986	0.20026	703.32
1435	0.0924289	0.696852	33.434	0.506155	0.299976	0.20377	572.568				1435	0.102008	0.699948	33.3561	0.53738	0.299674	0.200893	662.574				1435	0.115941	0.699554	33.6156	0.606373	0.299993	0.20048	706.238
1436	0.0958203	0.695861	33.4837	0.50752	0.299958	0.203375	615.388				1436	0.10695	0.699877	33.3511	0.538735	0.299814	0.200806	582.984				1436	0.11581	0.699335	33.5849	0.605652	0.3	0.200343	751.218
1437	0.0957415	0.696884	33.4945	0.504804	0.299963	0.203396	587.129				1437	0.107295	0.699882	33.3525	0.53973	0.299726	0.200847	678.868				1437	0.112977	0.699949	33.5931	0.604877	0.299973	0.200472	727.826
1438	0.0962434	0.696912	33.4958	0.502071	0.299983	0.203479	588.6				1438	0.109504	0.699806	33.3737	0.537341	0.299434	0.200844	712.811				1438	0.110569	0.699819	33.6468	0.603458	0.29996	0.200589	669.076
1439	0.0950969	0.696888	33.5066	0.500826	0.299956	0.204224	579.79				1439	0.111503	0.69962	33.3623	0.537311	0.299971	0.200897	695.504				1439	0.105954	0.699306	33.6586	0.602596	0.299918	0.202367	700.741
1440	0.0957852	0.697249	33.6277	0.501743	0.3	0.205076	580.931				1440	0.110029	0.699825	33.3939	0.538608	0.299987	0.2008	740.267				1440	0.101906	0.699799	33.6966	0.602656	0.299992	0.200871	637.796
1441	0.0959827	0.696814	33.4672	0.499806	0.29996	0.204737	577.825				1441	0.106463	0.699946	33.3807	0.538027	0.29999	0.20075	685.189				1441	0.102596	0.699803	33.729	0.603372	0.299996	0.200459	616.586
1442	0.095171	0.697168	33.3854	0.500555	0.29944	0.20461	566.283				1442	0.111018	0.699858	33.3505	0.540744	0.299973	0.200777	690.646				1442	0.107775	0.699189	33.7267	0.603554	0.3	0.200788	604.378
1443	0.0929406	0.697035	33.4184	0.50064	0.3	0.205164	591.035				1443	0.111022	0.699471	33.3444	0.538725	0.299967	0.200843	686.886				1443	0.109291	0.69946	33.8234	0.599844	0.3	0.201188	730.687
1444	0.0966163	0.697254	33.3567	0.501578	0.299818	0.20586	566.295				1444	0.107894	0.699907	33.3562	0.539021	0.299953	0.201078	682.982				1444	0.114429	0.699779	33.79	0.599717	0.299986	0.201022	694.598
1445	0.0963506	0.697526	33.3718	0.501495	0.299828	0.204225	607.06				1445	0.105497	0.699745	33.3589	0.539952	0.299983	0.201134	641.749				1445	0.114152	0.699934	33.7889	0.599839	0.29999	0.201588	713.548
1446	0.0964654	0.697457	33.3927	0.503121	0.299948	0.204445	597.889				1446	0.10131	0.699904	33.348	0.540158	0.299948	0.201339	668.769				1446	0.110188	0.699933	33.8356	0.6014	0.299976	0.201948	680.443
1447	0.0965018	0.697385	33.3869	0.500981	0.29996	0.203789	578.343				1447	0.105822	0.699789	33.3382	0.539433	0.299993	0.200774	638.019				1447	0.11179	0.699954	33.8043	0.602052	0.299969	0.201563	683.755
1448	0.0962193	0.697211	33.3368	0.501139	0.299874	0.204897	600.621				1448	0.108003	0.699415	33.3409	0.539241	0.299933	0.200899	678.846				1448	0.112836	0.699957	33.767	0.603631	0.299982	0.20287	716.052
1449	0.0969277	0.696991	33.3427	0.498993	0.299991	0.205323	607.452				1449	0.111371	0.698894	33.3347	0.538062	0.299967	0.20077	658.803				1449	0.113704	0.699839	33.7873	0.60302	0.299947	0.2028	717.243
1450	0.095642	0.697794	33.3381	0.500821	0.299857	0.204552	591.048				1450	0.107716	0.699008	33.3388	0.540488	0.299993	0.200819	706.487				1450	0.114354	0.699832	33.7349	0.604406	0.299989	0.203021	692.343
1451	0.0918828	0.69732	33.3388	0.500745	0.299973	0.205439	582.347				1451	0.106528	0.699336	33.3512	0.538386	0.299997	0.200841	683.005				1451	0.113976	0.699244	33.7178	0.604627	0.299949	0.203015	728.939
1452	0.096783	0.697115	33.3409	0.499977	0.299993	0.204723	598.481				1452	0.109522	0.699465	33.3376	0.535835	0.299907	0.201021	677.295				1452	0.112334	0.699389	33.7117	0.603966	0.299949	0.202905	671.687
1453	0.0968022	0.697052	33.3642	0.499353	0.29997	0.203537	634.271				1453	0.111527	0.699795	33.3409	0.534941	0.299941	0.200925	674.665				1453	0.111727	0.699101	33.7279	0.60401	0.299989	0.202673	696.809
1454	0.097046	0.696835	33.3406	0.498575	0.299915	0.203247	607.023				1454	0.110832	0.699389	33.3596	0.535475	0.299923	0.200788	707.372				1454	0.113373	0.699702	33.7223	0.604547	0.299957	0.202064	692.17
1455	0.0966416	0.697072	33.3418	0.499065	0.299976	0.202874	543.238				1455	0.111815	0.699181	33.3373	0.535145	0.29995	0.200893	704.513				1455	0.112089	0.699974	33.7183	0.603707	0.299949	0.201715	687.336
1456	0.0970381	0.696833	33.3403	0.499236	0.299935	0.202325	590.803				1456	0.111632	0.699544	33.3437	0.536082	0.3	0.20077	703.771				1456	0.110282	0.699721	33.7227	0.603406	0.299971	0.202836	691.521
1457	0.0951206	0.697019	33.3397	0.499668	0.299992	0.202759	599.759				1457	0.11133	0.699567	33.3474	0.536745	0.299973	0.200807	706.477				1457	0.107744	0.699476	33.7208	0.603648	0.299858	0.203191	702.651
1458	0.0966813	0.696921	33.3349	0.500036	0.299985	0.202346	591.04				1458	0.111987	0.699648	33.359	0.536173	0.299978	0.200836	714.021				1458	0.110869	0.699873	33.7221	0.602562	0.299984	0.202734	630.932
1459	0.0970611	0.696964	33.3406	0.498452	0.299942	0.202459	607.933				1459	0.111779	0.699882	33.338	0.536162	0.299983	0.200768	661.097				1459	0.11333	0.699755	33.7331	0.607945	0.299977	0.200009	697.469
1460	0.0973332	0.696886	33.3349	0.498906	0.3	0.20261	584.213				1460	0.109187	0.699419	33.3361	0.533887	0.3	0.201262	684.727				1460	0.113338	0.69995	33.7517	0.602835	0.299926	0.200005	695.981
1461	0.0926785	0.696769	33.3378	0.498311	0.299828	0.201464	588.994				1461	0.111051	0.699102	33.3526	0.535888	0.299969	0.20085	696.449				1461	0.112197	0.699712	33.7622	0.60491	0.299902	0.200062	715.696
1462	0.0942343	0.696486	33.3346	0.498336	0.299396	0.201717	546.992				1462	0.106865	0.698089	33.347	0.535683	0.299661	0.200841	701.481				1462	0.112171	0.69973	33.8002	0.603514	0.299921	0.200079	713.073
1463	0.0925196	0.696467	33.3393	0.498421	0.299866	0.202098	584.147				1463	0.112029	0.698419	33.3521	0.532075	0.299721	0.201114	647.562				1463	0.111193	0.69991	33.8059	0.604198	0.299924	0.200013	672.911
1464	0.0939447	0.695657	33.3371	0.497953	0.299992	0.201812	569.092				1464	0.113106	0.69953	33.3392	0.531634	0.29969	0.20079	666.22				1464	0.110325	0.69987	33.8484	0.604165	0.299983	0.200034	654.904
1465	0.0948462	0.696241	33.3369	0.497774	0.299906	0.201947	559.878				1465	0.112614	0.699925	33.3367	0.534217	0.299361	0.201197	717.646				1465	0.106468	0.699891	33.8673	0.600854	0.299996	0.200087	699.731
1466	0.0966215	0.696317	33.3397	0.499373	0.299919	0.202318	562.778				1466	0.11026	0.699898	33.339	0.533795	0.299573	0.200797	723.526				1466	0.100793	0.699789	33.7411	0.599566	0.299975	0.200178	621.542
1467	0.096614	0.696798	33.3746	0.498522	0.299983	0.202713	595.512				1467	0.108813	0.699741	33.3465	0.533103	0.299927	0.200883	692.573				1467	0.10521	0.699469	33.7157	0.600626	0.299915	0.200094	656.031
1468	0.0964613	0.696703	33.3783	0.498693	0.299921	0.202762	651.732				1468	0.107589	0.699904	33.3397	0.534032	0.299968	0.2008	699.636				1468	0.109465	0.699809	33.6687	0.599321	0.299479	0.200012	666.789
1469	0.096866	0.696259	33.3657	0.498809	0.29978	0.202837	604.459				1469	0.110167	0.699763	33.339	0.535277	0.299829	0.200779	723.931				1469	0.109404	0.699931	33.6775	0.598693	0.29966	0.20012	665.397
1470	0.0938407	0.696704	33.4145	0.499938	0.299943	0.201768	579.8				1470	0.110998	0.699904	33.3361	0.535369	0.299991	0.200845	719.64				1470	0.112637	0.69991	33.683	0.59708	0.299365	0.200053	700.122
1471	0.0967112	0.69677	33.4162	0.50026	0.299962	0.201958	604.972				1471	0.110993	0.699945	33.3474	0.533233	0.3	0.20078	678.173				1471	0.112545	0.69996	33.6638	0.596877	0.298908	0.200024	700.078
1472	0.0956966	0.696283	33.4989	0.500306	0.299864	0.20175	636.687				1472	0.10883	0.699948	33.3652	0.524463	0.299999	0.200798	674.047				1472	0.109733	0.699654	33.7412	0.596503	0.299972	0.200016	691.033
1473	0.0923739	0.696392	33.5369	0.498533	0.299963	0.201609	554.037				1473	0.111516	0.699875	33.3551	0.525546	0.29999	0.200792	676.115				1473	0.107335	0.699736	33.8039	0.594859	0.299971	0.200014	700.44
1474	0.0918497	0.696154	33.4579	0.500858	0.299976	0.201513	583.443				1474	0.110167	0.699871	33.3863	0.523342	0.2999	0.200762	690.203				1474	0.110417	0.699223	33.7015	0.597575	0.299937	0.200047	685.854
1475	0.0916519	0.696178	33.359	0.499494	0.299959	0.201466	586.775				1475	0.111342	0.699834	33.3653	0.522496	0.299999	0.200778	716.84				1475	0.110233	0.699167	33.6573	0.597966	0.299836	0.20001	662.924
1476	0.0886682	0.696259	33.3725	0.498705	0.299927	0.201442	548.224				1476	0.111003	0.699959	33.3584	0.52141	0.299988	0.201048	696.979				1476	0.109678	0.699934	33.6643	0.595976	0.299784	0.200041	686.24
1477	0.0926582	0.696285	33.4376	0.503776	0.299952	0.201302	523.838				1477	0.110667	0.699868	33.3555	0.519722	0.299977	0.201101	677.487				1477	0.109358	0.6997	33.5945	0.597401	0.299801	0.200032	728.986
1478	0.0909534	0.696276	33.365	0.506778	0.299973	0.201364	589.761				1478	0.108494	0.699799	33.3684	0.519094	0.3	0.200772	673.028				1478	0.108654	0.699221	33.5263	0.599941	0.299219	0.2	689.653
1479	0.0913585	0.695861	33.362	0.508999	0.299839	0.201434	548.651				1479	0.110559	0.699505	33.4333	0.524198	0.3	0.200789	703.481				1479	0.105201	0.699488	33.5699	0.600107	0.298971	0.200074	696.349
1480	0.0930211	0.695538	33.3347	0.506423	0.299957	0.201467	546.478				1480	0.109092	0.699832	33.4855	0.522259	0.299949	0.20091	683.917				1480	0.10712	0.699479	33.5594	0.600631	0.299709	0.200005	679.12
1481	0.0960526	0.695142	33.3384	0.50063	0.299922	0.201408	570.199				1481	0.105236	0.699969	33.4826	0.522213	0.299971	0.200847	628.354				1481	0.106709	0.698901	33.5173	0.600459	0.299895	0.200024	650.146
1482	0.0937342	0.695946	33.3402	0.501447	0.299946	0.2014	607.131				1482	0.0998616	0.699815	33.4516	0.520561	0.299961	0.200915	648.134				1482	0.107643	0.698763	33.5659	0.602378	0.299995	0.200002	697.827
1483	0.0928422	0.695984	33.3366	0.502252	0.299784	0.201424	561.395				1483	0.0978741	0.699916	33.4658	0.518823	0.299989	0.200921	638.475				1483	0.108591	0.698833	33.5379	0.599931	0.299935	0.20002	701.071
1484	0.0964988	0.696232	33.3436	0.496999	0.299857	0.201331	557.44				1484	0.098336	0.699747	33.4083	0.52157	0.299943	0.201121	596.389				1484	0.108075	0.698429	33.5457	0.600073	0.299989	0.2	638.392
1485	0.0962221	0.695918	33.3499	0.495511	0.299967	0.201432	545.984				1485	0.0958868	0.699137	33.4051	0.523492	0.299884	0.201264	586.163				1485	0.105621	0.698697	33.5468	0.600547	0.299987	0.2	647.407
1486	0.0960631	0.69598	33.4278	0.493381	0.3	0.201583	578.953				1486	0.0988175	0.699903	33.3408	0.523364	0.299894	0.201375	610.791				1486	0.104047	0.698985	33.5387	0.600659	0.29997	0.200003	627.777
1487	0.094806	0.696448	33.4342	0.495663	0.299749	0.201602	610.011				1487	0.0944871	0.699843	33.3351	0.523428	0.299953	0.20181	559.497				1487	0.105196	0.699019	33.5355	0.600138	0.299922	0.200027	618.834
1488	0.0924042	0.695945	33.5606	0.494981	0.299966	0.201306	570.985				1488	0.0971419	0.699953	33.3363	0.524389	0.299923	0.202153	538.514				1488	0.102272	0.699343	33.5526	0.597312	0.299965	0.200003	622.709
1489	0.08931	0.696364	33.6562	0.49636	0.299961	0.201271	544.924				1489	0.101278	0.69994	33.3373	0.52494	0.299963	0.201834	683.137				1489	0.101336	0.699819	33.5602	0.599685	0.299967	0.200109	611.258
1490	0.0930848	0.696422	33.6426	0.495697	0.3	0.201422	535.83				1490	0.103667	0.699888	33.3532	0.525869	0.299891	0.201774	572.697				1490	0.0979028	0.699642	33.5575	0.600633	0.299941	0.200013	628.035
1491	0.0917078	0.696226	33.5007	0.494105	0.299873	0.201321	573.97				1491	0.104001	0.699953	33.3769	0.525597	0.299782	0.202724	604.26				1491	0.101303	0.698999	33.5538	0.599904	0.299867	0.200106	624.204
1492	0.0967254	0.69654	33.5156	0.494971	0.299975	0.2014	565.079				1492	0.106319	0.69996	33.3904	0.525735	0.299829	0.202612	619.92				1492	0.103795	0.698904	33.5263	0.598171	0.299954	0.200039	642.859
1493	0.0966004	0.696378	33.5051	0.494133	0.299871	0.201643	581.561				1493	0.110138	0.69981	33.3799	0.527113	0.29991	0.20233	707.351				1493	0.104357	0.699833	33.5047	0.599945	0.299756	0.200041	673.138
1494	0.0968725	0.696292	33.4028	0.492608	0.299711	0.201564	584.517				1494	0.110669	0.699586	33.336	0.526649	0.299685	0.202266	637.214				1494	0.101235	0.699919	33.4973	0.600398	0.299885	0.20004	636.725
1495	0.0961757	0.696132	33.3641	0.494037	0.29995	0.201506	617.97				1495	0.108147	0.699616	33.342	0.527296	0.299362	0.202035	731.861				1495	0.0988224	0.699884	33.5539	0.600857	0.299724	0.200021	611.384
1496	0.0938882	0.696212	33.3382	0.497644	0.299991	0.201715	612.236				1496	0.111218	0.699178	33.3464	0.528422	0.299306	0.202	689.064				1496	0.10098	0.699548	33.6207	0.601128	0.29948	0.200043	586.363
1497	0.0956906	0.69615	33.3352	0.497722	0.3	0.202178	549.79				1497	0.11208	0.698687	33.3396	0.527804	0.299477	0.20218	692.438				1497	0.103314	0.699689	33.6003	0.601212	0.299462	0.200097	642.547
1498	0.0920647	0.696268	33.3452	0.497971	0.299997	0.201467	587.788				1498	0.111233	0.698527	33.3456	0.525609	0.299158	0.201535	692.096				1498	0.0991745	0.699883	33.6576	0.600616	0.299393	0.200138	632.55
1499	0.0891164	0.696261	33.3355	0.496485	0.29958	0.20148	556.437				1499	0.111348	0.699806	33.3426	0.526171	0.299539	0.201548	676.357				1499	0.0995422	0.699856	33.5816	0.601176	0.299346	0.200702	618.901
1500	0.0927216	0.696074	33.3399	0.49757	0.3	0.201515	535.594				1500	0.110873	0.699948	33.3452	0.526612	0.299946	0.201606	703.086				1500	0.0995889	0.69987	33.5711	0.600857	0.299491	0.200871	627.531
1501	0.0928288	0.695909	33.3565	0.497894	0.299852	0.201467	564.93				1501	0.110797	0.699943	33.3563	0.528446	0.299583	0.201577	724.911				1501	0.105542	0.699914	33.5523	0.60111	0.299779	0.201061	609.248
1502	0.0926191	0.696244	33.3372	0.498127	0.299036	0.201446	572.014				1502	0.111375	0.699977	33.3472	0.52991	0.299928	0.201948	706.022				1502	0.103298	0.699938	33.544	0.602112	0.299932	0.201099	660.566
1503	0.0931483	0.69622	33.3675	0.497156	0.297669	0.201466	553.719				1503	0.111149	0.699767	33.3348	0.530025	0.29998	0.202242	698.076				1503	0.105587	0.699913	33.5714	0.601331	0.299979	0.201632	650.649
1504	0.0945358	0.696009	33.4042	0.496715	0.298671	0.201582	640.793				1504	0.10884	0.699959	33.336	0.529261	0.299984	0.202372	712.951				1504	0.103934	0.699737	33.5334	0.601478	0.299926	0.201078	638.554
1505	0.0952624	0.696102	33.3428	0.495952	0.299983	0.201529	597.938				1505	0.108316	0.699954	33.3461	0.529897	0.299926	0.202174	657.957				1505	0.103609	0.698591	33.5094	0.601037	0.299982	0.201365	593.744
1506	0.0944553	0.696242	33.3352	0.497829	0.299883	0.201499	618.273				1506	0.106753	0.699839	33.3785	0.529865	0.299986	0.20195	654.783				1506	0.100063	0.699946	33.4895	0.600808	0.29996	0.201216	679.032
1507	0.0946643	0.696206	33.3379	0.497996	0.299982	0.201509	566.477				1507	0.104778	0.699657	33.4298	0.527895	0.299947	0.201711	645.383				1507	0.104031	0.69964	33.5371	0.599933	0.299929	0.201286	610.54
1508	0.0944263	0.696122	33.3374	0.497836	0.299886	0.201534	576.925				1508	0.101145	0.699853	33.4204	0.527331	0.299942	0.2016	613.97				1508	0.106334	0.699546	33.522	0.600072	0.299992	0.20074	621.437
1509	0.0945538	0.696127	33.3427	0.498526	0.299985	0.201484	603.203				1509	0.108607	0.699906	33.4645	0.528712	0.299999	0.201591	660.362				1509	0.105055	0.69958	33.5006	0.600403	0.299961	0.200719	642.855
1510	0.0931985	0.695722	33.3466	0.498131	0.299824	0.201415	601.503				1510	0.110482	0.699903	33.4077	0.52787	0.299952	0.201991	678.988				1510	0.104014	0.698299	33.5475	0.600563	0.2999	0.200733	644.415
1511	0.0950148	0.694476	33.3399	0.496592	0.299983	0.201433	566.93				1511	0.109498	0.699899	33.3407	0.528017	0.29991	0.202457	685.266				1511	0.106052	0.698817	33.5499	0.600909	0.299981	0.200454	702.205
1512	0.0940427	0.695508	33.3554	0.495339	0.299973	0.201267	593.32				1512	0.106707	0.699645	33.3648	0.52724	0.299943	0.201905	663.722				1512	0.106011	0.699446	33.5188	0.601027	0.299998	0.200809	681.952
1513	0.0920193	0.695345	33.3402	0.497097	0.299955	0.201503	552.276				1513	0.111377	0.699805	33.3762	0.527399	0.299978	0.201553	633.992				1513	0.104993	0.699887	33.5386	0.601153	0.299985	0.200709	679.743
1514	0.0921453	0.695419	33.3397	0.496791	0.299949	0.201162	531.519				1514	0.111302	0.699516	33.3723	0.528087	0.299996	0.201506	724.754				1514	0.101797	0.699839	33.5256	0.601064	0.299645	0.200454	652.69
1515	0.0912248	0.695791	33.3374	0.496294	0.299937	0.20089	551.386				1515	0.11123	0.698897	33.3526	0.528819	0.299994	0.201376	687.334				1515	0.0998175	0.699864	33.5357	0.600942	0.299923	0.200077	648.014
1516	0.0923007	0.695733	33.3395	0.497341	0.299969	0.200998	548.893				1516	0.111804	0.698268	33.3564	0.529769	0.299925	0.201239	709.963				1516	0.106356	0.699844	33.5654	0.601542	0.3	0.2	641.139
1517	0.0937854	0.69571	33.3433	0.498031	0.299982	0.201021	575.141				1517	0.111802	0.699838	33.3569	0.528954	0.299996	0.201324	699.816				1517	0.106231	0.699879	33.5493	0.601683	0.299947	0.200189	704.949
1518	0.0920174	0.695433	33.3416	0.498017	0.299999	0.200885	551.607				1518	0.111818	0.6998	33.3662	0.529823	0.29994	0.201405	708.636				1518	0.106878	0.699901	33.5431	0.601052	0.299784	0.200707	640.433
1519	0.0934138	0.695944	33.3398	0.498149	0.299996	0.200935	571.448				1519	0.111866	0.699979	33.4317	0.531555	0.299626	0.201583	719.954				1519	0.105182	0.699409	33.5339	0.601114	0.299667	0.200067	652.626
1520	0.0942028	0.696246	33.3852	0.498493	0.299829	0.201205	563.659				1520	0.111503	0.699934	33.444	0.530912	0.299526	0.20133	686.355				1520	0.102162	0.699539	33.5522	0.60129	0.299716	0.201311	662.242
1521	0.0921078	0.69619	33.4187	0.497711	0.299918	0.201242	595.629				1521	0.111775	0.69993	33.5133	0.531096	0.29956	0.201409	682.137				1521	0.104193	0.699307	33.5454	0.602913	0.29962	0.200018	655.565
1522	0.0923031	0.696032	33.3904	0.499117	0.299975	0.201145	553.603				1522	0.111837	0.699809	33.5085	0.530082	0.299676	0.201351	658.585				1522	0.103889	0.698638	33.5457	0.603327	0.299296	0.200104	595.455
1523	0.0949354	0.695471	33.4126	0.502807	0.299918	0.20112	618.023				1523	0.111632	0.699879	33.5486	0.529689	0.299976	0.201259	699.94				1523	0.105767	0.696872	33.5725	0.605955	0.299851	0.200009	683.945
1524	0.0939981	0.696153	33.3382	0.504945	0.299979	0.201059	579.603				1524	0.110097	0.69947	33.5741	0.530733	0.299984	0.201222	686.113				1524	0.106241	0.697303	33.5588	0.607679	0.299682	0.200035	695.443
1525	0.094226	0.696034	33.3388	0.505587	0.29998	0.201004	595.694				1525	0.109809	0.699535	33.4868	0.530377	0.299898	0.200758	652.99				1525	0.106213	0.695911	33.5793	0.601577	0.299631	0.20019	690.282
1526	0.0939119	0.696244	33.3771	0.507109	0.299937	0.201005	550.997				1526	0.109656	0.6996	33.4931	0.52635	0.299936	0.200693	688.857				1526	0.105515	0.695402	33.5903	0.60225	0.299616	0.200013	664.192
1527	0.0939619	0.695939	33.3648	0.508012	0.299962	0.201104	590.513				1527	0.112178	0.699769	33.5128	0.526154	0.299905	0.200754	714.893				1527	0.104259	0.69614	33.5774	0.601784	0.29999	0.200029	645.381
1528	0.0930397	0.696246	33.335	0.496524	0.299903	0.201393	610.395				1528	0.111681	0.699796	33.5324	0.52579	0.29999	0.200766	721.215				1528	0.105688	0.696551	33.5963	0.601736	0.3	0.200059	663.227
1529	0.0925201	0.695987	33.3376	0.497433	0.299932	0.20125	606.865				1529	0.108518	0.699647	33.5252	0.526087	0.299973	0.200898	690.126				1529	0.106032	0.696021	33.5809	0.600825	0.299982	0.200006	675.078
1530	0.0919346	0.695221	33.3392	0.497903	0.299976	0.201232	570.382				1530	0.109168	0.698849	33.5427	0.529382	0.29988	0.201047	703.363				1530	0.106141	0.696915	33.6323	0.602001	0.299802	0.200023	672.29
1531	0.0931042	0.695143	33.3458	0.497675	0.29995	0.201814	576.347				1531	0.10508	0.697828	33.544	0.529154	0.299548	0.200565	655.36				1531	0.105988	0.696075	33.6232	0.603551	0.299988	0.20005	645.131
1532	0.0933474	0.695768	33.3606	0.497724	0.299956	0.202802	608.506				1532	0.103576	0.698653	33.5527	0.528578	0.299999	0.200271	645.114				1532	0.103905	0.696869	33.6826	0.605538	0.299993	0.200013	659.015
1533	0.0935101	0.696235	33.3617	0.497483	0.299886	0.202688	596.519				1533	0.0985039	0.699174	33.643	0.529868	0.299967	0.200231	668.896				1533	0.10381	0.697652	33.685	0.601259	0.299944	0.200045	627.485
1534	0.0926929	0.695764	33.3566	0.497522	0.299981	0.202855	581.454				1534	0.108233	0.698017	33.604	0.531812	0.299981	0.200225	642.834				1534	0.106634	0.696997	33.7125	0.603661	0.299975	0.200101	620.265
1535	0.0883057	0.695751	33.3793	0.497278	0.299948	0.202555	554.992				1535	0.110313	0.698629	33.5536	0.531344	0.299988	0.200188	694.757				1535	0.106531	0.698351	33.598	0.599787	0.299983	0.200522	714.547
1536	0.0927044	0.695726	33.3872	0.497354	0.299967	0.202219	587.013				1536	0.108848	0.698758	33.5474	0.531306	0.3	0.200422	664.493				1536	0.105875	0.699021	33.6033	0.600472	0.299972	0.200035	677.891
1537	0.0915751	0.695383	33.4293	0.497956	0.299981	0.201764	565.42				1537	0.107724	0.69755	33.5794	0.531149	0.299989	0.200396	709.257				1537	0.103957	0.698674	33.56	0.599112	0.3	0.200023	646.452
1538	0.0931313	0.695908	33.3592	0.499441	0.299961	0.201449	585.603				1538	0.107964	0.697725	33.5922	0.531361	0.29993	0.200546	685.199				1538	0.105815	0.698867	33.6085	0.599493	0.299967	0.200049	652.981
1539	0.0928437	0.696044	33.4361	0.499402	0.299966	0.201228	588.34				1539	0.108478	0.698836	33.6142	0.53147	0.299787	0.200973	654.466				1539	0.104252	0.698732	33.5699	0.598278	0.299887	0.200016	653.847
1540	0.0930676	0.69588	33.3432	0.499296	0.299863	0.201255	556.923				1540	0.103886	0.699035	33.6193	0.531126	0.299996	0.200506	663.042				1540	0.106385	0.698749	33.5942	0.599398	0.299956	0.200003	663.259
1541	0.0931317	0.696023	33.3534	0.497903	0.29994	0.201435	546.117				1541	0.105883	0.699469	33.7514	0.531404	0.299997	0.20022	655.78				1541	0.105981	0.698647	33.603	0.599732	0.299985	0.200047	634.29
1542	0.0929972	0.696309	33.3743	0.497383	0.299962	0.201416	591.64				1542	0.107826	0.699744	33.789	0.532149	0.299938	0.200057	651.767				1542	0.103021	0.698304	33.6338	0.600735	0.3	0.200062	644.728
1543	0.0933181	0.69605	33.3708	0.496443	0.299696	0.201957	591.058				1543	0.107745	0.699407	33.8025	0.532267	0.2996	0.200028	666.878				1543	0.104707	0.697155	33.6238	0.600537	0.299967	0.200016	687.357
1544	0.0927093	0.696235	33.3397	0.495317	0.299986	0.2017	535.235				1544	0.108848	0.699274	33.7752	0.532084	0.299984	0.200284	661.783				1544	0.102022	0.698671	33.6398	0.601461	0.299995	0.200095	619.969
1545	0.091302	0.696264	33.3487	0.495806	0.299995	0.201168	568.455				1545	0.108268	0.698192	33.6741	0.533137	0.299943	0.200103	678.152				1545	0.0953349	0.699026	33.6953	0.601088	0.299988	0.200052	621.003
1546	0.0916598	0.696133	33.341	0.498411	0.299948	0.201235	566.192				1546	0.109955	0.698191	33.6064	0.533126	0.299957	0.200006	674.007				1546	0.102633	0.698042	33.6327	0.601954	0.299975	0.200011	640.405
1547	0.0910366	0.696077	33.3483	0.499208	0.299838	0.201176	586.498				1547	0.109429	0.699366	33.5822	0.53263	0.299943	0.200055	737.443				1547	0.105199	0.69836	33.6514	0.601798	0.299948	0.200075	626.441
1548	0.0893012	0.695758	33.3524	0.500259	0.299689	0.20121	546.244				1548	0.109753	0.698281	33.6979	0.533171	0.299977	0.200009	709.855				1548	0.10549	0.6991	33.6869	0.601185	0.299961	0.200077	622.108
1549	0.0927461	0.695918	33.341	0.498292	0.299593	0.201237	543.566				1549	0.109988	0.698112	33.6393	0.532056	0.299964	0.200022	655.37				1549	0.102401	0.699009	33.6643	0.601271	0.299917	0.200017	633.643
1550	0.0911647	0.69617	33.3523	0.499163	0.299946	0.201248	573.16				1550	0.106591	0.697256	33.7026	0.532361	0.299944	0.200006	657.869				1550	0.106521	0.698111	33.6625	0.601247	0.299974	0.200017	663.129
1551	0.0928595	0.69624	33.3426	0.501156	0.299977	0.201255	563.922				1551	0.105339	0.698341	33.7123	0.53136	0.299983	0.200001	666.67				1551	0.106347	0.698114	33.6576	0.601659	0.299991	0.200107	635.601
1552	0.0907971	0.696163	33.3433	0.500103	0.299696	0.201398	575.425				1552	0.107962	0.69769	33.6298	0.531301	0.299972	0.200024	655.025				1552	0.107044	0.697745	33.638	0.60162	0.29997	0.200047	675.752
1553	0.0928243	0.696318	33.344	0.499922	0.299693	0.20131	606.425				1553	0.108121	0.698163	33.6051	0.531436	0.299987	0.200011	610.647				1553	0.105385	0.697758	33.6429	0.602261	0.299984	0.200022	679.21
1554	0.0927651	0.696328	33.3581	0.500408	0.299662	0.201281	548.575				1554	0.111154	0.696991	33.5863	0.531557	0.299969	0.20001	680.04				1554	0.106748	0.698246	33.719	0.60209	0.299973	0.200023	694.582
1555	0.0904907	0.696301	33.391	0.500218	0.299356	0.201252	588.347				1555	0.11056	0.69673	33.6014	0.531492	0.299798	0.200025	713.749				1555	0.106347	0.698264	33.7294	0.602337	0.299911	0.200044	687.455
1556	0.0929617	0.695876	33.3557	0.499941	0.299179	0.201256	568.913				1556	0.110797	0.697813	33.6196	0.531754	0.299775	0.200047	690.926				1556	0.102619	0.698675	33.7061	0.602529	0.299766	0.200013	648.053
1557	0.0930116	0.696106	33.3682	0.501142	0.299534	0.201261	616.132				1557	0.111569	0.698048	33.5876	0.531277	0.299923	0.200012	680.29				1557	0.09446	0.698558	33.6977	0.602953	0.299997	0.200145	590.531
1558	0.0922222	0.696059	33.3404	0.501396	0.298852	0.201267	572.182				1558	0.111086	0.698342	33.5681	0.531137	0.299941	0.200134	672.679				1558	0.0981474	0.698029	33.6784	0.601536	0.299966	0.200109	590.229
1559	0.0921602	0.695814	33.3348	0.499267	0.298965	0.201268	571.636				1559	0.111364	0.698515	33.5255	0.532009	0.299968	0.200026	713.921				1559	0.0979548	0.69845	33.6729	0.601305	0.299984	0.200065	592.179
1560	0.0916299	0.696246	33.3404	0.499753	0.298801	0.201269	552.86				1560	0.109521	0.698683	33.5454	0.530364	0.299916	0.200036	711.739				1560	0.102778	0.698799	33.7105	0.601928	0.299977	0.200325	574.107
1561	0.0905984	0.696233	33.3354	0.499674	0.299989	0.201328	570.924				1561	0.110632	0.698441	33.5562	0.531505	0.3	0.200306	684.305				1561	0.100395	0.698758	33.7392	0.604049	0.299735	0.200221	638.464
1562	0.0927405	0.696218	33.3372	0.500195	0.299977	0.201249	541.977				1562	0.111374	0.698583	33.3755	0.532631	0.299991	0.200302	742.234				1562	0.0972013	0.699238	33.6695	0.601045	0.299996	0.200007	586.078
1563	0.0906341	0.69611	33.3417	0.501132	0.299978	0.201267	571.941				1563	0.109948	0.698849	33.3743	0.53194	0.299903	0.2	700.703				1563	0.0986514	0.699339	33.6462	0.601286	0.299959	0.200027	606.938
1564	0.0902932	0.696142	33.3358	0.499487	0.299963	0.201287	568.911				1564	0.112227	0.698874	33.3412	0.530785	0.299921	0.200019	704.668				1564	0.101536	0.699533	33.6299	0.600891	0.299992	0.200088	640.215
1565	0.0896732	0.696224	33.3457	0.498037	0.299949	0.201252	546.881				1565	0.111993	0.699537	33.3499	0.530494	0.299335	0.2	673.709				1565	0.101398	0.699665	33.6049	0.600626	0.299997	0.200261	667.398
1566	0.088722	0.696347	33.4191	0.500047	0.299911	0.201251	525.055				1566	0.111849	0.699512	33.3657	0.531583	0.299968	0.200454	682.525				1566	0.0950484	0.699295	33.6355	0.600108	0.299978	0.200506	616.195
1567	0.0913456	0.696187	33.3408	0.501699	0.299946	0.201312	609.852				1567	0.112292	0.699767	33.3773	0.531341	0.299972	0.200604	727.227				1567	0.0981641	0.698368	33.6165	0.599117	0.299961	0.20047	583.354
1568	0.0909609	0.695706	33.3411	0.499633	0.299989	0.201251	553.451				1568	0.112623	0.699363	33.4202	0.530089	0.299908	0.200016	707.436				1568	0.104	0.698301	33.6748	0.597942	0.299962	0.200475	657.081
1569	0.0903706	0.696341	33.3355	0.499213	0.299999	0.201552	555.66				1569	0.112017	0.699561	33.3957	0.531132	0.299861	0.200048	699.565				1569	0.103131	0.698677	33.6512	0.6002	0.299986	0.200334	629.66
1570	0.0916615	0.696582	33.3367	0.500206	0.299937	0.201976	553.993				1570	0.110463	0.699272	33.379	0.531595	0.299687	0.20003	708.956				1570	0.102905	0.697878	33.6665	0.598299	0.299923	0.200175	626.943
1571	0.0922773	0.696848	33.3402	0.500301	0.299938	0.201877	580.791				1571	0.111619	0.699598	33.3706	0.531976	0.299946	0.200027	676.699				1571	0.104256	0.698859	33.6788	0.598626	0.29973	0.200006	608.347
1572	0.0917911	0.696759	33.3467	0.500386	0.299587	0.201319	555.486				1572	0.11198	0.699813	33.3913	0.531648	0.299981	0.200017	715.987				1572	0.101238	0.698193	33.7563	0.593518	0.299696	0.200077	671.91
1573	0.0912083	0.696574	33.3539	0.502932	0.299644	0.201278	557.513				1573	0.112324	0.699957	33.4399	0.532117	0.299983	0.2	735.108				1573	0.10261	0.698204	33.7342	0.598783	0.299879	0.200112	653.024
1574	0.0910896	0.696513	33.3578	0.501612	0.299647	0.201254	580.004				1574	0.111045	0.699822	33.4384	0.533021	0.299941	0.200041	722.775				1574	0.101184	0.697134	33.7465	0.60147	0.299776	0.200267	636.18
1575	0.0910913	0.696161	33.3718	0.499699	0.299639	0.201256	572.735				1575	0.112521	0.699954	33.4794	0.533861	0.299914	0.200006	669.234				1575	0.105061	0.698209	33.7706	0.592521	0.299997	0.200061	680.99
1576	0.0916625	0.695746	33.3995	0.498597	0.299799	0.201284	522.076				1576	0.109361	0.699791	33.4068	0.531724	0.299957	0.200028	739.99				1576	0.10345	0.697272	33.8194	0.595921	0.29996	0.20004	661.928
1577	0.0925124	0.696333	33.3511	0.49899	0.299962	0.201258	550.541				1577	0.113066	0.699717	33.4096	0.531825	0.299699	0.200021	725.307				1577	0.101944	0.69676	33.9257	0.594115	0.299951	0.200007	600.578
1578	0.0913868	0.696085	33.3532	0.499632	0.299964	0.201282	586.25				1578	0.112144	0.699407	33.6423	0.531807	0.3	0.200124	720.886				1578	0.103777	0.698187	33.824	0.593385	0.299146	0.200013	641.798
1579	0.0917938	0.696195	33.3433	0.500013	0.299938	0.201249	572.205				1579	0.112617	0.697893	33.7626	0.531964	0.299918	0.200322	740.759				1579	0.106385	0.699365	33.7656	0.586417	0.299677	0.200091	656.236
1580	0.0921683	0.696217	33.3469	0.500026	0.29999	0.201557	542.42				1580	0.112255	0.699382	33.6164	0.53192	0.299773	0.20033	666.672				1580	0.105785	0.699744	33.766	0.581035	0.299993	0.200236	667.027
1581	0.0919378	0.696243	33.3554	0.499876	0.299769	0.201254	606.859				1581	0.112482	0.699749	33.491	0.532371	0.299877	0.200007	673.366				1581	0.106275	0.699778	33.7964	0.585024	0.29993	0.200085	650.065
1582	0.0915399	0.696228	33.3428	0.499827	0.299986	0.201272	574.971				1582	0.1126	0.699613	33.5116	0.53209	0.299411	0.20001	694.081				1582	0.105959	0.699892	33.8356	0.583277	0.299995	0.200099	673.13
1583	0.0912136	0.695999	33.3775	0.499927	0.299916	0.201252	605.495				1583	0.113029	0.699794	33.7509	0.533373	0.299127	0.200025	721.919				1583	0.106864	0.699933	33.731	0.585366	0.299927	0.200755	667.464
1584	0.0920239	0.695789	33.3973	0.499051	0.299994	0.201252	598.905				1584	0.112122	0.698962	33.8751	0.531334	0.298978	0.200106	713.59				1584	0.106789	0.69995	33.7139	0.584538	0.299916	0.200612	667.226
1585	0.0907889	0.695635	33.3359	0.500351	0.299986	0.201271	559.358				1585	0.111055	0.697835	33.3736	0.533188	0.298622	0.200083	696.277				1585	0.104446	0.699785	33.7605	0.585388	0.299883	0.200392	664.942
1586	0.0915882	0.695595	33.3358	0.500111	0.299955	0.20127	538.43				1586	0.111202	0.697341	33.3396	0.53059	0.298896	0.200142	687.804				1586	0.102353	0.699692	33.6886	0.586745	0.299883	0.200215	682.183
1587	0.0916133	0.695593	33.3381	0.501002	0.299994	0.201276	566.679				1587	0.11216	0.696212	33.3385	0.529173	0.299203	0.200032	673.39				1587	0.106306	0.69957	33.7816	0.5874	0.299945	0.200102	660.597
1588	0.0919468	0.696393	33.336	0.501766	0.299967	0.201262	576.442				1588	0.114454	0.696878	33.3386	0.527735	0.298158	0.200184	724.164				1588	0.106551	0.699951	33.7251	0.591628	0.299994	0.200095	649.547
1589	0.0921902	0.696473	33.3439	0.49973	0.299981	0.20126	582.891				1589	0.115362	0.697542	33.3403	0.525355	0.29874	0.200013	665.401				1589	0.106142	0.699473	33.7432	0.587213	0.299997	0.20004	665.773
1590	0.0910533	0.696395	33.3593	0.500987	0.299941	0.201416	567.14				1590	0.114007	0.698891	33.3422	0.525467	0.298542	0.20002	722.857				1590	0.106873	0.699216	33.7963	0.58771	0.29995	0.200034	709.97
1591	0.0913946	0.696211	33.3775	0.499824	0.299934	0.201311	560.614				1591	0.116092	0.698998	33.3521	0.522796	0.298671	0.2	718.269				1591	0.105766	0.699882	33.7563	0.589619	0.299995	0.20004	674.817
1592	0.0865221	0.69642	33.3629	0.499643	0.299905	0.201314	566.978				1592	0.115412	0.69896	33.3352	0.523104	0.298878	0.200171	671.938				1592	0.103851	0.699268	33.7533	0.593046	0.299999	0.2	611.827
1593	0.0869908	0.696	33.3537	0.499677	0.299989	0.20127	536.01				1593	0.114455	0.698971	33.3379	0.522836	0.299211	0.200654	701.886				1593	0.103075	0.698471	33.7027	0.594512	0.299896	0.200014	611.456
1594	0.0868852	0.696112	33.3382	0.49947	0.299981	0.201334	509.583				1594	0.113848	0.699642	33.3431	0.525988	0.299735	0.200084	691.853				1594	0.0982272	0.697454	33.7172	0.592877	0.299963	0.200008	659.458
1595	0.0847422	0.696194	33.34	0.499609	0.299986	0.201275	541.363				1595	0.113206	0.69957	33.375	0.525796	0.29956	0.200116	770.527				1595	0.0966967	0.697986	33.7235	0.596687	0.299922	0.200003	604.058
1596	0.0859905	0.69623	33.3416	0.499033	0.29999	0.201242	497.818				1596	0.114812	0.699226	33.3381	0.52649	0.299985	0.200127	688.342				1596	0.101788	0.699351	33.7112	0.595593	0.29974	0.200164	615.466
1597	0.088036	0.696241	33.358	0.498965	0.299969	0.20141	514.483				1597	0.113184	0.699807	33.3573	0.524718	0.299975	0.200182	749.608				1597	0.10344	0.699923	33.7525	0.593098	0.29985	0.200677	665.408
1598	0.0887106	0.696204	33.3876	0.499085	0.299959	0.201476	545.133				1598	0.111992	0.699922	33.3407	0.525008	0.299858	0.200537	709.163				1598	0.103936	0.699777	33.72	0.593859	0.299991	0.200804	691.302
1599	0.0895924	0.695783	33.3342	0.499195	0.3	0.20188	574.161				1599	0.110734	0.699914	33.3379	0.527047	0.299665	0.200319	706.532				1599	0.103826	0.699874	33.7131	0.594363	0.299928	0.2008	634.368
1600	0.0912963	0.695461	33.3338	0.499823	0.299976	0.20167	577.266				1600	0.109758	0.699884	33.3448	0.527471	0.299509	0.200379	714.765				1600	0.0979693	0.699841	33.7195	0.595325	0.299834	0.200638	603.215
1601	0.0917527	0.695461	33.34	0.500683	0.299909	0.20143	568.576				1601	0.105126	0.699864	33.3437	0.529495	0.299663	0.200551	699.505				1601	0.0933409	0.699914	33.7223	0.596524	0.299974	0.200783	609.002
1602	0.0909138	0.695326	33.3425	0.504324	0.299893	0.201258	553.81				1602	0.102813	0.699513	33.3822	0.529269	0.299681	0.200068	644.888				1602	0.0984721	0.699495	33.7395	0.59958	0.299933	0.200028	629.617
1603	0.0878724	0.695042	33.3402	0.503198	0.299967	0.201271	569.551				1603	0.0986685	0.699506	33.3572	0.528996	0.299701	0.200927	630.637				1603	0.104908	0.699854	33.704	0.599904	0.299594	0.2	612.912
1604	0.0795458	0.695382	33.3466	0.499572	0.299993	0.20126	504.526				1604	0.104843	0.699916	33.3538	0.529645	0.299909	0.201093	654.377				1604	0.106896	0.699893	33.6656	0.602451	0.299052	0.200053	676.4
1605	0.0760499	0.695635	33.3377	0.499558	0.299977	0.201242	483.153				1605	0.106559	0.699936	33.3425	0.530486	0.299881	0.200147	628.925				1605	0.10486	0.699726	33.6532	0.602923	0.298813	0.200106	676.895
1606	0.0801047	0.695353	33.3375	0.499142	0.299692	0.201272	548.356				1606	0.108322	0.699898	33.3361	0.530995	0.299573	0.200103	641.694				1606	0.105047	0.699583	33.6434	0.604278	0.299294	0.200009	676.261
1607	0.0857032	0.695971	33.335	0.499256	0.299142	0.201336	597.398				1607	0.108235	0.699779	33.336	0.53118	0.299635	0.200084	657.347				1607	0.106602	0.699955	33.5874	0.602745	0.299581	0.200045	618.837
1608	0.0852357	0.69613	33.3374	0.499446	0.299582	0.201292	514.275				1608	0.10886	0.699745	33.3412	0.533075	0.299415	0.20012	713.369				1608	0.10579	0.69986	33.563	0.599368	0.299803	0.200282	661.131
1609	0.0893737	0.69624	33.3416	0.499199	0.299952	0.201661	535.085				1609	0.109902	0.699898	33.3765	0.532147	0.299433	0.200113	676.05				1609	0.106353	0.699887	33.5879	0.598146	0.299973	0.200753	646.028
1610	0.089682	0.696324	33.3355	0.498777	0.299947	0.201531	564.646				1610	0.110843	0.69976	33.3359	0.532879	0.299955	0.200209	694.94				1610	0.104467	0.699854	33.5472	0.606607	0.299797	0.201804	637.876
1611	0.0900981	0.696422	33.3462	0.500287	0.299972	0.201283	573.577				1611	0.110118	0.699162	33.3379	0.535191	0.299892	0.200116	673.807				1611	0.106253	0.699816	33.5394	0.605002	0.299875	0.201803	623.599
1612	0.0906486	0.695866	33.3561	0.500023	0.299939	0.201377	524.402				1612	0.111151	0.699049	33.3736	0.535005	0.299896	0.200076	688.514				1612	0.107784	0.699705	33.5096	0.603248	0.299971	0.200361	638.334
1613	0.0907136	0.695855	33.3596	0.500087	0.299979	0.201331	600.013				1613	0.113197	0.699917	33.3939	0.529032	0.299911	0.200033	692.508				1613	0.108239	0.699907	33.5277	0.603803	0.299908	0.200025	727.209
1614	0.0913433	0.69589	33.3675	0.50062	0.299897	0.201272	594.588				1614	0.112635	0.699759	33.3831	0.528229	0.299854	0.200018	731.27				1614	0.107982	0.699841	33.5575	0.602875	0.299968	0.200044	682.99
1615	0.0896308	0.694813	33.3411	0.501788	0.3	0.201279	581.854				1615	0.111747	0.699889	33.3364	0.528332	0.299832	0.200015	728.143				1615	0.106619	0.699944	33.6308	0.603824	0.299928	0.200016	707.268
1616	0.0878046	0.696239	33.3372	0.499631	0.299944	0.201306	563.067				1616	0.11004	0.699884	33.3545	0.528366	0.299773	0.200244	680.6				1616	0.108464	0.699877	33.5202	0.601851	0.299558	0.200074	627.697
1617	0.0920964	0.696123	33.3364	0.499885	0.3	0.201409	535.923				1617	0.112845	0.699656	33.3396	0.529707	0.299798	0.200025	670.644				1617	0.107206	0.699716	33.4929	0.600324	0.299969	0.200443	665.737
1618	0.0913319	0.696252	33.3479	0.500092	0.299811	0.20149	578.515				1618	0.112574	0.699232	33.3561	0.53279	0.299762	0.200027	736.479				1618	0.104652	0.699823	33.4607	0.599454	0.29999	0.200004	640.008
1619	0.0902646	0.696123	33.3466	0.500216	0.299874	0.201596	558.413				1619	0.111586	0.698553	33.4074	0.533023	0.299818	0.200012	698.057				1619	0.103588	0.699521	33.571	0.598978	0.299971	0.200302	635.093
1620	0.0910019	0.696252	33.3715	0.500043	0.299908	0.201491	544.657				1620	0.109801	0.698614	33.5415	0.533527	0.299746	0.200144	671.046				1620	0.10447	0.699187	33.5508	0.601045	0.299976	0.200378	634.31
1621	0.0890635	0.69615	33.3609	0.500016	0.299935	0.201547	575.272				1621	0.11214	0.699046	33.441	0.529412	0.299218	0.200027	636.89				1621	0.106925	0.698833	33.3941	0.600061	0.299714	0.20002	646.775
1622	0.0894688	0.695344	33.3993	0.500309	0.299955	0.201781	562.093				1622	0.111786	0.699919	33.4154	0.528197	0.299389	0.20005	706.096				1622	0.103786	0.69955	33.3837	0.598895	0.299814	0.200044	626.664
1623	0.0860752	0.695303	33.4142	0.500699	0.299948	0.20161	546.744				1623	0.111792	0.699942	33.3815	0.524113	0.299813	0.200033	720.851				1623	0.103126	0.699439	33.3688	0.598249	0.299677	0.200058	631.161
1624	0.0908474	0.696185	33.4737	0.501404	0.299936	0.201394	533.195				1624	0.111556	0.699679	33.3947	0.522082	0.299869	0.200045	706.619				1624	0.105765	0.699539	33.3569	0.599133	0.299771	0.20043	673.77
1625	0.0897113	0.69628	33.4162	0.501827	0.29995	0.201416	526.015				1625	0.110041	0.699759	33.3707	0.52122	0.29942	0.200001	715.895				1625	0.104068	0.699123	33.3673	0.602067	0.299877	0.200033	638.421
1626	0.0910254	0.696301	33.4767	0.502238	0.299964	0.201272	603.313				1626	0.111049	0.699976	33.3445	0.525717	0.299828	0.200053	720.25				1626	0.100164	0.699223	33.373	0.602503	0.299992	0.200024	633.419
1627	0.0920581	0.696302	33.3478	0.501788	0.299872	0.201278	588.13				1627	0.110964	0.699902	33.3397	0.523197	0.29983	0.200046	660.962				1627	0.0935738	0.699492	33.3626	0.604114	0.299951	0.200016	598.551
1628	0.090981	0.696418	33.3599	0.501796	0.299897	0.201237	556.329				1628	0.10893	0.699769	33.349	0.520127	0.299763	0.200069	689.879				1628	0.0947675	0.699509	33.3675	0.60177	0.299962	0.200046	627.261
1629	0.0855869	0.696267	33.3647	0.501725	0.299967	0.201424	537.233				1629	0.109629	0.699866	33.3445	0.518286	0.299807	0.200074	676.745				1629	0.0953508	0.698906	33.3824	0.600195	0.299984	0.200072	543.838
1630	0.0805805	0.696122	33.338	0.501329	0.299966	0.201915	533.123				1630	0.109139	0.699868	33.352	0.516485	0.299799	0.200169	689.51				1630	0.0980073	0.698646	33.4665	0.595342	0.299914	0.200127	603.598
1631	0.0822025	0.69479	33.3609	0.501111	0.299998	0.201249	490.766				1631	0.106198	0.699696	33.366	0.518	0.299808	0.200008	715.645				1631	0.101406	0.699098	33.5339	0.595136	0.299996	0.200009	599.903
1632	0.0829882	0.694368	33.3656	0.500677	0.299969	0.201301	480.575				1632	0.104624	0.69994	33.3539	0.522937	0.29975	0.200054	617.404				1632	0.100404	0.698884	33.3846	0.600339	0.299969	0.200019	637.748
1633	0.0859441	0.696121	33.373	0.500257	0.299963	0.201269	514.224				1633	0.10551	0.699785	33.3892	0.520204	0.299412	0.200016	673.428				1633	0.104346	0.699119	33.4828	0.601503	0.299968	0.200122	603.567
1634	0.0871307	0.696274	33.3953	0.500467	0.299992	0.201257	531.768				1634	0.104444	0.699562	33.3374	0.512599	0.299491	0.200017	695.274				1634	0.102351	0.699184	33.4633	0.599428	0.299967	0.20009	648.869
1635	0.0865623	0.695021	33.3816	0.500765	0.299865	0.201364	525.446				1635	0.109931	0.698574	33.3462	0.514977	0.299777	0.200007	614.581				1635	0.105543	0.699084	33.4886	0.592082	0.299918	0.200353	628.951
1636	0.0842232	0.69472	33.4082	0.50118	0.299966	0.201375	556.389				1636	0.109114	0.699807	33.3441	0.518528	0.299885	0.20002	679.114				1636	0.103819	0.698121	33.4206	0.59197	0.299996	0.200563	645.623
1637	0.0862192	0.694254	33.369	0.500932	0.299924	0.20124	516.512				1637	0.111781	0.699942	33.4019	0.515913	0.299932	0.200027	727.68				1637	0.105985	0.698828	33.4235	0.592183	0.299971	0.200923	640.614
1638	0.0837533	0.696137	33.3556	0.500869	0.299794	0.201265	560.018				1638	0.1098	0.699782	33.3369	0.513699	0.299939	0.200087	749.835				1638	0.105502	0.699048	33.3524	0.592282	0.299998	0.200168	667.974
1639	0.0870581	0.696574	33.3615	0.500583	0.3	0.201248	491.863				1639	0.113081	0.699749	33.3451	0.516197	0.299923	0.200045	698.808				1639	0.107723	0.699711	33.3411	0.593022	0.299983	0.200107	673.452
1640	0.0852471	0.697791	33.3413	0.500768	0.299988	0.20128	534.063				1640	0.113383	0.699269	33.3496	0.515245	0.299879	0.200029	705.974				1640	0.107612	0.699919	33.3463	0.593401	0.299826	0.200184	630.212
1641	0.0887664	0.69795	33.3393	0.501447	0.299965	0.201271	548.59				1641	0.110581	0.69989	33.349	0.514438	0.299958	0.200044	704.937				1641	0.10529	0.699814	33.3441	0.590713	0.299899	0.200099	651.112
1642	0.0895607	0.697374	33.3413	0.500856	0.299867	0.20134	558.79				1642	0.109339	0.699975	33.3395	0.509596	0.299972	0.20002	682.33				1642	0.101842	0.699963	33.3511	0.590786	0.29998	0.200091	646.169
1643	0.087497	0.697415	33.3496	0.500704	0.299967	0.201338	558.919				1643	0.112587	0.699933	33.3505	0.505201	0.299997	0.200018	678.212				1643	0.101838	0.699861	33.3443	0.588143	0.299986	0.200064	617.272
1644	0.0887523	0.697492	33.3379	0.49933	0.3	0.201259	581.748				1644	0.106668	0.699883	33.3373	0.497687	0.299963	0.200064	665.089				1644	0.106799	0.699765	33.3506	0.592593	0.299999	0.2001	657.679
1645	0.0840441	0.697511	33.338	0.500835	0.299979	0.201262	524.366				1645	0.104626	0.699931	33.3599	0.509618	0.299757	0.200002	670.085				1645	0.101946	0.69986	33.3595	0.587928	0.299987	0.200088	630.918
1646	0.0901443	0.69754	33.3391	0.501983	0.299984	0.201557	515.199				1646	0.101128	0.699836	33.4774	0.511668	0.299869	0.200114	636.347				1646	0.104651	0.699907	33.3448	0.594392	0.299997	0.200116	679.257
1647	0.0896211	0.697687	33.3403	0.501587	0.29991	0.202009	590.77				1647	0.105024	0.699979	33.4022	0.516101	0.299978	0.200333	643.297				1647	0.104428	0.699871	33.3445	0.591702	0.29999	0.200067	649.461
1648	0.0904842	0.697133	33.3646	0.501442	0.299982	0.20206	618.852				1648	0.113648	0.699496	33.3354	0.514359	0.299895	0.200561	665.231				1648	0.107038	0.699858	33.3674	0.585771	0.29985	0.200116	674.609
1649	0.0907297	0.697816	33.3546	0.501914	0.299957	0.201529	578.406				1649	0.11132	0.699731	33.3396	0.509507	0.299799	0.200446	746.938				1649	0.106269	0.699851	33.3454	0.588184	0.3	0.200023	660.644
1650	0.0894602	0.697789	33.3379	0.501303	0.299971	0.201699	554.328				1650	0.11242	0.698677	33.3421	0.498797	0.299931	0.200343	648.172				1650	0.107234	0.698901	33.344	0.584671	0.299919	0.200098	646.497
1651	0.0909711	0.698164	33.3356	0.500949	0.299975	0.201432	584.074				1651	0.112646	0.69892	33.3405	0.488229	0.299763	0.200408	676.511				1651	0.105918	0.699712	33.3526	0.584664	0.299956	0.200087	705.855
1652	0.0912781	0.698131	33.3386	0.501274	0.299992	0.201288	555.916				1652	0.112713	0.699261	33.3383	0.482412	0.299896	0.200434	673.37				1652	0.103912	0.699865	33.3451	0.583956	0.299982	0.20005	635.687
1653	0.0912652	0.69812	33.3479	0.501054	0.299983	0.201229	545.327				1653	0.112112	0.698645	33.3492	0.47881	0.299679	0.200777	725.16				1653	0.105637	0.699851	33.3434	0.585273	0.299908	0.200053	631.029
1654	0.0899881	0.697812	33.3561	0.501081	0.299849	0.201206	601.057				1654	0.109818	0.698742	33.3389	0.468113	0.299818	0.200535	669.397				1654	0.107831	0.699667	33.3348	0.58461	0.3	0.200001	650.588
1655	0.0913904	0.697535	33.3849	0.50063	0.299963	0.201211	567.283				1655	0.105934	0.698439	33.3602	0.468719	0.299797	0.200669	666.809				1655	0.107286	0.698829	33.3469	0.585516	0.299924	0.200024	670.787
1656	0.0910152	0.697802	33.3365	0.501438	0.29999	0.201031	531.208				1656	0.101884	0.698518	33.3399	0.471583	0.299767	0.200477	703.802				1656	0.107786	0.699664	33.3562	0.585727	0.299797	0.200031	657.735
1657	0.0915571	0.69747	33.3417	0.502293	0.3	0.201237	549.569				1657	0.106555	0.699608	33.3419	0.470439	0.299849	0.201127	567.395				1657	0.107633	0.699957	33.3615	0.586685	0.29996	0.200027	709.421
1658	0.0909782	0.697657	33.3711	0.50184	0.299955	0.201344	555.824				1658	0.112914	0.699221	33.3574	0.479822	0.29977	0.201416	685.555				1658	0.107969	0.699412	33.4172	0.584118	0.299756	0.200038	724.616
1659	0.0906982	0.697685	33.3971	0.50129	0.299747	0.201161	572.348				1659	0.110737	0.699579	33.344	0.479412	0.299734	0.201225	690.651				1659	0.107972	0.699621	33.3862	0.584092	0.299874	0.200003	639.372
1660	0.0895033	0.697504	33.4402	0.50286	0.3	0.20121	551.558				1660	0.111428	0.699322	33.3551	0.476886	0.299494	0.200718	718.649				1660	0.106691	0.699919	33.3635	0.584194	0.299699	0.200091	703.53
1661	0.0884714	0.697656	33.4657	0.500904	0.29978	0.201175	557.582				1661	0.110739	0.699269	33.3595	0.467477	0.298929	0.201063	731.046				1661	0.107371	0.699758	33.3959	0.584175	0.299627	0.200451	664.806
1662	0.0908421	0.697695	33.4803	0.500633	0.299922	0.201114	554.329				1662	0.114643	0.699025	33.3497	0.459611	0.299431	0.201066	732.746				1662	0.105648	0.699818	33.4691	0.584649	0.299568	0.200021	658.364
1663	0.0900973	0.697409	33.4068	0.500423	0.3	0.201154	585.263				1663	0.113482	0.699345	33.35	0.460018	0.299638	0.200953	706.837				1663	0.108772	0.699539	33.5263	0.583764	0.299983	0.200081	720.141
1664	0.0837378	0.696894	33.416	0.50081	0.29983	0.201556	574.604				1664	0.11362	0.699578	33.361	0.458252	0.299716	0.201047	699.079				1664	0.107979	0.699726	33.6011	0.586043	0.299996	0.200051	690.476
1665	0.0847191	0.696578	33.404	0.500657	0.299505	0.2021	516.035				1665	0.113552	0.699702	33.3541	0.457313	0.299682	0.200991	688.09				1665	0.10671	0.69978	33.6485	0.585812	0.299997	0.200092	666.964
1666	0.0851624	0.696937	33.3616	0.500976	0.299928	0.202891	515.743				1666	0.113457	0.699551	33.3789	0.456232	0.299869	0.20093	725.366				1666	0.10513	0.699875	33.8926	0.585637	0.299946	0.200006	654.88
1667	0.0881361	0.697839	33.3417	0.500538	0.299997	0.203267	557.572				1667	0.11238	0.698817	33.3892	0.456546	0.299866	0.200995	705.18				1667	0.106831	0.699465	33.8435	0.585555	0.299966	0.200106	665.028
1668	0.0856244	0.697937	33.3388	0.500868	0.29998	0.202669	552.175				1668	0.110556	0.699233	33.4009	0.456976	0.299966	0.201131	707.113				1668	0.108178	0.699702	33.9381	0.586865	0.299737	0.200042	668.101
1669	0.0877847	0.698241	33.3377	0.501738	0.3	0.203356	556.397				1669	0.109683	0.699834	33.4228	0.458126	0.299846	0.201022	664.863				1669	0.108026	0.699918	33.7997	0.586332	0.299759	0.200481	701.472
1670	0.0875838	0.698194	33.3404	0.502035	0.299959	0.202838	533.61				1670	0.112396	0.699807	33.4833	0.459679	0.299432	0.20053	742.41				1670	0.107533	0.699965	33.7801	0.586472	0.299676	0.200002	697.676
1671	0.0879846	0.698042	33.3564	0.501528	0.29992	0.203027	545.34				1671	0.112711	0.699451	33.4657	0.459606	0.299614	0.200588	726.446				1671	0.107633	0.699877	33.8117	0.586825	0.29978	0.200058	681.393
1672	0.0882564	0.697835	33.3396	0.501646	0.299582	0.202986	554.274				1672	0.112042	0.699736	33.3575	0.458713	0.299972	0.200072	752.357				1672	0.108253	0.699902	33.7667	0.58622	0.3	0.200044	616.417
1673	0.0882011	0.698271	33.3391	0.502723	0.3	0.202174	517.829				1673	0.111943	0.699789	33.3974	0.459329	0.299975	0.200242	711.712				1673	0.108604	0.699318	33.8559	0.586427	0.299972	0.200266	674.216
1674	0.0895032	0.698595	33.3811	0.504391	0.299954	0.202688	524.91				1674	0.113352	0.699965	33.3694	0.462522	0.299975	0.200006	720.162				1674	0.108498	0.698305	34.0008	0.586172	0.299875	0.200118	674.231
1675	0.0889074	0.697971	33.4251	0.505093	0.299821	0.20272	558.368				1675	0.113441	0.699803	33.368	0.459418	0.299904	0.200094	699.977				1675	0.108517	0.699388	34.0016	0.586463	0.299775	0.200052	682.998
1676	0.0877873	0.697612	33.3391	0.505652	0.299426	0.203995	548.775				1676	0.113015	0.699919	33.3772	0.459072	0.29995	0.200025	710.301				1676	0.106896	0.698489	33.8461	0.585411	0.299894	0.200085	649.388
1677	0.0881467	0.697071	33.3867	0.510775	0.299433	0.202911	531.111				1677	0.111825	0.699864	33.4309	0.458963	0.299857	0.200051	692.595				1677	0.104707	0.698938	33.7913	0.586331	0.299989	0.200014	626.754
1678	0.0853872	0.698697	33.3704	0.514603	0.29998	0.202613	549.505				1678	0.113339	0.699738	33.4244	0.458987	0.299828	0.200012	759.825				1678	0.101122	0.699378	33.749	0.586529	0.29998	0.200049	636.596
1679	0.0876783	0.69896	33.4936	0.526037	0.299806	0.203483	558.71				1679	0.113091	0.69991	33.385	0.460533	0.299884	0.200036	683.229				1679	0.105807	0.698975	33.7109	0.588831	0.299928	0.200219	609.84
1680	0.0891426	0.698906	33.4378	0.522768	0.29991	0.204054	549.083				1680	0.11137	0.69998	33.3832	0.459273	0.3	0.200018	707.041				1680	0.106138	0.698452	33.6202	0.589899	0.299415	0.200765	651.928
1681	0.0896783	0.699056	33.3823	0.516292	0.299829	0.204772	549.741				1681	0.112892	0.699925	33.3929	0.458354	0.299976	0.200033	741.976				1681	0.103733	0.696537	33.6314	0.593133	0.299934	0.20081	666.841
1682	0.0898139	0.698636	33.4204	0.514759	0.299861	0.204708	586.923				1682	0.113313	0.69995	33.3852	0.458668	0.299979	0.200018	684.033				1682	0.105623	0.697584	33.4538	0.589625	0.299901	0.201481	698.627
1683	0.0900266	0.698669	33.4658	0.515519	0.299861	0.203776	555.343				1683	0.113425	0.699966	33.3706	0.45835	0.29997	0.2	695.396				1683	0.107764	0.69841	33.4158	0.587149	0.3	0.202289	675.556
1684	0.0895823	0.698156	33.5478	0.510625	0.29998	0.203096	581.761				1684	0.111654	0.69987	33.3636	0.461213	0.299548	0.200068	689.297				1684	0.103776	0.698022	33.4132	0.587029	0.29998	0.201653	684.095
1685	0.0887768	0.698686	33.4188	0.520698	0.299827	0.202456	545.702				1685	0.109328	0.699642	33.3564	0.460062	0.299987	0.200061	663.137				1685	0.107793	0.699054	33.4019	0.586712	0.299941	0.20207	608.047
1686	0.0888544	0.698372	33.4706	0.526647	0.299982	0.202215	556.791				1686	0.111525	0.699948	33.3377	0.456145	0.29981	0.200021	701.874				1686	0.106349	0.699833	33.3827	0.587231	0.299914	0.201083	683.611
1687	0.0895917	0.698986	33.4386	0.53107	0.299964	0.20245	542.671				1687	0.113468	0.699875	33.3387	0.45792	0.299998	0.200024	669.784				1687	0.104507	0.699159	33.3724	0.590056	0.299989	0.201047	646.879
1688	0.0880432	0.699129	33.4906	0.525765	0.3	0.203585	538.308				1688	0.112644	0.699876	33.3355	0.457295	0.299967	0.200013	720.073				1688	0.105196	0.699595	33.3858	0.586694	0.299962	0.200057	685.083
1689	0.0863035	0.699382	33.4459	0.524578	0.299911	0.20365	560.429				1689	0.112458	0.699697	33.3381	0.458242	0.299976	0.200379	715.704				1689	0.106591	0.699762	33.3738	0.586201	0.299975	0.200003	643.131
1690	0.0858016	0.699246	33.3551	0.512522	0.299943	0.20263	528.029				1690	0.114317	0.699632	33.3439	0.458	0.299939	0.20009	702.156				1690	0.107734	0.69898	33.3467	0.58693	0.299989	0.20004	676.115
1691	0.086914	0.699643	33.3444	0.50404	0.299987	0.202839	554.453				1691	0.11395	0.699413	33.3845	0.461139	0.299873	0.200028	712.31				1691	0.106994	0.697832	33.335	0.586897	0.299985	0.200034	621.839
1692	0.0865222	0.699491	33.3422	0.502325	0.299986	0.20301	556.973				1692	0.113611	0.699861	33.4943	0.46108	0.3	0.200024	716.696				1692	0.108015	0.699554	33.3385	0.586794	0.3	0.200068	684.22
1693	0.0890269	0.699918	33.3569	0.500016	0.299976	0.202933	508.799				1693	0.112813	0.699572	33.82	0.458794	0.299957	0.200039	711.195				1693	0.107844	0.699957	33.3388	0.586754	0.29996	0.200011	696.699
1694	0.0892618	0.699826	33.3933	0.500145	0.299988	0.202423	555.565				1694	0.111803	0.699324	33.7702	0.454928	0.299942	0.200022	691.306				1694	0.107779	0.699907	33.3623	0.584569	0.299936	0.200022	661.816
1695	0.0878562	0.699811	33.3989	0.500178	0.299994	0.202456	545.694				1695	0.109178	0.699841	33.6623	0.457562	0.299975	0.20009	689.783				1695	0.104611	0.699441	33.3606	0.584841	0.299943	0.200031	710.175
1696	0.0877099	0.699891	33.3563	0.497147	0.29999	0.202158	540.495				1696	0.113493	0.699542	33.5412	0.453414	0.299866	0.200182	693.611				1696	0.106354	0.699826	33.3694	0.58217	0.299976	0.2001	650.689
1697	0.0878411	0.699535	33.3529	0.504736	0.299996	0.201509	535.663				1697	0.11131	0.69971	33.4505	0.452927	0.299984	0.200181	689.427				1697	0.104919	0.699874	33.3689	0.581576	0.299971	0.200122	631.432
1698	0.0880277	0.699734	33.4075	0.496573	0.299973	0.201673	541.035				1698	0.112777	0.699503	33.4683	0.455786	0.299912	0.200112	725.588				1698	0.10802	0.699955	33.3449	0.581968	0.299988	0.2	627.927
1699	0.0898044	0.699971	33.3352	0.497742	0.299943	0.201305	573.045				1699	0.113789	0.699933	33.6793	0.457741	0.299929	0.200055	729.492				1699	0.107692	0.699607	33.3491	0.58332	0.299919	0.200017	680.58
1700	0.0890264	0.699933	33.3459	0.495952	0.299918	0.201267	538.712				1700	0.113447	0.699882	33.6222	0.456145	0.29999	0.2	698.178				1700	0.107587	0.699507	33.3742	0.581465	0.299966	0.200033	667.458
1701	0.089774	0.699747	33.3441	0.496336	0.299877	0.201564	545.924				1701	0.113395	0.699812	33.6746	0.454615	0.299943	0.20004	705.415				1701	0.104636	0.699204	33.3369	0.583303	0.299933	0.200059	669.312
1702	0.0898285	0.699863	33.3478	0.499714	0.299522	0.20126	555.292				1702	0.111924	0.69989	33.7283	0.457957	0.299997	0.200082	677.813				1702	0.107548	0.698725	33.3371	0.584618	0.299973	0.20001	673.578
1703	0.0891483	0.699885	33.345	0.499883	0.299387	0.201382	576.556				1703	0.114034	0.699939	33.8602	0.459566	0.299998	0.20008	709.427				1703	0.106384	0.699205	33.3415	0.582904	0.3	0.200044	668.046
1704	0.08847	0.699761	33.3681	0.499822	0.299198	0.201271	537.539				1704	0.111354	0.699894	33.7988	0.462079	0.2998	0.200095	730.619				1704	0.106829	0.698785	33.3601	0.583609	0.299983	0.200126	672.52
1705	0.0897404	0.699707	33.3474	0.499844	0.298941	0.201276	535.658				1705	0.110819	0.69974	33.7196	0.456887	0.299914	0.200068	697.465				1705	0.106958	0.699682	33.4193	0.583816	0.299996	0.200597	656.904
1706	0.0892847	0.69962	33.3364	0.500064	0.298963	0.201257	544.952				1706	0.114484	0.699681	33.3881	0.454836	0.299956	0.200004	735.379				1706	0.106676	0.699939	33.382	0.583383	0.299965	0.200632	644.23
1707	0.0883233	0.699596	33.3494	0.500494	0.299516	0.201236	548.506				1707	0.113847	0.699704	33.3398	0.451692	0.299867	0.200011	730.46				1707	0.106013	0.699953	33.3541	0.585276	0.299448	0.200475	712.02
1708	0.0876928	0.699018	33.3419	0.502945	0.299725	0.201263	544.549				1708	0.110639	0.699307	33.3349	0.453352	0.299991	0.200022	692.159				1708	0.105976	0.699901	33.3346	0.585387	0.299585	0.200505	658.443
1709	0.0892496	0.698619	33.3343	0.502564	0.299734	0.201261	525.561				1709	0.111538	0.699407	33.3525	0.452317	0.3	0.200069	748.729				1709	0.104682	0.699966	33.3342	0.578975	0.299971	0.200208	649.817
1710	0.0895712	0.699062	33.3387	0.499797	0.29945	0.20126	504.438				1710	0.110377	0.699686	33.3484	0.437837	0.299935	0.200068	666.909				1710	0.105021	0.699898	33.3346	0.578318	0.299939	0.200622	685.008
1711	0.0895582	0.699757	33.3339	0.499853	0.299399	0.201247	542.395				1711	0.108086	0.699739	33.3559	0.43967	0.299903	0.200232	638.674				1711	0.1061	0.699722	33.3442	0.583043	0.299961	0.200329	663.42
1712	0.0877538	0.699745	33.3391	0.49998	0.299389	0.20133	606.858				1712	0.113216	0.699942	33.3434	0.436128	0.299993	0.200076	656.577				1712	0.106077	0.699676	33.3359	0.585492	0.299915	0.200192	657.452
1713	0.0867427	0.699305	33.3488	0.504171	0.299293	0.201272	531.104				1713	0.113121	0.699896	33.3346	0.437487	0.299923	0.200304	759.909				1713	0.104582	0.699553	33.3374	0.585105	0.299833	0.200296	616.713
1714	0.0898634	0.698878	33.3497	0.500811	0.299348	0.201354	553.042				1714	0.112763	0.699476	33.338	0.43636	0.299929	0.200951	694.933				1714	0.104431	0.699312	33.3428	0.582506	0.299855	0.200687	648.211
1715	0.0889521	0.699528	33.3854	0.499748	0.29943	0.201281	563.465				1715	0.113186	0.699856	33.3474	0.437464	0.299989	0.202201	676.438				1715	0.101416	0.699306	33.334	0.58542	0.299989	0.200452	647.614
1716	0.091266	0.699882	33.3629	0.499718	0.299214	0.201251	558.48				1716	0.112874	0.699777	33.3666	0.440367	0.299941	0.204255	739.972				1716	0.0985431	0.699537	33.3427	0.586611	0.299999	0.200668	571.959
1717	0.0920045	0.699924	33.5107	0.499581	0.299667	0.201255	586.489				1717	0.110995	0.699699	33.3371	0.441612	0.299955	0.203223	700.738				1717	0.10405	0.699683	33.3564	0.588357	0.299996	0.201374	617.153
1718	0.0915879	0.699936	33.5157	0.500176	0.299605	0.201248	574.875				1718	0.113321	0.699194	33.3786	0.4484	0.299967	0.201787	723.767				1718	0.101339	0.699691	33.3842	0.586939	0.299936	0.200973	614.015
1719	0.0916246	0.699848	33.4999	0.500552	0.299302	0.201279	559.57				1719	0.112095	0.698746	33.3363	0.452854	0.29994	0.201214	721.367				1719	0.10071	0.69963	33.3743	0.587578	0.299615	0.200522	599.339
1720	0.0914822	0.699973	33.5916	0.502458	0.299588	0.201273	507.196				1720	0.108007	0.697869	33.3342	0.449118	0.299909	0.200908	692.626				1720	0.100506	0.699525	33.3831	0.589767	0.299948	0.200687	588.703
1721	0.0901986	0.699917	33.6632	0.503791	0.299891	0.201248	557.207				1721	0.111635	0.697958	33.3484	0.448088	0.299971	0.20001	652.45				1721	0.103233	0.699569	33.3827	0.586957	0.299985	0.200441	643.161
1722	0.0897782	0.699766	33.6629	0.504811	0.299882	0.201245	542.095				1722	0.11351	0.698107	33.4005	0.443277	0.299957	0.200122	672.906				1722	0.106306	0.698849	33.37	0.586922	0.299974	0.200339	660.162
1723	0.0901464	0.699891	33.5091	0.505315	0.299909	0.201253	537.201				1723	0.112973	0.698752	33.4137	0.443175	0.3	0.20004	689.41				1723	0.10769	0.697905	33.408	0.58664	0.299972	0.200549	640.956
1724	0.0926658	0.69979	33.4809	0.505308	0.299937	0.201258	531.395				1724	0.111845	0.699302	33.3779	0.45131	0.299965	0.20008	683.519				1724	0.107737	0.697287	33.3478	0.586047	0.299667	0.201237	652.37
1725	0.0934803	0.699911	33.4196	0.504909	0.299997	0.20124	559.153				1725	0.114067	0.699563	33.3367	0.452122	0.299964	0.200069	702.171				1725	0.106925	0.698577	33.3492	0.586382	0.299493	0.201397	639.067
1726	0.0927229	0.699815	33.4326	0.504333	0.299965	0.201298	601.376				1726	0.113633	0.699855	33.3432	0.448591	0.299991	0.2	662.09				1726	0.105307	0.699019	33.3456	0.585184	0.299866	0.200761	627.178
1727	0.0900494	0.699313	33.3912	0.504815	0.299994	0.201666	573.077				1727	0.113725	0.699954	33.4071	0.450956	0.299982	0.200005	717.299				1727	0.107525	0.698062	33.3367	0.587266	0.299962	0.200807	674.412
1728	0.0924046	0.6997	33.4199	0.506642	0.299988	0.201258	622.412				1728	0.112206	0.699875	33.4226	0.453012	0.299907	0.200047	693.956				1728	0.107201	0.698019	33.348	0.588129	0.299464	0.200769	647.305
1729	0.094013	0.699508	33.3368	0.50602	0.299988	0.201255	587.102				1729	0.114516	0.699748	33.5373	0.457319	0.299925	0.200053	713.37				1729	0.107548	0.69803	33.3414	0.589135	0.299579	0.200305	647.877
1730	0.0933905	0.699625	33.3369	0.505367	0.299983	0.201255	589.499				1730	0.113327	0.699918	33.4513	0.455987	0.299948	0.200012	681.775				1730	0.107716	0.697906	33.3373	0.588366	0.29929	0.200166	656.233
1731	0.0905328	0.699595	33.3424	0.503628	0.299788	0.201253	561.483				1731	0.112898	0.699943	33.5205	0.455745	0.299871	0.200003	704.978				1731	0.107506	0.698082	33.3362	0.587491	0.299994	0.200402	701.342
1732	0.0941208	0.699605	33.3416	0.504439	0.299841	0.201239	556.35				1732	0.107535	0.699935	33.4347	0.455168	0.29981	0.200413	710.938				1732	0.107711	0.697098	33.3457	0.588425	0.299895	0.200229	675.095
1733	0.0936745	0.699691	33.3385	0.505624	0.299675	0.201271	592.751				1733	0.111152	0.699905	33.4131	0.455411	0.299866	0.20003	627.647				1733	0.105388	0.696866	33.3452	0.58974	0.299938	0.200124	655.331
1734	0.0935022	0.699733	33.3388	0.504069	0.299965	0.201321	561.909				1734	0.113129	0.699914	33.4336	0.454603	0.299471	0.200089	756.83				1734	0.107761	0.696985	33.3394	0.590153	0.299912	0.200031	672.411
1735	0.0932939	0.69982	33.3392	0.502487	0.299625	0.201188	594.454				1735	0.112837	0.699502	33.3375	0.452798	0.29969	0.200396	716.594				1735	0.107156	0.697888	33.3466	0.590208	0.299988	0.20015	684.183
1736	0.0936753	0.699473	33.3427	0.502113	0.299623	0.201278	572.1				1736	0.11189	0.699237	33.3346	0.453645	0.29929	0.200302	699.363				1736	0.10441	0.696804	33.3689	0.59019	0.299997	0.200427	659.863
1737	0.0953572	0.699168	33.3358	0.501964	0.299779	0.201522	560.412				1737	0.113407	0.699546	33.3369	0.454799	0.299168	0.20001	680.002				1737	0.106113	0.697997	33.3388	0.591625	0.299937	0.200108	659.818
1738	0.0945069	0.698991	33.3373	0.501015	0.299786	0.201419	558.849				1738	0.11186	0.699919	33.3482	0.459082	0.299072	0.200127	720.88				1738	0.104457	0.697291	33.3364	0.593785	0.299875	0.200064	659.586
1739	0.0952946	0.698917	33.3385	0.50085	0.299457	0.201537	586.659				1739	0.113001	0.69991	33.3474	0.460022	0.299001	0.200013	696.298				1739	0.107755	0.696776	33.3493	0.599006	0.299945	0.200055	644.563
1740	0.0932504	0.698422	33.3509	0.500858	0.299544	0.201668	607.58				1740	0.110914	0.699865	33.3679	0.461387	0.298831	0.20003	687.205				1740	0.107548	0.696197	33.3412	0.596868	0.299762	0.200003	669.865
1741	0.0892405	0.698696	33.3697	0.500064	0.299374	0.201327	575.167				1741	0.112871	0.699675	33.3807	0.458709	0.299204	0.200008	737.312				1741	0.105953	0.696692	33.3431	0.597891	0.299658	0.2	703.122
1742	0.0855481	0.699239	33.3833	0.499975	0.298992	0.201883	524.625				1742	0.113087	0.699859	33.3858	0.45951	0.29901	0.200217	717.892				1742	0.102587	0.697283	33.3793	0.599521	0.299791	0.200001	694.373
1743	0.0790073	0.699259	33.4205	0.500052	0.299474	0.202246	519.017				1743	0.110209	0.699954	33.3892	0.455187	0.298894	0.200013	703.684				1743	0.101754	0.69736	33.4179	0.600094	0.299804	0.20006	653.023
1744	0.0751722	0.699362	33.4093	0.500663	0.299486	0.201644	494.516				1744	0.112941	0.699347	33.4366	0.456544	0.298428	0.200129	712.858				1744	0.103915	0.697025	33.3516	0.598488	0.299944	0.200004	625.886
1745	0.0890677	0.698827	33.4171	0.499695	0.298564	0.201517	520.194				1745	0.109097	0.699034	33.3899	0.45643	0.298781	0.200183	707.648				1745	0.104479	0.698418	33.3409	0.598795	0.29994	0.200073	671.22
1746	0.0914239	0.698554	33.4143	0.499856	0.299496	0.201472	545.846				1746	0.104155	0.698743	33.388	0.458454	0.299288	0.200096	631.51				1746	0.103952	0.698774	33.3349	0.597101	0.299988	0.200426	639.641
1747	0.0936391	0.699508	33.3464	0.499659	0.299994	0.201974	585.966				1747	0.107046	0.699007	33.4034	0.457736	0.29986	0.200044	666.607				1747	0.106387	0.699504	33.3439	0.593617	0.299741	0.200635	656.196
1748	0.0952368	0.699581	33.3484	0.499648	0.29999	0.201865	586.111				1748	0.106326	0.699121	33.4382	0.457202	0.299811	0.200028	682.09				1748	0.107945	0.699371	33.3627	0.594644	0.29953	0.200055	686.232
1749	0.0939817	0.699259	33.3478	0.499753	0.299969	0.201638	580.46				1749	0.109447	0.698151	33.437	0.459788	0.3	0.200083	671.929				1749	0.107053	0.698184	33.3363	0.593686	0.299443	0.200126	673.149
1750	0.0921869	0.698947	33.345	0.500012	0.3	0.201468	506.892				1750	0.108551	0.699304	33.3977	0.45424	0.299996	0.200139	649.522				1750	0.100145	0.699081	33.3395	0.591441	0.299758	0.2	616.144
1751	0.0900156	0.698309	33.3398	0.499523	0.29992	0.201956	588.221				1751	0.108169	0.699038	33.4231	0.456016	0.299911	0.200016	660.452				1751	0.108094	0.699028	33.3404	0.592326	0.299421	0.2	669.114
1752	0.0947466	0.698939	33.3406	0.499798	0.299946	0.202005	572.577				1752	0.11039	0.699239	33.3716	0.453055	0.299908	0.200001	698.719				1752	0.10749	0.698985	33.3411	0.591565	0.299183	0.200013	682.269
1753	0.0937069	0.698566	33.3372	0.499753	0.299973	0.202149	572.755				1753	0.110759	0.69984	33.3985	0.449496	0.299953	0.200045	681.006				1753	0.102916	0.699416	33.3368	0.591834	0.299488	0.200086	650.819
1754	0.0965747	0.699274	33.3405	0.499751	0.299986	0.202108	540.102				1754	0.106813	0.699833	33.395	0.449653	0.299939	0.200101	677.848				1754	0.102764	0.69926	33.3391	0.591908	0.299198	0.200169	597.737
1755	0.0949767	0.699346	33.3738	0.501763	0.299937	0.201888	587.778				1755	0.106937	0.699997	33.4157	0.449277	0.299997	0.20002	645.842				1755	0.106989	0.699473	33.3413	0.591853	0.299333	0.200094	699.913
1756	0.0981877	0.69986	33.3356	0.499698	0.299995	0.201688	645.318				1756	0.108962	0.699884	33.3598	0.452306	0.29994	0.200078	665.281				1756	0.107368	0.699885	33.3375	0.592418	0.298842	0.200055	665.894
1757	0.100032	0.69985	33.3465	0.499926	0.299957	0.201929	592.26				1757	0.109148	0.699903	33.3856	0.44969	0.29991	0.200035	703.103				1757	0.105617	0.699913	33.3591	0.592735	0.299352	0.200068	675.655
1758	0.0991474	0.699554	33.3744	0.499906	0.299953	0.201891	616.654				1758	0.109188	0.699859	33.388	0.449434	0.299718	0.20005	675.249				1758	0.104466	0.699901	33.3454	0.593138	0.299957	0.200018	681.976
1759	0.0982958	0.698935	33.3447	0.500052	0.299925	0.20176	635.444				1759	0.107343	0.699823	33.4215	0.457952	0.299994	0.200066	672.822				1759	0.097581	0.699917	33.3449	0.594237	0.299966	0.200049	635.639
1760	0.10052	0.699423	33.3433	0.499663	0.299983	0.201533	637.436				1760	0.103221	0.699927	33.3928	0.460254	0.299977	0.200052	653.901				1760	0.0968836	0.699892	33.3424	0.594439	0.299887	0.200026	591.575
1761	0.100343	0.69993	33.34	0.499863	0.299957	0.201907	641.067				1761	0.10378	0.699877	33.3867	0.457484	0.299985	0.200008	634.373				1761	0.0914097	0.699943	33.3386	0.595263	0.299977	0.200367	583.076
1762	0.0999146	0.699918	33.343	0.499991	0.3	0.202076	636.278				1762	0.102394	0.69978	33.4113	0.461044	0.299938	0.200043	631.702				1762	0.0948184	0.699899	33.3368	0.594712	0.299816	0.200603	559.846
1763	0.0979335	0.699797	33.3427	0.500006	0.299913	0.201999	584.38				1763	0.105263	0.699601	33.378	0.461327	0.299721	0.20002	618.826				1763	0.0854812	0.699756	33.3598	0.596137	0.299813	0.200206	541.168
1764	0.0991	0.699938	33.3686	0.499645	0.299963	0.201767	601.993				1764	0.104866	0.69963	33.4353	0.460766	0.299966	0.200068	614.562				1764	0.091245	0.699365	33.3391	0.598147	0.299887	0.200003	540.581
1765	0.0994032	0.69972	33.3383	0.500341	0.299962	0.202076	622.923				1765	0.110031	0.699886	33.3654	0.453976	0.299928	0.200036	666.18				1765	0.0921848	0.699254	33.3364	0.599395	0.299884	0.200107	561.25
1766	0.100384	0.699667	33.3361	0.499752	0.3	0.202005	649.168				1766	0.10914	0.699892	33.3666	0.4537	0.299961	0.200063	679.717				1766	0.0971063	0.699019	33.3352	0.602694	0.299956	0.200176	605.048
1767	0.100188	0.699413	33.3382	0.500609	0.299919	0.202516	646.298				1767	0.106296	0.699736	33.3881	0.450321	0.299957	0.200234	667.879				1767	0.104972	0.699778	33.3424	0.602428	0.299912	0.20005	625.044
1768	0.0988917	0.699452	33.3508	0.500996	0.299985	0.202886	591.906				1768	0.106143	0.699963	33.3644	0.44815	0.299918	0.200394	665.539				1768	0.107363	0.699431	33.3486	0.606164	0.299723	0.200043	707.294
1769	0.100891	0.699417	33.3415	0.501007	0.299996	0.203107	641.695				1769	0.110469	0.699752	33.4062	0.453147	0.299992	0.200024	680.047				1769	0.105375	0.699926	33.3392	0.608791	0.299738	0.200223	653.942
1770	0.0981989	0.69988	33.3813	0.501361	0.299998	0.20239	616.878				1770	0.112333	0.699863	33.3869	0.451905	0.299996	0.200014	688.058				1770	0.106637	0.699955	33.354	0.599942	0.299767	0.200653	693.052
1771	0.097607	0.699857	33.4064	0.500772	0.299964	0.201995	552.83				1771	0.112807	0.699641	33.4636	0.450724	0.299985	0.200107	712.534				1771	0.107057	0.699847	33.3369	0.597455	0.299983	0.200978	682.977
1772	0.0968155	0.699909	33.4367	0.501427	0.299933	0.20226	608.412				1772	0.112311	0.699907	33.4919	0.449424	0.299998	0.200066	686.294				1772	0.106813	0.6999	33.3377	0.597667	0.29989	0.20012	634.829
1773	0.0943559	0.699813	33.5168	0.501437	0.299899	0.201414	608.955				1773	0.113124	0.699862	33.5144	0.451599	0.299996	0.200102	751.412				1773	0.107068	0.699486	33.3585	0.59604	0.299945	0.200041	676.996
1774	0.0981673	0.699776	33.5935	0.501207	0.299713	0.20168	608.453				1774	0.113114	0.699775	33.717	0.450644	0.299988	0.200044	678.859				1774	0.10628	0.699972	33.3354	0.596085	0.299887	0.20001	694.17
1775	0.096975	0.699105	33.5117	0.501385	0.29998	0.201266	594.778				1775	0.112227	0.699712	33.5659	0.449497	0.299932	0.200179	748.44				1775	0.105091	0.699781	33.3444	0.592409	0.299964	0.200029	645.649
1776	0.0968505	0.699805	33.4933	0.501748	0.299922	0.201256	595.039				1776	0.108145	0.699674	33.506	0.447278	0.299934	0.200228	712.306				1776	0.104816	0.69993	33.3968	0.592247	0.299741	0.200029	620.081
1777	0.101344	0.69961	33.4899	0.501441	0.299962	0.201252	563.326				1777	0.108725	0.699927	33.5525	0.446689	0.299925	0.200635	646.643				1777	0.0994996	0.699777	33.3711	0.592129	0.299881	0.200004	648.595
1778	0.101233	0.699916	33.5075	0.50185	0.29998	0.201252	655.576				1778	0.112919	0.699777	33.5176	0.445333	0.299919	0.200407	687.565				1778	0.094051	0.699948	33.3706	0.591456	0.299961	0.20005	622.505
1779	0.101183	0.699914	33.5049	0.501966	0.299996	0.201249	635.368				1779	0.110808	0.69987	33.512	0.439176	0.299709	0.201076	706.5				1779	0.102353	0.699923	33.3738	0.58978	0.3	0.200005	607.841
1780	0.100347	0.699934	33.6146	0.50229	0.299985	0.201337	628.012				1780	0.112331	0.699845	33.5082	0.436708	0.299952	0.203481	658.006				1780	0.0986622	0.699739	33.3491	0.589659	0.299903	0.200172	650.522
1781	0.0971416	0.699829	33.4917	0.502384	0.299993	0.201341	616.097				1781	0.111817	0.699655	33.5878	0.436018	0.299923	0.201413	722.499				1781	0.0995478	0.6997	33.3574	0.590955	0.299956	0.200554	659.606
1782	0.101101	0.699839	33.589	0.502634	0.299882	0.201293	638.815				1782	0.111825	0.699699	33.4352	0.433046	0.299993	0.202207	701.707				1782	0.0992662	0.699731	33.3372	0.590958	0.299654	0.200702	608.242
1783	0.0989696	0.699442	33.7004	0.502527	0.299954	0.201429	628.434				1783	0.11039	0.699744	33.3741	0.435643	0.299912	0.201527	690.199				1783	0.103955	0.699922	33.3444	0.588712	0.299992	0.200856	603.884
1784	0.0973808	0.699503	33.6632	0.502668	0.299934	0.201269	647.194				1784	0.113561	0.699571	33.3908	0.436396	0.299965	0.202409	694.958				1784	0.106623	0.699956	33.3605	0.583476	0.299964	0.201369	671.274
1785	0.0997879	0.699876	33.7546	0.502353	0.299964	0.201287	618.28				1785	0.112414	0.699234	33.4039	0.435942	0.299791	0.201527	730.201				1785	0.105807	0.699925	33.337	0.58113	0.299933	0.202094	681.165
1786	0.100273	0.699494	33.6978	0.502501	0.299979	0.201313	628.909				1786	0.112664	0.69896	33.434	0.437749	0.299932	0.200847	693.861				1786	0.107513	0.699855	33.3436	0.584349	0.299967	0.2019	659.589
1787	0.100638	0.6996	33.6126	0.503654	0.299973	0.201423	644.075				1787	0.112549	0.699626	33.4206	0.434437	0.299892	0.200304	707.943				1787	0.106928	0.699804	33.3358	0.584003	0.299966	0.202504	654.512
1788	0.100878	0.699554	33.6343	0.503611	0.299965	0.201759	598.01				1788	0.11371	0.69952	33.4415	0.434959	0.29955	0.200227	681.134				1788	0.107402	0.699473	33.3402	0.586654	0.299858	0.200577	675.718
1789	0.100654	0.699954	33.5452	0.505568	0.299971	0.201258	602.561				1789	0.112573	0.699281	33.4279	0.433139	0.299957	0.200333	727.967				1789	0.107563	0.699826	33.3463	0.585202	0.299983	0.20076	643.837
1790	0.0981643	0.699854	33.6791	0.50728	0.299916	0.201286	635.385				1790	0.111133	0.69917	33.3754	0.43147	0.299993	0.200334	689.942				1790	0.10802	0.699906	33.3336	0.583911	0.299938	0.201251	662.635
1791	0.0970711	0.69913	33.8389	0.50454	0.299938	0.201279	592.704				1791	0.110485	0.699081	33.3666	0.429799	0.299978	0.200611	668.893				1791	0.107512	0.699701	33.3445	0.587856	0.3	0.201089	690.335
1792	0.100641	0.699888	33.8501	0.502368	0.299746	0.201312	593.587				1792	0.111282	0.699482	33.3648	0.429639	0.299951	0.200702	658.252				1792	0.107903	0.699427	33.342	0.592195	0.299882	0.200726	677.412
1793	0.099434	0.699208	34.0665	0.501781	0.299973	0.201307	650.609				1793	0.11213	0.69926	33.3381	0.427522	0.299815	0.201246	680.198				1793	0.106499	0.699544	33.3369	0.591761	0.299981	0.200905	673.176
1794	0.0998926	0.699964	34.0604	0.501855	0.299744	0.201253	621.666				1794	0.112676	0.699183	33.3444	0.429449	0.29996	0.202321	687.642				1794	0.107629	0.699261	33.3354	0.591875	0.299953	0.201507	671.68
1795	0.101517	0.699931	34.0933	0.501521	0.299996	0.201267	616.039				1795	0.112497	0.698884	33.378	0.429905	0.299884	0.203365	719.37				1795	0.105879	0.699442	33.3757	0.592982	0.299768	0.201519	695.434
1796	0.101613	0.699972	34.0466	0.501182	0.299966	0.20139	591.49				1796	0.112911	0.699079	33.3442	0.43042	0.299539	0.204791	698.486				1796	0.106966	0.698876	33.3682	0.591807	0.299894	0.201635	684.171
1797	0.101779	0.699756	34.0383	0.501571	0.299988	0.201524	651.285				1797	0.110949	0.699138	33.3539	0.432605	0.299968	0.203615	703.786				1797	0.10792	0.698483	33.3354	0.5914	0.299978	0.201524	648.881
1798	0.0997803	0.699912	34.0611	0.50137	0.299982	0.201801	643.518				1798	0.112856	0.699337	33.3552	0.435856	0.299907	0.202399	708.04				1798	0.106645	0.698605	33.3402	0.591799	0.299948	0.201773	686.518
1799	0.100675	0.6998	33.8763	0.501171	0.29987	0.202553	631.338				1799	0.112638	0.698945	33.3634	0.433837	0.299963	0.202645	711.74				1799	0.107549	0.699358	33.3386	0.591456	0.299922	0.201654	647.56
1800	0.100378	0.699948	33.8953	0.500958	0.299932	0.202549	671.823				1800	0.110859	0.699007	33.3647	0.434535	0.299982	0.202593	687.055				1800	0.105067	0.699251	33.3446	0.593176	0.299966	0.202231	673.917
1801	0.100561	0.699926	33.932	0.500307	0.29998	0.202261	643.783				1801	0.111717	0.699404	33.3722	0.433603	0.299982	0.201918	712.846				1801	0.107408	0.698754	33.3452	0.593635	0.299764	0.201449	664.892
1802	0.103134	0.699819	33.6618	0.501362	0.299984	0.201616	636.763				1802	0.111137	0.699458	33.3737	0.43302	0.299789	0.201559	707.614				1802	0.105869	0.697789	33.3684	0.593188	0.29971	0.201087	685.953
1803	0.104461	0.699819	33.4809	0.501407	0.299727	0.202257	673.815				1803	0.110439	0.699612	33.3546	0.4318	0.299966	0.201208	656.674				1803	0.107541	0.69709	33.3476	0.595326	0.299967	0.201102	667.822
1804	0.104476	0.699706	33.4893	0.501594	0.299961	0.201525	649.825				1804	0.109987	0.699286	33.3545	0.43269	0.29999	0.200258	680.118				1804	0.10713	0.697237	33.3494	0.598521	0.299998	0.201529	630.731
1805	0.104692	0.699849	33.5744	0.501464	0.299974	0.201257	657.128				1805	0.106702	0.69864	33.3689	0.432658	0.299944	0.2003	676.499				1805	0.107189	0.697929	33.3496	0.598798	0.299976	0.201546	637.745
1806	0.10452	0.699792	33.71	0.501772	0.299993	0.201337	692.62				1806	0.106766	0.699694	33.3622	0.430733	0.2999	0.200233	672.868				1806	0.107098	0.699567	33.3769	0.600691	0.299944	0.201513	667.154
1807	0.102999	0.699652	33.6234	0.50175	0.299921	0.201291	677.586				1807	0.112806	0.6995	33.3578	0.430307	0.299964	0.200083	652.154				1807	0.107406	0.699237	33.3708	0.601577	0.299711	0.201318	628.375
1808	0.102907	0.699168	33.5948	0.501589	0.299968	0.201239	602.152				1808	0.112975	0.699239	33.368	0.431291	0.299985	0.200053	730.055				1808	0.107596	0.699654	33.3354	0.598391	0.299917	0.201666	650.78
1809	0.10186	0.699069	33.5743	0.502045	0.299982	0.201249	684.988				1809	0.11315	0.699286	33.3508	0.430798	0.29997	0.200301	699.626				1809	0.10623	0.699965	33.3346	0.597814	0.299984	0.20129	663.796
1810	0.103935	0.698626	33.4456	0.501861	0.299936	0.201247	603.71				1810	0.111822	0.699669	33.3799	0.430305	0.299995	0.200029	733.525				1810	0.104035	0.699965	33.3389	0.598307	0.299968	0.2019	622.441
1811	0.105039	0.699506	33.4469	0.501777	0.299951	0.201251	669.2				1811	0.112921	0.699949	33.3603	0.429942	0.299948	0.200003	715.941				1811	0.103965	0.699882	33.3362	0.602836	0.299931	0.203355	647.477
1812	0.104913	0.699215	33.4727	0.502519	0.299968	0.201281	650.484				1812	0.112707	0.699881	33.3474	0.430398	0.29999	0.200011	724.182				1812	0.107507	0.699929	33.3346	0.605962	0.299978	0.203469	658.503
1813	0.10513	0.69996	33.3788	0.504401	0.299965	0.201492	675.683				1813	0.113146	0.699985	33.3822	0.429762	0.299997	0.200003	681.882				1813	0.107199	0.699646	33.348	0.603082	0.299979	0.20347	645.134
1814	0.104559	0.69946	33.4238	0.502362	0.299915	0.201704	670.483				1814	0.113114	0.699878	33.4208	0.429457	0.299989	0.20001	667.599				1814	0.106976	0.699611	33.3832	0.598693	0.299985	0.203848	680.714
1815	0.10412	0.699465	33.431	0.50249	0.299989	0.202123	612.957				1815	0.111175	0.699891	33.3526	0.42965	0.299845	0.200284	721.162				1815	0.107135	0.698451	33.4719	0.595472	0.299986	0.202694	645.327
1816	0.103062	0.6993	33.3716	0.500281	0.29998	0.202196	661.202				1816	0.111705	0.699849	33.3503	0.428719	0.29967	0.200011	695.02				1816	0.106625	0.699755	33.3373	0.583242	0.299991	0.202209	721.157
1817	0.1044	0.699962	33.3784	0.500455	0.299954	0.202296	674.463				1817	0.112897	0.699783	33.3419	0.428343	0.299634	0.200014	685.938				1817	0.105307	0.699835	33.3366	0.588163	0.299953	0.202162	683.751
1818	0.10313	0.699793	33.3722	0.500825	0.29998	0.202821	649.739				1818	0.112979	0.699942	33.3493	0.426888	0.299895	0.200008	729.074				1818	0.10271	0.699953	33.3423	0.589791	0.299928	0.202531	644.462
1819	0.105532	0.699908	33.4378	0.499189	0.299952	0.203052	653.06				1819	0.113061	0.69983	33.3413	0.427245	0.299993	0.200034	731.192				1819	0.10715	0.699917	33.3709	0.589925	0.299999	0.203431	644.358
1820	0.103175	0.699929	33.4491	0.499368	0.29985	0.20359	627.943				1820	0.113112	0.69949	33.3372	0.426564	0.299699	0.200006	730.491				1820	0.106833	0.69992	33.3461	0.590425	0.299964	0.203791	644.444
1821	0.0998131	0.699836	33.5118	0.499943	0.299938	0.204073	636.542				1821	0.112701	0.699295	33.3593	0.425842	0.299586	0.200028	761.984				1821	0.107323	0.699916	33.3448	0.590476	0.299954	0.203461	651.816
1822	0.100674	0.699832	33.5464	0.49976	0.299971	0.203992	655.182				1822	0.113252	0.698917	33.3694	0.426446	0.299864	0.200028	718.32				1822	0.106133	0.699891	33.3596	0.589481	0.299995	0.203557	654.182
1823	0.0966321	0.699932	33.5732	0.499649	0.299931	0.204222	599.616				1823	0.112764	0.699759	33.3515	0.426056	0.299992	0.200101	702.785				1823	0.107637	0.699849	33.3508	0.590188	0.299949	0.203056	684.491
1824	0.103186	0.699909	33.6907	0.499616	0.299903	0.203858	608.241				1824	0.112783	0.699314	33.3489	0.425537	0.299943	0.20001	655.712				1824	0.106797	0.699957	33.3845	0.593757	0.299969	0.202434	679.935
1825	0.10541	0.699629	33.6245	0.499115	0.299989	0.203287	662.771				1825	0.11095	0.698942	33.3406	0.42508	0.299991	0.200025	731.535				1825	0.106972	0.699958	33.3838	0.592464	0.299986	0.202209	657.942
1826	0.103764	0.699926	33.5544	0.498518	0.299933	0.203215	682.93				1826	0.113508	0.698354	33.3662	0.422908	0.299865	0.200034	722.988				1826	0.10592	0.699769	33.394	0.593377	0.29995	0.202181	708.838
1827	0.104378	0.699658	33.5885	0.49825	0.299944	0.204447	667.225				1827	0.113063	0.698147	33.413	0.421716	0.299883	0.200045	691.709				1827	0.106127	0.699827	33.4078	0.591805	0.299687	0.202421	671.872
1828	0.104754	0.699497	33.5979	0.499468	0.299906	0.204352	628.434				1828	0.111154	0.698923	33.4783	0.423268	0.299949	0.200138	722.838				1828	0.105787	0.698912	33.3847	0.594311	0.299599	0.201826	697.596
1829	0.105456	0.698702	33.7263	0.498769	0.299979	0.204753	622.204				1829	0.110406	0.697942	33.4174	0.423804	0.299982	0.200015	736.833				1829	0.104489	0.698816	33.3695	0.593468	0.299975	0.201793	655.737
1830	0.103887	0.69975	33.7113	0.49678	0.299886	0.203115	648.816				1830	0.111156	0.697565	33.402	0.424285	0.299722	0.200001	708.039				1830	0.106738	0.698945	33.3653	0.592403	0.299955	0.201686	651.636
1831	0.105614	0.699547	33.785	0.498964	0.299951	0.202853	633.599				1831	0.104542	0.698033	33.4219	0.425395	0.299968	0.200188	712.789				1831	0.105524	0.699931	33.3612	0.594374	0.299993	0.201419	668.808
1832	0.10513	0.699243	33.77	0.499616	0.29984	0.202657	664.954				1832	0.104984	0.698233	33.3854	0.425814	0.299994	0.20001	649.522				1832	0.106323	0.699873	33.3988	0.600835	0.299862	0.201271	702.063
1833	0.106075	0.698509	33.7033	0.499223	0.299773	0.201818	652.522				1833	0.108389	0.698156	33.4251	0.42479	0.29999	0.200001	659.844				1833	0.106889	0.699831	33.3752	0.603653	0.299998	0.201245	697.216
1834	0.104986	0.69935	33.7544	0.499347	0.299953	0.202189	691.46				1834	0.1101	0.697869	33.4979	0.424798	0.2999	0.200013	710.005				1834	0.106801	0.699892	33.3411	0.597443	0.299937	0.201526	654.147
1835	0.107044	0.698692	33.7981	0.500933	0.3	0.203281	694.501				1835	0.110997	0.697463	33.5494	0.427206	0.299988	0.200149	720.361				1835	0.103622	0.69995	33.352	0.599205	0.299981	0.202407	636.393
1836	0.105496	0.698201	33.8465	0.50304	0.299953	0.202141	664.477				1836	0.109972	0.698037	33.5008	0.4275	0.299991	0.200003	694.833				1836	0.105796	0.699783	33.4047	0.597474	0.299924	0.202051	640.534
1837	0.103227	0.698238	33.7788	0.508245	0.299533	0.202169	665.192				1837	0.112773	0.69851	33.4628	0.426844	0.299978	0.200081	754.175				1837	0.105603	0.699741	33.3526	0.597642	0.299962	0.200566	653.92
1838	0.100135	0.699784	33.624	0.504207	0.299949	0.20228	616.368				1838	0.113136	0.698493	33.4161	0.425434	0.299955	0.2	683.695				1838	0.103431	0.69963	33.3529	0.59904	0.299932	0.200466	655.327
1839	0.105716	0.69995	33.6708	0.499532	0.299929	0.202371	623.346				1839	0.111598	0.698479	33.5151	0.424444	0.299888	0.20004	676.822				1839	0.105145	0.698425	33.3635	0.596489	0.299946	0.200326	611.341
1840	0.105693	0.699835	33.5935	0.498811	0.299981	0.202412	669.312				1840	0.111225	0.698248	33.6155	0.425302	0.299968	0.20001	663.909				1840	0.106023	0.698528	33.376	0.603069	0.299972	0.200381	640.132
1841	0.103426	0.699845	33.5706	0.498995	0.299985	0.20285	643.346				1841	0.108212	0.69831	33.4639	0.425709	0.299991	0.200025	741.59				1841	0.105411	0.698535	33.4041	0.605847	0.299911	0.200453	654.827
1842	0.104044	0.69997	33.6085	0.49864	0.299857	0.202663	619.429				1842	0.103992	0.697078	33.5225	0.426611	0.299952	0.200054	691.421				1842	0.105153	0.697582	33.3829	0.598715	0.299845	0.200503	624.672
1843	0.100881	0.699782	33.5681	0.498722	0.299981	0.203153	617.888				1843	0.0993925	0.697069	33.5452	0.427958	0.299942	0.200023	628.482				1843	0.105803	0.697943	33.3629	0.600085	0.29999	0.200442	662.858
1844	0.102498	0.699946	33.4712	0.498474	0.299829	0.201862	665.376				1844	0.102968	0.699225	33.4047	0.42255	0.299984	0.200003	649.232				1844	0.103166	0.699338	33.3729	0.600943	0.299868	0.200765	640.911
1845	0.102339	0.699923	33.4636	0.497857	0.299526	0.201711	641.596				1845	0.102605	0.698787	33.3909	0.423477	0.299926	0.200041	643.875				1845	0.102767	0.699382	33.4029	0.600925	0.299975	0.200874	639.533
1846	0.100828	0.699562	33.415	0.498644	0.299033	0.201597	587.843				1846	0.101868	0.699012	33.377	0.423898	0.299761	0.200079	650.445				1846	0.103253	0.699369	33.3908	0.598234	0.299935	0.20102	672.624
1847	0.0990741	0.699916	33.4424	0.497438	0.299992	0.20193	613.56				1847	0.107955	0.699441	33.4444	0.426006	0.299759	0.2	623.83				1847	0.102185	0.699955	33.3988	0.60147	0.299934	0.200985	631.289
1848	0.104284	0.699131	33.4041	0.499162	0.299965	0.202589	613.802				1848	0.109678	0.698777	33.4352	0.427069	0.29949	0.200089	708.683				1848	0.103831	0.699959	33.4505	0.598801	0.3	0.200696	685.17
1849	0.104783	0.699384	33.4792	0.507931	0.299965	0.201267	625.783				1849	0.107932	0.699026	33.5025	0.428634	0.299978	0.200001	682.428				1849	0.105974	0.699888	33.4011	0.599713	0.3	0.200814	662.677
1850	0.103624	0.699867	33.4653	0.500307	0.299949	0.20126	642.523				1850	0.110066	0.698604	33.3492	0.4357	0.299986	0.2	664.447				1850	0.107774	0.699933	33.4541	0.597554	0.299982	0.200528	678.445
1851	0.0989556	0.699774	33.3722	0.499606	0.29999	0.201257	626.524				1851	0.110953	0.698984	33.3604	0.433764	0.299923	0.200004	698.566				1851	0.107621	0.699819	33.478	0.598216	0.299973	0.20024	674.941
1852	0.100721	0.699797	33.3681	0.501192	0.299919	0.201274	665.363				1852	0.107699	0.698369	33.3436	0.431898	0.299992	0.200012	706.185				1852	0.107048	0.699321	33.603	0.598555	0.299853	0.200006	689.047
1853	0.104766	0.699794	33.378	0.502841	0.299741	0.201291	656.99				1853	0.109682	0.69762	33.335	0.43523	0.299978	0.200069	642.51				1853	0.107844	0.699934	33.4666	0.599871	0.29997	0.200087	678.514
1854	0.105286	0.699921	33.3501	0.503004	0.29998	0.201256	632.349				1854	0.108568	0.698301	33.3375	0.43686	0.299962	0.200013	682.282				1854	0.106606	0.699779	33.4415	0.599314	0.299949	0.200002	637.882
1855	0.10648	0.699873	33.359	0.50135	0.299815	0.201301	680.03				1855	0.107215	0.69847	33.3439	0.440297	0.299998	0.200005	656.397				1855	0.104487	0.699222	33.4453	0.59945	0.299848	0.200044	693.217
1856	0.103839	0.699787	33.3463	0.502749	0.299918	0.20133	682.733				1856	0.110162	0.698592	33.3454	0.438023	0.29997	0.200051	678.669				1856	0.107365	0.699696	33.4691	0.600223	0.299845	0.200047	691.103
1857	0.103561	0.699934	33.3461	0.50996	0.299984	0.201277	623.031				1857	0.111033	0.698948	33.3589	0.431066	0.299959	0.20001	672.158				1857	0.105967	0.699585	33.4516	0.598403	0.299903	0.200123	656.652
1858	0.10454	0.699884	33.3717	0.507841	0.299911	0.201617	651.519				1858	0.109351	0.699153	33.3699	0.427553	0.299971	0.200076	646.088				1858	0.10706	0.699204	33.4549	0.599219	0.299926	0.20022	699.436
1859	0.105401	0.699856	33.4099	0.512716	0.299966	0.201793	667.765				1859	0.10899	0.699525	33.4004	0.429961	0.299963	0.20048	670.876				1859	0.105933	0.699566	33.4476	0.599952	0.299965	0.200228	650.009
1860	0.106947	0.699438	33.357	0.50572	0.299991	0.201638	668.137				1860	0.111759	0.698706	33.3996	0.439477	0.299993	0.200498	700.67				1860	0.106958	0.699585	33.4423	0.598962	0.3	0.201144	664.775
1861	0.106617	0.699746	33.3448	0.497956	0.299981	0.202543	611.438				1861	0.109147	0.698519	33.4404	0.438466	0.299998	0.200289	718.981				1861	0.105628	0.699631	33.4673	0.599399	0.299972	0.200073	696.039
1862	0.106406	0.69988	33.4451	0.496137	0.29998	0.205534	677.444				1862	0.111655	0.699053	33.4261	0.442644	0.299992	0.200371	655.927				1862	0.101565	0.699807	33.4532	0.599998	0.299957	0.200043	655.173
1863	0.106819	0.699761	33.3395	0.497009	0.299999	0.203781	665.522				1863	0.108434	0.699089	33.4381	0.43944	0.299976	0.200399	676.503				1863	0.102134	0.698941	33.4669	0.600066	0.29984	0.200262	642.656
1864	0.105154	0.699715	33.3349	0.497902	0.299843	0.201522	642.564				1864	0.109331	0.69992	33.4564	0.434881	0.3	0.200044	675.069				1864	0.0991561	0.698256	33.4859	0.600025	0.299877	0.200003	616.423
1865	0.106665	0.699734	33.3389	0.498136	0.299597	0.201506	630.601				1865	0.11013	0.699926	33.3762	0.433627	0.299938	0.200009	714.873				1865	0.0973974	0.699306	33.4876	0.600554	0.299956	0.200146	629.562
1866	0.106282	0.699627	33.3439	0.496735	0.29999	0.201284	655.518				1866	0.111014	0.699951	33.3989	0.43509	0.299975	0.200031	664.282				1866	0.0960359	0.699256	33.5045	0.599966	0.299961	0.200049	622.471
1867	0.104756	0.69967	33.5117	0.496819	0.299963	0.201248	649.556				1867	0.11098	0.699777	33.4726	0.433783	0.29986	0.200098	681.155				1867	0.0903391	0.69986	33.5158	0.599554	0.299951	0.200014	554.421
1868	0.102583	0.699887	33.7094	0.497405	0.299954	0.20124	664.643				1868	0.110605	0.699971	33.3756	0.433188	0.299938	0.200177	721.762				1868	0.0925805	0.699864	33.4962	0.599965	0.299953	0.200031	548.939
1869	0.10674	0.699764	33.3815	0.497254	0.3	0.201254	627.419				1869	0.108598	0.699434	33.4389	0.435317	0.299923	0.200623	674.849				1869	0.0966971	0.699879	33.5261	0.599948	0.299988	0.2	600.096
1870	0.106098	0.699926	33.3735	0.497187	0.299978	0.201311	645.431				1870	0.111719	0.699499	33.4545	0.440174	0.299851	0.200946	712.839				1870	0.096075	0.699788	33.5512	0.599706	0.299873	0.200011	596.199
1871	0.101899	0.699858	33.4575	0.497336	0.299907	0.201227	646.031				1871	0.112283	0.699838	33.4943	0.443353	0.299957	0.200797	684.777				1871	0.0898084	0.699857	33.5906	0.598701	0.299904	0.2	575.942
1872	0.0961307	0.699861	33.4778	0.496943	0.299814	0.201288	623.189				1872	0.11251	0.699513	33.4515	0.442106	0.299785	0.200164	709.24				1872	0.0932322	0.699896	33.5976	0.599925	0.299992	0.200016	507.369
1873	0.0980759	0.699604	33.5219	0.496641	0.299993	0.201252	651.5				1873	0.112657	0.69991	33.3737	0.442195	0.299939	0.200541	685.339				1873	0.10284	0.699884	33.6155	0.599271	0.299998	0.200002	634.658
1874	0.102785	0.699896	33.546	0.496588	0.299894	0.201259	589.49				1874	0.112822	0.69996	33.3346	0.447153	0.299896	0.200895	693.285				1874	0.106444	0.699669	33.6484	0.602755	0.29992	0.200046	679.026
1875	0.105573	0.699961	33.5386	0.496407	0.299894	0.201332	659.472				1875	0.112448	0.69995	33.3359	0.446746	0.299937	0.20123	707.574				1875	0.106243	0.699942	33.5352	0.604581	0.299511	0.200085	678
1876	0.102789	0.699963	33.5741	0.49639	0.299759	0.201265	655.077				1876	0.110275	0.699932	33.3447	0.44122	0.3	0.201857	662.267				1876	0.107685	0.699848	33.5433	0.60616	0.3	0.200052	666.353
1877	0.105062	0.699934	33.4446	0.496389	0.299941	0.20125	596.234				1877	0.114595	0.699806	33.3396	0.440683	0.299976	0.201093	717.652				1877	0.107934	0.699782	33.5008	0.604608	0.299961	0.200157	690.908
1878	0.106565	0.699895	33.4425	0.496389	0.299989	0.201315	675.586				1878	0.11248	0.699859	33.3576	0.435994	0.299952	0.201698	690.248				1878	0.107728	0.699965	33.5768	0.602777	0.299776	0.200226	706.941
1879	0.106459	0.699931	33.4719	0.49668	0.299986	0.201347	671.934				1879	0.110456	0.699493	33.3374	0.43038	0.299951	0.20199	717.925				1879	0.107121	0.699934	33.5646	0.599437	0.299708	0.200204	695.189
1880	0.106651	0.699903	33.4198	0.49653	0.299973	0.20129	638.629				1880	0.105843	0.69944	33.34	0.433774	0.299867	0.201938	686.489				1880	0.105622	0.699803	33.5001	0.604851	0.29993	0.200332	683.534
1881	0.106395	0.699779	33.4527	0.496361	0.299997	0.201424	666.476				1881	0.106711	0.699299	33.34	0.429956	0.299969	0.20158	688.111				1881	0.104257	0.699925	33.4917	0.598978	0.299794	0.200303	646.714
1882	0.10446	0.699821	33.3479	0.496366	0.299943	0.201842	652.865				1882	0.108722	0.699339	33.3407	0.432307	0.299987	0.201282	667.166				1882	0.102628	0.699812	33.5491	0.598302	0.299982	0.200073	605.571
1883	0.103389	0.69991	33.3364	0.496275	0.299975	0.201528	655.237				1883	0.105992	0.698969	33.3382	0.427497	0.299915	0.200732	660.091				1883	0.10636	0.699672	33.457	0.598365	0.299988	0.20051	621.067
1884	0.10024	0.699925	33.3799	0.496407	0.299962	0.201885	613.212				1884	0.100404	0.698373	33.3356	0.426205	0.299824	0.200773	654.998				1884	0.105577	0.699952	33.4386	0.598071	0.299979	0.200035	656.624
1885	0.097398	0.699864	33.3505	0.496276	0.299798	0.201974	638.373				1885	0.107264	0.699956	33.3489	0.428269	0.299974	0.201112	597.188				1885	0.107818	0.699738	33.4791	0.597621	0.299957	0.200228	660.282
1886	0.101862	0.699596	33.3497	0.496246	0.2999	0.202722	577.565				1886	0.106873	0.69998	33.3585	0.429286	0.299936	0.201817	687.941				1886	0.106579	0.699926	33.4293	0.595429	0.299835	0.200068	637.146
1887	0.102435	0.699953	33.352	0.495977	0.29999	0.202565	600.66				1887	0.107305	0.699862	33.3352	0.429207	0.299925	0.201797	666.235				1887	0.106927	0.699955	33.4459	0.595939	0.299604	0.200078	656.855
1888	0.094855	0.699914	33.3751	0.496564	0.299989	0.202143	604.488				1888	0.109813	0.699422	33.3424	0.432659	0.299988	0.200653	693.814				1888	0.107261	0.699955	33.4044	0.594347	0.299953	0.200035	717.265
1889	0.0934299	0.699739	33.3843	0.49643	0.299828	0.201968	557.345				1889	0.11129	0.699549	33.3402	0.432685	0.299996	0.200739	674.589				1889	0.106852	0.699965	33.3825	0.593006	0.299942	0.200505	644.676
1890	0.0999042	0.699912	33.3825	0.496633	0.299444	0.20274	571.605				1890	0.110402	0.699968	33.3365	0.432047	0.299896	0.201626	723.454				1890	0.107779	0.699555	33.4042	0.595885	0.299999	0.201185	659.058
1891	0.101451	0.699959	33.3678	0.496402	0.29998	0.202878	617.359				1891	0.109135	0.699935	33.3409	0.431253	0.299914	0.201748	705				1891	0.107394	0.699454	33.3904	0.594389	0.299981	0.200019	674.61
1892	0.102837	0.699872	33.3791	0.495957	0.299982	0.202953	639.369				1892	0.110287	0.699848	33.3387	0.437676	0.299985	0.202218	654.581				1892	0.107208	0.699152	33.3854	0.594682	0.299965	0.200036	683.472
1893	0.101889	0.699821	33.3754	0.495695	0.3	0.201942	691.482				1893	0.109947	0.699674	33.3454	0.441052	0.299946	0.202057	678.883				1893	0.106494	0.697933	33.3759	0.593757	0.299997	0.200016	651.906
1894	0.104445	0.699954	33.3842	0.49641	0.299938	0.201938	652.094				1894	0.109337	0.69983	33.3368	0.444502	0.299955	0.202525	673.689				1894	0.106764	0.697759	33.366	0.593151	0.3	0.2	692.71
1895	0.104785	0.699936	33.3703	0.498101	0.299985	0.201868	632.566				1895	0.108534	0.699387	33.3368	0.443784	0.299988	0.206303	687.217				1895	0.106885	0.697764	33.3514	0.591925	0.299979	0.200052	691.739
1896	0.103269	0.699893	33.4143	0.497383	0.299843	0.201511	617.001				1896	0.10913	0.699926	33.3426	0.442467	0.299909	0.206309	650.814				1896	0.10736	0.698044	33.3553	0.593423	0.299977	0.200024	674.837
1897	0.104447	0.69998	33.4072	0.49711	0.299687	0.201837	657.327				1897	0.109234	0.699931	33.3446	0.440319	0.29999	0.206021	666.676				1897	0.107548	0.697713	33.3854	0.592839	0.299981	0.200012	670.158
1898	0.103344	0.699959	33.3415	0.497987	0.299988	0.202847	669.085				1898	0.104196	0.699747	33.3414	0.438751	0.299932	0.206162	645.98				1898	0.105276	0.697637	33.3684	0.591842	0.299867	0.200478	690.783
1899	0.105385	0.699945	33.345	0.495969	0.299977	0.203175	654.321				1899	0.105801	0.699827	33.3455	0.433321	0.299834	0.205186	701.546				1899	0.105	0.69851	33.3426	0.592163	0.299827	0.200667	691.48
1900	0.10667	0.699843	33.3521	0.495773	0.299991	0.20423	663.991				1900	0.105664	0.699888	33.3396	0.431253	0.299989	0.205891	635.634				1900	0.104608	0.697025	33.3366	0.592625	0.299571	0.201312	635.505
1901	0.104631	0.699947	33.3444	0.495528	0.299989	0.205823	626.509				1901	0.106022	0.699948	33.3359	0.436736	0.299964	0.205601	630.472				1901	0.101676	0.696232	33.3418	0.593107	0.299925	0.200943	637.195
1902	0.106488	0.69989	33.3381	0.494901	0.299974	0.203883	639.519				1902	0.105208	0.699738	33.3391	0.439763	0.299987	0.205742	663.379				1902	0.100834	0.698477	33.3433	0.593571	0.299985	0.200612	624.706
1903	0.106188	0.6997	33.3352	0.494798	0.299759	0.203401	648.709				1903	0.10304	0.699364	33.3457	0.437075	0.299959	0.205809	641.474				1903	0.0968208	0.699027	33.3369	0.593345	0.299941	0.202172	598.479
1904	0.105998	0.699576	33.3421	0.494284	0.299759	0.203243	733.939				1904	0.105845	0.699845	33.3611	0.441129	0.299935	0.206096	603.448				1904	0.101294	0.699449	33.3434	0.594434	0.299921	0.200004	578.462
1905	0.106149	0.699497	33.3419	0.496878	0.299583	0.202343	652.058				1905	0.105735	0.69996	33.3784	0.440282	0.299972	0.205784	641.079				1905	0.100571	0.699892	33.3386	0.59463	0.299651	0.200107	598.813
1906	0.10375	0.69867	33.3369	0.496197	0.299087	0.2025	637.436				1906	0.106042	0.699886	33.3377	0.442024	0.299958	0.205442	620.192				1906	0.102224	0.699932	33.339	0.594077	0.299979	0.200257	634.595
1907	0.103872	0.699925	33.3402	0.496336	0.299486	0.201794	656.768				1907	0.106435	0.699425	33.3432	0.443047	0.299959	0.205739	644.894				1907	0.105254	0.699873	33.3493	0.592843	0.299929	0.200069	685.077
1908	0.102576	0.699736	33.3416	0.495901	0.299856	0.201664	603.562				1908	0.106526	0.699861	33.344	0.447825	0.299991	0.206011	613.568				1908	0.105655	0.699934	33.3659	0.592638	0.299922	0.200013	639.461
1909	0.102858	0.699548	33.3359	0.496514	0.299528	0.201395	617.641				1909	0.103626	0.699909	33.3361	0.44314	0.299988	0.206336	696.444				1909	0.106599	0.699894	33.4269	0.591764	0.299873	0.200039	686.175
1910	0.106645	0.699772	33.3402	0.496369	0.299564	0.202255	640.875				1910	0.105394	0.699664	33.3463	0.439981	0.299967	0.2048	664.432				1910	0.107713	0.699888	33.4432	0.592079	0.299893	0.200028	665.227
1911	0.106698	0.699349	33.3465	0.49607	0.299619	0.20128	693.091				1911	0.104451	0.699486	33.3478	0.438991	0.299858	0.205096	639.713				1911	0.108021	0.699917	33.4917	0.59199	0.299995	0.200111	634.586
1912	0.106657	0.698422	33.3378	0.49639	0.299703	0.20199	699.259				1912	0.10454	0.699433	33.3443	0.436594	0.299892	0.205263	642.223				1912	0.107214	0.699833	33.5149	0.592044	0.299899	0.200037	656.967
1913	0.105538	0.699909	33.3402	0.496461	0.299605	0.20372	633.412				1913	0.10396	0.699009	33.337	0.446107	0.299928	0.205733	689.98				1913	0.10426	0.699848	33.5676	0.59192	0.299949	0.200031	680.13
1914	0.106624	0.699884	33.3417	0.496305	0.299283	0.201598	653.387				1914	0.105642	0.699186	33.3609	0.442977	0.299938	0.205421	616.71				1914	0.104347	0.699761	33.4604	0.592138	0.299455	0.200045	632.591
1915	0.106824	0.699952	33.3366	0.496978	0.299269	0.201249	680.682				1915	0.106877	0.699273	33.3482	0.448157	0.299981	0.205758	669.173				1915	0.105858	0.699411	33.4102	0.593477	0.299966	0.200495	647.654
1916	0.105958	0.699938	33.3447	0.496315	0.299533	0.201251	637.882				1916	0.106115	0.699334	33.3685	0.450047	0.3	0.206771	656.108				1916	0.106444	0.699858	33.3622	0.594524	0.299996	0.201151	599.445
1917	0.106619	0.699964	33.3463	0.496404	0.299385	0.201369	655.287				1917	0.106111	0.699907	33.3861	0.447302	0.299972	0.205967	671.536				1917	0.106602	0.69971	33.3673	0.593558	0.299948	0.200976	693.915
1918	0.106319	0.699948	33.3376	0.496637	0.299556	0.201319	709.643				1918	0.105603	0.699863	33.405	0.445841	0.3	0.205081	679.204				1918	0.102564	0.699088	33.407	0.592109	0.299985	0.200276	671.702
1919	0.10677	0.699839	33.3407	0.497116	0.299569	0.201277	675.632				1919	0.104679	0.69995	33.4065	0.439878	0.3	0.205757	637.755				1919	0.106165	0.699829	33.459	0.592285	0.29991	0.201222	624.352
1920	0.104225	0.699913	33.3371	0.496889	0.299438	0.201262	655.057				1920	0.104582	0.69983	33.4343	0.444072	0.3	0.204339	626.929				1920	0.102622	0.699798	33.3686	0.592089	0.299957	0.201462	627.686
1921	0.103309	0.699935	33.351	0.498633	0.299399	0.201357	656.197				1921	0.104455	0.699886	33.3941	0.444784	0.299945	0.204755	677.698				1921	0.10498	0.699469	33.3436	0.592008	0.299579	0.20061	612.666
1922	0.106655	0.699823	33.346	0.496486	0.298695	0.201282	680.644				1922	0.103199	0.699851	33.412	0.443826	0.299898	0.20496	622.627				1922	0.105035	0.698065	33.3388	0.59155	0.299968	0.200168	645.698
1923	0.106328	0.699906	33.349	0.496357	0.298866	0.201235	673.447				1923	0.10035	0.699958	33.5106	0.437403	0.299993	0.205703	587.115				1923	0.10152	0.699219	33.3378	0.591943	0.299965	0.200235	661.796
1924	0.105676	0.699588	33.3481	0.496429	0.298994	0.201219	649.199				1924	0.10068	0.699886	33.4575	0.44374	0.299961	0.206808	686.171				1924	0.0999035	0.699923	33.3474	0.591925	0.299988	0.200027	646.828
1925	0.106283	0.69943	33.3459	0.496475	0.299026	0.201236	661.867				1925	0.102177	0.699812	33.4636	0.447262	0.299973	0.207447	616.66				1925	0.102347	0.699825	33.3643	0.592038	0.299938	0.200009	606.792
1926	0.106214	0.698666	33.3501	0.496396	0.29884	0.201269	670.912				1926	0.102811	0.699792	33.5036	0.448958	0.299995	0.207403	625.781				1926	0.10866	0.699887	33.3421	0.59207	0.299842	0.200052	683.22
1927	0.105381	0.698531	33.3439	0.496017	0.298596	0.20133	649.778				1927	0.10281	0.699367	33.4961	0.441404	0.299893	0.207737	631.131				1927	0.108221	0.699977	33.367	0.592243	0.299962	0.200006	703.095
1928	0.106919	0.698942	33.3623	0.49636	0.298509	0.201134	715.42				1928	0.101706	0.698514	33.4652	0.442231	0.299927	0.208306	656.459				1928	0.109	0.699955	33.3411	0.592004	0.299988	0.200017	699.575
1929	0.10677	0.698267	33.3528	0.496717	0.299232	0.201214	687.167				1929	0.100981	0.699261	33.4521	0.440131	0.299816	0.210069	583.103				1929	0.107719	0.699485	33.3397	0.592303	0.29992	0.200044	664.903
1930	0.106893	0.698723	33.3515	0.496772	0.299221	0.201179	614.28				1930	0.0941932	0.699849	33.5014	0.444037	0.299987	0.21204	634.845				1930	0.105746	0.699908	33.3396	0.591911	0.299722	0.201005	623.165
1931	0.106414	0.698651	33.3374	0.497061	0.298804	0.201207	679.783				1931	0.101615	0.699178	33.5406	0.446894	0.299995	0.211528	579.533				1931	0.105759	0.699805	33.3619	0.589827	0.299601	0.201311	674.015
1932	0.10413	0.699601	33.3423	0.496364	0.299061	0.201183	666.294				1932	0.0992482	0.698424	33.4939	0.450161	0.299985	0.212827	595.875				1932	0.110811	0.699803	33.3413	0.586307	0.299108	0.200121	643.983
1933	0.105507	0.699783	33.3639	0.496178	0.297955	0.201239	675.529				1933	0.0994502	0.698257	33.5399	0.454066	0.299989	0.210476	632.996				1933	0.108927	0.699599	33.3377	0.583851	0.299886	0.20025	691.332
1934	0.10663	0.699959	33.409	0.495922	0.298118	0.201245	608.656				1934	0.102003	0.699912	33.5481	0.455601	0.299962	0.21	605.653				1934	0.110135	0.699767	33.3394	0.582907	0.299849	0.200084	644.835
1935	0.106333	0.69992	33.3347	0.4959	0.298935	0.201215	659.002				1935	0.10019	0.699865	33.4718	0.462589	0.3	0.209244	578.023				1935	0.111328	0.699591	33.3508	0.592713	0.299996	0.200171	638.125
1936	0.105079	0.699927	33.3484	0.494549	0.297305	0.201199	667.759				1936	0.102841	0.699888	33.4939	0.45876	0.299961	0.209365	625.259				1936	0.10988	0.699547	33.3875	0.592705	0.299976	0.200049	734.985
1937	0.106065	0.699895	33.334	0.494624	0.297791	0.20146	653.766				1937	0.10633	0.699892	33.3884	0.467822	0.299694	0.208636	651.43				1937	0.110669	0.699794	33.3396	0.592377	0.299847	0.200013	698.835
1938	0.102129	0.699957	33.3432	0.494337	0.298864	0.201342	658.888				1938	0.102598	0.699834	33.3579	0.452971	0.299237	0.208489	599.339				1938	0.107302	0.699671	33.3356	0.59213	0.299965	0.2	659.65
1939	0.106047	0.699705	33.4059	0.49431	0.299379	0.201483	641.145				1939	0.101911	0.699926	33.3427	0.451662	0.299167	0.208238	595.661				1939	0.10823	0.699836	33.341	0.592053	0.299932	0.200011	691.73
1940	0.106337	0.699808	33.4042	0.494488	0.299954	0.201573	699.563				1940	0.102706	0.699866	33.3406	0.447845	0.299543	0.207807	640.743				1940	0.10828	0.699301	33.3559	0.592332	0.299963	0.20006	656.992
1941	0.106505	0.699933	33.4272	0.493976	0.299987	0.201282	631.934				1941	0.102347	0.699656	33.338	0.450546	0.299548	0.208078	650.448				1941	0.109503	0.699572	33.3524	0.592192	0.299994	0.200089	636.84
1942	0.105098	0.699902	33.4216	0.493697	0.299992	0.2014	665.633				1942	0.0989852	0.699936	33.3404	0.447602	0.299683	0.208179	612.292				1942	0.110757	0.699483	33.3409	0.592108	0.299961	0.200099	658.975
1943	0.104543	0.699946	33.3969	0.494284	0.29999	0.201347	661.353				1943	0.098649	0.699754	33.3491	0.448612	0.299287	0.208015	571.931				1943	0.111937	0.699747	33.3613	0.592403	0.299999	0.200324	685.091
1944	0.101747	0.699904	33.4194	0.493235	0.29999	0.201558	671.309				1944	0.0961136	0.69994	33.3542	0.446041	0.299975	0.207811	602.41				1944	0.111599	0.699873	33.3407	0.591852	0.299949	0.200449	749.734
1945	0.105825	0.699838	33.4153	0.494218	0.299945	0.201603	683.823				1945	0.100077	0.699804	33.339	0.451109	0.299957	0.207782	553.985				1945	0.111556	0.699228	33.3447	0.592598	0.299955	0.200076	686.537
1946	0.106405	0.699488	33.3934	0.492401	0.299947	0.201222	672.826				1946	0.101634	0.699867	33.3381	0.451621	0.299792	0.207714	620.533				1946	0.112617	0.699591	33.3774	0.592443	0.299976	0.200031	713.619
1947	0.105948	0.699411	33.4024	0.490154	0.299925	0.201245	662.558				1947	0.104831	0.699893	33.3814	0.452568	0.3	0.208405	630.825				1947	0.107792	0.699412	33.3703	0.593172	0.299987	0.200093	702.321
1948	0.104934	0.699853	33.3405	0.489553	0.299974	0.201277	640.44				1948	0.104229	0.699915	33.4124	0.450858	0.299939	0.208275	661.586				1948	0.112242	0.699202	33.3646	0.592527	0.299964	0.200218	703.865
1949	0.10115	0.699787	33.3399	0.486101	0.3	0.201264	665.76				1949	0.101198	0.69977	33.5151	0.439374	0.299966	0.208051	666.306				1949	0.113649	0.699941	33.4113	0.593985	0.299977	0.200465	691.598
1950	0.101027	0.699672	33.336	0.483684	0.299981	0.201258	616.912				1950	0.104068	0.699912	33.4547	0.438952	0.299991	0.207632	619.351				1950	0.11113	0.699966	33.4508	0.597229	0.299979	0.200786	674.668
1951	0.101742	0.699928	33.3394	0.484129	0.299779	0.201226	632.557				1951	0.104355	0.699722	33.4675	0.440204	0.29999	0.207435	615.744				1951	0.110546	0.699846	33.4268	0.590831	0.299989	0.200046	734.501
1952	0.0965845	0.699799	33.3371	0.478459	0.299905	0.201282	634.978				1952	0.104418	0.699733	33.3359	0.447167	0.299943	0.206613	634.717				1952	0.110653	0.699937	33.433	0.591182	0.299951	0.200606	725.254
1953	0.100194	0.699734	33.3392	0.481868	0.299492	0.201251	641.503				1953	0.10197	0.699796	33.3378	0.438823	0.299876	0.206922	665.162				1953	0.105257	0.699943	33.4397	0.592776	0.299998	0.200035	664.968
1954	0.0997742	0.699847	33.3378	0.4808	0.299627	0.201291	624.132				1954	0.102118	0.699705	33.3354	0.438948	0.299689	0.207289	652.968				1954	0.111528	0.699808	33.4561	0.593014	0.299885	0.200013	716.2
1955	0.0989518	0.699875	33.3432	0.477201	0.299938	0.201258	596.198				1955	0.0965152	0.698936	33.3431	0.432451	0.299989	0.207439	611.089				1955	0.112163	0.699934	33.4017	0.593253	0.299978	0.200109	717.283
1956	0.10045	0.699802	33.3661	0.472099	0.299972	0.201277	625.916				1956	0.0986603	0.699149	33.3444	0.433837	0.3	0.206963	623.026				1956	0.110217	0.699949	33.3976	0.592735	0.299926	0.200434	728.288
1957	0.106998	0.699818	33.3375	0.469579	0.299821	0.201391	637.165				1957	0.0954026	0.699921	33.3646	0.42889	0.299986	0.206324	592.263				1957	0.111435	0.699956	33.3714	0.592969	0.299674	0.200758	680.22
1958	0.107267	0.699961	33.3402	0.464048	0.299992	0.201622	701.165				1958	0.095237	0.699754	33.3444	0.422678	0.299993	0.206033	551.471				1958	0.111954	0.699944	33.3384	0.592242	0.299957	0.201719	713.762
1959	0.104854	0.699924	33.3629	0.461615	0.299979	0.201301	681.474				1959	0.0952674	0.699822	33.3396	0.424015	0.29997	0.206673	596.75				1959	0.112194	0.699902	33.3389	0.591925	0.299988	0.200081	680.216
1960	0.104727	0.699921	33.3485	0.456219	0.299874	0.201295	644.917				1960	0.0982299	0.699695	33.3414	0.420463	0.29998	0.206744	580.688				1960	0.111768	0.699876	33.3392	0.590128	0.299968	0.200054	665.727
1961	0.105991	0.699954	33.3552	0.447939	0.299969	0.201198	622.328				1961	0.0981445	0.699669	33.3392	0.42065	0.299891	0.207081	606.089				1961	0.11279	0.699966	33.3375	0.589812	0.299914	0.200002	694.884
1962	0.106691	0.699965	33.3712	0.443063	0.299949	0.20129	651.845				1962	0.100994	0.699724	33.3649	0.421454	0.299959	0.20783	639.432				1962	0.112182	0.699853	33.3469	0.588672	0.299929	0.200017	718.802
1963	0.107047	0.69988	33.3994	0.43619	0.299829	0.201394	681.951				1963	0.101007	0.69991	33.3364	0.421957	0.299906	0.206904	564.656				1963	0.110524	0.699937	33.3465	0.588841	0.299911	0.200027	699.693
1964	0.106651	0.699963	33.4169	0.434018	0.299734	0.201419	672.466				1964	0.0975102	0.699607	33.3363	0.421921	0.299831	0.206683	632.366				1964	0.110047	0.699991	33.3486	0.587111	0.299985	0.200022	662.579
1965	0.106548	0.699803	33.4194	0.430866	0.299742	0.201288	702.194				1965	0.0994875	0.699855	33.3451	0.419807	0.299949	0.205831	597.741				1965	0.110916	0.699822	33.3627	0.587561	0.299924	0.200053	702.544
1966	0.105932	0.699352	33.432	0.434104	0.299626	0.201275	700.333				1966	0.102661	0.699898	33.3528	0.419436	0.299994	0.206009	659.509				1966	0.110312	0.699485	33.3623	0.58716	0.299978	0.20002	688.723
1967	0.106268	0.6995	33.4206	0.435002	0.299838	0.201408	663.1				1967	0.102216	0.699851	33.3445	0.419174	0.299971	0.206205	635.229				1967	0.107224	0.699852	33.3484	0.586623	0.299989	0.200031	683.927
1968	0.105355	0.698136	33.4181	0.43272	0.299981	0.201283	677.766				1968	0.101923	0.699765	33.3447	0.419495	0.299993	0.206601	626.237				1968	0.105144	0.699841	33.3628	0.585635	0.299931	0.200001	638.645
1969	0.10146	0.69586	33.4209	0.434705	0.299966	0.201248	641.24				1969	0.100507	0.699958	33.3356	0.418322	0.299989	0.206096	628.719				1969	0.102687	0.699896	33.3399	0.582685	0.299944	0.200006	677.608
1970	0.106258	0.695086	33.4279	0.434189	0.299894	0.201252	638.376				1970	0.0998896	0.699761	33.3394	0.418852	0.299948	0.206566	591.427				1970	0.101457	0.699864	33.3399	0.586195	0.299914	0.200029	614.576
1971	0.106294	0.695754	33.4276	0.439746	0.299624	0.201266	657.019				1971	0.101918	0.699676	33.3366	0.41843	0.299953	0.206358	603.351				1971	0.0971062	0.699688	33.339	0.588129	0.299794	0.2	586.562
1972	0.106164	0.695458	33.4251	0.436607	0.299589	0.201261	677.475				1972	0.102478	0.699833	33.338	0.419299	0.299948	0.206207	628.34				1972	0.0935298	0.699923	33.3537	0.591288	0.299957	0.200039	584.705
1973	0.103479	0.696102	33.4269	0.439248	0.299984	0.201297	642.098				1973	0.101104	0.6996	33.3443	0.419522	0.299913	0.20575	646.684				1973	0.0984768	0.699732	33.3439	0.592628	0.29997	0.200399	612.762
1974	0.100132	0.698596	33.383	0.45081	0.29999	0.20126	602.592				1974	0.10232	0.699448	33.3378	0.419593	0.299354	0.206637	609.802				1974	0.0986454	0.698901	33.3539	0.592589	0.299866	0.200313	577.456
1975	0.104946	0.698899	33.3836	0.454892	0.29989	0.201488	670.202				1975	0.10129	0.69987	33.3393	0.418833	0.299989	0.204758	613.175				1975	0.0992042	0.699903	33.4031	0.593153	0.299991	0.200488	634.799
1976	0.104926	0.699129	33.3827	0.461235	0.299986	0.202588	683.253				1976	0.099984	0.699939	33.3784	0.419149	0.29996	0.205734	607.684				1976	0.1039	0.69969	33.3871	0.59144	0.299967	0.200053	627.095
1977	0.103565	0.698163	33.3874	0.456219	0.299847	0.201688	640.271				1977	0.0995977	0.699852	33.3659	0.418845	0.299775	0.204626	594.528				1977	0.101297	0.69965	33.3967	0.590714	0.299901	0.200083	639.831
[truncated: 3,023 more rows]

## Sheet: Lower
1											Cyan											Gray
[truncated: 2,001 more rows]
