# Supplementary material for: Simulations reveal challenges to artificial community selection and possible strategies for success
Source: PLoS Biol. 2019 Jun 25;17(6):e3000295. doi: 10.1371/journal.pbio.3000295 (PMC6658139; doi:10.1371/journal.pbio.3000295)
Supplement: S6 Data — (XLSX) [file pbio.3000295.s063.xlsx]

## Sheet: S9
1						cyan						gray
cycle #	average selected fp	average selected P(T)				cycle #	average selected fp	average selected P(T)				cycle #	average selected fp	average selected P(T)
1	0.129629	806.996				1	0.128732	786.311				1	0.129261	804.255
2	0.125641	588.371				2	0.128494	533.329				2	0.129686	777.117
3	0.128799	660.855				3	0.128299	645.254				3	0.128077	737.842
4	0.124239	495.845				4	0.127246	582.633				4	0.127739	705.552
5	0.119478	515.489				5	0.125066	590.921				5	0.129477	553.936
6	0.11993	661.166				6	0.119109	625.539				6	0.127836	648.458
7	0.105911	543.687				7	0.109983	525				7	0.128348	533.036
8	0.0836953	447.215				8	0.0934113	376.315				8	0.128587	504.399
9	0.067287	286.753				9	0.0916417	477.119				9	0.126607	615.649
10	0.0472624	275.27				10	0.069054	365.238				10	0.11765	596.748
11	0.0246864	130.034				11	0.0544847	281.734				11	0.114398	633.961
12	0.00759854	34.9937				12	0.0365728	193.114				12	0.122933	529.536
13	0.00734208	32.3169				13	0.0150628	83.9368				13	0.113087	650.661
14	0.00357899	14.8185				14	0.0108799	59.229				14	0.112694	461.851
15	0.00191218	9.48891				15	0.00969157	46.8918				15	0.0999676	423.588
16	0.00152403	6.58432				16	0.00390692	22.0603				16	0.0806797	428.786
17	0	0				17	0.00425558	24.6947				17	0.0666984	397.333
18	0	0				18	0.0030045	14.2258				18	0.0274187	150.367
19	0	0				19	0.0036548	19.7041				19	0.0149219	75.0824
20	0	0				20	0.00166016	6.81176				20	0.0108216	60.7652
21	0	0				21	0.000677159	2.53696				21	0.00817633	38.317
22	0	0				22	0	0				22	0.00427064	22.6831
23	0	0				23	0	0				23	0.00487319	31.1382
24	0	0				24	0	0				24	0.00210727	10.2376
25	0	0				25	0	0				25	0.000716897	2.27377
26	0	0				26	0	0				26	0	0
27	0	0				27	0	0				27	0	0
28	0	0				28	0	0				28	0	0
29	0	0				29	0	0				29	0	0
30	0	0				30	0	0				30	0	0
31	0	0				31	0	0				31	0	0
32	0	0				32	0	0				32	0	0
33	0	0				33	0	0				33	0	0
34	0	0				34	0	0				34	0	0
35	0	0				35	0	0				35	0	0
36	0	0				36	0	0				36	0	0
37	0	0				37	0	0				37	0	0
38	0	0				38	0	0				38	0	0
39	0	0				39	0	0				39	0	0
40	0	0				40	0	0				40	0	0
41	0	0				41	0	0				41	0	0
42	0	0				42	0	0				42	0	0
43	0	0				43	0	0				43	0	0
44	0	0				44	0	0				44	0	0
45	0	0				45	0	0				45	0	0
46	0	0				46	0	0				46	0	0
47	0	0				47	0	0				47	0	0
48	0	0				48	0	0				48	0	0
49	0	0				49	0	0				49	0	0
50	0	0				50	0	0				50	0	0
51	0	0				51	0	0				51	0	0
52	0	0				52	0	0				52	0	0
53	0	0				53	0	0				53	0	0
54	0	0				54	0	0				54	0	0
55	0	0				55	0	0				55	0	0
56	0	0				56	0	0				56	0	0
57	0	0				57	0	0				57	0	0
58	0	0				58	0	0				58	0	0
59	0	0				59	0	0				59	0	0
60	0	0				60	0	0				60	0	0
61	0	0				61	0	0				61	0	0
62	0	0				62	0	0				62	0	0
63	0	0				63	0	0				63	0	0
64	0	0				64	0	0				64	0	0
65	0	0				65	0	0				65	0	0
66	0	0				66	0	0				66	0	0
67	0	0				67	0	0				67	0	0
68	0	0				68	0	0				68	0	0
69	0	0				69	0	0				69	0	0
70	0	0				70	0	0				70	0	0
71	0	0				71	0	0				71	0	0
72	0	0				72	0	0				72	0	0
73	0	0				73	0	0				73	0	0
74	0	0				74	0	0				74	0	0
75	0	0				75	0	0				75	0	0
76	0	0				76	0	0				76	0	0
77	0	0				77	0	0				77	0	0
78	0	0				78	0	0				78	0	0
79	0	0				79	0	0				79	0	0
80	0	0				80	0	0				80	0	0
81	0	0				81	0	0				81	0	0
82	0	0				82	0	0				82	0	0
83	0	0				83	0	0				83	0	0
84	0	0				84	0	0				84	0	0
85	0	0				85	0	0				85	0	0
86	0	0				86	0	0				86	0	0
87	0	0				87	0	0				87	0	0
88	0	0				88	0	0				88	0	0
89	0	0				89	0	0				89	0	0
90	0	0				90	0	0				90	0	0
91	0	0				91	0	0				91	0	0
92	0	0				92	0	0				92	0	0
93	0	0				93	0	0				93	0	0
94	0	0				94	0	0				94	0	0
95	0	0				95	0	0				95	0	0
96	0	0				96	0	0				96	0	0
97	0	0				97	0	0				97	0	0
98	0	0				98	0	0				98	0	0
99	0	0				99	0	0				99	0	0
100	0	0				100	0	0				100	0	0
101	0	0				101	0	0				101	0	0
102	0	0				102	0	0				102	0	0
103	0	0				103	0	0				103	0	0
104	0	0				104	0	0				104	0	0
105	0	0				105	0	0				105	0	0
106	0	0				106	0	0				106	0	0
107	0	0				107	0	0				107	0	0
108	0	0				108	0	0				108	0	0
109	0	0				109	0	0				109	0	0
110	0	0				110	0	0				110	0	0
111	0	0				111	0	0				111	0	0
112	0	0				112	0	0				112	0	0
113	0	0				113	0	0				113	0	0
114	0	0				114	0	0				114	0	0
115	0	0				115	0	0				115	0	0
116	0	0				116	0	0				116	0	0
117	0	0				117	0	0				117	0	0
118	0	0				118	0	0				118	0	0
119	0	0				119	0	0				119	0	0
120	0	0				120	0	0				120	0	0
121	0	0				121	0	0				121	0	0
122	0	0				122	0	0				122	0	0
123	0	0				123	0	0				123	0	0
124	0	0				124	0	0				124	0	0
125	0	0				125	0	0				125	0	0
126	0	0				126	0	0				126	0	0
127	0	0				127	0	0				127	0	0
128	0	0				128	0	0				128	0	0
129	0	0				129	0	0				129	0	0
130	0	0				130	0	0				130	0	0
131	0	0				131	0	0				131	0	0
132	0	0				132	0	0				132	0	0
133	0	0				133	0	0				133	0	0
134	0	0				134	0	0				134	0	0
135	0	0				135	0	0				135	0	0
136	0	0				136	0	0				136	0	0
137	0	0				137	0	0				137	0	0
138	0	0				138	0	0				138	0	0
139	0	0				139	0	0				139	0	0
140	0	0				140	0	0				140	0	0
141	0	0				141	0	0				141	0	0
142	0	0				142	0	0				142	0	0
143	0	0				143	0	0				143	0	0
144	0	0				144	0	0				144	0	0
145	0	0				145	0	0				145	0	0
146	0	0				146	0	0				146	0	0
147	0	0				147	0	0				147	0	0
148	0	0				148	0	0				148	0	0
149	0	0				149	0	0				149	0	0
150	0	0				150	0	0				150	0	0
151	0	0				151	0	0				151	0	0
152	0	0				152	0	0				152	0	0
153	0	0				153	0	0				153	0	0
154	0	0				154	0	0				154	0	0
155	0	0				155	0	0				155	0	0
156	0	0				156	0	0				156	0	0
157	0	0				157	0	0				157	0	0
158	0	0				158	0	0				158	0	0
159	0	0				159	0	0				159	0	0
160	0	0				160	0	0				160	0	0
161	0	0				161	0	0				161	0	0
162	0	0				162	0	0				162	0	0
163	0	0				163	0	0				163	0	0
164	0	0				164	0	0				164	0	0
165	0	0				165	0	0				165	0	0
166	0	0				166	0	0				166	0	0
167	0	0				167	0	0				167	0	0
168	0	0				168	0	0				168	0	0
169	0	0				169	0	0				169	0	0
170	0	0				170	0	0				170	0	0
171	0	0				171	0	0				171	0	0
172	0	0				172	0	0				172	0	0
173	0	0				173	0	0				173	0	0
174	0	0				174	0	0				174	0	0
175	0	0				175	0	0				175	0	0
176	0	0				176	0	0				176	0	0
177	0	0				177	0	0				177	0	0
178	0	0				178	0	0				178	0	0
179	0	0				179	0	0				179	0	0
180	0	0				180	0	0				180	0	0
181	0	0				181	0	0				181	0	0
182	0	0				182	0	0				182	0	0
183	0	0				183	0	0				183	0	0
184	0	0				184	0	0				184	0	0
185	0	0				185	0	0				185	0	0
186	0	0				186	0	0				186	0	0
187	0	0				187	0	0				187	0	0
188	0	0				188	0	0				188	0	0
189	0	0				189	0	0				189	0	0
190	0	0				190	0	0				190	0	0
191	0	0				191	0	0				191	0	0
192	0	0				192	0	0				192	0	0
193	0	0				193	0	0				193	0	0
194	0	0				194	0	0				194	0	0
195	0	0				195	0	0				195	0	0
196	0	0				196	0	0				196	0	0
197	0	0				197	0	0				197	0	0
198	0	0				198	0	0				198	0	0
199	0	0				199	0	0				199	0	0
200	0	0				200	0	0				200	0	0
