# Supplementary material for: Simulations reveal challenges to artificial community selection and possible strategies for success
Source: PLoS Biol. 2019 Jun 25;17(6):e3000295. doi: 10.1371/journal.pbio.3000295 (PMC6658139; doi:10.1371/journal.pbio.3000295)
Supplement: S7 Data — (XLSX) [file pbio.3000295.s064.xlsx]

## Sheet: Upper
1											Cyan											Gray
cycle #	average selected fp	average selected gM_max	average selected K_MB	average selected K_MR	average selected gH_max	average selected K_HR	average selected P(T)				cycle #	average selected fp	average selected gM_max	average selected K_MB	average selected K_MR	average selected gH_max	average selected K_HR	average selected P(T)				cycle #	average selected fp	average selected gM_max	average selected K_MB	average selected K_MR	average selected gH_max	average selected K_HR	average selected P(T)
1	0.407419	0.69996	33.3433	0.330047	0.299965	0.20007	2544.96				1	0.408369	0.699859	33.3406	0.33002	0.299986	0.200006	2537.17				1	0.406542	0.699841	33.3363	0.330048	0.299949	0.20005	2542.61
2	0.407531	0.699902	33.3343	0.330316	0.299996	0.200022	2349.62				2	0.409024	0.699346	33.3341	0.330653	0.3	0.200053	2358.14				2	0.409192	0.699906	33.3352	0.330002	0.299985	0.200053	2337.85
3	0.407393	0.699905	33.352	0.330049	0.299959	0.200155	2355.62				3	0.409189	0.699885	33.3339	0.330366	0.299937	0.200121	2359.28				3	0.409232	0.69992	33.3449	0.330108	0.299968	0.200015	2372.33
4	0.407659	0.699333	33.3587	0.33005	0.299952	0.200544	2342.83				4	0.408151	0.699945	33.3398	0.330118	0.29983	0.200227	2340.13				4	0.410279	0.69993	33.3379	0.330124	0.299908	0.200029	2358.76
5	0.408516	0.699828	33.3368	0.330258	0.299901	0.200082	2365.19				5	0.406514	0.699897	33.3368	0.330028	0.299885	0.200256	2368.04				5	0.407925	0.69983	33.3364	0.330095	0.299954	0.200057	2401.62
6	0.408952	0.699571	33.341	0.330682	0.299918	0.200002	2362.6				6	0.409483	0.699121	33.3729	0.330053	0.299892	0.200235	2345.43				6	0.410931	0.699822	33.4018	0.330006	0.299941	0.200031	2372.8
7	0.408363	0.699707	33.3382	0.331055	0.299942	0.200023	2372.67				7	0.407422	0.699219	33.3629	0.330215	0.299985	0.200137	2371.1				7	0.410068	0.699619	33.3384	0.330028	0.299981	0.200171	2398.74
8	0.408713	0.699529	33.339	0.330018	0.299983	0.2	2375.01				8	0.404486	0.699188	33.3637	0.330083	0.299992	0.200066	2323.87				8	0.409453	0.699751	33.3338	0.330086	0.299964	0.200008	2417.33
9	0.410069	0.699896	33.3456	0.330037	0.299992	0.200008	2392.88				9	0.407177	0.697471	33.3805	0.330035	0.299987	0.200061	2342.64				9	0.411617	0.699952	33.3397	0.330324	0.3	0.200046	2391.76
10	0.410533	0.699911	33.3419	0.330031	0.299903	0.200015	2362.68				10	0.407097	0.697519	33.3409	0.330088	0.29997	0.200069	2382.17				10	0.409916	0.69999	33.354	0.331399	0.299916	0.200058	2412.27
11	0.409201	0.699787	33.3442	0.330097	0.299854	0.2	2365.89				11	0.408506	0.69886	33.3412	0.330155	0.3	0.2	2392.94				11	0.414001	0.699848	33.3662	0.330058	0.299818	0.200348	2414.61
12	0.409472	0.699472	33.3553	0.330109	0.299983	0.200075	2391.46				12	0.4098	0.698547	33.3379	0.33005	0.299981	0.200047	2311.88				12	0.413278	0.699861	33.3403	0.330003	0.299974	0.200035	2385.34
13	0.408891	0.699949	33.4061	0.330057	0.299987	0.200001	2338.29				13	0.408972	0.699421	33.3424	0.33013	0.299992	0.200047	2386.02				13	0.414882	0.6999	33.3445	0.330017	0.299937	0.200034	2366.41
14	0.406938	0.699916	33.3913	0.330058	0.299977	0.200013	2355.24				14	0.40808	0.699587	33.3412	0.33033	0.299928	0.200003	2383.91				14	0.415158	0.699977	33.3391	0.330018	0.299977	0.200069	2382.59
15	0.40976	0.699887	33.4102	0.330079	0.299945	0.200012	2345.99				15	0.410553	0.698915	33.3577	0.330017	0.299998	0.200024	2368.88				15	0.415054	0.699919	33.3351	0.330018	0.299982	0.200017	2418.92
16	0.412113	0.699857	33.411	0.330046	0.299998	0.200059	2386.9				16	0.408766	0.69995	33.355	0.33001	0.299987	0.200028	2383.2				16	0.41334	0.699885	33.3551	0.330131	0.299959	0.200062	2394.57
17	0.415832	0.699508	33.3834	0.330038	0.299985	0.2	2406.34				17	0.411159	0.699923	33.3858	0.330046	0.299981	0.200013	2382.89				17	0.414237	0.699881	33.3347	0.330917	0.299974	0.200017	2424.51
18	0.416432	0.699984	33.4049	0.330136	0.299856	0.200015	2434.51				18	0.409926	0.699116	33.4256	0.330044	0.29999	0.200003	2400.15				18	0.416162	0.69996	33.3729	0.33131	0.299977	0.20025	2390.08
19	0.418333	0.69993	33.4397	0.330126	0.299963	0.200025	2453.41				19	0.409674	0.699309	33.44	0.330126	0.299915	0.200166	2343.74				19	0.414784	0.699945	33.5037	0.331918	0.299953	0.200399	2423.42
20	0.418908	0.699849	33.4323	0.330255	0.299984	0.200039	2447.37				20	0.408976	0.699994	33.4902	0.330016	0.299977	0.200072	2356.52				20	0.413475	0.699896	33.4235	0.332661	0.299986	0.200873	2424.93
21	0.423018	0.6996	33.5386	0.330071	0.299747	0.20002	2440.66				21	0.408943	0.699808	33.4938	0.330006	0.299998	0.200277	2398.23				21	0.417144	0.699219	33.3922	0.330009	0.29961	0.200063	2424.69
22	0.421982	0.699339	33.5144	0.330171	0.3	0.20037	2454.22				22	0.412182	0.699827	33.6584	0.330023	0.299996	0.200003	2407.51				22	0.418122	0.698912	33.4229	0.330045	0.29991	0.200022	2460.43
23	0.4221	0.699947	33.5598	0.330026	0.299959	0.200387	2499.16				23	0.410276	0.699859	33.6458	0.33004	0.299926	0.200021	2331.97				23	0.417178	0.69926	33.4623	0.331063	0.3	0.200085	2430.75
24	0.420576	0.699808	33.6859	0.330097	0.3	0.201595	2487.61				24	0.411217	0.699959	33.8923	0.330077	0.299907	0.200147	2396.15				24	0.420165	0.699917	33.4444	0.332072	0.299967	0.200111	2458.89
25	0.421772	0.699812	33.7721	0.330075	0.299973	0.201536	2464.6				25	0.410062	0.69985	33.8284	0.330033	0.299968	0.200154	2406.65				25	0.419218	0.699974	33.4242	0.331206	0.299985	0.200416	2473.11
26	0.420989	0.699677	33.7544	0.330161	0.299975	0.201528	2473.7				26	0.41325	0.699783	33.7503	0.33001	0.299987	0.200219	2385.2				26	0.42074	0.699906	33.5004	0.331127	0.299974	0.20016	2426.96
27	0.419863	0.699133	33.8053	0.330007	0.299905	0.200879	2482.95				27	0.410215	0.699574	33.7848	0.330105	0.299983	0.200111	2403.21				27	0.424067	0.699984	33.6247	0.330029	0.3	0.200238	2470.69
28	0.421737	0.699688	33.7594	0.330043	0.299938	0.200867	2471.91				28	0.411638	0.699872	33.8528	0.330338	0.3	0.200056	2375.86				28	0.424685	0.699862	33.5169	0.330033	0.299997	0.200046	2515.84
29	0.41978	0.699874	33.7479	0.330254	0.299861	0.2012	2454.75				29	0.411879	0.699909	33.5973	0.33062	0.299959	0.200002	2417.62				29	0.428234	0.699888	33.407	0.330084	0.299706	0.200056	2520.92
30	0.418014	0.699759	33.7515	0.330003	0.299954	0.201081	2417.87				30	0.409867	0.699981	33.5759	0.331467	0.299929	0.200051	2425.88				30	0.428176	0.699841	33.3695	0.330044	0.299973	0.200252	2549.83
31	0.416114	0.699342	33.7734	0.330005	0.299624	0.201546	2422.97				31	0.410356	0.699944	33.7	0.33082	0.299847	0.20004	2398.21				31	0.430997	0.699992	33.3935	0.330038	0.299985	0.200014	2523.98
32	0.418452	0.699458	33.7257	0.330037	0.299979	0.20003	2448.11				32	0.411487	0.699801	33.7358	0.331242	0.299982	0.2	2408.16				32	0.433082	0.699956	33.4161	0.330063	0.29996	0.200012	2553.14
33	0.420074	0.69996	33.7534	0.330232	0.299981	0.200005	2445.16				33	0.413285	0.69952	33.6431	0.331228	0.299876	0.200039	2408.45				33	0.435876	0.699854	33.3691	0.330072	0.299965	0.200011	2552.34
34	0.418642	0.699959	33.6136	0.330189	0.299933	0.200007	2432.26				34	0.413499	0.699914	33.6485	0.331179	0.299964	0.200036	2386.3				34	0.43709	0.699902	33.3357	0.330015	0.299971	0.200073	2604.32
35	0.41733	0.699985	33.732	0.330007	0.299956	0.2	2456.21				35	0.413512	0.699942	33.5544	0.331157	0.299949	0.200101	2428.02				35	0.435905	0.699829	33.3354	0.330051	0.299993	0.200001	2606.38
36	0.419682	0.699945	33.7024	0.330123	0.299933	0.200037	2460.86				36	0.413849	0.699804	33.9141	0.331291	0.299985	0.200035	2415.02				36	0.436006	0.699741	33.3463	0.330262	0.299878	0.200069	2575.97
37	0.423545	0.699827	33.7329	0.33	0.299982	0.200422	2449.26				37	0.411213	0.699824	34.025	0.331126	0.299984	0.200149	2389.8				37	0.437638	0.699952	33.3648	0.330555	0.299338	0.200048	2586.42
38	0.416444	0.699897	33.7381	0.330046	0.299932	0.200016	2459.41				38	0.41279	0.699945	34.0173	0.332463	0.299962	0.200003	2414.43				38	0.436919	0.699942	33.3373	0.330094	0.299971	0.200106	2609.61
39	0.418846	0.699929	33.841	0.330102	0.299892	0.200003	2426.15				39	0.412035	0.699649	33.8394	0.333122	0.299997	0.200029	2394.7				39	0.436879	0.699853	33.3625	0.330145	0.299988	0.200014	2577.48
40	0.416492	0.699927	33.8658	0.33045	0.299645	0.200031	2432.95				40	0.412464	0.699917	33.7688	0.335426	0.299958	0.200023	2358.78				40	0.44001	0.698723	33.4765	0.330012	0.299925	0.200052	2616.21
41	0.416808	0.699839	33.9536	0.331242	0.2996	0.200012	2430.72				41	0.41263	0.699911	33.8071	0.334462	0.299972	0.200034	2402.39				41	0.440365	0.698891	33.366	0.330024	0.299787	0.200034	2602.04
42	0.416856	0.699896	33.8008	0.330836	0.299596	0.200037	2416.14				42	0.413325	0.699612	33.5528	0.33157	0.299994	0.200065	2383.39				42	0.438191	0.699241	33.3416	0.330066	0.299638	0.200043	2583.24
43	0.419702	0.699666	33.7084	0.330243	0.299406	0.200028	2445.6				43	0.408657	0.699756	33.5633	0.331779	0.299837	0.200022	2398.44				43	0.44176	0.699613	33.3468	0.330079	0.299695	0.200011	2611.59
44	0.420424	0.699778	33.6696	0.330292	0.299722	0.200007	2471.09				44	0.41238	0.699963	33.5075	0.331678	0.299963	0.20001	2391.9				44	0.441162	0.699955	33.3524	0.330227	0.299871	0.200078	2626.31
45	0.419232	0.699972	33.6639	0.330958	0.299852	0.200017	2464.24				45	0.413228	0.699816	33.4486	0.331573	0.299926	0.200029	2394.51				45	0.443214	0.699864	33.3469	0.330207	0.299997	0.200125	2631.45
46	0.421567	0.699846	33.6417	0.330222	0.299799	0.200012	2479.17				46	0.414371	0.699988	33.3858	0.33172	0.299991	0.200268	2426.8				46	0.437607	0.69993	33.3668	0.33037	0.299877	0.200074	2622.41
47	0.420741	0.699373	33.6918	0.330431	0.299714	0.20022	2490.92				47	0.414516	0.699841	33.4178	0.331811	0.299924	0.200157	2410.11				47	0.440555	0.699913	33.3399	0.330062	0.299938	0.200181	2599.46
48	0.422906	0.698742	33.6044	0.330862	0.299819	0.200018	2489.48				48	0.416767	0.699905	33.4093	0.331378	0.299984	0.200079	2420.41				48	0.440961	0.699865	33.3628	0.330142	0.299997	0.200346	2614.84
49	0.425838	0.699315	33.5611	0.330114	0.299962	0.200002	2511.81				49	0.416832	0.699717	33.3737	0.331889	0.299904	0.200048	2438.59				49	0.441528	0.699965	33.338	0.330385	0.299994	0.200145	2610.76
50	0.424447	0.69985	33.5958	0.330149	0.299973	0.20001	2525.32				50	0.41543	0.699809	33.38	0.33177	0.299989	0.200033	2406.62				50	0.441361	0.699699	33.3341	0.330665	0.299987	0.200012	2624.55
51	0.429592	0.699794	33.5563	0.3301	0.299666	0.200005	2509.4				51	0.417338	0.699876	33.4777	0.332151	0.299976	0.200064	2472.79				51	0.441643	0.699232	33.336	0.330174	0.299973	0.200402	2629.95
52	0.427893	0.699743	33.6132	0.330325	0.299393	0.200031	2545.5				52	0.416032	0.699467	33.4703	0.332914	0.299883	0.200137	2449.07				52	0.444821	0.6998	33.342	0.330625	0.299977	0.200073	2633.05
53	0.434642	0.699927	33.5064	0.330358	0.298554	0.200081	2529.13				53	0.415387	0.699938	33.4628	0.333535	0.29998	0.200004	2430.58				53	0.443816	0.699829	33.339	0.331291	0.299928	0.200026	2643.4
54	0.437353	0.699478	33.4339	0.330499	0.299237	0.200033	2575.44				54	0.415825	0.699177	33.4365	0.333017	0.299916	0.200007	2448.83				54	0.442111	0.699923	33.3479	0.331676	0.299963	0.200175	2624
55	0.43699	0.699884	33.4013	0.330017	0.299893	0.200052	2618.2				55	0.416519	0.69943	33.4934	0.33341	0.299987	0.200011	2435.58				55	0.444176	0.699729	33.3371	0.330907	0.29987	0.200021	2607.67
56	0.439974	0.699444	33.3926	0.33009	0.299789	0.2	2571.2				56	0.417524	0.699817	33.3339	0.335353	0.299987	0.200005	2454.93				56	0.444549	0.69995	33.3497	0.330832	0.29992	0.2	2625.57
57	0.437103	0.699619	33.3541	0.330153	0.299962	0.200001	2594.53				57	0.416725	0.699782	33.3462	0.334785	0.299779	0.200025	2455.55				57	0.444589	0.699671	33.3397	0.330579	0.299802	0.200007	2655.25
58	0.440359	0.699922	33.4221	0.330113	0.299932	0.200094	2613.32				58	0.415941	0.699949	33.3364	0.337288	0.299967	0.200066	2437.88				58	0.441905	0.699839	33.3364	0.33007	0.299945	0.200006	2607.28
59	0.440905	0.699925	33.3393	0.33032	0.299995	0.200031	2631.25				59	0.414228	0.699311	33.3365	0.338729	0.299982	0.200007	2453.16				59	0.442982	0.69909	33.3335	0.330287	0.299895	0.200046	2639.47
60	0.440403	0.699871	33.343	0.330012	0.299983	0.200155	2623.76				60	0.415678	0.699969	33.3556	0.336863	0.3	0.2	2419.44				60	0.442838	0.699975	33.3638	0.330396	0.299962	0.2	2631.86
61	0.440937	0.699938	33.3909	0.330088	0.299974	0.200403	2580.44				61	0.414302	0.699991	33.3936	0.336043	0.299858	0.200057	2403.91				61	0.444251	0.699888	33.3656	0.330585	0.299957	0.200026	2624.35
62	0.440765	0.699977	33.3598	0.330256	0.299997	0.200014	2614.46				62	0.416363	0.699966	33.3369	0.334226	0.299958	0.200338	2443.72				62	0.4451	0.699845	33.3354	0.330063	0.299958	0.200001	2635.04
63	0.440073	0.699973	33.3986	0.330104	0.299978	0.200036	2617.52				63	0.417497	0.699946	33.3362	0.335735	0.299967	0.200095	2433.85				63	0.44427	0.699608	33.348	0.330059	0.299961	0.200348	2618.51
64	0.43973	0.699953	33.4679	0.330036	0.3	0.200199	2580.68				64	0.416201	0.699662	33.3494	0.336465	0.29996	0.200347	2419				64	0.443985	0.69935	33.3531	0.330021	0.299982	0.200036	2622.87
65	0.438698	0.699949	33.3585	0.330022	0.299921	0.200148	2611				65	0.41675	0.699922	33.3556	0.337675	0.299989	0.200121	2424.64				65	0.44325	0.698809	33.3354	0.330073	0.299991	0.20001	2636.38
66	0.438698	0.699904	33.3645	0.330128	0.299975	0.200015	2622.84				66	0.417185	0.699932	33.3977	0.338185	0.299976	0.200023	2403.55				66	0.444078	0.69838	33.3375	0.33017	0.299924	0.200003	2601.97
67	0.438853	0.699902	33.3353	0.330014	0.299979	0.200008	2632.82				67	0.41741	0.699755	33.4097	0.338276	0.299938	0.20001	2389.21				67	0.445432	0.698614	33.3346	0.3301	0.299954	0.200019	2625.34
68	0.438919	0.699968	33.3353	0.330022	0.299946	0.200002	2620.95				68	0.417067	0.699486	33.4256	0.337442	0.299974	0.200008	2413.02				68	0.44442	0.699392	33.336	0.330011	0.299923	0.200055	2612.8
69	0.440787	0.699825	33.3367	0.33009	0.299876	0.200264	2599.77				69	0.417643	0.699956	33.6052	0.334854	0.299935	0.200035	2413.28				69	0.44361	0.699728	33.3386	0.330409	0.299998	0.200069	2647.03
70	0.440024	0.699733	33.3347	0.330128	0.299998	0.200047	2612.94				70	0.417415	0.699706	33.5682	0.334611	0.299961	0.200024	2446.43				70	0.443867	0.699803	33.3358	0.330658	0.299852	0.200005	2632.08
71	0.438164	0.699668	33.3357	0.33008	0.299987	0.2	2589.57				71	0.417469	0.699762	33.5434	0.333444	0.299759	0.200003	2439.18				71	0.440555	0.699974	33.3445	0.331138	0.299986	0.200016	2604.27
72	0.440444	0.699934	33.3386	0.330043	0.299985	0.200034	2586.01				72	0.415255	0.699456	33.4943	0.336459	0.3	0.200026	2400.63				72	0.441218	0.699845	33.335	0.330791	0.299942	0.200031	2619.8
73	0.438361	0.699716	33.3489	0.330413	0.299946	0.200014	2625.08				73	0.416648	0.699587	33.5183	0.335088	0.299979	0.200031	2456.8				73	0.443076	0.699772	33.3357	0.331388	0.299909	0.200687	2639.6
74	0.437956	0.699781	33.3447	0.330285	0.299998	0.200024	2612.01				74	0.41616	0.699319	33.4747	0.335244	0.299778	0.200057	2433.99				74	0.4403	0.699959	33.3361	0.330101	0.299996	0.200059	2593.37
75	0.440657	0.699757	33.3336	0.330057	0.299951	0.200078	2621.84				75	0.417686	0.699784	33.473	0.333966	0.299569	0.200261	2410.23				75	0.439547	0.699964	33.3858	0.330015	0.299961	0.200433	2617.36
76	0.440407	0.699902	33.3413	0.33	0.299958	0.200018	2629.92				76	0.415801	0.699823	33.5316	0.335502	0.299956	0.200166	2423.27				76	0.439629	0.699821	33.3445	0.330031	0.299982	0.200615	2602.69
77	0.43862	0.699701	33.3337	0.330093	0.299988	0.200016	2579.04				77	0.415626	0.699758	33.5521	0.334478	0.299993	0.200021	2411.17				77	0.438976	0.699063	33.335	0.330031	0.299986	0.201019	2592.02
78	0.440782	0.699385	33.3497	0.330083	0.299904	0.200028	2615.64				78	0.415352	0.69961	33.5601	0.333789	0.299945	0.200042	2386.15				78	0.434374	0.69986	33.3364	0.330349	0.299952	0.200855	2595.36
79	0.439956	0.699858	33.3494	0.330569	0.3	0.200013	2624.26				79	0.418012	0.699721	33.519	0.334644	0.299953	0.20006	2424.34				79	0.436705	0.699898	33.3383	0.330892	0.299981	0.200175	2605.74
80	0.440333	0.699954	33.3654	0.330986	0.299948	0.200032	2647.85				80	0.41375	0.699604	33.3789	0.333395	0.3	0.200019	2403.69				80	0.438735	0.699892	33.3526	0.330145	0.299982	0.200748	2605.81
81	0.441961	0.7	33.4073	0.33031	0.299974	0.200211	2637.92				81	0.415093	0.69949	33.3739	0.333912	0.299964	0.200028	2426.79				81	0.439105	0.699868	33.3682	0.330238	0.299885	0.200029	2600.04
82	0.43749	0.699934	33.3422	0.330557	0.299885	0.200058	2599.27				82	0.417483	0.699253	33.337	0.333309	0.299996	0.200071	2436.81				82	0.439725	0.69991	33.4107	0.330254	0.299965	0.200007	2610.61
83	0.441338	0.699905	33.3363	0.330118	0.299979	0.200008	2612.24				83	0.417693	0.699269	33.3346	0.333093	0.299899	0.200043	2414.15				83	0.439761	0.699943	33.3914	0.330027	0.299937	0.200007	2640.15
84	0.439039	0.699807	33.3355	0.330051	0.299985	0.200016	2602.29				84	0.416092	0.699953	33.3426	0.332107	0.299884	0.200049	2434.71				84	0.444371	0.699875	33.3628	0.330034	0.299952	0.200051	2626.15
85	0.441536	0.699942	33.3475	0.330039	0.299996	0.200162	2593.39				85	0.412586	0.699965	33.3419	0.331591	0.299836	0.200066	2422.11				85	0.442266	0.699672	33.3408	0.330081	0.299913	0.200065	2647.97
86	0.441788	0.699633	33.361	0.330018	0.299932	0.200017	2620.24				86	0.414716	0.699823	33.3413	0.3326	0.299531	0.200024	2437.21				86	0.443303	0.699799	33.3439	0.330042	0.299963	0.200013	2624.41
87	0.44024	0.698555	33.3406	0.330053	0.299996	0.200027	2633.08				87	0.417395	0.699962	33.3398	0.332794	0.299742	0.200025	2431.65				87	0.443535	0.699793	33.3399	0.330006	0.299871	0.200018	2606.32
88	0.44156	0.699857	33.3495	0.330638	0.3	0.200001	2597.68				88	0.416628	0.699919	33.3419	0.332435	0.299648	0.200007	2417.32				88	0.445895	0.699793	33.3398	0.330054	0.299993	0.200008	2636.09
89	0.438368	0.699905	33.3359	0.330441	0.299965	0.200008	2611.42				89	0.415318	0.699838	33.4014	0.332248	0.29925	0.200247	2418.13				89	0.444924	0.699882	33.3446	0.330015	0.299967	0.200101	2639.12
90	0.440749	0.699796	33.3336	0.331193	0.299925	0.200053	2619.84				90	0.415526	0.699701	33.3945	0.331685	0.299707	0.200239	2417.24				90	0.445175	0.699953	33.3607	0.330039	0.299685	0.200013	2625.18
91	0.438894	0.69984	33.3467	0.332392	0.299968	0.200007	2618.57				91	0.416667	0.699611	33.3363	0.331534	0.299969	0.200036	2413.14				91	0.445008	0.699925	33.3548	0.330017	0.299983	0.200154	2615.3
92	0.43789	0.699584	33.3468	0.330588	0.299962	0.2	2615.36				92	0.41374	0.699368	33.3584	0.33175	0.299978	0.200135	2435.39				92	0.442841	0.699968	33.3397	0.330022	0.299916	0.200048	2642.08
93	0.440551	0.699991	33.3662	0.330177	0.299838	0.200087	2571.95				93	0.417034	0.69895	33.3358	0.332357	0.3	0.200052	2435.44				93	0.442557	0.699814	33.3566	0.330054	0.29997	0.200127	2627.55
94	0.440149	0.699782	33.454	0.330225	0.29994	0.200033	2624.53				94	0.415449	0.697662	33.4076	0.332538	0.3	0.200017	2440.06				94	0.445168	0.699589	33.3713	0.330421	0.299968	0.20008	2608.19
95	0.439843	0.699905	33.3599	0.330401	0.299993	0.200003	2626.61				95	0.418003	0.698127	33.3483	0.332486	0.299978	0.200185	2395.17				95	0.4418	0.698901	33.3995	0.330135	0.29996	0.200158	2602.38
96	0.440301	0.69991	33.3437	0.330239	0.29999	0.200081	2586.74				96	0.416764	0.696407	33.3363	0.332732	0.299989	0.200624	2465.95				96	0.442432	0.699544	33.4365	0.3307	0.299943	0.200021	2632.71
97	0.436455	0.699959	33.3406	0.330225	0.299969	0.200276	2605.63				97	0.41771	0.696881	33.3557	0.334036	0.299967	0.201614	2438.25				97	0.441497	0.699958	33.4016	0.330417	0.29978	0.200012	2624.52
98	0.437674	0.699827	33.335	0.330691	0.299966	0.200004	2626.03				98	0.41924	0.699655	33.3802	0.334083	0.299959	0.201468	2431.05				98	0.443567	0.699836	33.365	0.330029	0.299965	0.200019	2634.55
99	0.439738	0.699738	33.3627	0.330492	0.299976	0.200429	2606.45				99	0.419249	0.699969	33.4013	0.334172	0.299977	0.200146	2452.85				99	0.445434	0.699404	33.366	0.330005	0.299803	0.200062	2617.31
100	0.439948	0.699888	33.3345	0.330656	0.299965	0.200081	2626.19				100	0.41792	0.699811	33.4003	0.334671	0.299836	0.20061	2433.46				100	0.443644	0.698997	33.3516	0.330137	0.299826	0.20029	2620.36
101	0.439094	0.699957	33.3544	0.331014	0.299976	0.200014	2602.57				101	0.418525	0.699504	33.3466	0.334721	0.29994	0.201133	2417.72				101	0.443438	0.699892	33.3634	0.330114	0.299593	0.200025	2619.49
102	0.436924	0.699966	33.3433	0.331088	0.299946	0.200177	2600.57				102	0.419075	0.699829	33.3389	0.334641	0.299954	0.200882	2461.42				102	0.444913	0.699908	33.3627	0.33025	0.299651	0.200003	2633.46
103	0.436374	0.699911	33.381	0.331837	0.299985	0.200308	2582.37				103	0.419173	0.699148	33.3348	0.33492	0.299956	0.201302	2463.3				103	0.444751	0.699892	33.3754	0.330237	0.299492	0.20001	2630.44
104	0.43897	0.699739	33.5096	0.331802	0.299854	0.200006	2603.5				104	0.425843	0.699907	33.3398	0.335343	0.29993	0.201111	2492.08				104	0.444718	0.699721	33.3513	0.330045	0.299965	0.200115	2619.89
105	0.440411	0.699868	33.3582	0.331347	0.299936	0.200015	2612.77				105	0.42712	0.699716	33.3451	0.334566	0.299851	0.201073	2510.39				105	0.444356	0.69974	33.3581	0.33006	0.29999	0.200011	2648.21
106	0.440244	0.699847	33.3734	0.331767	0.299996	0.200005	2612.49				106	0.426021	0.699835	33.3558	0.335185	0.299615	0.201095	2526.71				106	0.443839	0.699842	33.364	0.330087	0.299948	0.200076	2625.28
107	0.441631	0.69988	33.3579	0.330604	0.299976	0.200002	2592.98				107	0.420717	0.699821	33.3408	0.334828	0.299813	0.201	2478.54				107	0.441983	0.699923	33.3501	0.330029	0.299941	0.200091	2608.08
108	0.438843	0.699951	33.3654	0.330353	0.3	0.200111	2596.96				108	0.422345	0.699944	33.3619	0.334953	0.299957	0.200937	2475.12				108	0.443954	0.699963	33.3502	0.330043	0.299995	0.200869	2646.77
109	0.436834	0.699878	33.4602	0.330074	0.3	0.200231	2591.53				109	0.418593	0.699807	33.339	0.334944	0.299992	0.200976	2461.73				109	0.444259	0.699578	33.3498	0.330144	0.299878	0.200006	2633.09
110	0.439593	0.699964	33.5812	0.330062	0.299914	0.200148	2546.72				110	0.417686	0.699687	33.3466	0.335208	0.299976	0.201198	2451.79				110	0.436322	0.699939	33.3513	0.330092	0.3	0.200039	2635.53
111	0.442614	0.699919	33.4244	0.3301	0.299978	0.200244	2584.44				111	0.417796	0.699307	33.3639	0.334958	0.299986	0.202456	2419.83				111	0.444561	0.699855	33.3447	0.330065	0.299969	0.200035	2629.14
112	0.4396	0.699915	33.3898	0.330308	0.299939	0.200584	2626.31				112	0.416933	0.698868	33.3811	0.334608	0.299946	0.202173	2425.67				112	0.442699	0.699825	33.3442	0.330031	0.299949	0.200072	2629.18
113	0.439366	0.699894	33.3571	0.33004	0.299948	0.200121	2631.46				113	0.418352	0.699925	33.3538	0.333878	0.299986	0.202127	2421.02				113	0.445363	0.699996	33.3478	0.330028	0.3	0.200023	2639.23
114	0.436419	0.699889	33.3834	0.330203	0.3	0.200146	2615.69				114	0.419129	0.699847	33.3662	0.334258	0.299954	0.201921	2429.1				114	0.445219	0.699901	33.4052	0.330038	0.299991	0.200515	2626.08
115	0.438037	0.699903	33.3531	0.330089	0.299972	0.20001	2573.02				115	0.418603	0.699864	33.3542	0.334017	0.29997	0.201696	2439.81				115	0.444998	0.69991	33.4157	0.330156	0.299914	0.201519	2614.62
116	0.441501	0.699979	33.3374	0.330469	0.299965	0.200035	2591.65				116	0.417224	0.69952	33.3498	0.334013	0.299927	0.201629	2437.94				116	0.445571	0.69987	33.4699	0.330353	0.3	0.200522	2627.62
117	0.440503	0.699939	33.3687	0.330083	0.299835	0.200115	2603.32				117	0.416059	0.699116	33.3582	0.333948	0.299996	0.201811	2420.55				117	0.444787	0.699882	33.4473	0.330612	0.3	0.200035	2614.29
118	0.442149	0.699941	33.3408	0.33	0.299957	0.200185	2640.34				118	0.417691	0.698226	33.3471	0.334249	0.299966	0.201501	2410.38				118	0.445234	0.699505	33.3644	0.331069	0.299973	0.200165	2631.62
119	0.442048	0.699928	33.3651	0.33011	0.3	0.200005	2608.89				119	0.418348	0.699024	33.3584	0.334054	0.299928	0.201126	2421.49				119	0.442601	0.699906	33.4132	0.331236	0.3	0.20058	2610.88
120	0.442223	0.699962	33.3363	0.330369	0.3	0.200027	2597.43				120	0.417283	0.699962	33.4067	0.333088	0.299915	0.201441	2427.77				120	0.435915	0.69966	33.4656	0.331529	0.299986	0.200592	2613.3
121	0.443672	0.699471	33.3372	0.330469	0.299935	0.200004	2618.49				121	0.419024	0.699691	33.4303	0.333586	0.299871	0.201582	2427.65				121	0.444236	0.699858	33.6661	0.330219	0.299941	0.200161	2627.63
122	0.444034	0.699979	33.3542	0.331393	0.299897	0.200023	2633.09				122	0.417071	0.699361	33.4117	0.333344	0.299997	0.201426	2426.33				122	0.44307	0.699944	33.6703	0.330015	0.299936	0.2	2622.2
123	0.43822	0.699894	33.3374	0.3325	0.299948	0.200022	2617.59				123	0.415887	0.699085	33.3637	0.333253	0.299926	0.200567	2440.66				123	0.444769	0.699855	33.4782	0.330088	0.299974	0.200002	2647.2
124	0.440824	0.699508	33.3335	0.330001	0.299965	0.200014	2641.08				124	0.41798	0.699043	33.4149	0.333284	0.299988	0.200736	2441.11				124	0.445172	0.69969	33.5804	0.330036	0.299928	0.2	2630.29
125	0.440263	0.699611	33.3395	0.330068	0.299843	0.200198	2627.65				125	0.418133	0.699081	33.4241	0.33388	0.299893	0.200679	2449.14				125	0.444381	0.699924	33.5625	0.330018	0.299998	0.200008	2581.6
126	0.439903	0.699212	33.3382	0.330036	0.299997	0.200157	2596.73				126	0.417338	0.698718	33.3916	0.333693	0.299992	0.200676	2439.89				126	0.445723	0.699824	33.8419	0.330007	0.299958	0.200091	2617.94
127	0.439818	0.698884	33.3345	0.33007	0.299989	0.200067	2601.78				127	0.422199	0.698874	33.3901	0.333627	0.299954	0.2	2453.85				127	0.442986	0.699299	33.8363	0.330011	0.299837	0.200882	2604.06
128	0.440484	0.69963	33.3437	0.330079	0.299976	0.200377	2586.24				128	0.418991	0.698394	33.3682	0.333459	0.299986	0.200017	2487.97				128	0.444611	0.699458	33.835	0.33001	0.299859	0.200237	2612.76
129	0.435308	0.697917	33.3342	0.33002	0.299944	0.200073	2589.32				129	0.41997	0.697458	33.352	0.333605	0.29999	0.200217	2469.09				129	0.441943	0.6996	33.8731	0.330016	0.299918	0.200597	2631.13
130	0.43763	0.698809	33.3394	0.330322	0.299999	0.200267	2611.12				130	0.418007	0.698276	33.3391	0.334118	0.299989	0.200039	2451.68				130	0.443627	0.699902	33.9285	0.330127	0.299986	0.201029	2603.12
131	0.439631	0.698505	33.3938	0.330008	0.299967	0.200022	2593.2				131	0.418038	0.697834	33.3391	0.334928	0.299959	0.200035	2455.18				131	0.44379	0.69998	33.7775	0.330034	0.299969	0.201163	2623.57
132	0.4405	0.699506	33.4202	0.330015	0.299924	0.200158	2625.59				132	0.41292	0.698398	33.352	0.333633	0.3	0.200062	2416.92				132	0.4448	0.699845	33.633	0.330052	0.299936	0.20059	2615.7
133	0.441254	0.699845	33.3493	0.330059	0.299673	0.200168	2606.46				133	0.417332	0.698645	33.336	0.333484	0.299996	0.200085	2454.86				133	0.446075	0.699933	33.8502	0.330042	0.299622	0.200882	2618.6
134	0.438987	0.699998	33.3607	0.330032	0.299839	0.200016	2618.02				134	0.416924	0.698533	33.3775	0.333703	0.299837	0.200115	2445.13				134	0.444427	0.699912	33.8286	0.330455	0.299607	0.200672	2607.62
135	0.435181	0.699882	33.4526	0.330145	0.299984	0.200028	2630				135	0.417589	0.698915	33.3611	0.333175	0.299962	0.20008	2409.03				135	0.44027	0.699848	33.898	0.330532	0.299923	0.200491	2609.37
136	0.441917	0.699752	33.4762	0.33031	0.299964	0.20006	2588.73				136	0.417092	0.698882	33.401	0.333303	0.299947	0.200012	2425.39				136	0.44583	0.69989	33.9188	0.330094	0.299948	0.200021	2608.98
137	0.439524	0.699356	33.3355	0.33091	0.299946	0.200044	2618.52				137	0.417235	0.699022	33.3606	0.333259	0.3	0.200046	2427.04				137	0.439312	0.699455	33.9095	0.330053	0.299939	0.20001	2635.58
138	0.439407	0.69945	33.3357	0.330229	0.299958	0.200009	2605.43				138	0.419028	0.697467	33.3466	0.333805	0.299991	0.20004	2469.8				138	0.441177	0.699979	33.7431	0.330067	0.299925	0.20018	2612.73
139	0.440152	0.699953	33.3357	0.330651	0.299913	0.200001	2602.49				139	0.416109	0.697982	33.3468	0.334199	0.299948	0.200099	2405.28				139	0.442305	0.699924	33.7039	0.330101	0.299897	0.200101	2581.66
140	0.437366	0.699988	33.3343	0.330479	0.29976	0.200008	2608.89				140	0.419499	0.698498	33.355	0.333841	0.29967	0.200009	2411.79				140	0.44397	0.699889	33.6818	0.330036	0.299564	0.200001	2617.96
141	0.440645	0.699885	33.3358	0.330203	0.299987	0.20001	2616.38				141	0.419534	0.699114	33.3642	0.334747	0.299607	0.200053	2454.16				141	0.44519	0.699866	33.3575	0.330179	0.299955	0.200054	2643.81
142	0.441172	0.699924	33.3339	0.330662	0.299993	0.200187	2632.57				142	0.417453	0.699501	33.356	0.334832	0.29996	0.2	2441.27				142	0.441691	0.69988	33.3843	0.330135	0.299971	0.200001	2601.75
143	0.44165	0.699901	33.3418	0.331262	0.299909	0.200034	2607.91				143	0.418303	0.699936	33.3622	0.334287	0.299979	0.200098	2412.39				143	0.441945	0.699903	33.3733	0.330137	0.29997	0.200055	2604.93
144	0.441305	0.699828	33.3358	0.331282	0.299988	0.200193	2607.41				144	0.419686	0.699909	33.437	0.333686	0.299941	0.200037	2474.17				144	0.445696	0.699968	33.3566	0.330267	0.299999	0.200109	2628.34
145	0.442981	0.699952	33.3377	0.331003	0.299965	0.20004	2627.87				145	0.417722	0.699928	33.5871	0.333554	0.299962	0.200189	2457.96				145	0.440145	0.699839	33.3825	0.330349	0.299952	0.200042	2620.86
146	0.441907	0.699799	33.335	0.330927	0.3	0.200004	2606.85				146	0.419059	0.699815	33.3775	0.333414	0.29998	0.200037	2432.83				146	0.443444	0.699905	33.3972	0.330065	0.299966	0.200146	2612.64
147	0.443243	0.699963	33.3456	0.33184	0.299928	0.200058	2609.72				147	0.418917	0.69955	33.4565	0.333916	0.299912	0.200011	2452.88				147	0.444673	0.699997	33.447	0.330039	0.299909	0.200077	2631.26
148	0.442556	0.699954	33.3364	0.332007	0.299584	0.200037	2624.3				148	0.418227	0.69992	33.4727	0.333877	0.299994	0.200024	2421.24				148	0.439792	0.699859	33.423	0.330078	0.299945	0.200299	2634.31
149	0.443206	0.699901	33.3334	0.332286	0.299449	0.200106	2621.56				149	0.417855	0.699956	33.4935	0.333878	0.299951	0.200015	2376.35				149	0.442484	0.699982	33.3652	0.330371	0.299991	0.200018	2598.5
150	0.443915	0.699969	33.3359	0.331406	0.299435	0.200597	2609.14				150	0.417835	0.699941	33.5898	0.333947	0.299998	0.200005	2421.28				150	0.442826	0.699787	33.3831	0.330639	0.299945	0.200151	2630.16
151	0.441219	0.699949	33.3579	0.330601	0.299986	0.200701	2620.01				151	0.419163	0.699873	33.5795	0.333682	0.299973	0.2	2426.93				151	0.445777	0.699668	33.3526	0.330242	0.299963	0.200059	2618.16
152	0.43958	0.699805	33.4179	0.330866	0.299909	0.200023	2612.98				152	0.418575	0.699456	33.4576	0.334414	0.299873	0.200002	2461.57				152	0.445215	0.699913	33.3489	0.330156	0.299924	0.200022	2642.45
153	0.440858	0.699781	33.3401	0.33023	0.299982	0.200019	2589.89				153	0.418851	0.699349	33.4747	0.333583	0.299876	0.2	2445.57				153	0.445498	0.69993	33.3748	0.330032	0.29992	0.200009	2652.81
154	0.443598	0.699843	33.337	0.330085	0.299994	0.200063	2596.69				154	0.41944	0.699139	33.4989	0.333953	0.299815	0.200009	2405.1				154	0.444147	0.699893	33.4552	0.330008	0.299956	0.200146	2627
155	0.44111	0.699825	33.3416	0.33016	0.299973	0.200018	2644.25				155	0.416485	0.699547	33.5216	0.33384	0.3	0.20008	2449.51				155	0.442834	0.699501	33.4102	0.330041	0.299871	0.200144	2640.75
156	0.441094	0.699895	33.3362	0.330713	0.299992	0.20004	2609.33				156	0.416782	0.699599	33.4649	0.334228	0.299929	0.200012	2447.88				156	0.444898	0.699871	33.3469	0.330018	0.29994	0.200095	2635.78
157	0.439861	0.699949	33.3361	0.330214	0.299967	0.20003	2619.63				157	0.417813	0.698944	33.4433	0.336932	0.299996	0.200076	2422.39				157	0.445551	0.699946	33.3424	0.330108	0.299959	0.20047	2610.22
158	0.444924	0.699927	33.3378	0.330048	0.29995	0.200016	2595.17				158	0.414966	0.698916	33.4255	0.335794	0.299926	0.200046	2439.73				158	0.44523	0.699992	33.343	0.330095	0.299917	0.200198	2644.09
159	0.444125	0.699885	33.3476	0.330301	0.299934	0.20001	2639.13				159	0.417346	0.699544	33.4242	0.33491	0.299987	0.20001	2425.56				159	0.444431	0.699975	33.3413	0.33023	0.299962	0.200078	2629.9
160	0.44155	0.699872	33.348	0.331405	0.29987	0.200042	2614.46				160	0.418221	0.699298	33.3931	0.335183	0.299982	0.20001	2399.27				160	0.444975	0.699751	33.3515	0.330139	0.299995	0.200057	2616.11
161	0.442252	0.699749	33.3713	0.331509	0.299996	0.200009	2632.6				161	0.415819	0.698403	33.4322	0.334903	0.299989	0.200047	2436.88				161	0.444826	0.699719	33.3476	0.330111	0.299983	0.200008	2625.37
162	0.440536	0.699883	33.3514	0.330402	0.3	0.200031	2611.8				162	0.419405	0.699328	33.4219	0.334675	0.29993	0.200033	2427.19				162	0.444286	0.699656	33.3543	0.330106	0.299911	0.200034	2642.67
163	0.433701	0.699308	33.3366	0.330049	0.299979	0.2	2584.87				163	0.417187	0.699266	33.3869	0.335343	0.299916	0.200051	2465.56				163	0.444854	0.69991	33.3654	0.330043	0.299838	0.200016	2623.39
164	0.438598	0.699749	33.3383	0.330024	0.299952	0.200022	2543.67				164	0.418321	0.698999	33.3697	0.335508	0.29999	0.200003	2436.74				164	0.442534	0.699809	33.354	0.33	0.299998	0.200038	2624.45
165	0.443581	0.699953	33.3432	0.330065	0.299986	0.200421	2581.4				165	0.415975	0.699446	33.3861	0.334205	0.299965	0.2	2421.04				165	0.440341	0.699928	33.3422	0.330041	0.299813	0.200046	2614.29
166	0.442236	0.699755	33.3403	0.330068	0.299963	0.200297	2634.48				166	0.41744	0.69985	33.4029	0.334262	0.299986	0.200014	2451.01				166	0.440409	0.699902	33.3447	0.330003	0.299991	0.200072	2624.65
167	0.441088	0.699774	33.3548	0.330037	0.299985	0.200063	2630.52				167	0.418263	0.699603	33.4105	0.335023	0.299916	0.200009	2462.66				167	0.44297	0.699828	33.344	0.330026	0.299911	0.200072	2636.78
168	0.441027	0.699862	33.3422	0.330047	0.299898	0.2	2618.16				168	0.415985	0.699352	33.4742	0.335407	0.299533	0.200007	2422.77				168	0.442693	0.699641	33.348	0.330049	0.299979	0.2	2632.63
169	0.441269	0.699956	33.3369	0.330031	0.29999	0.200017	2580.54				169	0.415137	0.699158	33.4402	0.335982	0.2999	0.200249	2426.59				169	0.440404	0.699948	33.3459	0.330016	0.29997	0.200058	2636.46
170	0.44049	0.699881	33.3427	0.330077	0.299974	0.200002	2609.71				170	0.418859	0.69975	33.3497	0.338241	0.299882	0.2	2409.98				170	0.445411	0.699904	33.3604	0.330067	0.299934	0.200071	2630.49
171	0.441347	0.699886	33.3545	0.330247	0.299941	0.200013	2615.14				171	0.417958	0.699718	33.3827	0.339418	0.299982	0.200044	2458.44				171	0.44542	0.6999	33.3564	0.330087	0.299976	0.200038	2626.85
172	0.442694	0.699781	33.3933	0.330343	0.299983	0.200059	2624.93				172	0.416434	0.698425	33.3722	0.338899	0.299962	0.200061	2458.37				172	0.439918	0.699884	33.4007	0.330008	0.299953	0.2	2633.95
173	0.442962	0.699916	33.3779	0.330416	0.299875	0.200041	2616.63				173	0.419189	0.699902	33.397	0.339905	0.299956	0.200002	2460.96				173	0.444142	0.69976	33.4576	0.330075	0.299905	0.200017	2598.39
174	0.447775	0.699861	33.4351	0.330416	0.299968	0.200005	2597.66				174	0.417134	0.699508	33.3845	0.340995	0.299972	0.200117	2462.79				174	0.443018	0.699975	33.4177	0.330011	0.299902	0.200014	2633.4
175	0.44436	0.699988	33.49	0.330417	0.3	0.200032	2627.1				175	0.415731	0.699905	33.4079	0.340902	0.299977	0.200042	2434.4				175	0.441197	0.699823	33.3496	0.330071	0.299951	0.200011	2637.3
176	0.44616	0.699997	33.3758	0.330856	0.299977	0.200158	2580.83				176	0.414396	0.699962	33.375	0.341138	0.29992	0.200011	2430.95				176	0.439166	0.699858	33.3496	0.330036	0.29997	0.200032	2612.48
177	0.444114	0.699952	33.3863	0.330517	0.299916	0.200012	2644.5				177	0.414355	0.699524	33.4315	0.34121	0.299987	0.200015	2427.02				177	0.442818	0.699304	33.3497	0.33005	0.299955	0.200032	2611.07
178	0.439597	0.699812	33.4257	0.330486	0.299941	0.200058	2621.47				178	0.416974	0.699998	33.3867	0.342264	0.299984	0.20001	2437.24				178	0.442993	0.699405	33.3585	0.330157	0.29993	0.200016	2596.55
179	0.445776	0.699981	33.3677	0.330053	0.299954	0.200057	2622.43				179	0.416016	0.699684	33.4037	0.341861	0.299976	0.200094	2460.5				179	0.445123	0.699409	33.3474	0.330078	0.299973	0.200002	2641.07
180	0.444563	0.699749	33.3913	0.330106	0.299983	0.200092	2590.87				180	0.414541	0.699876	33.3567	0.341728	0.299973	0.200002	2448.91				180	0.444118	0.699769	33.3542	0.330065	0.299988	0.200005	2646.38
181	0.444564	0.699746	33.375	0.330691	0.299926	0.200547	2610.87				181	0.417099	0.699947	33.3746	0.342405	0.299867	0.200007	2426.93				181	0.443854	0.699924	33.402	0.330169	0.29997	0.200146	2622.12
182	0.444214	0.699777	33.3822	0.330039	0.299988	0.200007	2601.55				182	0.415294	0.69994	33.3362	0.342823	0.299944	0.200026	2455.54				182	0.439691	0.69996	33.3514	0.330004	0.299971	0.200289	2617.04
183	0.44572	0.699876	33.3785	0.330551	0.299643	0.200012	2619.09				183	0.41605	0.699942	33.3335	0.34307	0.299929	0.200009	2426.82				183	0.442145	0.699827	33.3534	0.330178	0.299953	0.200018	2625.97
184	0.446856	0.699689	33.3752	0.330941	0.299931	0.200052	2630.89				184	0.41874	0.699995	33.3366	0.342915	0.299908	0.200057	2429.19				184	0.4432	0.699794	33.3747	0.330372	0.299941	0.200043	2632.75
185	0.445092	0.699893	33.3725	0.330258	0.3	0.200035	2634.46				185	0.413849	0.699906	33.3528	0.342836	0.299998	0.200038	2443.25				185	0.442307	0.699935	33.415	0.33048	0.299973	0.200013	2622.04
186	0.438936	0.699941	33.3781	0.330119	0.299985	0.200016	2636.13				186	0.422636	0.699973	33.3343	0.342456	0.299989	0.200032	2437.3				186	0.441595	0.699916	33.3449	0.330079	0.29996	0.20002	2635.55
187	0.442376	0.699733	33.3702	0.330416	0.299946	0.200037	2617.39				187	0.417625	0.69987	33.3344	0.342839	0.299631	0.200003	2439.2				187	0.443422	0.699843	33.3587	0.330045	0.299974	0.200024	2601.66
188	0.438627	0.699561	33.4484	0.330002	0.299909	0.20005	2643.54				188	0.421451	0.699819	33.3374	0.342876	0.299967	0.20003	2451.47				188	0.440706	0.699976	33.3501	0.330304	0.299992	0.200005	2602.84
189	0.440471	0.699884	33.3632	0.330282	0.299991	0.200017	2588.09				189	0.419999	0.699899	33.3412	0.342899	0.299918	0.200038	2438.09				189	0.442177	0.699873	33.3476	0.330532	0.299989	0.200034	2615.59
190	0.444682	0.699849	33.3594	0.330033	0.299954	0.200072	2638.38				190	0.418287	0.699899	33.337	0.342807	0.299967	0.200016	2483.24				190	0.440528	0.69984	33.3509	0.33011	0.299921	0.200024	2663.46
191	0.437066	0.699911	33.3466	0.330051	0.299998	0.200011	2632.46				191	0.423255	0.699613	33.3438	0.34268	0.299963	0.200023	2469.44				191	0.441393	0.699955	33.3613	0.330507	0.3	0.200051	2623.93
192	0.438766	0.699904	33.3719	0.330083	0.299962	0.200122	2624.26				192	0.421146	0.699969	33.343	0.342667	0.299957	0.200001	2457.11				192	0.439922	0.699497	33.3654	0.330664	0.299971	0.200001	2615.91
193	0.442548	0.699985	33.3542	0.330234	0.3	0.200311	2612.35				193	0.42229	0.699984	33.3352	0.342543	0.299972	0.200016	2488.94				193	0.433823	0.699914	33.3531	0.330601	0.299962	0.200035	2609.48
194	0.436519	0.699931	33.3616	0.330219	0.29995	0.200279	2615.25				194	0.422981	0.699908	33.3396	0.342361	0.299964	0.200023	2504.89				194	0.439066	0.699921	33.3639	0.330095	0.299846	0.200042	2572.26
195	0.442864	0.699554	33.3714	0.330735	0.299936	0.200576	2621.22				195	0.422215	0.699635	33.337	0.342644	0.299887	0.200191	2479.72				195	0.435265	0.699806	33.4094	0.330479	0.299239	0.200025	2576.22
196	0.436028	0.699884	33.3841	0.330157	0.299976	0.200857	2608.38				196	0.423204	0.699961	33.3336	0.342635	0.299931	0.200009	2506.08				196	0.438506	0.699753	33.455	0.330065	0.299897	0.200038	2553.04
197	0.44067	0.699906	33.3754	0.330441	0.299994	0.200005	2638.1				197	0.424273	0.699893	33.3376	0.342576	0.299992	0.20005	2472.14				197	0.435118	0.699495	33.3628	0.330044	0.299718	0.200074	2605.11
198	0.441518	0.699926	33.3723	0.330122	0.299838	0.200034	2613.37				198	0.424149	0.699967	33.3453	0.342841	0.299965	0.200042	2445.03				198	0.436277	0.699938	33.3637	0.330246	0.29993	0.200041	2581.64
199	0.442142	0.69896	33.3738	0.33008	0.299922	0.200024	2635.38				199	0.424116	0.699947	33.3591	0.342541	0.299943	0.200016	2470.34				199	0.439643	0.699359	33.3736	0.330021	0.299849	0.200012	2601.45
200	0.439922	0.698576	33.3679	0.33	0.299939	0.200129	2619.16				200	0.429709	0.699836	33.3374	0.343073	0.299759	0.20002	2508.79				200	0.44061	0.699699	33.3897	0.330304	0.299952	0.2	2583.47
201	0.440922	0.69936	33.3757	0.330081	0.299904	0.200209	2590.7				201	0.430358	0.699936	33.3416	0.344039	0.3	0.200063	2547.54				201	0.44068	0.699439	33.4272	0.330026	0.3	0.200151	2602.46
202	0.442596	0.699442	33.4019	0.330175	0.299732	0.200509	2609.05				202	0.427266	0.699964	33.3363	0.343684	0.299945	0.200176	2542.24				202	0.442451	0.699645	33.4489	0.330168	0.299994	0.200049	2609.46
203	0.443924	0.699912	33.4408	0.33019	0.299981	0.200305	2616.36				203	0.426125	0.699952	33.3365	0.343595	0.299962	0.200137	2504.37				203	0.443377	0.699868	33.4509	0.330082	0.299965	0.200026	2591.31
204	0.444779	0.699958	33.4937	0.330736	0.299977	0.200122	2642.53				204	0.430745	0.699993	33.3355	0.343199	0.299928	0.200007	2553.61				204	0.444117	0.699824	33.4343	0.330415	0.299892	0.200209	2609.03
205	0.444978	0.699925	33.4463	0.330074	0.299933	0.20038	2631.12				205	0.432032	0.699873	33.3349	0.343154	0.299461	0.200018	2523.28				205	0.443482	0.699673	33.4592	0.330233	0.299971	0.200402	2630.15
206	0.438108	0.699873	33.4314	0.330082	0.299929	0.200943	2637.11				206	0.435596	0.699706	33.3495	0.342532	0.299908	0.200054	2559.8				206	0.440637	0.699905	33.4726	0.33014	0.299986	0.200309	2622.51
207	0.439454	0.699984	33.4269	0.330233	0.299763	0.201717	2649.31				207	0.436253	0.699948	33.3686	0.343454	0.299983	0.2	2577.9				207	0.442429	0.699916	33.3611	0.330077	0.299883	0.201294	2580.71
208	0.438987	0.699942	33.4473	0.330553	0.299843	0.201376	2608.66				208	0.436165	0.699908	33.3691	0.343773	0.299907	0.200116	2573.26				208	0.441568	0.699839	33.3744	0.330083	0.299948	0.200495	2629.29
209	0.440678	0.699933	33.5268	0.330329	0.299994	0.20001	2599.87				209	0.431514	0.69982	33.3555	0.343314	0.299694	0.200013	2573.19				209	0.442938	0.699781	33.4076	0.33001	0.299978	0.200741	2612.69
210	0.440871	0.699821	33.5186	0.330397	0.299939	0.200109	2621.94				210	0.436064	0.699864	33.459	0.343274	0.299513	0.200005	2555.79				210	0.443033	0.699854	33.3945	0.330095	0.299864	0.201186	2614.81
211	0.445698	0.699947	33.5908	0.330961	0.299889	0.200013	2616.21				211	0.430422	0.699867	33.6119	0.343424	0.299946	0.200121	2557.15				211	0.443373	0.699952	33.3586	0.330072	0.299989	0.201436	2613.16
212	0.446248	0.699997	33.4734	0.330783	0.299949	0.200018	2609.57				212	0.435492	0.699924	33.7065	0.343278	0.299963	0.20013	2570.27				212	0.439337	0.699757	33.3562	0.330014	0.299983	0.201215	2608.32
213	0.442974	0.699945	33.4095	0.330722	0.299983	0.20002	2626.93				213	0.438267	0.699958	33.7135	0.343025	0.299984	0.200323	2570.06				213	0.439484	0.699744	33.3625	0.330012	0.299948	0.201327	2598.3
214	0.438782	0.699368	33.4218	0.330424	0.29997	0.201081	2613.57				214	0.4333	0.699877	33.7369	0.34256	0.299989	0.200582	2553.13				214	0.439617	0.699923	33.3531	0.33002	0.299898	0.20076	2618.6
215	0.44326	0.699568	33.4272	0.330305	0.299986	0.201124	2622.23				215	0.427443	0.699664	33.8117	0.34364	0.299832	0.200836	2557.23				215	0.443001	0.699934	33.3519	0.330301	0.299743	0.200845	2602.17
216	0.445453	0.699317	33.4324	0.330578	0.299956	0.2	2613.69				216	0.429705	0.699929	34.1487	0.343826	0.299973	0.201586	2530.41				216	0.439649	0.699953	33.3935	0.330099	0.299992	0.200887	2608.5
217	0.446084	0.699213	33.4398	0.330339	0.299941	0.200017	2612.88				217	0.426348	0.699841	33.9104	0.344056	0.299953	0.200861	2508.68				217	0.439706	0.699822	33.3705	0.330125	0.299965	0.201304	2630.4
218	0.441972	0.699587	33.417	0.330389	0.299994	0.200042	2638.76				218	0.424102	0.699873	33.6463	0.343435	0.299941	0.200597	2510.39				218	0.439036	0.699934	33.3636	0.330234	0.299926	0.200257	2617.32
219	0.442892	0.699578	33.4186	0.330216	0.299954	0.200195	2594.82				219	0.427833	0.699946	33.4125	0.343215	0.3	0.200321	2487.08				219	0.441734	0.699826	33.3731	0.330697	0.299957	0.200293	2617.58
220	0.439705	0.699966	33.4215	0.330045	0.299966	0.200135	2633.16				220	0.427538	0.699957	33.3377	0.342861	0.29998	0.200182	2512.23				220	0.440011	0.699966	33.3568	0.330368	0.299953	0.201081	2632
221	0.439145	0.699914	33.3936	0.330046	0.299951	0.200019	2628.04				221	0.424747	0.69998	33.3343	0.343095	0.299955	0.200215	2525.63				221	0.437797	0.699906	33.3628	0.331039	0.299998	0.200032	2611.97
222	0.44088	0.699885	33.3787	0.33007	0.299742	0.200069	2610.91				222	0.423475	0.699829	33.3387	0.343078	0.299959	0.200337	2528.87				222	0.439763	0.699703	33.3664	0.332547	0.299907	0.200201	2588.03
223	0.443696	0.69972	33.3974	0.33	0.299601	0.200406	2570.52				223	0.427279	0.699843	33.3384	0.342914	0.299965	0.200123	2503.3				223	0.438046	0.699907	33.3767	0.332246	0.299983	0.200013	2585.11
224	0.441982	0.699516	33.4301	0.330146	0.299604	0.200043	2606.84				224	0.426697	0.699892	33.3411	0.343034	0.299991	0.200276	2517.66				224	0.440487	0.699882	33.3845	0.330249	0.299968	0.200041	2604.43
225	0.44082	0.699886	33.4471	0.330089	0.299228	0.200035	2607.17				225	0.422508	0.699932	33.3609	0.343315	0.299978	0.200294	2523.09				225	0.439508	0.699923	33.3787	0.330559	0.299962	0.200014	2634.46
226	0.444172	0.69978	33.4635	0.330132	0.299179	0.200027	2596.18				226	0.422832	0.699939	33.3947	0.344159	0.299895	0.200301	2461.25				226	0.435509	0.699856	33.3599	0.330394	0.299834	0.2	2605.13
227	0.443558	0.699553	33.4458	0.330289	0.299408	0.200011	2626.29				227	0.424972	0.699893	33.3969	0.345402	0.3	0.20016	2485.6				227	0.439132	0.69982	33.3661	0.330688	0.299894	0.200137	2592.19
228	0.444232	0.699975	33.4322	0.330678	0.298975	0.200057	2605.53				228	0.426593	0.699946	33.4153	0.347666	0.299989	0.200718	2487.99				228	0.436527	0.699913	33.3667	0.330888	0.299939	0.200238	2607.02
229	0.441698	0.699898	33.4896	0.331017	0.299098	0.200149	2621.02				229	0.4243	0.699735	33.3646	0.349927	0.299921	0.200209	2500.17				229	0.438219	0.699821	33.3665	0.330989	0.299988	0.200031	2607.76
230	0.442748	0.699633	33.4878	0.331131	0.299153	0.20005	2610.76				230	0.42113	0.699509	33.4164	0.353334	0.299976	0.200001	2485.18				230	0.440045	0.69951	33.3538	0.331001	0.29999	0.200135	2588
231	0.437398	0.69982	33.4149	0.331944	0.299376	0.200043	2613.39				231	0.42089	0.699989	33.524	0.356591	0.299991	0.200045	2502.43				231	0.440426	0.699884	33.3608	0.331494	0.299979	0.200079	2603.78
232	0.43924	0.699939	33.3877	0.331632	0.299833	0.200007	2605				232	0.414202	0.699663	33.529	0.353705	0.29999	0.201126	2445.38				232	0.441648	0.699749	33.4051	0.330533	0.299856	0.2	2620.92
233	0.441273	0.699787	33.3692	0.331793	0.299922	0.200093	2609.52				233	0.421495	0.699103	33.6316	0.357449	0.299963	0.200873	2470.37				233	0.441928	0.699553	33.3628	0.330416	0.299872	0.200028	2622.84
234	0.437228	0.699742	33.362	0.331442	0.299926	0.200043	2623.04				234	0.425135	0.699109	33.8199	0.356758	0.299898	0.200032	2491.81				234	0.440728	0.69985	33.3609	0.330195	0.299987	0.200024	2633.18
235	0.435027	0.699828	33.3538	0.331173	0.299644	0.200005	2618.99				235	0.424927	0.699994	33.8255	0.352205	0.299804	0.200127	2492.53				235	0.437318	0.699451	33.3604	0.331365	0.299845	0.200169	2597.78
236	0.438699	0.699787	33.3708	0.331655	0.299995	0.200034	2599.88				236	0.4227	0.699921	33.752	0.358545	0.29964	0.200019	2488.75				236	0.437148	0.69959	33.3592	0.333307	0.299959	0.200079	2595.24
237	0.436737	0.699904	33.3623	0.331451	0.299951	0.200074	2605.32				237	0.419359	0.699818	33.7043	0.362311	0.299919	0.200039	2466.19				237	0.435939	0.699864	33.3614	0.333606	0.299826	0.200043	2587.4
238	0.438252	0.699561	33.36	0.331484	0.299932	0.200026	2576.73				238	0.427851	0.699569	33.9342	0.358119	0.3	0.200058	2514.09				238	0.437725	0.699714	33.3733	0.333083	0.299954	0.200019	2588.98
239	0.436665	0.699644	33.3547	0.330974	0.299931	0.200013	2586.66				239	0.428578	0.699949	34.0344	0.359223	0.299995	0.200025	2508.44				239	0.440193	0.699685	33.3762	0.331282	0.299958	0.200146	2634.87
240	0.437099	0.699561	33.3529	0.331055	0.299917	0.200178	2601.95				240	0.423985	0.699972	33.7311	0.351417	0.299965	0.200108	2527.06				240	0.436045	0.699681	33.3601	0.330876	0.299929	0.200048	2606.66
241	0.43701	0.699951	33.3615	0.331496	0.299959	0.200015	2601.2				241	0.424688	0.699864	33.76	0.343742	0.299918	0.200031	2510.87				241	0.438604	0.699978	33.3633	0.330049	0.299954	0.200017	2636.08
242	0.436964	0.699877	33.3609	0.331274	0.299994	0.200117	2556.94				242	0.422958	0.699984	33.8255	0.343057	0.299955	0.200005	2501.45				242	0.437457	0.699801	33.3634	0.330075	0.299997	0.2	2614.94
243	0.439752	0.699944	33.3574	0.331002	0.299983	0.200107	2575.26				243	0.425899	0.699971	33.9101	0.343064	0.299999	0.200005	2502.61				243	0.436793	0.699116	33.4129	0.330024	0.299713	0.200007	2574.01
244	0.439743	0.699924	33.3569	0.330815	0.299941	0.20001	2624.36				244	0.425589	0.69972	33.8885	0.343095	0.299996	0.200013	2470.48				244	0.433608	0.699849	33.391	0.33008	0.299971	0.200028	2602.21
245	0.438188	0.699897	33.3575	0.330577	0.299759	0.200047	2564.05				245	0.422305	0.699923	33.8288	0.342993	0.299963	0.200329	2502.59				245	0.438595	0.699914	33.3934	0.330754	0.299991	0.200037	2603.83
246	0.437889	0.699907	33.3859	0.330066	0.299951	0.200054	2576.86				246	0.422269	0.699332	33.7398	0.343093	0.29994	0.200172	2504.53				246	0.435853	0.699688	33.3635	0.330468	0.299957	0.200026	2583.68
247	0.435887	0.69991	33.4713	0.330126	0.299998	0.200122	2619.83				247	0.418567	0.699136	33.6051	0.343046	0.299889	0.201902	2470.97				247	0.43688	0.699936	33.3575	0.330116	0.3	0.200036	2580.48
248	0.439164	0.699991	33.3914	0.330264	0.299987	0.200029	2575.37				248	0.421756	0.698859	33.6842	0.342993	0.299994	0.201438	2425.57				248	0.435645	0.699979	33.3543	0.330216	0.299954	0.200283	2598.1
249	0.432639	0.699864	33.3793	0.330058	0.299922	0.200025	2608.58				249	0.423123	0.698407	33.6864	0.343425	0.299893	0.200034	2503.32				249	0.437135	0.699928	33.3659	0.330669	0.299898	0.200039	2592.22
250	0.436763	0.699968	33.3743	0.330006	0.299971	0.200024	2553.18				250	0.424734	0.697872	33.7216	0.343124	0.299951	0.200001	2489.67				250	0.439438	0.699907	33.3745	0.330948	0.299977	0.200015	2622.18
251	0.435644	0.699743	33.3632	0.330056	0.299986	0.200007	2581.71				251	0.420502	0.697506	33.6338	0.343059	0.299969	0.200029	2497.78				251	0.437034	0.69989	33.3603	0.330631	0.299979	0.200221	2637.24
252	0.439066	0.699608	33.3866	0.330033	0.299998	0.200026	2589.41				252	0.421867	0.697544	33.5685	0.343078	0.299987	0.200023	2480.83				252	0.438919	0.69993	33.3601	0.330365	0.299816	0.20021	2590.01
253	0.437792	0.699715	33.402	0.330113	0.29998	0.200226	2617.62				253	0.42115	0.698767	33.5448	0.343312	0.299906	0.200028	2465.49				253	0.436472	0.699809	33.362	0.330049	0.299965	0.200177	2625.05
254	0.438054	0.699925	33.4013	0.330044	0.299964	0.200175	2594.66				254	0.418313	0.698737	33.5538	0.34322	0.299931	0.200028	2431.36				254	0.43773	0.699402	33.3954	0.330061	0.299971	0.200008	2587.58
255	0.437346	0.69989	33.3842	0.330046	0.299951	0.200031	2557.14				255	0.414898	0.699027	33.5213	0.342944	0.299494	0.20005	2436.52				255	0.437416	0.699712	33.4005	0.330007	0.299996	0.200347	2590.46
256	0.436969	0.699531	33.3923	0.330581	0.299958	0.200026	2615.64				256	0.420779	0.699338	33.5288	0.343044	0.299936	0.200214	2475.49				256	0.435925	0.699955	33.4568	0.330212	0.299962	0.200092	2580.02
257	0.437335	0.69992	33.5358	0.330981	0.299976	0.200008	2590.52				257	0.422213	0.698993	33.6503	0.343077	0.299926	0.200504	2481.34				257	0.436301	0.699807	33.5127	0.330466	0.299972	0.200112	2604.88
258	0.439421	0.699843	33.3414	0.330767	0.299931	0.200045	2578.7				258	0.421401	0.69963	33.6256	0.343186	0.299967	0.200861	2488.3				258	0.437072	0.699834	33.6805	0.330324	0.299972	0.200016	2589.88
259	0.439458	0.699853	33.3364	0.330206	0.299966	0.20002	2599.29				259	0.420221	0.699436	33.5613	0.343211	0.3	0.201886	2451.08				259	0.43807	0.699948	33.6282	0.330561	0.299738	0.200018	2560.8
260	0.438665	0.699736	33.3355	0.330014	0.3	0.200032	2609.9				260	0.421068	0.699912	33.4894	0.343551	0.299946	0.201526	2450.85				260	0.43668	0.699774	33.5024	0.330649	0.299698	0.200066	2610.12
261	0.440924	0.699929	33.3419	0.330007	0.299968	0.200051	2613.6				261	0.422799	0.699781	33.6794	0.344077	0.299898	0.200674	2464.68				261	0.439168	0.698926	33.3733	0.330139	0.299924	0.2	2609.02
262	0.439934	0.699551	33.3523	0.330037	0.299929	0.200003	2613.29				262	0.424871	0.699502	33.7369	0.346071	0.299989	0.201434	2483.06				262	0.44171	0.699877	33.3967	0.330334	0.3	0.200034	2593.63
263	0.441238	0.699928	33.336	0.330013	0.299958	0.200024	2613.89				263	0.423641	0.699945	33.6712	0.346754	0.299875	0.201013	2485.35				263	0.440001	0.69999	33.3733	0.3304	0.299945	0.200031	2604.48
264	0.440961	0.699855	33.353	0.330011	0.299956	0.20005	2625.41				264	0.420022	0.699938	33.6551	0.348681	0.299987	0.200788	2481.35				264	0.435536	0.699563	33.3788	0.330001	0.299985	0.200024	2622.1
265	0.441427	0.699367	33.3593	0.330093	0.299707	0.200004	2606.34				265	0.419825	0.699416	33.5975	0.34526	0.299973	0.200801	2438.07				265	0.438111	0.699888	33.3821	0.330005	0.299942	0.200005	2617.38
266	0.441144	0.699239	33.356	0.330056	0.299989	0.20005	2613.97				266	0.421456	0.699965	33.6446	0.344892	0.299937	0.200536	2475.89				266	0.433139	0.699965	33.4236	0.33008	0.299978	0.200025	2606.87
267	0.437123	0.699134	33.347	0.330153	0.299998	0.200018	2612.02				267	0.418915	0.699809	33.5248	0.345149	0.299982	0.200802	2448.23				267	0.436976	0.699975	33.3994	0.330208	0.299826	0.200367	2596.87
268	0.437244	0.699841	33.3426	0.330743	0.299875	0.200007	2612.71				268	0.421325	0.69966	33.6058	0.344841	0.299996	0.201395	2439.65				268	0.435399	0.699865	33.4524	0.330641	0.299894	0.200086	2590.51
269	0.437232	0.6999	33.3465	0.330646	0.299944	0.200044	2600.59				269	0.420172	0.699707	33.5341	0.345909	0.299976	0.201036	2472.06				269	0.43718	0.69998	33.4828	0.330274	0.29982	0.200039	2590.21
270	0.435854	0.69991	33.3456	0.330014	0.299963	0.200026	2599.65				270	0.419754	0.699545	33.5582	0.347604	0.299981	0.200004	2417.63				270	0.440333	0.699934	33.4594	0.330107	0.299979	0.200009	2603.52
271	0.434591	0.699804	33.3358	0.330114	0.299996	0.200109	2570.58				271	0.42013	0.698905	33.4992	0.344762	0.299962	0.200014	2460.12				271	0.438219	0.699413	33.4932	0.330269	0.299919	0.200011	2612.55
272	0.436549	0.699979	33.334	0.330007	0.299958	0.200094	2589.93				272	0.420582	0.69947	33.5423	0.3448	0.299996	0.200046	2427.63				272	0.441384	0.699985	33.5414	0.330698	0.299988	0.200032	2611.95
273	0.435834	0.699962	33.3354	0.330115	0.299923	0.200149	2603.34				273	0.421553	0.699854	33.5996	0.345462	0.299967	0.200017	2473.07				273	0.437958	0.699907	33.687	0.33005	0.299968	0.200279	2588.91
274	0.434972	0.699971	33.3343	0.330076	0.299939	0.200253	2596.87				274	0.423888	0.699893	33.6401	0.344385	0.299924	0.200099	2478.46				274	0.441764	0.699986	33.8175	0.330262	0.299934	0.200011	2586.53
275	0.436491	0.69976	33.335	0.330211	0.299906	0.200128	2601.96				275	0.423304	0.699941	33.5809	0.344589	0.299975	0.200012	2481.14				275	0.439384	0.699966	33.6972	0.330522	0.299762	0.200392	2618.17
276	0.438666	0.699982	33.3599	0.330029	0.299985	0.200187	2624.75				276	0.427906	0.699971	33.8091	0.345788	0.299952	0.200058	2433.55				276	0.440228	0.699852	33.6547	0.33141	0.299538	0.200898	2597.85
277	0.436379	0.69995	33.3395	0.330035	0.29997	0.200109	2557.16				277	0.42945	0.699933	34.0043	0.345081	0.299971	0.200072	2501.02				277	0.440554	0.69979	33.6296	0.330872	0.299979	0.205289	2577.82
278	0.436684	0.699975	33.3508	0.330044	0.299979	0.200146	2570.55				278	0.426922	0.699798	34.1948	0.345343	0.299991	0.200109	2549.01				278	0.437553	0.699604	33.7791	0.331423	0.299966	0.202788	2613.45
279	0.438356	0.699977	33.4471	0.33008	0.299948	0.200175	2623.58				279	0.432135	0.699873	34.2479	0.345701	0.299989	0.200134	2552.92				279	0.442799	0.699961	33.5193	0.330904	0.299748	0.202636	2600.78
280	0.437719	0.699648	33.507	0.330059	0.299979	0.200147	2597.1				280	0.438191	0.699961	34.4061	0.34478	0.299971	0.200024	2561.11				280	0.442838	0.699893	33.5218	0.332605	0.299996	0.20002	2623.76
281	0.43817	0.699713	33.3347	0.330119	0.29996	0.200083	2624.18				281	0.430396	0.699933	34.0161	0.344978	0.299893	0.200142	2587.39				281	0.444326	0.69991	33.5205	0.332466	0.299969	0.200024	2579.14
282	0.440391	0.699926	33.3475	0.33005	0.299991	0.20004	2591.77				282	0.427844	0.699713	33.9803	0.344234	0.299962	0.200166	2527.04				282	0.440235	0.699796	33.5142	0.332577	0.299941	0.200039	2616.9
283	0.437861	0.699944	33.3425	0.330028	0.299876	0.200058	2608.18				283	0.426097	0.699886	33.9161	0.344927	0.299959	0.200019	2509.11				283	0.445567	0.699772	33.5568	0.33148	0.29998	0.200014	2618.47
284	0.437728	0.699849	33.3377	0.330032	0.299902	0.200002	2599.97				284	0.428388	0.699878	33.9741	0.345413	0.299937	0.200033	2522.54				284	0.444479	0.699587	33.5479	0.330828	0.29981	0.200058	2625.93
285	0.434577	0.69995	33.3402	0.330209	0.299985	0.200055	2570.84				285	0.428652	0.699983	34	0.346147	0.299971	0.200012	2510.59				285	0.442253	0.699281	33.5454	0.33102	0.299851	0.200043	2592.74
286	0.434235	0.69984	33.3652	0.330041	0.299953	0.2	2583.14				286	0.428032	0.699846	33.9042	0.344224	0.299904	0.200078	2538.78				286	0.444732	0.699964	33.553	0.330999	0.299925	0.200012	2602.36
287	0.434233	0.699854	33.3386	0.330112	0.299929	0.200003	2552.34				287	0.424837	0.699438	33.8872	0.342854	0.29997	0.200009	2534.56				287	0.444451	0.699897	33.6034	0.330764	0.299995	0.200081	2630.72
288	0.429478	0.699765	33.3351	0.330254	0.299943	0.200009	2565.16				288	0.42642	0.699733	33.8166	0.342698	0.29998	0.200029	2523.14				288	0.439749	0.699837	33.5889	0.330555	0.29996	0.200023	2650.6
289	0.433448	0.699185	33.3641	0.330633	0.299799	0.20001	2573.07				289	0.429343	0.699893	33.8742	0.342911	0.299936	0.200005	2518.37				289	0.443266	0.699822	33.6399	0.330051	0.299778	0.200003	2594.42
290	0.430169	0.698925	33.3409	0.330757	0.299666	0.200029	2567.54				290	0.42793	0.699949	34.0895	0.342965	0.299936	0.200018	2525.9				290	0.444007	0.699674	33.6424	0.33014	0.299983	0.200021	2617.03
291	0.43371	0.697558	33.3619	0.330662	0.299756	0.200027	2536.36				291	0.431125	0.699778	34.072	0.342953	0.3	0.200002	2554.15				291	0.444127	0.699875	33.6941	0.330268	0.299906	0.200054	2650.35
292	0.432773	0.697657	33.3501	0.331265	0.299994	0.200023	2569.5				292	0.429905	0.69986	34.0939	0.343056	0.299992	0.2	2516.78				292	0.445139	0.699975	33.6828	0.33003	0.299789	0.200022	2646.64
293	0.431711	0.698268	33.3386	0.330745	0.299989	0.200022	2573.47				293	0.43191	0.699489	34.1577	0.342921	0.299985	0.200351	2531.01				293	0.442159	0.699983	33.7413	0.330047	0.299858	0.200029	2619.72
294	0.432771	0.699068	33.3353	0.330089	0.299994	0.200001	2586.06				294	0.429633	0.699892	34.1191	0.343221	0.299759	0.200822	2581.64				294	0.445304	0.699829	33.8448	0.330006	0.299974	0.200006	2616.33
295	0.432447	0.699771	33.3602	0.330076	0.29994	0.200057	2566.56				295	0.433952	0.699932	34.283	0.343322	0.299972	0.200616	2522.93				295	0.440867	0.699516	33.8091	0.330118	0.299995	0.200044	2623.1
296	0.435429	0.699845	33.3582	0.330434	0.299989	0.200004	2566.64				296	0.435585	0.699926	34.1747	0.34351	0.299975	0.201079	2587.01				296	0.445173	0.699565	33.7645	0.330109	0.299993	0.200032	2624.88
297	0.431564	0.699558	33.3351	0.330671	0.299972	0.200128	2572.84				297	0.433622	0.699914	34.1036	0.343223	0.299961	0.200704	2551.53				297	0.445671	0.699341	33.765	0.33005	0.299984	0.200009	2639.67
298	0.429012	0.699342	33.3368	0.330062	0.29999	0.20002	2549.02				298	0.433843	0.699907	34.1565	0.343461	0.299966	0.200107	2553.64				298	0.441487	0.699574	33.793	0.330166	0.299776	0.200061	2591.86
299	0.431132	0.699445	33.3482	0.330093	0.299799	0.200007	2568.53				299	0.435408	0.699875	34.2902	0.34304	0.299944	0.200087	2571.44				299	0.443545	0.699381	33.7917	0.330225	0.299244	0.200017	2599.71
300	0.433923	0.699267	33.3407	0.330339	0.299964	0.200335	2560.08				300	0.429563	0.699711	34.1445	0.342953	0.299965	0.200042	2540.29				300	0.443267	0.699366	33.8251	0.330251	0.299474	0.200034	2614.41
301	0.432129	0.699063	33.3541	0.330045	0.299871	0.20051	2554.89				301	0.42903	0.699959	34.0662	0.343096	0.299956	0.20009	2534.5				301	0.443456	0.699324	33.7995	0.330491	0.299444	0.20001	2614.46
302	0.431124	0.699482	33.346	0.330015	0.299999	0.200028	2560.53				302	0.431505	0.699921	34.0765	0.343323	0.299966	0.200048	2572.82				302	0.444566	0.699454	33.865	0.330172	0.299442	0.200015	2625.9
303	0.432203	0.698918	33.3342	0.33004	0.299997	0.200092	2521.78				303	0.430782	0.699832	34.0093	0.342954	0.3	0.200194	2531.43				303	0.444345	0.699603	33.8474	0.330283	0.299373	0.2	2576.9
304	0.430908	0.697651	33.3348	0.330121	0.299973	0.2	2557.54				304	0.431031	0.699931	34.153	0.342903	0.299893	0.200017	2545.34				304	0.44397	0.699962	33.7621	0.330007	0.29999	0.200002	2613.57
305	0.430106	0.697851	33.3422	0.330243	0.299895	0.200052	2551.46				305	0.429585	0.6999	34.1702	0.343116	0.299996	0.200008	2533.39				305	0.441401	0.699949	33.7532	0.330021	0.29997	0.200092	2603.86
306	0.427348	0.697869	33.3372	0.330018	0.299953	0.200023	2530.42				306	0.429248	0.699863	34.0141	0.34306	0.299985	0.200021	2549.1				306	0.443088	0.699947	33.7676	0.330005	0.299949	0.200012	2610.36
307	0.427804	0.697474	33.3641	0.330049	0.299955	0.200053	2542.07				307	0.427851	0.699644	33.9513	0.343019	0.299977	0.200051	2528.16				307	0.440744	0.699771	33.7185	0.33002	0.299979	0.200002	2621.99
308	0.427683	0.69792	33.3408	0.330026	0.299942	0.200015	2567.62				308	0.42771	0.69989	33.8251	0.34309	0.299593	0.200018	2548.08				308	0.44228	0.69899	33.6209	0.330072	0.299961	0.200012	2628.84
309	0.430313	0.69795	33.3415	0.330016	0.299994	0.200007	2552.9				309	0.418408	0.69955	33.8576	0.343046	0.299377	0.200012	2492.21				309	0.445562	0.699503	33.572	0.330138	0.29997	0.200022	2589.06
310	0.430507	0.697925	33.3389	0.330065	0.299969	0.200089	2560.62				310	0.427074	0.699854	33.9402	0.343115	0.299925	0.200012	2483.63				310	0.445088	0.699686	33.546	0.330049	0.299955	0.200009	2593.44
311	0.43202	0.697802	33.3509	0.330154	0.299978	0.20004	2525.28				311	0.42545	0.699807	33.905	0.343018	0.299873	0.200103	2511.31				311	0.440925	0.699929	33.4745	0.330042	0.299935	0.2	2630.48
312	0.432242	0.698746	33.3388	0.330495	0.299971	0.200226	2575.54				312	0.425023	0.699982	34.1241	0.343162	0.299865	0.200052	2531.85				312	0.444776	0.69939	33.5013	0.330002	0.29993	0.200018	2646.2
313	0.432351	0.699122	33.3456	0.330412	0.299858	0.200027	2547.2				313	0.42139	0.699788	33.8742	0.34301	0.299983	0.200048	2441.71				313	0.445012	0.699889	33.4876	0.330067	0.299999	0.20002	2629.89
314	0.427289	0.699091	33.3649	0.330663	0.299988	0.200283	2541.16				314	0.422711	0.699957	33.7516	0.343288	0.299961	0.20044	2511.03				314	0.44514	0.699897	33.5213	0.330052	0.299936	0.200002	2603.32
315	0.430079	0.699005	33.3333	0.330836	0.29978	0.201492	2538.58				315	0.425033	0.699918	33.8719	0.342768	0.299944	0.2	2512.22				315	0.440569	0.699894	33.498	0.330035	0.29993	0.200013	2619.46
316	0.430825	0.699038	33.338	0.330694	0.299947	0.2	2548.08				316	0.428109	0.699987	34.0582	0.343211	0.299961	0.200069	2508.89				316	0.444893	0.699899	33.578	0.330003	0.299998	0.200017	2582.72
317	0.431494	0.699712	33.3363	0.330548	0.299997	0.200169	2524.35				317	0.427282	0.699855	33.9224	0.343487	0.299837	0.200021	2545				317	0.444262	0.699848	33.5793	0.330051	0.299987	0.200024	2616.17
318	0.430211	0.699596	33.3572	0.330649	0.299986	0.20008	2528.37				318	0.427603	0.699871	34.0337	0.344175	0.299862	0.200014	2534.24				318	0.444345	0.69994	33.5474	0.330095	0.299945	0.200045	2620.93
319	0.428968	0.699473	33.3423	0.330281	0.299956	0.200028	2556.71				319	0.426603	0.699561	33.9918	0.344727	0.299956	0.200692	2539.94				319	0.445879	0.699899	33.5136	0.3302	0.29991	0.200325	2622.81
320	0.43054	0.698803	33.3456	0.330573	0.299934	0.200025	2509.67				320	0.424974	0.699847	33.9453	0.344847	0.299906	0.202509	2494.31				320	0.442017	0.699803	33.5425	0.330013	0.299994	0.20094	2610.32
321	0.430712	0.698666	33.3621	0.330004	0.29994	0.200073	2510.49				321	0.426335	0.699699	34.0136	0.344676	0.299822	0.201926	2498.67				321	0.443065	0.699948	33.558	0.330083	0.299999	0.200491	2617.97
322	0.430404	0.696096	33.3436	0.330127	0.299966	0.200025	2502.67				322	0.423719	0.699458	33.9967	0.345677	0.299949	0.20003	2504.01				322	0.438975	0.699919	33.5028	0.330284	0.299929	0.20003	2624.96
323	0.431433	0.695797	33.3644	0.330028	0.299958	0.200018	2541.53				323	0.426476	0.69946	34.0167	0.343439	0.299963	0.200015	2491.31				323	0.442442	0.699951	33.4759	0.330301	0.299981	0.200005	2642.11
324	0.429308	0.697504	33.4069	0.330013	0.299916	0.20001	2566.05				324	0.425626	0.699278	34.0594	0.34339	0.299981	0.200134	2517.66				324	0.444582	0.699975	33.5453	0.330013	0.299772	0.200014	2604.02
325	0.43009	0.69888	33.3671	0.33004	0.299751	0.20005	2526.96				325	0.424703	0.699016	33.8575	0.34511	0.299933	0.200015	2534.47				325	0.441107	0.699957	33.5325	0.330271	0.29999	0.200061	2639.37
326	0.428064	0.698978	33.4128	0.330029	0.299964	0.200187	2537.88				326	0.423869	0.69955	33.8182	0.344644	0.299926	0.20002	2473.88				326	0.442525	0.699886	33.6184	0.330093	0.3	0.200006	2630.91
327	0.430976	0.698789	33.4476	0.330021	0.299956	0.200437	2539.06				327	0.423012	0.69934	33.828	0.344634	0.299977	0.200013	2465.61				327	0.443111	0.699972	33.558	0.330159	0.299919	0.200082	2645.62
328	0.430824	0.69843	33.3361	0.330035	0.29996	0.200538	2553.13				328	0.42425	0.699863	33.8377	0.343161	0.299964	0.200011	2488.57				328	0.441055	0.699928	33.4708	0.330094	0.299925	0.200045	2638.14
329	0.431225	0.698657	33.3398	0.330071	0.29995	0.200022	2552.75				329	0.424103	0.699901	33.8118	0.343164	0.299923	0.200054	2513.12				329	0.444003	0.699955	33.5062	0.330011	0.299993	0.200059	2602.66
330	0.43206	0.698328	33.3689	0.330032	0.299989	0.200051	2537.35				330	0.423658	0.699859	33.8247	0.343246	0.299979	0.200045	2463.48				330	0.443891	0.699941	33.498	0.330089	0.299978	0.200024	2621.97
331	0.429994	0.697479	33.396	0.330019	0.299966	0.20006	2563.72				331	0.421116	0.699889	33.9047	0.343016	0.299967	0.2	2527.31				331	0.442443	0.69986	33.4872	0.330029	0.299991	0.200031	2623.9
332	0.431573	0.696184	33.4154	0.330047	0.299887	0.200166	2560.02				332	0.422708	0.699726	33.7558	0.343183	0.3	0.200019	2505.69				332	0.441381	0.699795	33.5839	0.330023	0.299999	0.200032	2625.26
333	0.431795	0.696447	33.441	0.330131	0.299965	0.200338	2527.18				333	0.419558	0.699685	33.5836	0.343133	0.299981	0.200128	2450.82				333	0.442126	0.699627	33.6925	0.330094	0.299954	0.200008	2614.86
334	0.428418	0.694449	33.4581	0.330007	0.29977	0.20002	2537.02				334	0.416575	0.699171	33.5214	0.343513	0.299966	0.200051	2450.49				334	0.444953	0.699866	33.6995	0.330016	0.299995	0.200087	2598.38
335	0.43103	0.695119	33.4889	0.330037	0.299961	0.200049	2554.62				335	0.418253	0.699344	33.5618	0.343703	0.299924	0.200109	2442.22				335	0.445249	0.699943	33.5874	0.330008	0.299984	0.200069	2632.82
336	0.429247	0.693638	33.5405	0.330016	0.299987	0.2	2561.13				336	0.416887	0.699973	33.5483	0.343332	0.299962	0.201388	2435.39				336	0.440914	0.69988	33.5162	0.330119	0.299993	0.200031	2638.94
337	0.429861	0.693831	33.5459	0.330078	0.299932	0.200118	2571.64				337	0.417794	0.699898	33.6475	0.343269	0.299997	0.200009	2422.48				337	0.441282	0.699536	33.5068	0.330272	0.299987	0.200028	2616.19
338	0.4268	0.694736	33.6082	0.330296	0.299907	0.200028	2535.01				338	0.421125	0.699999	33.6502	0.343774	0.299962	0.200007	2426.63				338	0.440954	0.698871	33.4817	0.330644	0.299953	0.200003	2595.64
339	0.431707	0.69515	33.5884	0.330491	0.299813	0.200001	2556.32				339	0.423342	0.699875	33.7212	0.344638	0.299947	0.200093	2468.82				339	0.442699	0.699783	33.456	0.331484	0.299982	0.200003	2627.15
340	0.432312	0.695992	33.5742	0.332418	0.299978	0.200017	2556.11				340	0.423524	0.699982	33.8286	0.344039	0.3	0.200015	2520.66				340	0.442916	0.699854	33.4334	0.331967	0.299979	0.200027	2614.29
341	0.434197	0.697306	33.6054	0.33008	0.299992	0.200018	2556.32				341	0.422855	0.699956	33.7873	0.344561	0.3	0.200008	2471.11				341	0.439419	0.699864	33.4473	0.333895	0.299927	0.200041	2611.45
342	0.432684	0.698311	33.8073	0.330022	0.299945	0.200203	2609.83				342	0.421169	0.699972	33.9534	0.344162	0.299929	0.200013	2424.78				342	0.443705	0.699974	33.4367	0.333256	0.299951	0.200254	2615.97
343	0.434397	0.697505	33.7686	0.330091	0.299997	0.200019	2571.6				343	0.424737	0.699857	33.9495	0.343593	0.299947	0.200031	2476.88				343	0.441174	0.699697	33.4477	0.33359	0.299996	0.200796	2620.09
344	0.432811	0.698513	33.6459	0.330172	0.299944	0.200035	2528.89				344	0.423226	0.699688	33.9154	0.34242	0.299947	0.200062	2522.46				344	0.437296	0.699886	33.4794	0.332885	0.299983	0.2006	2616.98
345	0.432938	0.69747	33.6498	0.330289	0.299711	0.200055	2522.78				345	0.420065	0.699666	33.8066	0.341611	0.299977	0.200016	2457.25				345	0.443823	0.699951	33.4766	0.331417	0.299993	0.201164	2605.49
346	0.433963	0.697811	33.5949	0.330005	0.29998	0.200074	2586.33				346	0.419701	0.69922	33.6475	0.341201	0.299919	0.200184	2455.51				346	0.442855	0.699771	33.4456	0.330863	0.299978	0.201861	2608.44
347	0.434046	0.697326	33.5815	0.330053	0.299886	0.200003	2517.04				347	0.421429	0.698512	33.762	0.341833	0.299976	0.20006	2449.75				347	0.441712	0.699946	33.4483	0.331746	0.29979	0.201153	2611.67
348	0.435057	0.699327	33.591	0.330073	0.3	0.200036	2553.15				348	0.421722	0.697654	33.8563	0.340758	0.299959	0.200014	2489.25				348	0.4415	0.699632	33.4257	0.3322	0.299698	0.200495	2605.84
349	0.435087	0.69757	33.576	0.330165	0.299953	0.200021	2540.68				349	0.41981	0.699868	33.8152	0.340344	0.29996	0.200116	2472.73				349	0.434166	0.699908	33.4169	0.331527	0.299764	0.20086	2603.99
350	0.433323	0.698366	33.5758	0.330166	0.299983	0.200091	2569.76				350	0.422595	0.699941	33.8542	0.339858	0.299983	0.200972	2448.18				350	0.440384	0.699998	33.419	0.333441	0.299991	0.200996	2617.42
351	0.430818	0.697775	33.556	0.330004	0.299984	0.200058	2554.04				351	0.427379	0.699622	33.8818	0.341001	0.29999	0.20125	2512.45				351	0.435277	0.699757	33.4218	0.33317	0.299908	0.201327	2588.59
352	0.43585	0.699389	33.4102	0.330092	0.299937	0.200028	2575.38				352	0.424652	0.699993	33.8901	0.338856	0.299844	0.202907	2487.54				352	0.440358	0.699458	33.4257	0.332928	0.299975	0.20034	2591.53
353	0.431866	0.699719	33.4674	0.330657	0.299865	0.200017	2589.23				353	0.4227	0.699767	33.8575	0.339803	0.299884	0.200019	2475.28				353	0.435382	0.699346	33.4322	0.332787	0.299944	0.20003	2642.4
354	0.427327	0.699765	33.4555	0.331652	0.299735	0.200005	2551.73				354	0.42468	0.699737	33.8092	0.340299	0.299975	0.200158	2527.78				354	0.442137	0.699666	33.54	0.331173	0.299965	0.200093	2614.58
355	0.433947	0.699647	33.5078	0.331052	0.299881	0.200016	2533.87				355	0.426529	0.699772	33.8328	0.339877	0.29996	0.200031	2521.01				355	0.440846	0.699931	33.6285	0.331462	0.299957	0.200038	2600.1
356	0.433298	0.7	33.6742	0.33097	0.299985	0.200148	2581.83				356	0.424945	0.699868	33.9651	0.339896	0.299974	0.20001	2523.01				356	0.439831	0.699978	33.6669	0.331784	0.299994	0.200026	2603.46
357	0.432538	0.699855	33.7198	0.330055	0.299983	0.200394	2543.84				357	0.42608	0.69967	34.006	0.340346	0.299951	0.2	2512.01				357	0.443342	0.699945	33.5307	0.331599	0.299994	0.200054	2588.35
358	0.431605	0.699826	33.9319	0.330025	0.299968	0.20082	2584.48				358	0.42511	0.699972	33.9771	0.341433	0.3	0.200011	2516.38				358	0.442934	0.699874	33.5007	0.331046	0.299872	0.200235	2622.49
359	0.433011	0.699831	33.8432	0.330127	0.299963	0.200391	2576.9				359	0.429653	0.699942	34.2148	0.342002	0.299988	0.200022	2487.55				359	0.44276	0.699944	33.5276	0.331599	0.299941	0.201124	2641.83
360	0.430279	0.699635	33.8853	0.330136	0.299986	0.201765	2549.27				360	0.426575	0.699746	34.1917	0.341829	0.299979	0.200715	2483.28				360	0.440905	0.699849	33.5329	0.332796	0.299965	0.201751	2620.89
361	0.431291	0.699749	33.8265	0.330161	0.299989	0.201228	2548.03				361	0.42809	0.699977	34.3126	0.342375	0.299968	0.20121	2510.83				361	0.441866	0.69993	33.4331	0.332314	0.3	0.20118	2626.39
362	0.428428	0.699703	34.1927	0.330122	0.29997	0.202295	2539.44				362	0.431464	0.699979	34.4069	0.342347	0.3	0.201524	2531.65				362	0.440357	0.69995	33.4322	0.330747	0.299938	0.201378	2612.56
363	0.426242	0.699416	34.3024	0.33069	0.299944	0.201047	2516.02				363	0.43096	0.699912	34.4376	0.34263	0.299987	0.20238	2541.99				363	0.442651	0.699837	33.4375	0.331046	0.299989	0.201442	2603.12
364	0.430951	0.698935	34.3014	0.330084	0.299956	0.202628	2533.92				364	0.429252	0.699751	34.4235	0.343254	0.29999	0.200816	2510.72				364	0.439788	0.699247	33.4417	0.331624	0.299975	0.201005	2616.43
365	0.430851	0.699101	34.2534	0.330176	0.299956	0.20123	2543.01				365	0.429763	0.699873	34.3122	0.343841	0.299929	0.200023	2554.91				365	0.440433	0.698721	33.4504	0.331578	0.299912	0.200837	2614.72
366	0.428004	0.699368	34.3737	0.330276	0.299943	0.200886	2545.4				366	0.428676	0.699857	34.2826	0.343338	0.299877	0.200157	2543.38				366	0.441335	0.699996	33.4406	0.331922	0.29995	0.200528	2612.17
367	0.431634	0.698966	34.1711	0.330017	0.299973	0.200734	2543.35				367	0.428014	0.69983	34.1493	0.344478	0.299784	0.200025	2535				367	0.444648	0.699893	33.4265	0.33027	0.299895	0.200214	2583.66
368	0.428901	0.698586	34.0644	0.330022	0.299928	0.200452	2536.8				368	0.425013	0.69978	34.2477	0.343684	0.299941	0.200161	2535.2				368	0.444545	0.699972	33.4226	0.330165	0.299976	0.200058	2620.89
369	0.431447	0.699621	34.2528	0.33002	0.299922	0.200005	2587.11				369	0.420545	0.699887	34.1713	0.343376	0.299591	0.200797	2485.59				369	0.445841	0.699706	33.4159	0.33019	0.29998	0.200005	2641.26
370	0.428899	0.699388	34.3484	0.330023	0.299891	0.2	2563.88				370	0.423674	0.699739	34.1686	0.343433	0.299817	0.201773	2477.6				370	0.439096	0.699837	33.4088	0.330057	0.299939	0.200013	2648.45
371	0.43108	0.698497	34.0033	0.330028	0.299954	0.200127	2525.11				371	0.426557	0.699759	34.1091	0.343011	0.29985	0.200016	2506.83				371	0.440305	0.699573	33.405	0.330029	0.299955	0.200135	2633.96
372	0.430411	0.699146	33.9669	0.330055	0.299962	0.200038	2534.59				372	0.424568	0.699765	34.1339	0.343145	0.299977	0.20004	2539.73				372	0.4384	0.699971	33.4009	0.33001	0.299963	0.200153	2605.84
373	0.429891	0.699189	33.7325	0.330588	0.299943	0.200048	2576.74				373	0.42446	0.699386	34.1431	0.343776	0.299906	0.200109	2493.59				373	0.442739	0.699785	33.401	0.330013	0.29997	0.200019	2627.61
374	0.430527	0.698952	33.7696	0.33002	0.299804	0.200017	2565.12				374	0.421243	0.699538	34.1539	0.344131	0.299967	0.200042	2519.06				374	0.44264	0.699908	33.4079	0.330086	0.299906	0.200011	2631.14
375	0.429675	0.698424	33.7615	0.330014	0.29978	0.200075	2559.08				375	0.421442	0.699501	34.0868	0.344468	0.299997	0.200229	2517.18				375	0.442134	0.699839	33.4189	0.330028	0.299939	0.200024	2618.1
376	0.431261	0.698545	33.9468	0.33007	0.299786	0.200248	2537.18				376	0.421344	0.698998	34.1403	0.342863	0.299988	0.201091	2493.34				376	0.440509	0.699954	33.403	0.33004	0.299967	0.200038	2631.01
377	0.430898	0.698463	33.8722	0.330068	0.299911	0.200016	2552.58				377	0.42718	0.699449	34.3304	0.342797	0.299984	0.201273	2500.48				377	0.44015	0.699819	33.4209	0.330045	0.299995	0.2	2600.74
378	0.430028	0.698843	34.0031	0.330063	0.299924	0.200181	2560.16				378	0.426054	0.69902	34.3551	0.342691	0.299988	0.201374	2479.51				378	0.441882	0.699344	33.4538	0.330082	0.299945	0.200152	2606.65
379	0.431386	0.698912	34.0452	0.33003	0.299891	0.200071	2560.98				379	0.424976	0.699519	34.344	0.342972	0.299948	0.200011	2513.49				379	0.441733	0.699943	33.4583	0.330079	0.299956	0.200061	2633.36
380	0.432241	0.698376	33.974	0.330062	0.299918	0.20001	2568.69				380	0.421896	0.699911	34.312	0.343707	0.29988	0.200001	2475.47				380	0.440957	0.699916	33.4338	0.330102	0.299954	0.200024	2624.66
381	0.433145	0.69906	33.7483	0.330203	0.299932	0.200024	2552.82				381	0.42156	0.699809	34.1849	0.345332	0.299979	0.20012	2520.31				381	0.442722	0.699931	33.4063	0.330079	0.299984	0.200041	2639.92
382	0.431927	0.69904	33.8647	0.330426	0.299959	0.200055	2583.31				382	0.426194	0.699925	34.412	0.344739	0.299935	0.200054	2524.31				382	0.444006	0.699799	33.4109	0.330037	0.299997	0.200023	2632.2
383	0.431073	0.698792	33.6913	0.330052	0.299943	0.20001	2537.64				383	0.429541	0.699388	34.4553	0.3431	0.299896	0.200218	2509.22				383	0.437756	0.699752	33.4047	0.330019	0.299996	0.200015	2603.05
384	0.431823	0.698867	33.7995	0.330065	0.3	0.200147	2564.32				384	0.42754	0.698898	34.4016	0.343576	0.299977	0.200214	2522.79				384	0.439457	0.699887	33.3908	0.330277	0.299979	0.200029	2548.81
385	0.432639	0.699465	33.7511	0.330195	0.299938	0.200008	2569.27				385	0.431447	0.699117	34.3468	0.342689	0.299609	0.200034	2525.31				385	0.437953	0.699808	33.3953	0.330801	0.3	0.200002	2589.21
386	0.432758	0.699424	34.1477	0.330097	0.299768	0.2	2550.02				386	0.431474	0.699974	34.2969	0.342593	0.299946	0.200008	2518.71				386	0.438685	0.699678	33.3936	0.331729	0.299905	0.200244	2616.08
387	0.43308	0.698643	34.1569	0.330064	0.299672	0.200147	2532.39				387	0.430542	0.699684	34.1962	0.343046	0.299967	0.2	2552.88				387	0.44033	0.699947	33.3727	0.331213	0.29951	0.200072	2617.54
388	0.43239	0.698349	34.1254	0.330025	0.3	0.200076	2540.79				388	0.43066	0.69993	34.1702	0.343164	0.299949	0.200076	2551.94				388	0.440605	0.699944	33.3817	0.332809	0.299329	0.200019	2596.48
389	0.431269	0.699045	34.3745	0.33014	0.299959	0.200016	2573.37				389	0.429742	0.699911	34.1212	0.342689	0.29997	0.200069	2515.92				389	0.439465	0.699976	33.4353	0.331539	0.299688	0.200061	2599.15
390	0.431979	0.697511	34.7031	0.330324	0.299903	0.200027	2579.32				390	0.432477	0.699823	33.9934	0.34336	0.299961	0.2	2542.56				390	0.441526	0.699983	33.4395	0.330499	0.299993	0.200009	2619.34
391	0.431583	0.698345	35.3786	0.3301	0.299947	0.200014	2572.32				391	0.431107	0.699642	33.9759	0.342456	0.299957	0.20002	2563.43				391	0.444952	0.699988	33.3826	0.330034	0.299842	0.200052	2589.95
392	0.433281	0.698566	35.5229	0.331299	0.299957	0.200033	2549.83				392	0.433021	0.699829	34.0648	0.342349	0.299995	0.200189	2517.95				392	0.440348	0.699912	33.4294	0.330045	0.299974	0.200073	2628.68
393	0.432958	0.697664	35.3364	0.331066	0.299932	0.200031	2552.29				393	0.430177	0.699351	33.9125	0.342568	0.299999	0.200114	2558.07				393	0.445403	0.699981	33.34	0.33002	0.299954	0.200091	2631.56
394	0.432751	0.698182	34.9728	0.331521	0.29997	0.200099	2603.69				394	0.434156	0.69822	34.2484	0.34289	0.299921	0.200164	2571.3				394	0.446272	0.699893	33.3362	0.330025	0.299871	0.200111	2604.49
395	0.433142	0.69775	34.8579	0.331258	0.299979	0.200741	2578.85				395	0.431848	0.699471	34.1951	0.34272	0.299929	0.200231	2546.34				395	0.444221	0.699933	33.366	0.330052	0.299877	0.200022	2631.31
396	0.432531	0.69759	34.8806	0.330037	0.299992	0.200756	2561.79				396	0.430712	0.699863	34.1864	0.342928	0.29954	0.200336	2547.33				396	0.44586	0.699931	33.4124	0.330206	0.299964	0.200003	2641.41
397	0.431667	0.697378	34.7488	0.330464	0.299982	0.200028	2565.61				397	0.432225	0.699903	34.1797	0.343012	0.299992	0.20009	2561.65				397	0.440946	0.6999	33.3784	0.330012	0.299752	0.200002	2607.26
398	0.433059	0.696974	34.7992	0.330042	0.299945	0.200007	2527.05				398	0.426257	0.699995	34.2988	0.342761	0.299857	0.200046	2571.62				398	0.447023	0.699995	33.407	0.330059	0.299798	0.200022	2632.75
399	0.433666	0.696306	34.6267	0.330204	0.299997	0.200093	2527.01				399	0.433593	0.699914	34.1274	0.343052	0.299966	0.2	2564.38				399	0.444246	0.699802	33.4236	0.330008	0.299882	0.200126	2638.98
400	0.429937	0.696667	34.6358	0.330497	0.299993	0.200035	2519.08				400	0.431586	0.699974	34.0195	0.342136	0.299553	0.20003	2530.68				400	0.446145	0.699962	33.4611	0.330016	0.299923	0.200326	2637.27
401	0.430801	0.698338	34.924	0.330907	0.299995	0.200091	2562.62				401	0.43462	0.699966	34.0518	0.342916	0.299999	0.200008	2535.78				401	0.444671	0.699694	33.3423	0.33006	0.299964	0.200038	2649.34
402	0.430535	0.698589	35.1716	0.331	0.299846	0.200012	2538.56				402	0.435864	0.699949	33.9648	0.342992	0.299716	0.200008	2564.56				402	0.44	0.699948	33.3765	0.330045	0.299931	0.200025	2628.14
403	0.431375	0.698722	35.3195	0.330208	0.299967	0.200084	2535.57				403	0.433366	0.699795	33.6808	0.342863	0.298949	0.200155	2545.67				403	0.443938	0.699971	33.3428	0.330057	0.299989	0.200009	2631.39
404	0.429728	0.698439	35.0357	0.331134	0.299921	0.200078	2538.61				404	0.429762	0.699721	33.5555	0.342786	0.299607	0.200027	2560.39				404	0.442658	0.699879	33.3358	0.33082	0.299916	0.200073	2610.96
405	0.430999	0.698546	35.139	0.33009	0.299967	0.200013	2534.52				405	0.430468	0.699706	33.5926	0.342518	0.299926	0.200007	2531.15				405	0.44001	0.699723	33.339	0.331195	0.299953	0.2	2626.17
406	0.433076	0.697965	34.844	0.330191	0.299995	0.2	2568.91				406	0.429782	0.699141	33.6547	0.34246	0.299894	0.200174	2554.43				406	0.44451	0.699814	33.3455	0.330805	0.29997	0.200033	2637.76
407	0.432394	0.697908	35.0934	0.330092	0.299989	0.200006	2574.61				407	0.429353	0.698562	33.6488	0.342522	0.299954	0.200222	2517.36				407	0.443221	0.699351	33.3635	0.331058	0.299971	0.2	2636.06
408	0.432352	0.69755	35.048	0.330037	0.299949	0.200013	2551.64				408	0.430755	0.698187	33.6344	0.3425	0.29975	0.200231	2552.34				408	0.441678	0.699842	33.3383	0.331225	0.299783	0.200051	2596.51
409	0.432905	0.697698	35.1726	0.330155	0.299935	0.200031	2580.4				409	0.430203	0.698584	33.5175	0.342935	0.299978	0.20055	2546.76				409	0.445612	0.699809	33.338	0.332067	0.299973	0.200027	2604.32
410	0.431724	0.697194	35.1033	0.330006	0.299988	0.200007	2574.27				410	0.43276	0.699801	33.4839	0.342576	0.299534	0.200225	2547				410	0.443585	0.699859	33.3336	0.3325	0.299968	0.200011	2644.14
411	0.430857	0.696973	34.6484	0.330007	0.299778	0.200028	2575.01				411	0.42815	0.699415	33.4796	0.342656	0.29992	0.200324	2567.09				411	0.442231	0.699467	33.3382	0.333505	0.299982	0.20005	2647.12
412	0.426989	0.697327	34.5952	0.330025	0.299706	0.200079	2519.79				412	0.433313	0.699092	33.4766	0.342764	0.299936	0.200361	2546.55				412	0.444927	0.699689	33.3408	0.331759	0.299978	0.200172	2642.24
413	0.428088	0.69843	35.1533	0.33017	0.299942	0.200071	2560.28				413	0.431585	0.699864	33.4285	0.343123	0.299979	0.20009	2565.19				413	0.444024	0.699978	33.3347	0.330516	0.29995	0.200008	2617.9
414	0.433875	0.698088	34.673	0.330891	0.299963	0.200002	2551.96				414	0.43317	0.69921	33.3994	0.343503	0.299977	0.200232	2566.62				414	0.44237	0.699975	33.3369	0.330007	0.299845	0.200127	2629.02
415	0.433745	0.698315	34.373	0.33012	0.299994	0.200007	2571.4				415	0.433957	0.698672	33.4033	0.343057	0.299952	0.200277	2563.38				415	0.443633	0.69974	33.3359	0.33006	0.299692	0.200323	2606.93
416	0.435461	0.697838	34.2907	0.330035	0.299996	0.2	2590.13				416	0.435484	0.699891	33.4808	0.342994	0.299976	0.200139	2567.66				416	0.444262	0.699857	33.3361	0.330067	0.299696	0.201276	2602.03
417	0.432747	0.697852	34.4674	0.330013	0.299996	0.200037	2529.23				417	0.437731	0.699703	33.4957	0.343068	0.299897	0.200262	2602.94				417	0.444257	0.69988	33.338	0.330227	0.299893	0.201747	2595.38
418	0.433309	0.698676	34.4639	0.330028	0.299957	0.200007	2543.4				418	0.438448	0.699945	33.5056	0.343395	0.299994	0.200191	2572.23				418	0.444133	0.699598	33.3384	0.330044	0.299909	0.200029	2634.01
419	0.435982	0.698893	34.4996	0.330087	0.299985	0.200005	2543.8				419	0.436162	0.699629	33.511	0.3431	0.299875	0.200323	2555.09				419	0.443897	0.699896	33.3383	0.330076	0.29977	0.200002	2644.32
420	0.432454	0.697731	34.3609	0.330188	0.299924	0.200044	2572.27				420	0.432886	0.699453	33.4962	0.343087	0.299965	0.200096	2568.22				420	0.44298	0.699927	33.3458	0.330141	0.299648	0.20001	2607.93
421	0.436021	0.697502	34.1548	0.330026	0.299984	0.200012	2574				421	0.436824	0.699852	33.4926	0.343118	0.299989	0.200044	2551.76				421	0.445064	0.699951	33.3355	0.330076	0.299797	0.200002	2627.91
422	0.435387	0.69674	34.0153	0.330109	0.3	0.200208	2576.36				422	0.435961	0.699802	33.4522	0.343177	0.299944	0.200005	2592.79				422	0.442129	0.699938	33.3466	0.330128	0.299768	0.200073	2629.46
423	0.430954	0.697807	34.4414	0.330122	0.29975	0.200296	2573.72				423	0.430374	0.699812	33.4524	0.343107	0.299966	0.200007	2571.38				423	0.444144	0.699917	33.3351	0.330189	0.299984	0.200039	2640.23
424	0.435623	0.696874	34.2788	0.330112	0.299942	0.200293	2577.24				424	0.435617	0.699988	33.3893	0.343077	0.299962	0.200008	2539.39				424	0.44406	0.699979	33.3592	0.330121	0.299802	0.200088	2632.21
425	0.432221	0.697286	34.2897	0.330111	0.29995	0.201405	2549.54				425	0.436135	0.699984	33.3803	0.342926	0.299935	0.20003	2586.21				425	0.446143	0.699968	33.3335	0.330165	0.29994	0.200005	2625.6
426	0.434575	0.697512	34.145	0.330039	0.299981	0.200757	2561.3				426	0.433292	0.699838	33.3631	0.343174	0.299992	0.200076	2575.09				426	0.440797	0.699967	33.3335	0.330205	0.299989	0.200077	2630.21
427	0.431889	0.69737	33.7968	0.330013	0.299958	0.200031	2569.52				427	0.433901	0.699976	33.4094	0.342863	0.299974	0.200067	2552.07				427	0.442795	0.699808	33.3374	0.330232	0.299733	0.200401	2591.51
428	0.433166	0.697152	33.7966	0.330003	0.299971	0.200105	2530.12				428	0.436973	0.699934	33.3868	0.342492	0.299989	0.200199	2554.55				428	0.445623	0.699334	33.3398	0.330435	0.29999	0.200034	2619.01
429	0.434995	0.696792	33.8688	0.330031	0.29999	0.200358	2555.86				429	0.431473	0.699923	33.4085	0.34255	0.299925	0.200546	2572.65				429	0.443679	0.699803	33.338	0.330417	0.299859	0.200102	2633.44
430	0.436391	0.695957	33.8425	0.330091	0.299738	0.200304	2592.02				430	0.433434	0.699855	33.3625	0.342298	0.299908	0.200475	2550.47				430	0.444295	0.69994	33.338	0.330795	0.299846	0.200005	2650.8
431	0.434546	0.697345	33.6924	0.330849	0.29999	0.200003	2599.17				431	0.432786	0.69976	33.335	0.343002	0.299643	0.20029	2581.39				431	0.445697	0.699954	33.3411	0.330807	0.299993	0.200002	2635.9
432	0.435786	0.698057	33.7352	0.330014	0.299901	0.2	2586.89				432	0.435191	0.698995	33.3349	0.343221	0.299433	0.20145	2550.28				432	0.442343	0.69991	33.3379	0.330992	0.299973	0.200033	2597.28
433	0.435245	0.697769	33.7628	0.330135	0.299922	0.200011	2549.19				433	0.435694	0.699788	33.3355	0.34275	0.299436	0.200698	2577.69				433	0.442399	0.699839	33.3345	0.330953	0.29982	0.200035	2614.64
434	0.436403	0.698041	33.8355	0.330064	0.299943	0.200266	2574.83				434	0.440199	0.699926	33.3622	0.342633	0.299652	0.200967	2564.29				434	0.446361	0.699985	33.3409	0.331002	0.299968	0.2	2627.54
435	0.435796	0.696537	33.7852	0.330018	0.299978	0.200219	2549.32				435	0.435931	0.699972	33.5233	0.342414	0.299591	0.201605	2553.36				435	0.441707	0.699871	33.3391	0.330752	0.299959	0.20002	2626.48
436	0.436649	0.698337	33.8387	0.330078	0.29999	0.200025	2587.56				436	0.442634	0.699892	33.3372	0.342481	0.298879	0.200573	2588.31				436	0.44052	0.699388	33.3447	0.330689	0.299966	0.200019	2615.19
437	0.43661	0.698273	33.7779	0.330043	0.299947	0.2	2594.83				437	0.440362	0.699809	33.3452	0.3427	0.299969	0.202289	2576.62				437	0.44566	0.699924	33.3358	0.33079	0.299806	0.200022	2596.44
438	0.435786	0.698447	33.8848	0.330105	0.299937	0.200018	2560.03				438	0.438034	0.699585	33.3424	0.342619	0.299957	0.202632	2585.97				438	0.445735	0.699821	33.3351	0.330891	0.299765	0.200041	2617.42
439	0.437967	0.698272	33.9792	0.33027	0.299945	0.20002	2591.53				439	0.436474	0.699475	33.3409	0.342371	0.299988	0.202041	2571.87				439	0.443809	0.699839	33.3473	0.331069	0.299943	0.200029	2646.48
440	0.43678	0.698176	33.9362	0.330182	0.299867	0.200595	2605.23				440	0.436994	0.699534	33.3474	0.342263	0.299959	0.200818	2601.26				440	0.444754	0.699947	33.3369	0.331094	0.299912	0.200051	2591.11
441	0.433987	0.697838	33.899	0.330496	0.299964	0.200029	2564.75				441	0.435258	0.699963	33.347	0.342052	0.299918	0.200908	2598.29				441	0.445775	0.69977	33.3536	0.330836	0.3	0.200023	2615.99
442	0.435382	0.697133	33.792	0.33057	0.299967	0.200034	2574.3				442	0.437844	0.699932	33.3526	0.342357	0.299896	0.200258	2591.91				442	0.443941	0.699411	33.3388	0.33124	0.299965	0.200041	2635.79
443	0.435965	0.697718	33.8643	0.330576	0.299799	0.200002	2569.12				443	0.438032	0.699948	33.3618	0.342078	0.299771	0.200005	2564.55				443	0.445616	0.699799	33.3368	0.330997	0.299971	0.20004	2633.55
444	0.436507	0.697259	33.7891	0.330562	0.299946	0.200055	2578.82				444	0.434677	0.699687	33.3945	0.341696	0.299982	0.200048	2575.08				444	0.444937	0.699859	33.3399	0.33092	0.299959	0.200053	2649.03
445	0.431521	0.69677	33.7879	0.330667	0.3	0.200814	2586.93				445	0.430967	0.699974	33.3392	0.341739	0.29998	0.2	2569.5				445	0.444848	0.699899	33.3546	0.330858	0.299982	0.200026	2608.81
446	0.433583	0.697041	33.6536	0.33001	0.299977	0.200017	2583.22				446	0.431473	0.699853	33.3374	0.342701	0.299995	0.200021	2570.97				446	0.443592	0.699623	33.3352	0.330515	0.299972	0.200128	2631.79
447	0.431446	0.697547	33.562	0.330099	0.299963	0.200053	2583.03				447	0.435923	0.699791	33.3764	0.342567	0.29999	0.200029	2504.17				447	0.443202	0.699876	33.338	0.330336	0.299998	0.200058	2627.25
448	0.433327	0.69837	33.5905	0.330028	0.299984	0.200003	2587.56				448	0.434881	0.699916	33.3418	0.343557	0.299711	0.200102	2539.05				448	0.444611	0.69982	33.3362	0.330405	0.299907	0.200003	2644.58
449	0.434195	0.698429	33.6253	0.330147	0.299985	0.2	2586.36				449	0.435687	0.699994	33.3364	0.343135	0.299863	0.200221	2574.08				449	0.443149	0.699962	33.3447	0.3304	0.299986	0.200339	2632.1
450	0.43309	0.698451	33.7309	0.33049	0.299947	0.20004	2530.2				450	0.436841	0.699948	33.3645	0.3435	0.299999	0.200294	2579.12				450	0.439161	0.699797	33.3396	0.330428	0.29998	0.200019	2629.38
451	0.432201	0.698089	33.7753	0.330042	0.299993	0.200004	2538.79				451	0.433905	0.699868	33.3442	0.343225	0.299929	0.200333	2586.89				451	0.443367	0.699981	33.3436	0.330375	0.299757	0.200317	2631.53
452	0.438206	0.698834	33.9015	0.330258	0.299972	0.200032	2596.22				452	0.434227	0.698795	33.335	0.34317	0.299975	0.201072	2583.65				452	0.442015	0.699729	33.3406	0.330636	0.299912	0.20007	2621.44
453	0.438234	0.698754	33.9132	0.330259	0.299981	0.2	2591.03				453	0.436255	0.699933	33.3335	0.343008	0.299963	0.200825	2577				453	0.441081	0.699893	33.3351	0.330634	0.299987	0.20005	2599.63
454	0.439142	0.698578	33.9222	0.330016	0.299859	0.200008	2625.13				454	0.436939	0.699907	33.3456	0.343367	0.299619	0.201181	2578.11				454	0.43958	0.699933	33.3463	0.330295	0.29987	0.200001	2624.35
455	0.438854	0.698998	33.9981	0.330116	0.299998	0.200015	2573.57				455	0.43357	0.699858	33.3701	0.34383	0.299987	0.201293	2590.23				455	0.441472	0.699958	33.3905	0.330388	0.299988	0.200054	2630.41
456	0.438025	0.699033	33.9366	0.330078	0.299757	0.200032	2579.64				456	0.436224	0.699626	33.3623	0.342812	0.299964	0.200883	2579.04				456	0.444884	0.699977	33.4305	0.330408	0.299987	0.200384	2613.56
457	0.43714	0.699488	34.1189	0.330318	0.299844	0.200021	2616.31				457	0.435295	0.699857	33.3524	0.342819	0.299958	0.200366	2594.12				457	0.442549	0.699867	33.5986	0.330241	0.299764	0.200719	2617.92
458	0.435255	0.699394	33.9395	0.33052	0.299941	0.200151	2587.65				458	0.437029	0.69994	33.341	0.342382	0.29995	0.200203	2550.75				458	0.443086	0.699939	33.9601	0.330731	0.299982	0.200046	2627.95
459	0.439835	0.699439	34.032	0.331184	0.299953	0.200811	2583.55				459	0.437049	0.699976	33.3417	0.342355	0.299978	0.200413	2580.28				459	0.43463	0.699865	34.0603	0.332061	0.299973	0.200065	2608.75
460	0.438774	0.698357	33.9045	0.330064	0.299975	0.2	2583.61				460	0.435022	0.699902	33.3578	0.342321	0.299984	0.200388	2593.73				460	0.444136	0.699994	34.0572	0.331333	0.299847	0.200011	2619.54
461	0.438041	0.698207	33.8703	0.330023	0.299962	0.200111	2608.75				461	0.435078	0.699912	33.3755	0.342307	0.299992	0.200166	2571.68				461	0.445187	0.699885	34.0383	0.330975	0.299972	0.200083	2612.66
462	0.438572	0.698792	33.9819	0.330017	0.299872	0.200103	2593.13				462	0.435452	0.699796	33.4221	0.342283	0.299945	0.200163	2568.33				462	0.444218	0.699782	34.0363	0.331402	0.299949	0.200069	2626.27
463	0.438788	0.699125	33.987	0.330061	0.299968	0.200581	2622.63				463	0.437538	0.699795	33.344	0.342772	0.299824	0.200001	2574.3				463	0.4416	0.699909	34.1436	0.330878	0.3	0.200048	2625.12
464	0.437523	0.699156	33.9137	0.33051	0.299896	0.20014	2600.98				464	0.436015	0.699955	33.3372	0.342803	0.299921	0.200121	2591.96				464	0.444198	0.699917	34.0095	0.331181	0.299872	0.200207	2539.54
465	0.43643	0.699286	33.9265	0.330494	0.299971	0.200003	2570.51				465	0.437878	0.7	33.3426	0.342741	0.299621	0.200886	2577.56				465	0.442043	0.699948	33.3349	0.332166	0.299962	0.200048	2613.95
466	0.435143	0.699078	33.8636	0.330022	0.299985	0.200114	2607.77				466	0.439706	0.699888	33.3447	0.342869	0.299804	0.200013	2590.32				466	0.443508	0.6999	33.3431	0.330684	0.299988	0.200008	2603.81
467	0.43789	0.699428	33.8369	0.330034	0.299908	0.200091	2613.27				467	0.437615	0.699569	33.345	0.342855	0.299965	0.200022	2608.28				467	0.441283	0.699942	33.3371	0.331091	0.299981	0.200021	2635.71
468	0.43686	0.699197	33.7319	0.330111	0.299923	0.200209	2601.54				468	0.435112	0.699851	33.3437	0.343154	0.299836	0.200078	2589.54				468	0.439411	0.699682	33.372	0.330564	0.299966	0.20005	2626.24
469	0.432396	0.699004	33.6177	0.330024	0.299937	0.200074	2606.56				469	0.435464	0.699874	33.3557	0.343049	0.299661	0.200019	2584.5				469	0.441108	0.699806	33.3617	0.33009	0.299953	0.200011	2627.71
470	0.432633	0.699195	33.5936	0.330055	0.299978	0.200244	2499.75				470	0.43747	0.699842	33.3424	0.342969	0.299414	0.200034	2595.12				470	0.440202	0.699761	33.337	0.330191	0.299961	0.200184	2591.88
471	0.436796	0.699316	33.6699	0.330076	0.299951	0.200012	2586.88				471	0.436819	0.699834	33.3578	0.342682	0.299723	0.200046	2583.95				471	0.444972	0.699902	33.3838	0.330593	0.299981	0.2001	2602.02
472	0.434793	0.699358	33.5683	0.330022	0.299994	0.200018	2596.49				472	0.433631	0.699921	33.3893	0.342569	0.299898	0.200035	2563.09				472	0.44468	0.699885	33.3621	0.331258	0.299859	0.200979	2613.02
473	0.429378	0.699535	33.7339	0.330671	0.299895	0.200051	2573.57				473	0.435385	0.69997	33.3386	0.342344	0.299742	0.200032	2594.03				473	0.44543	0.699896	33.4084	0.331082	0.299998	0.200012	2619.62
474	0.437635	0.69982	33.8465	0.333239	0.299972	0.200051	2597.29				474	0.429228	0.699885	33.3612	0.342633	0.299474	0.200012	2542.43				474	0.447347	0.699785	33.3632	0.330075	0.299967	0.200009	2651.39
475	0.437764	0.699897	33.6904	0.332368	0.299954	0.200022	2581.85				475	0.435271	0.699643	33.3611	0.34279	0.299988	0.200067	2538.61				475	0.443949	0.699877	33.3476	0.330008	0.299992	0.200017	2610.05
476	0.436584	0.699945	33.5638	0.33307	0.299978	0.200022	2574.01				476	0.43759	0.699185	33.3616	0.342138	0.29992	0.200013	2584.78				476	0.443889	0.699961	33.3849	0.330078	0.299964	0.2	2635.26
477	0.435088	0.699747	33.5534	0.333449	0.299991	0.200027	2595.96				477	0.437508	0.699925	33.3493	0.342108	0.299899	0.200006	2611.85				477	0.444872	0.699347	33.4225	0.330352	0.299984	0.200042	2629.4
478	0.43748	0.699629	33.5418	0.331813	0.299992	0.20017	2591.78				478	0.438155	0.699952	33.3341	0.342335	0.299995	0.200027	2600.52				478	0.444519	0.699283	33.3848	0.330049	0.29993	0.200239	2640.57
479	0.439171	0.699284	33.5542	0.332027	0.299944	0.200136	2610.27				479	0.4407	0.699937	33.3363	0.342623	0.29991	0.200033	2566.74				479	0.446162	0.699839	33.3556	0.330005	0.299977	0.20001	2632.57
480	0.438944	0.699537	33.4461	0.332593	0.299949	0.200311	2607.41				480	0.44058	0.699329	33.3419	0.34262	0.299959	0.200022	2578.02				480	0.444923	0.699493	33.3375	0.33019	0.3	0.200017	2611.38
481	0.443335	0.699262	33.3786	0.33301	0.3	0.200573	2590.81				481	0.436037	0.699698	33.3357	0.342101	0.299891	0.2	2565.75				481	0.445364	0.699979	33.3932	0.33006	0.299961	0.200293	2653.49
482	0.439281	0.699736	33.3943	0.332437	0.299951	0.20028	2606.68				482	0.435651	0.699862	33.3422	0.341929	0.299912	0.200112	2581.03				482	0.440271	0.699684	33.5108	0.330137	0.299996	0.200012	2627.07
483	0.442287	0.69996	33.5249	0.330573	0.29999	0.200411	2614.37				483	0.434073	0.699617	33.3524	0.341903	0.299948	0.200011	2579.77				483	0.441407	0.699923	33.4687	0.330036	0.299817	0.200061	2605.87
484	0.44081	0.699939	33.4525	0.330646	0.299985	0.200028	2599.69				484	0.435368	0.699554	33.3433	0.341785	0.299983	0.200017	2569.58				484	0.441287	0.699962	33.404	0.330013	0.299874	0.200026	2631.31
485	0.437703	0.699899	33.4395	0.330667	0.299911	0.200029	2618.01				485	0.435972	0.699786	33.3501	0.341904	0.299961	0.20002	2534.36				485	0.441046	0.699697	33.4348	0.330079	0.299941	0.200023	2598.44
486	0.438718	0.699811	33.4301	0.331242	0.299988	0.200039	2602.85				486	0.435166	0.699892	33.3376	0.342893	0.299924	0.200008	2596.72				486	0.439889	0.698389	33.349	0.330232	0.299968	0.200001	2629.9
487	0.439186	0.699929	33.4751	0.330973	0.299999	0.200039	2636.16				487	0.435057	0.699871	33.3352	0.343313	0.299915	0.200009	2562.23				487	0.440926	0.698259	33.335	0.330053	0.29998	0.200003	2625.14
488	0.442123	0.699831	33.4529	0.330898	0.3	0.200264	2585.36				488	0.433138	0.699337	33.3442	0.341712	0.299922	0.2	2560.95				488	0.438188	0.699246	33.3423	0.330124	0.299926	0.200004	2610.49
489	0.443817	0.699835	33.4956	0.331056	0.29996	0.200025	2623.58				489	0.431102	0.699594	33.4125	0.341727	0.299974	0.200002	2576.54				489	0.442961	0.699748	33.3355	0.330077	0.299958	0.200003	2636.26
490	0.443342	0.699602	33.4897	0.331466	0.299976	0.200029	2634.66				490	0.427191	0.69992	33.4496	0.341527	0.299977	0.200035	2501.15				490	0.443687	0.699884	33.3393	0.330031	0.299993	0.200011	2606.07
491	0.443008	0.699541	33.605	0.331603	0.299946	0.200055	2647.03				491	0.431181	0.699622	33.3359	0.341602	0.299765	0.200015	2530.08				491	0.440805	0.699967	33.3358	0.33021	0.3	0.200009	2619.32
492	0.44192	0.698515	33.7281	0.330424	0.299954	0.200515	2582.19				492	0.430387	0.699758	33.3451	0.341733	0.299959	0.200011	2509.89				492	0.440496	0.699937	33.3398	0.330076	0.29999	0.200031	2629.46
493	0.435163	0.699546	33.5797	0.330668	0.299929	0.200826	2594.76				493	0.432189	0.699907	33.3354	0.341977	0.299964	0.200002	2563.79				493	0.437461	0.699885	33.3348	0.330008	0.299845	0.200251	2613.88
494	0.441097	0.699723	33.6257	0.330841	0.299932	0.201076	2602.18				494	0.427183	0.699782	33.3434	0.341824	0.299973	0.20008	2577.91				494	0.438167	0.699728	33.3454	0.330018	0.299665	0.20002	2600.27
495	0.435539	0.699973	33.7066	0.330171	0.299973	0.20046	2619.4				495	0.427622	0.69989	33.3665	0.342172	0.299982	0.20009	2526.42				495	0.437685	0.69987	33.3421	0.330043	0.299996	0.200007	2609.69
496	0.437902	0.699808	33.5864	0.330472	0.299943	0.200184	2612.11				496	0.43005	0.699629	33.3975	0.342014	0.299997	0.200506	2536.39				496	0.443615	0.699812	33.352	0.33006	0.299938	0.20001	2598.66
497	0.43691	0.698692	33.626	0.330705	0.299968	0.200036	2624.73				497	0.43327	0.699433	33.3997	0.342073	0.299955	0.200725	2549.95				497	0.442159	0.699793	33.3392	0.330083	0.29998	0.200029	2632.07
498	0.438123	0.699749	33.5954	0.330052	0.29996	0.200018	2576				498	0.429137	0.699969	33.4038	0.34217	0.299962	0.200634	2569.63				498	0.440539	0.699926	33.3352	0.330016	0.299981	0.200078	2627.91
499	0.437409	0.699358	33.5628	0.330043	0.299997	0.200035	2585.9				499	0.431369	0.699859	33.4026	0.342158	0.299892	0.200268	2569.23				499	0.443331	0.699899	33.3333	0.33029	0.299921	0.200033	2593.53
500	0.436707	0.699883	33.5376	0.330089	0.299985	0.20003	2566.02				500	0.427864	0.699782	33.3553	0.342118	0.299945	0.200007	2519.87				500	0.44076	0.699714	33.3336	0.330394	0.299954	0.200028	2613.22
501	0.432786	0.699839	33.489	0.330022	0.299899	0.200071	2586.12				501	0.429169	0.699847	33.3546	0.342146	0.299915	0.200056	2557.21				501	0.443054	0.699762	33.3346	0.331193	0.299988	0.200041	2625.89
502	0.434187	0.699879	33.5193	0.330033	0.299948	0.201235	2570.19				502	0.434176	0.699723	33.3613	0.342309	0.299948	0.200032	2563.75				502	0.442078	0.699578	33.3454	0.33104	0.299999	0.200055	2629.31
503	0.437647	0.699877	33.6318	0.330034	0.299935	0.200012	2586.63				503	0.428669	0.699904	33.4134	0.342076	0.299963	0.200118	2541.64				503	0.442523	0.699853	33.3364	0.33175	0.299953	0.200031	2613.71
504	0.435217	0.699696	33.5983	0.330316	0.29998	0.200141	2592.66				504	0.430568	0.699973	33.3626	0.342207	0.299944	0.200042	2535.06				504	0.4471	0.699832	33.358	0.330373	0.299966	0.200008	2606.71
505	0.438264	0.699427	33.5859	0.330824	0.299971	0.20055	2589.21				505	0.434677	0.699902	33.4042	0.343135	0.299819	0.2	2594.48				505	0.443949	0.699625	33.3492	0.330567	0.299895	0.200079	2642.52
506	0.438678	0.699788	33.6518	0.330037	0.29994	0.200474	2615.6				506	0.43029	0.699927	33.3574	0.343843	0.299924	0.200038	2587.89				506	0.445549	0.699684	33.3615	0.330484	0.299979	0.200001	2649.06
507	0.435385	0.699662	33.6672	0.330038	0.299966	0.200195	2592.75				507	0.431011	0.699973	33.3857	0.343108	0.299584	0.200017	2512.98				507	0.445673	0.699574	33.3359	0.330216	0.299936	0.200012	2632.35
508	0.437809	0.699399	33.6334	0.330034	0.299984	0.200748	2601.09				508	0.434586	0.699987	33.353	0.343774	0.299981	0.2	2554.39				508	0.4427	0.699531	33.3403	0.330693	0.299946	0.2	2633.78
509	0.436973	0.699838	33.7468	0.330046	0.299985	0.200017	2587.78				509	0.430672	0.699871	33.3399	0.342732	0.299901	0.200004	2594.71				509	0.446609	0.699297	33.3347	0.33112	0.299999	0.200064	2624.34
510	0.430263	0.699936	33.4543	0.330161	0.299959	0.200141	2581.98				510	0.431628	0.699833	33.3448	0.342741	0.299953	0.2	2583.44				510	0.444561	0.699578	33.3505	0.330477	0.299948	0.200021	2598.43
511	0.436297	0.699907	33.43	0.330005	0.299959	0.200017	2570.57				511	0.4313	0.699924	33.3374	0.342244	0.299977	0.200026	2486.06				511	0.445952	0.699948	33.3534	0.331907	0.299883	0.200058	2632.77
512	0.437894	0.699867	33.3865	0.330047	0.299979	0.200081	2581.37				512	0.429634	0.699589	33.3393	0.341299	0.299968	0.20006	2556.4				512	0.445828	0.699912	33.3346	0.332144	0.299988	0.200953	2633.2
513	0.438521	0.699811	33.3541	0.330142	0.3	0.200136	2601.41				513	0.430649	0.699282	33.3371	0.341095	0.299992	0.200099	2544.41				513	0.447149	0.699847	33.3364	0.331642	0.299992	0.203173	2611.25
514	0.435525	0.699961	33.3727	0.330386	0.299919	0.20015	2606.78				514	0.430454	0.698729	33.3482	0.341699	0.299859	0.200036	2574.57				514	0.445365	0.699459	33.3573	0.331382	0.299968	0.203274	2604.2
515	0.43549	0.699885	33.3663	0.330414	0.299977	0.200017	2595.76				515	0.427355	0.698873	33.3647	0.341495	0.299951	0.200022	2550.3				515	0.443297	0.699676	33.335	0.333789	0.299972	0.204296	2606.12
516	0.435956	0.699681	33.3696	0.330904	0.299963	0.20002	2581.22				516	0.427907	0.699232	33.353	0.340665	0.299988	0.200513	2474.09				516	0.446197	0.699453	33.3374	0.331225	0.299963	0.20114	2615.32
517	0.43654	0.69993	33.3357	0.33032	0.299988	0.200013	2600.69				517	0.430913	0.698645	33.3925	0.339971	0.3	0.200025	2542.73				517	0.447383	0.69968	33.3348	0.331484	0.299972	0.200873	2627.3
518	0.437314	0.699882	33.3348	0.33026	0.3	0.200065	2574.14				518	0.430453	0.699888	33.394	0.339882	0.299964	0.200011	2560.66				518	0.444747	0.699515	33.3456	0.33	0.299951	0.200021	2615.51
519	0.437941	0.699936	33.3407	0.330331	0.299912	0.200895	2585.73				519	0.427126	0.699193	33.3943	0.339273	0.299944	0.200001	2528.9				519	0.444119	0.699614	33.3367	0.330027	0.299706	0.200004	2627.42
520	0.437156	0.699721	33.3357	0.330399	0.299922	0.200082	2612.43				520	0.429029	0.698146	33.3334	0.340364	0.299696	0.200031	2537.66				520	0.445993	0.699626	33.3487	0.330668	0.299719	0.200071	2622.65
521	0.434949	0.699113	33.3498	0.33022	0.299837	0.200019	2589.47				521	0.42955	0.69953	33.3391	0.339707	0.29999	0.200016	2527.56				521	0.446918	0.699621	33.3409	0.331003	0.299386	0.200037	2617.63
522	0.437313	0.698924	33.3416	0.330412	0.299873	0.2	2561.18				522	0.426499	0.699043	33.3494	0.339327	0.299982	0.200098	2535.23				522	0.446957	0.699733	33.3428	0.331687	0.299237	0.200047	2625.66
523	0.434987	0.699831	33.3444	0.330404	0.299992	0.200001	2567.13				523	0.427228	0.699385	33.3513	0.339173	0.299953	0.200924	2484.49				523	0.443501	0.699694	33.3371	0.331019	0.298847	0.200048	2611.39
524	0.435759	0.699853	33.3391	0.33003	0.3	0.200003	2602.34				524	0.428644	0.699116	33.4122	0.339036	0.299936	0.200714	2496.87				524	0.444857	0.699757	33.3376	0.330233	0.298831	0.200032	2599.94
525	0.437539	0.699637	33.3705	0.330014	0.299961	0.200086	2539.37				525	0.424282	0.69807	33.4839	0.338146	0.299999	0.201559	2519.46				525	0.446889	0.699694	33.3365	0.330413	0.299242	0.200205	2616.85
526	0.436644	0.699681	33.3404	0.330044	0.299964	0.200445	2579.8				526	0.426879	0.69823	33.4252	0.33899	0.299953	0.200831	2517.26				526	0.443598	0.699811	33.3711	0.33066	0.298916	0.200191	2596.41
527	0.438027	0.699956	33.3809	0.33003	0.299853	0.200104	2611.24				527	0.428209	0.698418	33.4001	0.339151	0.299883	0.200715	2495.54				527	0.445073	0.699757	33.3945	0.330562	0.299031	0.200219	2608.22
528	0.43835	0.699853	33.3514	0.330025	0.299922	0.20009	2632.01				528	0.422831	0.699104	33.4799	0.338435	0.299992	0.200027	2520.06				528	0.44439	0.699673	33.4731	0.330019	0.29985	0.200172	2636.11
529	0.438328	0.69959	33.3441	0.330066	0.299987	0.200018	2595.38				529	0.426601	0.699349	33.4624	0.338409	0.299939	0.200006	2513.42				529	0.442283	0.699964	33.4738	0.330215	0.29985	0.200085	2619.21
530	0.441049	0.69976	33.3828	0.330165	0.299927	0.20018	2563.22				530	0.429831	0.698898	33.5376	0.339223	0.299842	0.200077	2509.35				530	0.442031	0.699895	33.3343	0.330086	0.299991	0.200111	2631.49
531	0.438282	0.699876	33.3824	0.331011	0.299964	0.200093	2587.43				531	0.427235	0.699889	33.6319	0.338939	0.299999	0.2	2560.47				531	0.440865	0.699956	33.3649	0.330037	0.299993	0.200139	2618.64
532	0.441358	0.699398	33.4477	0.330976	0.299993	0.200055	2577.52				532	0.433141	0.69988	33.5814	0.339477	0.299949	0.200007	2535.9				532	0.441722	0.699613	33.3461	0.330049	0.299991	0.20002	2605.74
533	0.441642	0.699898	33.4921	0.330896	0.299942	0.200134	2606.3				533	0.432905	0.699896	33.4994	0.339698	0.29998	0.200074	2551.56				533	0.443702	0.699686	33.3735	0.330092	0.299961	0.200373	2603.12
534	0.437626	0.699904	33.568	0.330819	0.299968	0.200037	2657.57				534	0.433805	0.699804	33.47	0.34064	0.299901	0.200024	2605.99				534	0.445395	0.699893	33.3603	0.330009	0.299853	0.200062	2638.19
535	0.438679	0.699853	33.6657	0.330664	0.299956	0.200018	2567.27				535	0.437957	0.699902	33.4482	0.34138	0.299824	0.200017	2568.34				535	0.445619	0.699771	33.3364	0.330618	0.299975	0.200163	2585.36
536	0.442127	0.699992	33.5552	0.330131	0.299941	0.200016	2608.89				536	0.439223	0.7	33.4254	0.34131	0.299592	0.200038	2586.73				536	0.44608	0.699945	33.3376	0.33017	0.29999	0.200113	2597.31
537	0.437416	0.699957	33.5389	0.330103	0.299983	0.200092	2605.21				537	0.441443	0.699934	33.3705	0.34258	0.299717	0.200073	2599.83				537	0.444367	0.699891	33.336	0.330033	0.299975	0.200021	2648.53
538	0.435973	0.699742	33.5041	0.330177	0.299955	0.200014	2589.04				538	0.444747	0.69992	33.3541	0.342803	0.299922	0.200004	2564.26				538	0.44714	0.699759	33.3412	0.330029	0.299989	0.200049	2644.98
539	0.439683	0.699874	33.4008	0.330398	0.299965	0.200001	2594.75				539	0.440615	0.699955	33.3448	0.342851	0.299964	0.200008	2557.85				539	0.447508	0.699921	33.3492	0.33005	0.29998	0.200124	2675.82
540	0.440906	0.699973	33.373	0.331103	0.29995	0.200024	2628.61				540	0.442175	0.699866	33.3338	0.343091	0.299987	0.200006	2558.8				540	0.44399	0.699978	33.3676	0.330044	0.299993	0.200025	2641.61
541	0.439335	0.69986	33.3524	0.331057	0.299987	0.200042	2617.48				541	0.443104	0.699875	33.3371	0.343088	0.299938	0.200007	2567.84				541	0.444228	0.699854	33.346	0.330039	0.299883	0.200068	2602.99
542	0.439383	0.69998	33.3372	0.330174	0.299997	0.20009	2615.89				542	0.44168	0.699976	33.3374	0.343085	0.299955	0.200012	2583.65				542	0.44574	0.69981	33.3601	0.330079	0.299624	0.200013	2602.33
543	0.440642	0.699874	33.3371	0.330608	0.299865	0.200073	2595.41				543	0.442573	0.699722	33.336	0.34307	0.299997	0.200071	2594.89				543	0.445818	0.699791	33.4181	0.330009	0.29998	0.200007	2625.58
544	0.43905	0.699913	33.3338	0.331037	0.299939	0.200008	2609.78				544	0.44301	0.69989	33.3445	0.343171	0.299806	0.200006	2591.92				544	0.442627	0.699304	33.4408	0.330103	0.299971	0.200102	2614.78
545	0.439154	0.699889	33.3389	0.334066	0.299964	0.20011	2603.14				545	0.441417	0.69983	33.3437	0.343436	0.299936	0.200003	2597.74				545	0.444122	0.699718	33.3365	0.330027	0.29995	0.2	2595.12
546	0.439618	0.699784	33.3426	0.33281	0.299996	0.200006	2621.9				546	0.43928	0.699877	33.3342	0.343047	0.299882	0.20002	2595.71				546	0.445549	0.699662	33.3839	0.330122	0.299853	0.200066	2638.92
547	0.437808	0.698934	33.3493	0.332407	0.299966	0.200048	2632.18				547	0.444913	0.699866	33.3356	0.343057	0.299832	0.200083	2592.25				547	0.444365	0.699918	33.3632	0.330243	0.299813	0.200022	2630.57
548	0.440243	0.699903	33.356	0.333219	0.299966	0.200038	2601.62				548	0.444369	0.699873	33.3343	0.343237	0.299716	0.200009	2587.02				548	0.445237	0.699841	33.4642	0.330101	0.299993	0.200021	2650.59
549	0.440733	0.699933	33.3836	0.332596	0.299972	0.200068	2633.16				549	0.438851	0.699977	33.3388	0.343085	0.299379	0.200003	2592.9				549	0.446544	0.699382	33.5685	0.330137	0.29999	0.200005	2656.1
550	0.440037	0.699959	33.3371	0.330652	0.299962	0.20001	2607.54				550	0.444797	0.69995	33.3535	0.343225	0.299119	0.200008	2601.79				550	0.438997	0.699147	33.339	0.330305	0.299947	0.200051	2614
551	0.439232	0.699932	33.3526	0.330855	0.299954	0.200023	2597.5				551	0.441196	0.699941	33.3449	0.343145	0.299952	0.200015	2586.15				551	0.444588	0.699704	33.3397	0.330143	0.299919	0.200025	2614.72
552	0.441548	0.69994	33.334	0.330694	0.299912	0.200067	2629.52				552	0.444443	0.69998	33.3361	0.343337	0.299788	0.200028	2591.42				552	0.443641	0.699487	33.3404	0.330115	0.299808	0.200001	2632.54
553	0.439556	0.69974	33.3506	0.333226	0.299892	0.200012	2627.63				553	0.443195	0.699895	33.3804	0.343455	0.299819	0.200625	2598.18				553	0.445097	0.699935	33.3404	0.330336	0.299756	0.200003	2630.13
554	0.438572	0.699445	33.3409	0.330342	0.299937	0.200026	2596				554	0.443654	0.699963	33.3618	0.343317	0.299979	0.20098	2593.8				554	0.443578	0.699863	33.3344	0.330043	0.299735	0.200024	2630
555	0.442239	0.699241	33.3345	0.331237	0.299475	0.200103	2607.17				555	0.43907	0.699972	33.4054	0.343133	0.299933	0.200036	2585.52				555	0.44258	0.699958	33.3742	0.330009	0.299489	0.200067	2610.08
556	0.438195	0.699	33.3378	0.330486	0.299671	0.20002	2616.42				556	0.43886	0.699803	33.3679	0.343118	0.299951	0.200018	2553.51				556	0.443333	0.699894	33.4052	0.330023	0.299485	0.200022	2612.54
557	0.440444	0.699098	33.3431	0.330137	0.299941	0.200051	2622.17				557	0.436463	0.699409	33.4362	0.343293	0.299967	0.200044	2559.59				557	0.445984	0.699932	33.338	0.330038	0.299104	0.200021	2598.96
558	0.438637	0.699024	33.3491	0.330101	0.299973	0.200051	2623.64				558	0.438266	0.699847	33.3538	0.343451	0.299997	0.200072	2594.87				558	0.444307	0.699624	33.3356	0.330061	0.29898	0.200018	2627.11
559	0.442406	0.698914	33.3386	0.330605	0.299965	0.200147	2586.85				559	0.439149	0.699996	33.3409	0.343196	0.29998	0.200015	2586.47				559	0.44618	0.699241	33.3427	0.330019	0.299614	0.200032	2638.17
560	0.442764	0.699658	33.3353	0.330422	0.299943	0.200115	2626.87				560	0.437131	0.699987	33.337	0.343146	0.299984	0.200034	2602.78				560	0.445286	0.698572	33.3406	0.330025	0.299729	0.200328	2628.69
561	0.441489	0.698489	33.3442	0.330042	0.3	0.200166	2610.13				561	0.432801	0.69992	33.3548	0.343184	0.299943	0.200101	2567.31				561	0.43986	0.699796	33.3347	0.330111	0.299749	0.201186	2632.52
562	0.440162	0.698609	33.3383	0.330003	0.29987	0.200493	2609.45				562	0.432274	0.699968	33.4416	0.343063	0.299971	0.200012	2572.68				562	0.444719	0.69956	33.3406	0.330142	0.299364	0.201127	2581.6
563	0.438737	0.699003	33.3396	0.330115	0.299993	0.20179	2602.63				563	0.43056	0.699939	33.421	0.342689	0.299947	0.20004	2530.53				563	0.442811	0.699705	33.3403	0.330094	0.299293	0.200202	2627.66
564	0.437693	0.699246	33.3362	0.330096	0.299977	0.201315	2605.43				564	0.431581	0.699979	33.444	0.342857	0.299959	0.200047	2565.02				564	0.448009	0.699563	33.3427	0.330084	0.2993	0.200511	2612.01
565	0.441905	0.699807	33.3414	0.330024	0.299895	0.200617	2607.43				565	0.436054	0.699843	33.348	0.342615	0.29996	0.200001	2558.11				565	0.44285	0.699429	33.3561	0.33034	0.299515	0.200728	2611.26
566	0.445546	0.699914	33.3406	0.330003	0.299966	0.201844	2616.88				566	0.434705	0.699945	33.3753	0.342349	0.299872	0.20008	2576.1				566	0.440745	0.699402	33.3337	0.331152	0.299313	0.200012	2614.99
567	0.439896	0.699875	33.3446	0.33002	0.299937	0.201561	2618.28				567	0.43419	0.699957	33.4266	0.343116	0.299993	0.200064	2590.55				567	0.447044	0.699805	33.3367	0.330047	0.299419	0.200114	2611.93
568	0.445099	0.699897	33.3386	0.330026	0.299948	0.202243	2591.7				568	0.433198	0.699986	33.4407	0.343165	0.299905	0.200078	2572.54				568	0.44602	0.69977	33.3409	0.330037	0.299755	0.2	2636.92
569	0.441112	0.699549	33.3497	0.330021	0.299991	0.200788	2597.04				569	0.433309	0.699781	33.4763	0.343138	0.299926	0.2001	2599.28				569	0.442165	0.699831	33.34	0.330218	0.299668	0.200068	2617.39
570	0.443522	0.7	33.3351	0.330024	0.299883	0.200764	2620.42				570	0.433203	0.699972	33.443	0.343121	0.299989	0.200069	2587.18				570	0.445219	0.699782	33.3384	0.330059	0.29967	0.200149	2614.79
571	0.443648	0.699947	33.3368	0.330454	0.29999	0.200064	2614.62				571	0.436433	0.699941	33.4887	0.342786	0.299942	0.200072	2546.59				571	0.443925	0.699788	33.3509	0.330149	0.29983	0.200333	2615.76
572	0.445302	0.699987	33.338	0.330098	0.299795	0.200015	2610.27				572	0.433664	0.699943	33.457	0.343078	0.299974	0.20002	2571.83				572	0.444852	0.699912	33.3433	0.330202	0.299944	0.2	2604.25
573	0.438373	0.699937	33.368	0.330161	0.299944	0.200025	2610.11				573	0.429958	0.699951	33.4659	0.343084	0.299848	0.200166	2586.21				573	0.445173	0.699937	33.346	0.330661	0.299926	0.200013	2662.24
574	0.4464	0.699831	33.3701	0.330032	0.299962	0.200063	2638.96				574	0.432558	0.699885	33.5001	0.343106	0.299917	0.200098	2559.99				574	0.445607	0.699967	33.3379	0.331104	0.299965	0.200003	2629.13
575	0.443781	0.699937	33.3561	0.33	0.299989	0.200058	2634.37				575	0.434269	0.69995	33.4885	0.343147	0.299939	0.200053	2562.66				575	0.44509	0.699976	33.3429	0.330303	0.299948	0.200082	2596.36
576	0.443545	0.699854	33.3538	0.330001	0.299979	0.200103	2599.76				576	0.436643	0.699778	33.3947	0.343166	0.299974	0.200013	2568.65				576	0.444834	0.699689	33.3563	0.330459	0.29998	0.200082	2617.28
577	0.443241	0.699875	33.3348	0.330203	0.299951	0.200106	2636.69				577	0.436501	0.699836	33.3792	0.343313	0.299951	0.200011	2536.98				577	0.441177	0.699662	33.3589	0.330759	0.299984	0.200186	2610.7
578	0.44467	0.699933	33.3407	0.330219	0.299701	0.200084	2603.31				578	0.436395	0.699952	33.3672	0.342993	0.29998	0.200015	2567.35				578	0.443213	0.69954	33.3792	0.330133	0.299969	0.200016	2585.89
579	0.442365	0.699959	33.3437	0.33029	0.299365	0.200093	2597.6				579	0.435178	0.699978	33.3629	0.34331	0.299931	0.200017	2558.14				579	0.447066	0.699428	33.3664	0.330143	0.299887	0.200015	2610.35
580	0.445606	0.699926	33.3513	0.330168	0.299961	0.200077	2597.03				580	0.432923	0.69991	33.4023	0.34319	0.299864	0.200117	2572.41				580	0.44718	0.699955	33.4076	0.330261	0.29974	0.200033	2615.37
581	0.446116	0.69979	33.3559	0.330217	0.299951	0.200064	2646.15				581	0.430263	0.699376	33.4469	0.34316	0.299938	0.200102	2565.52				581	0.444047	0.699924	33.3353	0.331162	0.299986	0.200011	2637.7
582	0.443147	0.699093	33.4231	0.330607	0.299914	0.200087	2604.48				582	0.428564	0.699776	33.3506	0.343345	0.299947	0.200043	2530.64				582	0.44761	0.699891	33.3484	0.330343	0.299994	0.2	2625.62
583	0.442953	0.699842	33.4548	0.330028	0.299989	0.200036	2643				583	0.433631	0.69997	33.3645	0.343075	0.299968	0.200063	2577.74				583	0.447277	0.699863	33.354	0.33043	0.299967	0.200034	2608.6
584	0.442934	0.699924	33.4966	0.330027	0.299983	0.200076	2589.44				584	0.436104	0.699729	33.392	0.343155	0.299911	0.200055	2579.08				584	0.445619	0.699506	33.3576	0.330435	0.299956	0.200066	2633.12
585	0.439494	0.699831	33.4975	0.330002	0.299773	0.200031	2598.73				585	0.434238	0.699827	33.3432	0.343339	0.299867	0.2	2549.96				585	0.446077	0.699411	33.4505	0.330609	0.299907	0.200047	2637.88
586	0.443367	0.699928	33.5156	0.330023	0.299978	0.200006	2621.1				586	0.435423	0.699727	33.35	0.343381	0.29988	0.200005	2562.7				586	0.444085	0.699842	33.3457	0.330276	0.299504	0.200077	2614.92
587	0.443358	0.699917	33.3858	0.330057	0.299943	0.200069	2630.47				587	0.432159	0.69953	33.3345	0.343445	0.299853	0.200003	2552.82				587	0.440517	0.699982	33.3358	0.330393	0.299851	0.200118	2618.62
588	0.442023	0.699947	33.4373	0.330342	0.299956	0.200096	2608.91				588	0.43637	0.699525	33.3516	0.343484	0.299198	0.200053	2525.89				588	0.441318	0.699913	33.3395	0.330689	0.299811	0.200072	2609.74
589	0.439742	0.699795	33.4688	0.33054	0.29999	0.200051	2604.96				589	0.432995	0.699692	33.3404	0.343888	0.299969	0.200013	2546.19				589	0.442121	0.699976	33.3411	0.330683	0.299425	0.200023	2611.02
590	0.441764	0.6997	33.4277	0.330138	0.299967	0.200013	2626.23				590	0.433094	0.699962	33.3366	0.343933	0.299996	0.200028	2542.41				590	0.445395	0.69996	33.3373	0.330327	0.299877	0.20003	2639.44
591	0.443381	0.699919	33.4366	0.330228	0.299964	0.200022	2628.29				591	0.43835	0.699791	33.3349	0.343899	0.299961	0.200201	2571.22				591	0.443129	0.699908	33.3409	0.330347	0.299896	0.200012	2626.77
592	0.442811	0.699969	33.4333	0.330276	0.299983	0.200008	2601.15				592	0.430088	0.699854	33.3372	0.343448	0.299844	0.200034	2566.17				592	0.444579	0.699985	33.3487	0.330184	0.29957	0.200025	2636.66
593	0.443141	0.699939	33.3891	0.330454	0.299933	0.200074	2622.97				593	0.436214	0.699782	33.3594	0.344622	0.299942	0.200086	2537.71				593	0.44185	0.699908	33.334	0.330221	0.3	0.200001	2648.22
594	0.440239	0.699907	33.3936	0.330273	0.299805	0.200689	2610.99				594	0.435366	0.699904	33.3773	0.344545	0.299701	0.200189	2581.15				594	0.444776	0.699776	33.336	0.330372	0.299991	0.2	2634.62
595	0.444112	0.699961	33.4217	0.330041	0.299959	0.200268	2630.94				595	0.439654	0.699865	33.3544	0.343422	0.299992	0.20001	2593.12				595	0.439078	0.69959	33.346	0.330283	0.299962	0.200088	2601.75
596	0.443066	0.699925	33.3738	0.330064	0.299582	0.200386	2615.34				596	0.438387	0.699903	33.379	0.343721	0.299993	0.200021	2576.27				596	0.439755	0.699362	33.4223	0.330236	0.299857	0.200008	2624.59
597	0.442069	0.699664	33.3773	0.330003	0.3	0.200123	2619.85				597	0.437571	0.69992	33.3357	0.34392	0.299944	0.200162	2588.19				597	0.442284	0.698975	33.3657	0.330256	0.299981	0.200035	2595.56
598	0.444208	0.699956	33.3447	0.330053	0.299899	0.200384	2645.55				598	0.439097	0.69983	33.3479	0.343734	0.299907	0.201294	2573.9				598	0.441205	0.69969	33.3712	0.33032	0.299982	0.200012	2613.74
599	0.438056	0.699289	33.3458	0.330019	0.299961	0.200561	2622.53				599	0.442951	0.69991	33.3583	0.343727	0.299939	0.201033	2583.56				599	0.443348	0.69984	33.397	0.330332	0.299967	0.200278	2631.68
600	0.442671	0.699465	33.3359	0.330042	0.299963	0.200392	2622.46				600	0.444825	0.699902	33.4496	0.3443	0.299986	0.200814	2582.69				600	0.442098	0.699576	33.3397	0.330673	0.29997	0.201236	2614.32
601	0.442418	0.699369	33.3509	0.330099	0.299986	0.200449	2632.42				601	0.437392	0.699944	33.5305	0.344235	0.299971	0.200712	2579.86				601	0.442143	0.699512	33.3368	0.33044	0.29998	0.200969	2610.18
602	0.443602	0.699953	33.3433	0.330103	0.299883	0.200389	2628.49				602	0.444736	0.69932	33.5016	0.344237	0.299997	0.201586	2575.68				602	0.440992	0.699593	33.3367	0.330474	0.299967	0.20147	2647.73
603	0.443194	0.699948	33.3678	0.330068	0.299578	0.200116	2626.62				603	0.444473	0.699908	33.5063	0.343863	0.299925	0.201256	2589.52				603	0.44292	0.699807	33.3483	0.330434	0.299944	0.200594	2612.15
604	0.445636	0.699913	33.3586	0.33001	0.29999	0.200059	2617.25				604	0.44427	0.699918	33.4072	0.343907	0.299997	0.200731	2573.44				604	0.443136	0.699767	33.3481	0.330793	0.299955	0.200093	2620.53
605	0.43971	0.699809	33.3757	0.330131	0.299997	0.2	2608.89				605	0.441662	0.699666	33.4266	0.343772	0.29998	0.20152	2583.19				605	0.442168	0.699545	33.3687	0.330346	0.299987	0.2	2645.91
606	0.445441	0.699952	33.4062	0.330044	0.299993	0.200004	2593.95				606	0.440564	0.69997	33.4099	0.343998	0.299963	0.201651	2586.18				606	0.445219	0.699028	33.3911	0.330616	0.299991	0.200077	2625.98
607	0.447258	0.699923	33.3347	0.330014	0.3	0.200022	2620.67				607	0.437394	0.699941	33.5089	0.343928	0.299988	0.201401	2571.53				607	0.44141	0.699557	33.375	0.330506	0.299921	0.20004	2625.13
608	0.445686	0.699923	33.3341	0.330016	0.299996	0.200065	2646.44				608	0.440624	0.699753	33.4436	0.343985	0.299905	0.201931	2565.4				608	0.444536	0.699334	33.3623	0.330555	0.299945	0.200031	2622.17
609	0.442371	0.699796	33.3359	0.330043	0.299958	0.200005	2636.78				609	0.442594	0.699852	33.4202	0.344067	0.299967	0.201114	2588.43				609	0.440447	0.699584	33.3572	0.331646	0.299972	0.20001	2622.71
610	0.445751	0.699886	33.3513	0.3305	0.299994	0.200068	2630.87				610	0.444081	0.7	33.4336	0.343529	0.299984	0.201262	2578.07				610	0.443108	0.699496	33.3337	0.330942	0.299877	0.200023	2623.35
611	0.444022	0.699964	33.3428	0.330863	0.299839	0.200007	2581.84				611	0.441909	0.69995	33.4971	0.343807	0.299918	0.200048	2584.33				611	0.445133	0.699431	33.356	0.330568	0.299998	0.200139	2578.65
612	0.445211	0.699725	33.3458	0.330053	0.29999	0.20009	2625.61				612	0.440103	0.699952	33.4547	0.344033	0.29986	0.20001	2586.55				612	0.442356	0.699145	33.4079	0.330462	0.299701	0.202207	2610.03
613	0.441708	0.699083	33.3632	0.330048	0.29998	0.200056	2607.53				613	0.44015	0.699967	33.4955	0.344379	0.299973	0.200062	2564.45				613	0.441326	0.698207	33.3389	0.330364	0.299941	0.202432	2622.68
614	0.443614	0.699812	33.3829	0.330057	0.299851	0.200066	2634.88				614	0.443929	0.699977	33.5033	0.343781	0.299934	0.20002	2589.63				614	0.439398	0.698091	33.3622	0.330232	0.299971	0.200021	2611.09
615	0.443919	0.699953	33.3832	0.330032	0.299997	0.200014	2626.64				615	0.439074	0.699909	33.4568	0.34361	0.299303	0.200015	2590.33				615	0.442344	0.698921	33.3835	0.330285	0.299989	0.200297	2585.87
616	0.443342	0.699813	33.3345	0.330007	0.299996	0.200065	2588				616	0.440368	0.699948	33.4029	0.343687	0.299282	0.200053	2575.46				616	0.443617	0.699712	33.3657	0.330204	0.299944	0.200309	2605.86
617	0.438335	0.699958	33.3352	0.330236	0.29999	0.20001	2629.45				617	0.445853	0.699867	33.3864	0.343565	0.299344	0.200013	2570.47				617	0.441393	0.699838	33.3767	0.330019	0.299953	0.200097	2628.42
618	0.435803	0.699882	33.3358	0.330031	0.299886	0.200006	2595.76				618	0.44467	0.699582	33.3743	0.343422	0.29965	0.200006	2576.12				618	0.442295	0.699853	33.3864	0.33002	0.299916	0.200082	2618.4
619	0.439668	0.699936	33.3441	0.330235	0.299967	0.200046	2597.7				619	0.443258	0.699906	33.393	0.343803	0.299786	0.200009	2586.24				619	0.44277	0.699671	33.3527	0.330007	0.29997	0.200072	2631.71
620	0.436985	0.699954	33.3356	0.330032	0.29986	0.200018	2594.07				620	0.441787	0.699806	33.4536	0.343669	0.299507	0.20001	2596.3				620	0.439371	0.698919	33.3661	0.330061	0.3	0.200101	2610.85
621	0.441109	0.699907	33.3443	0.330163	0.299996	0.20002	2587.29				621	0.444718	0.699746	33.4587	0.343977	0.299611	0.200013	2570.07				621	0.43965	0.69912	33.3395	0.33007	0.299967	0.200036	2613.4
622	0.4318	0.699888	33.3358	0.330218	0.299932	0.200006	2624.87				622	0.444161	0.699876	33.5067	0.343269	0.299968	0.200023	2594.06				622	0.441575	0.698174	33.3377	0.330179	0.299699	0.200083	2567.92
623	0.43548	0.699216	33.3349	0.330615	0.299736	0.200007	2566.81				623	0.443524	0.699894	33.4112	0.343566	0.299943	0.200003	2593.8				623	0.441488	0.69837	33.3342	0.330224	0.299903	0.20026	2624.23
624	0.439893	0.699218	33.3339	0.331334	0.299927	0.200028	2602.59				624	0.444207	0.699864	33.3894	0.344165	0.299999	0.200027	2599.57				624	0.440298	0.698932	33.3446	0.330022	0.299959	0.200365	2641.85
625	0.435482	0.699957	33.3435	0.330616	0.299951	0.200018	2617.7				625	0.444797	0.699828	33.3554	0.345393	0.3	0.200056	2615.26				625	0.442851	0.69989	33.3551	0.330145	0.299968	0.200409	2620.89
626	0.436863	0.699805	33.3372	0.330539	0.299977	0.200006	2626.95				626	0.441324	0.699861	33.343	0.344385	0.299876	0.200055	2585.38				626	0.441952	0.699827	33.35	0.330031	0.299918	0.200009	2608.3
627	0.433179	0.699548	33.3509	0.330433	0.299975	0.200022	2603.39				627	0.443515	0.699806	33.3481	0.344261	0.299927	0.200049	2556.27				627	0.441437	0.69951	33.3333	0.330751	0.299816	0.200148	2638.37
628	0.443131	0.699238	33.393	0.330669	0.299989	0.200014	2573.74				628	0.439993	0.699975	33.3422	0.344925	0.299986	0.200024	2575.41				628	0.43889	0.699849	33.3666	0.330322	0.299906	0.200154	2627.86
629	0.445885	0.699007	33.3431	0.330278	0.299941	0.200039	2584.97				629	0.443104	0.699954	33.4126	0.344794	0.299862	0.200036	2571.34				629	0.442379	0.699928	33.3361	0.330448	0.299881	0.200139	2608.42
630	0.445552	0.699164	33.3408	0.330194	0.299982	0.200008	2616.94				630	0.438457	0.699906	33.3449	0.344589	0.299928	0.200327	2587.63				630	0.442238	0.699986	33.3473	0.3303	0.299983	0.200242	2615.36
631	0.442971	0.698983	33.3507	0.330243	0.299937	0.200036	2637.83				631	0.436625	0.699226	33.335	0.344941	0.299991	0.200082	2567.84				631	0.442061	0.699919	33.3536	0.330356	0.299965	0.200596	2623.87
632	0.44435	0.698593	33.3458	0.330259	0.299943	0.200011	2636.91				632	0.43117	0.699218	33.3467	0.344989	0.299976	0.200059	2571.68				632	0.439565	0.699743	33.3703	0.33047	0.299957	0.200973	2622.57
633	0.443773	0.698774	33.3356	0.330042	0.299934	0.200044	2579.83				633	0.435856	0.699951	33.3344	0.346539	0.299992	0.200172	2528.81				633	0.440435	0.699912	33.3906	0.330075	0.299927	0.201065	2607.13
634	0.444513	0.698834	33.3391	0.330033	0.299867	0.200025	2616.3				634	0.443754	0.69996	33.3364	0.347064	0.299979	0.200004	2575.57				634	0.443966	0.699852	33.3822	0.330022	0.299978	0.20181	2607.53
635	0.445531	0.698609	33.365	0.330023	0.299991	0.200003	2595.94				635	0.442596	0.699977	33.3573	0.346697	0.299767	0.200004	2561.72				635	0.444042	0.699973	33.3709	0.330024	0.3	0.201106	2621.27
636	0.446005	0.698722	33.3477	0.330011	0.299847	0.200122	2627.22				636	0.442925	0.699982	33.3637	0.345119	0.299668	0.200043	2585.29				636	0.441992	0.699937	33.3909	0.330198	0.299783	0.201273	2629.93
637	0.443804	0.699078	33.3617	0.330136	0.299097	0.200167	2644.49				637	0.441499	0.699861	33.3604	0.346858	0.299626	0.200027	2588.96				637	0.440782	0.699888	33.4337	0.330064	0.29989	0.20115	2620.93
638	0.445928	0.69905	33.3858	0.330249	0.298934	0.200074	2630.27				638	0.439471	0.699889	33.334	0.347244	0.299658	0.2	2563.88				638	0.440373	0.699273	33.4708	0.330086	0.299833	0.201219	2605.84
639	0.444254	0.699284	33.345	0.330021	0.299604	0.200215	2623.78				639	0.441155	0.69976	33.3352	0.347151	0.299531	0.20003	2555.57				639	0.438807	0.699248	33.4524	0.330227	0.299928	0.200816	2625.44
640	0.443455	0.698903	33.3395	0.330054	0.299999	0.200013	2633.88				640	0.433523	0.699839	33.3371	0.346888	0.299766	0.200055	2583.05				640	0.441814	0.699654	33.4252	0.330061	0.299979	0.200699	2619.65
641	0.439454	0.698609	33.3384	0.330027	0.299969	0.200148	2598.66				641	0.440546	0.699583	33.4137	0.348186	0.299698	0.200444	2549.99				641	0.441048	0.6997	33.4699	0.330332	0.299964	0.200605	2627.76
642	0.434526	0.698345	33.3351	0.330142	0.299957	0.200006	2639.94				642	0.440964	0.69984	33.4238	0.346884	0.299627	0.20047	2600.45				642	0.438168	0.699129	33.483	0.330407	0.299869	0.201391	2624.59
643	0.444368	0.698222	33.3405	0.330096	0.299995	0.200039	2604.69				643	0.444184	0.699883	33.8383	0.346835	0.299121	0.200262	2565.98				643	0.437343	0.699881	33.5542	0.330756	0.299993	0.20192	2600.85
644	0.443611	0.699503	33.3412	0.33012	0.299892	0.200007	2577.5				644	0.438859	0.699671	33.6643	0.34806	0.29962	0.200006	2576.77				644	0.439551	0.699972	33.5289	0.330728	0.299986	0.202138	2596.34
645	0.44426	0.699697	33.3361	0.330058	0.3	0.200017	2609.92				645	0.440831	0.699843	33.422	0.346838	0.299122	0.200047	2564.53				645	0.44091	0.699747	33.5594	0.330956	0.299919	0.202791	2604.55
646	0.444234	0.699937	33.3359	0.330257	0.299918	0.20012	2637.37				646	0.43836	0.699998	33.4053	0.34666	0.298834	0.20002	2548.5				646	0.443093	0.699892	33.4953	0.330886	0.299976	0.202334	2584.61
647	0.444463	0.699844	33.3638	0.330509	0.299993	0.200293	2603.35				647	0.440657	0.699789	33.4526	0.346199	0.299247	0.200138	2571.64				647	0.440578	0.699806	33.6081	0.331173	0.299836	0.202255	2615.7
648	0.444189	0.699853	33.3479	0.330443	0.299992	0.200256	2629.23				648	0.439882	0.699972	33.4653	0.345367	0.299147	0.200005	2594.12				648	0.441052	0.699788	33.7411	0.332239	0.299993	0.202431	2600.51
649	0.446082	0.699935	33.3365	0.330391	0.29998	0.2	2606.48				649	0.440887	0.699998	33.4718	0.344519	0.298796	0.200011	2570.86				649	0.439033	0.699931	33.7481	0.33232	0.299994	0.202571	2620.85
650	0.442628	0.69995	33.3369	0.330713	0.3	0.200003	2626.34				650	0.43666	0.699905	33.4694	0.344468	0.299288	0.200018	2579.25				650	0.438401	0.699906	33.6866	0.332226	0.299915	0.202738	2599.91
651	0.439413	0.699913	33.3366	0.33051	0.299856	0.200011	2619.01				651	0.440023	0.699945	33.5689	0.344347	0.299244	0.200026	2580.68				651	0.431747	0.699957	33.6594	0.333291	0.29999	0.201382	2585.41
652	0.438727	0.699973	33.3439	0.33053	0.299995	0.200021	2608.97				652	0.439453	0.69983	33.625	0.344228	0.299494	0.200016	2595.61				652	0.435987	0.699917	33.6089	0.333006	0.299933	0.201448	2590.64
653	0.442292	0.699881	33.3373	0.330012	0.299942	0.200128	2625.72				653	0.441146	0.69949	33.6637	0.342074	0.299101	0.200016	2580.24				653	0.440029	0.699907	33.6107	0.332852	0.299922	0.20105	2609.31
654	0.442813	0.699935	33.3346	0.330024	0.299988	0.200001	2614.96				654	0.440752	0.699432	33.6542	0.341802	0.299189	0.200002	2591.47				654	0.438819	0.699884	33.4895	0.3331	0.299927	0.200869	2610.57
655	0.44012	0.699935	33.3478	0.330109	0.299995	0.200023	2566.67				655	0.441749	0.699759	33.601	0.340449	0.299374	0.200007	2584.5				655	0.436815	0.699821	33.4654	0.332409	0.299999	0.200495	2613
656	0.442988	0.699855	33.3592	0.330047	0.299785	0.200018	2591.38				656	0.436904	0.699602	33.7022	0.340327	0.299555	0.200018	2572.98				656	0.44129	0.699866	33.4472	0.331224	0.299986	0.200412	2628.2
657	0.44445	0.69974	33.4051	0.330104	0.299926	0.20016	2639.25				657	0.440663	0.699988	33.3608	0.341012	0.299627	0.200295	2591.78				657	0.441474	0.699953	33.5523	0.330035	0.299921	0.200034	2632.47
658	0.438364	0.699791	33.4493	0.33054	0.299775	0.200044	2636.85				658	0.441492	0.699744	33.3374	0.340527	0.29987	0.200007	2608.18				658	0.440925	0.699935	33.6419	0.330049	0.299974	0.2	2621.39
659	0.443306	0.699946	33.494	0.331523	0.299953	0.2	2609.37				659	0.440494	0.69983	33.3405	0.340083	0.299923	0.200052	2607.39				659	0.441449	0.699969	33.8512	0.330128	0.29992	0.200018	2573.09
660	0.44027	0.699963	33.4387	0.331115	0.299994	0.200012	2586.99				660	0.439379	0.699941	33.3473	0.340479	0.299936	0.200037	2612.66				660	0.438769	0.699681	33.85	0.330014	0.299904	0.200011	2583.77
661	0.44239	0.699848	33.4602	0.332487	0.299838	0.200029	2617.95				661	0.435889	0.699872	33.4049	0.33941	0.299981	0.200018	2551.9				661	0.44001	0.699752	33.6254	0.330157	0.299925	0.200007	2624.69
662	0.44414	0.699506	33.3698	0.332646	0.299962	0.200183	2596.62				662	0.43683	0.699964	33.3363	0.340744	0.299924	0.200136	2549.65				662	0.43422	0.699803	33.5547	0.331051	0.299955	0.200024	2625.09
663	0.445552	0.699979	33.3411	0.332275	0.299908	0.200184	2627.88				663	0.428608	0.699787	33.3367	0.341436	0.299969	0.200046	2596.8				663	0.437504	0.699916	33.56	0.330022	0.299967	0.20003	2601.39
664	0.442592	0.699908	33.3374	0.331037	0.299988	0.200341	2641.74				664	0.431604	0.699962	33.3659	0.341362	0.299966	0.200046	2568.07				664	0.436286	0.699645	33.4755	0.33017	0.299845	0.200053	2558.49
665	0.445355	0.699855	33.3503	0.330842	0.299965	0.2	2602.94				665	0.428318	0.699885	33.3916	0.341075	0.299948	0.20003	2583.63				665	0.43793	0.699483	33.545	0.330043	0.299862	0.200016	2565.78
666	0.446267	0.699817	33.3339	0.330048	0.299988	0.200098	2649				666	0.427662	0.699774	33.3513	0.341026	0.299999	0.200003	2508.26				666	0.439106	0.699884	33.4937	0.330031	0.299707	0.200051	2571.28
667	0.445159	0.699402	33.3422	0.330131	0.299941	0.200032	2627.91				667	0.428454	0.699635	33.3337	0.340625	0.299931	0.2001	2536.12				667	0.439536	0.699967	33.5923	0.330206	0.2999	0.200119	2602.35
668	0.443787	0.699973	33.3376	0.330052	0.29998	0.200103	2617.03				668	0.430966	0.699429	33.3445	0.341605	0.299973	0.200097	2524.54				668	0.438945	0.699871	33.4187	0.330087	0.299968	0.200057	2594.47
669	0.445465	0.699919	33.3362	0.330076	0.299951	0.200016	2617.32				669	0.434007	0.698699	33.3425	0.341816	0.299983	0.200008	2551.51				669	0.439856	0.699713	33.3688	0.330396	0.299978	0.200025	2576.14
670	0.445843	0.699762	33.3339	0.330029	0.299987	0.200059	2646.8				670	0.434314	0.697998	33.3429	0.34287	0.3	0.200013	2578.42				670	0.436413	0.699699	33.3867	0.330584	0.299984	0.200048	2615.54
671	0.445743	0.699448	33.3374	0.33002	0.299992	0.200017	2645.11				671	0.43337	0.698663	33.3668	0.343007	0.299983	0.200008	2532.76				671	0.437831	0.699802	33.3845	0.330039	0.299975	0.200002	2601.56
672	0.439008	0.699499	33.3352	0.330365	0.299987	0.200122	2617.86				672	0.432192	0.698089	33.4213	0.342901	0.299998	0.200024	2550.67				672	0.437466	0.699795	33.3956	0.330012	0.299758	0.200012	2591.42
673	0.445577	0.69993	33.3642	0.331245	0.299965	0.200039	2617.32				673	0.435093	0.696789	33.5679	0.34236	0.299965	0.2	2565.67				673	0.436457	0.699966	33.4256	0.330069	0.299967	0.200105	2612.46
674	0.444461	0.699844	33.37	0.330962	0.299966	0.200041	2645.33				674	0.431222	0.697925	33.5541	0.342751	0.299943	0.200005	2567.54				674	0.438198	0.699918	33.4171	0.330037	0.299976	0.200049	2583.4
675	0.44493	0.699932	33.3433	0.330034	0.3	0.200068	2631.38				675	0.433578	0.699229	33.3892	0.343073	0.299994	0.200017	2568.56				675	0.439391	0.699843	33.4899	0.330363	0.299994	0.200012	2596.57
676	0.440553	0.69966	33.335	0.330498	0.299953	0.20003	2634.75				676	0.435872	0.699335	33.4391	0.343199	0.299926	0.200015	2551.77				676	0.441244	0.698395	33.339	0.330025	0.299954	0.200028	2620.5
677	0.444166	0.699859	33.3392	0.330009	0.299981	0.200017	2647.54				677	0.433096	0.699591	33.3712	0.343079	0.299957	0.200015	2586.42				677	0.437834	0.698896	33.3542	0.330057	0.299999	0.200047	2594.7
678	0.442852	0.699928	33.3441	0.330082	0.299951	0.20042	2630.56				678	0.438783	0.699504	33.3843	0.343075	0.29999	0.200054	2585.29				678	0.4375	0.699115	33.428	0.330151	0.299923	0.200037	2603.53
679	0.445468	0.699478	33.3599	0.33	0.299995	0.2	2611.63				679	0.43331	0.699333	33.4214	0.343452	0.299947	0.2	2554.74				679	0.438921	0.699718	33.3387	0.330057	0.299996	0.200022	2593.71
680	0.440558	0.699704	33.3431	0.330061	0.3	0.200057	2607.19				680	0.434418	0.69914	33.4201	0.343559	0.299977	0.200031	2576.7				680	0.437743	0.699676	33.3453	0.330055	0.299944	0.2	2606.17
681	0.444668	0.69998	33.3408	0.330033	0.299864	0.200198	2644.99				681	0.430908	0.699935	33.5604	0.34313	0.299947	0.200038	2551.06				681	0.439452	0.699941	33.3446	0.330186	0.299958	0.200009	2614.47
682	0.445839	0.699773	33.3376	0.330184	0.299019	0.200006	2634.31				682	0.427805	0.699703	33.4874	0.343323	0.299994	0.200207	2500.1				682	0.439698	0.699974	33.3368	0.330128	0.299963	0.200006	2610.14
683	0.444032	0.699346	33.3497	0.33009	0.299475	0.200045	2595.81				683	0.426666	0.699873	33.5973	0.343819	0.299915	0.200087	2516.21				683	0.439073	0.699945	33.3485	0.330031	0.29965	0.200031	2578.77
684	0.4449	0.699435	33.3539	0.330036	0.299652	0.200065	2621.6				684	0.432197	0.698591	33.5273	0.343109	0.299928	0.200205	2537.39				684	0.437631	0.699912	33.3579	0.330069	0.29965	0.200052	2617.5
685	0.444866	0.699243	33.35	0.330028	0.299951	0.20012	2619.87				685	0.43237	0.698728	33.3825	0.342916	0.299845	0.200175	2559.61				685	0.43747	0.699879	33.3354	0.330093	0.299991	0.200057	2574.45
686	0.445162	0.699221	33.344	0.330074	0.299959	0.200116	2614.2				686	0.430185	0.699911	33.3373	0.343135	0.299697	0.200238	2558.09				686	0.437544	0.699931	33.3684	0.330027	0.299916	0.20026	2619.61
687	0.440872	0.698925	33.3359	0.330098	0.3	0.2	2587.64				687	0.430886	0.699773	33.3574	0.343698	0.299776	0.200279	2538.18				687	0.438489	0.699964	33.3436	0.330024	0.299998	0.20019	2613.68
688	0.442217	0.699563	33.3567	0.330001	0.299948	0.200048	2611.41				688	0.431124	0.699844	33.3499	0.343147	0.299757	0.200533	2553				688	0.440053	0.699952	33.3337	0.330021	0.299956	0.200186	2582.98
689	0.445479	0.699843	33.3502	0.330077	0.299949	0.200041	2608.88				689	0.428424	0.699537	33.3399	0.343209	0.299519	0.201028	2538.02				689	0.437381	0.69988	33.3365	0.330013	0.29997	0.200128	2597.31
690	0.440662	0.699909	33.3732	0.330033	0.299865	0.200037	2624.19				690	0.429657	0.69971	33.3379	0.343521	0.299932	0.200804	2517.26				690	0.439299	0.699863	33.3371	0.330044	0.299892	0.20009	2609.99
691	0.445743	0.699933	33.3342	0.33002	0.299716	0.200012	2626.93				691	0.428563	0.699789	33.3482	0.342901	0.299967	0.200765	2541.71				691	0.43463	0.699941	33.3447	0.330047	0.299952	0.200187	2590.7
692	0.444796	0.699955	33.3352	0.3302	0.299783	0.200155	2624.31				692	0.429906	0.699933	33.3544	0.342923	0.299963	0.200509	2540.54				692	0.438657	0.699998	33.343	0.330367	0.299979	0.200161	2620.55
693	0.444943	0.699665	33.3532	0.330004	0.299694	0.200781	2643.02				693	0.431715	0.699968	33.3549	0.343057	0.299977	0.200038	2549.98				693	0.440718	0.699899	33.3687	0.330279	0.299939	0.200087	2605.45
694	0.445287	0.699962	33.3334	0.330023	0.299564	0.200022	2638.85				694	0.432733	0.699995	33.3881	0.343226	0.299977	0.200014	2514				694	0.442129	0.69998	33.3884	0.330127	0.299993	0.200023	2625.03
695	0.443082	0.699931	33.3352	0.330293	0.299735	0.200176	2623.92				695	0.431781	0.699771	33.4049	0.345052	0.299959	0.200062	2559.99				695	0.441015	0.69993	33.4369	0.330019	0.299946	0.2	2613.57
696	0.445851	0.699965	33.339	0.330092	0.299775	0.200012	2617.88				696	0.435799	0.699627	33.3532	0.342926	0.299964	0.200144	2550.98				696	0.436105	0.699975	33.3807	0.33002	0.29988	0.200082	2616.99
697	0.445491	0.69996	33.3516	0.330011	0.298939	0.200078	2608.84				697	0.43915	0.699953	33.3543	0.342932	0.3	0.200133	2594.09				697	0.441556	0.699933	33.3924	0.330051	0.299933	0.200009	2621.07
698	0.444861	0.699382	33.3526	0.330053	0.29985	0.200054	2601.93				698	0.435044	0.699926	33.3421	0.341793	0.299938	0.200232	2574.53				698	0.44069	0.699662	33.4104	0.33011	0.299926	0.200013	2611.26
699	0.439451	0.69997	33.3727	0.330041	0.3	0.20029	2621.03				699	0.439559	0.69996	33.3828	0.342003	0.299987	0.200208	2558.3				699	0.441825	0.699799	33.4476	0.330194	0.299925	0.200062	2624.63
700	0.44606	0.699946	33.3954	0.330053	0.299949	0.201222	2623.62				700	0.436765	0.699817	33.4655	0.34162	0.299997	0.200549	2595.4				700	0.441736	0.699494	33.4633	0.330447	0.299915	0.200022	2618.81
701	0.446311	0.699841	33.4201	0.330071	0.299549	0.201714	2626.48				701	0.439897	0.699808	33.499	0.34142	0.299956	0.200251	2598.53				701	0.439058	0.699828	33.523	0.330006	0.299984	0.200021	2597.31
702	0.445317	0.699875	33.3546	0.330563	0.299622	0.201274	2639.88				702	0.437451	0.699769	33.4947	0.341113	0.299828	0.200262	2599				702	0.440244	0.699411	33.5141	0.330139	0.299988	0.200012	2628.71
703	0.439498	0.699491	33.3663	0.330607	0.299976	0.201471	2622.16				703	0.433897	0.699465	33.4239	0.339289	0.3	0.200413	2572.8				703	0.442534	0.69996	33.4295	0.330004	0.299912	0.200068	2634.52
704	0.445354	0.699905	33.3864	0.330037	0.299952	0.201345	2616.21				704	0.435963	0.698225	33.3706	0.339767	0.299999	0.200403	2568.33				704	0.442186	0.699899	33.4343	0.330027	0.29996	0.200015	2654.35
705	0.445672	0.699923	33.3561	0.330247	0.299984	0.200437	2619.41				705	0.435624	0.698893	33.3396	0.339798	0.299974	0.200103	2593.27				705	0.443243	0.699968	33.4512	0.33006	0.29987	0.200048	2645.88
706	0.443963	0.699814	33.3537	0.330322	0.299959	0.200032	2626.11				706	0.436201	0.699895	33.3371	0.338816	0.299967	0.200116	2575				706	0.440108	0.699812	33.5185	0.330033	0.299989	0.200041	2621.71
707	0.443691	0.699823	33.3786	0.330686	0.3	0.200002	2639.05				707	0.435152	0.69974	33.3409	0.338784	0.299963	0.200007	2597.99				707	0.442814	0.699801	33.5742	0.330051	0.299973	0.200515	2618.68
708	0.441988	0.699356	33.3712	0.330035	0.299958	0.200081	2613.97				708	0.435716	0.69988	33.345	0.338735	0.299995	0.200077	2579.21				708	0.443529	0.699837	33.4882	0.330035	0.299988	0.200019	2622.29
709	0.44341	0.699818	33.3794	0.330101	0.299971	0.200014	2574.32				709	0.433926	0.699946	33.3526	0.338143	0.299927	0.200034	2590.23				709	0.442323	0.699813	33.7109	0.330704	0.299976	0.200005	2601.77
710	0.443405	0.699947	33.4592	0.330164	0.29995	0.200032	2599.39				710	0.436896	0.699939	33.4144	0.337865	0.299988	0.20016	2591.71				710	0.442081	0.699906	33.7213	0.330047	0.299996	0.200022	2620.56
711	0.444256	0.699849	33.3379	0.330185	0.299952	0.200034	2646.01				711	0.435479	0.699724	33.6174	0.337826	0.299981	0.200034	2592.85				711	0.443154	0.699958	33.7605	0.330025	0.299993	0.200007	2643.07
712	0.444795	0.699928	33.3372	0.330415	0.299963	0.200029	2645.87				712	0.435153	0.699974	33.717	0.337043	0.299969	0.200126	2559.75				712	0.442494	0.69972	33.9076	0.330012	0.299784	0.200126	2612.84
713	0.442568	0.699889	33.3366	0.330961	0.299997	0.200004	2621.05				713	0.437143	0.699928	33.8684	0.335642	0.299956	0.200032	2582.63				713	0.443234	0.699809	33.85	0.330089	0.299927	0.200012	2635.49
714	0.441306	0.699763	33.3372	0.33103	0.299835	0.200147	2573.86				714	0.437914	0.699909	33.8515	0.334914	0.299967	0.200057	2596.35				714	0.439763	0.699897	34.0184	0.330028	0.299997	0.20013	2621.14
715	0.442773	0.699912	33.343	0.332325	0.299965	0.200007	2609.52				715	0.43821	0.699995	33.7448	0.335014	0.299886	0.200001	2603.33				715	0.438923	0.699941	34.013	0.330111	0.299907	0.200115	2629.79
716	0.444152	0.699834	33.3338	0.331852	0.299911	0.200035	2624.7				716	0.437619	0.699766	33.8756	0.335023	0.299945	0.200091	2594.63				716	0.444608	0.69999	33.8779	0.330041	0.299967	0.200264	2622.25
717	0.442135	0.699888	33.3375	0.331641	0.299962	0.20001	2630.45				717	0.439046	0.699434	33.6916	0.334764	0.299808	0.200262	2591.53				717	0.441805	0.699907	33.7752	0.330021	0.299835	0.200091	2595.54
718	0.44199	0.699858	33.3493	0.332663	0.29996	0.200007	2635.95				718	0.439383	0.698947	33.3448	0.334464	0.299516	0.200091	2608.92				718	0.443274	0.699919	33.7424	0.330137	0.299993	0.200012	2643.64
719	0.445723	0.699791	33.3355	0.333295	0.299977	0.200196	2588.96				719	0.437787	0.699768	33.3348	0.335783	0.29979	0.200031	2603.13				719	0.439717	0.699806	33.6714	0.330028	0.299977	0.200013	2624.77
720	0.446135	0.699939	33.3353	0.332732	0.299983	0.200273	2621.22				720	0.440506	0.699908	33.3362	0.336425	0.299331	0.200103	2576.64				720	0.440097	0.699796	33.3612	0.33003	0.299968	0.20002	2645.18
721	0.442162	0.699805	33.3501	0.332448	0.299991	0.200043	2637.71				721	0.442108	0.699954	33.3379	0.335624	0.299614	0.200249	2582.07				721	0.444067	0.699716	33.3475	0.330035	0.299727	0.200036	2624.38
722	0.440663	0.699924	33.3487	0.333383	0.29999	0.200048	2599.6				722	0.44286	0.699996	33.3346	0.334577	0.299453	0.200228	2609.95				722	0.441032	0.699503	33.3353	0.330025	0.299929	0.200029	2649.47
723	0.443985	0.699846	33.3386	0.332564	0.299951	0.20001	2611.21				723	0.440185	0.699928	33.3345	0.334991	0.299644	0.200045	2627.14				723	0.440152	0.69999	33.3472	0.330016	0.29998	0.200227	2610.68
724	0.442111	0.699906	33.3361	0.333142	0.299867	0.200105	2622.93				724	0.442765	0.699988	33.3356	0.334908	0.299781	0.200144	2617.62				724	0.441438	0.699999	33.3726	0.330001	0.299987	0.200002	2606.67
725	0.441075	0.699807	33.3404	0.332955	0.299995	0.200102	2633.83				725	0.441104	0.699864	33.347	0.333995	0.299732	0.200032	2576.46				725	0.438441	0.699847	33.3371	0.33027	0.299864	0.200016	2627
726	0.443016	0.699832	33.3389	0.332574	0.299954	0.200014	2613.59				726	0.441916	0.699701	33.3384	0.335628	0.299804	0.200035	2607.22				726	0.440694	0.699908	33.3435	0.330893	0.299984	0.200049	2600.35
727	0.443475	0.699706	33.3377	0.331567	0.299913	0.200038	2620.01				727	0.438885	0.699346	33.3337	0.335744	0.299928	0.200086	2588.51				727	0.436947	0.699972	33.3368	0.331686	0.299941	0.2	2605.23
728	0.446354	0.69948	33.397	0.331612	0.299979	0.200164	2622.44				728	0.43982	0.699214	33.3395	0.336315	0.299232	0.200077	2599.65				728	0.436794	0.699892	33.346	0.331658	0.299975	0.200001	2590.33
729	0.444497	0.69997	33.4169	0.332643	0.3	0.200077	2645.06				729	0.438014	0.699898	33.3357	0.336366	0.299973	0.200018	2591.48				729	0.438822	0.699785	33.342	0.331407	0.299943	0.200183	2603.55
730	0.442927	0.699961	33.4015	0.332539	0.299963	0.200083	2628.82				730	0.433911	0.699966	33.3357	0.336275	0.299948	0.200054	2600.78				730	0.434975	0.699778	33.3465	0.330912	0.299976	0.200055	2574.54
731	0.4453	0.699928	33.3642	0.332348	0.299998	0.200206	2614.54				731	0.432825	0.699923	33.338	0.335282	0.299925	0.200094	2589.85				731	0.438467	0.699851	33.3612	0.331251	0.299927	0.200112	2600.34
732	0.442192	0.699834	33.3363	0.332881	0.299984	0.200154	2624.98				732	0.437823	0.699507	33.3343	0.333506	0.299922	0.200352	2608.67				732	0.436807	0.699971	33.3595	0.330902	0.3	0.200215	2615.06
733	0.445368	0.699814	33.3372	0.333476	0.29981	0.200019	2611.81				733	0.435603	0.699995	33.3475	0.333492	0.299803	0.200308	2576.74				733	0.438937	0.699787	33.3787	0.331369	0.299897	0.200064	2582.84
734	0.445548	0.7	33.3472	0.332201	0.299973	0.200011	2609.89				734	0.437417	0.699968	33.3335	0.333681	0.299988	0.200359	2603.32				734	0.437883	0.699902	33.3512	0.330708	0.299991	0.200007	2615.6
735	0.442376	0.699868	33.3354	0.332214	0.299996	0.200077	2632.4				735	0.435377	0.699911	33.3439	0.334595	0.3	0.200423	2591.06				735	0.441053	0.699844	33.3377	0.330529	0.299967	0.200048	2605.6
736	0.442617	0.699931	33.379	0.331556	0.299983	0.200029	2597.1				736	0.438335	0.699933	33.3392	0.333727	0.299928	0.200025	2583.93				736	0.438334	0.699966	33.3361	0.330214	0.299962	0.200028	2594.58
737	0.445796	0.699786	33.4547	0.331369	0.299776	0.200008	2608.11				737	0.43818	0.699923	33.3371	0.333551	0.299986	0.200071	2592.97				737	0.442219	0.69999	33.3388	0.330322	0.299961	0.200037	2599.85
738	0.443848	0.699661	33.3358	0.331513	0.299981	0.200013	2602.35				738	0.438779	0.699927	33.3495	0.333513	0.299997	0.200027	2593.9				738	0.441876	0.69995	33.3393	0.33132	0.299999	0.200256	2635.44
739	0.444802	0.699926	33.3411	0.33149	0.299979	0.200027	2618.9				739	0.441578	0.699996	33.3739	0.333414	0.299977	0.200009	2594.55				739	0.438909	0.699817	33.3472	0.330296	0.299949	0.200388	2618.07
740	0.442873	0.69998	33.3516	0.331953	0.299927	0.200064	2641.73				740	0.444685	0.699836	33.3439	0.33271	0.299912	0.200032	2602.81				740	0.442626	0.698946	33.3365	0.330016	0.299744	0.200788	2621.81
741	0.445717	0.699932	33.3483	0.332318	0.29999	0.200021	2629.85				741	0.443123	0.699786	33.3768	0.332845	0.299967	0.2	2620.75				741	0.44063	0.699932	33.3382	0.330075	0.299973	0.200239	2611.23
742	0.444615	0.699884	33.3408	0.331796	0.299957	0.200002	2630.62				742	0.441422	0.699912	33.4171	0.333077	0.29999	0.20002	2566.85				742	0.44051	0.69987	33.3341	0.330051	0.299917	0.200019	2633.02
743	0.443066	0.699476	33.3432	0.331221	0.299944	0.200045	2621.58				743	0.441037	0.699787	33.512	0.330734	0.299998	0.200051	2601.39				743	0.438603	0.69997	33.3369	0.33001	0.299923	0.200056	2618.63
744	0.441291	0.699164	33.3406	0.330575	0.299947	0.200478	2589.74				744	0.438257	0.699725	33.3364	0.331348	0.299952	0.200014	2589.12				744	0.439828	0.699761	33.3442	0.330046	0.299838	0.200018	2608.69
745	0.446278	0.699979	33.3372	0.330448	0.299986	0.200005	2600.6				745	0.439712	0.699906	33.3343	0.331272	0.299912	0.20004	2599.39				745	0.437547	0.699954	33.3418	0.330115	0.299993	0.20004	2617.73
746	0.444652	0.699918	33.3489	0.33047	0.299998	0.2	2643.72				746	0.440218	0.699908	33.3365	0.331134	0.299951	0.200089	2598.08				746	0.43884	0.699959	33.3354	0.330114	0.299916	0.200026	2618.42
747	0.446276	0.699941	33.3363	0.330289	0.299995	0.200017	2599.53				747	0.439354	0.699976	33.3718	0.33152	0.299987	0.200099	2597.98				747	0.438722	0.699824	33.3408	0.330035	0.299912	0.200136	2634.69
748	0.446082	0.699929	33.3449	0.330282	0.299997	0.200034	2606.38				748	0.437874	0.699746	33.3377	0.33071	0.3	0.200006	2621.47				748	0.437481	0.6999	33.3406	0.330086	0.299973	0.200004	2618.13
749	0.445773	0.699918	33.3383	0.330618	0.299885	0.200933	2648.38				749	0.436255	0.699898	33.3585	0.330235	0.299955	0.200126	2602.09				749	0.43529	0.699977	33.3354	0.330013	0.299978	0.20001	2562.22
750	0.440964	0.699908	33.3347	0.330791	0.299987	0.2	2611.78				750	0.437362	0.699996	33.4742	0.33044	0.299963	0.200435	2599.86				750	0.436018	0.699955	33.3378	0.330022	0.299991	0.200105	2611.55
751	0.445009	0.699268	33.3413	0.330804	0.3	0.20007	2621.94				751	0.439305	0.699912	33.617	0.330374	0.29995	0.200023	2623.64				751	0.438026	0.699957	33.3333	0.330101	0.299992	0.20007	2598.2
752	0.443466	0.699271	33.3391	0.330485	0.299951	0.2	2592.74				752	0.445108	0.699516	33.574	0.330448	0.299881	0.200008	2613.5				752	0.436417	0.699911	33.3359	0.330291	0.299972	0.200028	2613.71
753	0.444426	0.699889	33.3579	0.33072	0.299956	0.200186	2616.59				753	0.44106	0.699872	33.3936	0.330422	0.299981	0.200094	2617.46				753	0.435765	0.699906	33.341	0.330848	0.299932	0.2	2608.8
754	0.440465	0.699605	33.3445	0.330487	0.299933	0.200085	2632.9				754	0.444351	0.699975	33.3559	0.330481	0.299982	0.200165	2629.25				754	0.436953	0.699988	33.3403	0.330144	0.299689	0.200092	2583.36
755	0.439524	0.69903	33.3384	0.330494	0.299913	0.200013	2597.35				755	0.441961	0.699799	33.3546	0.33053	0.299937	0.200168	2613.97				755	0.434872	0.699875	33.3583	0.330257	0.299399	0.200001	2578.16
756	0.44038	0.699789	33.4411	0.330731	0.299923	0.200021	2589.39				756	0.445209	0.699964	33.4019	0.330641	0.299906	0.200012	2622.18				756	0.437618	0.699899	33.3529	0.330041	0.299797	0.200006	2589.42
757	0.446305	0.699913	33.4222	0.330913	0.299956	0.200148	2618.19				757	0.444946	0.699925	33.3794	0.330462	0.299926	0.200015	2621.4				757	0.434955	0.699938	33.3793	0.330041	0.299959	0.200033	2600.67
758	0.444305	0.699955	33.3732	0.331015	0.299994	0.200327	2633.27				758	0.441856	0.699937	33.3553	0.330768	0.29965	0.200211	2617.82				758	0.434775	0.699975	33.3345	0.330051	0.3	0.200026	2562.85
759	0.444254	0.699941	33.3964	0.330816	0.299977	0.200017	2649.25				759	0.443718	0.699828	33.3524	0.330595	0.299525	0.200009	2620.5				759	0.437058	0.69992	33.3368	0.330031	0.299971	0.200078	2598.49
760	0.443347	0.699786	33.3928	0.33155	0.299975	0.200169	2616.91				760	0.444064	0.69989	33.3512	0.330479	0.299604	0.200037	2642.59				760	0.437387	0.699936	33.3403	0.33002	0.299998	0.200011	2557.43
761	0.445086	0.699985	33.3372	0.33118	0.299982	0.200347	2628.05				761	0.445095	0.699658	33.3538	0.331148	0.299961	0.200072	2597.55				761	0.436299	0.699872	33.3428	0.330531	0.299992	0.200172	2583.78
762	0.444189	0.699812	33.3548	0.331573	0.299974	0.200575	2630.12				762	0.442831	0.699916	33.3488	0.330823	0.299959	0.200087	2633.86				762	0.435073	0.699819	33.3345	0.330004	0.299953	0.20001	2568.06
763	0.444943	0.699974	33.345	0.331721	0.299878	0.200102	2636.58				763	0.441814	0.699817	33.3494	0.330651	0.299752	0.200026	2589.93				763	0.436068	0.699987	33.3382	0.330042	0.299915	0.200008	2590.2
764	0.44261	0.699887	33.3429	0.332289	0.299935	0.200019	2630.45				764	0.445416	0.69991	33.3502	0.33061	0.299985	0.200059	2633.49				764	0.433967	0.699921	33.3505	0.330051	0.299997	0.200048	2582.75
765	0.443251	0.699805	33.3439	0.332281	0.29996	0.200078	2622.7				765	0.440835	0.699962	33.3454	0.330649	0.299991	0.200425	2614.73				765	0.435868	0.699898	33.3515	0.330076	0.299951	0.200193	2548.12
766	0.44317	0.699565	33.3469	0.331489	0.299978	0.200014	2631.85				766	0.444236	0.699858	33.3552	0.330714	0.299996	0.20183	2596.53				766	0.434844	0.699938	33.3452	0.330114	0.29998	0.200569	2582.41
767	0.437568	0.69997	33.3616	0.332117	0.29997	0.200022	2629.89				767	0.445419	0.69978	33.3549	0.330719	0.299918	0.200945	2607.33				767	0.437611	0.699627	33.3739	0.33008	0.299881	0.200128	2574.16
768	0.437183	0.699813	33.3804	0.331622	0.2998	0.200045	2613.3				768	0.444229	0.699569	33.3952	0.330998	0.299649	0.200608	2617.95				768	0.437921	0.69987	33.4286	0.330031	0.299835	0.200756	2603.67
769	0.437054	0.699147	33.3494	0.330879	0.299936	0.200045	2544.47				769	0.441197	0.699784	33.4876	0.331432	0.299878	0.200086	2614.28				769	0.43605	0.699867	33.4537	0.330034	0.299973	0.200655	2601.57
770	0.437982	0.699976	33.3667	0.330581	0.299986	0.200032	2588.93				770	0.444393	0.69993	33.7035	0.332059	0.299981	0.200005	2616.18				770	0.437581	0.699761	33.3757	0.330004	0.299987	0.20132	2607.9
771	0.435954	0.699758	33.3377	0.330273	0.299851	0.200001	2608.36				771	0.445889	0.69995	33.4852	0.331926	0.299928	0.200113	2599.44				771	0.437403	0.698989	33.4202	0.330183	0.299699	0.201522	2580.23
772	0.434691	0.699948	33.3366	0.330229	0.299915	0.20001	2579.72				772	0.446677	0.699975	33.4603	0.331846	0.299769	0.200959	2615.67				772	0.439584	0.69883	33.402	0.330132	0.299988	0.202768	2588.44
773	0.435747	0.699685	33.3483	0.330142	0.299968	0.200002	2601.37				773	0.446473	0.699944	33.4678	0.331471	0.299998	0.200046	2634.16				773	0.43637	0.699396	33.3591	0.33002	0.299901	0.200235	2617.82
774	0.441195	0.699871	33.3821	0.330007	0.29996	0.200001	2648.07				774	0.438619	0.699459	33.3959	0.331302	0.299956	0.200738	2589.95				774	0.437548	0.699819	33.3358	0.330086	0.299817	0.200118	2599.31
775	0.437532	0.699603	33.3462	0.330155	0.299637	0.200011	2586.96				775	0.443715	0.698705	33.4021	0.331259	0.299955	0.20003	2608.65				775	0.436778	0.699929	33.3365	0.33008	0.299856	0.200206	2601.44
776	0.442781	0.699762	33.354	0.330052	0.299988	0.200001	2628.43				776	0.441614	0.699569	33.4074	0.331226	0.299976	0.200036	2608.56				776	0.438604	0.698961	33.3412	0.330094	0.299847	0.20104	2577.13
777	0.441847	0.699895	33.3641	0.331281	0.299993	0.200151	2624.93				777	0.445755	0.699274	33.4007	0.330847	0.299997	0.200055	2607.88				777	0.437258	0.699011	33.3507	0.330166	0.299953	0.200784	2601.04
778	0.443585	0.699849	33.4308	0.330036	0.3	0.200001	2617.92				778	0.443192	0.699455	33.4003	0.331096	0.29998	0.200303	2607.79				778	0.43559	0.698984	33.3343	0.330183	0.299929	0.200031	2596.61
779	0.440153	0.699844	33.4327	0.330279	0.299998	0.20017	2654.45				779	0.443315	0.699881	33.398	0.331012	0.299964	0.200006	2639.34				779	0.437625	0.698786	33.3479	0.330045	0.299844	0.200064	2601.42
780	0.442914	0.699826	33.4844	0.33027	0.299851	0.200007	2571.93				780	0.446567	0.699795	33.4049	0.330882	0.299989	0.200007	2646.43				780	0.436123	0.699822	33.3512	0.330003	0.3	0.200056	2592.42
781	0.439034	0.699636	33.5281	0.330034	0.299652	0.200042	2591.46				781	0.445785	0.699714	33.4054	0.330834	0.299952	0.2	2644.39				781	0.435765	0.699945	33.3453	0.330108	0.299993	0.20016	2574.49
782	0.436439	0.699978	33.4751	0.330086	0.29999	0.200032	2599.48				782	0.446308	0.699717	33.4291	0.330831	0.29984	0.200036	2613.54				782	0.436851	0.699969	33.3336	0.330569	0.299995	0.200039	2599.11
783	0.436071	0.699945	33.4362	0.330121	0.299884	0.20001	2594.88				783	0.444594	0.699849	33.4045	0.331458	0.299955	0.200136	2623.6				783	0.437242	0.699997	33.3477	0.330513	0.299904	0.200005	2600.32
784	0.438918	0.699834	33.4166	0.33019	0.299975	0.200007	2566.33				784	0.443803	0.699927	33.4111	0.331394	0.299965	0.200254	2621.77				784	0.436741	0.699964	33.3388	0.330014	0.299403	0.200017	2558.9
785	0.438755	0.699941	33.3425	0.33001	0.299997	0.200058	2592.01				785	0.443273	0.699935	33.3968	0.331266	0.299928	0.200002	2632.78				785	0.433796	0.699724	33.3513	0.330014	0.299926	0.200081	2574.85
786	0.437722	0.699679	33.3364	0.330236	0.299961	0.200128	2598.53				786	0.44449	0.699901	33.4115	0.331551	0.299987	0.200022	2632.66				786	0.436332	0.699916	33.3582	0.330239	0.299961	0.200021	2580.68
787	0.440148	0.699864	33.335	0.330021	0.299977	0.200172	2590.8				787	0.445914	0.699844	33.4354	0.331165	0.299989	0.200063	2631.31				787	0.435948	0.699994	33.3859	0.330031	0.29999	0.200032	2597.58
788	0.441748	0.699956	33.3361	0.330001	0.299952	0.200301	2603.72				788	0.445105	0.699706	33.4889	0.331319	0.299896	0.200021	2625.6				788	0.435613	0.699837	33.4777	0.330174	0.299994	0.200006	2598.21
789	0.439455	0.699899	33.3387	0.33006	0.299917	0.200263	2625.73				789	0.446541	0.699957	33.4642	0.331198	0.299894	0.200004	2613.63				789	0.437214	0.699698	33.5052	0.33006	0.299962	0.200017	2586.38
790	0.442504	0.699954	33.3369	0.330017	0.299985	0.200013	2615.27				790	0.446256	0.699632	33.4841	0.331296	0.299897	0.200103	2628.55				790	0.436589	0.699862	33.5471	0.330028	0.299974	0.200108	2587.1
791	0.438841	0.699989	33.341	0.33	0.299939	0.200052	2617.1				791	0.44753	0.699927	33.4184	0.330923	0.299543	0.200571	2616.87				791	0.435936	0.69986	33.6204	0.330214	0.299897	0.20018	2575.76
792	0.439504	0.69998	33.3414	0.330032	0.3	0.200279	2616.04				792	0.44326	0.699842	33.417	0.331527	0.3	0.20036	2613.98				792	0.434989	0.699749	33.6666	0.330511	0.299988	0.200206	2570.88
793	0.434253	0.699951	33.3383	0.330332	0.299995	0.200207	2619.48				793	0.447016	0.699916	33.4218	0.331068	0.299908	0.200375	2590.85				793	0.435692	0.699988	33.6863	0.330244	0.299982	0.200149	2598.01
794	0.440065	0.69964	33.3496	0.330871	0.299957	0.200056	2611.73				794	0.446018	0.699936	33.4154	0.330864	0.299398	0.200637	2636.03				794	0.436678	0.699811	33.7158	0.330112	0.3	0.200164	2577.93
795	0.439702	0.699917	33.3758	0.331341	0.299976	0.20002	2617.11				795	0.446099	0.699952	33.4244	0.330834	0.299394	0.200582	2624.47				795	0.43674	0.699938	33.7049	0.330162	0.299996	0.200148	2613.5
796	0.434709	0.699916	33.3392	0.330057	0.299913	0.200001	2615.99				796	0.445588	0.699896	33.4185	0.331013	0.299985	0.20113	2599.59				796	0.434551	0.699883	33.7555	0.330258	0.299957	0.200163	2583.68
797	0.440409	0.699556	33.3347	0.330328	0.299969	0.200015	2610.82				797	0.44568	0.69989	33.4276	0.330876	0.3	0.201081	2616.54				797	0.434627	0.699956	34.0407	0.330054	0.299998	0.200053	2549.4
798	0.442333	0.699892	33.3351	0.33024	0.299664	0.200027	2595.72				798	0.444597	0.699863	33.4169	0.330804	0.299997	0.200226	2615.45				798	0.436196	0.699868	34.0498	0.330075	0.299964	0.200173	2596.58
799	0.442609	0.699921	33.3943	0.330476	0.299639	0.200018	2596.32				799	0.442587	0.699651	33.4223	0.33102	0.299996	0.200037	2633.33				799	0.435082	0.699931	33.9541	0.330144	0.299956	0.200033	2588.53
800	0.444356	0.699853	33.3634	0.330636	0.299965	0.200091	2617.95				800	0.447564	0.699607	33.4228	0.330929	0.299875	0.2002	2611.28				800	0.439914	0.7	33.8868	0.330011	0.299987	0.200037	2593.51
801	0.444409	0.699895	33.4008	0.330887	0.299984	0.200078	2580.97				801	0.445011	0.699249	33.422	0.331395	0.29988	0.20009	2615.27				801	0.439217	0.699974	34.0154	0.330143	0.299951	0.200011	2606.25
802	0.443191	0.69958	33.5073	0.330472	0.299943	0.2	2604.87				802	0.446795	0.699553	33.427	0.331588	0.299964	0.200254	2598.38				802	0.439204	0.699971	34.0189	0.330101	0.299928	0.200037	2620.36
803	0.446522	0.699763	33.4688	0.330333	0.299947	0.200001	2618.89				803	0.443165	0.699724	33.4324	0.333172	0.299885	0.200042	2599.75				803	0.438319	0.69935	33.8091	0.330805	0.299856	0.200014	2605.2
804	0.443986	0.699647	33.5331	0.330432	0.299995	0.20002	2609.65				804	0.44473	0.699698	33.4323	0.33362	0.299914	0.200043	2642.84				804	0.437275	0.699725	33.7129	0.330165	0.29996	0.200041	2615.97
805	0.446906	0.699969	33.347	0.330147	0.299988	0.200016	2652.56				805	0.443806	0.699847	33.4228	0.33313	0.299976	0.200006	2628.61				805	0.436504	0.699919	33.6428	0.330027	0.299822	0.200013	2593.27
806	0.445869	0.699933	33.3359	0.330245	0.299912	0.200043	2612.87				806	0.442005	0.699421	33.4249	0.333395	0.3	0.200004	2632.52				806	0.440267	0.699434	33.7613	0.330034	0.299955	0.200017	2614.95
807	0.445401	0.699851	33.3401	0.330066	0.29998	0.200153	2632.31				807	0.443165	0.699525	33.4373	0.332128	0.3	0.200046	2604.32				807	0.436515	0.699859	33.7213	0.330099	0.3	0.200065	2604.96
808	0.445871	0.699925	33.3479	0.33	0.299884	0.200095	2624.56				808	0.444225	0.69921	33.4189	0.33078	0.299821	0.200012	2633.93				808	0.443387	0.699794	33.835	0.330036	0.3	0.200538	2613.99
809	0.446511	0.699809	33.3501	0.330068	0.3	0.200124	2641.64				809	0.445172	0.698981	33.4311	0.330643	0.299957	0.200028	2614.72				809	0.44181	0.69948	33.7961	0.330029	0.299958	0.200001	2613.25
810	0.445859	0.699829	33.3399	0.330126	0.29997	0.200018	2641.66				810	0.442921	0.699488	33.5165	0.330675	0.299973	0.200268	2645.52				810	0.44065	0.699553	33.8129	0.330048	0.29969	0.200024	2609.49
811	0.443074	0.699883	33.3492	0.330027	0.299963	0.200044	2621.43				811	0.443928	0.69957	33.5624	0.330764	0.299974	0.200341	2622.81				811	0.441918	0.699913	33.8975	0.330017	0.299915	0.200026	2642.69
812	0.446466	0.699994	33.3423	0.330151	0.299973	0.200002	2625.64				812	0.442526	0.699573	33.6003	0.330921	0.299729	0.201004	2605.55				812	0.438107	0.699896	33.7566	0.330019	0.299975	0.200002	2635.02
813	0.446034	0.699955	33.3813	0.330071	0.299711	0.200025	2637.71				813	0.443762	0.69969	33.4372	0.331059	0.299664	0.200415	2614.17				813	0.439905	0.699573	33.7837	0.330028	0.299984	0.200035	2585.52
814	0.444794	0.699819	33.3861	0.33002	0.299835	0.200049	2644.53				814	0.440568	0.699745	33.4239	0.331594	0.29998	0.200333	2644.6				814	0.439965	0.699889	33.651	0.330134	0.299995	0.200009	2630.6
815	0.445625	0.699854	33.3958	0.330283	0.299987	0.200054	2613.68				815	0.444505	0.699876	33.4206	0.331093	0.299784	0.200542	2632.42				815	0.439536	0.699819	33.7515	0.330023	0.299981	0.200032	2614.87
816	0.445788	0.699375	33.378	0.330172	0.29999	0.200003	2644.33				816	0.44434	0.699906	33.4238	0.331251	0.299996	0.200032	2623.84				816	0.438974	0.699894	33.577	0.330248	0.299917	0.200041	2579.57
817	0.440978	0.699913	33.3384	0.330239	0.299953	0.2	2645.75				817	0.444753	0.699854	33.4222	0.332047	0.3	0.200019	2629.62				817	0.436504	0.699962	33.5725	0.330139	0.299981	0.200027	2590.67
818	0.437297	0.699828	33.3685	0.330138	0.299854	0.200005	2621.1				818	0.439969	0.699784	33.4265	0.332041	0.299911	0.20005	2621.26				818	0.43832	0.699945	33.5103	0.33007	0.299861	0.2	2623.38
819	0.445155	0.699878	33.4111	0.330149	0.299976	0.200008	2622.59				819	0.438025	0.699879	33.4199	0.331021	0.299938	0.200018	2619.68				819	0.43652	0.699785	33.3905	0.330291	0.299806	0.200009	2606.6
820	0.442074	0.699777	33.3406	0.330401	0.29993	0.200003	2630.98				820	0.442343	0.699961	33.4198	0.331183	0.299974	0.200296	2588.21				820	0.437596	0.699885	33.4231	0.330511	0.299995	0.200051	2601.02
821	0.444985	0.699884	33.3508	0.330024	0.299985	0.200014	2650.64				821	0.445459	0.6999	33.4223	0.331656	0.299957	0.200085	2626.02				821	0.439325	0.699963	33.4744	0.33061	0.299937	0.200022	2583.07
822	0.443968	0.699913	33.3448	0.330022	0.299985	0.200016	2629.15				822	0.444446	0.699927	33.4217	0.331101	0.299973	0.200022	2621.99				822	0.436501	0.69979	33.4639	0.330468	0.299997	0.200011	2621.7
823	0.44636	0.69991	33.3843	0.330523	0.299989	0.200024	2612.18				823	0.443221	0.699533	33.4221	0.331229	0.29999	0.200015	2621.6				823	0.434778	0.699785	33.5471	0.330428	0.299993	0.2	2580.86
824	0.444959	0.699869	33.3462	0.330378	0.299986	0.200409	2628.46				824	0.445405	0.699502	33.4273	0.331464	0.299753	0.20072	2621.33				824	0.43792	0.699829	33.5292	0.330372	0.3	0.200009	2591.55
825	0.443597	0.699779	33.342	0.330131	0.299871	0.20119	2620.51				825	0.439846	0.699822	33.4449	0.33114	0.3	0.201008	2610.99				825	0.438761	0.69993	33.6097	0.330483	0.299935	0.200016	2604.8
826	0.446701	0.69984	33.3407	0.330326	0.299996	0.201995	2620.49				826	0.443376	0.699769	33.5234	0.331018	0.299974	0.200853	2614.95				826	0.437188	0.699787	33.4756	0.330742	0.299923	0.200031	2592.23
827	0.442281	0.699814	33.3391	0.330043	0.3	0.2	2627.32				827	0.440906	0.699944	33.5053	0.330827	0.299987	0.200019	2617.52				827	0.434313	0.699913	33.463	0.331356	0.3	0.200022	2610.16
828	0.445089	0.699696	33.3437	0.330047	0.299995	0.200041	2578.29				828	0.440368	0.699954	33.5226	0.330861	0.3	0.200148	2601.24				828	0.435776	0.699921	33.4148	0.331184	0.299876	0.200157	2596.81
829	0.445135	0.699946	33.3927	0.330053	0.3	0.200035	2610.88				829	0.437883	0.699992	33.6118	0.330908	0.299978	0.200019	2577.83				829	0.432924	0.699791	33.5638	0.331497	0.299578	0.200424	2553.49
830	0.444917	0.699785	33.4149	0.330014	0.299907	0.200015	2641.3				830	0.442243	0.69987	33.4607	0.330809	0.299919	0.200041	2611.65				830	0.433372	0.699919	33.3373	0.332721	0.299908	0.200017	2580.44
831	0.444296	0.699941	33.3987	0.330001	0.299771	0.200037	2641.29				831	0.441567	0.699745	33.4757	0.330927	0.299973	0.200034	2600.62				831	0.43533	0.699836	33.3365	0.334094	0.299893	0.200004	2572.55
832	0.445346	0.699975	33.3427	0.330052	0.299913	0.200061	2617.05				832	0.441001	0.699813	33.4623	0.330856	0.299977	0.200056	2621.42				832	0.433618	0.699586	33.3567	0.334701	0.299998	0.200069	2553.06
833	0.443456	0.6999	33.3525	0.330207	0.299066	0.200075	2585.34				833	0.438448	0.699979	33.5829	0.330871	0.299956	0.20001	2616.29				833	0.430366	0.699704	33.3369	0.334035	0.299973	0.200343	2567.78
834	0.444977	0.699989	33.3786	0.330024	0.299854	0.200262	2631.16				834	0.436475	0.699904	33.5926	0.331236	0.299998	0.200044	2587.91				834	0.434858	0.699947	33.3355	0.333338	0.299914	0.200012	2585.08
835	0.446084	0.699909	33.3369	0.330033	0.299994	0.200339	2614.47				835	0.44051	0.699941	33.7028	0.331116	0.299966	0.200005	2604.39				835	0.435526	0.699793	33.3376	0.331985	0.299956	0.200003	2581.17
836	0.442217	0.699929	33.3359	0.330067	0.299949	0.200212	2630.3				836	0.439276	0.699924	33.7621	0.3308	0.299991	0.200002	2599.66				836	0.432994	0.699918	33.3402	0.330792	0.299939	0.200032	2595.03
837	0.445473	0.699705	33.3572	0.33001	0.299271	0.200971	2619.69				837	0.436752	0.699637	33.7105	0.330814	0.299957	0.200085	2617.48				837	0.435443	0.699501	33.3656	0.330257	0.299942	0.200003	2580.94
838	0.444743	0.699858	33.3376	0.330229	0.299725	0.201171	2615.25				838	0.435785	0.699784	33.8641	0.33085	0.299986	0.200014	2605.23				838	0.436295	0.699793	33.3967	0.330284	0.299989	0.200025	2609.46
839	0.445376	0.699856	33.3596	0.330049	0.29979	0.200013	2632.38				839	0.434163	0.699899	33.7434	0.33085	0.299977	0.200011	2570.41				839	0.435534	0.699921	33.4276	0.330092	0.29996	0.200037	2568.15
840	0.445716	0.699861	33.3737	0.330117	0.299951	0.200159	2635.14				840	0.436021	0.699943	33.7527	0.330834	0.299959	0.200037	2610				840	0.434434	0.699995	33.3948	0.330137	0.299962	0.200001	2562.31
841	0.44222	0.699879	33.4417	0.330039	0.3	0.200144	2612.74				841	0.437429	0.699931	33.5767	0.330872	0.299946	0.200016	2599.15				841	0.435738	0.699973	33.3485	0.330135	0.299974	0.200006	2593.45
842	0.444113	0.699784	33.4152	0.330187	0.299991	0.200005	2641.5				842	0.435484	0.699867	33.5332	0.330837	0.29977	0.200053	2571.54				842	0.431965	0.699784	33.3344	0.330116	0.299853	0.200044	2582.83
843	0.442727	0.699812	33.3759	0.330211	0.299997	0.200025	2606.51				843	0.436451	0.699634	33.5246	0.330805	0.299971	0.200011	2581.42				843	0.435305	0.69972	33.3343	0.33039	0.299889	0.200002	2566.11
844	0.435363	0.699491	33.378	0.330298	0.299982	0.20036	2607.11				844	0.435294	0.699077	33.5882	0.330832	0.3	0.200006	2609.21				844	0.434275	0.699977	33.3587	0.330264	0.299945	0.200003	2569.19
845	0.437577	0.698812	33.3826	0.330082	0.299958	0.201557	2599.54				845	0.438353	0.698576	33.7381	0.330838	0.299935	0.200047	2596.81				845	0.439293	0.699959	33.37	0.330358	0.29997	0.200034	2600.12
846	0.437461	0.698846	33.339	0.33011	0.299992	0.200716	2601.08				846	0.437182	0.698364	33.8553	0.330885	0.299977	0.200169	2595.48				846	0.437056	0.699938	33.3817	0.33054	0.299999	0.200006	2615.05
847	0.438597	0.698373	33.3345	0.330004	0.299982	0.201957	2605.81				847	0.438216	0.698836	33.6574	0.331039	0.299955	0.200001	2600.64				847	0.436155	0.699781	33.4095	0.330626	0.29998	0.200118	2540.83
848	0.444092	0.697663	33.346	0.330022	0.299992	0.202249	2617.1				848	0.438776	0.699122	33.7867	0.330847	0.299973	0.200029	2605.27				848	0.439407	0.699415	33.3618	0.331121	0.299922	0.200021	2600.58
849	0.442378	0.697794	33.3886	0.330019	0.299927	0.202671	2600.2				849	0.439016	0.698862	33.8164	0.330965	0.299916	0.2	2596.52				849	0.437655	0.698841	33.3393	0.330882	0.29992	0.200073	2613.43
850	0.444846	0.698368	33.3425	0.330015	0.29996	0.201668	2606.35				850	0.437152	0.69822	33.8317	0.330909	0.299984	0.200012	2602.35				850	0.436242	0.699237	33.3974	0.33038	0.299981	0.200022	2573.51
851	0.44496	0.698218	33.4351	0.330303	0.29999	0.202476	2625.35				851	0.437765	0.699567	33.937	0.33096	0.299549	0.200102	2553.33				851	0.438195	0.698502	33.4656	0.330778	0.299988	0.2	2561.9
852	0.441841	0.698019	33.4316	0.330191	0.299962	0.200101	2614.04				852	0.435556	0.699931	33.8571	0.331	0.299977	0.200259	2554.79				852	0.438973	0.699961	33.5526	0.330949	0.299966	0.200061	2595.2
853	0.444704	0.697885	33.3548	0.330071	0.299972	0.200103	2617.67				853	0.435991	0.699955	33.8984	0.333042	0.299934	0.200312	2594				853	0.43866	0.699921	33.5352	0.331332	0.299951	0.200095	2583.14
854	0.445719	0.699029	33.3788	0.330083	0.3	0.200228	2624.53				854	0.434675	0.699893	33.714	0.331131	0.299993	0.200139	2586.25				854	0.441121	0.699871	33.5117	0.332338	0.299968	0.200019	2627.05
855	0.444829	0.6997	33.3526	0.330322	0.299964	0.200018	2614.73				855	0.435748	0.699667	33.8414	0.331012	0.299935	0.200064	2617.78				855	0.44006	0.699959	33.4513	0.33278	0.3	0.200077	2598.66
856	0.4439	0.699306	33.34	0.330074	0.299941	0.200109	2619.74				856	0.436484	0.699908	33.887	0.331022	0.299948	0.200001	2536.48				856	0.43734	0.699764	33.4633	0.332432	0.299967	0.200007	2583.22
857	0.444502	0.69924	33.3603	0.330141	0.299973	0.200369	2616.65				857	0.434855	0.699904	33.9064	0.331018	0.299976	0.2001	2591.26				857	0.4379	0.699968	33.4597	0.332741	0.299994	0.200092	2610.08
858	0.442427	0.69869	33.3383	0.330053	0.299961	0.200239	2618.71				858	0.438343	0.699926	33.9852	0.331247	0.299957	0.200658	2559.02				858	0.439464	0.699904	33.3696	0.332808	0.299976	0.200276	2626.36
859	0.443743	0.699807	33.3377	0.330088	0.299949	0.200014	2656.3				859	0.438734	0.699572	34.0092	0.331582	0.299994	0.20007	2584.52				859	0.437222	0.699657	33.3642	0.33363	0.299934	0.200733	2596.37
860	0.442438	0.699724	33.3585	0.330084	0.299959	0.200001	2624.19				860	0.437287	0.699743	34.1344	0.33149	0.299989	0.200169	2604.23				860	0.437199	0.699397	33.3479	0.333646	0.299983	0.200391	2595.16
861	0.443765	0.699912	33.3367	0.330063	0.299969	0.200014	2643.16				861	0.434987	0.699874	33.9674	0.331666	0.299978	0.200184	2566.57				861	0.440135	0.699929	33.3441	0.334338	0.299792	0.200017	2615.61
862	0.439644	0.699764	33.3389	0.330059	0.299911	0.200002	2617.01				862	0.434238	0.699796	33.761	0.331072	0.299998	0.20012	2591.34				862	0.438936	0.699863	33.3368	0.334166	0.299995	0.200012	2603.98
863	0.440031	0.699893	33.3381	0.330054	0.299993	0.200018	2658.99				863	0.436076	0.699931	33.7968	0.331076	0.299976	0.200163	2583.06				863	0.439488	0.699738	33.339	0.333722	0.299994	0.200011	2620.48
864	0.439445	0.699848	33.3359	0.330058	0.2999	0.200046	2628.14				864	0.432933	0.69979	33.6794	0.331098	0.299945	0.200168	2604.41				864	0.439247	0.699461	33.3656	0.333355	0.299947	0.200029	2610.07
865	0.440847	0.699882	33.3458	0.330194	0.3	0.2	2586.58				865	0.435636	0.69969	33.6714	0.331296	0.29997	0.200157	2587.46				865	0.438336	0.699903	33.3818	0.333434	0.299982	0.20002	2614.43
866	0.436939	0.699869	33.3335	0.330057	0.299952	0.200088	2604.37				866	0.437077	0.699263	33.776	0.330919	0.299988	0.200318	2546.02				866	0.439503	0.7	33.3955	0.332786	0.299988	0.20001	2601.96
867	0.440903	0.699946	33.3481	0.330056	0.299979	0.20005	2606.84				867	0.43766	0.699926	33.8096	0.33106	0.299995	0.200356	2598.14				867	0.432	0.699906	33.5637	0.331737	0.299913	0.200029	2605.57
868	0.440806	0.699682	33.3832	0.330017	0.29997	0.200146	2610.73				868	0.436121	0.699962	33.7942	0.33079	0.3	0.200235	2583.38				868	0.438845	0.69956	33.4007	0.331226	0.299929	0.200028	2609.66
869	0.440439	0.699979	33.3341	0.330068	0.299997	0.200147	2596.35				869	0.434713	0.699944	33.7057	0.33103	0.299931	0.200325	2559.05				869	0.437182	0.6995	33.394	0.331558	0.299983	0.20004	2598.94
870	0.438543	0.699943	33.3458	0.330042	0.299987	0.200437	2626.08				870	0.432982	0.699902	33.6517	0.331158	0.299987	0.200388	2579.22				870	0.435939	0.699601	33.5105	0.331885	0.299786	0.200001	2554.11
871	0.43992	0.699887	33.3352	0.33009	0.299967	0.200169	2606.46				871	0.434264	0.69988	33.6965	0.331604	0.299983	0.2	2560.15				871	0.436013	0.699596	33.5252	0.331224	0.299991	0.200089	2566.15
872	0.438118	0.699837	33.3363	0.330046	0.299965	0.200002	2611.37				872	0.434926	0.699229	33.8828	0.331358	0.299985	0.200078	2529.74				872	0.437108	0.699621	33.5727	0.331424	0.299911	0.200035	2581.05
873	0.440965	0.699997	33.3614	0.33014	0.29998	0.200009	2594.82				873	0.43421	0.699341	33.864	0.332499	0.3	0.200011	2556.3				873	0.438222	0.699964	33.6255	0.331103	0.299481	0.2	2564.97
874	0.44397	0.699852	33.3382	0.330089	0.299931	0.20005	2619.14				874	0.435218	0.699978	34.0255	0.332056	0.299983	0.200276	2562.15				874	0.433924	0.699868	33.5875	0.33065	0.299927	0.20003	2562.43
875	0.440768	0.699361	33.3367	0.330028	0.299924	0.200014	2611.91				875	0.433201	0.699954	33.8019	0.332113	0.299898	0.200247	2575.51				875	0.435487	0.699749	33.4394	0.330622	0.299995	0.2001	2558.33
876	0.443753	0.699932	33.4081	0.330081	0.299953	0.200064	2622.49				876	0.432477	0.699917	33.6907	0.331997	0.299992	0.200081	2584.3				876	0.435561	0.699902	33.4217	0.330831	0.299981	0.200249	2571.45
877	0.441839	0.699796	33.4004	0.330059	0.299804	0.200058	2656.02				877	0.434162	0.699909	33.721	0.331142	0.299985	0.200022	2546.77				877	0.437192	0.699862	33.3386	0.330045	0.299984	0.200521	2587.23
878	0.444597	0.699869	33.4267	0.330106	0.299946	0.200027	2622.66				878	0.435226	0.699859	33.6235	0.331732	0.299992	0.200027	2583.85				878	0.43523	0.699908	33.4401	0.330114	0.299873	0.200935	2583.41
879	0.440597	0.699944	33.3397	0.330072	0.29997	0.200033	2656.39				879	0.43492	0.699928	33.5932	0.33225	0.29998	0.200041	2581.57				879	0.435793	0.699736	33.5027	0.330042	0.3	0.201007	2601.08
880	0.44018	0.699923	33.3354	0.330033	0.299929	0.200038	2628.24				880	0.433184	0.699488	33.6227	0.332154	0.29997	0.200048	2545.39				880	0.434775	0.699957	33.6005	0.330035	0.299991	0.200368	2591.02
881	0.438161	0.699458	33.3553	0.330009	0.29998	0.200009	2588.77				881	0.432153	0.699613	33.6116	0.331843	0.29997	0.200183	2547.44				881	0.435048	0.699851	33.3451	0.330055	0.299979	0.200046	2599.1
882	0.441429	0.699958	33.4178	0.330039	0.299991	0.200408	2622.49				882	0.433939	0.699856	33.7017	0.331866	0.299937	0.200164	2577.65				882	0.435234	0.699915	33.3384	0.330038	0.299888	0.200027	2582.38
883	0.43861	0.699757	33.4725	0.33006	0.299883	0.200036	2615.41				883	0.43422	0.69977	33.6806	0.331919	0.299968	0.200016	2564.99				883	0.43173	0.699581	33.3416	0.330117	0.299915	0.200019	2556.37
884	0.442539	0.699991	33.3492	0.330022	0.3	0.20001	2602.75				884	0.431619	0.69993	33.6439	0.331613	0.299917	0.200013	2574.61				884	0.437013	0.699703	33.3377	0.330068	0.29986	0.200048	2571.08
885	0.44223	0.699886	33.3604	0.330293	0.299864	0.200031	2616.55				885	0.432053	0.69982	33.5313	0.331804	0.299989	0.200017	2554.96				885	0.435013	0.699956	33.3548	0.33003	0.299848	0.200077	2586.27
886	0.437592	0.699918	33.3374	0.330042	0.29996	0.200011	2632.94				886	0.434857	0.699929	33.5126	0.330838	0.299989	0.200006	2586.52				886	0.435096	0.699824	33.3348	0.330118	0.299975	0.200005	2633.21
887	0.440299	0.699724	33.3394	0.33036	0.29999	0.200134	2613.16				887	0.433048	0.699857	33.5736	0.33087	0.29999	0.20001	2557.98				887	0.435635	0.699739	33.3351	0.330046	0.299967	0.200002	2599.64
888	0.442604	0.699796	33.3367	0.330196	0.299982	0.20003	2631.66				888	0.435033	0.699814	33.6253	0.330833	0.299993	0.200111	2584.81				888	0.43851	0.69902	33.4014	0.33003	0.299994	0.200078	2535.88
889	0.445177	0.699874	33.3363	0.330136	0.299926	0.20015	2630.49				889	0.435487	0.699959	33.5197	0.330873	0.299951	0.200047	2595.36				889	0.437626	0.699555	33.3538	0.3301	0.29988	0.200038	2591.19
890	0.442614	0.699261	33.3336	0.330014	0.299897	0.200254	2630.39				890	0.433416	0.69991	33.533	0.330795	0.29997	0.200233	2578.31				890	0.434506	0.699758	33.3571	0.330037	0.3	0.200007	2592.88
891	0.44556	0.699801	33.347	0.330063	0.299985	0.200048	2604.04				891	0.433029	0.699934	33.6923	0.330801	0.299972	0.200447	2577.08				891	0.437234	0.699844	33.3642	0.330028	0.299989	0.200005	2585.91
892	0.443303	0.699748	33.3401	0.330094	0.299935	0.200134	2646.9				892	0.434432	0.699794	33.9738	0.330811	0.299991	0.200153	2580.38				892	0.438246	0.699362	33.3666	0.33015	0.299997	0.200045	2603
893	0.438847	0.699229	33.3368	0.330028	0.299412	0.200002	2570.5				893	0.435786	0.699802	33.8801	0.330848	0.299916	0.200073	2546.03				893	0.43821	0.699544	33.3585	0.330364	0.299752	0.2	2585.41
894	0.441369	0.699961	33.3978	0.330077	0.299711	0.200026	2621.36				894	0.432063	0.699875	33.5443	0.330781	0.299918	0.200186	2582.99				894	0.437969	0.699836	33.3533	0.330193	0.299996	0.2	2611.49
895	0.442055	0.699911	33.4092	0.330547	0.299993	0.200089	2611.01				895	0.435589	0.699723	33.4774	0.330829	0.299876	0.200221	2576.07				895	0.437341	0.699934	33.3458	0.330064	0.299974	0.200007	2639.68
896	0.441223	0.699701	33.3457	0.330906	0.299782	0.200004	2596.65				896	0.435893	0.699957	33.4387	0.33079	0.299878	0.20042	2583.78				896	0.438721	0.699979	33.3968	0.330094	0.299977	0.200149	2599.49
897	0.438161	0.699795	33.3609	0.330001	0.3	0.200019	2623.68				897	0.436087	0.699884	33.4379	0.330861	0.299866	0.200504	2598.38				897	0.439779	0.699978	33.3357	0.330022	0.299968	0.2	2617.41
898	0.43672	0.69981	33.3887	0.330061	0.299995	0.200062	2570.39				898	0.435197	0.699844	33.4199	0.330815	0.3	0.200235	2594.57				898	0.438296	0.699637	33.3421	0.330024	0.299966	0.200032	2603.73
899	0.440168	0.699499	33.4789	0.330063	0.299965	0.20079	2584.79				899	0.435521	0.699952	33.4231	0.330875	0.299973	0.200082	2557.09				899	0.437368	0.699992	33.3486	0.330129	0.299972	0.200447	2572.99
900	0.436755	0.699793	33.7301	0.330025	0.299992	0.201233	2592				900	0.433465	0.699927	33.419	0.330944	0.299958	0.200004	2577.02				900	0.439868	0.699815	33.3384	0.330292	0.299984	0.200017	2609.88
901	0.437954	0.699871	33.4624	0.330031	0.299967	0.200016	2611.69				901	0.435902	0.699875	33.4244	0.330904	0.299982	0.200017	2558.34				901	0.438312	0.699516	33.3487	0.330043	0.29992	0.200044	2601.47
902	0.440046	0.699814	33.3762	0.330015	0.299979	0.200024	2619.83				902	0.435803	0.699772	33.421	0.330859	0.299903	0.200057	2583.12				902	0.439016	0.699676	33.3481	0.330212	0.299983	0.200079	2631.13
903	0.439369	0.699661	33.4892	0.330153	0.299871	0.200025	2586.56				903	0.435029	0.699842	33.4337	0.330858	0.299928	0.200027	2609.17				903	0.435426	0.699688	33.335	0.33062	0.299991	0.20004	2568.14
904	0.440161	0.699054	33.3761	0.330277	0.29996	0.20001	2612.17				904	0.436685	0.699475	33.4102	0.33094	0.299999	0.200079	2561.47				904	0.439057	0.699835	33.3472	0.33141	0.299955	0.200023	2604.91
905	0.437196	0.699965	33.3776	0.330282	0.299973	0.200049	2601.76				905	0.437088	0.699753	33.419	0.331079	0.299965	0.20003	2578.24				905	0.43948	0.699763	33.3673	0.331129	0.299975	0.200047	2621.17
906	0.441054	0.699787	33.3875	0.330255	0.299986	0.200385	2633.38				906	0.436203	0.699873	33.4337	0.330807	0.299995	0.2	2574.57				906	0.440025	0.699701	33.3639	0.330733	0.299978	0.200063	2600.19
907	0.442463	0.699856	33.4062	0.33057	0.299919	0.200084	2611.32				907	0.436684	0.699641	33.4284	0.330868	0.299903	0.200056	2596.34				907	0.440731	0.699781	33.3397	0.330057	0.29994	0.200315	2604.33
908	0.439919	0.699794	33.4039	0.330816	0.299989	0.200072	2599.18				908	0.435583	0.699379	33.4867	0.331082	0.299941	0.200315	2582				908	0.437781	0.699167	33.3387	0.330089	0.299641	0.200444	2603.38
909	0.438662	0.699442	33.4077	0.331121	0.299959	0.200168	2610.51				909	0.434987	0.699458	33.5502	0.330787	0.299986	0.200049	2577.14				909	0.440054	0.699957	33.3341	0.330042	0.299343	0.200296	2605.52
910	0.43947	0.699949	33.3936	0.331191	0.299873	0.201	2599.45				910	0.437315	0.699606	33.5945	0.330897	0.299975	0.200037	2616.32				910	0.439975	0.699847	33.3386	0.33018	0.299206	0.200073	2608.75
911	0.443373	0.699906	33.3728	0.331766	0.299954	0.202482	2615.61				911	0.436072	0.699563	33.4004	0.330914	0.299972	0.200078	2587.81				911	0.435955	0.699743	33.334	0.330358	0.299498	0.200121	2597
912	0.44216	0.69986	33.3564	0.334504	0.299919	0.200806	2607.67				912	0.433614	0.699901	33.4148	0.330776	0.299993	0.200054	2548.96				912	0.436054	0.699406	33.3453	0.330609	0.299317	0.200102	2595.26
913	0.442145	0.699866	33.396	0.333004	0.299993	0.200194	2632.01				913	0.438814	0.699964	33.4177	0.330822	0.29995	0.20002	2582.92				913	0.433515	0.698017	33.3425	0.331395	0.29935	0.200127	2557.77
914	0.441735	0.699853	33.3608	0.331415	0.299999	0.2	2618.44				914	0.435458	0.699744	33.4104	0.330875	0.299988	0.200003	2604.07				914	0.437444	0.698959	33.3489	0.330369	0.299965	0.200111	2616.02
915	0.439011	0.699913	33.3679	0.331388	0.299972	0.200129	2639.72				915	0.435161	0.698616	33.424	0.330903	0.299914	0.200063	2590.81				915	0.440685	0.69993	33.3773	0.330825	0.299964	0.200062	2590.98
916	0.441845	0.699932	33.4747	0.3317	0.299937	0.200011	2604.63				916	0.43559	0.699818	33.4327	0.331316	0.299994	0.200031	2599.21				916	0.440108	0.699891	33.3362	0.330535	0.299965	0.20011	2631.16
917	0.441603	0.699872	33.4647	0.331016	0.299973	0.20004	2627.91				917	0.43585	0.699733	33.4293	0.33182	0.299962	0.200038	2581.73				917	0.441931	0.699815	33.3372	0.330658	0.299904	0.200139	2624.15
918	0.441208	0.699949	33.4483	0.331969	0.299918	0.200007	2608.16				918	0.436366	0.699655	33.413	0.331405	0.299948	0.200005	2597.48				918	0.443847	0.69995	33.378	0.33006	0.3	0.20016	2607.67
919	0.440798	0.699972	33.4259	0.331106	0.299973	0.20018	2633.36				919	0.435939	0.699055	33.4089	0.330871	0.299469	0.2	2579.44				919	0.438801	0.69987	33.3413	0.330144	0.299962	0.200078	2617.53
920	0.438609	0.699924	33.4234	0.330505	0.299894	0.200913	2630.43				920	0.434803	0.699734	33.4086	0.331124	0.299974	0.200002	2580.24				920	0.441399	0.699947	33.3368	0.33009	0.299989	0.200469	2605.53
921	0.440891	0.699868	33.4009	0.330001	0.299956	0.201315	2606.81				921	0.436503	0.699955	33.4282	0.330993	0.299816	0.2	2599.41				921	0.442394	0.699981	33.3411	0.330053	0.299933	0.201177	2627.82
922	0.443352	0.699936	33.3845	0.330062	0.299769	0.200908	2596.46				922	0.433301	0.699949	33.4063	0.3315	0.299977	0.20001	2572.1				922	0.438641	0.699916	33.3373	0.330043	0.299998	0.200124	2624.26
923	0.442333	0.699727	33.4021	0.330204	0.299751	0.200025	2604.12				923	0.436563	0.699844	33.4137	0.332593	0.299969	0.200042	2609.52				923	0.442653	0.699743	33.3348	0.330224	0.299955	0.200109	2633.72
924	0.442085	0.699739	33.393	0.331148	0.3	0.200002	2636.63				924	0.436405	0.699867	33.3917	0.330823	0.299987	0.200089	2596.89				924	0.443105	0.699898	33.3439	0.330053	0.299971	0.200194	2641.04
925	0.44093	0.699749	33.3743	0.330887	0.299967	0.2	2572.24				925	0.438261	0.699807	33.3889	0.330905	0.299993	0.200038	2570.36				925	0.442418	0.699949	33.3779	0.330251	0.299922	0.200171	2612.98
926	0.436474	0.699807	33.4141	0.330507	0.299971	0.200234	2596.18				926	0.439149	0.699983	33.3867	0.330851	0.299997	0.200011	2605.72				926	0.44271	0.699899	33.3364	0.33006	0.29986	0.200245	2630.29
927	0.441696	0.699713	33.4091	0.330632	0.29988	0.200021	2588.74				927	0.436995	0.699927	33.4025	0.330839	0.299971	0.200058	2587.83				927	0.441111	0.69934	33.3339	0.330082	0.299936	0.200528	2624.78
928	0.44123	0.69956	33.4293	0.330257	0.299967	0.200096	2627.66				928	0.437315	0.699851	33.3978	0.330846	0.299978	0.200027	2563.08				928	0.443981	0.699891	33.3342	0.330017	0.299925	0.200184	2624.42
929	0.43674	0.699188	33.4765	0.330394	0.29997	0.200581	2589.91				929	0.43755	0.699797	33.4007	0.330772	0.299982	0.200043	2596.27				929	0.443709	0.699626	33.3385	0.330219	0.299926	0.200198	2630.23
930	0.439489	0.698743	33.4557	0.330015	0.299948	0.200396	2601.47				930	0.436557	0.69972	33.3883	0.330761	0.299951	0.200003	2615				930	0.442208	0.699943	33.3705	0.330475	0.299986	0.200186	2620.23
931	0.438199	0.697393	33.553	0.330302	0.3	0.200021	2597.46				931	0.438069	0.699569	33.4008	0.33099	0.299835	0.2	2601.83				931	0.44191	0.699934	33.335	0.330075	0.299929	0.200354	2591.45
932	0.438928	0.698217	33.5391	0.330293	0.299866	0.200024	2610.64				932	0.435917	0.699304	33.4368	0.331026	0.299943	0.200008	2589.85				932	0.439457	0.699783	33.334	0.330099	0.299946	0.20019	2623.83
933	0.436712	0.698324	33.5571	0.330359	0.299954	0.200062	2614.4				933	0.43847	0.69984	33.3961	0.331139	0.299948	0.200017	2577.67				933	0.444309	0.699822	33.3412	0.330204	0.3	0.20021	2627.35
934	0.44089	0.698112	33.5449	0.330007	0.299969	0.20001	2606.96				934	0.437829	0.699765	33.3924	0.331674	0.299983	0.200496	2611.99				934	0.444779	0.699943	33.3416	0.330015	0.299977	0.200268	2619.71
935	0.438412	0.697046	33.5403	0.330052	0.299962	0.200042	2580.68				935	0.438634	0.699858	33.3925	0.330768	0.299979	0.200148	2593.9				935	0.445059	0.699496	33.3382	0.330122	0.299921	0.200362	2635.51
936	0.438046	0.699503	33.499	0.330059	0.299735	0.200166	2604.76				936	0.439746	0.699867	33.3933	0.330907	0.29998	0.200004	2601.28				936	0.440846	0.699881	33.345	0.330018	0.299957	0.200433	2624.93
937	0.435256	0.699412	33.5447	0.330078	0.299886	0.20002	2599.89				937	0.440871	0.699823	33.4075	0.331641	0.299992	0.200037	2616.56				937	0.444079	0.699537	33.3638	0.330125	0.299928	0.200413	2603.32
938	0.438705	0.699092	33.5768	0.330049	0.299883	0.200095	2569.64				938	0.441026	0.699749	33.3981	0.332221	0.299952	0.200364	2602.1				938	0.437012	0.699479	33.3694	0.330406	0.299937	0.2004	2619.37
939	0.43817	0.699197	33.543	0.330191	0.299801	0.200122	2595.58				939	0.440997	0.699936	33.4108	0.332151	0.299956	0.200095	2627.01				939	0.442713	0.699528	33.4392	0.330043	0.299955	0.200308	2588.01
940	0.432448	0.69961	33.5308	0.330006	0.29987	0.200424	2614.46				940	0.440175	0.699988	33.4308	0.331691	0.299977	0.200066	2618				940	0.442554	0.699963	33.5116	0.330019	0.299979	0.200402	2626.5
941	0.438511	0.699624	33.4937	0.330131	0.299948	0.200785	2579.37				941	0.435551	0.69994	33.4403	0.332809	0.299966	0.20002	2595.96				941	0.439309	0.699927	33.4639	0.330053	0.299887	0.200315	2626.02
942	0.437858	0.699908	33.4584	0.330017	0.299979	0.201284	2611.56				942	0.440427	0.699932	33.4261	0.332376	0.29953	0.200008	2604.44				942	0.442123	0.69975	33.4925	0.330039	0.299768	0.200254	2603.68
943	0.440962	0.699996	33.4597	0.330082	0.299962	0.201603	2599.32				943	0.439531	0.699938	33.4094	0.332186	0.299814	0.200075	2614.06				943	0.44399	0.699744	33.6671	0.330414	0.299758	0.200277	2599.5
944	0.435204	0.699786	33.4478	0.330006	0.299965	0.202297	2592.63				944	0.4392	0.699964	33.4268	0.332023	0.299785	0.200036	2588.91				944	0.444938	0.699627	33.6275	0.330045	0.299998	0.200265	2620.09
945	0.43823	0.699973	33.484	0.330178	0.3	0.200058	2618.55				945	0.43586	0.699889	33.4095	0.330884	0.299993	0.200043	2590.79				945	0.445636	0.699908	33.5399	0.330128	0.299964	0.200419	2606.08
946	0.43893	0.699666	33.5115	0.330288	0.299989	0.200005	2607.82				946	0.440797	0.699952	33.4727	0.331137	0.299959	0.200014	2582.01				946	0.440441	0.699939	33.6463	0.330065	0.299988	0.200283	2631.72
947	0.435398	0.699962	33.486	0.331209	0.299929	0.200002	2633.86				947	0.439304	0.699932	33.4699	0.3309	0.29998	0.200084	2552.47				947	0.439081	0.699854	33.7021	0.330057	0.299898	0.200247	2612.35
948	0.438387	0.699824	33.505	0.331408	0.299978	0.200021	2614.09				948	0.435429	0.6998	33.4492	0.330728	0.3	0.20002	2591.75				948	0.440874	0.699927	33.6907	0.330016	0.299983	0.200263	2621.61
949	0.437943	0.699938	33.5245	0.331762	0.29997	0.200073	2573.34				949	0.438631	0.699933	33.5028	0.330751	0.299755	0.200214	2585.33				949	0.443508	0.699959	33.5988	0.330085	0.299882	0.200241	2588.72
950	0.437559	0.699907	33.5697	0.331742	0.299954	0.200495	2602.17				950	0.434786	0.699935	33.5988	0.330761	0.299973	0.200007	2600.77				950	0.44562	0.699778	33.5834	0.330123	0.29985	0.200264	2630.78
951	0.441329	0.699986	33.4543	0.331807	0.299981	0.200051	2619.13				951	0.439343	0.699764	33.3944	0.330694	0.299941	0.200047	2598.99				951	0.444976	0.699191	33.6015	0.33013	0.3	0.200311	2641.21
952	0.442149	0.69984	33.4251	0.330576	0.299943	0.200019	2631.18				952	0.437356	0.699991	33.4105	0.330779	0.29997	0.200091	2572.95				952	0.442269	0.699802	33.4657	0.330094	0.299987	0.200257	2631.76
953	0.438855	0.699959	33.4215	0.330807	0.299996	0.200003	2626.92				953	0.439589	0.69971	33.4124	0.330734	0.299982	0.200012	2611.6				953	0.440164	0.699947	33.4457	0.330065	0.29991	0.200245	2588.29
954	0.440589	0.699971	33.3864	0.33057	0.299935	0.200042	2609.29				954	0.437617	0.699926	33.4471	0.330639	0.299902	0.200022	2598.55				954	0.4393	0.699844	33.3705	0.33012	0.299997	0.200289	2621.28
955	0.435894	0.69973	33.3736	0.330733	0.29997	0.200192	2594.57				955	0.438092	0.699913	33.4877	0.33077	0.299987	0.200006	2568.6				955	0.44094	0.699901	33.3869	0.330044	0.299921	0.20048	2597.52
956	0.436196	0.699846	33.3581	0.330465	0.299999	0.200069	2618.41				956	0.439393	0.69996	33.4779	0.330704	0.299956	0.200006	2600.93				956	0.440076	0.699947	33.4047	0.330012	0.299988	0.20048	2612.7
957	0.436892	0.699936	33.3699	0.330525	0.299961	0.200007	2591.01				957	0.441432	0.699996	33.4448	0.33124	0.299996	0.20006	2595.04				957	0.443817	0.699988	33.3371	0.330026	0.299956	0.200584	2609.39
958	0.438731	0.69992	33.3453	0.330061	0.299983	0.200029	2625.49				958	0.440403	0.6998	33.4504	0.330938	0.299923	0.200015	2551.42				958	0.444693	0.699821	33.3417	0.330241	0.299968	0.200251	2592.81
959	0.435664	0.699846	33.3635	0.330146	0.299998	0.200028	2578.5				959	0.440253	0.699996	33.4897	0.331658	0.299952	0.200313	2584.95				959	0.443562	0.699858	33.3716	0.330245	0.299886	0.200257	2636.48
960	0.438296	0.699917	33.4416	0.330024	0.29992	0.200047	2604.15				960	0.444075	0.699887	33.4792	0.33148	0.299898	0.200039	2656.93				960	0.442587	0.699793	33.3402	0.330124	0.299932	0.20024	2615.05
961	0.435811	0.699776	33.4016	0.330056	0.299933	0.200121	2581.45				961	0.440797	0.699878	33.3888	0.333766	0.299942	0.200098	2597.64				961	0.442884	0.699869	33.3472	0.330228	0.299833	0.20071	2604.48
962	0.433957	0.699894	33.377	0.330114	0.299972	0.200127	2595.8				962	0.443894	0.699905	33.3995	0.332523	0.299996	0.200011	2598.52				962	0.4402	0.699985	33.3481	0.330274	0.299388	0.200292	2612.87
963	0.435025	0.699132	33.4327	0.330007	0.299956	0.200008	2588.73				963	0.441537	0.699825	33.4139	0.332997	0.299713	0.200008	2592.04				963	0.441769	0.699676	33.3812	0.330474	0.299594	0.200262	2598.21
964	0.439013	0.698867	33.3995	0.330074	0.299983	0.200107	2578.67				964	0.43876	0.699927	33.4123	0.332983	0.299953	0.200042	2618.93				964	0.442713	0.699566	33.3583	0.330518	0.299851	0.200241	2612.06
965	0.439749	0.699244	33.3971	0.330024	0.299998	0.200051	2591.03				965	0.439016	0.699885	33.4045	0.332348	0.299935	0.200002	2613.56				965	0.443571	0.699458	33.5335	0.331346	0.299995	0.200257	2618.55
966	0.43932	0.699634	33.3462	0.330028	0.299906	0.200033	2589.2				966	0.435452	0.699819	33.4259	0.33285	0.2999	0.200019	2575.31				966	0.440591	0.699062	33.3676	0.332273	0.299994	0.200304	2605.64
967	0.442148	0.69973	33.3336	0.330116	0.299954	0.20001	2604.79				967	0.44009	0.699931	33.4413	0.332558	0.299992	0.200172	2598.7				967	0.441383	0.698852	33.369	0.331163	0.299941	0.200235	2620.96
968	0.440934	0.699959	33.3449	0.330098	0.299313	0.200016	2584.3				968	0.440832	0.699883	33.4769	0.331753	0.299993	0.200098	2615.79				968	0.441633	0.699622	33.3395	0.331012	0.29999	0.20027	2618.23
969	0.438275	0.69985	33.342	0.330222	0.29993	0.200011	2586.35				969	0.439148	0.699956	33.5514	0.331723	0.299895	0.200077	2625.17				969	0.438129	0.699485	33.3354	0.331767	0.299956	0.20026	2622.15
970	0.441637	0.699707	33.3345	0.330782	0.299908	0.200006	2632.23				970	0.438313	0.699961	33.6168	0.331882	0.299967	0.200054	2627.96				970	0.441083	0.699542	33.3382	0.330519	0.299957	0.200272	2635.97
971	0.440792	0.699898	33.3405	0.331017	0.299947	0.200031	2625.11				971	0.437384	0.69993	33.603	0.331524	0.299878	0.200117	2602.05				971	0.44084	0.699735	33.3474	0.330141	0.299989	0.200278	2612.11
972	0.436612	0.699991	33.3574	0.330159	0.299974	0.20003	2610.97				972	0.435448	0.699861	33.6165	0.331903	0.299617	0.200175	2596.5				972	0.441204	0.69977	33.3402	0.33025	0.299962	0.200792	2575.14
973	0.435698	0.699852	33.336	0.330063	0.299974	0.200096	2575.33				973	0.436386	0.699694	33.6333	0.332578	0.29996	0.200573	2587.94				973	0.438437	0.699504	33.3378	0.330022	0.29961	0.200319	2606.24
974	0.438567	0.699972	33.3351	0.330125	0.299908	0.200009	2570.1				974	0.435705	0.699718	33.5569	0.33325	0.299994	0.200175	2592.55				974	0.4364	0.699443	33.3686	0.33002	0.299996	0.200254	2590.41
975	0.439185	0.69985	33.3378	0.330023	0.3	0.200013	2583.52				975	0.430957	0.699912	33.6516	0.333758	0.299962	0.201105	2570.19				975	0.433551	0.69865	33.3366	0.330113	0.299964	0.20037	2601.98
976	0.437732	0.699911	33.3333	0.330167	0.299943	0.200036	2611.57				976	0.437607	0.69993	33.4815	0.332863	0.3	0.201233	2571.91				976	0.436937	0.699807	33.3436	0.330021	0.299927	0.200294	2552.97
977	0.439707	0.699833	33.3452	0.330025	0.299968	0.200022	2599.25				977	0.437962	0.699897	33.5024	0.331669	0.299978	0.20137	2591.37				977	0.435648	0.699817	33.3454	0.33015	0.299936	0.200294	2600.28
978	0.434575	0.699979	33.3357	0.330023	0.299882	0.200023	2578.92				978	0.437863	0.699937	33.465	0.330648	0.299948	0.201538	2593.14				978	0.436613	0.699941	33.3361	0.330198	0.299963	0.200286	2608.11
979	0.441074	0.699929	33.3475	0.33002	0.299987	0.200488	2616.45				979	0.434118	0.699734	33.4191	0.330779	0.299978	0.201048	2579.91				979	0.439762	0.699655	33.3422	0.330099	0.299984	0.200274	2629.94
980	0.440206	0.699894	33.352	0.33005	0.29996	0.200066	2605.51				980	0.43777	0.69898	33.4818	0.330689	0.299929	0.200645	2552.79				980	0.438261	0.69999	33.3342	0.330326	0.3	0.200331	2606.3
981	0.438844	0.699777	33.3382	0.330053	0.299979	0.20004	2592.14				981	0.438783	0.699961	33.4297	0.330816	0.299483	0.200017	2581.95				981	0.442721	0.699975	33.3369	0.330096	0.299912	0.201038	2604.63
982	0.441315	0.699797	33.3344	0.330023	0.299973	0.200031	2588.39				982	0.438624	0.69995	33.4452	0.331182	0.29983	0.200008	2630.8				982	0.443998	0.699828	33.3368	0.330287	0.29993	0.200334	2597.26
983	0.439656	0.699181	33.3391	0.330064	0.299962	0.2	2623.23				983	0.43699	0.699761	33.5029	0.331775	0.299944	0.200029	2625.29				983	0.443682	0.699967	33.3382	0.330479	0.299996	0.200323	2613.18
984	0.443675	0.699607	33.3504	0.330063	0.299889	0.2	2620.85				984	0.438782	0.699965	33.5931	0.331892	0.299789	0.200001	2597.37				984	0.438788	0.699916	33.3383	0.330654	0.299969	0.200296	2608.31
985	0.44367	0.69983	33.3383	0.330016	0.299944	0.200051	2637.91				985	0.436245	0.699473	33.589	0.332246	0.299555	0.200001	2562.69				985	0.443946	0.699685	33.3715	0.330789	0.299888	0.200351	2634.24
986	0.440423	0.699925	33.3542	0.330091	0.299977	0.200004	2621.13				986	0.437975	0.699951	33.5112	0.332666	0.299972	0.200004	2585.56				986	0.441079	0.699916	33.335	0.33071	0.299658	0.200469	2624.6
987	0.441258	0.699912	33.3348	0.330285	0.299986	0.200018	2628.86				987	0.440572	0.699846	33.5939	0.331473	0.299979	0.200162	2615.94				987	0.442356	0.699876	33.3364	0.330533	0.299864	0.200365	2618.32
988	0.441324	0.69993	33.3637	0.330517	0.299927	0.200048	2616.99				988	0.438454	0.699916	33.5369	0.330722	0.299945	0.200004	2591.41				988	0.441582	0.699676	33.3461	0.330691	0.299936	0.200375	2616.04
989	0.438708	0.699938	33.3363	0.330507	0.299997	0.20013	2626.74				989	0.441581	0.699964	33.5024	0.330879	0.3	0.200033	2589				989	0.441211	0.699892	33.3338	0.330631	0.299951	0.200445	2633.77
990	0.43831	0.699735	33.3377	0.332009	0.299908	0.200209	2632.77				990	0.439277	0.699967	33.4992	0.330847	0.3	0.200001	2575.23				990	0.439951	0.699919	33.3393	0.330697	0.299994	0.200376	2602.97
991	0.441211	0.6999	33.3379	0.330018	0.299978	0.200159	2590				991	0.439631	0.699835	33.4674	0.330795	0.299906	0.200018	2599.98				991	0.441395	0.699785	33.3751	0.33069	0.3	0.200383	2619.7
992	0.442823	0.699805	33.3409	0.330107	0.29991	0.200001	2636.44				992	0.436768	0.699421	33.4885	0.330821	0.299984	0.200063	2612.7				992	0.4435	0.699953	33.3528	0.330557	0.299975	0.200379	2619.05
993	0.442973	0.699743	33.3437	0.330048	0.299859	0.2	2630.77				993	0.441089	0.699375	33.479	0.33094	0.29999	0.200067	2575.09				993	0.442076	0.699885	33.3517	0.330023	0.299978	0.200346	2605.2
994	0.442183	0.699894	33.3443	0.330065	0.299903	0.200003	2600.41				994	0.440425	0.69947	33.54	0.330816	0.299982	0.200399	2581.99				994	0.443088	0.698874	33.3376	0.330051	0.299881	0.200343	2603.61
995	0.441086	0.699826	33.3382	0.330026	0.2998	0.2	2624.09				995	0.440562	0.699976	33.5399	0.330897	0.299984	0.200037	2621.06				995	0.438712	0.699304	33.3602	0.330105	0.299968	0.200272	2623.66
996	0.440782	0.699465	33.3492	0.33004	0.299957	0.200009	2624.37				996	0.439676	0.699604	33.5209	0.331028	0.299972	0.200004	2625.06				996	0.439843	0.699757	33.3443	0.330139	0.299963	0.200245	2620.8
997	0.441736	0.699787	33.3363	0.330012	0.299999	0.200143	2601.65				997	0.44203	0.699792	33.574	0.330866	0.299983	0.200007	2624.01				997	0.437208	0.699322	33.3478	0.330036	0.299971	0.200263	2627.62
998	0.440085	0.699912	33.3482	0.330007	0.299988	0.200002	2626.59				998	0.443522	0.699869	33.4911	0.330892	0.299897	0.200196	2618.37				998	0.438353	0.69991	33.3347	0.330056	0.299992	0.200286	2596.72
999	0.44366	0.699818	33.3417	0.330095	0.299989	0.200109	2641.84				999	0.435558	0.699897	33.5192	0.330871	0.29992	0.200029	2633.88				999	0.438355	0.69986	33.3461	0.330665	0.29997	0.200285	2599.59
1000	0.442392	0.699456	33.344	0.330028	0.299992	0.200013	2630.46				1000	0.442898	0.699848	33.5691	0.331021	0.299619	0.200028	2610.56				1000	0.436485	0.699958	33.3554	0.330721	0.299974	0.200342	2588.33
1001	0.443318	0.69972	33.3947	0.330068	0.299974	0.200015	2637.59				1001	0.442428	0.699895	33.539	0.331042	0.299926	0.200005	2642.14				1001	0.437392	0.69993	33.3372	0.33378	0.299987	0.200318	2601.39
1002	0.445762	0.699787	33.3381	0.330044	0.299968	0.200038	2623.83				1002	0.441612	0.699798	33.5492	0.331197	0.299984	0.200026	2569.63				1002	0.437174	0.699845	33.3717	0.332232	0.299932	0.200427	2599.88
1003	0.442859	0.699582	33.3698	0.330042	0.299888	0.200223	2629.15				1003	0.441317	0.69993	33.4547	0.330883	0.299807	0.200108	2629.5				1003	0.436167	0.699788	33.3363	0.331948	0.299925	0.200263	2588.66
1004	0.444418	0.6998	33.369	0.330007	0.299912	0.2	2600.28				1004	0.440323	0.699821	33.42	0.330824	0.299571	0.200122	2618.41				1004	0.436084	0.699925	33.3394	0.332893	0.299937	0.20032	2611.69
1005	0.443656	0.699753	33.3597	0.330155	0.299957	0.20009	2629.42				1005	0.438131	0.699946	33.4346	0.33082	0.299557	0.200011	2611.59				1005	0.436967	0.699921	33.3376	0.33252	0.299966	0.20027	2598.88
1006	0.445155	0.699813	33.3475	0.330445	0.299965	0.200095	2651.48				1006	0.433531	0.69996	33.4696	0.330913	0.299885	0.200008	2601.95				1006	0.438508	0.699952	33.3348	0.330067	0.299973	0.200254	2569.7
1007	0.443223	0.699502	33.3511	0.330041	0.299953	0.200056	2621.28				1007	0.436225	0.699986	33.4407	0.330868	0.299923	0.200108	2560.74				1007	0.438301	0.69992	33.3335	0.330204	0.299967	0.20024	2594.2
1008	0.445002	0.699217	33.3367	0.330023	0.29998	0.200124	2640.94				1008	0.434633	0.699875	33.4509	0.330807	0.299967	0.20004	2570.65				1008	0.440387	0.699939	33.3377	0.330072	0.299952	0.200351	2622.25
1009	0.446137	0.699815	33.3362	0.330029	0.29996	0.200087	2639.93				1009	0.436029	0.699971	33.4207	0.330848	0.299952	0.200012	2551.19				1009	0.440824	0.699967	33.3461	0.33013	0.299991	0.200329	2581.87
1010	0.442318	0.699747	33.3402	0.330206	0.299943	0.200059	2600.54				1010	0.432863	0.69991	33.5149	0.330799	0.299909	0.200099	2554.36				1010	0.440468	0.699874	33.35	0.33001	0.299953	0.2005	2582.83
1011	0.443288	0.699689	33.3391	0.330381	0.29997	0.200066	2633.95				1011	0.436224	0.699933	33.5448	0.330865	0.299928	0.2	2546.21				1011	0.440125	0.699946	33.3387	0.330042	0.299972	0.200289	2634.45
1012	0.445206	0.699563	33.3447	0.33033	0.299946	0.200066	2619.9				1012	0.435627	0.699986	33.5341	0.330814	0.299967	0.200013	2583.15				1012	0.439823	0.699869	33.3384	0.330051	0.29997	0.20025	2624.13
1013	0.441727	0.699289	33.3341	0.330681	0.299985	0.200002	2618.33				1013	0.440765	0.699998	33.6098	0.330883	0.299984	0.200064	2603.01				1013	0.439835	0.699982	33.3855	0.330023	0.299969	0.200241	2616.59
1014	0.439035	0.699054	33.3395	0.330945	0.299914	0.200021	2610.61				1014	0.433996	0.699879	33.6704	0.331019	0.299921	0.200029	2608.75				1014	0.442371	0.699881	33.3993	0.330066	0.299979	0.200256	2606.79
1015	0.441447	0.698632	33.3505	0.331677	0.299991	0.200011	2619.33				1015	0.437701	0.69994	33.5315	0.331161	0.29991	0.20002	2632.45				1015	0.441713	0.69989	33.4477	0.330033	0.299958	0.20038	2610.31
1016	0.439694	0.698756	33.3754	0.330037	0.299973	0.2	2628.18				1016	0.434749	0.699996	33.5142	0.331045	0.3	0.200049	2604.51				1016	0.445418	0.699921	33.3648	0.330044	0.299953	0.200274	2623.12
1017	0.443934	0.698999	33.3738	0.330133	0.299965	0.200075	2627.81				1017	0.436474	0.699828	33.4232	0.330946	0.299982	0.200201	2548.47				1017	0.442925	0.699725	33.3474	0.330007	0.3	0.200244	2621.4
1018	0.442194	0.699418	33.3552	0.330004	0.299991	0.200038	2605.84				1018	0.436725	0.699963	33.4302	0.330896	0.299939	0.200006	2588.16				1018	0.44444	0.69999	33.34	0.330011	0.299989	0.200307	2638.1
1019	0.440387	0.69963	33.3458	0.330028	0.299981	0.200381	2622.12				1019	0.438253	0.699762	33.4155	0.331761	0.299718	0.200026	2613.33				1019	0.443397	0.69992	33.3408	0.330064	0.299989	0.200246	2622.43
1020	0.442297	0.699609	33.3427	0.330139	0.299951	0.200049	2629.77				1020	0.437503	0.699747	33.4201	0.330825	0.299783	0.200066	2580.38				1020	0.443946	0.699861	33.3526	0.330018	0.299882	0.200284	2641.07
1021	0.443113	0.699365	33.3416	0.330042	0.299732	0.200307	2617.34				1021	0.434624	0.699829	33.4353	0.330823	0.29996	0.200088	2580.83				1021	0.441645	0.699924	33.3483	0.330011	0.299979	0.200249	2641.12
1022	0.443867	0.6996	33.3486	0.330087	0.299986	0.200122	2630.71				1022	0.434991	0.699568	33.4695	0.330932	0.299979	0.200023	2574.43				1022	0.441596	0.699877	33.3751	0.330145	0.299977	0.200241	2600.85
1023	0.442012	0.699356	33.3689	0.330229	0.299842	0.20059	2625.85				1023	0.434295	0.699037	33.4971	0.330958	0.299995	0.20004	2588.49				1023	0.442769	0.699762	33.3712	0.330403	0.299991	0.200331	2634.7
1024	0.438734	0.699501	33.366	0.330277	0.29998	0.200894	2614.72				1024	0.430559	0.698936	33.4167	0.331092	0.299858	0.2	2512.13				1024	0.439816	0.699793	33.3516	0.330199	0.299922	0.20036	2618.52
1025	0.442885	0.699458	33.4522	0.330106	0.299913	0.200029	2636.36				1025	0.435686	0.697993	33.4171	0.3308	0.299949	0.200021	2546.37				1025	0.439159	0.699462	33.3784	0.330036	0.299926	0.20028	2586.1
1026	0.443228	0.699296	33.4258	0.33006	0.29999	0.200009	2616.36				1026	0.434665	0.698703	33.4228	0.330914	0.29997	0.200041	2568.24				1026	0.440294	0.699937	33.406	0.330126	0.299824	0.200247	2591.68
1027	0.439819	0.699211	33.3362	0.330117	0.299953	0.200011	2640.81				1027	0.434268	0.697824	33.4462	0.330851	0.29991	0.200028	2566.39				1027	0.441368	0.699677	33.4734	0.330106	0.299942	0.200229	2618.93
1028	0.442704	0.69928	33.3438	0.33011	0.299973	0.200034	2636.11				1028	0.431746	0.699014	33.4137	0.330894	0.3	0.200055	2545.42				1028	0.443283	0.699734	33.4604	0.330797	0.299984	0.20024	2634.39
1029	0.444929	0.699131	33.3336	0.330011	0.299832	0.200014	2606.47				1029	0.43583	0.699751	33.4171	0.330857	0.299955	0.200001	2580.85				1029	0.441742	0.699915	33.4893	0.330104	0.299911	0.200283	2634.41
1030	0.444446	0.699178	33.3393	0.330106	0.299975	0.200119	2625.58				1030	0.433019	0.699894	33.4042	0.330809	0.299988	0.200045	2564.02				1030	0.44223	0.699915	33.5113	0.330103	0.29997	0.200235	2603.63
1031	0.441899	0.699336	33.3551	0.330048	0.299984	0.200022	2654.49				1031	0.43461	0.69976	33.3995	0.330777	0.299975	0.200054	2551.2				1031	0.445501	0.699968	33.3378	0.330071	0.299954	0.200519	2641.67
1032	0.442274	0.699274	33.3406	0.330084	0.299969	0.200177	2622.44				1032	0.436438	0.699974	33.4009	0.330903	0.299971	0.200093	2568.51				1032	0.443847	0.699978	33.3398	0.330034	0.299836	0.2002	2624.45
1033	0.445202	0.699243	33.3388	0.33031	0.299954	0.200019	2576.44				1033	0.434005	0.699867	33.4015	0.33207	0.299913	0.200197	2590.65				1033	0.445044	0.699875	33.3405	0.330049	0.29998	0.200165	2624.22
1034	0.444297	0.699213	33.3494	0.330465	0.299888	0.200014	2629.06				1034	0.435683	0.699716	33.4221	0.331383	0.299974	0.200068	2585.01				1034	0.442911	0.699988	33.3364	0.330101	0.299998	0.200182	2626.22
1035	0.444292	0.699177	33.3396	0.330103	0.299956	0.20004	2593.43				1035	0.432782	0.699972	33.4301	0.331613	0.299954	0.20001	2579.84				1035	0.441929	0.699768	33.3382	0.33011	0.299976	0.200202	2630.4
1036	0.443958	0.697866	33.3341	0.330826	0.2999	0.200008	2626.09				1036	0.436326	0.699843	33.3892	0.331923	0.299958	0.200019	2562.71				1036	0.440929	0.699843	33.3495	0.33009	0.299909	0.200357	2597.91
1037	0.44544	0.699221	33.3406	0.330889	0.299958	0.200003	2575.16				1037	0.436376	0.699884	33.3953	0.332764	0.299957	0.200017	2580.68				1037	0.443854	0.699933	33.3794	0.330005	0.299984	0.200191	2620.49
1038	0.444932	0.699483	33.3528	0.330051	0.299991	0.200027	2618.75				1038	0.434647	0.699962	33.4208	0.332251	0.299838	0.200013	2578.81				1038	0.445506	0.69988	33.4497	0.330074	0.299942	0.200176	2621.87
1039	0.445417	0.699472	33.3407	0.330223	0.299961	0.200008	2620.65				1039	0.43682	0.699695	33.4858	0.331064	0.299927	0.200084	2581				1039	0.444116	0.699933	33.5701	0.330035	0.3	0.200501	2647.99
1040	0.44204	0.699471	33.3516	0.330135	0.299765	0.20004	2647.13				1040	0.435708	0.69985	33.4377	0.330871	0.299988	0.200224	2605.5				1040	0.444038	0.699778	33.4954	0.33008	0.299989	0.200596	2617.41
1041	0.445264	0.699636	33.3563	0.330088	0.299786	0.200019	2628.94				1041	0.436558	0.699997	33.4256	0.330842	0.299889	0.200034	2598.54				1041	0.443779	0.699818	33.4593	0.330074	0.299577	0.20021	2604.07
1042	0.445036	0.699565	33.3416	0.330089	0.299994	0.200029	2646.81				1042	0.439081	0.699891	33.4511	0.330943	0.299978	0.200015	2606.85				1042	0.444771	0.699397	33.5009	0.330043	0.299895	0.200182	2627.18
1043	0.443312	0.699529	33.3445	0.330063	0.299965	0.200033	2617.26				1043	0.439353	0.699952	33.4333	0.330856	0.299991	0.200041	2607.5				1043	0.44365	0.699933	33.5075	0.330037	0.29999	0.200188	2621.2
1044	0.443239	0.699478	33.3404	0.330041	0.299964	0.200023	2622.74				1044	0.436829	0.699958	33.4773	0.330844	0.299959	0.2	2566.09				1044	0.441918	0.699947	33.5333	0.330084	0.299968	0.2002	2634.66
1045	0.445643	0.699482	33.3359	0.330241	0.299937	0.200006	2613.19				1045	0.436812	0.699346	33.5757	0.331089	0.299955	0.200031	2608.87				1045	0.436313	0.69983	33.3683	0.330031	0.299997	0.200199	2603.52
1046	0.443162	0.699294	33.3412	0.330012	0.299972	0.200023	2624.49				1046	0.43801	0.699828	33.6119	0.33104	0.29997	0.200034	2594.49				1046	0.437785	0.699922	33.335	0.330032	0.299975	0.200222	2618.92
1047	0.442895	0.698734	33.334	0.330003	0.29996	0.200011	2631.98				1047	0.434779	0.699694	33.5973	0.331138	0.299997	0.200066	2583.95				1047	0.441604	0.699982	33.3415	0.330069	0.299968	0.200231	2627.23
1048	0.445158	0.699241	33.3392	0.330036	0.299976	0.200047	2618.64				1048	0.439573	0.699149	33.6894	0.33106	0.299982	0.200044	2597.24				1048	0.442089	0.69992	33.3405	0.330048	0.299976	0.200223	2615.93
1049	0.443737	0.69912	33.337	0.330075	0.29998	0.2	2628.36				1049	0.438765	0.699681	33.6917	0.330881	0.299934	0.20003	2618.36				1049	0.441956	0.699679	33.3428	0.330514	0.299735	0.200257	2615.12
1050	0.444452	0.698725	33.3385	0.330017	0.299988	0.200007	2644.29				1050	0.44078	0.699549	33.7557	0.330996	0.29988	0.200028	2616.99				1050	0.441714	0.699788	33.3474	0.331221	0.299824	0.200253	2620.1
1051	0.443863	0.69894	33.3441	0.330006	0.299849	0.200072	2606.46				1051	0.43946	0.699891	33.7697	0.331738	0.299954	0.200011	2615.64				1051	0.441805	0.699889	33.3422	0.331421	0.299798	0.200367	2594.42
1052	0.445866	0.698713	33.3459	0.33009	0.299746	0.200008	2606.4				1052	0.440717	0.699942	33.8418	0.331645	0.299973	0.200011	2593.8				1052	0.441613	0.699691	33.3395	0.331653	0.299754	0.200966	2604.5
1053	0.44562	0.699	33.3575	0.330522	0.299684	0.200183	2638.56				1053	0.438023	0.699627	33.7721	0.330904	0.299994	0.200136	2603.14				1053	0.439767	0.699873	33.3528	0.331902	0.299938	0.20025	2636.59
1054	0.444388	0.699574	33.3857	0.330668	0.299492	0.200173	2611.74				1054	0.437087	0.69967	33.7682	0.330974	0.3	0.200146	2587.57				1054	0.439142	0.69992	33.3696	0.330202	0.299957	0.20024	2592.42
1055	0.445474	0.699376	33.3457	0.330567	0.299777	0.200071	2641.9				1055	0.438896	0.699643	33.7417	0.33082	0.299958	0.200014	2611.26				1055	0.438401	0.699845	33.3355	0.330065	0.299979	0.200356	2623.86
1056	0.446412	0.699342	33.344	0.33047	0.299672	0.200019	2617.39				1056	0.438024	0.699755	33.7815	0.330825	0.299949	0.200002	2619.96				1056	0.438315	0.699854	33.3366	0.330252	0.299974	0.200267	2613.13
1057	0.445794	0.699513	33.338	0.330107	0.299686	0.200027	2625.34				1057	0.436189	0.699746	33.8026	0.330823	0.299982	0.200009	2610.35				1057	0.44021	0.699546	33.3444	0.330179	0.299946	0.200291	2587.49
1058	0.441897	0.699481	33.3693	0.330151	0.29957	0.200025	2629.25				1058	0.43568	0.699669	33.8243	0.33097	0.299917	0.200017	2571.37				1058	0.438643	0.699925	33.3698	0.330308	0.299693	0.200457	2614.39
1059	0.443614	0.699428	33.3622	0.330014	0.299549	0.200016	2615.54				1059	0.435664	0.699948	33.8476	0.330813	0.299938	0.200014	2555.06				1059	0.439708	0.699957	33.3622	0.330059	0.299947	0.200247	2631.41
1060	0.442454	0.69967	33.3481	0.330009	0.299769	0.200028	2606.6				1060	0.437954	0.699942	33.7507	0.330876	0.299969	0.200012	2616.76				1060	0.437159	0.699917	33.3557	0.330188	0.299922	0.200399	2606.8
1061	0.444367	0.699614	33.36	0.33005	0.3	0.200081	2596.01				1061	0.438884	0.699808	33.7495	0.33081	0.299624	0.200016	2575.66				1061	0.43707	0.699974	33.3859	0.330357	0.299854	0.200261	2615.36
1062	0.441842	0.699528	33.3791	0.330012	0.299844	0.200042	2626.64				1062	0.436412	0.699848	33.8751	0.330884	0.299417	0.200031	2582.8				1062	0.441143	0.699612	33.4225	0.330126	0.299717	0.200402	2608.04
1063	0.445572	0.699247	33.3475	0.330148	0.299941	0.2	2598.89				1063	0.438129	0.699797	33.7753	0.33141	0.299659	0.200229	2589.02				1063	0.439779	0.699835	33.3703	0.330052	0.299565	0.200261	2605.6
1064	0.442631	0.699807	33.3371	0.330115	0.299993	0.200005	2596.76				1064	0.434737	0.699921	33.8166	0.331425	0.299942	0.200388	2589.03				1064	0.442093	0.699935	33.4049	0.330008	0.299673	0.200242	2612.1
1065	0.444859	0.699728	33.3336	0.330219	0.299925	0.20003	2628.18				1065	0.436962	0.699656	33.9115	0.330875	0.299987	0.20159	2579.19				1065	0.437308	0.699833	33.3585	0.33021	0.299482	0.200366	2613.94
1066	0.440976	0.699397	33.3407	0.330222	0.299997	0.200065	2631.52				1066	0.437405	0.699261	33.7808	0.331088	0.299989	0.20123	2600.76				1066	0.44132	0.699868	33.3667	0.330012	0.299976	0.200278	2599.18
1067	0.440648	0.699639	33.3403	0.33027	0.299921	0.200091	2594.68				1067	0.437464	0.699889	33.7511	0.33139	0.299937	0.201446	2592.25				1067	0.441284	0.699987	33.39	0.330515	0.299992	0.200267	2601.29
1068	0.447502	0.699675	33.3481	0.330423	0.299951	0.200093	2608.75				1068	0.437704	0.699825	33.5217	0.331766	0.29998	0.200233	2590.09				1068	0.442185	0.699949	33.3333	0.330017	0.299999	0.200266	2624.53
1069	0.441867	0.699556	33.3549	0.330142	0.3	0.200153	2632.05				1069	0.435728	0.699022	33.6398	0.331992	0.299824	0.200394	2577.63				1069	0.440665	0.699927	33.3348	0.330143	0.299989	0.200245	2643.48
1070	0.441083	0.699431	33.3455	0.330049	0.299959	0.200249	2625.97				1070	0.433512	0.69985	33.5355	0.333026	0.299968	0.200016	2611.98				1070	0.443807	0.699964	33.3526	0.330112	0.299958	0.200255	2592.23
1071	0.441484	0.699412	33.3731	0.330048	0.299998	0.200367	2636.37				1071	0.432309	0.699897	33.4864	0.333515	0.299964	0.200253	2566.27				1071	0.443328	0.69995	33.3341	0.330068	0.3	0.200388	2624.19
1072	0.441616	0.699512	33.3582	0.330144	0.299991	0.200351	2606.29				1072	0.435813	0.699895	33.5083	0.33333	0.299998	0.200475	2543.72				1072	0.43779	0.699961	33.3464	0.330141	0.299904	0.200524	2615.75
1073	0.444484	0.69961	33.3379	0.330531	0.29966	0.200427	2622.04				1073	0.432929	0.699966	33.5951	0.333044	0.299937	0.200241	2558.92				1073	0.439971	0.699978	33.3487	0.330199	0.299918	0.201017	2621.44
1074	0.445133	0.699539	33.3366	0.331142	0.299754	0.200552	2637.58				1074	0.43541	0.699805	33.7722	0.332153	0.299891	0.20048	2598.24				1074	0.441244	0.699947	33.3351	0.330435	0.299902	0.200952	2617.24
1075	0.444622	0.699444	33.3421	0.331966	0.299998	0.200693	2624.46				1075	0.433459	0.69964	33.8061	0.332402	0.299996	0.20034	2586.95				1075	0.439293	0.699982	33.3345	0.331237	0.299983	0.201312	2612.08
1076	0.442334	0.699606	33.3353	0.332496	0.29999	0.200433	2635.48				1076	0.427381	0.699654	33.7864	0.332962	0.299938	0.200576	2523.49				1076	0.439196	0.699688	33.3423	0.331314	0.3	0.201814	2596.53
1077	0.443675	0.699626	33.3399	0.333433	0.299888	0.20078	2623.93				1077	0.434775	0.699612	33.7952	0.333361	0.299898	0.200006	2591.79				1077	0.440909	0.699969	33.3374	0.330096	0.299971	0.201529	2593.03
1078	0.445956	0.699562	33.3382	0.332806	0.299991	0.200938	2608.84				1078	0.432272	0.699968	33.7274	0.333208	0.299983	0.200186	2576.48				1078	0.440291	0.699684	33.3409	0.330051	0.299964	0.201796	2608.22
1079	0.445978	0.699622	33.3533	0.333801	0.29998	0.202155	2626.87				1079	0.43597	0.699737	33.8891	0.335992	0.29996	0.200095	2577.01				1079	0.439627	0.699407	33.3785	0.330068	0.29993	0.201337	2589.59
1080	0.4453	0.699538	33.3517	0.333252	0.29997	0.200165	2624.11				1080	0.436544	0.69963	33.7563	0.334991	0.299971	0.200264	2597.74				1080	0.435768	0.699893	33.4285	0.330035	0.299961	0.201845	2600.01
1081	0.444585	0.699389	33.3464	0.334856	0.299946	0.200353	2590.35				1081	0.437234	0.699624	33.7564	0.335104	0.299977	0.200086	2573.53				1081	0.439769	0.699826	33.4123	0.330401	0.299975	0.201988	2612.09
1082	0.444215	0.69929	33.3355	0.335212	0.299972	0.200249	2610.11				1082	0.437079	0.699884	33.6208	0.334967	0.299835	0.200011	2579.82				1082	0.437384	0.699859	33.337	0.330366	0.299963	0.200223	2603.61
1083	0.443983	0.699268	33.354	0.3342	0.299823	0.200556	2602.72				1083	0.436398	0.699676	33.6446	0.335274	0.29982	0.200016	2586.69				1083	0.439203	0.699917	33.3694	0.330224	0.299972	0.200231	2608.17
1084	0.445029	0.699232	33.3479	0.333168	0.299861	0.200057	2602.75				1084	0.434386	0.699811	33.6103	0.333524	0.299983	0.200033	2588.14				1084	0.438667	0.69998	33.3396	0.330016	0.299963	0.200209	2615.34
1085	0.44706	0.699416	33.3461	0.331732	0.299983	0.200002	2618.81				1085	0.435704	0.699966	33.7226	0.33211	0.299936	0.200077	2604.09				1085	0.439777	0.699885	33.3424	0.330047	0.29984	0.2002	2620.41
1086	0.443316	0.699454	33.3698	0.331999	0.299967	0.200107	2620.59				1086	0.434336	0.699658	33.6949	0.334037	0.299975	0.2	2599.42				1086	0.440075	0.699771	33.334	0.330079	0.299993	0.200256	2585.44
1087	0.445739	0.69961	33.335	0.332311	0.299842	0.2	2631.06				1087	0.435758	0.699936	33.7187	0.336071	0.299961	0.200027	2547.53				1087	0.442041	0.699992	33.3463	0.330113	0.299974	0.20029	2620.75
1088	0.446828	0.699537	33.3446	0.332642	0.299895	0.200058	2625.8				1088	0.437639	0.699607	33.6709	0.332479	0.299981	0.200112	2603.4				1088	0.440166	0.699924	33.3832	0.33009	0.299997	0.200253	2612.78
1089	0.441136	0.699597	33.3808	0.333887	0.299784	0.200511	2621.46				1089	0.437407	0.699971	33.7509	0.33213	0.299997	0.20003	2598.38				1089	0.443218	0.699959	33.3374	0.330037	0.299979	0.200243	2644.17
1090	0.442322	0.699144	33.3451	0.332399	0.29976	0.200508	2629.46				1090	0.438969	0.699931	33.7597	0.332686	0.299897	0.200031	2578.97				1090	0.441193	0.699832	33.3705	0.330011	0.299987	0.200272	2637.39
1091	0.443403	0.69901	33.3744	0.332332	0.299811	0.201199	2606.51				1091	0.435554	0.699994	33.7304	0.333423	0.299966	0.200188	2593.53				1091	0.442815	0.698661	33.3349	0.330048	0.299946	0.200244	2617.03
1092	0.445394	0.699197	33.388	0.332105	0.299966	0.202343	2626.99				1092	0.440288	0.699782	33.564	0.332209	0.299884	0.200013	2610				1092	0.442042	0.699955	33.3376	0.330038	0.299999	0.200243	2597.76
1093	0.443553	0.699805	33.4352	0.333447	0.29993	0.202083	2616.21				1093	0.43682	0.699899	33.532	0.331856	0.29981	0.200004	2621.47				1093	0.442429	0.699944	33.3475	0.330079	0.29975	0.200238	2617.16
1094	0.440648	0.69969	33.4332	0.333684	0.299885	0.201809	2617.19				1094	0.438117	0.699911	33.4859	0.331527	0.299962	0.200059	2605.96				1094	0.441111	0.699773	33.3633	0.33019	0.299983	0.200397	2600.66
1095	0.442845	0.69991	33.4269	0.333335	0.299913	0.200793	2604				1095	0.439186	0.699991	33.406	0.331323	0.299893	0.200009	2608.57				1095	0.441475	0.699956	33.4273	0.330202	0.299992	0.200311	2609.69
1096	0.442646	0.699603	33.3921	0.332986	0.299784	0.200078	2633.66				1096	0.438518	0.699905	33.3997	0.33155	0.299741	0.200015	2619.58				1096	0.444073	0.69977	33.3342	0.330025	0.29997	0.200273	2639.53
1097	0.443731	0.699656	33.3769	0.332578	0.29991	0.200076	2615.26				1097	0.437531	0.69988	33.3699	0.331456	0.299553	0.200329	2606.67				1097	0.442347	0.699827	33.3385	0.330113	0.299932	0.200273	2588.66
1098	0.441986	0.699877	33.3582	0.332231	0.299607	0.200004	2592.31				1098	0.436132	0.699741	33.3698	0.331489	0.29983	0.200006	2574.65				1098	0.442328	0.699989	33.3642	0.330567	0.299979	0.200278	2628.16
1099	0.441683	0.699744	33.3875	0.332286	0.299643	0.200001	2609.78				1099	0.436308	0.69987	33.41	0.331326	0.299763	0.200403	2581.68				1099	0.442794	0.699935	33.3412	0.331651	0.299979	0.20065	2594.59
1100	0.443463	0.699866	33.4082	0.331692	0.299141	0.20004	2617.57				1100	0.437317	0.699813	33.355	0.331302	0.299203	0.200045	2607.14				1100	0.435777	0.699982	33.3387	0.330641	0.299889	0.200565	2620.11
1101	0.442121	0.699922	33.4108	0.331613	0.299614	0.200154	2617.72				1101	0.433346	0.699704	33.3586	0.331493	0.298341	0.200179	2582.6				1101	0.44235	0.69995	33.3407	0.330107	0.3	0.200237	2609.52
1102	0.444674	0.69951	33.4204	0.331519	0.299541	0.200343	2575.83				1102	0.43444	0.699441	33.3561	0.331393	0.299264	0.200216	2519.16				1102	0.442019	0.699835	33.3375	0.330187	0.299953	0.200245	2596.56
1103	0.444334	0.699916	33.4743	0.331626	0.299419	0.200546	2613.73				1103	0.434832	0.6985	33.3589	0.33126	0.2989	0.200022	2547.45				1103	0.441557	0.699879	33.3464	0.331114	0.299953	0.200234	2619.67
1104	0.445135	0.699994	33.4852	0.331948	0.299661	0.200608	2633.31				1104	0.436361	0.698788	33.3535	0.331189	0.298576	0.200035	2563.55				1104	0.44283	0.699986	33.3404	0.330563	0.299791	0.200247	2633.62
1105	0.43877	0.699979	33.4513	0.331939	0.299962	0.200373	2602.39				1105	0.435631	0.698674	33.3941	0.331118	0.298753	0.200075	2585.91				1105	0.441654	0.699874	33.3391	0.331252	0.299452	0.200517	2607.25
1106	0.441795	0.699927	33.4786	0.331828	0.299859	0.201178	2608.03				1106	0.437524	0.69886	33.4642	0.331308	0.299326	0.200016	2550.57				1106	0.445479	0.699776	33.3435	0.334405	0.299914	0.200352	2636.98
1107	0.445066	0.699898	33.4635	0.331642	0.3	0.20216	2610.14				1107	0.436484	0.699483	33.3708	0.331432	0.29985	0.200108	2588.65				1107	0.442697	0.699896	33.3353	0.331372	0.29992	0.200273	2621.57
1108	0.443271	0.699941	33.4187	0.330245	0.299997	0.20126	2617.86				1108	0.436657	0.699309	33.3687	0.331762	0.299805	0.200027	2590.53				1108	0.440541	0.699526	33.3364	0.330966	0.299969	0.200259	2610.58
1109	0.442973	0.699946	33.4216	0.330229	0.299992	0.201464	2628.98				1109	0.437499	0.69936	33.3519	0.332989	0.299258	0.200077	2590.85				1109	0.443462	0.699399	33.3607	0.33086	0.299903	0.200286	2604.74
1110	0.439529	0.69985	33.3883	0.330306	0.29991	0.201446	2618.6				1110	0.43736	0.699392	33.3741	0.332499	0.299637	0.20001	2574.43				1110	0.44221	0.69995	33.3715	0.330026	0.299684	0.200254	2621.79
1111	0.445425	0.699938	33.4284	0.330701	0.299985	0.200446	2607.34				1111	0.43287	0.699644	33.394	0.332664	0.299969	0.200023	2591.65				1111	0.437143	0.699969	33.3473	0.330032	0.299995	0.200234	2603.25
1112	0.443488	0.699968	33.4471	0.330658	0.299923	0.200299	2628.56				1112	0.434968	0.699602	33.3577	0.332676	0.299983	0.200194	2596.53				1112	0.43626	0.699959	33.337	0.330075	0.299997	0.200228	2583.22
1113	0.443618	0.699973	33.4449	0.33067	0.29998	0.200022	2607.53				1113	0.436767	0.699606	33.3571	0.332271	0.299925	0.200026	2592.14				1113	0.434993	0.699755	33.3361	0.330068	0.299987	0.200218	2575.14
1114	0.441828	0.69995	33.3779	0.330951	0.299988	0.200001	2619.39				1114	0.435501	0.699034	33.355	0.332031	0.299995	0.200015	2562.25				1114	0.438158	0.699111	33.3385	0.33008	0.299989	0.200354	2632.69
1115	0.443501	0.699794	33.4553	0.330708	0.29981	0.200145	2629.6				1115	0.437062	0.699936	33.3599	0.332857	0.299874	0.20001	2600.25				1115	0.439772	0.699229	33.3419	0.330026	0.299977	0.200319	2588.66
1116	0.443458	0.699747	33.4882	0.331184	0.299982	0.200036	2594.96				1116	0.438129	0.699266	33.3527	0.33332	0.299873	0.2	2602.86				1116	0.436848	0.699525	33.3829	0.33022	0.299953	0.200317	2618.62
1117	0.443269	0.699963	33.4385	0.33079	0.299535	0.2	2614.3				1117	0.437409	0.698372	33.4202	0.33347	0.299735	0.200067	2586.23				1117	0.439647	0.699525	33.4033	0.330058	0.3	0.200407	2615.86
1118	0.443893	0.699921	33.4069	0.330742	0.3	0.200036	2626.23				1118	0.438375	0.699426	33.3808	0.333657	0.299929	0.200006	2580.41				1118	0.438725	0.69964	33.4001	0.330195	0.299985	0.200245	2558.71
1119	0.44457	0.699902	33.4338	0.330159	0.299963	0.2	2638.79				1119	0.438675	0.699538	33.3407	0.333169	0.299906	0.200005	2615.77				1119	0.440708	0.69998	33.4027	0.330025	0.299921	0.200261	2620.9
1120	0.443022	0.699921	33.4564	0.330137	0.299964	0.200022	2591.29				1120	0.436491	0.69998	33.3408	0.332365	0.299956	0.20001	2593.46				1120	0.440386	0.699276	33.3499	0.330191	0.29996	0.200301	2598.46
1121	0.446399	0.69998	33.5766	0.330654	0.299909	0.200024	2583.65				1121	0.439531	0.699998	33.3432	0.33267	0.299965	0.200004	2615.06				1121	0.435528	0.69971	33.3381	0.33005	0.299852	0.200535	2598.01
1122	0.444146	0.69997	33.5874	0.3311	0.299972	0.200015	2621.46				1122	0.436722	0.699903	33.369	0.332184	0.299949	0.200051	2603.77				1122	0.441875	0.69958	33.3378	0.330093	0.299965	0.201023	2592.59
1123	0.445511	0.699748	33.5711	0.331047	0.299979	0.200122	2619.23				1123	0.439725	0.699848	33.3388	0.332088	0.299992	0.200061	2619.71				1123	0.43774	0.699976	33.3401	0.330032	0.299891	0.201032	2624.33
1124	0.443671	0.699769	33.4623	0.330874	0.299967	0.200038	2577.68				1124	0.440246	0.699961	33.337	0.332698	0.29999	0.200009	2609.02				1124	0.436663	0.699979	33.3396	0.3301	0.299998	0.200271	2588.66
1125	0.443143	0.698996	33.4178	0.330355	0.299969	0.200009	2644.81				1125	0.438883	0.69995	33.3354	0.331537	0.299957	0.200064	2611.38				1125	0.436303	0.699931	33.338	0.330004	0.299962	0.200275	2611.71
1126	0.442089	0.699979	33.4339	0.330144	0.299896	0.200012	2634.37				1126	0.439063	0.699762	33.3373	0.33138	0.3	0.20001	2618.6				1126	0.438438	0.699894	33.3351	0.330082	0.299941	0.200344	2594.01
1127	0.439338	0.699946	33.3808	0.330215	0.299974	0.200044	2611.58				1127	0.437591	0.699121	33.3475	0.332567	0.299953	0.200065	2596.15				1127	0.436471	0.699784	33.3362	0.330474	0.299957	0.200248	2599.55
1128	0.442849	0.699934	33.3723	0.330271	0.299996	0.200033	2624.17				1128	0.439504	0.698823	33.3604	0.333167	0.299911	0.200024	2618.7				1128	0.437629	0.699913	33.3341	0.330375	0.299985	0.20027	2587.98
1129	0.444365	0.699348	33.4394	0.330357	0.299956	0.200018	2630.28				1129	0.439291	0.69966	33.344	0.333258	0.29997	0.200018	2605.88				1129	0.439145	0.699939	33.3525	0.330046	0.299996	0.200242	2603.32
1130	0.441609	0.699697	33.4057	0.330037	0.299984	0.200016	2624.06				1130	0.438309	0.699268	33.3418	0.33442	0.299993	0.20003	2574.93				1130	0.435888	0.699784	33.3371	0.330105	0.299951	0.200277	2600.36
1131	0.443997	0.699815	33.3522	0.330096	0.299979	0.200048	2625.54				1131	0.439567	0.699972	33.344	0.332886	0.299905	0.200031	2618.9				1131	0.438673	0.69974	33.3669	0.33002	0.299954	0.20028	2586.99
1132	0.442427	0.699641	33.354	0.330128	0.299933	0.200055	2615.17				1132	0.441883	0.699993	33.3352	0.330701	0.299917	0.200178	2609.89				1132	0.439739	0.69988	33.4084	0.330144	0.299919	0.200275	2603.81
1133	0.44145	0.699671	33.3733	0.330303	0.299962	0.200122	2621.97				1133	0.441743	0.69987	33.3348	0.33089	0.299715	0.200046	2640.92				1133	0.442233	0.699973	33.4007	0.330021	0.299952	0.200262	2621.13
1134	0.445256	0.699824	33.4109	0.330032	0.29999	0.200021	2624.04				1134	0.441508	0.699835	33.4029	0.330448	0.299937	0.200031	2605.63				1134	0.442357	0.699901	33.3358	0.330369	0.299982	0.200451	2580.95
1135	0.44398	0.699942	33.4109	0.330083	0.299965	0.200014	2636.62				1135	0.436973	0.699926	33.3397	0.330406	0.299968	0.20007	2614.54				1135	0.440847	0.699881	33.3454	0.330055	0.299837	0.200563	2628.61
1136	0.440307	0.699925	33.3592	0.330042	0.299949	0.200001	2623.95				1136	0.438055	0.699653	33.3534	0.330698	0.299889	0.200015	2608.06				1136	0.436353	0.699941	33.4788	0.330145	0.299889	0.200342	2603.13
1137	0.443971	0.699942	33.3513	0.330019	0.299874	0.200017	2636.14				1137	0.438142	0.699944	33.3379	0.330609	0.3	0.200043	2613.68				1137	0.440932	0.699896	33.6236	0.33	0.29999	0.200404	2595.93
1138	0.443603	0.699571	33.3357	0.33002	0.299986	0.20003	2642.71				1138	0.438394	0.699946	33.3373	0.330971	0.299807	0.200009	2592.81				1138	0.439059	0.699666	33.4535	0.33002	0.299934	0.200316	2595.79
1139	0.444192	0.699563	33.335	0.330034	0.299989	0.20005	2634.22				1139	0.437769	0.699921	33.3359	0.330508	0.299815	0.20005	2602.63				1139	0.438652	0.699867	33.5654	0.330052	0.299987	0.200542	2617.7
1140	0.442758	0.699828	33.4121	0.330086	0.299787	0.200101	2604.37				1140	0.440849	0.7	33.3343	0.330436	0.29997	0.20006	2597.22				1140	0.438715	0.699856	33.6908	0.33005	0.29998	0.200264	2610.12
1141	0.443723	0.699943	33.3474	0.330103	0.299978	0.20003	2635.59				1141	0.437299	0.699834	33.342	0.330547	0.299945	0.2	2604.65				1141	0.438582	0.699723	33.5263	0.330063	0.299994	0.20027	2609.32
1142	0.439873	0.699457	33.3372	0.330048	0.29997	0.200049	2629.59				1142	0.441316	0.699971	33.3476	0.330359	0.299915	0.200079	2628.08				1142	0.439941	0.69965	33.4656	0.330125	0.299981	0.200266	2580.94
1143	0.444329	0.699069	33.3424	0.330028	0.299865	0.200113	2648.22				1143	0.438925	0.699944	33.3487	0.330631	0.299929	0.200127	2611.01				1143	0.439478	0.699537	33.4188	0.330254	0.299999	0.200254	2597.31
1144	0.443921	0.699974	33.3487	0.330037	0.299981	0.200227	2641.34				1144	0.438934	0.699984	33.36	0.330289	0.299922	0.200092	2619.48				1144	0.440411	0.699427	33.4593	0.330127	0.299983	0.200489	2604.07
1145	0.442485	0.699948	33.3408	0.330107	0.299914	0.200244	2617.3				1145	0.440272	0.699994	33.3557	0.330372	0.299982	0.200156	2608.01				1145	0.439346	0.698915	33.4536	0.330046	0.299831	0.200421	2604.63
1146	0.4437	0.699849	33.3342	0.330009	0.299836	0.200226	2616.2				1146	0.440334	0.699839	33.3685	0.330369	0.299551	0.200024	2592.42				1146	0.437051	0.699823	33.4267	0.3301	0.299989	0.200477	2613.04
1147	0.441408	0.699848	33.3347	0.330134	0.299924	0.200071	2611.1				1147	0.440884	0.699642	33.379	0.330834	0.299946	0.200017	2625.66				1147	0.441611	0.699926	33.4383	0.33005	0.299893	0.200241	2617.78
1148	0.444151	0.699643	33.3362	0.330082	0.299824	0.200033	2596.35				1148	0.440197	0.699766	33.3889	0.330546	0.299928	0.200087	2610.98				1148	0.439957	0.699621	33.4768	0.33052	0.29998	0.200251	2625.11
1149	0.442924	0.699914	33.3485	0.330052	0.299893	0.200156	2625.65				1149	0.439457	0.699805	33.3803	0.330448	0.299843	0.200027	2639.58				1149	0.442308	0.699947	33.3882	0.33003	0.299946	0.200306	2603.94
1150	0.443411	0.699639	33.3406	0.33007	0.299972	0.200221	2624.03				1150	0.440126	0.699599	33.4516	0.330452	0.299883	0.200121	2623.61				1150	0.442733	0.699876	33.3916	0.330282	0.299967	0.200251	2595.66
1151	0.444306	0.69986	33.351	0.330018	0.299969	0.200008	2629.85				1151	0.435846	0.699386	33.4547	0.3306	0.299996	0.200092	2621.33				1151	0.442307	0.69993	33.3885	0.330542	0.3	0.200275	2633.48
1152	0.442954	0.699951	33.3477	0.330047	0.299968	0.200076	2642.66				1152	0.438335	0.699649	33.4815	0.330602	0.299983	0.200007	2583.41				1152	0.441149	0.699886	33.4451	0.331064	0.299982	0.200251	2607.59
1153	0.443674	0.699968	33.361	0.330054	0.299974	0.200018	2630.34				1153	0.438066	0.699783	33.5618	0.331136	0.29999	0.200028	2605.33				1153	0.440914	0.699533	33.4235	0.330579	0.299995	0.200255	2585.07
1154	0.444121	0.699793	33.3521	0.330033	0.299798	0.200025	2644.61				1154	0.437372	0.699521	33.7013	0.330684	0.299962	0.200002	2574.68				1154	0.444017	0.699413	33.4785	0.330337	0.299956	0.200255	2636.61
1155	0.443768	0.699788	33.3341	0.330022	0.299951	0.200043	2627.75				1155	0.435752	0.699248	33.6732	0.330506	0.299953	0.200005	2574.25				1155	0.443907	0.699854	33.4841	0.330083	0.299981	0.200276	2627
1156	0.444077	0.699834	33.3407	0.330408	0.299911	0.200365	2601.57				1156	0.43281	0.699637	33.7966	0.330433	0.299981	0.200024	2549.16				1156	0.442024	0.699721	33.4839	0.330294	0.299979	0.200253	2600.34
1157	0.442898	0.699625	33.3397	0.33042	0.299961	0.2	2645.73				1157	0.436539	0.699689	33.8208	0.330401	0.299959	0.200131	2586.43				1157	0.442661	0.699965	33.3656	0.330468	0.299969	0.200311	2638.46
1158	0.441661	0.699792	33.3657	0.330042	0.299988	0.200066	2616.51				1158	0.435842	0.699861	33.6617	0.330414	0.299856	0.200019	2611.65				1158	0.441932	0.699878	33.4114	0.330774	0.299713	0.200405	2614.53
1159	0.444453	0.699709	33.3411	0.330067	0.299943	0.200115	2656.38				1159	0.433699	0.699932	33.7142	0.33044	0.299762	0.200027	2567.37				1159	0.443175	0.699108	33.4102	0.330529	0.299989	0.200268	2615.13
1160	0.444303	0.699552	33.3394	0.330154	0.299991	0.200046	2638.11				1160	0.434691	0.699878	33.5039	0.330424	0.299823	0.200053	2593.47				1160	0.441669	0.699969	33.3533	0.330668	0.299974	0.200247	2640.36
1161	0.443424	0.699077	33.3364	0.330224	0.3	0.20003	2616.2				1161	0.438316	0.699774	33.4395	0.33053	0.299645	0.200013	2571.24				1161	0.443348	0.69987	33.3996	0.330095	0.299873	0.20026	2610.31
1162	0.444577	0.698877	33.3347	0.330045	0.299961	0.200022	2631.74				1162	0.438815	0.699849	33.4251	0.330427	0.299906	0.200299	2595.5				1162	0.441953	0.699854	33.3505	0.330141	0.299904	0.200259	2628.39
1163	0.442709	0.698855	33.35	0.330002	0.299984	0.200001	2628.37				1163	0.438535	0.699557	33.4111	0.330449	0.299922	0.200145	2613.31				1163	0.440746	0.699773	33.3473	0.330195	0.299994	0.200286	2599.27
1164	0.444581	0.699465	33.3396	0.330093	0.299982	0.20002	2604.82				1164	0.438406	0.699008	33.3347	0.330553	0.299907	0.200094	2601.87				1164	0.434456	0.699812	33.3367	0.330032	0.299935	0.200343	2621.64
1165	0.443277	0.699218	33.3553	0.330002	0.299982	0.200535	2631.74				1165	0.43	0.698742	33.3426	0.330581	0.299779	0.200024	2574.16				1165	0.440594	0.699785	33.3389	0.3301	0.299921	0.200304	2616.75
1166	0.443067	0.699148	33.342	0.330082	0.299711	0.200369	2597.89				1166	0.435496	0.699808	33.3469	0.330481	0.299647	0.200169	2591.7				1166	0.442918	0.699876	33.3598	0.330818	0.299911	0.200534	2594.71
1167	0.441921	0.698598	33.3491	0.330025	0.3	0.20004	2611.57				1167	0.435975	0.699752	33.3439	0.330637	0.299565	0.200037	2599.87				1167	0.442781	0.699955	33.3442	0.330631	0.299955	0.200278	2620.05
1168	0.444176	0.697899	33.3513	0.330049	0.299933	0.200337	2619.17				1168	0.437564	0.699455	33.3363	0.33067	0.299698	0.200004	2590.69				1168	0.443119	0.699532	33.3957	0.330589	0.299954	0.200254	2642.05
1169	0.442577	0.69826	33.3435	0.330508	0.299943	0.200835	2615.01				1169	0.437272	0.699718	33.3499	0.330756	0.299807	0.200059	2611.39				1169	0.437576	0.69989	33.3714	0.330116	0.299985	0.200241	2633.53
1170	0.443398	0.697853	33.3463	0.330932	0.299655	0.201443	2608.38				1170	0.435336	0.699651	33.3879	0.330702	0.299769	0.200025	2606.35				1170	0.442296	0.699756	33.3453	0.330072	0.299982	0.200346	2606.76
1171	0.443531	0.697838	33.3375	0.331676	0.299997	0.202248	2633.88				1171	0.43735	0.699754	33.4369	0.330729	0.299758	0.200025	2589.04				1171	0.439035	0.6991	33.336	0.33029	0.299911	0.200334	2600.38
1172	0.431868	0.697488	33.3589	0.332539	0.3	0.202472	2591.29				1172	0.439489	0.69932	33.4784	0.330681	0.299459	0.200006	2598.16				1172	0.442151	0.699818	33.3366	0.330563	0.299925	0.20041	2613.77
1173	0.434291	0.696873	33.3419	0.333111	0.299899	0.201714	2551.95				1173	0.435861	0.699543	33.4574	0.330643	0.299656	0.20002	2600.24				1173	0.441242	0.699893	33.3516	0.330281	0.29989	0.200313	2617.53
1174	0.435033	0.696856	33.3429	0.333969	0.299989	0.200733	2592.61				1174	0.436504	0.699641	33.4325	0.330649	0.299631	0.200129	2605.29				1174	0.441002	0.699838	33.3349	0.331696	0.29962	0.200514	2614.72
1175	0.432947	0.696577	33.3379	0.334	0.299995	0.200125	2591.1				1175	0.437421	0.699643	33.5095	0.330647	0.299434	0.200015	2602.27				1175	0.439598	0.699935	33.3614	0.331462	0.299725	0.200438	2610.97
1176	0.435213	0.697408	33.3343	0.332328	0.299985	0.200334	2541.86				1176	0.435259	0.699714	33.409	0.330881	0.299931	0.200054	2586.16				1176	0.442057	0.699885	33.3342	0.330383	0.299996	0.200409	2626.67
1177	0.438249	0.698252	33.3541	0.331884	0.299945	0.200008	2567.73				1177	0.436578	0.699762	33.4126	0.332371	0.299973	0.200003	2596.7				1177	0.443292	0.699855	33.3347	0.330751	0.299998	0.200256	2591.12
1178	0.442382	0.698992	33.3376	0.332584	0.299907	0.20001	2614.17				1178	0.436633	0.69978	33.3893	0.332027	0.299965	0.2001	2567.45				1178	0.438115	0.699231	33.3362	0.330206	0.299909	0.200307	2601.59
1179	0.439505	0.697888	33.3604	0.331562	0.29997	0.200032	2606.63				1179	0.434945	0.699831	33.528	0.330859	0.29999	0.200203	2603.68				1179	0.440036	0.699795	33.3433	0.330004	0.299943	0.200241	2599.73
1180	0.43872	0.698437	33.3812	0.332358	0.299944	0.2	2593.4				1180	0.436485	0.699888	33.5806	0.330717	0.299936	0.200024	2580.81				1180	0.444135	0.699787	33.3451	0.330053	0.299999	0.200334	2634.05
1181	0.434752	0.698863	33.3369	0.334453	0.299897	0.200029	2615.86				1181	0.436307	0.699938	33.5622	0.330727	0.299997	0.200024	2608.18				1181	0.440973	0.699764	33.3489	0.330178	0.299959	0.200288	2626.18
1182	0.443404	0.699279	33.334	0.332656	0.299965	0.200055	2627.03				1182	0.435379	0.699935	33.5368	0.330658	0.299844	0.200037	2567.91				1182	0.442989	0.699871	33.3592	0.330047	0.299938	0.200271	2587.68
1183	0.439796	0.699067	33.3356	0.332509	0.299999	0.200026	2592.17				1183	0.435624	0.69961	33.4799	0.330633	0.299887	0.200023	2575.77				1183	0.443079	0.69972	33.3398	0.330097	0.299967	0.200294	2623.59
1184	0.442346	0.699183	33.3336	0.332283	0.299975	0.200031	2626.18				1184	0.434272	0.699785	33.4358	0.330735	0.299772	0.200003	2587.68				1184	0.443296	0.699997	33.3436	0.330018	0.299983	0.200314	2617
1185	0.441103	0.699156	33.3635	0.331315	0.299967	0.200133	2621.53				1185	0.434873	0.699786	33.3832	0.330626	0.299996	0.200005	2587.11				1185	0.442353	0.699889	33.3792	0.33001	0.29996	0.200269	2594.85
1186	0.440069	0.699864	33.4668	0.331098	0.299972	0.200005	2590.85				1186	0.437241	0.699687	33.3603	0.330647	0.299877	0.200002	2575.21				1186	0.442319	0.699946	33.497	0.330036	0.299994	0.20025	2614.74
1187	0.44165	0.699625	33.3965	0.331043	0.29997	0.200009	2609.23				1187	0.435337	0.699452	33.3578	0.330627	0.299889	0.200014	2596.53				1187	0.441549	0.699857	33.8187	0.330031	0.299996	0.200248	2629.68
1188	0.442347	0.699941	33.4564	0.330831	0.299611	0.200019	2602.58				1188	0.433594	0.698611	33.3393	0.330637	0.299984	0.2	2563.83				1188	0.441263	0.699991	33.6021	0.330008	0.299961	0.200289	2618.59
1189	0.443474	0.699966	33.3345	0.330765	0.299737	0.200035	2632.48				1189	0.436189	0.698737	33.3443	0.331193	0.299991	0.200021	2570.02				1189	0.442979	0.69988	33.5593	0.330214	0.299975	0.200293	2622.09
1190	0.443606	0.699898	33.3397	0.330353	0.299977	0.200241	2614.66				1190	0.436896	0.699296	33.3381	0.331625	0.299956	0.200004	2591.62				1190	0.442504	0.699996	33.449	0.330278	0.299969	0.200257	2599.72
1191	0.442628	0.699694	33.3388	0.33025	0.299903	0.2002	2622.04				1191	0.435647	0.699259	33.3351	0.333177	0.299903	0.200035	2584.4				1191	0.441073	0.69988	33.4061	0.330017	0.29996	0.200248	2622.16
1192	0.44254	0.699906	33.3391	0.330238	0.299746	0.200505	2627.5				1192	0.436098	0.699494	33.3389	0.33201	0.299946	0.200084	2597.33				1192	0.443791	0.699871	33.3855	0.330011	0.29991	0.200241	2617.28
1193	0.441011	0.69983	33.3428	0.330124	0.299827	0.200564	2606.35				1193	0.436499	0.699242	33.3368	0.332061	0.299991	0.200029	2592.2				1193	0.443922	0.699692	33.3429	0.330098	0.299985	0.200248	2622.23
1194	0.442221	0.699696	33.3354	0.330152	0.299966	0.200774	2599.48				1194	0.436731	0.699983	33.3427	0.330475	0.299906	0.200137	2558.6				1194	0.444078	0.699978	33.3353	0.330221	0.299981	0.200247	2633.3
1195	0.443774	0.699761	33.3346	0.330035	0.29999	0.200722	2628.14				1195	0.435212	0.699975	33.3429	0.330446	0.299952	0.200004	2601.48				1195	0.442596	0.699933	33.3351	0.330616	0.29999	0.200486	2614.67
1196	0.444339	0.699599	33.3458	0.330051	0.299925	0.20049	2618.24				1196	0.436369	0.699799	33.3337	0.330639	0.299867	0.200016	2582.55				1196	0.440406	0.699977	33.3364	0.330473	0.299992	0.20077	2633.79
1197	0.444124	0.699744	33.3388	0.330027	0.299856	0.200664	2622.29				1197	0.436653	0.69887	33.3373	0.330451	0.299927	0.200023	2558.74				1197	0.440286	0.699797	33.3349	0.330067	0.299999	0.200288	2616.98
1198	0.443175	0.699275	33.3485	0.330088	0.299833	0.2004	2637.3				1198	0.434502	0.698525	33.3445	0.330646	0.299971	0.200039	2576.73				1198	0.437986	0.699861	33.3617	0.330189	0.299987	0.200217	2576.19
1199	0.442207	0.699865	33.3417	0.330202	0.299953	0.20036	2596.83				1199	0.435272	0.699421	33.3373	0.330554	0.299926	0.200554	2568.82				1199	0.437317	0.699916	33.3345	0.330105	0.299958	0.200311	2604.24
1200	0.443544	0.699909	33.3355	0.330036	0.299852	0.200466	2629.68				1200	0.435449	0.699466	33.4126	0.330522	0.299938	0.200342	2593.84				1200	0.43921	0.699799	33.3427	0.330104	0.299963	0.20039	2609.42
1201	0.442345	0.699932	33.3497	0.330122	0.299679	0.200319	2617.4				1201	0.435058	0.699339	33.3363	0.330595	0.299709	0.200851	2571.46				1201	0.436872	0.699733	33.3359	0.330208	0.299985	0.200234	2570.38
1202	0.441786	0.699891	33.3587	0.330178	0.29971	0.20034	2628.89				1202	0.434099	0.699344	33.3334	0.33048	0.299997	0.203069	2567.37				1202	0.436406	0.7	33.3375	0.330844	0.299918	0.200193	2587.55
1203	0.443096	0.699977	33.3609	0.330175	0.299673	0.200405	2642.65				1203	0.42608	0.699042	33.3417	0.330448	0.299946	0.202384	2547.5				1203	0.439002	0.699958	33.3359	0.331365	0.299805	0.200223	2608.92
1204	0.44237	0.699926	33.3938	0.330509	0.29991	0.200153	2603.94				1204	0.428527	0.698734	33.3397	0.330484	0.299981	0.201337	2531.31				1204	0.439578	0.69996	33.3348	0.331387	0.299934	0.200374	2607.35
1205	0.442445	0.699951	33.3362	0.330843	0.299848	0.200201	2632.91				1205	0.432674	0.698571	33.3503	0.330379	0.299933	0.200331	2545.35				1205	0.439788	0.7	33.3417	0.330714	0.299977	0.200771	2601.77
1206	0.434356	0.699963	33.4134	0.330918	0.299993	0.200142	2599.55				1206	0.43439	0.699236	33.3388	0.330455	0.299944	0.200478	2572.31				1206	0.440782	0.699909	33.3379	0.330783	0.3	0.200299	2587.47
1207	0.440994	0.69992	33.3607	0.330882	0.299994	0.20009	2576.01				1207	0.432653	0.699025	33.3392	0.330402	0.299557	0.200021	2572.04				1207	0.442054	0.699929	33.3357	0.330313	0.299987	0.200309	2612.71
1208	0.443561	0.699983	33.3554	0.330473	0.299878	0.200019	2636.96				1208	0.434753	0.699857	33.3511	0.330517	0.299195	0.200033	2562.64				1208	0.441631	0.69995	33.3405	0.330028	0.299794	0.200226	2602.34
1209	0.441574	0.699945	33.334	0.33068	0.299936	0.200005	2618.08				1209	0.433495	0.699778	33.426	0.330706	0.299648	0.200007	2554.13				1209	0.439492	0.699949	33.3854	0.33014	0.3	0.200264	2613.68
1210	0.438112	0.699926	33.3447	0.331303	0.299982	0.2	2587.88				1210	0.436854	0.699779	33.3678	0.330905	0.299862	0.200013	2590.07				1210	0.439887	0.699996	33.3518	0.330303	0.299925	0.200237	2621.74
1211	0.441947	0.7	33.3399	0.331086	0.299993	0.20035	2618.55				1211	0.435623	0.699633	33.3365	0.331611	0.299543	0.20001	2532.51				1211	0.443158	0.69989	33.3418	0.330293	0.29999	0.200331	2600.05
1212	0.441133	0.699962	33.3464	0.330625	0.299971	0.200022	2614.54				1212	0.436777	0.699103	33.3728	0.331429	0.299886	0.200027	2568.69				1212	0.443215	0.699792	33.3469	0.330048	0.299906	0.200523	2635.12
1213	0.44377	0.699837	33.3412	0.330199	0.299935	0.200008	2607.37				1213	0.437686	0.69935	33.3529	0.330717	0.299943	0.2	2556.3				1213	0.441367	0.699858	33.3393	0.330036	0.29996	0.200535	2627.36
1214	0.44341	0.699912	33.3436	0.330333	0.29998	0.200064	2617.7				1214	0.437954	0.69921	33.3333	0.330549	0.299975	0.200021	2591.4				1214	0.441638	0.699935	33.3435	0.330081	0.299947	0.200249	2595.14
1215	0.443529	0.699918	33.3574	0.330507	0.299949	0.200115	2614.4				1215	0.436737	0.69971	33.3548	0.330544	0.299989	0.200006	2578.71				1215	0.44151	0.699537	33.3413	0.330248	0.299885	0.20021	2631.04
1216	0.444513	0.699934	33.4075	0.330627	0.299954	0.200497	2648.47				1216	0.43783	0.699325	33.3896	0.33052	0.299977	0.200202	2575.52				1216	0.443342	0.699867	33.3507	0.330181	0.29998	0.200215	2620.06
1217	0.441409	0.699895	33.4032	0.331101	0.29998	0.200025	2647.69				1217	0.439013	0.699866	33.3379	0.330535	0.299972	0.200404	2609.28				1217	0.442528	0.69981	33.4351	0.330116	0.299995	0.200209	2648.76
1218	0.441467	0.699976	33.3993	0.33179	0.299945	0.200098	2615.52				1218	0.440545	0.699866	33.3585	0.330608	0.299961	0.20017	2594.43				1218	0.438572	0.699963	33.4692	0.330004	0.299973	0.200203	2637.86
1219	0.443278	0.699943	33.4302	0.331694	0.299978	0.200189	2619.73				1219	0.439252	0.699693	33.5142	0.330622	0.299947	0.200195	2626.04				1219	0.442214	0.699968	33.3935	0.330015	0.299981	0.200843	2619.49
1220	0.44331	0.699924	33.4132	0.332867	0.299991	0.2006	2637.41				1220	0.438902	0.699946	33.3573	0.330678	0.3	0.200286	2614.76				1220	0.443228	0.699976	33.6023	0.330062	0.299976	0.201985	2639.72
1221	0.441977	0.69997	33.4714	0.33237	0.299976	0.20033	2602.26				1221	0.439802	0.699809	33.3403	0.330564	0.299947	0.200036	2569.64				1221	0.44369	0.699924	33.5392	0.330132	0.299992	0.203904	2594.87
1222	0.439551	0.699858	33.4341	0.331355	0.29996	0.200002	2635.07				1222	0.439401	0.699878	33.3485	0.330466	0.299886	0.20035	2621.92				1222	0.442383	0.699846	33.6605	0.331066	0.299981	0.200192	2641.87
1223	0.443908	0.699923	33.4151	0.331796	0.29999	0.200084	2613.54				1223	0.439218	0.699764	33.3379	0.330526	0.299987	0.200492	2609.89				1223	0.440012	0.699762	33.6346	0.330847	0.299928	0.200276	2632.84
1224	0.44244	0.699962	33.5583	0.330062	0.299932	0.200412	2637.48				1224	0.44015	0.699903	33.3414	0.330424	0.299852	0.200487	2629.12				1224	0.442942	0.699892	33.6639	0.33068	0.299382	0.200345	2609.13
1225	0.441104	0.699837	33.7121	0.330062	0.299912	0.200021	2638.84				1225	0.440978	0.699327	33.3699	0.330478	0.299985	0.2006	2619.16				1225	0.442256	0.69969	33.686	0.330539	0.299307	0.20033	2590.13
1226	0.442851	0.699963	33.3539	0.330295	0.3	0.200046	2599.54				1226	0.440007	0.69949	33.3647	0.330469	0.299992	0.20028	2613.53				1226	0.4404	0.699486	33.697	0.330448	0.299928	0.200381	2586.25
1227	0.443779	0.699946	33.3824	0.330842	0.299986	0.2	2627.01				1227	0.43738	0.699747	33.3461	0.330657	0.299989	0.200038	2611.69				1227	0.442994	0.698915	34.0427	0.330161	0.299951	0.200298	2587.97
1228	0.443634	0.69983	33.4052	0.331047	0.3	0.200023	2632.94				1228	0.438547	0.699795	33.3416	0.330765	0.299875	0.200055	2612.73				1228	0.443484	0.699404	34.0317	0.330069	0.29997	0.200317	2624.5
1229	0.442309	0.699823	33.3384	0.330061	0.299804	0.200076	2596.56				1229	0.438317	0.699819	33.3541	0.330761	0.299966	0.200001	2582.49				1229	0.441638	0.699922	33.7332	0.330031	0.29999	0.200295	2602.7
1230	0.440646	0.699275	33.3418	0.330018	0.299859	0.20021	2612.78				1230	0.439343	0.699446	33.3381	0.330743	0.299963	0.200015	2603.37				1230	0.443139	0.699938	33.9087	0.330073	0.299985	0.200285	2581.37
1231	0.442457	0.699713	33.3429	0.3307	0.299967	0.200146	2597.86				1231	0.434584	0.699694	33.3366	0.330699	0.299985	0.200008	2582.16				1231	0.441415	0.699949	33.6187	0.330033	0.299995	0.200609	2610.78
1232	0.442507	0.699689	33.5016	0.330045	0.299995	0.200105	2634.65				1232	0.436673	0.699246	33.3378	0.330624	0.3	0.200019	2600.85				1232	0.437105	0.699633	33.4452	0.330051	0.299997	0.200246	2624.71
1233	0.443436	0.699074	33.3354	0.330065	0.299984	0.200113	2585.37				1233	0.437933	0.699173	33.3392	0.330616	0.299957	0.200031	2618.46				1233	0.440312	0.699962	33.486	0.330074	0.299979	0.200263	2584.08
1234	0.444443	0.69975	33.3347	0.330028	0.299869	0.200227	2649.07				1234	0.440516	0.699298	33.343	0.330657	0.299924	0.200029	2592.82				1234	0.437622	0.699853	33.4081	0.330117	0.299913	0.200251	2599.22
1235	0.442913	0.699535	33.3345	0.330103	0.299836	0.200282	2631.84				1235	0.440792	0.699587	33.3367	0.330707	0.299994	0.200018	2621.71				1235	0.43941	0.699925	33.3539	0.330357	0.299948	0.200314	2633.16
1236	0.444022	0.699638	33.3455	0.330089	0.299994	0.200282	2622.49				1236	0.438047	0.699934	33.3432	0.330757	0.299993	0.2	2619.69				1236	0.439511	0.699917	33.3857	0.330136	0.299978	0.200254	2603.41
1237	0.44202	0.699362	33.3415	0.330671	0.29998	0.200377	2624.05				1237	0.438008	0.699926	33.362	0.331044	0.299985	0.200108	2593.09				1237	0.439407	0.699779	33.4581	0.330159	0.299992	0.200248	2623.27
1238	0.43785	0.699189	33.338	0.330017	0.299963	0.200319	2637.25				1238	0.440827	0.699972	33.3455	0.331228	0.299955	0.200019	2623.05				1238	0.440089	0.699984	33.4202	0.3302	0.299978	0.200254	2595.32
1239	0.442103	0.699933	33.3353	0.330101	0.299941	0.200292	2621.2				1239	0.441457	0.699915	33.4308	0.332112	0.3	0.200006	2596.12				1239	0.442582	0.699872	33.4128	0.330005	0.299933	0.20029	2610.79
1240	0.443271	0.6999	33.3341	0.330149	0.299933	0.200603	2629.29				1240	0.439496	0.699897	33.4132	0.331946	0.299981	0.200031	2642.46				1240	0.440973	0.699769	33.3962	0.330047	0.299989	0.200245	2607.1
1241	0.44242	0.699979	33.3441	0.330074	0.299915	0.200383	2630.37				1241	0.440899	0.699764	33.6212	0.331676	0.299919	0.200009	2635.69				1241	0.441573	0.699627	33.3649	0.330223	0.299987	0.200248	2605.28
1242	0.443807	0.699512	33.354	0.330058	0.299794	0.200183	2612.03				1242	0.440889	0.699877	33.7837	0.331441	0.299966	0.200017	2598.49				1242	0.440175	0.699986	33.353	0.331151	0.299963	0.200254	2632.84
1243	0.442533	0.699934	33.4517	0.33003	0.3	0.200123	2615.46				1243	0.44246	0.699948	33.7457	0.330759	0.299997	0.200034	2593.95				1243	0.442613	0.699904	33.3544	0.330594	0.299935	0.200332	2615.26
1244	0.442845	0.699847	33.3381	0.33003	0.299949	0.200054	2653.99				1244	0.441194	0.699678	33.5698	0.330687	0.299995	0.200011	2611.6				1244	0.443142	0.699948	33.3612	0.331529	0.299963	0.200293	2644.99
1245	0.443288	0.699725	33.3454	0.330055	0.299718	0.200058	2612.41				1245	0.441495	0.699832	33.5671	0.330787	0.299976	0.200036	2613.18				1245	0.44306	0.699861	33.3587	0.330858	0.29998	0.200328	2624.61
1246	0.441211	0.699905	33.3439	0.330216	0.299961	0.200088	2621.18				1246	0.438533	0.699668	33.7568	0.330694	0.299959	0.200034	2621.3				1246	0.441094	0.69987	33.3934	0.331715	0.299974	0.200407	2586.69
1247	0.438564	0.699906	33.3413	0.330054	0.299844	0.2001	2628.6				1247	0.440247	0.698374	34.0234	0.33072	0.299929	0.200044	2589.47				1247	0.441191	0.699842	33.4248	0.331277	0.299963	0.200315	2627.41
1248	0.442832	0.69982	33.3379	0.330167	0.299963	0.200033	2641.13				1248	0.443256	0.699267	34.0761	0.330826	0.29998	0.2	2591.58				1248	0.443296	0.699771	33.353	0.331828	0.299998	0.200308	2619.06
1249	0.441443	0.699941	33.346	0.330401	0.299973	0.200008	2630.1				1249	0.440018	0.699454	33.9143	0.330812	0.299969	0.2	2632.88				1249	0.44253	0.699506	33.3767	0.330855	0.299981	0.200326	2594.36
1250	0.441392	0.699759	33.4277	0.330124	0.299953	0.20002	2612.64				1250	0.440711	0.699876	33.6812	0.331003	0.299927	0.200169	2618.92				1250	0.441968	0.69989	33.4172	0.331362	0.299983	0.20028	2611.53
1251	0.443351	0.699511	33.4364	0.330023	0.299973	0.200109	2628.38				1251	0.440809	0.699327	33.7193	0.331622	0.299978	0.200174	2576.92				1251	0.439204	0.699833	33.3589	0.331366	0.299977	0.200423	2619.62
1252	0.439405	0.699745	33.3595	0.330036	0.299967	0.200371	2641.26				1252	0.43798	0.699766	33.5699	0.33147	0.299773	0.200056	2590.27				1252	0.435325	0.699787	33.3523	0.33203	0.299973	0.200261	2617.53
1253	0.44243	0.699563	33.3383	0.330013	0.299974	0.200398	2607.58				1253	0.437306	0.69956	33.5674	0.330853	0.299997	0.200003	2607.96				1253	0.441122	0.699503	33.3552	0.33179	0.299986	0.200315	2633.51
1254	0.444012	0.699793	33.3408	0.33014	0.29997	0.200837	2625.49				1254	0.438898	0.699769	33.5894	0.331218	0.299732	0.200058	2573.05				1254	0.438078	0.698865	33.3802	0.330399	0.299977	0.200294	2596.83
1255	0.440847	0.699445	33.3898	0.330189	0.299952	0.200711	2622.25				1255	0.438159	0.699739	33.5558	0.332429	0.299601	0.20008	2605.36				1255	0.440554	0.699895	33.3626	0.33001	0.299937	0.200259	2633.77
1256	0.442809	0.699121	33.3376	0.33068	0.299806	0.201851	2605.98				1256	0.436008	0.699934	33.6201	0.33213	0.299367	0.200006	2598				1256	0.440826	0.699922	33.3767	0.330043	0.29998	0.200267	2632.26
1257	0.44343	0.698551	33.3437	0.331193	0.299909	0.200622	2614.48				1257	0.438256	0.69937	33.5864	0.331219	0.299799	0.200026	2591.12				1257	0.44165	0.699756	33.3802	0.330092	0.299979	0.200363	2599.3
1258	0.441982	0.699439	33.3335	0.331634	0.299944	0.200492	2611.03				1258	0.436768	0.699541	33.5437	0.330846	0.299994	0.200029	2593				1258	0.442681	0.699972	33.3483	0.330111	0.299982	0.200262	2624.5
1259	0.439773	0.699917	33.3406	0.331273	0.299989	0.200016	2627.16				1259	0.436563	0.699928	33.605	0.330851	0.299889	0.200033	2607.72				1259	0.440361	0.699926	33.3501	0.330111	0.299965	0.200281	2606.23
1260	0.442402	0.699912	33.343	0.330094	0.299995	0.200048	2623.43				1260	0.435531	0.699907	33.5212	0.33088	0.299865	0.200028	2612.16				1260	0.43887	0.699834	33.3508	0.330773	0.299994	0.200256	2625.42
1261	0.441682	0.699887	33.3384	0.330023	0.29978	0.200002	2609.8				1261	0.43911	0.699607	33.6205	0.332167	0.299928	0.200006	2584.15				1261	0.442101	0.699955	33.3465	0.330654	0.299994	0.20024	2620
1262	0.443483	0.699598	33.347	0.330017	0.299924	0.200048	2626.96				1262	0.4383	0.699631	33.4332	0.332457	0.299947	0.200327	2603.84				1262	0.441647	0.699986	33.3448	0.330108	0.299981	0.200251	2587
1263	0.442187	0.699753	33.3464	0.330019	0.299954	0.200037	2658.65				1263	0.439177	0.699529	33.4379	0.332068	0.299978	0.201422	2599.5				1263	0.440842	0.699972	33.3441	0.330122	0.299868	0.200255	2628.21
1264	0.443824	0.699729	33.3404	0.330068	0.299993	0.20007	2629.9				1264	0.441649	0.699602	33.4626	0.330783	0.299962	0.200124	2606.31				1264	0.439372	0.699733	33.3549	0.330427	0.299942	0.200275	2599.07
1265	0.442766	0.699661	33.3457	0.330122	0.299955	0.200088	2627.41				1265	0.439127	0.698982	33.4416	0.330801	0.299958	0.200008	2615.66				1265	0.442324	0.699814	33.3754	0.330293	0.29981	0.200295	2599.72
1266	0.441419	0.699664	33.3353	0.330463	0.299793	0.200008	2612.31				1266	0.439024	0.699968	33.4256	0.330823	0.299961	0.200016	2625.89				1266	0.439557	0.699366	33.3584	0.330179	0.299844	0.200636	2613.19
1267	0.444354	0.699958	33.3396	0.330643	0.299972	0.200005	2638.26				1267	0.43702	0.69988	33.3363	0.331284	0.29985	0.200062	2579.66				1267	0.442023	0.699651	33.3525	0.330535	0.299688	0.200274	2633.47
1268	0.442868	0.699714	33.3548	0.330727	0.299989	0.2	2623.98				1268	0.439594	0.699722	33.3345	0.33144	0.299968	0.200055	2628.84				1268	0.441497	0.699878	33.3678	0.330003	0.299655	0.200284	2593.29
1269	0.443688	0.699416	33.3495	0.330081	0.299982	0.200016	2631.09				1269	0.436812	0.699502	33.3359	0.330827	0.299954	0.200039	2599.57				1269	0.442428	0.699817	33.3695	0.330417	0.299748	0.200353	2601.28
1270	0.438406	0.699883	33.3345	0.33	0.299851	0.200089	2622.48				1270	0.434424	0.699838	33.3467	0.330996	0.299996	0.200238	2595				1270	0.441799	0.699834	33.3473	0.330072	0.299906	0.200332	2606.08
1271	0.439015	0.699855	33.344	0.330005	0.299944	0.200023	2625.78				1271	0.431487	0.699893	33.3428	0.331173	0.299955	0.200021	2603.74				1271	0.441291	0.699985	33.3676	0.330054	0.299967	0.200261	2624.1
1272	0.44066	0.699679	33.3377	0.330267	0.299952	0.200024	2601.74				1272	0.438014	0.699829	33.3428	0.33097	0.299982	0.200043	2582.2				1272	0.441101	0.699947	33.3816	0.330313	0.299948	0.200281	2633.01
1273	0.441496	0.699238	33.3852	0.330034	0.299995	0.200174	2620.7				1273	0.438832	0.699737	33.3433	0.331031	0.299956	0.200041	2594.07				1273	0.441292	0.699788	33.3909	0.330077	0.299962	0.200241	2597.21
1274	0.443167	0.699841	33.3623	0.330007	0.299957	0.200312	2605.67				1274	0.429247	0.6999	33.3458	0.330966	0.299961	0.20018	2617.55				1274	0.443057	0.699945	33.3456	0.330014	0.299916	0.200283	2618.36
1275	0.44314	0.699166	33.3359	0.330012	0.29993	0.200424	2627.59				1275	0.440844	0.699947	33.3338	0.33124	0.299954	0.2	2607.07				1275	0.441846	0.699734	33.343	0.330105	0.299956	0.200255	2614.4
1276	0.443597	0.699904	33.3435	0.33012	0.299792	0.200178	2622.53				1276	0.436633	0.699627	33.3368	0.331872	0.299975	0.200002	2608.6				1276	0.442822	0.699694	33.3506	0.330155	0.299867	0.200558	2637.06
1277	0.444396	0.699833	33.3377	0.330078	0.299808	0.200234	2600.87				1277	0.441555	0.699484	33.3531	0.331143	0.299945	0.20011	2590.79				1277	0.44138	0.699949	33.3393	0.330298	0.299946	0.200265	2640.01
1278	0.444388	0.699755	33.3369	0.330006	0.299984	0.200121	2628.98				1278	0.438969	0.699504	33.3378	0.330828	0.299844	0.200302	2613.18				1278	0.441355	0.699976	33.3498	0.33071	0.299977	0.200349	2589.45
1279	0.439449	0.699697	33.3347	0.330163	0.3	0.201922	2611.44				1279	0.439814	0.699543	33.3363	0.33128	0.299997	0.200524	2622.33				1279	0.442701	0.699757	33.3561	0.33027	0.299997	0.20039	2622.54
1280	0.442812	0.699625	33.3357	0.33014	0.299991	0.202028	2563.26				1280	0.440014	0.699502	33.3516	0.330971	0.299938	0.200252	2593.93				1280	0.441416	0.699937	33.368	0.330113	0.299943	0.200254	2626.12
1281	0.443663	0.699613	33.3624	0.330499	0.299947	0.200006	2610.68				1281	0.439524	0.699738	33.3879	0.330879	0.299982	0.200157	2605.59				1281	0.441403	0.699929	33.4434	0.330123	0.299987	0.200281	2585.35
1282	0.441605	0.699682	33.3428	0.330862	0.299995	0.200006	2604.09				1282	0.437249	0.699594	33.3442	0.331113	0.3	0.200011	2607.72				1282	0.441643	0.699848	33.4787	0.330406	0.299987	0.200256	2619.29
1283	0.442725	0.699767	33.3377	0.330229	0.299882	0.200016	2635.36				1283	0.438702	0.69989	33.3475	0.331273	0.299968	0.200005	2628.35				1283	0.441649	0.699985	33.481	0.33083	0.29998	0.200262	2624.1
1284	0.443216	0.699249	33.3356	0.330422	0.299956	0.200043	2620.67				1284	0.439557	0.699975	33.3389	0.331023	0.299975	0.200033	2599.14				1284	0.443192	0.699891	33.4157	0.330284	0.299901	0.200245	2625.08
1285	0.443086	0.699718	33.3357	0.330654	0.299986	0.200124	2591.61				1285	0.440972	0.69985	33.3428	0.331436	0.299962	0.200227	2604.85				1285	0.442429	0.699812	33.4458	0.330411	0.299979	0.200249	2636.65
1286	0.443467	0.699489	33.3517	0.331415	0.299909	0.200162	2610.21				1286	0.435826	0.699755	33.3357	0.330695	0.29985	0.200135	2608.43				1286	0.441433	0.69949	33.4431	0.330066	0.299997	0.200389	2616.37
1287	0.441444	0.699825	33.386	0.332683	0.299945	0.200162	2627.45				1287	0.439049	0.699687	33.3392	0.330608	0.299974	0.200638	2589.19				1287	0.44248	0.699901	33.4173	0.330064	0.299991	0.20039	2631.63
1288	0.444055	0.699762	33.3372	0.330317	0.299964	0.200495	2642.61				1288	0.438732	0.699699	33.3585	0.330753	0.299997	0.200002	2616.84				1288	0.438901	0.699987	33.3753	0.33001	0.29991	0.200454	2599.69
1289	0.442123	0.699795	33.336	0.330037	0.29998	0.20006	2637.63				1289	0.438912	0.699588	33.3555	0.330551	0.299937	0.200001	2580.1				1289	0.441147	0.699946	33.3905	0.330084	0.299945	0.200245	2605.74
1290	0.441766	0.699726	33.336	0.330315	0.299983	0.200177	2645.3				1290	0.437692	0.699177	33.3341	0.330549	0.299981	0.200059	2597.68				1290	0.441977	0.699883	33.396	0.330113	0.299976	0.200413	2628.32
1291	0.441137	0.699181	33.356	0.330021	0.299965	0.200043	2613.16				1291	0.435965	0.699685	33.3582	0.330778	0.299894	0.200003	2554.51				1291	0.441078	0.699905	33.3609	0.330148	0.299942	0.200291	2628.68
1292	0.441744	0.698776	33.3397	0.330212	0.29996	0.200249	2616.64				1292	0.43793	0.699947	33.3373	0.330453	0.299928	0.200084	2585.89				1292	0.442635	0.699554	33.341	0.330354	0.299967	0.200267	2625.71
1293	0.442067	0.699707	33.3438	0.33002	0.299767	0.200346	2597.79				1293	0.433729	0.69981	33.3369	0.331412	0.299826	0.20008	2589.18				1293	0.442297	0.69979	33.3384	0.330189	0.299974	0.200254	2627.31
1294	0.441861	0.699924	33.3899	0.330041	0.299993	0.200078	2618.74				1294	0.439517	0.698738	33.3373	0.332845	0.299849	0.200043	2571.61				1294	0.442082	0.699949	33.343	0.33035	0.299997	0.200333	2592.7
1295	0.442263	0.69997	33.3628	0.330148	0.299947	0.200013	2613.4				1295	0.438387	0.699988	33.3373	0.334045	0.299825	0.2	2618.27				1295	0.444132	0.69947	33.3377	0.330071	0.299969	0.200241	2645.81
1296	0.441935	0.699888	33.3417	0.330405	0.299892	0.200035	2620.89				1296	0.435988	0.699734	33.34	0.333922	0.299818	0.200038	2616.41				1296	0.435766	0.699173	33.3531	0.330229	0.299956	0.200281	2604.96
1297	0.443425	0.699927	33.3501	0.331013	0.299976	0.200025	2645.32				1297	0.429937	0.699502	33.3348	0.331273	0.299729	0.200018	2580.93				1297	0.440501	0.699723	33.3406	0.330166	0.29996	0.200332	2582.94
1298	0.439641	0.699918	33.3374	0.330574	0.299982	0.200047	2603.03				1298	0.436547	0.69996	33.3404	0.330594	0.299784	0.200044	2575.97				1298	0.441853	0.699836	33.3383	0.330216	0.299913	0.200966	2594.33
1299	0.442158	0.699806	33.3381	0.33008	0.299837	0.2	2611.8				1299	0.433213	0.699823	33.3361	0.330433	0.299797	0.200102	2570.74				1299	0.44315	0.699918	33.3666	0.330056	0.299835	0.200335	2622.5
1300	0.441377	0.69989	33.3363	0.330165	0.299787	0.20001	2630.25				1300	0.437345	0.699881	33.3354	0.331315	0.29993	0.200136	2570.92				1300	0.441321	0.699813	33.3952	0.330056	0.299824	0.200244	2622.66
1301	0.439576	0.699825	33.3376	0.3303	0.299883	0.2	2597.69				1301	0.436809	0.699958	33.3355	0.33157	0.299925	0.2	2587.39				1301	0.443126	0.699907	33.3399	0.330013	0.299812	0.2003	2623.03
1302	0.443108	0.699789	33.3411	0.330215	0.299982	0.200018	2638.06				1302	0.436982	0.699955	33.3405	0.333006	0.299972	0.200032	2586.95				1302	0.439919	0.699754	33.3334	0.330119	0.299923	0.200257	2603.79
1303	0.44257	0.699783	33.3869	0.330238	0.299954	0.200042	2625.8				1303	0.434508	0.699979	33.3374	0.330899	0.299966	0.200027	2608.23				1303	0.443091	0.699932	33.3561	0.330022	0.299999	0.200254	2629.51
1304	0.441329	0.699857	33.4692	0.330225	0.299923	0.20005	2605.96				1304	0.439965	0.699918	33.3344	0.330301	0.299983	0.200075	2602.65				1304	0.443514	0.699975	33.3347	0.330188	0.299985	0.20025	2602.25
1305	0.440803	0.699875	33.451	0.330354	0.299927	0.200119	2605.81				1305	0.437802	0.699921	33.3522	0.330169	0.29991	0.200065	2629.41				1305	0.44241	0.699925	33.335	0.330124	0.299992	0.200247	2615.6
1306	0.441699	0.699973	33.426	0.330984	0.299892	0.200002	2627.8				1306	0.438339	0.699538	33.3429	0.330283	0.299995	0.200073	2582.77				1306	0.442317	0.699949	33.3463	0.330196	0.299968	0.200356	2635.23
1307	0.442831	0.699929	33.361	0.330036	0.299956	0.200045	2627.32				1307	0.436728	0.699454	33.3359	0.330103	0.299907	0.20004	2600.62				1307	0.439729	0.699925	33.3372	0.330179	0.299957	0.200353	2627.52
1308	0.442536	0.69997	33.3333	0.330043	0.299978	0.200034	2636.51				1308	0.436761	0.699895	33.3334	0.330159	0.299889	0.200433	2618.06				1308	0.439802	0.699912	33.3576	0.330297	0.299854	0.200284	2640.89
1309	0.442755	0.699862	33.3496	0.330048	0.299943	0.200011	2626.6				1309	0.437714	0.699849	33.3358	0.330146	0.299871	0.200144	2586.11				1309	0.442077	0.699916	33.4616	0.330087	0.3	0.200287	2617.9
1310	0.442816	0.699993	33.3538	0.330186	0.299961	0.200027	2631.8				1310	0.436759	0.699948	33.3372	0.330101	0.299875	0.200065	2610.65				1310	0.443573	0.69991	33.5875	0.33024	0.299993	0.200272	2609.97
1311	0.443256	0.699945	33.3437	0.330601	0.299967	0.200264	2635.43				1311	0.436729	0.699639	33.3628	0.330109	0.299971	0.2	2594.73				1311	0.441516	0.69948	33.4436	0.330276	0.299966	0.200624	2621.38
1312	0.441454	0.699942	33.3486	0.330543	0.299963	0.200017	2627.55				1312	0.437085	0.699545	33.3405	0.330194	0.299924	0.2	2566.02				1312	0.439895	0.699801	33.3633	0.330349	0.299961	0.200771	2617.3
1313	0.442822	0.699894	33.363	0.330171	0.299976	0.200053	2635.89				1313	0.43453	0.699949	33.3369	0.3301	0.29996	0.200081	2591.98				1313	0.43959	0.699964	33.4113	0.33012	0.299982	0.201155	2623.55
1314	0.437993	0.699314	33.3801	0.33004	0.299992	0.200179	2622.41				1314	0.438301	0.69992	33.347	0.330113	0.299908	0.20005	2596.89				1314	0.437536	0.699727	33.4453	0.330059	0.299967	0.200828	2611.12
1315	0.437366	0.69957	33.3389	0.330033	0.299937	0.200008	2581.52				1315	0.437699	0.699883	33.3499	0.330199	0.299965	0.200128	2563.98				1315	0.439308	0.698703	33.339	0.330013	0.299917	0.20074	2616.34
1316	0.440739	0.699545	33.3348	0.330008	0.299991	0.200103	2642.35				1316	0.436997	0.699931	33.3491	0.330318	0.299984	0.200014	2589.93				1316	0.440796	0.699831	33.3374	0.330064	0.299969	0.201316	2606.39
1317	0.440141	0.699438	33.3541	0.330095	0.299978	0.200364	2600				1317	0.438098	0.699791	33.3514	0.330634	0.299977	0.2	2610.25				1317	0.443455	0.699974	33.3417	0.330167	0.299971	0.201935	2623.95
1318	0.437712	0.698905	33.3501	0.330153	0.299982	0.202134	2598.51				1318	0.436774	0.699026	33.3827	0.33013	0.299966	0.200063	2603.44				1318	0.439585	0.699938	33.3416	0.331097	0.299929	0.201986	2608.68
1319	0.43925	0.698941	33.3378	0.330145	0.299986	0.2007	2611.67				1319	0.437772	0.699884	33.4011	0.330221	0.3	0.200276	2608.28				1319	0.441098	0.699954	33.3799	0.332125	0.299952	0.203132	2610.03
1320	0.439516	0.699076	33.3425	0.33026	0.299684	0.200298	2577.27				1320	0.437033	0.699738	33.3953	0.330095	0.299924	0.200014	2578.25				1320	0.439667	0.699965	33.3495	0.331621	0.299928	0.201909	2610.17
1321	0.441509	0.699277	33.3394	0.33039	0.299955	0.200057	2631.8				1321	0.438373	0.699941	33.4195	0.330231	0.299972	0.200016	2611.76				1321	0.441234	0.699903	33.3357	0.331517	0.299967	0.201841	2586.26
1322	0.441723	0.699648	33.3642	0.330575	0.299943	0.200008	2605.83				1322	0.436923	0.699946	33.4288	0.330097	0.299972	0.200013	2594.91				1322	0.43801	0.699856	33.3369	0.334842	0.299974	0.20277	2602.69
1323	0.444474	0.699587	33.334	0.330701	0.299992	0.200122	2633.14				1323	0.434607	0.699922	33.4158	0.330165	0.299947	0.200014	2597.76				1323	0.442326	0.699727	33.3518	0.33325	0.299926	0.200509	2615.65
1324	0.443619	0.699475	33.3485	0.330474	0.299962	0.20003	2629.55				1324	0.437545	0.6999	33.4009	0.330152	0.29998	0.200008	2580.71				1324	0.442151	0.69994	33.3501	0.334619	0.299827	0.200418	2590.34
1325	0.444942	0.7	33.3364	0.33	0.299986	0.200047	2618.88				1325	0.435801	0.7	33.424	0.330068	0.299997	0.200113	2590.63				1325	0.438483	0.699974	33.3471	0.334905	0.299938	0.200237	2601.78
1326	0.443014	0.699951	33.3743	0.330037	0.299913	0.200155	2642.79				1326	0.436112	0.699952	33.418	0.330155	0.299931	0.200001	2600.23				1326	0.441669	0.699885	33.3498	0.331971	0.299908	0.200272	2591.92
1327	0.438055	0.699972	33.3361	0.330118	0.299883	0.200279	2618.43				1327	0.436681	0.699818	33.4143	0.33008	0.3	0.200022	2616.71				1327	0.433487	0.699783	33.3394	0.330012	0.299988	0.200267	2614.59
1328	0.441483	0.699852	33.335	0.33033	0.299986	0.200293	2612.23				1328	0.437739	0.699761	33.3893	0.33016	0.299978	0.200034	2585.28				1328	0.440401	0.699698	33.3776	0.330118	0.29995	0.200237	2640.61
1329	0.440057	0.699438	33.3357	0.330464	0.299985	0.200585	2622.21				1329	0.436079	0.699811	33.3427	0.330145	0.299861	0.200013	2607.25				1329	0.438841	0.699626	33.3746	0.330055	0.299965	0.200246	2592.67
1330	0.440721	0.699347	33.3515	0.331664	0.299909	0.20064	2595.6				1330	0.439484	0.699726	33.3413	0.330193	0.299896	0.200003	2602.05				1330	0.440895	0.6997	33.3826	0.33008	0.299977	0.200464	2601.33
1331	0.44044	0.699275	33.3433	0.331108	0.299972	0.200624	2624.39				1331	0.440898	0.69996	33.3448	0.330529	0.299964	0.200029	2632.3				1331	0.439844	0.699439	33.3354	0.330009	0.299911	0.200529	2626.49
1332	0.441933	0.699746	33.3372	0.330817	0.299971	0.20057	2623.28				1332	0.438298	0.699975	33.3341	0.330146	0.3	0.20001	2627.35				1332	0.436786	0.699882	33.3412	0.33005	0.299948	0.200285	2612.48
1333	0.440345	0.699738	33.3373	0.330154	0.299792	0.20103	2622.43				1333	0.437844	0.699865	33.345	0.330161	0.29989	0.200016	2544.08				1333	0.440649	0.699798	33.3345	0.33002	0.299977	0.200316	2624.43
1334	0.442074	0.699888	33.3869	0.330019	0.299745	0.201092	2599.27				1334	0.437032	0.699569	33.3422	0.33017	0.299983	0.200111	2596.5				1334	0.439017	0.699971	33.3531	0.330124	0.299951	0.200273	2610.78
1335	0.440512	0.69949	33.3345	0.330128	0.299691	0.201048	2611.73				1335	0.43744	0.699806	33.3793	0.330725	0.299958	0.200056	2591.19				1335	0.442087	0.699953	33.3431	0.330019	0.299928	0.200249	2614.35
1336	0.4407	0.699877	33.3534	0.330073	0.29968	0.201558	2618.32				1336	0.435754	0.699857	33.36	0.331006	0.299927	0.200083	2569.17				1336	0.44193	0.699916	33.4122	0.330006	0.299999	0.200327	2599.76
1337	0.444264	0.699482	33.3408	0.330029	0.299999	0.201338	2640.17				1337	0.43776	0.6996	33.4589	0.330619	0.299982	0.200087	2603.17				1337	0.440849	0.699921	33.3448	0.330009	0.299984	0.200246	2612.74
1338	0.441814	0.699918	33.3466	0.330024	0.299969	0.202067	2611.25				1338	0.435056	0.698443	33.5818	0.33106	0.29998	0.200841	2594.76				1338	0.44154	0.69998	33.4408	0.330116	0.299779	0.200276	2618.64
1339	0.440807	0.699952	33.3411	0.330007	0.299964	0.202088	2601.23				1339	0.439047	0.699707	33.6833	0.330583	0.299893	0.20002	2577.28				1339	0.437846	0.699867	33.3522	0.330058	0.299976	0.200332	2605.97
1340	0.443426	0.69996	33.3358	0.330051	0.29998	0.201403	2602.25				1340	0.440451	0.699917	33.7038	0.330917	0.29998	0.200048	2620.34				1340	0.439263	0.699384	33.395	0.330044	0.299416	0.200245	2611.28
1341	0.440771	0.699837	33.3386	0.330034	0.299912	0.201102	2626.67				1341	0.438977	0.699712	33.7501	0.330738	0.299979	0.200034	2610.62				1341	0.43562	0.699794	33.4076	0.330065	0.3	0.200256	2604.39
1342	0.442066	0.699591	33.3398	0.330118	0.299978	0.201466	2627.42				1342	0.441494	0.6994	33.7336	0.331077	0.299962	0.200035	2621.63				1342	0.438573	0.699901	33.4835	0.330036	0.299946	0.200324	2588.49
1343	0.44081	0.699938	33.3469	0.33022	0.3	0.201137	2606.79				1343	0.4394	0.699967	33.6314	0.330835	0.3	0.200003	2616.61				1343	0.439324	0.699881	33.4132	0.330301	0.29986	0.200261	2615.54
1344	0.441437	0.699812	33.3374	0.330946	0.299967	0.200931	2617.57				1344	0.440626	0.699838	33.6009	0.331147	0.299999	0.200018	2590.45				1344	0.441026	0.699918	33.3543	0.330226	0.29996	0.200708	2610.6
1345	0.44201	0.69983	33.3697	0.330038	0.299916	0.200571	2619.41				1345	0.438897	0.699983	33.6532	0.330913	0.29998	0.200013	2619.62				1345	0.441115	0.699637	33.3561	0.330114	0.299979	0.200261	2640.07
1346	0.443037	0.699493	33.3691	0.33002	0.299986	0.200604	2612.57				1346	0.436072	0.699842	33.6715	0.331066	0.299969	0.200042	2606.92				1346	0.441063	0.699908	33.3397	0.330027	0.299968	0.200255	2593.96
1347	0.443822	0.699225	33.3722	0.33005	0.29998	0.200849	2627.12				1347	0.439752	0.699934	33.7849	0.331213	0.299965	0.200132	2586.15				1347	0.440995	0.69989	33.3533	0.330008	0.299977	0.200279	2628.39
1348	0.441291	0.699863	33.3831	0.330172	0.299991	0.20096	2637.9				1348	0.439018	0.69994	33.4469	0.330388	0.299949	0.200039	2604.81				1348	0.441249	0.699977	33.3405	0.330038	0.299958	0.20046	2610.6
1349	0.443225	0.699908	33.365	0.331466	0.299965	0.201293	2610.87				1349	0.441328	0.69987	33.4258	0.330346	0.299991	0.200072	2626.13				1349	0.440203	0.699975	33.3344	0.330187	0.299845	0.200429	2607.93
1350	0.441257	0.699934	33.3599	0.331562	0.299967	0.201616	2613.09				1350	0.43889	0.699894	33.3422	0.330326	0.299961	0.200008	2603.91				1350	0.443158	0.699957	33.3583	0.330652	0.299963	0.200265	2603.89
1351	0.444666	0.699913	33.3498	0.330609	0.299706	0.201324	2625.92				1351	0.440542	0.699619	33.366	0.330502	0.299985	0.200047	2639.74				1351	0.442302	0.699848	33.3677	0.330044	0.299823	0.200246	2628.55
1352	0.43808	0.699987	33.3386	0.331165	0.299988	0.201204	2622.14				1352	0.442499	0.699676	33.3368	0.331173	0.299879	0.200036	2614.67				1352	0.440537	0.699963	33.363	0.330113	0.299983	0.200249	2617.28
1353	0.442528	0.699981	33.343	0.330607	0.29997	0.201285	2603.58				1353	0.43998	0.699533	33.3399	0.330654	0.299988	0.20065	2626.82				1353	0.443534	0.699892	33.3508	0.33008	0.29995	0.200266	2607.89
1354	0.439801	0.699938	33.3743	0.331203	0.299997	0.20115	2618.04				1354	0.441125	0.699823	33.3403	0.33084	0.299933	0.20128	2629.67				1354	0.44192	0.699319	33.342	0.330139	0.299982	0.200238	2627.39
1355	0.442703	0.699891	33.3343	0.330533	0.299911	0.201172	2612.54				1355	0.440258	0.699931	33.3402	0.330646	0.299996	0.202066	2607.81				1355	0.439967	0.699782	33.3417	0.330429	0.299869	0.200241	2601.42
1356	0.441868	0.69995	33.3381	0.330388	0.299852	0.201407	2630.59				1356	0.437039	0.699797	33.3393	0.330596	0.299972	0.200007	2613.56				1356	0.440182	0.699592	33.3598	0.330229	0.299906	0.200269	2625.57
1357	0.438612	0.699958	33.3392	0.330611	0.299981	0.201592	2625.01				1357	0.440473	0.699939	33.3575	0.330747	0.299673	0.200016	2614.06				1357	0.436781	0.699933	33.3615	0.330454	0.299987	0.200229	2626.7
1358	0.441811	0.699765	33.3712	0.330588	0.299947	0.202406	2615.25				1358	0.436384	0.69986	33.341	0.330707	0.299986	0.200017	2579.94				1358	0.439911	0.699594	33.3581	0.330117	0.29999	0.200224	2581
1359	0.442909	0.699917	33.3365	0.330698	0.299984	0.201724	2620.37				1359	0.439256	0.699966	33.3841	0.330973	0.29993	0.200035	2589.39				1359	0.439406	0.699898	33.3806	0.330314	0.299973	0.200245	2612.44
1360	0.441008	0.699964	33.3443	0.331945	0.299971	0.201643	2620.61				1360	0.438037	0.69996	33.3717	0.330428	0.299921	0.200095	2593.06				1360	0.436405	0.699634	33.408	0.330518	0.299885	0.200285	2597.89
1361	0.442234	0.699911	33.3543	0.332162	0.299994	0.201242	2619.31				1361	0.437718	0.699961	33.3852	0.330401	0.299528	0.200049	2553.32				1361	0.440652	0.699949	33.4481	0.330069	0.299994	0.200262	2583.76
1362	0.442509	0.699772	33.3409	0.332083	0.299931	0.201063	2605.79				1362	0.437149	0.699939	33.4092	0.330357	0.299965	0.200499	2571.33				1362	0.438947	0.699962	33.4878	0.330025	0.299961	0.200284	2597.16
1363	0.440631	0.699964	33.3399	0.331322	0.299796	0.200717	2594.93				1363	0.433952	0.699315	33.3516	0.33041	0.29996	0.200809	2599.08				1363	0.437958	0.699899	33.476	0.330075	0.299979	0.200273	2618.92
1364	0.432065	0.699921	33.3432	0.332055	0.299782	0.200687	2606.29				1364	0.437408	0.699925	33.3588	0.330646	0.299877	0.201136	2598.59				1364	0.434497	0.699887	33.6314	0.330041	0.299982	0.200281	2606.58
1365	0.438521	0.699713	33.3465	0.332231	0.299589	0.200793	2595.63				1365	0.441837	0.699647	33.3883	0.330475	0.299963	0.202019	2609.59				1365	0.438529	0.699796	33.6511	0.330001	0.299959	0.200255	2619.99
1366	0.435072	0.699882	33.3426	0.331509	0.299791	0.200757	2586.51				1366	0.440938	0.699774	33.4559	0.330507	0.29998	0.20131	2609.94				1366	0.440164	0.699943	33.6677	0.330061	0.299997	0.200254	2587.28
1367	0.439498	0.699971	33.3628	0.330671	0.299999	0.200678	2585.71				1367	0.440704	0.699214	33.4188	0.330926	0.299968	0.200989	2614.05				1367	0.439376	0.699857	33.835	0.330016	0.299899	0.200313	2609.73
1368	0.441908	0.699927	33.3448	0.330179	0.299976	0.200838	2634.08				1368	0.440829	0.699478	33.4085	0.330753	0.299952	0.200421	2618.88				1368	0.441666	0.69992	33.9064	0.330042	0.3	0.200257	2599.3
1369	0.437911	0.699924	33.3498	0.330287	0.299848	0.20039	2602.47				1369	0.441544	0.69969	33.3861	0.33087	0.299996	0.20063	2631.79				1369	0.442599	0.699929	33.5571	0.330035	0.299945	0.200263	2607.01
1370	0.43945	0.699848	33.3343	0.33077	0.3	0.200125	2616.85				1370	0.441467	0.699727	33.3901	0.331356	0.299946	0.200494	2627.53				1370	0.442077	0.69985	33.537	0.330502	0.299972	0.200643	2624.01
1371	0.443736	0.699773	33.3341	0.330871	0.299946	0.20015	2615.71				1371	0.438568	0.69934	33.4054	0.330772	0.299988	0.200559	2602.79				1371	0.440365	0.699963	33.5176	0.33	0.299992	0.200808	2617.96
1372	0.441335	0.699968	33.4111	0.330219	0.29992	0.200013	2637.61				1372	0.445424	0.699117	33.56	0.330667	0.299981	0.200342	2611.79				1372	0.443453	0.699927	33.4306	0.330068	0.299972	0.200355	2586.76
1373	0.441798	0.699766	33.3507	0.330264	0.299977	0.200009	2626.36				1373	0.443938	0.699623	33.5594	0.330682	0.299942	0.200199	2610.19				1373	0.442501	0.699815	33.4579	0.330054	0.299902	0.200308	2633.89
1374	0.442904	0.699862	33.3539	0.330817	0.299967	0.200001	2617.43				1374	0.445191	0.69932	33.5352	0.330662	0.2999	0.200024	2602.26				1374	0.438971	0.69972	33.5702	0.330023	0.299965	0.200295	2601.6
1375	0.441374	0.699874	33.3389	0.330435	0.299974	0.200065	2630.81				1375	0.446318	0.699778	33.5757	0.330797	0.299958	0.200012	2605.32				1375	0.441836	0.699829	33.4041	0.33015	0.299981	0.200399	2632.64
1376	0.43742	0.699729	33.3485	0.330513	0.299992	0.200037	2590.36				1376	0.445308	0.699872	33.4864	0.330713	0.3	0.200027	2639.83				1376	0.44096	0.698808	33.369	0.330007	0.299931	0.200465	2621.71
1377	0.441808	0.699698	33.3398	0.330717	0.29994	0.200004	2557.96				1377	0.444824	0.699941	33.5465	0.331051	0.299924	0.20003	2638.77				1377	0.440456	0.698549	33.3877	0.33004	0.299841	0.200422	2614.11
1378	0.44113	0.699775	33.3962	0.331499	0.299987	0.200001	2586.05				1378	0.44291	0.699906	33.4842	0.330865	0.299983	0.200015	2631.76				1378	0.436038	0.699731	33.4097	0.330098	0.299797	0.200632	2611.17
1379	0.442525	0.699942	33.3333	0.332112	0.299983	0.2	2648.99				1379	0.437624	0.699637	33.5913	0.330873	0.299956	0.200024	2612.69				1379	0.441141	0.698857	33.5204	0.330024	0.299839	0.20028	2611.09
1380	0.443784	0.699951	33.3354	0.33197	0.299986	0.200046	2629.82				1380	0.444908	0.699765	33.5191	0.330658	0.299959	0.200025	2646.43				1380	0.442081	0.699668	33.6728	0.330264	0.29968	0.200264	2603.05
1381	0.44186	0.699845	33.3456	0.331738	0.3	0.200119	2643.61				1381	0.442481	0.69998	33.4436	0.330637	0.299976	0.200017	2640.2				1381	0.440899	0.699789	33.5475	0.330433	0.299775	0.200326	2616.94
1382	0.44246	0.699897	33.3401	0.331575	0.299941	0.200461	2590.28				1382	0.442491	0.699932	33.4431	0.330574	0.299909	0.2	2616.42				1382	0.437832	0.69997	33.4143	0.330026	0.299738	0.200259	2610.28
1383	0.443778	0.699337	33.3358	0.331189	0.299975	0.200029	2585.79				1383	0.443287	0.699905	33.504	0.330641	0.299452	0.200079	2626.49				1383	0.441406	0.699834	33.3978	0.330047	0.299862	0.200524	2624.21
1384	0.445006	0.699978	33.3762	0.330847	0.299879	0.200092	2614.71				1384	0.444664	0.699967	33.5512	0.330648	0.299982	0.20007	2634.52				1384	0.443226	0.699965	33.3724	0.330093	0.299992	0.200277	2604.4
1385	0.444768	0.699981	33.3405	0.330746	0.299991	0.200117	2621.13				1385	0.444675	0.699951	33.5111	0.330647	0.299977	0.200023	2601.16				1385	0.441386	0.699798	33.3938	0.331275	0.299986	0.200304	2624.53
1386	0.444039	0.699978	33.3444	0.33058	0.299994	0.200192	2658.84				1386	0.444115	0.699926	33.503	0.330851	0.299994	0.200374	2617.6				1386	0.442342	0.699831	33.4519	0.33043	0.299968	0.200258	2624.32
1387	0.441022	0.699768	33.3682	0.330086	0.299966	0.200147	2583.72				1387	0.438729	0.699798	33.5229	0.330716	0.299983	0.200062	2621.71				1387	0.443061	0.699849	33.3768	0.330021	0.299912	0.200263	2629.3
1388	0.442159	0.699658	33.4095	0.330004	0.299941	0.200172	2614.82				1388	0.44601	0.699905	33.6178	0.330794	0.299979	0.200015	2656.64				1388	0.442995	0.699918	33.4402	0.330195	0.299889	0.200241	2645.27
1389	0.441659	0.699732	33.3563	0.330038	0.299951	0.200241	2616.44				1389	0.446555	0.699873	33.5863	0.330824	0.299915	0.200099	2624.75				1389	0.441307	0.699802	33.5046	0.330142	0.299828	0.200359	2632.07
1390	0.442918	0.699933	33.3406	0.3301	0.299977	0.200019	2635.55				1390	0.443171	0.699875	33.592	0.330783	0.299999	0.200441	2630.96				1390	0.443505	0.699898	33.4148	0.33016	0.299976	0.200242	2584.01
1391	0.440435	0.699667	33.3462	0.330017	0.299969	0.200062	2622.76				1391	0.444643	0.69991	33.5438	0.330878	0.299983	0.200035	2626.82				1391	0.441206	0.699988	33.4327	0.330135	0.29993	0.200256	2626.71
1392	0.436835	0.699579	33.334	0.330067	0.299921	0.200003	2595.01				1392	0.445818	0.699282	33.5553	0.3317	0.299854	0.200028	2601.86				1392	0.443385	0.699898	33.5813	0.330033	0.299921	0.200252	2621.66
1393	0.443036	0.699815	33.3486	0.330058	0.299977	0.200057	2604.32				1393	0.433783	0.699853	33.5492	0.331792	0.299937	0.200019	2621.22				1393	0.437891	0.699978	33.5885	0.330021	0.299995	0.200397	2631.53
1394	0.440033	0.699946	33.3592	0.330037	0.299993	0.200124	2631.11				1394	0.441652	0.699853	33.6494	0.33315	0.299908	0.200003	2584.1				1394	0.443593	0.699972	33.6452	0.33009	0.299964	0.200301	2636.47
1395	0.441573	0.699794	33.3958	0.330033	0.29997	0.200075	2598.86				1395	0.447537	0.699829	33.6582	0.333056	0.299814	0.200098	2597.01				1395	0.442237	0.699864	33.6169	0.330044	0.3	0.200397	2647.76
1396	0.440618	0.699354	33.3343	0.330007	0.299968	0.200042	2620.49				1396	0.444979	0.699862	33.7709	0.333346	0.299981	0.200057	2626.13				1396	0.441522	0.699925	33.7639	0.330255	0.299968	0.200242	2599.62
1397	0.443954	0.699653	33.3399	0.330008	0.299923	0.2	2617.36				1397	0.445499	0.699977	33.8379	0.331773	0.299965	0.200001	2623.32				1397	0.439629	0.699822	33.6662	0.330099	0.299953	0.200371	2596.67
1398	0.441915	0.69967	33.3362	0.330018	0.3	0.200007	2617.33				1398	0.444418	0.699929	33.7957	0.331189	0.299969	0.200056	2595.51				1398	0.442317	0.699954	33.8709	0.330136	0.299984	0.20082	2611.64
1399	0.442702	0.699649	33.3372	0.330114	0.299948	0.2	2651.11				1399	0.447066	0.699946	33.863	0.331106	0.3	0.200041	2624.38				1399	0.443193	0.699894	33.8542	0.330052	0.299811	0.200753	2633.68
1400	0.442455	0.69998	33.3555	0.330406	0.299966	0.200016	2623.76				1400	0.446446	0.699917	33.7711	0.331169	0.299988	0.200468	2640.4				1400	0.44148	0.69991	33.7681	0.330134	0.299973	0.200258	2610.18
1401	0.44286	0.699851	33.3378	0.330112	0.299922	0.200328	2625.72				1401	0.446796	0.699927	33.8652	0.331437	0.299984	0.200019	2613.96				1401	0.442711	0.699899	33.8514	0.330044	0.299994	0.200247	2643.51
1402	0.436964	0.699905	33.3658	0.330568	0.299922	0.200007	2626				1402	0.446789	0.699629	33.7312	0.331346	0.299988	0.200023	2625.16				1402	0.442148	0.699921	33.6828	0.33033	0.3	0.200277	2593.34
1403	0.43828	0.69991	33.3782	0.33004	0.299979	0.200019	2609.5				1403	0.447548	0.699692	33.5808	0.331351	0.299858	0.200093	2606.98				1403	0.443411	0.699872	33.4939	0.330034	0.299995	0.200517	2616.4
1404	0.441272	0.699992	33.3596	0.330021	0.299852	0.200002	2619.39				1404	0.446695	0.699843	33.5341	0.331283	0.299991	0.200116	2594.43				1404	0.441293	0.699975	33.3567	0.330145	0.299997	0.200394	2606.75
1405	0.441317	0.699823	33.3621	0.33	0.299974	0.200058	2637.11				1405	0.444541	0.699935	33.5087	0.331077	0.299923	0.200553	2613.57				1405	0.44122	0.699948	33.3865	0.33005	0.29993	0.200308	2585.35
1406	0.442173	0.699979	33.3579	0.330387	0.299668	0.200167	2597.53				1406	0.444614	0.699867	33.428	0.331142	0.299979	0.200195	2619.75				1406	0.438394	0.699945	33.6246	0.330019	0.299908	0.200255	2574.77
1407	0.437815	0.699979	33.3533	0.331707	0.299286	0.200169	2599.81				1407	0.447047	0.69993	33.4484	0.331396	0.299947	0.200241	2648.24				1407	0.439597	0.699737	33.6789	0.330078	0.299964	0.200419	2588.33
1408	0.44364	0.699996	33.3398	0.33192	0.299561	0.200254	2593.4				1408	0.443362	0.699942	33.4777	0.331581	0.299905	0.200184	2624.87				1408	0.440309	0.699068	33.4395	0.330032	0.299975	0.200313	2614.92
1409	0.440879	0.699871	33.3462	0.333315	0.299349	0.200538	2616.84				1409	0.44628	0.699782	33.4009	0.331445	0.299997	0.200222	2599.57				1409	0.441359	0.699991	33.5139	0.330074	0.299933	0.200322	2586.15
1410	0.439193	0.69957	33.346	0.333063	0.299981	0.200038	2609.06				1410	0.445768	0.699883	33.3965	0.331877	0.299859	0.200189	2639.67				1410	0.439833	0.699932	33.5454	0.330013	0.299951	0.200291	2603.47
1411	0.439486	0.699927	33.3418	0.331705	0.299842	0.20004	2624.48				1411	0.446496	0.699962	33.3414	0.330803	0.299891	0.200168	2632.83				1411	0.441999	0.699964	33.467	0.330277	0.299996	0.200343	2599.04
1412	0.443198	0.699982	33.3375	0.332309	0.299954	0.200101	2604.18				1412	0.437707	0.699779	33.3333	0.33087	0.29972	0.200079	2613.87				1412	0.441437	0.699944	33.4415	0.330066	0.299977	0.200381	2636.01
1413	0.442008	0.699952	33.3365	0.330028	0.299957	0.200032	2621.36				1413	0.444759	0.699935	33.3368	0.33085	0.299814	0.200108	2620.55				1413	0.443502	0.699927	33.5108	0.330074	0.299992	0.20034	2630.23
1414	0.442398	0.699924	33.3377	0.330111	0.299983	0.200044	2639.55				1414	0.445088	0.699804	33.3502	0.331065	0.299832	0.200009	2638.64				1414	0.442317	0.699902	33.5093	0.330033	0.299871	0.200267	2619
1415	0.443392	0.699962	33.3622	0.330016	0.299977	0.200297	2581.38				1415	0.445254	0.699901	33.3356	0.331462	0.299871	0.2	2637.7				1415	0.44276	0.699593	33.4368	0.330078	0.299854	0.200264	2622.8
1416	0.442871	0.699864	33.3776	0.330211	0.29996	0.200377	2623.64				1416	0.443681	0.69985	33.3647	0.330819	0.299979	0.200076	2628.89				1416	0.44294	0.699842	33.4723	0.330076	0.299806	0.200253	2599.77
1417	0.441681	0.699854	33.3462	0.330767	0.299952	0.200057	2614.85				1417	0.44593	0.699888	33.3337	0.331443	0.299983	0.200253	2644.61				1417	0.443029	0.699934	33.4522	0.330198	0.299977	0.200673	2625.38
1418	0.441404	0.699971	33.5071	0.331733	0.299957	0.200057	2621.04				1418	0.445662	0.699931	33.342	0.331759	0.299943	0.200745	2622.7				1418	0.441468	0.699677	33.3798	0.33063	0.299975	0.200246	2615.46
1419	0.443159	0.699821	33.3405	0.331495	0.299996	0.200012	2635.66				1419	0.443942	0.699896	33.3374	0.330812	0.299995	0.200013	2624.89				1419	0.443433	0.699352	33.3771	0.331909	0.299954	0.200273	2605.07
1420	0.442409	0.699867	33.3404	0.334823	0.299983	0.200402	2598.93				1420	0.443797	0.699944	33.3386	0.330852	0.299927	0.200003	2627.03				1420	0.441746	0.7	33.3345	0.332868	0.299984	0.200384	2631.19
1421	0.441368	0.699895	33.3407	0.333199	0.299978	0.200066	2597.41				1421	0.444924	0.699925	33.3484	0.330821	0.299966	0.200022	2651.51				1421	0.441532	0.69998	33.335	0.331571	0.299955	0.200268	2624.18
1422	0.439676	0.699813	33.3467	0.33066	0.299995	0.201396	2601.15				1422	0.447727	0.699967	33.4088	0.330866	0.299997	0.200053	2604.6				1422	0.441672	0.699916	33.3367	0.331413	0.299957	0.20055	2601.05
1423	0.441885	0.699851	33.3465	0.331523	0.299954	0.201826	2623.45				1423	0.445608	0.699917	33.3951	0.330832	0.299967	0.200184	2633.14				1423	0.440702	0.699825	33.3487	0.331427	0.299972	0.200274	2622.5
1424	0.441267	0.699642	33.3773	0.331262	0.299994	0.201406	2630.82				1424	0.445351	0.699846	33.3852	0.330873	0.29999	0.200233	2620.53				1424	0.440724	0.699893	33.4051	0.332341	0.299919	0.200535	2627.75
1425	0.442982	0.699948	33.3909	0.331543	0.299916	0.201057	2597.17				1425	0.447107	0.699815	33.3367	0.331119	0.299708	0.200044	2645.36				1425	0.439633	0.699881	33.3893	0.330677	0.299998	0.200456	2585.4
1426	0.443492	0.699971	33.4539	0.330905	0.299925	0.200001	2599.84				1426	0.444541	0.699883	33.3364	0.330979	0.299503	0.200223	2619.63				1426	0.438937	0.699726	33.4636	0.330563	0.299915	0.200346	2595.74
1427	0.441647	0.699922	33.4228	0.330051	0.299938	0.2	2621.03				1427	0.445321	0.699975	33.3405	0.330896	0.299011	0.200712	2627.58				1427	0.443295	0.699813	33.5229	0.330524	0.299901	0.200353	2612.17
1428	0.441775	0.699989	33.37	0.330109	0.299971	0.200004	2632.01				1428	0.44516	0.699713	33.4145	0.330985	0.299995	0.201151	2607.4				1428	0.439411	0.699943	33.5506	0.330717	0.299963	0.20028	2622.6
1429	0.439571	0.699887	33.3944	0.330056	0.299894	0.2	2616.26				1429	0.446874	0.699315	33.4248	0.330968	0.299988	0.200846	2631.23				1429	0.44091	0.69998	33.5089	0.330086	0.299944	0.200245	2630.23
1430	0.440852	0.699891	33.3802	0.330327	0.299849	0.200036	2587.7				1430	0.447344	0.699577	33.3343	0.330806	0.299967	0.200205	2636.59				1430	0.441176	0.699901	33.515	0.33011	0.299962	0.200283	2611.28
1431	0.443653	0.699719	33.5027	0.330391	0.29999	0.200042	2642.44				1431	0.447241	0.699972	33.3363	0.330796	0.299934	0.200053	2613.62				1431	0.440157	0.699929	33.3569	0.330057	0.299964	0.200261	2610.94
1432	0.442436	0.699921	33.4122	0.330453	0.299968	0.200011	2635.44				1432	0.444297	0.699842	33.3532	0.330931	0.299934	0.200019	2611.72				1432	0.441025	0.699911	33.4321	0.330013	0.299995	0.200252	2613.84
1433	0.440002	0.699797	33.3921	0.330354	0.299967	0.200088	2584.08				1433	0.443176	0.699927	33.3625	0.331079	0.299988	0.200004	2632.74				1433	0.44155	0.699722	33.3381	0.330042	0.299895	0.200287	2620.43
1434	0.443292	0.699875	33.4805	0.330959	0.299979	0.200122	2633.45				1434	0.444411	0.699955	33.3361	0.330918	0.299982	0.200041	2625.58				1434	0.441262	0.699939	33.3465	0.330088	0.299981	0.200294	2622.28
1435	0.441318	0.699587	33.518	0.330059	0.299976	0.200002	2619.15				1435	0.446834	0.699882	33.3392	0.330918	0.299847	0.200204	2636.25				1435	0.442129	0.699838	33.3368	0.330055	0.299978	0.200282	2609.78
1436	0.442489	0.699769	33.4395	0.330042	0.299961	0.20005	2622.63				1436	0.444431	0.699051	33.3523	0.330834	0.299995	0.200881	2614.63				1436	0.442207	0.699907	33.3827	0.330109	0.299731	0.200276	2629.46
1437	0.443024	0.699987	33.5522	0.330125	0.299916	0.200012	2627.6				1437	0.446794	0.699693	33.3644	0.330826	0.299926	0.201013	2618.88				1437	0.443381	0.699655	33.5076	0.330039	0.299755	0.200254	2631.94
1438	0.441688	0.699931	33.5481	0.330161	0.29978	0.200185	2599.77				1438	0.443993	0.699851	33.3892	0.33099	0.29999	0.200451	2628.93				1438	0.443067	0.699861	33.4776	0.330079	0.299911	0.200276	2597.71
1439	0.440423	0.699987	33.3357	0.330226	0.299957	0.200001	2618.43				1439	0.446657	0.699962	33.368	0.330898	0.299639	0.200013	2618.12				1439	0.440497	0.699844	33.3894	0.330027	0.299999	0.200245	2625.53
1440	0.441115	0.699876	33.3341	0.33073	0.299972	0.200036	2625.41				1440	0.446249	0.699886	33.3747	0.331127	0.299945	0.200002	2632.84				1440	0.441381	0.699863	33.4429	0.330038	0.299875	0.200574	2618.58
1441	0.442079	0.699723	33.3351	0.331345	0.299986	0.200461	2609.13				1441	0.442498	0.699965	33.3721	0.330902	0.299995	0.20004	2626.88				1441	0.443867	0.699901	33.38	0.330044	0.299989	0.200393	2639.68
1442	0.437123	0.699716	33.3595	0.33012	0.3	0.200385	2625.67				1442	0.443303	0.699883	33.338	0.330857	0.299933	0.200465	2632.39				1442	0.442282	0.699951	33.3738	0.330324	0.29996	0.200847	2637.74
1443	0.443028	0.699955	33.3996	0.330318	0.29999	0.200312	2607.16				1443	0.446761	0.699373	33.3504	0.330764	0.299988	0.200052	2627.94				1443	0.443294	0.699497	33.3565	0.330874	0.299971	0.200914	2612.54
1444	0.440212	0.69992	33.4672	0.330075	0.29997	0.200563	2618.36				1444	0.446673	0.699311	33.3438	0.330641	0.299914	0.200009	2624.81				1444	0.436616	0.699978	33.3501	0.330244	0.299943	0.202378	2596.15
1445	0.437551	0.699848	33.339	0.330067	0.299744	0.200097	2625.84				1445	0.442694	0.699801	33.3385	0.330722	0.299919	0.200043	2647.35				1445	0.440386	0.699953	33.4122	0.330094	0.299989	0.202521	2608.85
1446	0.443926	0.699977	33.3357	0.330012	0.299936	0.200007	2605.39				1446	0.444618	0.699357	33.3392	0.330782	0.299981	0.200006	2632.77				1446	0.441348	0.699978	33.4616	0.330479	0.299951	0.201473	2593.59
1447	0.441304	0.699856	33.3368	0.330047	0.299922	0.20005	2626.24				1447	0.444023	0.69966	33.3341	0.330706	0.299995	0.200034	2641.76				1447	0.443365	0.699918	33.3955	0.330086	0.299904	0.200281	2601.41
1448	0.439029	0.699602	33.341	0.330016	0.299969	0.200072	2628.73				1448	0.438973	0.699873	33.3436	0.331033	0.299894	0.200007	2622.39				1448	0.442465	0.699919	33.4382	0.330032	0.299987	0.200268	2657.29
1449	0.443583	0.699651	33.3437	0.330108	0.299907	0.200007	2603.78				1449	0.439596	0.699985	33.3803	0.330949	0.299978	0.200032	2619.54				1449	0.443254	0.699618	33.3922	0.330353	0.299987	0.20026	2585.17
1450	0.443216	0.699184	33.3454	0.331494	0.299981	0.200007	2613.96				1450	0.442238	0.699814	33.3999	0.331432	0.299947	0.200025	2602.73				1450	0.442782	0.699927	33.3903	0.330677	0.299979	0.200295	2625.72
1451	0.439003	0.699305	33.3688	0.33111	0.299877	0.200016	2639.56				1451	0.439959	0.699954	33.3428	0.330803	0.299955	0.2	2629.88				1451	0.44266	0.699919	33.3384	0.330315	0.29997	0.200316	2620.43
1452	0.443316	0.699225	33.3986	0.330059	0.299932	0.200025	2621.76				1452	0.440113	0.699799	33.3723	0.330778	0.299975	0.20024	2631.05				1452	0.44334	0.699959	33.3342	0.330693	0.3	0.20026	2627.92
1453	0.442031	0.6999	33.3561	0.330623	0.299938	0.200062	2612.16				1453	0.440577	0.699919	33.3413	0.330397	0.299985	0.200168	2631.44				1453	0.442788	0.699975	33.3337	0.331172	0.299918	0.200243	2620.01
1454	0.443706	0.699955	33.42	0.330291	0.29975	0.200212	2636.04				1454	0.440558	0.699786	33.3634	0.330616	0.299995	0.200015	2609.96				1454	0.441683	0.699989	33.3335	0.331453	0.299845	0.200277	2572.07
1455	0.442252	0.699752	33.4431	0.330521	0.29993	0.200325	2630.04				1455	0.441221	0.69994	33.4048	0.330497	0.299988	0.200033	2634.62				1455	0.442618	0.699969	33.3649	0.330326	0.299427	0.200293	2613.04
1456	0.442596	0.699979	33.5884	0.330635	0.299993	0.200109	2616.15				1456	0.443139	0.7	33.3354	0.330583	0.3	0.200058	2610.09				1456	0.441892	0.699686	33.3399	0.330288	0.299882	0.20024	2626.98
1457	0.442855	0.69961	33.3989	0.330565	0.29997	0.200139	2616.83				1457	0.442955	0.699938	33.3352	0.330541	0.3	0.200019	2625.27				1457	0.44388	0.699903	33.3348	0.330563	0.299992	0.200296	2604.12
1458	0.443269	0.699737	33.3375	0.331225	0.299969	0.200007	2622.16				1458	0.439189	0.699635	33.3782	0.330568	0.299968	0.200273	2633.24				1458	0.441433	0.699914	33.3373	0.330732	0.299856	0.200271	2603.41
1459	0.444156	0.699747	33.339	0.331477	0.299833	0.200075	2629.38				1459	0.442394	0.699938	33.3779	0.330587	0.299704	0.200022	2626.18				1459	0.442449	0.69951	33.3505	0.33007	0.299916	0.200282	2641.96
1460	0.434775	0.699865	33.3358	0.331426	0.299576	0.200581	2592.35				1460	0.435774	0.6999	33.3372	0.33096	0.299987	0.200006	2616.4				1460	0.441187	0.6999	33.384	0.330014	0.299909	0.200286	2619.28
1461	0.439211	0.699926	33.3402	0.331772	0.299972	0.200434	2596.02				1461	0.438292	0.699769	33.3359	0.330634	0.299989	0.200055	2609.75				1461	0.440877	0.699935	33.4178	0.330086	0.299968	0.200483	2629.44
1462	0.440316	0.699838	33.3371	0.332323	0.299983	0.200331	2624.74				1462	0.430996	0.699661	33.3351	0.331089	0.299927	0.200219	2606.13				1462	0.440167	0.699762	33.5184	0.330157	0.299974	0.2012	2613.44
1463	0.443137	0.69993	33.3443	0.331666	0.299964	0.200072	2659.42				1463	0.439215	0.699941	33.3544	0.331328	0.299797	0.200175	2579.89				1463	0.442112	0.699986	33.4799	0.330027	0.299828	0.200581	2593.41
1464	0.44403	0.699949	33.3644	0.331008	0.299936	0.200101	2618.11				1464	0.435711	0.699934	33.3982	0.331541	0.299984	0.200299	2610.08				1464	0.441434	0.699946	33.3422	0.330077	0.3	0.200762	2611.63
1465	0.444648	0.699671	33.4126	0.330796	0.299993	0.200141	2616.69				1465	0.436547	0.699902	33.4731	0.33118	0.299973	0.2	2577.47				1465	0.441192	0.699966	33.3347	0.330077	0.3	0.200247	2614.13
1466	0.441055	0.6998	33.3541	0.330885	0.299877	0.20001	2614.65				1466	0.442668	0.699852	33.3526	0.330734	0.299939	0.20001	2589.82				1466	0.442932	0.7	33.3528	0.330012	0.299957	0.200245	2632.72
1467	0.444464	0.699687	33.3425	0.331555	0.299976	0.200006	2606.42				1467	0.439876	0.699757	33.3461	0.330587	0.299984	0.200207	2636.62				1467	0.442092	0.699995	33.3403	0.330036	0.299951	0.200297	2610.13
1468	0.443184	0.699784	33.338	0.332138	0.299946	0.200021	2569.61				1468	0.444061	0.699746	33.3803	0.330478	0.299955	0.200028	2596.8				1468	0.442763	0.699837	33.341	0.330005	0.299966	0.200268	2621.37
1469	0.440051	0.699833	33.3401	0.330883	0.299804	0.20005	2600.55				1469	0.443405	0.699856	33.4083	0.33048	0.299991	0.200025	2619.73				1469	0.440232	0.699942	33.3372	0.33003	0.3	0.200338	2616.5
1470	0.442727	0.699873	33.3629	0.330423	0.299301	0.200039	2628.52				1470	0.443679	0.699599	33.4108	0.330353	0.299827	0.200017	2627.69				1470	0.443402	0.699917	33.338	0.330406	0.299987	0.200285	2584.48
1471	0.443559	0.699968	33.4558	0.330036	0.299307	0.200005	2601.45				1471	0.441663	0.699179	33.4562	0.330611	0.299953	0.200043	2638.11				1471	0.44341	0.699899	33.3352	0.330283	0.299876	0.200248	2626.75
1472	0.442391	0.699976	33.3754	0.330071	0.299794	0.200033	2608.8				1472	0.440138	0.699023	33.471	0.330349	0.299761	0.200065	2637.53				1472	0.439584	0.699818	33.339	0.330612	0.299956	0.2003	2638.93
1473	0.441195	0.699917	33.3973	0.330135	0.299732	0.2	2622.35				1473	0.43513	0.699271	33.5492	0.330497	0.29996	0.200112	2617.45				1473	0.441564	0.69977	33.382	0.330447	0.299981	0.200253	2625.99
1474	0.444021	0.699732	33.3871	0.330084	0.299544	0.200148	2635.48				1474	0.436809	0.699816	33.5172	0.330624	0.3	0.200068	2590.25				1474	0.441552	0.699309	33.354	0.330552	0.299962	0.200266	2640.67
1475	0.440596	0.699856	33.3367	0.330022	0.299444	0.200035	2616.79				1475	0.43742	0.7	33.5284	0.33051	0.299963	0.200025	2592.12				1475	0.443391	0.699948	33.3593	0.330283	0.299977	0.200257	2614.12
1476	0.442486	0.699993	33.3433	0.330031	0.299516	0.200106	2596.48				1476	0.441256	0.699926	33.437	0.330477	0.299971	0.200045	2609.73				1476	0.441427	0.699845	33.402	0.330829	0.299988	0.20026	2605.61
1477	0.443404	0.699853	33.3471	0.330007	0.299812	0.200148	2603.97				1477	0.441705	0.699903	33.3856	0.330403	0.3	0.200031	2626.06				1477	0.441008	0.699673	33.4339	0.331299	0.3	0.200256	2624.05
1478	0.441017	0.699547	33.3432	0.33006	0.299791	0.2	2632.06				1478	0.443774	0.699906	33.3825	0.330517	0.29995	0.200206	2618.52				1478	0.442989	0.699474	33.4431	0.330621	0.299913	0.200346	2592.44
1479	0.442675	0.699836	33.3956	0.330262	0.299891	0.200007	2628.11				1479	0.443335	0.699936	33.3853	0.330981	0.299996	0.2	2628.62				1479	0.44102	0.699086	33.4246	0.330273	0.299982	0.20024	2614.16
1480	0.440527	0.699496	33.3621	0.330033	0.299867	0.200036	2648.68				1480	0.444127	0.699951	33.3604	0.330942	0.299955	0.200059	2637.75				1480	0.441856	0.699168	33.4162	0.330083	0.299949	0.200253	2631.62
1481	0.439385	0.699972	33.3393	0.330001	0.3	0.200069	2606.93				1481	0.44596	0.699554	33.3535	0.331233	0.299886	0.200003	2625.86				1481	0.442105	0.698878	33.5934	0.330058	0.299908	0.200275	2604.11
1482	0.444177	0.699614	33.3498	0.330015	0.299974	0.200033	2615.15				1482	0.440689	0.69992	33.3401	0.330607	0.299981	0.200041	2629.61				1482	0.436722	0.699473	33.4883	0.33019	0.299965	0.200284	2615.13
1483	0.440868	0.699529	33.3444	0.330042	0.299965	0.200145	2616.66				1483	0.44419	0.699863	33.3828	0.330541	0.299955	0.200144	2628.42				1483	0.440976	0.699194	33.4316	0.330155	0.299981	0.200278	2609.58
1484	0.440796	0.699937	33.3754	0.330049	0.299998	0.200031	2626.14				1484	0.442648	0.699938	33.3445	0.330425	0.299983	0.20021	2640.53				1484	0.44263	0.699981	33.4904	0.330055	0.3	0.200249	2636.01
1485	0.442458	0.699856	33.4933	0.330081	0.29979	0.200028	2640.19				1485	0.444777	0.699881	33.356	0.330417	0.299982	0.200042	2633.43				1485	0.439726	0.699955	33.5507	0.330089	0.299966	0.200236	2630.7
1486	0.443197	0.699901	33.3953	0.330116	0.299998	0.200036	2630.65				1486	0.441598	0.6997	33.3397	0.330498	0.299997	0.200035	2630.62				1486	0.438563	0.699952	33.4987	0.33003	0.299933	0.20025	2577.09
1487	0.443204	0.69999	33.3431	0.330241	0.299919	0.200179	2650.11				1487	0.44582	0.69995	33.3395	0.330584	0.3	0.200048	2642.84				1487	0.440473	0.699871	33.5585	0.330426	0.299954	0.200261	2609.46
1488	0.442805	0.699851	33.3425	0.330144	0.299934	0.200191	2645.05				1488	0.444851	0.699909	33.3421	0.330682	0.29998	0.200046	2649.25				1488	0.441033	0.699721	33.5875	0.330186	0.299965	0.200302	2629.05
1489	0.440679	0.699932	33.3474	0.330019	0.299815	0.200002	2597.92				1489	0.444555	0.699956	33.3349	0.33049	0.29998	0.200012	2649.09				1489	0.441821	0.699668	33.5518	0.330025	0.299956	0.200281	2591.75
1490	0.442382	0.699736	33.3379	0.330037	0.299902	0.200034	2616.97				1490	0.442827	0.699637	33.3508	0.330802	0.299955	0.200046	2635.6				1490	0.441337	0.699782	33.624	0.330122	0.299999	0.200272	2610.68
1491	0.44382	0.699968	33.3474	0.330046	0.299909	0.200013	2632.02				1491	0.441203	0.699896	33.3788	0.330519	0.299983	0.2	2614.7				1491	0.440552	0.69979	33.4935	0.330509	0.299972	0.200281	2642.84
1492	0.440133	0.699705	33.3484	0.33	0.299895	0.200012	2589.84				1492	0.444686	0.699933	33.5415	0.330585	0.299963	0.200037	2618.47				1492	0.443565	0.699682	33.5066	0.330039	0.299947	0.200203	2642.55
1493	0.43992	0.699976	33.3478	0.330041	0.299941	0.20005	2606.66				1493	0.445373	0.699918	33.3898	0.330882	0.299905	0.200003	2615.37				1493	0.44037	0.699647	33.5148	0.33009	0.299998	0.200189	2617.13
1494	0.442541	0.69994	33.3458	0.330001	0.299995	0.200008	2640.98				1494	0.442114	0.699695	33.3902	0.33061	0.299853	0.200035	2627.15				1494	0.44178	0.699769	33.3637	0.330005	0.299938	0.20031	2580.48
1495	0.441248	0.699912	33.3485	0.33017	0.299898	0.20011	2625.51				1495	0.435583	0.699917	33.4083	0.330642	0.299965	0.200162	2612.19				1495	0.442588	0.699663	33.3537	0.330076	0.299983	0.200403	2626.94
1496	0.441512	0.69987	33.3556	0.330027	0.299997	0.200062	2622.17				1496	0.44143	0.699855	33.4869	0.3319	0.299946	0.200021	2591.04				1496	0.441404	0.699954	33.3862	0.330051	0.299933	0.200246	2608.98
1497	0.440363	0.699792	33.3809	0.330059	0.299955	0.20014	2606.87				1497	0.438247	0.699897	33.4994	0.330746	0.299979	0.2	2609.59				1497	0.4437	0.699706	33.3956	0.33044	0.299986	0.200308	2623.14
1498	0.439798	0.69997	33.3533	0.330046	0.299985	0.200032	2610.22				1498	0.439548	0.699953	33.5779	0.330982	0.299992	0.200056	2627.73				1498	0.443949	0.699963	33.385	0.330063	0.29998	0.200247	2634.57
1499	0.443354	0.699871	33.3447	0.330015	0.3	0.200161	2609.51				1499	0.439609	0.699902	33.5032	0.33142	0.299983	0.200036	2594.58				1499	0.442279	0.699713	33.3539	0.330223	0.299949	0.20026	2615.65
1500	0.44059	0.699937	33.3445	0.330052	0.299996	0.200027	2622.15				1500	0.436836	0.699923	33.5509	0.330886	0.299983	0.200068	2618.9				1500	0.441802	0.699965	33.3363	0.33004	0.299989	0.200287	2594.02
1501	0.442162	0.699953	33.3537	0.330089	0.299708	0.200009	2632.62				1501	0.439988	0.699841	33.4813	0.331084	0.299967	0.200022	2611.59				1501	0.443409	0.69982	33.3886	0.330026	0.299976	0.200665	2640.23
1502	0.440402	0.699916	33.3426	0.3301	0.299413	0.200009	2618.48				1502	0.440886	0.699948	33.453	0.330703	0.29999	0.20001	2622.82				1502	0.441867	0.699648	33.5146	0.33011	0.299975	0.200297	2605.4
1503	0.442763	0.699929	33.3417	0.330056	0.299977	0.200045	2628.74				1503	0.43482	0.699938	33.4756	0.330621	0.299829	0.200017	2611.41				1503	0.444209	0.69937	33.4531	0.33	0.299989	0.200242	2636.8
1504	0.440565	0.699922	33.3514	0.330093	0.299979	0.200002	2619.11				1504	0.438843	0.69995	33.5194	0.330785	0.299927	0.200005	2618.65				1504	0.442632	0.699168	33.3357	0.330116	0.299801	0.200514	2612.95
1505	0.44225	0.699893	33.3469	0.330162	0.299974	0.200076	2601.11				1505	0.438711	0.69994	33.5379	0.330878	0.299982	0.20004	2615.71				1505	0.438745	0.698113	33.3357	0.330093	0.299908	0.201078	2613.75
1506	0.443154	0.699823	33.3445	0.330122	0.299969	0.200056	2634.33				1506	0.44376	0.699918	33.6336	0.330967	0.299999	0.200029	2621.99				1506	0.443174	0.698768	33.3376	0.330012	0.299945	0.201617	2605.17
1507	0.439378	0.69991	33.3477	0.330139	0.299888	0.200031	2628.62				1507	0.438906	0.699991	33.54	0.33091	0.299994	0.200055	2626.22				1507	0.44116	0.698583	33.3896	0.33002	0.299981	0.201418	2633.93
1508	0.441587	0.699469	33.3529	0.330165	0.299931	0.2	2592.29				1508	0.440019	0.699982	33.4178	0.331019	0.299975	0.200036	2618.51				1508	0.442574	0.699862	33.4461	0.330755	0.299975	0.200255	2613.76
1509	0.442198	0.699359	33.3488	0.330135	0.299965	0.200021	2618.12				1509	0.435713	0.699966	33.4472	0.330955	0.299974	0.20003	2593.97				1509	0.440297	0.699435	33.5571	0.330216	0.29992	0.200252	2617.87
1510	0.443485	0.699758	33.3483	0.330027	0.299993	0.20018	2603.59				1510	0.434696	0.699701	33.382	0.330757	0.299996	0.200002	2587.1				1510	0.442951	0.699878	33.3757	0.330599	0.299985	0.200291	2613.06
1511	0.442819	0.699899	33.3481	0.330073	0.299998	0.200263	2634.17				1511	0.435965	0.699922	33.3605	0.330813	0.299988	0.200005	2564.98				1511	0.440788	0.699786	33.3386	0.330822	0.299958	0.200304	2626.94
1512	0.442778	0.69996	33.3738	0.330218	0.299998	0.200975	2634.39				1512	0.436965	0.699879	33.3492	0.330653	0.299995	0.200013	2595.81				1512	0.439725	0.698869	33.3482	0.331285	0.299887	0.20028	2607.57
1513	0.439046	0.699765	33.3685	0.330043	0.29997	0.20037	2619.28				1513	0.435995	0.699149	33.3348	0.330845	0.299997	0.200019	2586.17				1513	0.438735	0.69995	33.3462	0.331628	0.2999	0.200241	2604.48
1514	0.444227	0.69964	33.4122	0.330079	0.299995	0.200013	2619.07				1514	0.435731	0.69858	33.3353	0.330675	0.299894	0.200039	2571.09				1514	0.440187	0.699936	33.3643	0.332312	0.299835	0.20025	2619.56
1515	0.444293	0.698684	33.4295	0.330011	0.299881	0.200014	2643.18				1515	0.437387	0.698936	33.3652	0.330782	0.29998	0.200027	2592.82				1515	0.44288	0.69982	33.3456	0.332229	0.299821	0.200243	2613.18
1516	0.442979	0.699128	33.4168	0.330067	0.299933	0.200021	2632.08				1516	0.436018	0.699393	33.3457	0.33084	0.299996	0.200051	2597.91				1516	0.440998	0.699559	33.3394	0.333197	0.299857	0.200355	2617.7
1517	0.442117	0.699976	33.4141	0.330122	0.299969	0.200137	2638.54				1517	0.436072	0.699981	33.3399	0.330896	0.299959	0.20001	2619.48				1517	0.444157	0.699651	33.3374	0.333177	0.299883	0.200294	2606.21
1518	0.442126	0.699869	33.4398	0.330075	0.299946	0.200075	2623.48				1518	0.435725	0.699515	33.352	0.330931	0.299971	0.20003	2612.89				1518	0.442055	0.699884	33.3365	0.333305	0.299683	0.2005	2610.13
1519	0.441677	0.699948	33.4127	0.330055	0.299973	0.200092	2605.92				1519	0.437945	0.699895	33.3415	0.331005	0.299935	0.200197	2583.43				1519	0.440064	0.699961	33.3368	0.33358	0.299836	0.200463	2621.65
1520	0.442458	0.699933	33.4165	0.330096	0.299989	0.200019	2611.63				1520	0.43776	0.699981	33.3382	0.33103	0.299996	0.200072	2605.32				1520	0.439265	0.699878	33.337	0.333346	0.299898	0.200514	2621.8
1521	0.442295	0.699811	33.3913	0.330006	0.299966	0.200004	2627.53				1521	0.438087	0.699911	33.3388	0.331458	0.299937	0.200118	2585.73				1521	0.442902	0.699996	33.3523	0.332468	0.299765	0.200288	2605.76
1522	0.441855	0.699977	33.3485	0.33002	0.3	0.200161	2579.71				1522	0.438816	0.699995	33.3809	0.331031	0.299729	0.20004	2606.09				1522	0.442432	0.699967	33.3503	0.330873	0.299856	0.200172	2615.53
1523	0.442072	0.699937	33.3641	0.330016	0.299901	0.200147	2603.84				1523	0.437414	0.69988	33.4657	0.331065	0.29997	0.200037	2608.21				1523	0.437344	0.7	33.3571	0.330839	0.299799	0.200182	2621.12
1524	0.441006	0.699605	33.355	0.330051	0.299975	0.200458	2642.64				1524	0.438924	0.699941	33.3604	0.331123	0.299978	0.200036	2602.08				1524	0.437011	0.699775	33.3777	0.331931	0.299993	0.20016	2617.51
1525	0.440625	0.699926	33.3521	0.330025	0.299931	0.200493	2633.32				1525	0.43661	0.699807	33.339	0.330954	0.29997	0.200027	2591.48				1525	0.442603	0.699922	33.3651	0.331369	0.299976	0.200242	2621.48
1526	0.442787	0.699836	33.3452	0.330042	0.299974	0.200042	2665.88				1526	0.439057	0.69982	33.3534	0.330999	0.299986	0.2	2616.04				1526	0.440587	0.699822	33.3613	0.332062	0.299963	0.200397	2602.8
1527	0.44157	0.69986	33.347	0.330061	0.299926	0.200032	2630.67				1527	0.439543	0.69972	33.3552	0.331015	0.299765	0.200054	2592.82				1527	0.437824	0.699426	33.375	0.332497	0.299981	0.200238	2614.18
1528	0.440542	0.699716	33.3567	0.330104	0.299944	0.200067	2616.84				1528	0.433676	0.69896	33.3697	0.331018	0.299973	0.200141	2615.22				1528	0.442933	0.699598	33.3973	0.330962	0.299985	0.200601	2625.7
1529	0.442989	0.699819	33.3475	0.330079	0.299956	0.200003	2611.22				1529	0.436331	0.699342	33.4276	0.330904	0.299969	0.20008	2597.41				1529	0.443057	0.699938	33.3373	0.330889	0.299939	0.200446	2610.99
1530	0.437567	0.699847	33.3555	0.330001	0.299756	0.200043	2586.1				1530	0.439108	0.699913	33.4975	0.330944	0.299998	0.200004	2577.52				1530	0.442871	0.699841	33.3338	0.331776	0.299977	0.200488	2626.58
1531	0.441544	0.699841	33.362	0.330031	0.3	0.200003	2639.55				1531	0.436431	0.699893	33.3989	0.330813	0.299975	0.200018	2600.39				1531	0.438225	0.699776	33.3404	0.331897	0.299872	0.20064	2616.21
1532	0.44241	0.699915	33.3724	0.330385	0.299971	0.200003	2620.5				1532	0.433917	0.69935	33.3487	0.330781	0.299966	0.20011	2622.57				1532	0.442368	0.699909	33.3376	0.332327	0.299958	0.200197	2631.37
1533	0.440932	0.699867	33.361	0.330015	0.299959	0.200043	2556.16				1533	0.433501	0.699573	33.335	0.330825	0.299979	0.2	2597.57				1533	0.441161	0.699895	33.3826	0.332199	0.299979	0.200203	2621.25
1534	0.441832	0.699365	33.3833	0.330044	0.299591	0.200009	2619.71				1534	0.436667	0.6998	33.3941	0.33096	0.299953	0.200009	2595.38				1534	0.443863	0.699947	33.4109	0.332404	0.299936	0.200228	2591.39
1535	0.440032	0.698924	33.3533	0.330116	0.299599	0.200054	2616.06				1535	0.440027	0.699561	33.3339	0.330973	0.299946	0.200022	2578.53				1535	0.443568	0.699848	33.4155	0.332355	0.299978	0.200209	2631.86
1536	0.439952	0.699456	33.3475	0.33	0.299522	0.200029	2620.55				1536	0.436732	0.699494	33.3358	0.330891	0.299713	0.200069	2611.8				1536	0.443366	0.699601	33.3345	0.331965	0.299983	0.200234	2638.25
1537	0.443951	0.699594	33.349	0.330052	0.299928	0.20001	2614.77				1537	0.436478	0.698309	33.3618	0.330954	0.299601	0.20064	2593				1537	0.441743	0.699918	33.3333	0.332478	0.299993	0.200244	2634.99
1538	0.442379	0.699932	33.3463	0.330057	0.299923	0.200016	2592.48				1538	0.439376	0.69992	33.3354	0.331368	0.299878	0.200005	2583.65				1538	0.437274	0.699907	33.3339	0.333843	0.299896	0.200273	2621.64
1539	0.440423	0.699802	33.344	0.330031	0.299936	0.200033	2614.37				1539	0.440344	0.699964	33.3441	0.33219	0.299987	0.2	2601.95				1539	0.44326	0.699883	33.3433	0.333075	0.299977	0.200198	2615.96
1540	0.443525	0.699816	33.3455	0.33015	0.299973	0.200001	2592.32				1540	0.437618	0.699766	33.3411	0.331106	0.299799	0.20002	2605.19				1540	0.44185	0.699595	33.3577	0.332807	0.299744	0.200186	2603.83
1541	0.443273	0.699952	33.3679	0.330126	0.299942	0.20001	2628.04				1541	0.438581	0.699974	33.3367	0.331075	0.299925	0.200057	2619.85				1541	0.440914	0.699959	33.3445	0.332573	0.299923	0.200177	2636.19
1542	0.441805	0.699965	33.357	0.330273	0.299962	0.200047	2604.99				1542	0.439707	0.699884	33.3374	0.331221	0.299917	0.2	2627.19				1542	0.440104	0.699573	33.3367	0.332335	0.2999	0.200188	2603.1
1543	0.441761	0.699974	33.3404	0.330416	0.3	0.200058	2624.68				1543	0.441117	0.699872	33.3369	0.331143	0.299802	0.200001	2581.28				1543	0.438289	0.699155	33.3367	0.332059	0.29996	0.200157	2608.97
1544	0.442062	0.699972	33.3514	0.331544	0.299984	0.200077	2631.22				1544	0.43897	0.699701	33.3417	0.330856	0.299872	0.200001	2607.77				1544	0.437231	0.699782	33.3373	0.332188	0.299819	0.200159	2589.1
1545	0.442605	0.699521	33.364	0.331115	0.299981	0.20002	2601.69				1545	0.437426	0.699625	33.3367	0.330809	0.299729	0.20005	2606.85				1545	0.438805	0.699853	33.3437	0.332948	0.29997	0.20018	2595.96
1546	0.444038	0.699794	33.3933	0.332278	0.29998	0.200006	2629.56				1546	0.437129	0.699981	33.3351	0.330815	0.299737	0.200001	2588.52				1546	0.439324	0.699932	33.3373	0.333516	0.299938	0.200301	2598.97
1547	0.441331	0.699922	33.3465	0.33159	0.299904	0.200001	2620.21				1547	0.437297	0.699905	33.3509	0.330789	0.299649	0.200066	2582.82				1547	0.441535	0.699897	33.3376	0.333175	0.29999	0.200222	2615.89
1548	0.440831	0.699871	33.3366	0.331831	0.299959	0.200141	2594.57				1548	0.434037	0.699638	33.361	0.330729	0.299912	0.200076	2593.48				1548	0.437154	0.699922	33.3357	0.333024	0.299977	0.200375	2611.87
1549	0.438429	0.69981	33.3427	0.332241	0.299866	0.200019	2623.51				1549	0.435252	0.699402	33.402	0.330729	0.299855	0.200032	2586.51				1549	0.440889	0.699931	33.3459	0.333026	0.299966	0.2002	2626.45
1550	0.437446	0.699926	33.4217	0.332439	0.299966	0.200007	2604.98				1550	0.433953	0.698513	33.357	0.330484	0.299907	0.200001	2593.16				1550	0.443035	0.699582	33.3359	0.333169	0.299997	0.200179	2593.47
1551	0.435168	0.699849	33.5258	0.331794	0.299901	0.200012	2623.08				1551	0.434677	0.698685	33.3405	0.330582	0.299977	0.200003	2579.92				1551	0.442434	0.699579	33.3431	0.332954	0.299857	0.200179	2617.55
1552	0.437846	0.699766	33.4269	0.332572	0.299924	0.200102	2624.34				1552	0.434265	0.697626	33.4138	0.330677	0.299978	0.200072	2595.41				1552	0.441833	0.699218	33.3524	0.333879	0.3	0.200188	2604.6
1553	0.440426	0.699992	33.4847	0.332552	0.29994	0.2	2627.06				1553	0.431916	0.69755	33.5835	0.330918	0.299981	0.20001	2578.07				1553	0.441737	0.699465	33.3772	0.333501	0.29997	0.20021	2604.01
1554	0.442674	0.699832	33.6138	0.331509	0.299949	0.200012	2589.37				1554	0.434285	0.696321	33.468	0.330793	0.299986	0.200066	2572.36				1554	0.443098	0.699341	33.3559	0.334134	0.299823	0.200175	2616.23
1555	0.440255	0.699449	33.6803	0.3317	0.299992	0.200002	2601.53				1555	0.431525	0.696071	33.6681	0.330672	0.299879	0.200041	2584.96				1555	0.442817	0.699632	33.3719	0.332335	0.299792	0.200187	2616.14
1556	0.440853	0.699612	33.5128	0.331543	0.299963	0.200021	2587.69				1556	0.4347	0.695155	33.7815	0.331314	0.299676	0.200002	2569.77				1556	0.440414	0.699696	33.3738	0.332698	0.299995	0.200185	2621.14
1557	0.43911	0.699202	33.5039	0.331439	0.299886	0.200029	2600.49				1557	0.436417	0.696596	33.6864	0.331461	0.299582	0.200011	2564.1				1557	0.433636	0.699635	33.4763	0.333158	0.3	0.200274	2590.89
1558	0.44111	0.699602	33.5128	0.330944	0.299935	0.20006	2594.73				1558	0.435893	0.697944	33.461	0.331958	0.29998	0.200037	2570.32				1558	0.435514	0.699817	33.4037	0.333294	0.299957	0.200214	2567.25
1559	0.437105	0.69965	33.562	0.330088	0.299972	0.200012	2616.18				1559	0.434118	0.698669	33.343	0.330824	0.299919	0.200014	2585.05				1559	0.434761	0.699744	33.3848	0.33353	0.299994	0.200259	2602.4
1560	0.441538	0.699886	33.4301	0.330024	0.299974	0.200035	2645.34				1560	0.430687	0.698361	33.3352	0.330752	0.299524	0.200161	2561				1560	0.439407	0.699916	33.3521	0.33369	0.299897	0.20029	2591.96
1561	0.441764	0.699858	33.453	0.330059	0.299993	0.200043	2613.98				1561	0.429451	0.699767	33.3391	0.330915	0.299576	0.2	2556.63				1561	0.437011	0.699931	33.3365	0.333564	0.299659	0.20028	2597.62
1562	0.441638	0.699964	33.5283	0.330054	0.299964	0.20003	2592.97				1562	0.433139	0.699631	33.3726	0.331251	0.299944	0.200267	2585.43				1562	0.437138	0.699809	33.3427	0.332856	0.29981	0.200239	2585.53
1563	0.4437	0.699883	33.3461	0.330061	0.3	0.200006	2631.8				1563	0.431599	0.699122	33.5155	0.331743	0.299972	0.200001	2578.43				1563	0.438904	0.69961	33.3494	0.332896	0.299979	0.200313	2615.18
1564	0.440977	0.699913	33.3466	0.330096	0.299879	0.200037	2606.46				1564	0.431871	0.698941	33.3946	0.332018	0.299875	0.2	2547.28				1564	0.439805	0.699397	33.3563	0.333463	0.299902	0.200358	2600.85
1565	0.440166	0.7	33.3333	0.330495	0.299891	0.200008	2625.79				1565	0.433594	0.699062	33.4766	0.331356	0.299159	0.200203	2540.52				1565	0.438635	0.699552	33.3936	0.332116	0.299973	0.200216	2617.53
1566	0.443144	0.699869	33.3421	0.330693	0.29971	0.200007	2623.53				1566	0.430474	0.698229	33.4384	0.331203	0.299958	0.200023	2556.27				1566	0.438312	0.699792	33.381	0.331801	0.299993	0.200227	2593.11
1567	0.43801	0.699913	33.335	0.330599	0.299654	0.200216	2630.49				1567	0.437287	0.698817	33.3525	0.331342	0.299946	0.200087	2564.48				1567	0.439566	0.699894	33.3836	0.331576	0.299985	0.200205	2617.28
1568	0.440295	0.699919	33.3424	0.330129	0.299756	0.200127	2631.05				1568	0.437594	0.698687	33.3376	0.331311	0.299965	0.200017	2588.89				1568	0.439524	0.699957	33.3459	0.331078	0.299971	0.200214	2613.18
1569	0.442256	0.699954	33.3484	0.330016	0.299664	0.200146	2625				1569	0.438846	0.698009	33.3395	0.331251	0.299993	0.200063	2589.95				1569	0.443121	0.699848	33.3447	0.331043	0.29991	0.200248	2591.35
1570	0.441901	0.699689	33.3482	0.33006	0.299831	0.20023	2626.01				1570	0.435866	0.698169	33.3418	0.331189	0.299996	0.2	2569.96				1570	0.434857	0.699859	33.3584	0.330907	0.299938	0.200356	2631
1571	0.443081	0.698979	33.3817	0.330115	0.299949	0.200017	2631.65				1571	0.439316	0.698831	33.3494	0.331216	0.299989	0.200006	2608.96				1571	0.44527	0.699856	33.391	0.330901	0.299962	0.200216	2633.9
1572	0.442657	0.699028	33.357	0.330026	0.299967	0.200111	2612.04				1572	0.436769	0.698357	33.3606	0.331018	0.299953	0.200439	2591.42				1572	0.441739	0.69976	33.3505	0.330881	0.299992	0.200135	2638.51
1573	0.443609	0.699366	33.3615	0.330038	0.299798	0.20005	2625.85				1573	0.435183	0.698588	33.3718	0.330845	0.299967	0.200006	2567.35				1573	0.439528	0.699846	33.3367	0.331008	0.299989	0.200146	2640.9
1574	0.442748	0.699965	33.3713	0.330152	0.299983	0.200342	2621.69				1574	0.435955	0.698607	33.3333	0.330902	0.299951	0.200032	2587.74				1574	0.439542	0.699899	33.3366	0.330944	0.299975	0.200113	2595.16
1575	0.441851	0.699714	33.367	0.330141	0.29999	0.200013	2633.44				1575	0.439079	0.699081	33.3483	0.331071	0.299909	0.200025	2563.44				1575	0.4396	0.699919	33.3352	0.330936	0.29998	0.200139	2613.79
1576	0.439539	0.699921	33.3855	0.330037	0.299954	0.200019	2637.63				1576	0.433524	0.699971	33.3471	0.33116	0.299637	0.20006	2569.22				1576	0.441895	0.699938	33.3359	0.330943	0.299993	0.200103	2599.93
1577	0.441468	0.699877	33.4492	0.33	0.299984	0.200355	2629.02				1577	0.43826	0.699747	33.3379	0.331206	0.299618	0.200229	2599.4				1577	0.441301	0.699684	33.3376	0.331078	0.299949	0.2001	2623.43
1578	0.437679	0.699884	33.3669	0.330008	0.299975	0.20138	2606.86				1578	0.442086	0.699965	33.3693	0.331672	0.299943	0.200038	2626.97				1578	0.441105	0.699722	33.3492	0.331222	0.299982	0.20011	2639.69
1579	0.437464	0.699921	33.3585	0.33	0.3	0.20086	2602.16				1579	0.439609	0.699874	33.3354	0.331304	0.299906	0.200013	2581.05				1579	0.441602	0.699358	33.3339	0.331481	0.299836	0.20012	2609.44
1580	0.434909	0.699903	33.3608	0.330076	0.299986	0.200875	2561.87				1580	0.436577	0.699972	33.3382	0.331129	0.299928	0.200012	2603.72				1580	0.439439	0.69986	33.3359	0.331565	0.299981	0.200174	2611.28
1581	0.434478	0.699785	33.3572	0.330006	0.29996	0.201538	2577.74				1581	0.435588	0.699876	33.343	0.331098	0.299945	0.200087	2604.24				1581	0.439795	0.699817	33.3418	0.331154	0.299992	0.200187	2602.86
1582	0.434819	0.69989	33.3365	0.330017	0.299978	0.200847	2581.81				1582	0.434752	0.699249	33.355	0.33202	0.3	0.200034	2560.14				1582	0.441397	0.699741	33.3401	0.331507	0.299953	0.200135	2619.24
1583	0.436648	0.699518	33.3491	0.330013	0.299887	0.200233	2582.24				1583	0.4361	0.699979	33.3353	0.332465	0.299896	0.200067	2562.13				1583	0.440839	0.699968	33.3505	0.331356	0.299971	0.200146	2630.15
1584	0.440949	0.69968	33.35	0.330137	0.299782	0.200405	2604.98				1584	0.43841	0.699898	33.3369	0.331101	0.299761	0.200275	2581.23				1584	0.439588	0.69996	33.3382	0.331127	0.299983	0.20015	2591.12
1585	0.441487	0.699933	33.3376	0.330001	0.299796	0.200683	2630.66				1585	0.434614	0.699911	33.341	0.331328	0.29996	0.200421	2593.75				1585	0.44166	0.699398	33.3373	0.331228	0.299979	0.2001	2614.1
1586	0.441826	0.699962	33.3507	0.330075	0.299686	0.200322	2612.61				1586	0.441596	0.699823	33.3698	0.331278	0.299996	0.200015	2632.81				1586	0.440444	0.699934	33.341	0.330945	0.29997	0.200081	2636.66
1587	0.443693	0.699982	33.3452	0.330029	0.299652	0.20038	2631.23				1587	0.441718	0.699856	33.396	0.33135	0.299928	0.2	2610.05				1587	0.442254	0.699261	33.3426	0.330991	0.299816	0.200025	2615.72
1588	0.440565	0.699884	33.5504	0.330002	0.299667	0.200415	2633.17				1588	0.442807	0.699994	33.3707	0.33159	0.29996	0.200032	2620.32				1588	0.442206	0.699855	33.3336	0.331033	0.299981	0.200033	2626.27
1589	0.442047	0.699903	33.3376	0.330057	0.299652	0.200396	2615.8				1589	0.44357	0.699879	33.3598	0.331379	0.29999	0.200075	2600.79				1589	0.442196	0.699918	33.3395	0.331102	0.299927	0.200074	2614.98
1590	0.441619	0.699944	33.3442	0.330022	0.299738	0.200318	2637.46				1590	0.44235	0.699926	33.3393	0.331361	0.299993	0.200167	2616.35				1590	0.439983	0.699931	33.3482	0.33109	0.299914	0.2	2616.4
1591	0.442472	0.699881	33.3434	0.330043	0.299695	0.200399	2636.31				1591	0.4402	0.699852	33.3779	0.331628	0.299978	0.20007	2610.49				1591	0.439815	0.699964	33.3597	0.33097	0.299834	0.200014	2605.18
1592	0.440029	0.699189	33.3411	0.330159	0.299697	0.200564	2601.54				1592	0.436723	0.699759	33.438	0.331374	0.299962	0.200078	2618.71				1592	0.439752	0.699777	33.3356	0.330946	0.299955	0.200174	2628.25
1593	0.443422	0.699	33.3784	0.330048	0.299679	0.20075	2626.89				1593	0.438528	0.699965	33.3458	0.331495	0.299929	0.200049	2613.58				1593	0.439451	0.699703	33.3667	0.330962	0.299875	0.200009	2601.84
1594	0.44051	0.699033	33.3765	0.330056	0.299669	0.201301	2618.49				1594	0.439747	0.699877	33.3445	0.331839	0.299761	0.200017	2616.53				1594	0.441714	0.699795	33.3405	0.330937	0.299944	0.200003	2621.46
1595	0.44136	0.698933	33.3379	0.33	0.299747	0.200239	2626.18				1595	0.439299	0.699929	33.339	0.331118	0.29999	0.200413	2638.95				1595	0.437544	0.699809	33.3545	0.331082	0.299993	0.200043	2628.54
1596	0.441269	0.698199	33.3379	0.330023	0.299778	0.200309	2625.97				1596	0.436841	0.6999	33.3762	0.331076	0.299991	0.200034	2601.02				1596	0.440138	0.699917	33.35	0.331036	0.299852	0.200093	2603.87
1597	0.43955	0.6995	33.3526	0.330094	0.299565	0.200553	2593.66				1597	0.441241	0.699932	33.3369	0.331238	0.299981	0.200017	2593.97				1597	0.439783	0.699992	33.3351	0.330968	0.299951	0.200079	2602.93
1598	0.441276	0.699856	33.3407	0.330188	0.299609	0.200442	2608.61				1598	0.442332	0.699949	33.3747	0.3312	0.299973	0.200043	2619.87				1598	0.441674	0.69993	33.3414	0.331016	0.299958	0.200078	2600.34
1599	0.443647	0.699953	33.3354	0.330048	0.299657	0.200407	2617.6				1599	0.441608	0.699942	33.4347	0.331174	0.299938	0.200043	2627.48				1599	0.443	0.69999	33.3411	0.331299	0.299974	0.200153	2564.96
1600	0.444001	0.6999	33.3523	0.330045	0.299703	0.200367	2625.1				1600	0.441789	0.699568	33.335	0.331714	0.299889	0.200011	2595.75				1600	0.439755	0.699834	33.3366	0.331295	0.299619	0.201684	2607.37
1601	0.441181	0.699995	33.3829	0.330215	0.299735	0.200358	2596.55				1601	0.444737	0.699959	33.3485	0.331767	0.299989	0.200015	2606.86				1601	0.439774	0.699972	33.3366	0.331434	0.299863	0.200069	2626.39
1602	0.443279	0.699966	33.3336	0.33002	0.299327	0.200786	2609.13				1602	0.44436	0.699869	33.3375	0.331324	0.299953	0.200029	2635.14				1602	0.440382	0.699611	33.336	0.331382	0.299887	0.200004	2595.29
1603	0.441512	0.699873	33.3358	0.330435	0.299492	0.200604	2613.4				1603	0.44245	0.699511	33.3376	0.331495	0.299978	0.200005	2612.56				1603	0.441592	0.699902	33.3516	0.331319	0.299874	0.200054	2607.69
1604	0.440539	0.699843	33.3716	0.330194	0.299421	0.200594	2615.31				1604	0.444593	0.699971	33.3482	0.331573	0.299955	0.200493	2654.14				1604	0.443003	0.699914	33.3407	0.331146	0.299947	0.200019	2653.89
1605	0.442148	0.69973	33.3606	0.330615	0.299299	0.200533	2610.71				1605	0.439663	0.699923	33.3378	0.331798	0.299981	0.200042	2615.26				1605	0.43736	0.699818	33.3369	0.331016	0.299961	0.200013	2601.51
1606	0.442789	0.699818	33.5458	0.331304	0.299025	0.200653	2605.87				1606	0.441074	0.699696	33.3432	0.331428	0.299987	0.2002	2625.09				1606	0.440791	0.69987	33.3361	0.330948	0.299908	0.200019	2591.77
1607	0.441781	0.699884	33.5305	0.331481	0.299217	0.201016	2599.3				1607	0.444815	0.699914	33.3598	0.331547	0.299959	0.200028	2621.7				1607	0.439972	0.699896	33.363	0.331005	0.299979	0.200323	2631.62
1608	0.444696	0.699543	33.3777	0.330822	0.299136	0.200864	2612.22				1608	0.442853	0.699986	33.345	0.331562	0.299955	0.200022	2609.28				1608	0.442513	0.699887	33.3357	0.33103	0.299846	0.200031	2638.4
1609	0.44259	0.699839	33.3445	0.330481	0.299005	0.201244	2628.51				1609	0.441635	0.699827	33.3554	0.331228	0.29991	0.200053	2628.15				1609	0.443266	0.699981	33.3333	0.330976	0.299668	0.200041	2605.18
1610	0.441381	0.699919	33.3554	0.331106	0.299147	0.201067	2606.38				1610	0.444742	0.699735	33.3529	0.331567	0.299831	0.200055	2626.15				1610	0.438087	0.699921	33.3405	0.330933	0.299902	0.200001	2599.81
1611	0.441964	0.699934	33.3892	0.33173	0.299285	0.200885	2605.19				1611	0.441145	0.699795	33.345	0.331334	0.299582	0.20017	2618.88				1611	0.443539	0.69994	33.3371	0.330948	0.299951	0.200015	2613.59
1612	0.440916	0.699666	33.3651	0.331515	0.299491	0.20066	2596.59				1612	0.440987	0.699615	33.3454	0.331219	0.299565	0.200098	2595.07				1612	0.442799	0.699903	33.3343	0.330929	0.299983	0.200005	2601.83
1613	0.439384	0.699788	33.3447	0.33061	0.299532	0.200706	2587.56				1613	0.441801	0.699928	33.3985	0.331393	0.299596	0.2	2598.6				1613	0.441225	0.699943	33.3466	0.330917	0.299996	0.200064	2625.17
1614	0.436527	0.699939	33.3534	0.330647	0.299628	0.200579	2627.71				1614	0.443085	0.699876	33.345	0.331334	0.299995	0.200025	2578.15				1614	0.441588	0.699256	33.3385	0.331116	0.299981	0.200165	2604
1615	0.439061	0.699962	33.372	0.330757	0.29958	0.200784	2584.78				1615	0.441462	0.699943	33.3347	0.3314	0.299987	0.200042	2604.42				1615	0.439933	0.699568	33.3495	0.331416	0.3	0.20024	2610.64
1616	0.439901	0.699834	33.4465	0.330163	0.299955	0.200363	2611.04				1616	0.438652	0.699722	33.3373	0.331222	0.299989	0.200158	2587.39				1616	0.440011	0.699916	33.3396	0.330991	0.299968	0.200472	2632.51
1617	0.43919	0.699607	33.4283	0.330009	0.299764	0.200139	2612.31				1617	0.442622	0.6999	33.3482	0.33135	0.29993	0.200069	2620.71				1617	0.443201	0.699909	33.3392	0.330947	0.299963	0.200011	2615.71
1618	0.437929	0.699748	33.4721	0.330053	0.299675	0.200255	2593.55				1618	0.442533	0.699601	33.3397	0.331352	0.299954	0.200027	2594.26				1618	0.443551	0.699929	33.3409	0.330977	0.299957	0.20005	2639.63
1619	0.440708	0.699922	33.4164	0.330352	0.299705	0.200344	2600.72				1619	0.44466	0.699812	33.345	0.331363	0.299958	0.20009	2638.23				1619	0.443079	0.69986	33.344	0.33128	0.299991	0.200066	2649.7
1620	0.439438	0.699855	33.4873	0.330078	0.299783	0.200188	2603.93				1620	0.445137	0.699936	33.3818	0.331506	0.299987	0.200046	2632.79				1620	0.442083	0.699999	33.3343	0.331192	0.299933	0.20002	2587.88
1621	0.439366	0.69988	33.4232	0.330603	0.29998	0.200284	2608.37				1621	0.440903	0.699896	33.4624	0.331482	0.299977	0.200159	2625.05				1621	0.440443	0.699987	33.3358	0.33115	0.299931	0.200002	2620.17
1622	0.439852	0.699799	33.418	0.33054	0.299969	0.20013	2615.42				1622	0.441995	0.699799	33.3377	0.331205	0.299892	0.200007	2586.62				1622	0.438266	0.699919	33.3334	0.331084	0.299999	0.200003	2613.59
1623	0.442058	0.699525	33.4137	0.330465	0.299931	0.200143	2614.9				1623	0.440212	0.699936	33.3611	0.331273	0.299783	0.200009	2619.62				1623	0.435156	0.699903	33.3352	0.330973	0.299999	0.200067	2572.7
1624	0.441704	0.699567	33.4032	0.332085	0.299838	0.200222	2622.45				1624	0.441276	0.699975	33.3605	0.331187	0.299749	0.200003	2605.55				1624	0.434721	0.699929	33.3528	0.331004	0.299983	0.20003	2584.72
1625	0.44104	0.699926	33.4012	0.333137	0.299996	0.200012	2610.85				1625	0.440968	0.699907	33.3873	0.33114	0.299354	0.200303	2586.54				1625	0.44239	0.699917	33.3405	0.330941	0.299968	0.200557	2607.08
1626	0.44076	0.699974	33.4116	0.332338	0.299998	0.200042	2585.8				1626	0.440676	0.699712	33.392	0.331167	0.299046	0.200009	2632.24				1626	0.443807	0.699585	33.3485	0.330931	0.299975	0.200015	2631.87
1627	0.44519	0.699861	33.391	0.330103	0.299918	0.200042	2622.2				1627	0.442966	0.699855	33.3813	0.331249	0.298991	0.200002	2602.89				1627	0.440318	0.699665	33.3514	0.330993	0.299762	0.200004	2621.64
1628	0.443954	0.699971	33.3809	0.330081	0.299987	0.2	2615.92				1628	0.439952	0.699812	33.3495	0.331307	0.299825	0.200087	2627.46				1628	0.44348	0.699903	33.4117	0.330998	0.299103	0.200019	2616.34
1629	0.444422	0.699928	33.3807	0.330019	0.299928	0.20002	2624.68				1629	0.43937	0.699859	33.3511	0.331183	0.299875	0.200008	2593.72				1629	0.440673	0.69996	33.3757	0.330955	0.29994	0.200083	2615.38
1630	0.442661	0.699717	33.3662	0.330044	0.29995	0.200025	2631.28				1630	0.441284	0.69996	33.3637	0.331131	0.299958	0.200002	2560.93				1630	0.442082	0.699857	33.336	0.33098	0.3	0.2	2630.41
1631	0.441181	0.699663	33.3612	0.330027	0.299996	0.200035	2622.97				1631	0.443909	0.699878	33.42	0.33134	0.299954	0.200051	2605.66				1631	0.443172	0.699872	33.3351	0.331732	0.299976	0.200174	2591.69
1632	0.440741	0.699974	33.3522	0.330026	0.299975	0.200087	2625.93				1632	0.440721	0.699937	33.3375	0.331242	0.299928	0.200002	2595.8				1632	0.442728	0.699925	33.3374	0.331334	0.299725	0.20004	2624.7
1633	0.43963	0.699938	33.3506	0.330183	0.3	0.200006	2643.35				1633	0.444733	0.69999	33.3413	0.331798	0.299678	0.200004	2603.75				1633	0.440199	0.699947	33.3381	0.331055	0.299877	0.200029	2610.34
1634	0.439684	0.699847	33.3825	0.330114	0.299985	0.200051	2578.03				1634	0.445036	0.699811	33.3385	0.331319	0.299709	0.200001	2617.32				1634	0.440837	0.69897	33.3383	0.331098	0.299556	0.200013	2616.13
1635	0.439625	0.699908	33.3973	0.330936	0.299971	0.200005	2559.55				1635	0.442805	0.69999	33.3443	0.331262	0.299633	0.200026	2613.86				1635	0.442	0.699059	33.3448	0.330968	0.299622	0.200022	2589.71
1636	0.439689	0.699934	33.3403	0.330138	0.299947	0.200004	2596.53				1636	0.44409	0.699878	33.4009	0.331327	0.299973	0.200213	2622.22				1636	0.441034	0.699958	33.3654	0.33104	0.299912	0.2	2608.02
1637	0.440465	0.699908	33.3549	0.330044	0.299976	0.20007	2635.71				1637	0.443661	0.699699	33.3359	0.331332	0.299901	0.200043	2631.15				1637	0.439356	0.699529	33.341	0.330969	0.299608	0.200006	2604.26
1638	0.440949	0.699844	33.3898	0.330005	0.299992	0.200037	2629.83				1638	0.442805	0.699887	33.3333	0.33143	0.299958	0.200085	2605.16				1638	0.443317	0.698248	33.3416	0.33094	0.299981	0.20004	2588.05
1639	0.442665	0.699969	33.4233	0.330026	0.299994	0.200399	2613.15				1639	0.439302	0.699933	33.346	0.331195	0.299941	0.200042	2627.85				1639	0.444223	0.699436	33.3483	0.330935	0.299963	0.200012	2632.06
1640	0.438	0.699876	33.4083	0.330082	0.299916	0.200305	2573.23				1640	0.442934	0.69994	33.3349	0.331359	0.299875	0.200043	2599.13				1640	0.442738	0.699536	33.3483	0.331027	0.299953	0.200086	2608.16
1641	0.441882	0.699397	33.3857	0.330531	0.299919	0.200272	2595.93				1641	0.438797	0.699875	33.3375	0.331442	0.299592	0.201019	2589.16				1641	0.442136	0.699925	33.3638	0.330906	0.299868	0.200008	2628.58
1642	0.441762	0.699925	33.3944	0.330276	0.299985	0.200417	2603.06				1642	0.442163	0.699782	33.349	0.332144	0.299979	0.201338	2601.8				1642	0.442492	0.699966	33.4704	0.33094	0.299983	0.200071	2598.78
1643	0.443523	0.699693	33.3815	0.330355	0.299837	0.2	2630.27				1643	0.44562	0.699669	33.3379	0.331617	0.299942	0.200013	2584.97				1643	0.443887	0.699959	33.3357	0.330961	0.299781	0.200005	2617.19
1644	0.44273	0.699941	33.3707	0.330513	0.299992	0.200076	2623.65				1644	0.446815	0.699921	33.347	0.331919	0.299927	0.200131	2642.09				1644	0.440271	0.699739	33.3457	0.330931	0.299942	0.200036	2603.35
1645	0.443833	0.699959	33.339	0.330852	0.299963	0.200038	2593.71				1645	0.446789	0.699833	33.3441	0.33162	0.299998	0.200009	2625.06				1645	0.443762	0.69924	33.3462	0.33094	0.2999	0.200027	2621.85
1646	0.441488	0.699874	33.3486	0.330579	0.299954	0.200001	2623.06				1646	0.446966	0.69974	33.4245	0.33175	0.299995	0.200025	2618.61				1646	0.442977	0.699141	33.3573	0.330986	0.299933	0.200094	2631.38
1647	0.444278	0.699641	33.3442	0.330115	0.299924	0.200008	2628.34				1647	0.446342	0.69984	33.4335	0.331691	0.299903	0.200108	2629.71				1647	0.440837	0.699882	33.353	0.331011	0.299989	0.200168	2614.45
1648	0.443173	0.699832	33.3362	0.330103	0.299607	0.200023	2618.52				1648	0.447605	0.699924	33.3498	0.332175	0.299977	0.200121	2648.63				1648	0.443338	0.69965	33.3911	0.331083	0.299998	0.200018	2628.54
1649	0.437924	0.699845	33.3337	0.330155	0.299938	0.200147	2634.84				1649	0.445884	0.69978	33.3454	0.331882	0.299991	0.200156	2591.55				1649	0.441458	0.699958	33.4773	0.331033	0.299985	0.200008	2622.29
1650	0.442769	0.699784	33.359	0.330071	0.299998	0.200553	2632.53				1650	0.444273	0.69982	33.3384	0.332039	0.299986	0.200171	2632.64				1650	0.443159	0.699911	33.4318	0.331222	0.299813	0.200013	2604.82
1651	0.441964	0.699907	33.3371	0.330053	0.299994	0.2	2626.49				1651	0.445384	0.699892	33.3339	0.331785	0.299972	0.200386	2622.89				1651	0.444218	0.699958	33.4641	0.332044	0.2998	0.200059	2629.97
1652	0.442185	0.699913	33.3495	0.33017	0.299957	0.200271	2630.59				1652	0.447824	0.699603	33.3525	0.331841	0.299795	0.200617	2610.08				1652	0.443531	0.699884	33.348	0.331805	0.299746	0.200016	2626.05
1653	0.442435	0.699645	33.3348	0.330001	0.299986	0.200761	2623.48				1653	0.446147	0.69956	33.3711	0.331992	0.299978	0.200183	2630.83				1653	0.441479	0.69996	33.3352	0.332584	0.299935	0.20003	2622.69
1654	0.443305	0.699484	33.3411	0.330006	0.299974	0.200954	2649.28				1654	0.445116	0.699648	33.4248	0.331987	0.299943	0.200087	2617.58				1654	0.443498	0.699598	33.3445	0.332877	0.299985	0.200017	2610.79
1655	0.442406	0.699877	33.3354	0.330057	0.299968	0.2	2619.38				1655	0.434363	0.699656	33.4507	0.331538	0.29997	0.200205	2630.89				1655	0.442172	0.699896	33.3368	0.333507	0.299968	0.200016	2641.52
1656	0.440224	0.699964	33.3364	0.330095	0.29994	0.200062	2619.73				1656	0.443509	0.69979	33.3414	0.331469	0.29998	0.200807	2613.53				1656	0.440771	0.69995	33.3351	0.333936	0.299998	0.200018	2644.26
1657	0.441668	0.699845	33.3475	0.330105	0.299964	0.200382	2625.13				1657	0.433027	0.699846	33.3342	0.331578	0.299971	0.200398	2619.64				1657	0.441836	0.699943	33.3378	0.332948	0.299981	0.200038	2598.93
1658	0.440677	0.699896	33.355	0.330026	0.299927	0.200029	2615.57				1658	0.441901	0.699875	33.3381	0.33151	0.29999	0.200965	2590.92				1658	0.442533	0.699575	33.3427	0.331674	0.299986	0.200012	2620.24
1659	0.441514	0.699952	33.3651	0.330135	0.299995	0.200056	2624.46				1659	0.446287	0.699813	33.3379	0.331487	0.299939	0.201175	2622.84				1659	0.443168	0.69936	33.3349	0.331341	0.299993	0.200058	2612.76
1660	0.442365	0.699936	33.3418	0.330005	0.299983	0.200181	2636.08				1660	0.446479	0.699887	33.3791	0.331596	0.29997	0.201477	2612.58				1660	0.442849	0.69959	33.3388	0.33119	0.29982	0.200036	2621.65
1661	0.440508	0.699941	33.3607	0.330031	0.299976	0.200144	2597.97				1661	0.447057	0.69946	33.3573	0.331742	0.29997	0.201406	2618.99				1661	0.440839	0.699915	33.3431	0.331034	0.299982	0.200001	2599.1
1662	0.442954	0.699805	33.4169	0.330051	0.299908	0.200698	2612.6				1662	0.446043	0.699438	33.3379	0.331957	0.299941	0.200305	2626.03				1662	0.441936	0.699445	33.3825	0.330924	0.299961	0.200062	2611.68
1663	0.438211	0.699862	33.3837	0.330059	0.299976	0.200113	2607.26				1663	0.445787	0.699531	33.338	0.331525	0.299993	0.201005	2623.57				1663	0.440548	0.699954	33.4532	0.330998	0.299989	0.200012	2617.08
1664	0.443248	0.699988	33.4117	0.33006	0.299935	0.200012	2600.58				1664	0.445433	0.699561	33.3416	0.331482	0.299973	0.200611	2628.18				1664	0.442072	0.699943	33.4862	0.331004	0.29998	0.200082	2585.3
1665	0.439928	0.699859	33.4684	0.330116	0.299935	0.200023	2621.65				1665	0.446602	0.699576	33.3429	0.331517	0.299952	0.200632	2630.44				1665	0.442435	0.699508	33.3979	0.330979	0.3	0.200065	2607.07
1666	0.442348	0.699767	33.5431	0.330028	0.299957	0.200009	2634.87				1666	0.444164	0.699488	33.3361	0.331422	0.299985	0.201189	2611.65				1666	0.443353	0.699666	33.379	0.330949	0.3	0.200246	2635.81
1667	0.443057	0.699709	33.4642	0.330007	0.299729	0.200008	2642.9				1667	0.445227	0.699493	33.3396	0.331341	0.299922	0.201907	2642.07				1667	0.442627	0.699929	33.4287	0.331021	0.299964	0.200005	2631.96
1668	0.443613	0.699976	33.4704	0.330049	0.299996	0.200021	2624.66				1668	0.445634	0.699803	33.3758	0.331416	0.299909	0.202912	2616.54				1668	0.442171	0.699957	33.3377	0.331571	0.3	0.200109	2618.14
1669	0.444078	0.699836	33.4826	0.33007	0.299936	0.20002	2617.13				1669	0.444113	0.699922	33.3826	0.331542	0.299935	0.20252	2614.84				1669	0.441985	0.69996	33.3384	0.330991	0.299986	0.200199	2583.8
1670	0.436601	0.699937	33.4027	0.330021	0.299918	0.200023	2625.77				1670	0.435905	0.699947	33.3338	0.33147	0.299987	0.201479	2614.92				1670	0.442167	0.69981	33.344	0.330906	0.3	0.200022	2613.25
1671	0.439628	0.699866	33.3905	0.330041	0.3	0.200003	2608.5				1671	0.439942	0.699996	33.3454	0.331461	0.299977	0.200758	2620.91				1671	0.442431	0.699671	33.3501	0.330847	0.299974	0.200024	2609.87
1672	0.438829	0.699963	33.4086	0.330174	0.299978	0.200061	2638.38				1672	0.438334	0.699921	33.3439	0.331562	0.299972	0.200006	2634.74				1672	0.440666	0.699206	33.4058	0.330785	0.299943	0.200439	2614.05
1673	0.442883	0.699931	33.443	0.330071	0.299912	0.200259	2625.98				1673	0.440231	0.699739	33.3472	0.331434	0.299951	0.200051	2573.42				1673	0.441559	0.699839	33.3338	0.330797	0.3	0.20003	2616.16
1674	0.438989	0.699936	33.3837	0.330835	0.299868	0.200001	2610.29				1674	0.441698	0.699785	33.3463	0.331432	0.299983	0.20006	2578.09				1674	0.44006	0.699983	33.3365	0.330823	0.29997	0.200011	2597.95
1675	0.436154	0.699985	33.411	0.330086	0.3	0.200046	2633.72				1675	0.444051	0.699989	33.3396	0.331472	0.299937	0.20003	2648.22				1675	0.440823	0.699894	33.3404	0.330996	0.299876	0.200165	2631.06
1676	0.438405	0.699916	33.4243	0.330231	0.3	0.200115	2614.59				1676	0.432615	0.699901	33.3377	0.331399	0.29997	0.200196	2607.08				1676	0.441118	0.699955	33.3366	0.331123	0.29997	0.200021	2622.87
1677	0.444227	0.699742	33.465	0.330447	0.299995	0.200039	2603.46				1677	0.436001	0.699659	33.3355	0.331371	0.29999	0.200361	2595.44				1677	0.438984	0.699777	33.3654	0.331106	0.299836	0.200006	2599.56
1678	0.442389	0.699773	33.448	0.330626	0.3	0.2	2617.85				1678	0.440248	0.69996	33.3372	0.331346	0.29994	0.200097	2594.22				1678	0.44174	0.699863	33.3392	0.331575	0.299626	0.200075	2622.46
1679	0.443046	0.699133	33.428	0.330033	0.299994	0.200123	2613.51				1679	0.439553	0.699962	33.3411	0.331819	0.29994	0.200136	2621.65				1679	0.439033	0.699937	33.3596	0.333257	0.299956	0.200716	2628.29
1680	0.441472	0.699073	33.4011	0.330083	0.29998	0.200409	2600.58				1680	0.439442	0.699988	33.3402	0.332419	0.299905	0.200036	2619.53				1680	0.434087	0.699944	33.3411	0.335074	0.299938	0.201228	2604.06
1681	0.443477	0.699544	33.366	0.330047	0.299998	0.200324	2608.67				1681	0.440221	0.699954	33.3363	0.332129	0.299958	0.200151	2634.2				1681	0.441738	0.699917	33.3344	0.332605	0.299999	0.20001	2605.49
1682	0.438884	0.699808	33.3683	0.330001	0.299965	0.200907	2598.67				1682	0.441719	0.699888	33.3421	0.332431	0.299787	0.200048	2581.18				1682	0.441672	0.699685	33.3354	0.332546	0.299967	0.200053	2594.15
1683	0.437797	0.699663	33.3834	0.330014	0.299959	0.201354	2608.4				1683	0.433326	0.699797	33.3769	0.333567	0.299924	0.200011	2626.51				1683	0.440758	0.699899	33.3476	0.332274	0.3	0.200161	2616.22
1684	0.441961	0.699833	33.3592	0.3305	0.299757	0.200075	2620.79				1684	0.441079	0.699944	33.4117	0.333971	0.299976	0.200022	2532.03				1684	0.442949	0.699887	33.3378	0.331645	0.3	0.200532	2623.56
1685	0.44158	0.699985	33.3837	0.330013	0.299881	0.200377	2622.87				1685	0.439708	0.699967	33.3425	0.333105	0.299973	0.200256	2609.46				1685	0.441674	0.699979	33.3378	0.331916	0.299986	0.200003	2616.45
1686	0.442431	0.69985	33.377	0.330019	0.299948	0.200934	2632.06				1686	0.439493	0.699954	33.3428	0.333674	0.299942	0.2	2586.53				1686	0.442463	0.699871	33.3346	0.331175	0.29987	0.200051	2615.12
1687	0.444488	0.699279	33.3857	0.330069	0.299948	0.200442	2615.39				1687	0.442697	0.699905	33.3362	0.332923	0.299976	0.200037	2578.11				1687	0.439413	0.699273	33.3415	0.33097	0.299979	0.200131	2625.67
1688	0.436533	0.699902	33.3909	0.330137	0.299903	0.200005	2627.53				1688	0.443132	0.699621	33.34	0.333067	0.299879	0.200105	2611.7				1688	0.439989	0.699968	33.3386	0.33096	0.299915	0.200013	2646.14
1689	0.443414	0.699897	33.4063	0.330109	0.299997	0.200009	2583.14				1689	0.443826	0.69992	33.3961	0.332	0.299915	0.200167	2617.33				1689	0.443245	0.699874	33.3449	0.330966	0.299898	0.20002	2629.56
1690	0.441115	0.699954	33.4054	0.330246	0.299989	0.200042	2635.22				1690	0.44677	0.69997	33.441	0.331577	0.29999	0.201487	2598.63				1690	0.441607	0.699239	33.357	0.331046	0.299839	0.200051	2586.27
1691	0.443396	0.699985	33.3638	0.330439	0.299983	0.20004	2658.57				1691	0.445075	0.699931	33.3784	0.331673	0.299695	0.20002	2623.2				1691	0.438772	0.698683	33.3551	0.331188	0.299892	0.200235	2616.56
1692	0.441508	0.699896	33.3667	0.330444	0.3	0.20011	2629.66				1692	0.444003	0.699917	33.3374	0.331619	0.29994	0.200024	2633.91				1692	0.43887	0.69994	33.3358	0.331164	0.299968	0.200037	2620.95
1693	0.441551	0.699967	33.3546	0.330597	0.299989	0.200038	2592.12				1693	0.445847	0.699974	33.3364	0.33159	0.299966	0.200084	2646.8				1693	0.44069	0.699884	33.3398	0.331637	0.3	0.200404	2602.16
1694	0.445424	0.699916	33.3492	0.330806	0.299953	0.200152	2623.13				1694	0.445455	0.699936	33.3406	0.331721	0.299968	0.200011	2646.69				1694	0.443171	0.699995	33.3407	0.331017	0.299934	0.200051	2637.71
1695	0.442688	0.699936	33.3738	0.330095	0.299881	0.200014	2637.27				1695	0.443349	0.699888	33.3475	0.331956	0.299997	0.200011	2620.95				1695	0.441379	0.699901	33.3349	0.331269	0.299837	0.200004	2614.5
1696	0.441584	0.699532	33.3977	0.330071	0.299922	0.200017	2596.56				1696	0.442707	0.699306	33.3723	0.331816	0.29995	0.200139	2631.88				1696	0.440404	0.699906	33.3623	0.331261	0.299911	0.200016	2618.25
1697	0.444708	0.699756	33.414	0.33	0.299965	0.20017	2597.13				1697	0.44438	0.699957	33.4307	0.331971	0.299963	0.200322	2625.33				1697	0.440827	0.69994	33.3777	0.33103	0.299992	0.200008	2627.62
1698	0.441388	0.699937	33.3993	0.330055	0.299974	0.20043	2667.06				1698	0.437367	0.699931	33.3566	0.331667	0.299609	0.200238	2623.31				1698	0.442119	0.699607	33.3696	0.331008	0.299964	0.200022	2601.25
1699	0.43982	0.69987	33.417	0.330034	0.299887	0.200295	2617.05				1699	0.440041	0.699952	33.3477	0.331861	0.299967	0.2006	2614.91				1699	0.443042	0.699566	33.3504	0.330971	0.299977	0.200091	2619.13
1700	0.443012	0.699918	33.4354	0.330096	0.299992	0.200044	2648.78				1700	0.44135	0.699963	33.334	0.331655	0.299955	0.2006	2595.54				1700	0.440659	0.699904	33.3707	0.331044	0.299999	0.200244	2600.42
1701	0.442861	0.69986	33.5334	0.330545	0.3	0.200063	2616.15				1701	0.441089	0.699947	33.3388	0.331582	0.299929	0.200969	2599.8				1701	0.441918	0.699953	33.3392	0.330992	0.299994	0.20005	2607.39
1702	0.44246	0.69993	33.4717	0.330034	0.299958	0.200116	2621.12				1702	0.442948	0.69991	33.3424	0.331643	0.299993	0.200803	2607.93				1702	0.44056	0.699826	33.361	0.330985	0.299921	0.20002	2616.37
1703	0.440398	0.699762	33.3643	0.33004	0.299965	0.200029	2611.45				1703	0.439265	0.699845	33.3578	0.331781	0.299991	0.200023	2629.06				1703	0.440806	0.699962	33.3959	0.331287	0.299929	0.200102	2634.37
1704	0.44343	0.699951	33.3791	0.331098	0.299969	0.20001	2613.21				1704	0.438346	0.699555	33.4035	0.331645	0.299999	0.20006	2636.74				1704	0.443292	0.699897	33.3867	0.330992	0.299929	0.200045	2638.7
1705	0.44326	0.699971	33.3613	0.33205	0.299984	0.200299	2638.69				1705	0.435906	0.699923	33.3372	0.33161	0.299964	0.200033	2597.51				1705	0.443264	0.699993	33.4544	0.330949	0.299998	0.200004	2632.09
1706	0.441899	0.699861	33.4104	0.331078	0.299984	0.200017	2624.2				1706	0.439235	0.699991	33.3368	0.331617	0.3	0.200062	2566.71				1706	0.442683	0.699985	33.3948	0.33104	0.299993	0.200007	2598.47
1707	0.437863	0.699542	33.3426	0.33013	0.299998	0.200102	2631.9				1707	0.440513	0.699531	33.348	0.33159	0.299986	0.200376	2587.17				1707	0.443016	0.699881	33.3756	0.331142	0.299961	0.200058	2646.11
1708	0.439894	0.699995	33.3545	0.330025	0.299906	0.200002	2637.76				1708	0.440135	0.698859	33.3431	0.331636	0.299927	0.200533	2589.92				1708	0.441149	0.699837	33.4412	0.331039	0.299978	0.200016	2612.85
1709	0.439239	0.699981	33.3538	0.330027	0.3	0.200005	2597.01				1709	0.441579	0.699267	33.3582	0.331895	0.299718	0.200016	2606.68				1709	0.441434	0.699806	33.3915	0.331003	0.299957	0.200073	2609.43
1710	0.442191	0.699936	33.3836	0.330009	0.299983	0.200013	2624.72				1710	0.440514	0.699586	33.379	0.331578	0.3	0.200024	2619.63				1710	0.443105	0.699929	33.3343	0.331139	0.299965	0.200064	2604.69
1711	0.443753	0.699494	33.3831	0.330111	0.299924	0.200006	2636.13				1711	0.442007	0.69925	33.3622	0.331485	0.3	0.200104	2595.29				1711	0.442431	0.699916	33.3384	0.331052	0.299991	0.200062	2626.04
1712	0.443264	0.699875	33.3678	0.330017	0.29983	0.200118	2600.76				1712	0.442672	0.699809	33.4128	0.331585	0.299969	0.200017	2634.64				1712	0.441827	0.699935	33.34	0.33112	0.299892	0.20033	2608.32
1713	0.441495	0.699864	33.3615	0.330106	0.299935	0.200012	2621.59				1713	0.44154	0.699589	33.4293	0.331472	0.299952	0.200005	2628.08				1713	0.440017	0.699881	33.3569	0.331266	0.299916	0.200841	2618.33
1714	0.441544	0.699343	33.402	0.330176	0.299978	0.200024	2604.38				1714	0.441069	0.699684	33.4271	0.331517	0.29956	0.200128	2594.33				1714	0.441673	0.699988	33.3653	0.331235	0.299977	0.200124	2598.08
1715	0.44125	0.698329	33.6056	0.330044	0.299887	0.20014	2612.76				1715	0.443323	0.699745	33.3397	0.331611	0.3	0.200124	2614.12				1715	0.441014	0.699832	33.3562	0.331412	0.299969	0.200238	2625.78
1716	0.44174	0.698373	33.6231	0.330084	0.299957	0.200113	2569.98				1716	0.442361	0.698984	33.3613	0.331646	0.3	0.200081	2630.63				1716	0.439097	0.699777	33.3348	0.331361	0.299993	0.200029	2607.43
1717	0.437403	0.699493	33.5163	0.330099	0.299994	0.20002	2632.95				1717	0.443064	0.699457	33.3369	0.331764	0.29999	0.200433	2625.59				1717	0.43943	0.69989	33.3395	0.331443	0.299953	0.200002	2631.96
1718	0.440366	0.698309	33.5921	0.330029	0.299951	0.20001	2584.76				1718	0.438233	0.699392	33.3407	0.331805	0.299957	0.200099	2639.58				1718	0.443044	0.699936	33.3426	0.331642	0.3	0.200012	2623.82
1719	0.438747	0.699147	33.5548	0.330082	0.299987	0.20002	2631.56				1719	0.442601	0.699675	33.3733	0.332178	0.299972	0.200014	2605.88				1719	0.438801	0.699893	33.3473	0.331348	0.299931	0.200029	2615.18
1720	0.440318	0.69939	33.5588	0.330001	0.299982	0.200039	2621				1720	0.443048	0.699536	33.3626	0.332739	0.299862	0.200019	2621.07				1720	0.443132	0.699913	33.3659	0.331257	0.299968	0.200055	2584.84
1721	0.439942	0.69933	33.5109	0.330018	0.299705	0.200038	2628.09				1721	0.441783	0.699625	33.3756	0.332776	0.299971	0.200022	2620.33				1721	0.4403	0.699882	33.366	0.331117	0.299997	0.200019	2654.32
1722	0.443474	0.699837	33.4308	0.330003	0.299996	0.200007	2629.52				1722	0.443339	0.699465	33.387	0.332593	0.29997	0.2	2633.33				1722	0.443611	0.699876	33.4401	0.331185	0.299937	0.200021	2618.48
1723	0.441876	0.69987	33.4092	0.330144	0.299823	0.200036	2607.48				1723	0.442005	0.698895	33.3905	0.332729	0.299899	0.200086	2641.38				1723	0.441914	0.699867	33.3474	0.330961	0.299987	0.200045	2607.9
1724	0.440221	0.699568	33.359	0.330056	0.299975	0.200011	2620.92				1724	0.439456	0.699212	33.3359	0.332976	0.299817	0.200005	2608.86				1724	0.441472	0.699971	33.355	0.331086	0.299946	0.20013	2625.04
1725	0.439078	0.699927	33.3535	0.330112	0.299959	0.200012	2614.4				1725	0.438698	0.699244	33.3366	0.332272	0.299977	0.200039	2597.59				1725	0.4404	0.699873	33.3389	0.330984	0.299703	0.200311	2620.03
1726	0.437925	0.699947	33.3375	0.330186	0.29917	0.200307	2599				1726	0.441896	0.69843	33.336	0.333363	0.299989	0.200071	2592.67				1726	0.442733	0.699967	33.3334	0.330994	0.299882	0.200185	2617.91
1727	0.44155	0.699892	33.4153	0.330016	0.299527	0.200251	2578.58				1727	0.441016	0.698277	33.3419	0.333245	0.299922	0.20015	2598.08				1727	0.442631	0.699419	33.3382	0.331093	0.299986	0.200168	2637.21
1728	0.443605	0.699694	33.354	0.330033	0.299708	0.200504	2591.65				1728	0.439901	0.698546	33.3363	0.332563	0.29999	0.200011	2565.67				1728	0.441062	0.699404	33.3337	0.330962	0.299917	0.200064	2632.35
1729	0.442358	0.699863	33.3444	0.330037	0.299988	0.200673	2638.36				1729	0.442049	0.699134	33.3356	0.332155	0.299977	0.200019	2602.72				1729	0.441832	0.699936	33.3363	0.330989	0.29994	0.20001	2618.43
1730	0.44031	0.69994	33.3434	0.330061	0.299873	0.202681	2621.94				1730	0.444089	0.699311	33.35	0.332074	0.299894	0.200108	2593.19				1730	0.437138	0.699955	33.3367	0.33094	0.299886	0.200005	2604.77
1731	0.4412	0.699997	33.3355	0.330019	0.299982	0.200808	2600.03				1731	0.442585	0.698607	33.3381	0.332287	0.29975	0.200085	2617.27				1731	0.437514	0.699859	33.3419	0.330963	0.299934	0.200018	2619.95
1732	0.443342	0.699968	33.3876	0.330004	0.299934	0.200005	2648.67				1732	0.444469	0.699857	33.3342	0.331966	0.298998	0.200021	2609.2				1732	0.440419	0.699916	33.3769	0.331037	0.29997	0.200004	2642.63
1733	0.441844	0.699937	33.339	0.330052	0.29998	0.200012	2642.76				1733	0.446643	0.699977	33.3376	0.331998	0.299964	0.20009	2612				1733	0.438224	0.699779	33.3519	0.33145	0.3	0.200011	2587.94
1734	0.440459	0.699982	33.3347	0.330056	0.299971	0.200017	2605.48				1734	0.443231	0.699934	33.3365	0.331542	0.299726	0.200011	2635.31				1734	0.442787	0.699982	33.3743	0.331469	0.299934	0.200159	2563.25
1735	0.443926	0.699895	33.3408	0.330014	0.299999	0.2	2605.12				1735	0.445126	0.699904	33.3357	0.331465	0.299965	0.200005	2611.45				1735	0.437491	0.69993	33.3341	0.330984	0.299977	0.200014	2615.55
1736	0.442643	0.699922	33.3357	0.330056	0.299854	0.2	2592.75				1736	0.444398	0.699775	33.3428	0.331126	0.299894	0.20003	2647.56				1736	0.439525	0.699958	33.3373	0.330962	0.299954	0.20004	2591.56
1737	0.44346	0.699911	33.3358	0.33	0.299861	0.200069	2611.77				1737	0.443381	0.69989	33.3609	0.331313	0.299946	0.200104	2639.97				1737	0.442892	0.699916	33.3605	0.33099	0.299936	0.200027	2655.24
1738	0.443726	0.699244	33.3343	0.330164	0.299945	0.200123	2618.45				1738	0.444601	0.699873	33.3352	0.331369	0.299985	0.200112	2611.09				1738	0.442722	0.699643	33.3353	0.331021	0.29995	0.200164	2613.73
1739	0.438614	0.699303	33.3372	0.330024	0.29961	0.200362	2608.23				1739	0.438495	0.6995	33.3357	0.331057	0.299959	0.200158	2585.19				1739	0.440447	0.699766	33.3933	0.330931	0.29984	0.200017	2635.36
1740	0.442175	0.699765	33.338	0.330115	0.299952	0.200365	2626.67				1740	0.445685	0.699973	33.3381	0.330946	0.299986	0.200077	2597.31				1740	0.436213	0.699973	33.6523	0.331016	0.299935	0.200032	2609.25
1741	0.44204	0.699703	33.3464	0.330072	0.3	0.200881	2620.96				1741	0.443072	0.699752	33.3357	0.330694	0.299943	0.20002	2611.27				1741	0.442849	0.699944	33.5305	0.33108	0.299889	0.200032	2604.16
1742	0.439311	0.699444	33.4131	0.330052	0.299975	0.200323	2586.12				1742	0.443858	0.699974	33.3566	0.330569	0.29973	0.200192	2623.96				1742	0.440506	0.699981	33.3742	0.330974	0.299986	0.200052	2595.96
1743	0.440233	0.699137	33.488	0.330058	0.299776	0.200109	2596.34				1743	0.442651	0.699956	33.3397	0.330603	0.299962	0.2	2626.67				1743	0.442506	0.69987	33.4255	0.330881	0.299991	0.200043	2622.71
1744	0.44149	0.698692	33.3564	0.330027	0.299875	0.200459	2607.23				1744	0.444707	0.699863	33.3407	0.330577	0.299967	0.200004	2592.97				1744	0.441948	0.699866	33.4278	0.33087	0.299972	0.200043	2555.25
1745	0.443601	0.699313	33.358	0.330021	0.299844	0.200518	2620.61				1745	0.443239	0.699977	33.3374	0.330471	0.299951	0.200034	2633.67				1745	0.442284	0.699982	33.5607	0.330821	0.299925	0.200061	2593.43
1746	0.441763	0.699476	33.3395	0.330006	0.299885	0.200498	2631.82				1746	0.443813	0.69998	33.3352	0.330341	0.29997	0.200013	2621.72				1746	0.44226	0.699633	33.6013	0.330835	0.299916	0.200029	2599.99
1747	0.438822	0.699282	33.3388	0.330123	0.299999	0.2	2607.57				1747	0.443122	0.699754	33.3341	0.33038	0.299944	0.200047	2646.55				1747	0.441067	0.699054	33.6779	0.330798	0.299892	0.200005	2615.92
1748	0.439932	0.699237	33.3488	0.330048	0.299986	0.200024	2624.39				1748	0.442373	0.699902	33.3366	0.330514	0.299906	0.200482	2617.04				1748	0.441554	0.699591	33.8218	0.330939	0.299995	0.200058	2607.79
1749	0.438309	0.6985	33.3665	0.330022	0.299953	0.200009	2620.62				1749	0.444479	0.699887	33.3445	0.330539	0.299938	0.200146	2591.83				1749	0.437503	0.699853	33.4057	0.331291	0.299943	0.200014	2590.48
1750	0.438134	0.699718	33.3936	0.330014	0.299848	0.20004	2580.76				1750	0.444347	0.699983	33.3473	0.330705	0.299982	0.200072	2632.27				1750	0.437666	0.699445	33.5509	0.33097	0.299936	0.20001	2612.28
1751	0.437802	0.699839	33.5029	0.3304	0.299992	0.200051	2586.96				1751	0.441138	0.699881	33.3485	0.330771	0.299986	0.200008	2638.53				1751	0.440231	0.699507	33.4858	0.330853	0.299955	0.200077	2618.09
1752	0.437722	0.699707	33.7312	0.330003	0.299941	0.20001	2611.6				1752	0.442614	0.699695	33.3385	0.330749	0.299921	0.200208	2602.11				1752	0.443307	0.699616	33.4831	0.330956	0.299903	0.200029	2595.95
1753	0.435193	0.699251	33.8932	0.33007	0.299891	0.200006	2623.41				1753	0.44313	0.699979	33.3404	0.330351	0.299882	0.200005	2602.44				1753	0.440874	0.699354	33.3708	0.331566	0.299978	0.200031	2608.98
1754	0.441359	0.698967	33.7606	0.330291	0.299486	0.200005	2585.4				1754	0.442203	0.699969	33.3441	0.330605	0.299501	0.200247	2625.67				1754	0.441664	0.699941	33.339	0.332506	0.299914	0.200158	2622.58
1755	0.438976	0.699798	33.7845	0.330012	0.299988	0.200006	2627.43				1755	0.441547	0.699821	33.3362	0.330605	0.299413	0.200003	2610.83				1755	0.443246	0.699759	33.3464	0.333136	0.299993	0.20003	2613.31
1756	0.436488	0.699786	33.6001	0.330045	0.299987	0.200014	2609.74				1756	0.442692	0.699702	33.3496	0.330759	0.299923	0.200016	2576.15				1756	0.437327	0.699709	33.3367	0.331954	0.299925	0.200049	2624.53
1757	0.438749	0.699423	33.6316	0.330133	0.3	0.20006	2587.97				1757	0.442324	0.699775	33.3413	0.331105	0.299991	0.200023	2637.82				1757	0.440249	0.699708	33.3333	0.33168	0.299573	0.20012	2604.26
1758	0.439275	0.699843	33.5821	0.330017	0.299962	0.200304	2579.31				1758	0.444919	0.69988	33.3514	0.331379	0.299966	0.200082	2619.19				1758	0.44022	0.699725	33.3443	0.330861	0.29986	0.20015	2619.01
1759	0.437364	0.699392	33.8158	0.330045	0.3	0.200018	2593.19				1759	0.44223	0.699979	33.336	0.332251	0.299956	0.200146	2604.83				1759	0.440083	0.699816	33.3386	0.330919	0.299976	0.200197	2606.43
1760	0.435201	0.699931	33.7607	0.330055	0.299985	0.200172	2578.68				1760	0.444563	0.699974	33.3381	0.331453	0.299931	0.200085	2572.05				1760	0.440321	0.699954	33.3403	0.331051	0.299963	0.200308	2613.36
1761	0.437211	0.699355	33.7087	0.330104	0.299934	0.200146	2593.35				1761	0.444681	0.69995	33.3338	0.331765	0.299802	0.200304	2627.4				1761	0.441916	0.699926	33.3402	0.331087	0.299913	0.200674	2627.32
1762	0.434327	0.699189	33.6676	0.33	0.299967	0.2	2584.36				1762	0.440444	0.699871	33.336	0.331491	0.299812	0.200019	2616.96				1762	0.439668	0.699858	33.3418	0.331083	0.299983	0.202282	2615.87
1763	0.4307	0.699797	33.6737	0.33018	0.299989	0.200058	2542.22				1763	0.443501	0.69999	33.3362	0.331307	0.299932	0.200231	2602.95				1763	0.436734	0.699762	33.3357	0.331032	0.299989	0.202311	2595.84
1764	0.430813	0.69985	33.5483	0.330072	0.299877	0.200003	2557.87				1764	0.443752	0.699939	33.3358	0.331256	0.299939	0.200627	2613.24				1764	0.434424	0.699847	33.3338	0.331007	0.299975	0.201625	2566.89
1765	0.439609	0.699964	33.5807	0.330155	0.299811	0.200033	2585.94				1765	0.444122	0.69978	33.3391	0.330841	0.299982	0.200583	2623.6				1765	0.430484	0.699998	33.3363	0.331073	0.299864	0.202003	2551.47
1766	0.439943	0.699797	33.9254	0.330216	0.299993	0.20001	2628.75				1766	0.44324	0.699918	33.3484	0.330199	0.299974	0.200288	2630.7				1766	0.434901	0.699777	33.3351	0.331178	0.299873	0.202301	2546.85
1767	0.443069	0.699922	34.0336	0.330582	0.299965	0.200015	2591.89				1767	0.442573	0.699976	33.3639	0.330252	0.299997	0.200149	2640.34				1767	0.437831	0.699612	33.336	0.331041	0.299954	0.201624	2557.06
1768	0.443579	0.699847	33.8815	0.33038	0.299981	0.200075	2619.2				1768	0.442846	0.699991	33.3631	0.330351	0.299972	0.200008	2619.45				1768	0.439892	0.699687	33.3914	0.331156	0.299989	0.201911	2602.69
1769	0.443117	0.69979	33.8779	0.330472	0.299938	0.200314	2614.89				1769	0.436877	0.699959	33.3653	0.330461	0.299961	0.200069	2631.2				1769	0.440958	0.699947	33.3936	0.331113	0.299981	0.201644	2598.4
1770	0.434769	0.699667	33.3336	0.330074	0.299956	0.200023	2609.84				1770	0.443671	0.699974	33.3426	0.330494	0.299921	0.200399	2613.64				1770	0.440859	0.699805	33.368	0.331144	0.299866	0.201827	2600.95
1771	0.436051	0.699876	33.3373	0.330165	0.299973	0.200032	2581.27				1771	0.443309	0.699731	33.3391	0.330461	0.299949	0.200002	2618.89				1771	0.441718	0.699767	33.3667	0.331131	0.299918	0.201628	2620.45
1772	0.432182	0.699905	33.3437	0.33024	0.29997	0.200026	2594.45				1772	0.440605	0.699304	33.3395	0.330348	0.299969	0.200074	2644.52				1772	0.441062	0.699933	33.3649	0.331116	0.299985	0.201821	2607.97
1773	0.440117	0.699986	33.3431	0.330175	0.299995	0.2	2606.06				1773	0.439234	0.69992	33.3412	0.33035	0.299961	0.20003	2604.95				1773	0.440665	0.699563	33.3587	0.331174	0.299949	0.201932	2599.52
1774	0.441794	0.699933	33.3445	0.330332	0.299964	0.200043	2616.64				1774	0.439645	0.6996	33.3621	0.330981	0.299919	0.200035	2609.26				1774	0.43848	0.699946	33.3524	0.331097	0.299891	0.200974	2612.55
1775	0.443057	0.699911	33.3361	0.33022	0.299916	0.200007	2634.64				1775	0.440357	0.699816	33.3501	0.330678	0.299612	0.200038	2624.22				1775	0.438268	0.69981	33.3464	0.330938	0.299972	0.200428	2610.17
1776	0.441927	0.699743	33.3349	0.330265	0.299947	0.200091	2616.79				1776	0.437467	0.699934	33.3337	0.331355	0.299442	0.200319	2586.71				1776	0.443426	0.699963	33.3414	0.330949	0.299943	0.200024	2589.35
1777	0.439971	0.699579	33.3375	0.330536	0.299922	0.200227	2619.34				1777	0.440655	0.699958	33.3399	0.330182	0.3	0.20014	2603.03				1777	0.442189	0.699834	33.338	0.331079	0.299971	0.200078	2648.96
1778	0.440761	0.699952	33.339	0.330599	0.299929	0.200189	2615.74				1778	0.440748	0.699894	33.3352	0.330063	0.299941	0.200139	2614.43				1778	0.441906	0.69997	33.3384	0.330932	0.299949	0.200525	2628.93
1779	0.439484	0.699636	33.3435	0.330581	0.299923	0.200095	2586.3				1779	0.441308	0.699912	33.3624	0.3302	0.299964	0.200251	2570.84				1779	0.441832	0.699976	33.3539	0.330957	0.299936	0.200808	2594.94
1780	0.43601	0.699829	33.3862	0.330646	0.299933	0.200166	2602.51				1780	0.440533	0.699963	33.53	0.330035	0.299968	0.20036	2598.43				1780	0.441597	0.699898	33.3468	0.330974	0.299908	0.200613	2612.97
1781	0.439374	0.699816	33.4678	0.330465	0.299947	0.200023	2611.23				1781	0.444217	0.699983	33.3357	0.33002	0.29998	0.200305	2636.34				1781	0.443648	0.699979	33.3613	0.331007	0.299932	0.201454	2645.64
1782	0.439828	0.699962	33.4443	0.330799	0.299891	0.200032	2594.12				1782	0.442982	0.699936	33.3397	0.330078	0.299986	0.200537	2624.69				1782	0.441306	0.699826	33.3623	0.331008	0.299968	0.200848	2633.87
1783	0.441741	0.699306	33.3802	0.330548	0.299936	0.200079	2604.59				1783	0.442862	0.699941	33.3364	0.33004	0.299886	0.200267	2627.29				1783	0.441021	0.699776	33.3401	0.33114	0.299979	0.200021	2628.87
1784	0.442985	0.699973	33.4329	0.330827	0.299987	0.200029	2609.7				1784	0.441412	0.699887	33.34	0.330185	0.299979	0.200095	2615.33				1784	0.440561	0.699926	33.3479	0.330939	0.299912	0.200017	2614.08
1785	0.444896	0.699354	33.3673	0.330994	0.299884	0.200139	2567.68				1785	0.443046	0.699971	33.3446	0.330228	0.299813	0.200222	2642.39				1785	0.441902	0.69975	33.3615	0.330959	0.299972	0.200001	2612.69
1786	0.446146	0.699823	33.3833	0.331023	0.299984	0.200017	2616.3				1786	0.442014	0.699817	33.3368	0.330437	0.299935	0.201054	2626.41				1786	0.442878	0.699837	33.355	0.33095	0.299958	0.200014	2615.21
1787	0.447064	0.699934	33.3372	0.331074	0.299997	0.200017	2602.82				1787	0.440459	0.699924	33.3353	0.330878	0.299998	0.200119	2615.13				1787	0.436304	0.699826	33.3442	0.330961	0.299993	0.200024	2604.89
1788	0.446157	0.699738	33.3661	0.330866	0.299976	0.200108	2630.95				1788	0.441616	0.699963	33.3349	0.331467	0.299892	0.200023	2586.85				1788	0.444085	0.699716	33.3489	0.331022	0.299761	0.2	2622.59
1789	0.446218	0.699941	33.3346	0.330939	0.299981	0.20003	2633.05				1789	0.437336	0.699907	33.3393	0.331026	0.299993	0.200046	2634.94				1789	0.441071	0.699723	33.3483	0.330933	0.299981	0.200035	2622.32
1790	0.444143	0.699932	33.3395	0.330685	0.299959	0.200035	2604.74				1790	0.440931	0.69973	33.3425	0.330696	0.299967	0.200031	2587.07				1790	0.441092	0.699992	33.3365	0.330967	0.299945	0.200015	2639.61
1791	0.444946	0.699941	33.3379	0.330812	0.299947	0.200091	2620.6				1791	0.439701	0.699794	33.3381	0.330788	0.29999	0.200014	2619.49				1791	0.442589	0.699931	33.3682	0.330949	0.299857	0.20006	2615.98
1792	0.444132	0.69955	33.3381	0.330633	0.299927	0.200025	2645.68				1792	0.440507	0.699875	33.3595	0.330704	0.3	0.200075	2614.14				1792	0.437444	0.699942	33.3915	0.330988	0.299993	0.20001	2595.63
1793	0.443974	0.699996	33.34	0.330727	0.299954	0.20003	2622.38				1793	0.440365	0.699843	33.3385	0.330359	0.299941	0.200093	2572.17				1793	0.443117	0.699828	33.3831	0.331023	0.299939	0.200013	2640.49
1794	0.443093	0.699961	33.3343	0.330645	0.299941	0.200051	2619.28				1794	0.441607	0.699895	33.335	0.330398	0.299981	0.200075	2596.81				1794	0.442755	0.699946	33.4237	0.33094	0.299985	0.200048	2631.37
1795	0.442923	0.699864	33.3424	0.330961	0.299993	0.200016	2600.75				1795	0.437119	0.699889	33.3365	0.33031	0.299961	0.200033	2638.48				1795	0.443031	0.699916	33.4575	0.330907	0.299904	0.200107	2606.72
1796	0.438702	0.699737	33.3401	0.330483	0.299952	0.2	2631.2				1796	0.442209	0.699916	33.337	0.330389	0.299984	0.200384	2636.51				1796	0.442023	0.699816	33.4996	0.330917	0.299866	0.200014	2602.91
1797	0.442131	0.699843	33.3372	0.330479	0.299929	0.200052	2590.55				1797	0.441128	0.699757	33.3381	0.330388	0.299989	0.20056	2602.21				1797	0.440817	0.699524	33.3351	0.330936	0.29999	0.20009	2622.9
1798	0.445769	0.699976	33.3364	0.330619	0.299966	0.200709	2624.12				1798	0.437775	0.699869	33.336	0.330417	0.299882	0.201844	2591.83				1798	0.443179	0.699801	33.3389	0.330917	0.299869	0.200017	2626.93
1799	0.445185	0.699932	33.3396	0.330463	0.299983	0.201175	2626.13				1799	0.442027	0.699951	33.3344	0.330415	0.3	0.200758	2587.26				1799	0.44022	0.699925	33.3505	0.330908	0.299915	0.200007	2640.63
1800	0.437485	0.699806	33.3917	0.330637	0.3	0.200483	2636.01				1800	0.442993	0.699871	33.3374	0.330589	0.299925	0.200565	2645.75				1800	0.442804	0.699936	33.3741	0.330868	0.299956	0.200005	2605.92
1801	0.44158	0.699944	33.4823	0.330298	0.299916	0.200635	2587.32				1801	0.44154	0.699434	33.338	0.330454	0.299997	0.200861	2640.7				1801	0.440549	0.699888	33.3709	0.330922	0.299966	0.200101	2617.1
1802	0.443148	0.699963	33.3395	0.330362	0.299935	0.200398	2612.87				1802	0.440705	0.699936	33.3386	0.330471	0.299992	0.200475	2614.11				1802	0.440527	0.699952	33.3745	0.330998	0.299995	0.200004	2593.46
1803	0.444295	0.699872	33.336	0.330592	0.299951	0.200139	2633.18				1803	0.438439	0.699901	33.3359	0.330475	0.299989	0.200147	2610.85				1803	0.443093	0.699955	33.4045	0.330997	0.299685	0.200148	2620.47
1804	0.444653	0.699843	33.3374	0.330677	0.299989	0.200127	2634.14				1804	0.438741	0.699919	33.3382	0.33038	0.299935	0.200066	2594.99				1804	0.441383	0.699878	33.3446	0.330958	0.299935	0.200227	2627.66
1805	0.446538	0.699617	33.3561	0.331287	0.299919	0.200173	2652.63				1805	0.442363	0.699905	33.3388	0.330015	0.299992	0.200392	2597.59				1805	0.435316	0.699847	33.3362	0.330968	0.299998	0.200071	2602.68
1806	0.443092	0.699961	33.3396	0.330935	0.299972	0.200013	2634.74				1806	0.444216	0.699938	33.3352	0.330339	0.299985	0.200004	2636.55				1806	0.439098	0.699709	33.3402	0.330964	0.299943	0.200145	2625.46
1807	0.443431	0.699739	33.3674	0.330212	0.299903	0.2	2615.5				1807	0.44303	0.69997	33.3349	0.330062	0.2999	0.200034	2625.38				1807	0.440925	0.699166	33.3372	0.330956	0.299999	0.200105	2637.79
1808	0.44215	0.699688	33.4971	0.330364	0.299944	0.200283	2625.3				1808	0.442011	0.699938	33.3478	0.33002	0.299993	0.200023	2616.96				1808	0.440961	0.699955	33.3893	0.331072	0.299968	0.200012	2612.26
1809	0.44343	0.699884	33.5597	0.330392	0.299989	0.200484	2601.72				1809	0.440246	0.699683	33.3367	0.330083	0.299926	0.200025	2605.46				1809	0.440885	0.699983	33.3366	0.331211	0.299853	0.200046	2629.5
1810	0.443582	0.699941	33.5676	0.330356	0.29999	0.200056	2611.05				1810	0.438105	0.699667	33.3365	0.330037	0.299809	0.200083	2626.49				1810	0.438779	0.699907	33.3438	0.330925	0.299984	0.200015	2617.71
1811	0.44406	0.699892	33.5292	0.330265	0.299887	0.200069	2640.88				1811	0.443148	0.699944	33.3464	0.330092	0.29954	0.200033	2646.31				1811	0.442431	0.699843	33.4034	0.330982	0.29984	0.200016	2606.54
1812	0.442877	0.699967	33.5054	0.330297	0.299987	0.200017	2614.79				1812	0.440916	0.699771	33.3488	0.330072	0.299671	0.2	2627.79				1812	0.443188	0.699827	33.3525	0.330965	0.299967	0.200076	2610.32
1813	0.44349	0.699947	33.3987	0.330162	0.299996	0.200024	2628.22				1813	0.444195	0.699643	33.3482	0.330028	0.299595	0.200057	2616.67				1813	0.442005	0.699871	33.3333	0.331047	0.299902	0.200115	2637.29
1814	0.442922	0.699966	33.3747	0.330072	0.299987	0.200209	2614.56				1814	0.439009	0.699258	33.3575	0.330102	0.29978	0.2	2618				1814	0.442509	0.699955	33.346	0.330941	0.299948	0.200008	2634.34
1815	0.443787	0.699875	33.336	0.330056	0.299975	0.200134	2599.73				1815	0.44186	0.698941	33.3466	0.330232	0.299779	0.200057	2617.76				1815	0.442595	0.699921	33.3412	0.33134	0.299828	0.200002	2640.8
1816	0.444035	0.699914	33.3399	0.33003	0.299934	0.2003	2646.21				1816	0.444037	0.698026	33.3335	0.330164	0.299728	0.20004	2610.4				1816	0.442844	0.699388	33.4204	0.330987	0.299916	0.2	2604.68
1817	0.44281	0.699906	33.3408	0.330031	0.299974	0.200042	2603.86				1817	0.442496	0.698602	33.3409	0.330021	0.299985	0.200052	2615.2				1817	0.44244	0.698631	33.4066	0.330945	0.299855	0.200014	2614.28
1818	0.44331	0.699867	33.3511	0.330022	0.29973	0.200016	2592.31				1818	0.443701	0.698805	33.3819	0.330124	0.3	0.200102	2615.29				1818	0.438972	0.69932	33.4347	0.331023	0.299965	0.200121	2603.92
1819	0.441591	0.699917	33.3775	0.330667	0.299627	0.20006	2627.91				1819	0.44358	0.69943	33.3416	0.33019	0.299811	0.200629	2597.15				1819	0.441291	0.699671	33.4471	0.330983	0.3	0.200035	2621.64
1820	0.442883	0.699965	33.4661	0.330216	0.299411	0.200037	2614.5				1820	0.441069	0.699944	33.35	0.330038	0.29998	0.20009	2632.93				1820	0.442774	0.699604	33.4294	0.330997	0.299841	0.200021	2646.39
1821	0.439661	0.699964	33.3373	0.330035	0.299238	0.200018	2609.94				1821	0.443884	0.6999	33.4106	0.330006	0.299986	0.200005	2616.69				1821	0.443275	0.699803	33.4819	0.330947	0.299984	0.200089	2619.58
1822	0.43401	0.699869	33.348	0.330553	0.299969	0.200036	2635.27				1822	0.440734	0.699945	33.4452	0.330033	0.299935	0.200159	2618.63				1822	0.442908	0.699976	33.4685	0.331055	0.299971	0.200026	2621.48
1823	0.439769	0.699865	33.3492	0.330103	0.299969	0.200011	2548.91				1823	0.442154	0.699844	33.4294	0.330551	0.299998	0.200556	2613.92				1823	0.44178	0.69992	33.393	0.330994	0.299637	0.200032	2625.56
1824	0.44265	0.699906	33.4027	0.330013	0.299972	0.200094	2608.07				1824	0.441844	0.699561	33.356	0.33029	0.299967	0.200205	2634.18				1824	0.44245	0.699937	33.3995	0.330984	0.299864	0.200013	2616.88
1825	0.441387	0.699729	33.396	0.330178	0.299917	0.200018	2589.05				1825	0.443924	0.699496	33.4034	0.330228	0.299936	0.200125	2621.33				1825	0.44307	0.699935	33.4216	0.331017	0.299999	0.20001	2640.71
1826	0.441875	0.699051	33.4416	0.330037	0.299978	0.200074	2627.85				1826	0.442488	0.699115	33.5536	0.330034	0.299879	0.200034	2630.47				1826	0.441907	0.699918	33.3677	0.331148	0.299893	0.200055	2631.85
1827	0.442643	0.699996	33.4726	0.330061	0.29999	0.200034	2606.74				1827	0.443409	0.6996	33.4897	0.330034	0.299776	0.200015	2611.51				1827	0.441879	0.699817	33.3446	0.331413	0.299991	0.200157	2602.95
1828	0.442596	0.699939	33.4909	0.330008	0.29997	0.200004	2586.83				1828	0.441708	0.699771	33.4498	0.330039	0.299821	0.200026	2624.75				1828	0.437318	0.699907	33.3647	0.330951	0.299902	0.200355	2599.37
1829	0.441251	0.699812	33.4397	0.33021	0.299911	0.200036	2618.58				1829	0.441971	0.699818	33.5863	0.330209	0.29998	0.200027	2638.58				1829	0.442577	0.699958	33.377	0.331508	0.299918	0.2	2625.47
1830	0.43597	0.699997	33.3618	0.330154	0.299907	0.20003	2605.36				1830	0.443494	0.699936	33.5063	0.330272	0.299849	0.200024	2623.01				1830	0.442415	0.699997	33.3547	0.330941	0.29995	0.200104	2633.77
1831	0.441113	0.699911	33.4255	0.330163	0.299968	0.200041	2580.92				1831	0.439674	0.699813	33.3335	0.330248	0.3	0.200008	2618.31				1831	0.442489	0.699969	33.3609	0.331323	0.299998	0.200018	2639.41
1832	0.439279	0.699995	33.4921	0.330005	0.299967	0.200164	2591.26				1832	0.441735	0.699638	33.3354	0.330552	0.29996	0.200002	2614.65				1832	0.438046	0.699909	33.3568	0.330975	0.299954	0.20011	2601.31
1833	0.437696	0.699935	33.45	0.330123	0.299922	0.200102	2607.09				1833	0.443067	0.699693	33.3393	0.330541	0.299974	0.20005	2605.36				1833	0.44283	0.699376	33.3608	0.330959	0.299995	0.200376	2613.99
1834	0.439342	0.699965	33.3386	0.330049	0.299763	0.200376	2612.8				1834	0.438237	0.698896	33.3423	0.330079	0.299997	0.200022	2598.81				1834	0.44014	0.699866	33.3371	0.330953	0.29992	0.20012	2608.35
1835	0.439689	0.699994	33.3385	0.330001	0.29993	0.200032	2612.88				1835	0.442962	0.698886	33.3476	0.330107	0.299949	0.20049	2614.66				1835	0.441363	0.699703	33.3457	0.330978	0.299981	0.200297	2621.4
1836	0.439057	0.699824	33.3454	0.330037	0.299942	0.200059	2598.84				1836	0.441641	0.699256	33.4035	0.330892	0.299971	0.200025	2641.39				1836	0.44353	0.699953	33.3351	0.33094	0.299992	0.200044	2638.84
1837	0.43946	0.699941	33.3348	0.330287	0.299969	0.200004	2621.16				1837	0.435565	0.699183	33.3535	0.33186	0.299972	0.200028	2572.63				1837	0.443176	0.699942	33.3429	0.330953	0.299885	0.200075	2617.08
1838	0.437173	0.699944	33.3431	0.33003	0.299983	0.200002	2603.9				1838	0.441295	0.699265	33.3646	0.330072	0.299962	0.200002	2618.44				1838	0.442474	0.69993	33.3342	0.330933	0.299865	0.200045	2636.71
1839	0.433964	0.699572	33.342	0.330024	0.299974	0.200031	2597.58				1839	0.443115	0.699564	33.3621	0.33018	0.299994	0.20007	2642.17				1839	0.436112	0.69953	33.3404	0.330987	0.299983	0.2	2621.54
1840	0.439909	0.699719	33.3478	0.330111	0.299996	0.200046	2633.43				1840	0.442102	0.699437	33.396	0.330462	0.299781	0.200007	2617.66				1840	0.441632	0.699362	33.3453	0.330916	0.299975	0.200061	2588.79
1841	0.438769	0.699722	33.3376	0.330038	0.299887	0.200043	2613.57				1841	0.441318	0.699705	33.3794	0.330371	0.299934	0.200056	2653.03				1841	0.440618	0.699337	33.3354	0.330869	0.29999	0.20007	2635.29
1842	0.443302	0.699631	33.3363	0.330055	0.299979	0.200125	2602.1				1842	0.443278	0.69916	33.4314	0.331164	0.299962	0.200025	2643.39				1842	0.442999	0.69895	33.3352	0.330906	0.299942	0.200011	2635.49
1843	0.442728	0.699928	33.3429	0.330016	0.299942	0.2	2589.61				1843	0.441505	0.699637	33.5033	0.330457	0.299949	0.200049	2611.51				1843	0.441824	0.699179	33.3379	0.330876	0.299982	0.200029	2592.36
1844	0.439404	0.698387	33.3685	0.330029	0.299987	0.200205	2632.53				1844	0.44239	0.699646	33.4492	0.330114	0.299949	0.200052	2641.32				1844	0.442466	0.699423	33.3343	0.330861	0.299975	0.200027	2610.56
1845	0.441255	0.699384	33.3677	0.330154	0.299984	0.200105	2588.72				1845	0.441137	0.69959	33.3401	0.330062	0.299909	0.20001	2619.93				1845	0.442575	0.699763	33.3368	0.33083	0.299913	0.200025	2636.07
1846	0.439765	0.699893	33.34	0.330049	0.299979	0.200009	2588.08				1846	0.441282	0.699576	33.3739	0.330074	0.299997	0.200009	2620.54				1846	0.443563	0.699842	33.3552	0.33094	0.299997	0.200006	2613.94
1847	0.439631	0.699904	33.3446	0.330105	0.299589	0.200035	2582				1847	0.442718	0.699577	33.335	0.330024	0.299949	0.200013	2650.44				1847	0.443408	0.699582	33.4049	0.33096	0.299988	0.200028	2617.14
1848	0.439432	0.699997	33.4213	0.330145	0.299978	0.200038	2608.5				1848	0.443158	0.699746	33.3409	0.330052	0.299959	0.200181	2623.61				1848	0.443265	0.699873	33.3985	0.33085	0.299964	0.200015	2616.78
1849	0.441351	0.69998	33.3368	0.33004	0.299944	0.200006	2590.45				1849	0.442357	0.699793	33.3404	0.330092	0.299993	0.200049	2578.53				1849	0.442768	0.699965	33.3586	0.330913	0.299951	0.200079	2621.26
1850	0.442032	0.699884	33.3387	0.330288	0.299962	0.2	2610.1				1850	0.440769	0.699935	33.3455	0.330126	0.299992	0.20009	2624.81				1850	0.441821	0.699771	33.3791	0.331007	0.299921	0.200018	2617.67
1851	0.441247	0.699316	33.3384	0.331467	0.299849	0.200001	2633.75				1851	0.443016	0.699882	33.3552	0.330288	0.299973	0.20005	2622.68				1851	0.441342	0.699854	33.4162	0.331625	0.299999	0.2	2628.6
1852	0.442174	0.699961	33.3346	0.33062	0.299982	0.200064	2601.36				1852	0.439638	0.699797	33.3864	0.330066	0.299645	0.20004	2582.86				1852	0.44171	0.699829	33.4166	0.332306	0.299894	0.200197	2630.97
1853	0.441935	0.69979	33.3459	0.330227	0.299988	0.200096	2648.35				1853	0.441033	0.7	33.4085	0.33007	0.299806	0.200039	2617.68				1853	0.443411	0.699918	33.486	0.332188	0.299906	0.200004	2626.18
1854	0.442784	0.699956	33.3426	0.330045	0.299984	0.200089	2625.57				1854	0.438033	0.699933	33.4114	0.330112	0.299502	0.200143	2620.48				1854	0.441821	0.699987	33.4627	0.332849	0.299929	0.200009	2619.7
1855	0.440815	0.699987	33.3376	0.330051	0.299955	0.200013	2595.68				1855	0.439816	0.699771	33.5211	0.330482	0.299978	0.200024	2629.82				1855	0.440612	0.699599	33.341	0.331333	0.299999	0.200204	2616.82
1856	0.441873	0.699782	33.3345	0.330042	0.3	0.200019	2617.37				1856	0.443845	0.699485	33.4008	0.331011	0.29995	0.200113	2607.3				1856	0.442941	0.699981	33.34	0.331478	0.299974	0.200006	2606.77
1857	0.440981	0.699887	33.3346	0.330017	0.299984	0.2	2621.9				1857	0.442118	0.699683	33.4143	0.330663	0.299989	0.200002	2583.01				1857	0.443029	0.69987	33.3453	0.331391	0.299892	0.200038	2649.19
1858	0.44228	0.699454	33.3351	0.330084	0.299917	0.20001	2605.98				1858	0.4418	0.699716	33.3351	0.330065	0.299903	0.200054	2612.4				1858	0.440168	0.699912	33.4042	0.330854	0.299932	0.200057	2615.43
1859	0.437212	0.699863	33.3415	0.330604	0.299925	0.200012	2597.79				1859	0.443074	0.69972	33.3459	0.330017	0.299983	0.20055	2611.41				1859	0.442887	0.699892	33.3348	0.330791	0.299929	0.200182	2615.22
1860	0.441834	0.699958	33.3497	0.330007	0.299788	0.200008	2626.16				1860	0.442675	0.699513	33.3461	0.330013	0.299837	0.200036	2618.03				1860	0.443116	0.699977	33.3375	0.330989	0.299985	0.200219	2605.58
1861	0.441376	0.699935	33.3457	0.330171	0.299967	0.200012	2623.73				1861	0.442034	0.699997	33.3339	0.330029	0.299959	0.200034	2615.36				1861	0.442244	0.699916	33.3705	0.331126	0.299978	0.20008	2627.24
1862	0.436148	0.699894	33.356	0.330067	0.299941	0.200027	2622.85				1862	0.438965	0.69989	33.3377	0.330025	0.299934	0.2	2590.88				1862	0.441584	0.699906	33.3428	0.33051	0.299984	0.200014	2630.69
1863	0.441504	0.699917	33.3806	0.330071	0.299998	0.20005	2591.51				1863	0.442916	0.69993	33.336	0.330007	0.299976	0.200024	2616.37				1863	0.437729	0.699737	33.3426	0.330646	0.299952	0.200016	2630.17
1864	0.440792	0.699909	33.4097	0.330055	0.299994	0.20046	2616.87				1864	0.44331	0.699867	33.3532	0.330035	0.299984	0.200071	2645.89				1864	0.440099	0.69989	33.3372	0.330842	0.299983	0.200007	2607.15
1865	0.441255	0.699656	33.3371	0.330036	0.299943	0.200021	2635.1				1865	0.441967	0.699727	33.3413	0.330086	0.299869	0.20015	2586				1865	0.443028	0.699849	33.3336	0.331972	0.299916	0.200017	2622.54
1866	0.441726	0.699136	33.3425	0.330063	0.299908	0.200003	2613.67				1866	0.441969	0.699748	33.3445	0.33001	0.299993	0.200022	2613.9				1866	0.44207	0.699882	33.3364	0.332531	0.299944	0.200047	2605.58
1867	0.440521	0.699691	33.334	0.330084	0.299944	0.20003	2622.93				1867	0.441726	0.699912	33.3392	0.330178	0.299936	0.200036	2638.44				1867	0.443376	0.699852	33.3365	0.331595	0.299598	0.200172	2614.86
1868	0.441335	0.699897	33.3334	0.330202	0.299979	0.20016	2612.66				1868	0.441402	0.699959	33.3439	0.330054	0.29988	0.200013	2640.18				1868	0.438668	0.699919	33.3388	0.330114	0.299922	0.200751	2626.34
1869	0.440032	0.69987	33.3395	0.330449	0.299901	0.200465	2613.1				1869	0.441907	0.699943	33.3646	0.330026	0.299805	0.200038	2636				1869	0.438401	0.699899	33.3694	0.33048	0.299833	0.200082	2613.2
1870	0.437561	0.699888	33.3644	0.330605	0.299971	0.200057	2617.95				1870	0.437388	0.699785	33.3548	0.330365	0.299868	0.200053	2600.19				1870	0.441965	0.699899	33.3616	0.330219	0.299929	0.200128	2634.4
1871	0.439564	0.699963	33.3928	0.33059	0.29996	0.200202	2596.1				1871	0.438316	0.699455	33.3595	0.330157	0.299872	0.20001	2621.08				1871	0.441725	0.699773	33.4208	0.330081	0.299994	0.200222	2640.6
1872	0.438469	0.699972	33.4699	0.330847	0.299852	0.200014	2613.21				1872	0.442619	0.699947	33.4089	0.331002	0.3	0.200013	2608.06				1872	0.442935	0.699981	33.3389	0.330244	0.299977	0.20005	2602.41
1873	0.439376	0.699861	33.5338	0.330693	0.29983	0.200021	2611.82				1873	0.443784	0.699929	33.385	0.330135	0.29998	0.200145	2618.22				1873	0.443194	0.699948	33.338	0.330529	0.299914	0.200037	2627.73
1874	0.438912	0.699695	33.5139	0.330733	0.299983	0.200012	2583.21				1874	0.439686	0.699971	33.3384	0.330058	0.299874	0.200295	2629.52				1874	0.441949	0.69991	33.3476	0.330302	0.299898	0.200029	2633.87
1875	0.439778	0.699968	33.5677	0.330488	0.299969	0.200016	2612.21				1875	0.442885	0.699511	33.3417	0.330064	0.299977	0.200581	2633.12				1875	0.443536	0.699987	33.3349	0.330088	0.299969	0.200019	2589.03
1876	0.440574	0.699844	33.539	0.330004	0.299966	0.200302	2623.98				1876	0.444537	0.699953	33.3376	0.33001	0.299956	0.200442	2615.17				1876	0.444094	0.699996	33.4055	0.330116	0.299867	0.200094	2617.71
1877	0.441205	0.69993	33.5651	0.330071	0.299976	0.200055	2644.09				1877	0.443307	0.699799	33.3352	0.33014	0.299977	0.200867	2616.42				1877	0.443934	0.69992	33.3339	0.330079	0.299979	0.200044	2643.96
1878	0.440612	0.699882	33.4783	0.330026	0.299957	0.200005	2627.81				1878	0.441726	0.699905	33.3383	0.330023	0.299987	0.200394	2624.7				1878	0.44441	0.699785	33.3401	0.330107	0.299947	0.2	2629.19
1879	0.438243	0.699974	33.3441	0.330094	0.299937	0.200574	2593.73				1879	0.438739	0.699904	33.3399	0.330112	0.29996	0.200596	2609.07				1879	0.442912	0.699915	33.3392	0.330168	0.29978	0.200018	2642.82
1880	0.439712	0.699758	33.3376	0.330028	0.29996	0.202898	2627.55				1880	0.436135	0.699832	33.3534	0.330334	0.299961	0.201124	2637.86				1880	0.440051	0.699965	33.3363	0.330311	0.29998	0.2	2605.53
1881	0.440625	0.699448	33.3434	0.330017	0.299937	0.201865	2613.76				1881	0.439983	0.699977	33.335	0.330169	0.299947	0.20111	2627.61				1881	0.442872	0.69996	33.3461	0.330082	0.299997	0.200086	2639.29
1882	0.437492	0.699834	33.3376	0.330015	0.299922	0.200013	2615.89				1882	0.442364	0.699964	33.3375	0.330069	0.299976	0.200926	2622.19				1882	0.441103	0.699855	33.3422	0.330045	0.299977	0.200007	2608.8
1883	0.440192	0.699948	33.3408	0.330006	0.299778	0.200196	2613.81				1883	0.434776	0.699979	33.3492	0.330021	0.3	0.200004	2612.04				1883	0.441149	0.699798	33.3756	0.330028	0.299964	0.20001	2615.35
1884	0.438312	0.699804	33.3432	0.330046	0.299817	0.200152	2605.53				1884	0.440468	0.699915	33.3391	0.330079	0.299863	0.200201	2613.03				1884	0.440108	0.699899	33.3714	0.330024	0.299959	0.200004	2631.7
1885	0.441364	0.699691	33.4023	0.330041	0.299901	0.200121	2631.2				1885	0.443353	0.699849	33.3499	0.330062	0.299976	0.200009	2623.06				1885	0.44157	0.6996	33.3656	0.33002	0.299886	0.200022	2623.02
1886	0.4403	0.699939	33.3904	0.330058	0.299912	0.200103	2625.19				1886	0.442405	0.699262	33.3757	0.330187	0.299969	0.200052	2617.57				1886	0.441545	0.699789	33.4962	0.330055	0.299879	0.200207	2607.35
1887	0.438948	0.699458	33.3395	0.330115	0.3	0.200046	2577.35				1887	0.439723	0.699585	33.3337	0.330014	0.299837	0.200043	2621.77				1887	0.441608	0.699973	33.5532	0.330004	0.299897	0.200678	2613.64
1888	0.439922	0.699066	33.3605	0.330005	0.299984	0.200048	2633.73				1888	0.440206	0.69933	33.3513	0.330052	0.2997	0.2	2611.38				1888	0.442621	0.699849	33.6574	0.330094	0.299926	0.200318	2602.94
1889	0.43603	0.699846	33.3864	0.330008	0.299946	0.200124	2616.53				1889	0.441035	0.699208	33.3497	0.330094	0.299993	0.200007	2600.87				1889	0.439631	0.699893	33.743	0.330042	0.299961	0.200143	2625.81
1890	0.441047	0.699943	33.3418	0.33002	0.299994	0.200014	2590.11				1890	0.441721	0.698591	33.3454	0.33	0.299903	0.200134	2640.49				1890	0.439846	0.69994	33.6621	0.330053	0.299935	0.200146	2630.8
1891	0.433202	0.699817	33.341	0.330054	0.299991	0.200268	2594.6				1891	0.436484	0.698945	33.3562	0.330042	0.29999	0.200007	2609.82				1891	0.436321	0.699956	33.7321	0.330025	0.299951	0.200475	2619.21
1892	0.437518	0.69991	33.3361	0.330131	0.299996	0.200015	2619.42				1892	0.440226	0.69857	33.4046	0.330308	0.299969	0.200039	2598.38				1892	0.44089	0.69989	33.6242	0.330069	0.299978	0.200361	2594.61
1893	0.436571	0.699808	33.3592	0.330203	0.3	0.200026	2601.01				1893	0.440088	0.698207	33.338	0.330094	0.299971	0.200041	2622.16				1893	0.436458	0.699822	33.6876	0.33042	0.299987	0.200334	2601.78
1894	0.440441	0.699973	33.3398	0.33	0.29994	0.200123	2609				1894	0.443519	0.698363	33.3343	0.330169	0.299911	0.200014	2600.89				1894	0.437452	0.699918	34.1381	0.330029	0.3	0.200348	2604.64
1895	0.440139	0.699969	33.3565	0.330048	0.29987	0.200027	2619.28				1895	0.442679	0.698328	33.3406	0.33004	0.299995	0.200182	2628.73				1895	0.438522	0.699939	34.3306	0.330138	0.299843	0.200363	2600.23
1896	0.440188	0.699889	33.339	0.330182	0.299804	0.200054	2607.47				1896	0.442794	0.698462	33.3416	0.330054	0.299927	0.200048	2624.55				1896	0.43986	0.699946	33.983	0.330089	0.299994	0.2	2622.46
1897	0.440701	0.699985	33.3503	0.330054	0.299752	0.2003	2593.89				1897	0.443782	0.698291	33.3343	0.330011	0.299992	0.200006	2614.56				1897	0.435488	0.699899	34.0614	0.330263	0.299926	0.200049	2609.88
1898	0.440389	0.699808	33.3356	0.33029	0.299986	0.200011	2616.62				1898	0.443992	0.698905	33.3364	0.330268	0.299972	0.20027	2617.53				1898	0.435376	0.699956	34.0585	0.330333	0.299917	0.200026	2605.83
1899	0.440646	0.699578	33.3356	0.330284	0.299998	0.200075	2629.91				1899	0.44106	0.699107	33.3485	0.330144	0.299982	0.200043	2631.31				1899	0.433501	0.699952	33.7162	0.330627	0.29998	0.20003	2597.2
1900	0.439723	0.699791	33.3718	0.330084	0.299805	0.200018	2612.4				1900	0.441197	0.699554	33.3368	0.330059	0.299803	0.200036	2616.56				1900	0.435913	0.699953	33.8268	0.330409	0.3	0.200006	2540.02
1901	0.437977	0.699497	33.4019	0.330839	0.299947	0.200053	2564.56				1901	0.444313	0.69911	33.3582	0.330052	0.299905	0.2	2640.03				1901	0.436665	0.699245	33.7482	0.331208	0.299992	0.200084	2606.87
1902	0.440432	0.699917	33.3354	0.330373	0.29998	0.200027	2567.62				1902	0.4444	0.699292	33.3522	0.330034	0.29997	0.200078	2627.86				1902	0.43521	0.699815	33.7282	0.330386	0.299973	0.200115	2582.91
1903	0.43942	0.699581	33.3549	0.33068	0.299931	0.200008	2616.38				1903	0.440494	0.699042	33.3792	0.330099	0.299886	0.200003	2621.04				1903	0.434486	0.699642	33.7974	0.33019	0.29999	0.200001	2590.42
1904	0.435011	0.698653	33.3812	0.331169	0.299909	0.200073	2626.84				1904	0.444837	0.699419	33.4358	0.330059	0.299913	0.200055	2604.07				1904	0.439496	0.699929	33.7138	0.33059	0.299962	0.200019	2605.6
1905	0.439988	0.699878	33.3415	0.332023	0.299982	0.200012	2612.09				1905	0.442845	0.699559	33.3773	0.330103	0.29991	0.200027	2627.95				1905	0.44025	0.699975	33.8026	0.330249	0.299995	0.200061	2571.06
1906	0.439467	0.699975	33.3467	0.331549	0.299957	0.200102	2595.26				1906	0.440005	0.699545	33.3945	0.330011	0.299998	0.200039	2633.05				1906	0.44153	0.699616	33.7496	0.330373	0.299902	0.200162	2589.09
1907	0.441178	0.699936	33.384	0.332269	0.299952	0.200617	2625.86				1907	0.443888	0.699299	33.3747	0.330161	0.299961	0.200005	2639.29				1907	0.438947	0.699956	33.5014	0.330759	0.299945	0.200337	2612.3
1908	0.438429	0.699977	33.4043	0.333291	0.299936	0.200003	2620.15				1908	0.444182	0.699767	33.3744	0.330195	0.299921	0.200024	2642.36				1908	0.441398	0.699961	33.3353	0.330817	0.299935	0.200847	2618.43
1909	0.438455	0.699959	33.3334	0.331333	0.3	0.200026	2611.85				1909	0.443654	0.699798	33.3954	0.330345	0.299981	0.20003	2630.11				1909	0.438609	0.699355	33.3439	0.330204	0.299915	0.200557	2618.3
1910	0.43635	0.699941	33.3504	0.331781	0.299983	0.200053	2619.51				1910	0.442883	0.699847	33.4034	0.330306	0.299997	0.200038	2607.87				1910	0.441291	0.699913	33.3372	0.330288	0.299954	0.200527	2634.91
1911	0.436277	0.699905	33.3358	0.332399	0.29995	0.2	2586.74				1911	0.441973	0.699689	33.4086	0.330732	0.299943	0.200039	2626.13				1911	0.441368	0.699756	33.3335	0.330095	0.299996	0.200461	2643.19
1912	0.436926	0.699783	33.3343	0.331654	0.299905	0.20001	2606.07				1912	0.44161	0.699889	33.4371	0.330157	0.299759	0.200016	2624.23				1912	0.441616	0.699947	33.3451	0.330064	0.299847	0.200428	2610.49
1913	0.437524	0.699661	33.341	0.331214	0.299959	0.200101	2585.56				1913	0.440669	0.69996	33.4148	0.330227	0.299736	0.200036	2630.9				1913	0.441638	0.699874	33.3358	0.331093	0.299871	0.20042	2634.98
1914	0.439592	0.69996	33.3344	0.331154	0.299879	0.200026	2590.91				1914	0.440675	0.699784	33.4512	0.330066	0.2993	0.200035	2605.37				1914	0.439974	0.699485	33.3382	0.330846	0.3	0.200651	2617.64
1915	0.440468	0.699773	33.3342	0.33025	0.299973	0.200014	2628.86				1915	0.441782	0.699918	33.4378	0.330011	0.299296	0.200026	2632.39				1915	0.439655	0.699746	33.3882	0.330053	0.29994	0.200062	2610.27
1916	0.439494	0.699793	33.3518	0.330267	0.299803	0.200051	2633.49				1916	0.442527	0.699916	33.4357	0.33002	0.299995	0.200165	2610.52				1916	0.439025	0.69979	33.3557	0.330037	0.299666	0.2	2595.47
1917	0.442189	0.699996	33.3367	0.330088	0.299969	0.200012	2643.55				1917	0.440099	0.699934	33.404	0.330098	0.299993	0.200019	2624.7				1917	0.440701	0.699796	33.3727	0.330788	0.299566	0.200263	2594.34
1918	0.442473	0.699494	33.3448	0.330257	0.299983	0.200004	2624.81				1918	0.441298	0.699718	33.4026	0.330021	0.3	0.200003	2599.64				1918	0.439801	0.699927	33.3365	0.331343	0.299669	0.200003	2595.67
1919	0.44121	0.699871	33.3391	0.330042	0.299978	0.200026	2593.79				1919	0.438461	0.69979	33.4599	0.330027	0.299964	0.200032	2627.64				1919	0.435028	0.699976	33.3533	0.33004	0.299986	0.200006	2614.83
1920	0.441835	0.699494	33.3773	0.330005	0.299985	0.200027	2622.14				1920	0.444183	0.699891	33.4951	0.33005	0.299984	0.200006	2622.06				1920	0.440126	0.699974	33.3492	0.330032	0.299918	0.200013	2620.36
1921	0.441324	0.699918	33.3711	0.330044	0.3	0.200027	2621.63				1921	0.441797	0.699518	33.5683	0.330142	0.299958	0.200144	2629.74				1921	0.440436	0.699856	33.357	0.33004	0.3	0.200044	2651.2
1922	0.441376	0.69946	33.3381	0.330027	0.299979	0.200443	2585.59				1922	0.44039	0.699543	33.5667	0.330006	0.299954	0.20052	2618.67				1922	0.442791	0.699814	33.3402	0.330134	0.299912	0.200131	2637.32
1923	0.440307	0.699886	33.3406	0.330063	0.299953	0.200013	2601.7				1923	0.440509	0.699713	33.5109	0.33015	0.29998	0.200169	2615.58				1923	0.440902	0.699823	33.4415	0.330112	0.299856	0.200018	2598.16
1924	0.440987	0.699894	33.3994	0.330177	0.3	0.200016	2620				1924	0.442775	0.699724	33.5102	0.330414	0.299951	0.200162	2588.1				1924	0.440243	0.699936	33.4477	0.330094	0.299986	0.200022	2605.61
1925	0.439594	0.699538	33.353	0.330307	0.299969	0.200001	2620.91				1925	0.443223	0.699607	33.5117	0.330399	0.299878	0.200046	2615.95				1925	0.439206	0.699907	33.3582	0.330567	0.299993	0.200058	2640.21
1926	0.438108	0.699376	33.3436	0.330306	0.29995	0.200035	2615.33				1926	0.441189	0.699187	33.5324	0.330045	0.299997	0.20001	2622.75				1926	0.441569	0.699989	33.337	0.330042	0.299961	0.20001	2636.11
1927	0.441824	0.698909	33.3553	0.33049	0.29989	0.2	2613.49				1927	0.441141	0.699163	33.4806	0.330185	0.29996	0.200108	2639.08				1927	0.440469	0.699713	33.3451	0.330043	0.29994	0.200005	2620.4
1928	0.441457	0.699004	33.5911	0.33044	0.299762	0.200046	2602.36				1928	0.443428	0.699882	33.475	0.330158	0.299963	0.200077	2653.38				1928	0.437395	0.699935	33.3399	0.330035	0.299923	0.200013	2599.16
1929	0.440436	0.699528	33.3348	0.3304	0.299971	0.200024	2641.55				1929	0.443784	0.699959	33.5899	0.330831	0.299979	0.20003	2626.27				1929	0.437574	0.699962	33.3356	0.330065	0.299959	0.200052	2599.88
1930	0.440484	0.699658	33.3341	0.330178	0.299959	0.200031	2599.73				1930	0.440932	0.699851	33.6088	0.331001	0.299981	0.200007	2608.19				1930	0.439473	0.699855	33.3437	0.330171	0.3	0.200025	2606.39
1931	0.43833	0.699914	33.3414	0.33006	0.299997	0.200009	2616.33				1931	0.440395	0.699674	33.643	0.330337	0.3	0.200103	2606.96				1931	0.438465	0.699941	33.3363	0.330104	0.299923	0.200021	2608.35
1932	0.440801	0.699664	33.3769	0.330021	0.29983	0.200053	2611.14				1932	0.443831	0.699954	33.6361	0.330578	0.299964	0.200148	2622.79				1932	0.439024	0.699925	33.3469	0.330098	0.29999	0.200081	2626.55
1933	0.439461	0.699821	33.3349	0.33009	0.29992	0.200055	2630.26				1933	0.438342	0.699807	33.5548	0.330061	0.299957	0.200628	2639.16				1933	0.43863	0.699837	33.3396	0.330022	0.299948	0.200017	2604.36
1934	0.441402	0.699714	33.3435	0.330835	0.299989	0.200008	2620.81				1934	0.439841	0.699897	33.5029	0.330045	0.299963	0.200108	2604.76				1934	0.438296	0.699941	33.3836	0.330016	0.299702	0.200015	2611.06
1935	0.439494	0.699817	33.343	0.330264	0.299962	0.200017	2580.75				1935	0.440986	0.699862	33.4876	0.330083	0.299975	0.200009	2614.94				1935	0.434721	0.699966	33.4335	0.330151	0.299906	0.200036	2607.79
1936	0.438678	0.699944	33.341	0.33048	0.299885	0.200088	2630.27				1936	0.441753	0.699821	33.4774	0.330068	0.299959	0.200018	2614.02				1936	0.438804	0.699973	33.4668	0.330052	0.299992	0.2	2568.46
1937	0.440328	0.699931	33.3628	0.330051	0.299932	0.200311	2602.07				1937	0.442173	0.699886	33.4908	0.330482	0.299997	0.200018	2602.46				1937	0.438819	0.699928	33.3467	0.330136	0.299956	0.200017	2620.93
1938	0.44112	0.699731	33.4039	0.330046	0.299956	0.200011	2579.39				1938	0.441471	0.699398	33.6011	0.330675	0.299895	0.200026	2636.7				1938	0.441901	0.699982	33.3424	0.330072	0.299971	0.200014	2612.09
1939	0.442856	0.699661	33.4829	0.330109	0.29993	0.200028	2612.63				1939	0.441694	0.699916	33.5949	0.33021	0.299962	0.200052	2636.16				1939	0.440547	0.699902	33.3387	0.330046	0.299964	0.200053	2587.67
1940	0.439047	0.699857	33.5203	0.330024	0.299944	0.200003	2622.77				1940	0.442667	0.6998	33.3964	0.330441	0.299929	0.200033	2630.66				1940	0.44061	0.699925	33.3377	0.330005	0.299978	0.200002	2598.05
1941	0.441222	0.699896	33.6312	0.330343	0.299962	0.200023	2621.02				1941	0.441252	0.699892	33.3497	0.3306	0.299952	0.200076	2631.52				1941	0.43732	0.699941	33.3371	0.330021	0.299969	0.200037	2613.82
1942	0.440367	0.699845	33.6328	0.33009	0.299927	0.200029	2621.57				1942	0.441633	0.699923	33.3866	0.330621	0.299872	0.200006	2598.89				1942	0.439704	0.699873	33.3376	0.330059	0.299976	0.20002	2625.71
1943	0.440679	0.699819	33.6841	0.330073	0.299871	0.200008	2604.16				1943	0.443044	0.699984	33.3721	0.330699	0.299661	0.200017	2626.11				1943	0.440411	0.699947	33.3411	0.330125	0.299981	0.200022	2628.72
1944	0.440357	0.699943	33.6028	0.33024	0.299991	0.200011	2630.04				1944	0.444268	0.699775	33.407	0.331356	0.299659	0.200142	2630.97				1944	0.434476	0.699795	33.3701	0.330125	0.299942	0.200078	2586.95
1945	0.437726	0.699805	33.5186	0.330502	0.299984	0.2	2619.13				1945	0.440975	0.699854	33.3626	0.330819	0.299928	0.200004	2601.91				1945	0.436569	0.699854	33.3439	0.33012	0.299938	0.200055	2601.77
1946	0.440143	0.699945	33.627	0.33016	0.299887	0.200138	2621.82				1946	0.439443	0.699773	33.3752	0.330602	0.299935	0.200038	2600.84				1946	0.439528	0.699949	33.3521	0.330073	0.299874	0.200008	2594
1947	0.438006	0.699762	33.7487	0.330525	0.299937	0.200016	2632.94				1947	0.443139	0.699886	33.3474	0.330563	0.299958	0.2001	2633.29				1947	0.437377	0.699909	33.3537	0.330102	0.299961	0.200013	2599.28
1948	0.437909	0.69966	33.769	0.330315	0.299999	0.200015	2610.65				1948	0.44358	0.699783	33.3764	0.33034	0.3	0.201034	2624.93				1948	0.437463	0.699957	33.3829	0.330018	0.299982	0.200003	2623.39
1949	0.437798	0.69985	33.561	0.330663	0.299707	0.200164	2617.41				1949	0.439345	0.699913	33.3365	0.33038	0.299974	0.2	2608.73				1949	0.439206	0.699726	33.3641	0.330055	0.299994	0.200307	2588.09
1950	0.440109	0.699936	33.7171	0.331243	0.299863	0.200063	2621.72				1950	0.44226	0.699916	33.3358	0.330788	0.299913	0.200141	2618.41				1950	0.437501	0.699958	33.3717	0.330755	0.3	0.20007	2616.21
1951	0.439408	0.699924	33.5926	0.331286	0.299552	0.200738	2587.04				1951	0.442885	0.699947	33.3431	0.33126	0.299943	0.200143	2610.63				1951	0.439511	0.69993	33.4384	0.330697	0.299986	0.20014	2619.31
1952	0.440444	0.699954	33.6602	0.330239	0.299315	0.201113	2556.36				1952	0.44331	0.699911	33.3581	0.331127	0.299975	0.200183	2638.27				1952	0.440647	0.699706	33.3354	0.330571	0.299978	0.200178	2567.1
1953	0.441513	0.699872	33.7746	0.330213	0.299882	0.201453	2594.29				1953	0.442359	0.699978	33.3415	0.331063	0.299979	0.200232	2592.12				1953	0.43977	0.699955	33.3374	0.331067	0.299968	0.200105	2616.16
1954	0.440156	0.699907	33.7251	0.330107	0.299796	0.200678	2592.92				1954	0.441968	0.699957	33.3361	0.331191	0.299998	0.200173	2622.72				1954	0.439601	0.69985	33.3346	0.331001	0.299989	0.200047	2600.04
1955	0.440811	0.699858	33.8661	0.330018	0.29977	0.201916	2609.48				1955	0.439027	0.699873	33.3415	0.331134	0.299986	0.2	2608.64				1955	0.437178	0.699685	33.3593	0.330234	0.29989	0.200005	2598.13
1956	0.440806	0.699934	33.7509	0.330049	0.299722	0.202797	2585.97				1956	0.442949	0.699971	33.3576	0.330904	0.299907	0.200044	2605.55				1956	0.438448	0.699818	33.339	0.330689	0.299993	0.200195	2607.07
1957	0.440516	0.699981	33.9774	0.330029	0.299574	0.200707	2598.32				1957	0.441747	0.699921	33.3372	0.331253	0.299931	0.200047	2594.77				1957	0.437451	0.699725	33.4419	0.330546	0.299983	0.200046	2618.3
1958	0.437978	0.699614	34.0438	0.33008	0.299457	0.200852	2609.81				1958	0.443653	0.699986	33.3385	0.331446	0.299794	0.200034	2630.71				1958	0.438202	0.699829	33.4993	0.331731	0.299971	0.200008	2594.98
1959	0.439617	0.699603	33.9702	0.330015	0.299432	0.200587	2607.13				1959	0.441804	0.699611	33.3385	0.331037	0.299612	0.200253	2590.37				1959	0.439446	0.699697	33.3971	0.332587	0.299947	0.200181	2612.16
1960	0.439157	0.699936	33.9222	0.330085	0.299504	0.200018	2588.09				1960	0.440589	0.699623	33.3359	0.330528	0.299905	0.200105	2603.65				1960	0.441363	0.699331	33.3702	0.333745	0.299997	0.200291	2605.52
1961	0.439618	0.699746	33.8955	0.330005	0.29945	0.200014	2597.56				1961	0.43958	0.699412	33.3384	0.330419	0.299917	0.200802	2617.76				1961	0.440166	0.699355	33.3445	0.330015	0.299947	0.200197	2601.8
1962	0.438509	0.699396	33.6282	0.330213	0.299371	0.200015	2590.41				1962	0.441625	0.699785	33.3742	0.33044	0.299914	0.200102	2593.7				1962	0.437265	0.699201	33.3418	0.330076	0.299823	0.200386	2593.62
1963	0.438078	0.699917	33.7941	0.330089	0.299398	0.200015	2597.36				1963	0.441796	0.699734	33.3653	0.330502	0.299942	0.20035	2614.54				1963	0.438374	0.699103	33.3702	0.330007	0.299972	0.200319	2583.88
1964	0.439689	0.699773	33.7543	0.330094	0.299446	0.200015	2590.91				1964	0.438159	0.699946	33.401	0.330232	0.299995	0.200846	2578.25				1964	0.438655	0.699204	33.4437	0.330122	0.29995	0.200528	2609.45
1965	0.43994	0.699883	33.9749	0.330035	0.299572	0.200076	2628.1				1965	0.43863	0.699831	33.3516	0.330468	0.3	0.200258	2602.9				1965	0.436535	0.699902	33.5983	0.330083	0.299983	0.2	2590.04
1966	0.436663	0.69992	33.7428	0.33005	0.299508	0.20008	2593.68				1966	0.438219	0.699911	33.3424	0.330455	0.299967	0.200393	2592.83				1966	0.435985	0.699761	33.3394	0.330031	0.299886	0.200005	2612.67
1967	0.438247	0.699913	34.1036	0.330474	0.299439	0.200012	2607.47				1967	0.441365	0.699855	33.3426	0.330428	0.299979	0.201589	2578.89				1967	0.436309	0.69916	33.334	0.33018	0.299959	0.2	2595.41
1968	0.440567	0.699933	34.0224	0.330047	0.299484	0.200002	2619.41				1968	0.440089	0.699898	33.3876	0.330338	0.299955	0.20161	2604.4				1968	0.437423	0.698695	33.3361	0.33024	0.299992	0.200029	2575.28
1969	0.433305	0.699886	34.0021	0.330086	0.299389	0.200034	2592.76				1969	0.437183	0.699938	33.3399	0.330046	0.299968	0.202553	2601.89				1969	0.435036	0.699361	33.3917	0.330311	0.299968	0.200017	2589.84
1970	0.4373	0.699791	34.295	0.330063	0.299503	0.200062	2575.98				1970	0.441212	0.699907	33.3344	0.330045	0.299988	0.202248	2575.43				1970	0.435798	0.699256	33.3398	0.331257	0.299968	0.200012	2594.94
1971	0.438431	0.699973	33.5983	0.330074	0.299715	0.200141	2600.96				1971	0.441836	0.699981	33.3376	0.330027	0.299911	0.203214	2615.31				1971	0.438953	0.699324	33.3453	0.331279	0.299954	0.200001	2576.3
1972	0.440178	0.699698	33.5455	0.330202	0.299596	0.2	2588.22				1972	0.440946	0.699878	33.3563	0.330028	0.299952	0.202112	2620.01				1972	0.437134	0.699413	33.3351	0.331211	0.299753	0.200032	2603.37
1973	0.438354	0.699925	33.566	0.33009	0.299832	0.200013	2592.95				1973	0.441804	0.699942	33.3514	0.330063	0.299976	0.202714	2613.57				1973	0.439245	0.699197	33.3351	0.33244	0.299949	0.200012	2603.34
1974	0.437152	0.699849	33.4187	0.330074	0.299762	0.200038	2594.66				1974	0.441091	0.699792	33.4077	0.330071	0.299893	0.2026	2624.12				1974	0.438257	0.698999	33.3382	0.33296	0.299972	0.200152	2603.6
1975	0.438305	0.699967	33.4277	0.330011	0.299537	0.200032	2607.82				1975	0.442602	0.699964	33.3952	0.33016	0.299789	0.203322	2593.37				1975	0.438215	0.699141	33.3339	0.331359	0.299932	0.200591	2601.17
1976	0.439413	0.699852	33.4479	0.330113	0.299608	0.200011	2611.27				1976	0.441732	0.699736	33.343	0.330309	0.299999	0.202957	2581.74				1976	0.438593	0.69919	33.3446	0.33099	0.299997	0.200144	2591.05
1977	0.440377	0.69993	33.4174	0.330393	0.299882	0.200026	2601.69				1977	0.441885	0.699357	33.359	0.330752	0.299916	0.201759	2613.74				1977	0.438611	0.698936	33.3713	0.330503	0.299923	0.200098	2602.84
1978	0.438887	0.699903	33.4053	0.330911	0.299853	0.200067	2623.2				1978	0.44264	0.699046	33.3405	0.330339	0.299949	0.202438	2620.7				1978	0.439156	0.699607	33.3351	0.331021	0.299627	0.200056	2601.9
1979	0.441112	0.699688	33.4264	0.330768	0.29979	0.200017	2624.94				1979	0.438356	0.698935	33.3579	0.330081	0.29999	0.201223	2604.6				1979	0.437919	0.699431	33.3343	0.330868	0.299968	0.201125	2607.13
1980	0.441132	0.699765	33.3517	0.330126	0.299807	0.200023	2604.25				1980	0.4401	0.698609	33.3515	0.330155	0.299996	0.201252	2607.88				1980	0.440747	0.699533	33.3444	0.330839	0.299968	0.200773	2607.65
1981	0.440405	0.699935	33.3396	0.330082	0.299826	0.2	2630.56				1981	0.443136	0.698935	33.3574	0.330218	0.299968	0.202267	2623.48				1981	0.441345	0.699674	33.3837	0.330562	0.299859	0.200001	2615.51
1982	0.439708	0.699943	33.3433	0.330082	0.299828	0.200133	2605.77				1982	0.441479	0.699227	33.3565	0.330218	0.299987	0.201593	2610.8				1982	0.438707	0.699363	33.4222	0.331306	0.299946	0.200058	2631
1983	0.438566	0.699787	33.3425	0.330067	0.299828	0.20043	2607.58				1983	0.441088	0.699564	33.4125	0.330114	0.299977	0.201265	2615.97				1983	0.435176	0.699838	33.3472	0.330124	0.299997	0.2	2618.14
1984	0.439486	0.699984	33.3375	0.330051	0.299809	0.200718	2614.99				1984	0.441728	0.69905	33.4136	0.330251	0.299947	0.200763	2629.15				1984	0.441215	0.699884	33.3463	0.330117	0.299977	0.200011	2575.26
1985	0.438038	0.699767	33.3425	0.330126	0.29988	0.200119	2585.49				1985	0.441542	0.699029	33.4021	0.330551	0.299884	0.200828	2624.72				1985	0.440787	0.699988	33.3406	0.330247	0.299912	0.200156	2628.81
1986	0.437194	0.6999	33.3563	0.330049	0.299828	0.200012	2603.1				1986	0.441726	0.699064	33.3715	0.330749	0.3	0.201768	2578.17				1986	0.441944	0.69991	33.3346	0.330469	0.299987	0.200251	2628.52
1987	0.435901	0.699966	33.3373	0.33001	0.299806	0.200077	2602.72				1987	0.440842	0.699327	33.3988	0.330976	0.3	0.201293	2597.76				1987	0.442933	0.699849	33.3394	0.33211	0.299933	0.200237	2598.45
1988	0.440558	0.699979	33.3353	0.330136	0.299791	0.2	2609.53				1988	0.440591	0.699093	33.6394	0.330049	0.299992	0.201885	2622.62				1988	0.439533	0.699962	33.3344	0.332604	0.299975	0.200237	2610.55
[truncated: 3,012 more rows]

## Sheet: Lower
1											Cyan											Gray
[truncated: 2,001 more rows]
