# Supplementary material for: Simulations reveal challenges to artificial community selection and possible strategies for success
Source: PLoS Biol. 2019 Jun 25;17(6):e3000295. doi: 10.1371/journal.pbio.3000295 (PMC6658139; doi:10.1371/journal.pbio.3000295)
Supplement: S8 Data — (XLSX) [file pbio.3000295.s065.xlsx]

## Sheet: A_BM(0) fixed
black						cyan						gray
cycle #	average selected fp	average selected P(T)				cycle #	average selected fp	average selected P(T)				cycle #	average selected fp	average selected P(T)
1	0.129539	809.992				1	0.129596	811.176				1	0.129628	809.903
2	0.128369	799.645				2	0.128641	813.284				2	0.127891	846.751
3	0.128474	822.968				3	0.129372	778.345				3	0.128421	770.005
4	0.124887	784.05				4	0.129001	792.757				4	0.127053	745.471
5	0.127494	761.443				5	0.128735	806.102				5	0.127865	836.126
6	0.123934	817.619				6	0.129699	837.108				6	0.125178	770.23
7	0.12214	783.089				7	0.129331	802.008				7	0.127697	812.081
8	0.124746	728.748				8	0.126553	785.872				8	0.127854	750.583
9	0.129301	799.52				9	0.127218	777.149				9	0.128874	800.044
10	0.128171	798.276				10	0.129525	790.542				10	0.127965	797.033
11	0.123419	812.023				11	0.129413	781.111				11	0.126596	796.652
12	0.126128	756.832				12	0.127023	808.189				12	0.127428	799.026
13	0.125511	788.891				13	0.124064	811.276				13	0.12865	778.382
14	0.127854	801.751				14	0.129679	815.268				14	0.129303	809.224
15	0.122209	760.442				15	0.128643	780.187				15	0.126006	787.13
16	0.116734	742.121				16	0.129051	742.823				16	0.129578	798.079
17	0.116293	731.635				17	0.12709	801.396				17	0.129234	797.715
18	0.125815	713.021				18	0.128783	779.956				18	0.129027	816.114
19	0.128233	829.094				19	0.128966	801.954				19	0.129536	824.894
20	0.12871	769.576				20	0.128673	807.246				20	0.129632	815
21	0.125358	856.294				21	0.129529	759.9				21	0.127505	811.801
22	0.129414	819.646				22	0.129658	792.429				22	0.12662	791.908
23	0.129426	829.912				23	0.129705	799.958				23	0.126922	782.809
24	0.129338	819.104				24	0.128819	791.407				24	0.125284	808.512
25	0.129128	840.275				25	0.127963	832.678				25	0.12253	806.426
26	0.129742	763.993				26	0.129618	827.144				26	0.126012	740.144
27	0.129389	783.412				27	0.129831	789.161				27	0.128487	743.649
28	0.129377	845.989				28	0.128836	795.277				28	0.128696	842.124
29	0.129629	806.654				29	0.130289	872.79				29	0.129154	829.751
30	0.12969	746.741				30	0.125403	787.165				30	0.129745	787.905
31	0.127262	810.778				31	0.130304	787.365				31	0.129002	764.646
32	0.126037	797.734				32	0.129694	806.575				32	0.129694	807.87
33	0.129629	782.94				33	0.129943	826.109				33	0.126606	790.273
34	0.128384	840.109				34	0.130067	841.836				34	0.127942	782.628
35	0.129073	804.587				35	0.130439	813.919				35	0.129566	782.498
36	0.129065	802.79				36	0.130076	824.749				36	0.129368	797.879
37	0.12809	778.245				37	0.130546	803.131				37	0.129127	827.808
38	0.125739	794.689				38	0.129722	827.834				38	0.124051	806.671
39	0.123208	826.383				39	0.128891	807.543				39	0.126246	769.985
40	0.126428	850.406				40	0.126085	799.861				40	0.125592	816.014
41	0.128925	805.742				41	0.128105	779.645				41	0.126376	756.225
42	0.126898	760.929				42	0.126935	788.588				42	0.128954	818.797
43	0.125134	805.171				43	0.126469	765.606				43	0.129436	802.583
44	0.128401	810.043				44	0.12675	803.862				44	0.129556	802.746
45	0.120631	800.342				45	0.128355	795.791				45	0.129113	818.428
46	0.122608	753.192				46	0.127984	779.128				46	0.129695	797.818
47	0.129643	783.635				47	0.127794	783.116				47	0.128035	790.687
48	0.129245	827.873				48	0.127953	789.88				48	0.128615	787.634
49	0.129413	785.91				49	0.128165	804.931				49	0.129553	790.54
50	0.127999	802.357				50	0.126901	747.111				50	0.129798	781.319
51	0.127894	805.553				51	0.128186	802.756				51	0.129249	820.068
52	0.127058	815.656				52	0.127404	834.274				52	0.126933	818.358
53	0.12352	818.645				53	0.125509	784.738				53	0.130073	778.728
54	0.127779	740.344				54	0.12755	750.735				54	0.127659	797.253
55	0.126226	798.791				55	0.122612	776.957				55	0.129038	794.101
56	0.127206	801.939				56	0.12335	795.599				56	0.129636	793.781
57	0.126924	792.754				57	0.126225	787.991				57	0.128484	834.11
58	0.124161	779.516				58	0.126082	782.78				58	0.129336	824.261
59	0.125752	771.29				59	0.1264	808.881				59	0.129058	831.043
60	0.124	831.527				60	0.126662	805.112				60	0.128509	821.699
61	0.126462	780.346				61	0.125786	804.048				61	0.128929	786.426
62	0.125043	768.029				62	0.127225	781.364				62	0.128969	815.527
63	0.126136	789.365				63	0.127391	797.624				63	0.129461	821.564
64	0.12644	824.645				64	0.126987	799.707				64	0.129788	789.19
65	0.123155	761.584				65	0.120972	750.214				65	0.129282	816.76
66	0.126315	785.551				66	0.122083	744.693				66	0.129593	866.206
67	0.12511	793.489				67	0.123349	775.329				67	0.130213	816.937
68	0.124531	746.308				68	0.127075	718.143				68	0.129131	816.999
69	0.123907	745.027				69	0.127297	743.581				69	0.128618	831.51
70	0.124722	775.763				70	0.126921	844.461				70	0.1296	785.141
71	0.124003	792.72				71	0.126427	796.684				71	0.129315	871.154
72	0.123663	796.116				72	0.123881	792.448				72	0.129058	854.953
73	0.123043	755.251				73	0.128054	759.482				73	0.128688	795.723
74	0.12515	793.761				74	0.124476	801.99				74	0.128	814.119
75	0.128094	771.446				75	0.126547	794.108				75	0.127899	810.161
76	0.128064	777.708				76	0.127682	779.264				76	0.128598	826.94
77	0.12925	771.777				77	0.126664	743.18				77	0.129536	811.445
78	0.128929	797.932				78	0.127062	799.883				78	0.129266	824.671
79	0.129879	796.408				79	0.127181	778.9				79	0.128449	799.878
80	0.129809	776.881				80	0.125245	800.533				80	0.129503	800.783
81	0.129213	777.107				81	0.126061	756.198				81	0.129048	831.117
82	0.128594	796.826				82	0.126224	774.83				82	0.129124	803.938
83	0.129416	786.368				83	0.126753	796.91				83	0.129423	813.906
84	0.126984	784.609				84	0.126872	806.324				84	0.127972	800.881
85	0.124726	774.879				85	0.126354	793.793				85	0.129112	785.224
86	0.129616	789.249				86	0.124451	780.7				86	0.129435	785.249
87	0.129216	796.626				87	0.124203	784.718				87	0.129439	812.502
88	0.126875	839.206				88	0.123583	819.044				88	0.129508	808.353
89	0.129099	762.126				89	0.126443	816.529				89	0.129895	818.399
90	0.129169	786.527				90	0.126537	774.326				90	0.128906	801.657
91	0.128716	810.992				91	0.125137	743.658				91	0.129934	830.677
92	0.125471	808.336				92	0.123844	761.336				92	0.13018	869.449
93	0.128757	736.835				93	0.124739	780.82				93	0.130382	809.365
94	0.128807	832.528				94	0.124193	798.104				94	0.130963	822.043
95	0.126249	807.487				95	0.125122	798.123				95	0.130377	817.515
96	0.124008	753.089				96	0.125627	829.027				96	0.129375	801.383
97	0.129147	768.308				97	0.125382	747.03				97	0.126938	795.945
98	0.129576	760.331				98	0.125724	797.452				98	0.12493	783.861
99	0.128757	847.743				99	0.125394	808.852				99	0.130233	806.978
100	0.129108	814.16				100	0.126028	801.255				100	0.13045	852.895
101	0.129023	783.478				101	0.120887	767.588				101	0.128646	816.73
102	0.129334	830.071				102	0.114848	704.476				102	0.127219	824.019
103	0.127219	833.965				103	0.119255	715.449				103	0.12614	775.867
104	0.129807	852.621				104	0.120996	770.402				104	0.129833	808.605
105	0.129868	836.262				105	0.124147	747.975				105	0.130082	799.87
106	0.129184	817.605				106	0.123213	778.101				106	0.128927	803.809
107	0.127206	793.746				107	0.125177	793.533				107	0.128132	789.352
108	0.129444	770.881				108	0.12485	806.44				108	0.12991	840.202
109	0.129411	826.773				109	0.126151	777.403				109	0.127278	806.533
110	0.129087	835.853				110	0.126217	784.6				110	0.125433	785.271
111	0.129066	789.228				111	0.126192	800.214				111	0.123314	768.869
112	0.129153	835.03				112	0.126165	747.229				112	0.121849	776.921
113	0.127864	833.704				113	0.125238	780.113				113	0.125228	766.284
114	0.128204	785.143				114	0.126511	803.748				114	0.129384	852.669
115	0.129264	804.053				115	0.12579	803.758				115	0.129591	809.174
116	0.129668	793.204				116	0.126158	753.683				116	0.128574	826.292
117	0.128505	818.382				117	0.124173	776.762				117	0.129928	819.711
118	0.12707	748.732				118	0.125676	830.709				118	0.129838	760.925
119	0.129513	787.565				119	0.122478	789.536				119	0.129402	831.59
120	0.129199	807.641				120	0.123772	739.721				120	0.129157	802.806
121	0.12873	857.984				121	0.123722	778.703				121	0.128984	756.757
122	0.127487	795.332				122	0.126652	793.082				122	0.130151	788.441
123	0.129553	789.696				123	0.127139	813.751				123	0.128506	844.153
124	0.124716	818.324				124	0.122446	767.953				124	0.129524	781.599
125	0.127918	786.458				125	0.123612	794.475				125	0.129722	784.155
126	0.127026	800.094				126	0.122625	799.116				126	0.129235	794.775
127	0.130175	782.842				127	0.122403	761.814				127	0.126771	801.514
128	0.130357	776.949				128	0.126532	818.061				128	0.128085	766.635
129	0.126717	793.704				129	0.123714	777.863				129	0.129951	796.913
130	0.131083	797.693				130	0.127461	795.303				130	0.12887	815.396
131	0.13197	838.943				131	0.1264	780.046				131	0.125276	790.342
132	0.130981	802.946				132	0.124843	794.264				132	0.126829	845.441
133	0.130671	771.653				133	0.123593	776.095				133	0.12986	778.235
134	0.130948	795.07				134	0.126486	740.314				134	0.129704	831.232
135	0.129208	849.577				135	0.126881	752.124				135	0.12991	816.173
136	0.130726	841.189				136	0.126224	817.061				136	0.130463	830.168
137	0.130881	800.11				137	0.125176	793.553				137	0.129345	818.943
138	0.131054	834.296				138	0.121292	766.788				138	0.130677	867.429
139	0.13062	822.15				139	0.120682	767.51				139	0.1306	792.531
140	0.124144	773.798				140	0.125348	760.6				140	0.129705	798.444
141	0.124125	767.516				141	0.125211	766.054				141	0.12999	819.672
142	0.127235	820.903				142	0.125313	750.141				142	0.130502	804.658
143	0.129972	798.985				143	0.122939	754.367				143	0.130943	814.52
144	0.130122	802.749				144	0.125113	775.196				144	0.128015	813.209
145	0.127583	786.511				145	0.125763	779.303				145	0.130636	823.535
146	0.128032	790.191				146	0.124507	787.532				146	0.132747	823.687
147	0.131658	823.921				147	0.125121	788.761				147	0.131178	787.4
148	0.130755	823.572				148	0.125325	784.292				148	0.131669	787.011
149	0.130896	820.633				149	0.125496	798.58				149	0.128904	823.026
150	0.129828	846.337				150	0.124869	762.966				150	0.132937	791.353
151	0.131132	799.395				151	0.124456	743.64				151	0.132654	815.806
152	0.129716	814.609				152	0.122609	771.204				152	0.133106	840.81
153	0.129843	798.095				153	0.125479	729.75				153	0.13385	855.963
154	0.129493	808.587				154	0.123276	787.916				154	0.132546	813.067
155	0.129631	813.032				155	0.123076	792.825				155	0.132882	834.326
156	0.129782	829.963				156	0.12494	769.823				156	0.130606	806.858
157	0.129699	838.322				157	0.123538	756.114				157	0.136625	827.104
158	0.129475	777.741				158	0.121765	748.109				158	0.134255	853.747
159	0.124784	794.839				159	0.122036	739.059				159	0.137716	835.164
160	0.125971	813.169				160	0.124559	759.05				160	0.138754	831.725
161	0.120556	770.845				161	0.123889	762.913				161	0.138738	878.968
162	0.128822	806.632				162	0.121683	737.697				162	0.135884	846.808
163	0.125845	815.224				163	0.12131	766.219				163	0.132447	818.894
164	0.125125	778.404				164	0.121589	762.328				164	0.135071	843.359
165	0.127927	788.087				165	0.122976	739.035				165	0.135365	841.702
166	0.126536	776.001				166	0.125398	746.679				166	0.135553	834.127
167	0.129442	775.507				167	0.125491	794.29				167	0.136733	822.58
168	0.12648	804.915				168	0.124926	741.193				168	0.137019	887.792
169	0.12263	776.257				169	0.125653	757.749				169	0.138297	855.992
170	0.126671	784.903				170	0.125429	812.904				170	0.136788	838.131
171	0.127666	858.986				171	0.125271	791.493				171	0.136614	825.292
172	0.125745	780.635				172	0.125423	750.848				172	0.134214	845.073
173	0.128192	803.263				173	0.125235	749.721				173	0.133368	911.647
174	0.130708	798.107				174	0.124534	774.002				174	0.135569	818.636
175	0.130681	844.395				175	0.122861	750.93				175	0.134739	833.781
176	0.129622	795.486				176	0.125353	771.758				176	0.131831	854.035
177	0.129621	809.39				177	0.125353	779.126				177	0.128484	828.454
178	0.129238	768.316				178	0.125064	771.422				178	0.134128	847.833
179	0.12956	836.502				179	0.124557	773.881				179	0.133029	823.235
180	0.129455	821.714				180	0.125474	769.374				180	0.132474	829.443
181	0.12936	795.813				181	0.125423	820.034				181	0.129491	847.063
182	0.126857	784.579				182	0.124457	796.518				182	0.130097	767.552
183	0.128597	807.735				183	0.121705	783.21				183	0.133168	832.47
184	0.129415	820.048				184	0.123094	749.469				184	0.131971	839.857
185	0.12932	789.674				185	0.119341	752.117				185	0.132232	784.785
186	0.129434	842.327				186	0.124769	795.726				186	0.132995	814.133
187	0.127143	801.942				187	0.125193	779.352				187	0.130871	825.758
188	0.12898	752.712				188	0.125306	800.047				188	0.131867	806.782
189	0.128434	811.699				189	0.125197	810.635				189	0.130707	819.628
190	0.128973	786.584				190	0.125606	786.844				190	0.131699	786.754
191	0.129149	817.27				191	0.124435	758.745				191	0.13417	847.374
192	0.125471	798.895				192	0.125259	752.705				192	0.1254	777.633
193	0.126875	821.347				193	0.120638	785.299				193	0.134904	809.084
194	0.127489	804.277				194	0.122165	793.32				194	0.131549	853.062
195	0.128824	791.324				195	0.122105	743.339				195	0.137623	811.471
196	0.129678	773.711				196	0.125072	711.575				196	0.137416	878.21
197	0.128552	839.713				197	0.124348	769.997				197	0.136193	861.443
198	0.11798	786.304				198	0.125144	805.052				198	0.12976	870.085
199	0.120439	754.683				199	0.124972	748.293				199	0.125108	760.562
200	0.128058	774.162				200	0.125787	764.654				200	0.128396	796.223
201	0.123214	791.346				201	0.125118	794.167				201	0.130059	757.497
202	0.128974	790.495				202	0.122318	752.72				202	0.128116	832.648
203	0.129123	799.509				203	0.124893	782.178				203	0.125951	800.27
204	0.128597	820.294				204	0.123656	757.134				204	0.125042	778.028
205	0.128702	818.502				205	0.119761	753.4				205	0.129154	807.146
206	0.129609	840.312				206	0.125003	762.161				206	0.127824	800.101
207	0.129262	815.164				207	0.124881	763.553				207	0.132085	830.109
208	0.128701	781.794				208	0.125552	822.167				208	0.130278	823.845
209	0.125379	803.28				209	0.126185	787.834				209	0.129341	809.918
210	0.126559	761.668				210	0.121986	741.336				210	0.129651	813.608
211	0.129446	815.722				211	0.125537	810.579				211	0.12802	810.05
212	0.125594	795.284				212	0.125402	768.017				212	0.128454	760.847
213	0.129093	744.541				213	0.125506	761.396				213	0.128242	795.877
214	0.124738	818.326				214	0.125329	784.301				214	0.128433	799.791
215	0.126851	790.293				215	0.125719	782.424				215	0.128661	763.831
216	0.129285	811.116				216	0.125131	801.223				216	0.127996	808.958
217	0.129988	765.006				217	0.121158	734.508				217	0.13128	790.501
218	0.128631	836.463				218	0.118008	728.8				218	0.132765	824.128
219	0.126627	767.856				219	0.117127	720.214				219	0.132808	812.396
220	0.130236	808.685				220	0.121602	782.224				220	0.13115	812.228
221	0.130854	756.75				221	0.125809	809.216				221	0.129324	836.964
222	0.127422	818.803				222	0.125139	787.436				222	0.133977	859.302
223	0.123542	795.331				223	0.124574	812.977				223	0.128959	803.892
224	0.128238	796.65				224	0.125372	791.385				224	0.129179	815.144
225	0.128213	775.463				225	0.123994	788.925				225	0.132048	819.546
226	0.129398	809.868				226	0.117734	735.976				226	0.133241	805.012
227	0.130767	835.937				227	0.113523	729.317				227	0.134573	796.201
228	0.129806	776.824				228	0.118803	757.647				228	0.134586	810.319
229	0.127191	787.061				229	0.118136	713.693				229	0.135592	890.742
230	0.126127	797.233				230	0.123604	737.711				230	0.134631	867.517
231	0.130481	830.415				231	0.123587	767.926				231	0.135371	841.375
232	0.129419	811.834				232	0.120862	746.357				232	0.134767	854.262
233	0.129332	828.171				233	0.124564	775.671				233	0.134142	836.97
234	0.129401	848.2				234	0.125329	762.657				234	0.133799	841.628
235	0.129496	797.943				235	0.125494	766.548				235	0.136077	830.009
236	0.129454	772.958				236	0.125035	824.964				236	0.13466	842.525
237	0.124669	823.121				237	0.125543	778.736				237	0.132513	860.954
238	0.129478	776.278				238	0.125447	771.71				238	0.132105	801.51
239	0.129316	810.196				239	0.125822	750.156				239	0.132817	821.751
240	0.129286	825.125				240	0.125047	756.122				240	0.135046	869.413
241	0.129215	799.729				241	0.125581	780.242				241	0.134893	811.34
242	0.129395	802.007				242	0.122208	825.752				242	0.138383	869.831
243	0.129115	793.984				243	0.125294	760.545				243	0.138442	864.861
244	0.129052	763.36				244	0.124918	791.529				244	0.138603	886.436
245	0.128831	820.21				245	0.1259	750.903				245	0.137927	884.054
246	0.128751	785.972				246	0.125773	751.186				246	0.134332	863.31
247	0.127575	834.791				247	0.125749	752.36				247	0.13682	878.143
248	0.129546	823.026				248	0.124953	776.501				248	0.131939	824.378
249	0.128834	796.84				249	0.123006	783.174				249	0.13708	862.404
250	0.129235	804.102				250	0.117816	783.111				250	0.138289	930.822
251	0.128893	788.118				251	0.125496	738.19				251	0.138828	893.539
252	0.128929	825.699				252	0.125397	774.076				252	0.138711	863.503
253	0.128196	818.687				253	0.125157	804.417				253	0.139628	957.736
254	0.129099	773.05				254	0.124858	789.479				254	0.13981	928.609
255	0.130185	760.322				255	0.125526	762.937				255	0.136862	836.395
256	0.126608	811.172				256	0.125581	798.184				256	0.137549	916.264
257	0.131137	808.198				257	0.126162	772.058				257	0.138097	892.276
258	0.131689	819.498				258	0.123609	785.757				258	0.138697	832.435
259	0.12894	826.344				259	0.125671	771.965				259	0.138476	936.823
260	0.128251	823.241				260	0.123319	764.603				260	0.14034	932.017
261	0.128422	823.887				261	0.123623	755.618				261	0.138899	868.141
262	0.126858	795.796				262	0.125779	794.491				262	0.135669	837.337
263	0.128705	853.501				263	0.123954	750.557				263	0.131071	798.837
264	0.129714	794.462				264	0.127272	774.836				264	0.139444	856.314
265	0.128694	784.525				265	0.127201	779.218				265	0.138684	885.847
266	0.128593	807.284				266	0.125375	769.321				266	0.138572	875.419
267	0.129576	783.294				267	0.125091	781.267				267	0.139277	865.322
268	0.129123	792.374				268	0.12469	794.302				268	0.138954	878.705
269	0.128937	789.368				269	0.124911	742.07				269	0.139525	846.95
270	0.12458	771.787				270	0.124034	779.214				270	0.138974	890.06
271	0.128176	807.676				271	0.123273	788.357				271	0.140297	866.876
272	0.12814	789.156				272	0.125793	804.75				272	0.139254	870.126
273	0.127245	786.369				273	0.124385	782.053				273	0.139405	838.634
274	0.124937	790.18				274	0.123697	795.073				274	0.138849	872.537
275	0.123236	767.776				275	0.126697	778.779				275	0.138442	890.079
276	0.127524	712.152				276	0.125227	761.579				276	0.136689	836.372
277	0.127763	790.702				277	0.12642	795.311				277	0.136572	874.867
278	0.127399	761.773				278	0.12717	780.231				278	0.132148	876.083
279	0.126505	804.592				279	0.123756	774.745				279	0.135478	849.149
280	0.126567	811.461				280	0.122655	759.791				280	0.135091	808.139
281	0.126974	800.851				281	0.124455	782.19				281	0.139627	894.787
282	0.128115	817.785				282	0.12233	763.593				282	0.139597	884.519
283	0.127652	829.291				283	0.127345	808.047				283	0.139324	879.216
284	0.127261	759.677				284	0.126826	770.913				284	0.135919	827.075
285	0.127509	755.64				285	0.124605	788.63				285	0.137412	900.676
286	0.125656	791.931				286	0.126992	745.017				286	0.139436	872.567
287	0.127206	768.866				287	0.122651	803.418				287	0.139685	903.141
288	0.127537	805.272				288	0.125595	815.044				288	0.139875	900.58
289	0.128471	776.159				289	0.124532	746.219				289	0.140048	879.691
290	0.127903	813.63				290	0.119808	737.163				290	0.137442	847.53
291	0.12478	816.318				291	0.12267	775.076				291	0.140347	881.184
292	0.12812	798.71				292	0.126236	800.061				292	0.140149	848.116
293	0.126579	811.523				293	0.126279	785.757				293	0.141019	871.213
294	0.128076	774.303				294	0.125167	774.371				294	0.140051	878.082
295	0.127842	854.712				295	0.12575	828.13				295	0.138932	879.413
296	0.128721	781.996				296	0.124785	767.583				296	0.140019	842.16
297	0.128117	798.389				297	0.122495	725.471				297	0.138573	840.13
298	0.128893	818.183				298	0.123399	777.876				298	0.136737	835.681
299	0.1287	810.147				299	0.123254	776.163				299	0.140215	831.869
300	0.128812	801.614				300	0.125895	779.13				300	0.135701	852.746
301	0.128338	800.335				301	0.125948	775.071				301	0.137359	848.742
302	0.128481	805.814				302	0.12438	786.587				302	0.138627	802.565
303	0.128483	796.013				303	0.12302	800.424				303	0.14039	846.248
304	0.128023	764.281				304	0.124416	790.391				304	0.13953	922.753
305	0.126127	806.661				305	0.123589	743.822				305	0.139326	850.039
306	0.127613	787.507				306	0.12425	760.275				306	0.13769	870.438
307	0.12751	785.193				307	0.12555	791.668				307	0.140085	928.516
308	0.128577	795.552				308	0.124401	738.762				308	0.13726	910.063
309	0.125321	791.646				309	0.124259	758.038				309	0.141122	825.612
310	0.125357	783.601				310	0.125502	769.012				310	0.139724	870.174
311	0.128376	800.361				311	0.125428	789.76				311	0.138984	864.968
312	0.128354	777.862				312	0.123972	767.873				312	0.140044	838.433
313	0.122277	806.68				313	0.124802	736.234				313	0.140626	862.942
314	0.127485	787.833				314	0.126082	768.497				314	0.140739	873.755
315	0.127463	785.207				315	0.124934	783.923				315	0.137757	912.216
316	0.12546	820.479				316	0.123666	770.09				316	0.140497	844.276
317	0.12732	799.566				317	0.119513	776.019				317	0.140067	873.367
318	0.127035	774.441				318	0.125414	796.794				318	0.140228	903.024
319	0.126608	776.41				319	0.124628	759.755				319	0.13925	881.14
320	0.127743	801.796				320	0.126286	754.083				320	0.132081	841.731
321	0.128196	827.465				321	0.126208	801.331				321	0.124667	828.291
322	0.127433	787.685				322	0.125309	816.682				322	0.135301	822.505
323	0.128395	743.091				323	0.125495	787.252				323	0.140506	894.204
324	0.127879	778.247				324	0.125588	784.193				324	0.140262	849.577
325	0.127576	806.102				325	0.125227	766.026				325	0.139366	906.296
326	0.128013	811.384				326	0.117751	760.484				326	0.136629	842.525
327	0.12875	777.663				327	0.12509	764.81				327	0.139795	906.889
328	0.129001	835.007				328	0.125885	796.044				328	0.139129	868.536
329	0.127858	795.312				329	0.125857	814.853				329	0.139444	885.43
330	0.125661	768.841				330	0.125814	782.979				330	0.13872	848.818
331	0.127132	788.224				331	0.12691	845.705				331	0.139588	830.85
332	0.126335	784.441				332	0.125915	781.556				332	0.138794	841.841
333	0.125356	815.183				333	0.123122	804.939				333	0.140461	867.427
334	0.124476	772.647				334	0.119513	764.694				334	0.140597	898.483
335	0.123213	799.201				335	0.122484	716.504				335	0.13946	858.818
336	0.124396	792.674				336	0.125644	785.709				336	0.140256	877.965
337	0.122576	758.115				337	0.1252	766.36				337	0.140185	905.154
338	0.12078	737.862				338	0.126481	805.331				338	0.139775	894.452
339	0.122101	729.606				339	0.125061	774.438				339	0.140757	842.175
340	0.12157	799.2				340	0.118778	775.125				340	0.139978	837.487
341	0.120423	731.241				341	0.122483	758.703				341	0.140627	898.302
342	0.123227	757.83				342	0.124701	755.661				342	0.139806	898.455
343	0.122445	790.606				343	0.126855	771.809				343	0.141151	868.637
344	0.123408	793.733				344	0.126515	790.328				344	0.13802	888.799
345	0.123638	774.434				345	0.127648	757.804				345	0.133929	831.686
346	0.123976	772.63				346	0.12726	794.346				346	0.137701	773.357
347	0.124444	764.384				347	0.124607	790.532				347	0.140119	858.828
348	0.121518	781.68				348	0.125642	771.833				348	0.139713	866.489
349	0.124089	751.777				349	0.127131	789.846				349	0.140255	860.54
350	0.120669	759.461				350	0.1281	781.19				350	0.140505	864.151
351	0.124983	759.717				351	0.128131	769.198				351	0.140062	866.511
352	0.126845	794.944				352	0.127782	802.428				352	0.140277	900.812
353	0.122293	728.02				353	0.127088	769.865				353	0.13985	855.322
354	0.125774	751.953				354	0.126875	746.931				354	0.139439	843.906
355	0.124806	812.93				355	0.127564	801.288				355	0.138834	863.499
356	0.124753	735.92				356	0.126865	778.837				356	0.138277	819.746
357	0.128848	800.83				357	0.126564	810.878				357	0.138847	831.918
358	0.129559	814.666				358	0.125957	795.303				358	0.138882	862.485
359	0.129114	789.413				359	0.126875	744.867				359	0.140547	835.243
360	0.129068	847.26				360	0.12696	796.639				360	0.138132	921.838
361	0.129246	782.228				361	0.1264	793.661				361	0.140531	830.384
362	0.128932	808.956				362	0.126663	739.316				362	0.138259	893.251
363	0.128392	806.116				363	0.126295	794.238				363	0.139404	848.796
364	0.129888	789.381				364	0.126965	788.704				364	0.140024	853.738
365	0.128472	813.163				365	0.127468	757.09				365	0.139664	864.556
366	0.130018	792.735				366	0.12693	767.111				366	0.139449	827.349
367	0.129444	815.78				367	0.123856	778.609				367	0.140248	840.447
368	0.128823	813.056				368	0.121958	802.11				368	0.137506	829.195
369	0.129073	809.24				369	0.123825	750.782				369	0.136357	850.016
370	0.129298	827.751				370	0.123004	723.526				370	0.139904	831.165
371	0.129179	794.834				371	0.126903	800.587				371	0.136153	856.307
372	0.124954	760.078				372	0.123734	792.961				372	0.13762	852
373	0.12919	849.231				373	0.120944	728.844				373	0.135622	833.922
374	0.12921	796.613				374	0.125771	816.474				374	0.139451	884.406
375	0.128398	773.117				375	0.127678	792.996				375	0.140483	877.957
376	0.124622	817.55				376	0.127986	803.439				376	0.139337	938.781
377	0.123257	781.848				377	0.127383	789.181				377	0.139759	880.766
378	0.128838	737.288				378	0.127977	794.668				378	0.140842	879.564
379	0.124461	796.578				379	0.127384	802.012				379	0.139897	861.417
380	0.127994	789.477				380	0.126471	788.812				380	0.140148	841.562
381	0.129065	789.927				381	0.123847	749.445				381	0.138055	861.259
382	0.126899	801.905				382	0.12352	753.104				382	0.137501	822.898
383	0.126782	777.497				383	0.122906	731.798				383	0.139426	852.77
384	0.12772	830.607				384	0.121854	811.539				384	0.140254	846.757
385	0.128192	783.019				385	0.124194	762.9				385	0.139684	865.368
386	0.127529	753.055				386	0.116617	721.544				386	0.136951	905.072
387	0.124452	815.798				387	0.108038	712.715				387	0.140199	864.131
388	0.125754	800.461				388	0.116031	718.765				388	0.137055	851.471
389	0.126177	759.786				389	0.122916	751.22				389	0.138953	833.339
390	0.124084	736.256				390	0.126846	792.739				390	0.140028	847.526
391	0.12751	806.986				391	0.126893	810.469				391	0.137319	900.67
392	0.128373	774.766				392	0.12638	781.109				392	0.135717	842.637
393	0.128985	806.495				393	0.126006	766.583				393	0.137926	864.977
394	0.126505	794.197				394	0.125199	802.219				394	0.13985	899.459
395	0.126398	763.508				395	0.126636	811.015				395	0.140203	881.044
396	0.124598	802.041				396	0.123736	774.949				396	0.140231	888.171
397	0.12791	805.64				397	0.126734	789.759				397	0.13999	828.213
398	0.128594	823.481				398	0.126376	814.96				398	0.139241	939.362
399	0.129399	810.87				399	0.126695	801.418				399	0.140446	915.414
400	0.129432	853.722				400	0.124335	790.342				400	0.140667	870.652
401	0.129257	800.335				401	0.119511	785.028				401	0.140619	872.561
402	0.124785	815.354				402	0.117894	735.614				402	0.140389	874.443
403	0.126101	791.353				403	0.126447	718.229				403	0.140366	879.494
404	0.125122	746.685				404	0.126255	781.116				404	0.140524	864.45
405	0.129129	769.919				405	0.126256	790.308				405	0.138933	894.916
406	0.129569	794.031				406	0.126187	786.108				406	0.140278	862.309
407	0.12947	823.047				407	0.12084	781.269				407	0.140176	848.483
408	0.128119	815.947				408	0.126358	775.937				408	0.138222	868.071
409	0.128944	771.602				409	0.12299	814.058				409	0.139062	891.767
410	0.12752	789.489				410	0.125065	831.655				410	0.137221	853.365
411	0.129269	816.501				411	0.123136	761.085				411	0.140048	874.98
412	0.12676	807.653				412	0.123646	741.538				412	0.139733	863.572
413	0.12845	800.627				413	0.127034	762.27				413	0.139776	898.12
414	0.12938	802.017				414	0.126235	836.737				414	0.13957	847.938
415	0.128641	787.514				415	0.126219	739.486				415	0.140903	853.526
416	0.126429	819.383				416	0.126481	784.989				416	0.138002	889.404
417	0.129366	823.953				417	0.126805	810.01				417	0.140732	877.393
418	0.129331	790.416				418	0.126601	776.186				418	0.140262	865.519
419	0.129019	822.269				419	0.127145	810.431				419	0.13598	865.608
420	0.129328	809.933				420	0.126629	840.54				420	0.13858	882.314
421	0.128863	803.954				421	0.122051	753.782				421	0.137997	865.918
422	0.128969	806.493				422	0.125964	734.131				422	0.138756	839.694
423	0.12888	813.208				423	0.124095	748.725				423	0.139119	864.877
424	0.129104	837.855				424	0.125756	839.027				424	0.139722	872.19
425	0.127076	796.856				425	0.119983	752.906				425	0.140173	859.603
426	0.128912	818.627				426	0.123145	746.111				426	0.139279	880.612
427	0.129275	769.619				427	0.126484	785.927				427	0.139708	911.965
428	0.125401	790.521				428	0.124972	785.935				428	0.139476	894.635
429	0.124777	803.669				429	0.126965	771.799				429	0.137392	841.035
430	0.128639	829.306				430	0.125212	782.267				430	0.137788	856.002
431	0.129728	781.518				431	0.126977	790.812				431	0.13967	869.847
432	0.128336	813.289				432	0.126369	822.178				432	0.138536	871.387
433	0.129053	831.707				433	0.124598	831.716				433	0.139556	850.43
434	0.128129	829.064				434	0.12795	807.952				434	0.140083	867.995
435	0.128676	803.342				435	0.126597	761.564				435	0.133786	826.129
436	0.128274	768.315				436	0.126823	760.307				436	0.135323	841.179
437	0.129235	776.399				437	0.126495	796.044				437	0.139963	883.941
438	0.129192	802.694				438	0.126961	843.343				438	0.138157	942.649
439	0.125894	780.369				439	0.126699	804.718				439	0.13764	869.117
440	0.129132	824.626				440	0.125868	773.114				440	0.140009	842.769
441	0.128801	801.96				441	0.119286	760.792				441	0.13804	883.784
442	0.127832	771.012				442	0.113679	717.73				442	0.1352	847.488
443	0.125922	793.212				443	0.114815	718.212				443	0.132762	887.526
444	0.127433	742.108				444	0.119177	698.754				444	0.138497	878.958
445	0.128972	803.956				445	0.124857	706.431				445	0.138815	887.917
446	0.128946	795.263				446	0.12471	807.745				446	0.139644	876.942
447	0.129256	806.204				447	0.123596	783.627				447	0.139086	849.827
448	0.12938	773.688				448	0.125332	791.931				448	0.138655	850
449	0.129171	815.665				449	0.125439	759.868				449	0.134287	871.177
450	0.128963	770.391				450	0.126345	820.722				450	0.130825	842.554
451	0.128737	756.642				451	0.126481	771.497				451	0.126759	775.078
452	0.128361	765.353				452	0.126159	783.39				452	0.118616	768.44
453	0.128461	821.017				453	0.126528	833.466				453	0.124469	795.814
454	0.128187	772.61				454	0.126747	783.426				454	0.111687	718.044
455	0.129455	771.712				455	0.125817	797.165				455	0.122881	753.712
456	0.12867	790.479				456	0.126136	804.71				456	0.119039	749.159
457	0.128751	791.79				457	0.12589	815.658				457	0.117659	717.459
458	0.128696	799.922				458	0.123375	793.367				458	0.129313	711.259
459	0.129106	786.865				459	0.126243	790.631				459	0.138389	791.591
460	0.126661	809.926				460	0.126076	793.344				460	0.137379	881.397
461	0.129109	811.206				461	0.125263	809.299				461	0.133709	826.269
462	0.126083	811.642				462	0.126145	765.462				462	0.133418	827.816
463	0.126793	831.163				463	0.123145	736.998				463	0.138159	796.334
464	0.127118	809.831				464	0.126318	749.552				464	0.138959	840.377
465	0.128986	782.17				465	0.124755	769.259				465	0.13946	909.554
466	0.124595	769.508				466	0.126457	791.284				466	0.139146	848.035
467	0.115907	728.108				467	0.12633	800.952				467	0.1366	815.206
468	0.121694	732.947				468	0.126737	809.233				468	0.13049	874.706
469	0.123507	818.449				469	0.126927	767.827				469	0.136422	829.553
470	0.122651	760.152				470	0.126882	780.151				470	0.13866	895.534
471	0.118314	752.381				471	0.125959	835.219				471	0.139117	890.033
472	0.124329	766.168				472	0.119835	774.069				472	0.135809	877.986
473	0.128964	771.967				473	0.125732	762.214				473	0.139335	847.674
474	0.12886	798.267				474	0.126757	789.927				474	0.138588	839.867
475	0.127417	774.676				475	0.124642	807.833				475	0.138865	891.923
476	0.128787	834.72				476	0.123089	748.3				476	0.139866	896.663
477	0.12789	810.434				477	0.124384	746.241				477	0.139665	835.197
478	0.126986	821.397				478	0.119613	773.263				478	0.139389	866.406
479	0.125548	775.921				479	0.125178	802.22				479	0.139516	905.45
480	0.125181	807.904				480	0.125668	764.257				480	0.139874	880.505
481	0.129268	748.884				481	0.124251	742.937				481	0.138922	895.494
482	0.129061	776.303				482	0.125143	769.065				482	0.138633	878.19
483	0.12843	807.618				483	0.126987	804.019				483	0.138976	858.8
484	0.125049	790.336				484	0.12724	798.803				484	0.135943	841.846
485	0.123362	766.033				485	0.127181	809.839				485	0.136795	889.858
486	0.127462	740.019				486	0.127454	788.906				486	0.138856	811.959
487	0.121933	768.784				487	0.127961	812.002				487	0.139384	867.088
488	0.123035	792.752				488	0.127819	778.037				488	0.135116	836.521
489	0.129122	839.673				489	0.124613	784.176				489	0.135868	827.415
490	0.129094	800.296				490	0.127573	782.856				490	0.137264	810.732
491	0.128167	830.883				491	0.127522	821.544				491	0.138835	841.99
492	0.128957	798.518				492	0.125091	760.164				492	0.137267	851.053
493	0.129098	785.489				493	0.123744	769.84				493	0.136234	901.001
494	0.128939	767.95				494	0.122707	780.101				494	0.135564	872.643
495	0.12709	810.702				495	0.12416	798.115				495	0.13979	846.704
496	0.128556	809.6				496	0.126647	752.621				496	0.138513	819.936
497	0.128839	830.495				497	0.126326	799.864				497	0.139918	849.751
498	0.127241	822.805				498	0.12387	804.908				498	0.136762	855.317
499	0.128097	837.072				499	0.122574	749.407				499	0.1353	830.499
500	0.126128	789.453				500	0.124018	724.334				500	0.139551	865.691
501	0.128875	762.596				501	0.126968	744.851				501	0.139394	882.154
502	0.129156	878.89				502	0.125904	797.947				502	0.138249	864.941
503	0.12942	820.791				503	0.126303	751.439				503	0.139553	831.889
504	0.125154	779.105				504	0.126178	765.224				504	0.139387	896.613
505	0.129399	802.274				505	0.126534	793.651				505	0.140386	882.692
506	0.129501	859.331				506	0.126869	799.128				506	0.140564	876.181
507	0.128713	816.085				507	0.126816	788.441				507	0.140326	908.896
508	0.1278	804.349				508	0.124609	769.5				508	0.140445	877.24
509	0.123898	791.487				509	0.122443	781.506				509	0.139915	859.919
510	0.119563	765.911				510	0.124045	760.279				510	0.136072	887.532
511	0.121913	714.47				511	0.120188	754.074				511	0.128459	798.739
512	0.128561	775.829				512	0.123198	719.187				512	0.137676	852.242
513	0.127326	776.556				513	0.123724	772.08				513	0.136921	895.765
514	0.125984	778.438				514	0.119138	762.944				514	0.137295	849.334
515	0.126719	797.402				515	0.123071	759.949				515	0.138515	838.532
516	0.128761	757.5				516	0.123465	782.895				516	0.139636	886.28
517	0.128541	814.56				517	0.122665	758.174				517	0.135479	881.646
518	0.127516	801.375				518	0.118687	769.106				518	0.138389	873.469
519	0.129288	812.976				519	0.119634	761.008				519	0.139503	890.105
520	0.129568	788.151				520	0.121074	713.426				520	0.140065	891.254
521	0.129057	828.515				521	0.124177	736.127				521	0.139476	861.62
522	0.124125	798.48				522	0.123488	772.954				522	0.134953	850.936
523	0.122228	777.87				523	0.122687	772.447				523	0.139742	881.094
524	0.129173	792.983				524	0.125748	786.287				524	0.137735	866.294
525	0.128595	800.048				525	0.125548	767.658				525	0.14051	896.129
526	0.12768	804.794				526	0.126861	752.751				526	0.14027	876.538
527	0.128392	771.397				527	0.126583	788.472				527	0.139613	880.673
528	0.128503	773.324				528	0.12528	774.196				528	0.136742	876.653
529	0.129012	812.04				529	0.126636	780.505				529	0.13865	868.464
530	0.128893	811.902				530	0.125362	785.707				530	0.139127	864.419
531	0.12616	841.041				531	0.124222	793.558				531	0.134662	843.241
532	0.128453	828.881				532	0.124578	807.596				532	0.137806	849.155
533	0.127696	839.041				533	0.121997	790.608				533	0.140537	844.034
534	0.128717	769.749				534	0.127342	729.633				534	0.140182	866.267
535	0.129418	765.047				535	0.125363	762.014				535	0.139177	858.826
536	0.127684	835.296				536	0.127158	774.553				536	0.139389	849.173
537	0.129489	792.881				537	0.128457	804.192				537	0.136828	906.838
538	0.128919	820.997				538	0.128508	816.066				538	0.139878	852.844
539	0.129786	884.768				539	0.129191	765.932				539	0.140486	909.717
540	0.127632	795.838				540	0.129339	817.956				540	0.13991	922.019
541	0.122213	774.254				541	0.128383	807.508				541	0.139624	878.489
542	0.128952	769.177				542	0.129405	823.608				542	0.139749	865.591
543	0.129661	797.559				543	0.129437	799.337				543	0.138838	880.454
544	0.127641	787.594				544	0.130125	797.602				544	0.137518	838.606
545	0.127119	794.482				545	0.129907	820.449				545	0.139446	903.687
546	0.128588	848.022				546	0.130151	801.585				546	0.138603	859.462
547	0.129149	794.205				547	0.127116	764.911				547	0.137383	887.827
548	0.129115	785.658				548	0.127469	798.683				548	0.137869	868.415
549	0.128219	781.092				549	0.130624	786.98				549	0.134781	843.449
550	0.130152	820.362				550	0.12983	799.854				550	0.130396	838.496
551	0.129425	842.307				551	0.130542	831.379				551	0.137188	862.704
552	0.126715	795.778				552	0.131656	851.188				552	0.139388	864.152
553	0.128121	765.728				553	0.133165	815.223				553	0.137187	861.608
554	0.127039	774.904				554	0.132129	841.978				554	0.134366	891.059
555	0.125868	762.828				555	0.132524	808.743				555	0.1344	851.867
556	0.125581	815.756				556	0.131491	850.105				556	0.124514	863.053
557	0.129583	780.486				557	0.131488	843.023				557	0.129863	788.554
558	0.129202	836.154				558	0.130494	829.977				558	0.134792	817.864
559	0.129752	841.555				559	0.13084	854.983				559	0.138545	829.069
560	0.128071	792.528				560	0.128525	803.382				560	0.139051	929.65
561	0.129773	776.75				561	0.125632	810.171				561	0.138461	829.348
562	0.131692	784.781				562	0.128661	803.683				562	0.135491	864.261
563	0.131618	837.673				563	0.124844	813.675				563	0.137283	856.653
564	0.131626	825.018				564	0.124111	719.624				564	0.136791	865.632
565	0.131997	840.931				565	0.125695	744.862				565	0.13743	830.491
566	0.128284	845.59				566	0.126137	826.379				566	0.131331	851.244
567	0.130305	801.7				567	0.124151	777.049				567	0.129956	814.757
568	0.132533	834.213				568	0.12288	745.943				568	0.130027	810.037
569	0.126805	829.036				569	0.12615	808.459				569	0.130838	775.551
570	0.123241	756.963				570	0.123898	763.765				570	0.130554	808.929
571	0.134331	868.931				571	0.126748	808.324				571	0.135444	831.89
572	0.133245	816.952				572	0.127248	829.716				572	0.13292	817.809
573	0.132714	830.812				573	0.126622	812.55				573	0.13705	850.451
574	0.132647	823.595				574	0.12657	828.443				574	0.137914	875.388
575	0.133498	841.042				575	0.126654	825.682				575	0.137876	891.107
576	0.134592	810.909				576	0.125527	819.023				576	0.137653	867.255
577	0.132209	831.27				577	0.120937	773.908				577	0.139725	869.176
578	0.131338	849.256				578	0.123179	726.986				578	0.139642	920.759
579	0.136382	793.725				579	0.126872	789.574				579	0.13659	883.804
580	0.135983	842.759				580	0.126593	812.127				580	0.137508	885.226
581	0.136919	909.135				581	0.126745	758.708				581	0.136498	868.643
582	0.137813	827.647				582	0.12538	787.912				582	0.135023	855.15
583	0.137058	846.785				583	0.121102	756.704				583	0.135526	860.868
584	0.134241	886.492				584	0.121441	803.882				584	0.13385	894.382
585	0.136286	837.057				585	0.122128	744.309				585	0.134101	857.077
586	0.134309	849.425				586	0.124825	782.419				586	0.137344	849.378
587	0.131577	854.527				587	0.123479	740.161				587	0.137875	857.705
588	0.134446	816.702				588	0.125492	784.092				588	0.13697	844.9
589	0.133047	882.182				589	0.126591	752.905				589	0.135569	843.049
590	0.134533	851.26				590	0.12638	773.194				590	0.136675	836.289
591	0.134345	843.734				591	0.126528	798.452				591	0.138186	891.267
592	0.132796	832.675				592	0.124668	789.345				592	0.136304	907.575
593	0.126343	834.633				593	0.123837	787.47				593	0.138981	869.016
594	0.121175	795.988				594	0.125964	754.117				594	0.136223	909.059
595	0.125795	742.867				595	0.122017	761.728				595	0.140324	829.204
596	0.129525	804.546				596	0.126854	777.8				596	0.140158	904.73
597	0.133587	768.523				597	0.125828	791.392				597	0.139991	867.521
598	0.132427	882.356				598	0.125014	754.699				598	0.139421	897.748
599	0.134446	825.839				599	0.12622	799.231				599	0.139219	857.417
600	0.133602	853.238				600	0.123965	759.017				600	0.139363	856.609
601	0.1319	839.251				601	0.124098	764.465				601	0.139807	896.382
602	0.133366	851.544				602	0.123523	728.272				602	0.140503	872.939
603	0.137211	803.463				603	0.124	765.804				603	0.135829	885.547
604	0.138839	884.977				604	0.126803	762.319				604	0.14042	867.056
605	0.139972	927.248				605	0.125402	779.433				605	0.140414	883.792
606	0.143123	926.226				606	0.125867	771.645				606	0.138877	869.632
607	0.143176	845.471				607	0.123075	745.667				607	0.13806	880.255
608	0.140955	924.482				608	0.127067	806.146				608	0.140595	860.58
609	0.143465	920.954				609	0.12425	809.298				609	0.140438	890.204
610	0.144382	925.744				610	0.126701	739.401				610	0.140078	861.322
611	0.139791	901.621				611	0.126618	762.202				611	0.135869	873.689
612	0.150104	906.236				612	0.126063	847.886				612	0.140134	848.029
613	0.14865	932.298				613	0.12296	795.571				613	0.13955	905.679
614	0.143949	925.891				614	0.123995	763.675				614	0.135233	883.75
615	0.145692	873.429				615	0.124373	772.348				615	0.140427	844.976
616	0.145961	915.279				616	0.12763	780.575				616	0.140394	868.893
617	0.147609	880.382				617	0.127501	780.861				617	0.140321	905.549
618	0.148981	907.857				618	0.125921	762.939				618	0.140577	904.836
619	0.150085	899.901				619	0.125175	799.235				619	0.139788	837.319
620	0.151172	978.603				620	0.125338	775.162				620	0.140477	889.542
621	0.152266	949.489				621	0.123949	774.655				621	0.139369	880.881
622	0.147181	914.02				622	0.127338	760.782				622	0.140177	879.622
623	0.145318	955.591				623	0.128363	786.754				623	0.139221	859.11
624	0.151265	920.613				624	0.127281	797.739				624	0.139254	866.893
625	0.149476	971.236				625	0.125688	791.137				625	0.140111	887.911
626	0.151491	959.883				626	0.125271	784.711				626	0.140872	843.331
627	0.149398	934.419				627	0.127202	805.582				627	0.138981	881.798
628	0.151319	950.929				628	0.126922	779.787				628	0.140304	894.388
629	0.151637	981.548				629	0.125768	767.958				629	0.139951	907.535
630	0.153765	935.641				630	0.126856	752.097				630	0.138331	837.33
631	0.155469	1008.11				631	0.126952	860.692				631	0.138036	854.392
632	0.15494	982.533				632	0.127289	747.165				632	0.134517	853.27
633	0.154184	919.885				633	0.127362	771.909				633	0.140064	853.338
634	0.153171	940.781				634	0.127229	817.588				634	0.140185	882.518
635	0.152467	941.956				635	0.12348	776.958				635	0.139829	866.513
636	0.151362	999.03				636	0.127009	778.171				636	0.139029	908.482
637	0.146911	929.151				637	0.126774	767.714				637	0.140089	855.53
638	0.150388	929.444				638	0.124363	796.933				638	0.140317	891.158
639	0.151028	961.592				639	0.126194	787.2				639	0.139684	881.114
640	0.150715	919.641				640	0.12297	758.25				640	0.138874	868.418
641	0.150558	915.504				641	0.126714	739.981				641	0.140442	865.508
642	0.152199	956.506				642	0.126951	824.434				642	0.140345	875.572
643	0.15166	990.991				643	0.126984	786.098				643	0.140088	891.312
644	0.150961	984.533				644	0.123577	793.349				644	0.139687	878.701
645	0.148468	947.785				645	0.124446	776.984				645	0.137686	845
646	0.14759	981.8				646	0.127278	798.807				646	0.140687	853.487
647	0.144421	897.843				647	0.128082	796.935				647	0.138992	902.518
648	0.148673	907.274				648	0.127188	773.884				648	0.135708	848.692
649	0.150057	911.586				649	0.125951	790.834				649	0.137347	814.452
650	0.149279	944.208				650	0.127291	780.207				650	0.136917	867.69
651	0.150207	967.134				651	0.126789	798.087				651	0.135807	861.854
652	0.15079	935.498				652	0.124581	782.754				652	0.138111	870.015
653	0.149621	951.689				653	0.127602	771.154				653	0.139776	840.524
654	0.149656	954.883				654	0.126539	792.043				654	0.13074	845.309
655	0.152526	944.953				655	0.12777	789.544				655	0.14035	848.057
656	0.15386	950.199				656	0.124978	773.365				656	0.140346	888.896
657	0.154384	991.552				657	0.122756	803.763				657	0.139065	920.086
658	0.152287	973.148				658	0.124817	759.129				658	0.139184	884.994
659	0.153496	987.54				659	0.128471	772.415				659	0.137494	895.033
660	0.150742	912.391				660	0.128683	782.808				660	0.137056	857.669
661	0.152066	914.835				661	0.12841	799.593				661	0.13745	873.657
662	0.153404	966.038				662	0.129275	835.512				662	0.139847	922.415
663	0.154737	954.853				663	0.129878	765.555				663	0.139567	899.675
664	0.155381	959.653				664	0.128999	787.093				664	0.140692	906.548
665	0.153952	957.422				665	0.126047	856.706				665	0.14001	917.721
666	0.156737	979.802				666	0.130023	825.718				666	0.139564	862.91
667	0.155903	1020.42				667	0.128915	771.456				667	0.139651	878.169
668	0.153409	1011.11				668	0.12635	800.705				668	0.138032	841.234
669	0.155333	965.843				669	0.12802	814.069				669	0.1359	838.011
670	0.155326	941.774				670	0.12718	786.882				670	0.138429	861.748
671	0.15418	978.394				671	0.126329	718.792				671	0.137738	885.122
672	0.151685	975.328				672	0.125884	771.076				672	0.135572	830.905
673	0.150504	955.189				673	0.131239	824.449				673	0.132834	809.592
674	0.152121	910.445				674	0.132545	834.312				674	0.135465	810.678
675	0.153289	939.422				675	0.127202	805.253				675	0.135296	880.079
676	0.150097	964.492				676	0.126607	805.431				676	0.134336	802.389
677	0.149916	951.583				677	0.129511	790.285				677	0.131492	829.517
678	0.149068	964.166				678	0.126105	767.203				678	0.131029	763.898
679	0.15331	906.247				679	0.125594	764.059				679	0.129285	831.856
680	0.155365	1007.72				680	0.125995	757.263				680	0.128586	790.072
681	0.154307	989.649				681	0.127386	763.168				681	0.127378	779.423
682	0.154745	923.396				682	0.12493	805.858				682	0.125467	800.202
683	0.153033	948.349				683	0.124769	759.229				683	0.122345	791.017
684	0.151536	964.654				684	0.124253	773.639				684	0.124506	773.226
685	0.153006	956.455				685	0.124043	784.631				685	0.124638	785.052
686	0.152157	921.049				686	0.123594	760.941				686	0.12328	757.765
687	0.150393	950.617				687	0.12775	766.081				687	0.124458	747.751
688	0.145534	931.916				688	0.129493	799.811				688	0.121761	757.487
689	0.147158	882.494				689	0.132053	808.329				689	0.123786	832.944
690	0.14606	901.098				690	0.133095	847.407				690	0.123436	765.591
691	0.149369	962.851				691	0.133221	829.393				691	0.123002	789.028
692	0.150656	953.601				692	0.13365	839.411				692	0.121433	730.275
693	0.152025	899.111				693	0.131745	832.367				693	0.122891	759.207
694	0.148447	913.051				694	0.132397	819.309				694	0.121361	779.088
695	0.147897	935.057				695	0.132798	827.971				695	0.122663	773.855
696	0.144918	950.023				696	0.13014	818.859				696	0.121633	749.841
697	0.147404	930.373				697	0.127497	800.244				697	0.119071	766.504
698	0.15184	949.479				698	0.128416	792.488				698	0.116945	694.755
699	0.151391	942.919				699	0.129202	819.018				699	0.120928	714.792
700	0.148823	1008.51				700	0.128914	829.457				700	0.120762	780.373
701	0.149585	934.364				701	0.129143	809.371				701	0.12062	755.164
702	0.152425	942.736				702	0.128851	851.557				702	0.119303	749.245
703	0.153136	958.387				703	0.129251	793.971				703	0.118209	688.991
704	0.151315	937.092				704	0.129388	803.839				704	0.121183	724.241
705	0.150627	958.113				705	0.127854	782.659				705	0.120665	780.461
706	0.151661	969.519				706	0.130553	821.267				706	0.116679	719.962
707	0.14945	923.208				707	0.128418	816.569				707	0.117222	720.397
708	0.146251	948.863				708	0.131192	805.416				708	0.117343	708.808
709	0.146372	899.615				709	0.131004	773.472				709	0.12139	699.852
710	0.148307	899.42				710	0.127182	835.755				710	0.120923	743.559
711	0.15159	992.059				711	0.132943	826.286				711	0.123461	720.504
712	0.146485	943.437				712	0.131279	811.042				712	0.124043	777.698
713	0.150144	940.445				713	0.130406	810.774				713	0.125921	817.486
714	0.151924	935.319				714	0.127513	830.033				714	0.12656	774.814
715	0.151636	1023.86				715	0.128661	764.616				715	0.124894	794.02
716	0.149488	981.882				716	0.130574	839.344				716	0.12255	785.531
717	0.153074	964.407				717	0.133444	855.224				717	0.125412	761.874
718	0.155668	974.172				718	0.133018	818.128				718	0.125081	790.373
719	0.152653	963.575				719	0.131719	829.316				719	0.124686	785.88
720	0.152417	931.024				720	0.131451	814.054				720	0.124875	758.261
721	0.154818	921.126				721	0.132257	803.771				721	0.125966	830.599
722	0.153997	962.177				722	0.131617	802.564				722	0.125549	783.558
723	0.155217	1009.14				723	0.130839	801.614				723	0.125631	840.699
724	0.15255	965.509				724	0.133327	771.856				724	0.123162	770.574
725	0.15306	960.706				725	0.132908	881.143				725	0.123325	743.085
726	0.15466	999.761				726	0.129227	804.122				726	0.124925	781.885
727	0.155998	972.705				727	0.133564	856.14				727	0.124337	807.994
728	0.156803	962.967				728	0.134688	841.328				728	0.125766	727.219
729	0.158021	942.418				729	0.13604	868.157				729	0.126059	814.67
730	0.157939	1016.32				730	0.13517	843.24				730	0.121417	767.968
731	0.156107	986.531				731	0.134807	846.465				731	0.121653	744.109
732	0.156134	985.535				732	0.136426	838.227				732	0.120067	749.049
733	0.15648	968.594				733	0.134062	841.598				733	0.116829	736.059
734	0.155242	954.496				734	0.133681	830.996				734	0.116239	678.182
735	0.15381	918.481				735	0.132771	825.009				735	0.122266	727.664
736	0.153311	951.455				736	0.1326	823.691				736	0.123139	762.742
737	0.151533	945.381				737	0.133002	821.718				737	0.123917	736.021
738	0.153661	953.997				738	0.133853	869.329				738	0.123889	816.529
739	0.151496	958.394				739	0.133777	831.999				739	0.123457	765.781
740	0.153134	920.205				740	0.134299	835.093				740	0.123507	801.469
741	0.153215	959.307				741	0.130228	857.785				741	0.123773	771.157
742	0.156255	986.726				742	0.131494	837.696				742	0.12349	768.002
743	0.156984	920.854				743	0.129757	817.977				743	0.119374	771.365
744	0.155442	983.089				744	0.12868	801.384				744	0.121479	754.94
745	0.154478	1022.83				745	0.131589	822.63				745	0.124259	764.842
746	0.156952	984.7				746	0.131916	824.528				746	0.124469	757.321
747	0.158559	959.26				747	0.135541	849.08				747	0.123638	800.805
748	0.159875	964.39				748	0.132513	839.601				748	0.123872	739.556
749	0.158082	1027.22				749	0.132854	825.385				749	0.119647	764.372
750	0.157949	994.75				750	0.132695	838.362				750	0.123227	765.097
751	0.158896	1006.69				751	0.134356	873.858				751	0.122178	769.713
752	0.155695	1008.99				752	0.133289	805.907				752	0.123156	731.193
753	0.15696	990.606				753	0.132262	803.289				753	0.123315	769.713
754	0.157014	982.195				754	0.132518	859.106				754	0.122427	761.413
755	0.156649	994.888				755	0.133008	809.722				755	0.122608	747.124
756	0.158561	992.886				756	0.134117	872.804				756	0.121642	766.85
757	0.159826	1014.8				757	0.133596	830.57				757	0.122634	800.819
758	0.156775	1020.04				758	0.13029	859.514				758	0.123153	764.582
759	0.158455	1034.69				759	0.135315	814.407				759	0.122665	750.519
760	0.154429	1012.38				760	0.135901	844.763				760	0.12161	750.563
761	0.15718	912.806				761	0.13549	837.872				761	0.124201	751.313
762	0.158277	950.536				762	0.13478	822.688				762	0.123397	752.704
763	0.158433	986.839				763	0.135227	845.117				763	0.121493	740.677
764	0.157309	1011.75				764	0.135435	846.549				764	0.122785	759.046
765	0.153366	1016.3				765	0.135197	879.356				765	0.125401	821.201
766	0.154566	920.974				766	0.132555	813.115				766	0.125943	781.62
767	0.15638	973.244				767	0.132548	816.222				767	0.126251	789.442
768	0.1559	973.123				768	0.137972	850.014				768	0.126682	820.906
769	0.158683	940.147				769	0.136664	907.089				769	0.124673	806.632
770	0.158197	989.625				770	0.13388	867.518				770	0.126434	752.121
771	0.16098	997.981				771	0.134527	849.023				771	0.125225	791.749
772	0.159804	988.822				772	0.135212	837.335				772	0.124148	805.034
773	0.159741	1034.03				773	0.132221	863.457				773	0.12394	744.26
774	0.160702	1003.39				774	0.135112	875.8				774	0.122948	729.713
775	0.159802	1044.97				775	0.134749	888.264				775	0.125578	742.678
776	0.155813	979.93				776	0.133994	858.705				776	0.124786	760.694
777	0.15944	966.991				777	0.136377	834.441				777	0.125706	782.658
778	0.159062	1040.4				778	0.137288	844.646				778	0.12624	772.555
779	0.153542	1032.74				779	0.137163	903.476				779	0.126195	741.081
780	0.160478	968.897				780	0.135189	885.956				780	0.127172	774.589
781	0.160596	1040.95				781	0.138423	866.24				781	0.126535	802.366
782	0.161204	1001.08				782	0.138464	884.782				782	0.126558	764.674
783	0.161368	1005.72				783	0.138154	867.516				783	0.125335	767.985
784	0.157204	964.43				784	0.138251	867.556				784	0.124956	780.123
785	0.160622	1000.75				785	0.138025	841.592				785	0.126266	810.028
786	0.159601	1020.84				786	0.136658	861.447				786	0.126934	762.463
787	0.158582	995.634				787	0.137216	826.26				787	0.127263	765.516
788	0.154635	989.338				788	0.135239	823.8				788	0.12706	798.339
789	0.154242	1036.18				789	0.138194	842.943				789	0.127186	787.26
790	0.154159	892.737				790	0.136441	876.787				790	0.126114	798.911
791	0.155521	988.476				791	0.133373	843.161				791	0.125023	763.261
792	0.148551	929.305				792	0.137962	823.948				792	0.123068	826.263
793	0.155545	970.223				793	0.137807	847.313				793	0.127445	785.011
794	0.156423	943.724				794	0.137904	846.572				794	0.127636	784.508
795	0.155135	973.86				795	0.136603	852.968				795	0.127449	781.222
796	0.153359	948.093				796	0.136026	870.371				796	0.128094	821.564
797	0.148372	990.311				797	0.138506	845.232				797	0.128202	800.236
798	0.15362	888.963				798	0.136861	897.733				798	0.127335	788.173
799	0.154305	924.218				799	0.13762	871.082				799	0.124673	799.859
800	0.150103	953.251				800	0.137503	846.597				800	0.1161	758.868
801	0.151885	960.155				801	0.129977	851.403				801	0.116312	699.079
802	0.151431	957.701				802	0.137063	851.239				802	0.12372	807.56
803	0.15292	951.363				803	0.137772	872.247				803	0.124377	796.322
804	0.148797	982.398				804	0.13528	829.186				804	0.127746	807.01
805	0.149943	951.318				805	0.135189	868.063				805	0.125978	801.182
806	0.151904	903.038				806	0.135267	822.8				806	0.125208	792.8
807	0.149737	902.159				807	0.135973	869.599				807	0.124408	789.67
808	0.149323	961.836				808	0.132342	832.051				808	0.126397	786.682
809	0.146048	899.243				809	0.128212	803.37				809	0.128015	764.055
810	0.154364	904.586				810	0.129225	865.871				810	0.127466	803.001
811	0.154179	916.343				811	0.13144	790.882				811	0.127042	787.715
812	0.153076	960.389				812	0.13382	830.817				812	0.126597	814.094
813	0.153629	950.29				813	0.137592	859.3				813	0.124334	792.01
814	0.151008	976.321				814	0.137485	840.882				814	0.128133	786.314
815	0.145282	887.2				815	0.138309	913.953				815	0.128321	803.613
816	0.143775	882.74				816	0.137346	896.021				816	0.126782	798.751
817	0.143447	884.384				817	0.136612	879.963				817	0.127722	801.412
818	0.144068	870.356				818	0.136763	887.641				818	0.128164	815.645
819	0.147116	887.189				819	0.137072	829.634				819	0.128722	800.922
820	0.147453	968.85				820	0.134845	866.383				820	0.128445	801.93
821	0.145303	914.244				821	0.138291	872.34				821	0.128314	778.994
822	0.141467	889.128				822	0.134464	894.331				822	0.126593	805.767
823	0.148211	954.42				823	0.136745	850.108				823	0.120604	760.959
824	0.141167	948.973				824	0.138291	852.273				824	0.125851	701.518
825	0.143297	839.566				825	0.1353	866.181				825	0.128319	779.434
826	0.148328	893.204				826	0.137992	822.659				826	0.128327	820.119
827	0.148283	935.515				827	0.134415	878.419				827	0.128541	835.903
828	0.148089	911.685				828	0.13695	880.651				828	0.127831	780.081
829	0.148804	912.336				829	0.135113	845.172				829	0.123319	816.099
830	0.14745	898.91				830	0.136739	836.475				830	0.128367	755.495
831	0.147645	920.019				831	0.13669	836.645				831	0.12837	798.834
832	0.147658	885.716				832	0.135578	815.258				832	0.128585	787.08
833	0.148847	900.532				833	0.135104	814.913				833	0.12805	854.828
834	0.149032	911.675				834	0.134807	866.803				834	0.12788	791.146
835	0.147752	939.914				835	0.128062	827.537				835	0.126346	763.67
836	0.14815	976.103				836	0.13507	842.562				836	0.128225	844.144
837	0.149302	921.45				837	0.135821	815.692				837	0.128437	819.056
838	0.148882	890.169				838	0.134432	893.009				838	0.127109	770.286
839	0.147544	990.862				839	0.134705	854.257				839	0.127179	792.387
840	0.14974	939.991				840	0.134273	826.411				840	0.126092	756.033
841	0.150068	915.006				841	0.13079	820.287				841	0.12489	782.205
842	0.149278	948.944				842	0.132979	854.556				842	0.126176	791.165
843	0.149836	945.235				843	0.135291	863.748				843	0.127836	792.024
844	0.150418	928.034				844	0.135917	842.491				844	0.124945	786.174
845	0.149024	930.722				845	0.136656	899.05				845	0.12366	726.549
846	0.149766	975.763				846	0.136064	874.372				846	0.125687	732.618
847	0.150128	956.241				847	0.135157	847.844				847	0.128045	801.2
848	0.149214	929.501				848	0.136063	824.303				848	0.128086	813.714
849	0.148967	939.168				849	0.136738	864.103				849	0.126625	766.177
850	0.148929	909.868				850	0.136638	848.679				850	0.125142	792.912
851	0.148149	899.565				851	0.136253	850.547				851	0.126695	744.487
852	0.148883	925.439				852	0.134824	876.389				852	0.127994	808.588
853	0.149886	957.251				853	0.13661	836.559				853	0.127745	777.036
854	0.150291	924.467				854	0.135633	817.755				854	0.128743	786.795
855	0.149616	903.42				855	0.136014	853.415				855	0.126023	782.729
856	0.149444	920.518				856	0.135706	895.316				856	0.122635	795.771
857	0.150534	946.143				857	0.136321	832.677				857	0.126507	728.165
858	0.149477	913.942				858	0.134626	849.661				858	0.12865	796.586
859	0.148816	911.973				859	0.135092	836.759				859	0.127357	792.491
860	0.146182	919.804				860	0.134977	850.375				860	0.1272	777.807
861	0.149151	966.348				861	0.131908	825.211				861	0.127501	830.106
862	0.148866	968.978				862	0.133993	840.061				862	0.127045	799.676
863	0.14904	903.921				863	0.133769	846.48				863	0.12746	791.748
864	0.147185	925.962				864	0.134461	845.45				864	0.127141	815.721
865	0.148714	918.567				865	0.13495	830.925				865	0.126742	782.983
866	0.146769	929.822				866	0.133067	816.602				866	0.12566	818.067
867	0.148312	890.406				867	0.126807	820.004				867	0.126134	757.93
868	0.147268	932.781				868	0.125789	771.203				868	0.126488	799.579
869	0.147901	910.549				869	0.13449	793.916				869	0.125508	772.382
870	0.148112	918.202				870	0.134268	809.305				870	0.125856	794.276
871	0.148771	940.178				871	0.132311	805.696				871	0.124158	798.714
872	0.148748	918.686				872	0.130946	805.148				872	0.125258	789.875
873	0.146228	924.174				873	0.134365	813.383				873	0.124678	752.626
874	0.147475	885.656				874	0.134042	815.19				874	0.124144	742.937
875	0.144653	911.669				875	0.133988	847.291				875	0.123753	826.551
876	0.14073	943.826				876	0.133584	816.02				876	0.117418	744.183
877	0.143525	921.627				877	0.13329	815.243				877	0.117679	738.519
878	0.140503	918.347				878	0.132385	817.387				878	0.119441	692.553
879	0.138939	903.429				879	0.133569	852.338				879	0.116334	751.315
880	0.140516	842.65				880	0.126421	819.15				880	0.121453	705.858
881	0.142071	866.13				881	0.126154	767.417				881	0.123986	755.901
882	0.142701	917.708				882	0.125789	810.856				882	0.122989	779.344
883	0.142863	830.582				883	0.127251	783.897				883	0.123062	793.157
884	0.139027	902.822				884	0.133989	851.54				884	0.121933	773.612
885	0.141666	863.712				885	0.133126	830.994				885	0.116358	759.384
886	0.139631	864.353				886	0.13375	869.073				886	0.123321	760.655
887	0.143088	897.641				887	0.13372	810.927				887	0.123325	789.707
888	0.142209	894.131				888	0.131044	817.561				888	0.123304	743.424
889	0.143562	906.187				889	0.127909	770.633				889	0.122517	747.171
890	0.142937	919.535				890	0.135265	854.326				890	0.120611	748.398
891	0.143102	888.758				891	0.134096	865.253				891	0.118528	759.114
892	0.146141	893.715				892	0.132625	864.727				892	0.119655	732.386
893	0.1439	935.729				893	0.133076	803.343				893	0.119953	743.05
894	0.147434	943.171				894	0.135075	846.019				894	0.113043	691.795
895	0.147096	937.422				895	0.136741	879.786				895	0.121707	770.382
896	0.149712	893.383				896	0.136266	870.57				896	0.122346	769.008
897	0.14858	929.711				897	0.136171	871.964				897	0.120914	753.16
898	0.149495	976.634				898	0.135226	864.734				898	0.120456	793.087
899	0.149942	953.305				899	0.129134	822.81				899	0.119867	738.866
900	0.150096	998.819				900	0.135626	842.343				900	0.119151	724.609
901	0.147143	908.424				901	0.136664	855.548				901	0.12195	771.686
902	0.140963	879.683				902	0.136547	864.25				902	0.121988	733.93
903	0.14513	889.936				903	0.13491	887.794				903	0.120428	743.881
904	0.150782	903.038				904	0.133284	837.342				904	0.120917	759.342
905	0.149011	954.788				905	0.136045	839.961				905	0.120788	797.275
906	0.144651	893.591				906	0.134448	824.807				906	0.120876	742.561
907	0.145744	904.725				907	0.13572	839.32				907	0.119489	773.849
908	0.146393	961.867				908	0.135726	854.389				908	0.119618	769.405
909	0.149275	955.524				909	0.135944	822.761				909	0.11874	740.563
910	0.151633	976.333				910	0.135192	853.622				910	0.118238	718.14
911	0.150744	916.686				911	0.134134	799.294				911	0.117577	746.621
912	0.150327	947.2				912	0.137023	887.697				912	0.118163	714.342
913	0.15095	966.303				913	0.135497	877.289				913	0.114938	734.046
914	0.149469	925.415				914	0.137347	849.574				914	0.113924	717.987
915	0.150588	961.021				915	0.133258	849.324				915	0.117571	726.853
916	0.151394	939.183				916	0.136934	835.249				916	0.120159	731.694
917	0.150851	935.456				917	0.135507	850.812				917	0.120515	740.722
918	0.151421	935.58				918	0.133795	853.585				918	0.118588	736.465
919	0.151278	957.967				919	0.136004	861.545				919	0.119458	763.127
920	0.151002	951.221				920	0.136764	878.08				920	0.120772	725.272
921	0.151196	938.194				921	0.136719	856.685				921	0.119594	716.337
922	0.150865	929.372				922	0.134399	802.715				922	0.121948	724.902
923	0.149361	939.548				923	0.131122	847.331				923	0.118423	733.799
924	0.151557	945.316				924	0.130804	856.258				924	0.123673	752.053
925	0.151348	944.32				925	0.131314	783.424				925	0.121454	732.531
926	0.149843	916				926	0.135218	874.531				926	0.120613	718.557
927	0.1494	931.619				927	0.133748	861.524				927	0.123155	778.318
928	0.150056	918.833				928	0.136829	834.028				928	0.120466	759.567
929	0.148371	900.367				929	0.136507	833.598				929	0.121915	754.646
930	0.151922	917.792				930	0.136512	831.17				930	0.12626	755.546
931	0.151371	1006.83				931	0.136347	863.206				931	0.12665	780.232
932	0.151356	902.489				932	0.134615	870.998				932	0.126455	798.309
933	0.150609	955.047				933	0.133938	824.753				933	0.126576	788.498
934	0.148763	937.901				934	0.134637	828.218				934	0.123645	796.898
935	0.149865	943.908				935	0.137212	862.657				935	0.123484	781.991
936	0.147151	947.003				936	0.136373	854.538				936	0.124672	765.423
937	0.14454	926.512				937	0.136762	817.576				937	0.124741	785.462
938	0.142528	852.898				938	0.136084	865.359				938	0.125095	792.962
939	0.152198	890.477				939	0.135066	848.879				939	0.124237	733.935
940	0.150926	943.802				940	0.136251	803.555				940	0.125446	810.298
941	0.15294	931.807				941	0.136963	836.715				941	0.125805	742.261
942	0.153065	956.914				942	0.136729	866				942	0.124519	771.386
943	0.150174	988.42				943	0.1366	871.146				943	0.124523	770.027
944	0.150581	996.951				944	0.13475	860.31				944	0.124582	762.493
945	0.151513	949.935				945	0.136691	858.844				945	0.125854	790.179
946	0.150691	978.84				946	0.136081	877.642				946	0.125156	793.67
947	0.151556	950.025				947	0.137505	840.516				947	0.124168	768.467
948	0.151263	985.364				948	0.13808	879.781				948	0.124902	773.375
949	0.149965	936.074				949	0.136989	879.218				949	0.124851	761.559
950	0.147037	987.445				950	0.138743	823.56				950	0.124353	795.817
951	0.15103	993.57				951	0.138434	888.989				951	0.119955	773.856
952	0.150968	977.825				952	0.137348	886.303				952	0.121709	719.67
953	0.150627	926.113				953	0.13369	859.204				953	0.121017	745.566
954	0.149152	927.175				954	0.134596	836.58				954	0.119495	752.544
955	0.150013	934.826				955	0.132084	777.432				955	0.121285	762.897
956	0.150157	961.665				956	0.128274	806.099				956	0.121245	768.434
957	0.1512	952.508				957	0.131784	855.605				957	0.121839	774.22
958	0.151025	893.361				958	0.132031	853.076				958	0.11898	723.425
959	0.147649	895.494				959	0.12936	780.797				959	0.120739	754.609
960	0.14586	894.11				960	0.133738	869.908				960	0.120923	738.702
961	0.148661	925.735				961	0.136	845.364				961	0.118324	715.22
962	0.149945	887.343				962	0.136174	825.96				962	0.122013	746.272
963	0.149379	954.766				963	0.13712	837.327				963	0.121565	746.418
964	0.148766	968.8				964	0.136556	870.136				964	0.118836	718.86
965	0.148222	923.451				965	0.136683	826.478				965	0.121056	768.839
966	0.150309	916.429				966	0.136411	811.243				966	0.121314	756.324
967	0.149816	977.264				967	0.135882	839.76				967	0.12136	729.479
968	0.147748	950.606				968	0.134765	836.363				968	0.120385	720.875
969	0.147041	918.646				969	0.130926	834.961				969	0.119129	759.512
970	0.147193	896.613				970	0.136354	830.947				970	0.117818	734.086
971	0.14673	986.464				971	0.135896	843.435				971	0.120584	715.589
972	0.14654	874.024				972	0.135328	838.218				972	0.119507	734.99
973	0.146475	908.186				973	0.133404	828.564				973	0.109315	730.185
974	0.146196	910.97				974	0.133212	824.912				974	0.1138	694.286
975	0.144747	920.113				975	0.13345	833.393				975	0.12035	743.051
976	0.144125	869.117				976	0.134192	870.405				976	0.118958	702.156
977	0.14373	921.147				977	0.133639	843.939				977	0.120092	785.202
978	0.142981	857.418				978	0.13393	878.917				978	0.120422	740.852
979	0.14757	922.721				979	0.135514	879.153				979	0.119031	738.835
980	0.147547	890.406				980	0.135412	818.546				980	0.119168	733.96
981	0.147425	919.794				981	0.135522	868.84				981	0.118696	754.268
982	0.145589	944.221				982	0.133268	827.854				982	0.118013	710.863
983	0.145791	861.002				983	0.129297	788.638				983	0.118041	708.742
984	0.144575	883.027				984	0.124884	784.68				984	0.118951	731.8
985	0.145933	918.424				985	0.129712	750.513				985	0.117277	758.178
986	0.141625	915.678				986	0.128413	774.649				986	0.119698	735.359
987	0.145055	862.078				987	0.128158	760.624				987	0.117052	715.965
988	0.14187	943.875				988	0.127429	774.748				988	0.116676	722.262
989	0.128457	869.84				989	0.131645	804.877				989	0.117714	719.483
990	0.129335	785.194				990	0.131705	849.216				990	0.119707	701.911
991	0.133701	773.093				991	0.131448	861.391				991	0.119591	722.702
992	0.131221	828.107				992	0.128009	821.937				992	0.116307	733.146
993	0.133243	840.58				993	0.132298	852.403				993	0.120111	775.341
994	0.132392	816.407				994	0.131784	799.337				994	0.115779	759.73
995	0.136049	830.456				995	0.132109	772.273				995	0.120809	748.39
996	0.139148	919.328				996	0.13224	791.372				996	0.121007	745.269
997	0.140763	897.333				997	0.131176	796.317				997	0.120753	779.677
998	0.140744	862.16				998	0.13131	828.993				998	0.120205	734.322
999	0.138363	841.96				999	0.128175	808.94				999	0.118673	736.728
1000	0.138393	921.355				1000	0.130443	794.008				1000	0.120042	772.028
1001	0.141917	872.698				1001	0.131676	816.21				1001	0.121299	728.055
1002	0.140573	875.509				1002	0.1337	824.952				1002	0.11835	747.247
1003	0.139274	857.624				1003	0.13194	837.192				1003	0.1172	728.682
1004	0.142171	904.352				1004	0.133125	813.73				1004	0.12076	765.035
1005	0.142302	903.214				1005	0.132221	807.888				1005	0.120277	794.128
1006	0.140928	881.908				1006	0.132037	868.336				1006	0.12024	707.13
1007	0.142261	954.403				1007	0.131978	856.253				1007	0.120532	756.011
1008	0.141458	873.151				1008	0.13168	827.461				1008	0.119613	750.083
1009	0.140201	893.3				1009	0.132819	814.665				1009	0.115413	725.804
1010	0.140342	897.187				1010	0.131895	804.071				1010	0.120164	745.933
1011	0.137872	874.023				1011	0.133069	794.991				1011	0.120029	752.025
1012	0.142796	906.348				1012	0.133468	803.026				1012	0.116333	763.047
1013	0.142404	910.253				1013	0.133519	806.011				1013	0.117221	719.37
1014	0.14265	892.89				1014	0.131061	864.802				1014	0.116708	719.211
1015	0.141911	858.259				1015	0.133208	821.701				1015	0.119568	691.815
1016	0.137336	863.842				1016	0.133091	826.81				1016	0.118527	766.119
1017	0.142355	918.28				1017	0.133047	857.544				1017	0.119646	718.549
1018	0.138576	885.607				1018	0.133243	827.221				1018	0.119029	748.827
1019	0.139391	831.279				1019	0.13287	811.351				1019	0.116362	752.837
1020	0.14528	839.966				1020	0.136065	808.404				1020	0.118314	747.012
1021	0.144897	900.536				1021	0.132831	815.745				1021	0.118325	715.543
1022	0.146438	949.44				1022	0.132089	815.587				1022	0.119073	711.171
1023	0.147482	923.076				1023	0.136075	829.054				1023	0.11939	739.459
1024	0.146518	927.094				1024	0.134729	774.878				1024	0.118279	723.234
1025	0.146627	872.55				1025	0.134418	860.255				1025	0.1182	730.464
1026	0.146764	898.623				1026	0.133947	840.195				1026	0.116428	676.613
1027	0.145467	899.518				1027	0.129245	816.751				1027	0.117478	715.886
1028	0.148501	918.497				1028	0.132041	861.595				1028	0.117411	724.373
1029	0.145631	918.878				1029	0.130934	827.941				1029	0.117626	711.067
1030	0.146463	938.655				1030	0.129345	829.875				1030	0.11744	746.941
1031	0.147598	896.326				1031	0.126429	804.349				1031	0.114126	734.991
1032	0.147349	956.75				1032	0.128915	799.146				1032	0.113295	681.857
1033	0.148771	870.669				1033	0.129323	838.281				1033	0.117187	696.843
1034	0.147847	945.484				1034	0.131995	767.537				1034	0.118322	732.867
1035	0.145732	922.313				1035	0.130653	779.927				1035	0.118769	784.877
1036	0.146602	968.077				1036	0.133787	830.091				1036	0.118584	741.078
1037	0.145108	914.714				1037	0.131431	830.812				1037	0.118768	762.176
1038	0.144194	866.576				1038	0.133009	879.99				1038	0.118848	738.799
1039	0.148187	937.413				1039	0.1338	798.059				1039	0.118679	733.308
1040	0.147255	920.298				1040	0.134259	878.999				1040	0.116802	767.865
1041	0.142816	942.329				1041	0.131861	830.346				1041	0.116023	738.664
1042	0.145242	890.475				1042	0.131438	816.085				1042	0.118656	752.717
1043	0.146911	954.081				1043	0.12836	836.188				1043	0.11863	719.263
1044	0.147581	893.543				1044	0.118801	774.558				1044	0.116421	702.033
1045	0.147866	883.598				1045	0.119106	702.545				1045	0.114617	713.582
1046	0.143753	913.348				1046	0.125352	718.832				1046	0.116964	717.439
1047	0.146581	940.834				1047	0.130438	808.782				1047	0.113328	726.427
1048	0.141547	900.126				1048	0.128618	790.49				1048	0.116006	714.766
1049	0.142011	906.965				1049	0.127359	806.782				1049	0.117429	692.988
1050	0.136411	871.245				1050	0.128159	736.394				1050	0.118893	748.197
1051	0.143679	867.908				1051	0.12975	769.098				1051	0.118078	753.853
1052	0.149968	876.759				1052	0.127847	827.894				1052	0.114517	731.339
1053	0.148672	902.512				1053	0.125121	810.183				1053	0.115309	714.306
1054	0.148828	916.814				1054	0.128608	791.945				1054	0.117315	743.745
1055	0.148584	948.738				1055	0.132215	898.259				1055	0.117119	675.146
1056	0.147944	954.168				1056	0.130508	814.669				1056	0.116955	715.862
1057	0.146634	859.234				1057	0.130998	792.026				1057	0.117049	722.713
1058	0.145043	909.097				1058	0.12462	835.195				1058	0.116559	760.835
1059	0.143456	887.445				1059	0.125372	804.368				1059	0.113784	704.405
1060	0.146506	904.587				1060	0.132154	786.507				1060	0.112627	717.866
1061	0.144886	880.255				1061	0.132634	836.157				1061	0.11607	732.414
1062	0.146356	899.973				1062	0.132975	808.299				1062	0.117115	739.648
1063	0.148363	934.661				1063	0.131783	841.962				1063	0.116868	745.888
1064	0.145056	909.448				1064	0.135448	825.401				1064	0.116682	739.007
1065	0.148399	972.843				1065	0.133093	830.49				1065	0.115731	748.619
1066	0.148901	987.553				1066	0.13276	822.864				1066	0.117244	721.708
1067	0.147392	878.176				1067	0.135466	839.236				1067	0.116012	712.451
1068	0.138833	879.147				1068	0.136326	833.897				1068	0.116786	715.243
1069	0.138012	808.229				1069	0.134559	851.427				1069	0.117634	763.411
1070	0.146355	944.925				1070	0.131988	859.039				1070	0.116234	725.703
1071	0.147526	932.242				1071	0.136114	825.603				1071	0.117446	713.875
1072	0.14758	901.843				1072	0.131328	807.72				1072	0.117742	742.575
1073	0.147585	925.217				1073	0.135451	842.018				1073	0.118113	759.658
1074	0.147228	944.528				1074	0.136545	869.746				1074	0.118127	710.616
1075	0.147001	947.607				1075	0.136485	871.186				1075	0.118206	703.721
1076	0.147783	954.31				1076	0.136805	854.895				1076	0.118066	739.193
1077	0.148751	935.407				1077	0.13659	891.081				1077	0.117434	725.051
1078	0.140807	907.33				1078	0.135404	890.223				1078	0.114891	720.183
1079	0.147332	885.464				1079	0.136577	838.384				1079	0.113546	682.529
1080	0.148049	951.281				1080	0.137185	890.87				1080	0.116148	705.318
1081	0.147992	939.856				1081	0.13629	831.094				1081	0.115765	740.295
1082	0.146269	926.705				1082	0.136476	851.446				1082	0.114661	722.057
1083	0.148314	862.074				1083	0.136552	875.1				1083	0.114539	702.94
1084	0.14922	931.451				1084	0.134354	823.196				1084	0.113957	733.615
1085	0.149138	921.47				1085	0.132724	846.458				1085	0.113465	716.527
1086	0.149388	938.434				1086	0.136656	834.089				1086	0.114434	698.033
1087	0.149466	897.842				1087	0.13635	889.243				1087	0.112431	691.382
1088	0.149622	987.12				1088	0.136916	859.679				1088	0.110573	716.447
1089	0.149365	922.029				1089	0.136945	812.91				1089	0.114626	725.707
1090	0.143696	924.242				1090	0.135953	867.576				1090	0.114209	712.069
1091	0.145688	928.998				1091	0.136349	891.531				1091	0.11376	716.007
1092	0.150147	936.74				1092	0.134115	879.944				1092	0.11332	734.078
1093	0.149816	917.12				1093	0.131884	840.648				1093	0.113243	698.556
1094	0.149215	932.036				1094	0.136789	850.92				1094	0.115174	695.225
1095	0.150792	963.092				1095	0.137364	833.881				1095	0.116775	789.153
1096	0.151038	947.894				1096	0.136923	840.067				1096	0.117808	738.021
1097	0.148925	922.35				1097	0.137794	865.49				1097	0.11712	707.166
1098	0.150091	892.876				1098	0.138588	895.457				1098	0.115515	711.773
1099	0.150578	945.847				1099	0.137775	908.201				1099	0.116421	738.663
1100	0.150139	931.217				1100	0.136861	829.642				1100	0.116966	729.732
1101	0.150482	940.336				1101	0.137964	856.948				1101	0.117961	728.885
1102	0.150833	941.306				1102	0.137682	859.579				1102	0.117309	746.784
1103	0.150212	977.508				1103	0.137974	841.109				1103	0.115592	704.786
1104	0.150847	947.739				1104	0.138258	812.894				1104	0.116448	725.557
1105	0.151058	1003.8				1105	0.133966	867.886				1105	0.118611	692.078
1106	0.149517	995.444				1106	0.137251	859.865				1106	0.116378	726.508
1107	0.150736	996.069				1107	0.13708	874.035				1107	0.116173	742.22
1108	0.148221	909.058				1108	0.136447	849.618				1108	0.115404	690.218
1109	0.150667	949.364				1109	0.13668	866.081				1109	0.114996	708.796
1110	0.151292	940.047				1110	0.13645	826.724				1110	0.117768	729.666
1111	0.150029	929.197				1111	0.13688	831.322				1111	0.114065	708.592
1112	0.149843	938.393				1112	0.137184	829.059				1112	0.113536	714.707
1113	0.150428	958.905				1113	0.13627	854.497				1113	0.117844	716.375
1114	0.149513	940.08				1114	0.136779	857.522				1114	0.120311	727.605
1115	0.150199	931.315				1115	0.136669	858.693				1115	0.119702	728.299
1116	0.147844	967.605				1116	0.13703	897.997				1116	0.116583	724.27
1117	0.150595	908.416				1117	0.135834	834.823				1117	0.118888	752.905
1118	0.150732	920.834				1118	0.136652	868.34				1118	0.117274	748.545
1119	0.149917	969.345				1119	0.13557	837.667				1119	0.112438	719.853
1120	0.148567	966.19				1120	0.136475	858.085				1120	0.115062	670.384
1121	0.150957	976.265				1121	0.136249	874.046				1121	0.115147	725.762
1122	0.151249	937.021				1122	0.135873	836.781				1122	0.114899	753.104
1123	0.150042	896.591				1123	0.136762	888.612				1123	0.117488	733.578
1124	0.151204	908.259				1124	0.136824	879.719				1124	0.118184	730.944
1125	0.149518	962.8				1125	0.134326	845.123				1125	0.118361	764.055
1126	0.147668	877.867				1126	0.133003	789.811				1126	0.114979	695.521
1127	0.149867	919.896				1127	0.136845	852.102				1127	0.11517	706.059
1128	0.150782	943.192				1128	0.13676	849.462				1128	0.115134	711.806
1129	0.148204	939.401				1129	0.135588	854.966				1129	0.116649	740.968
1130	0.150244	913.729				1130	0.133862	826.327				1130	0.115183	733.273
1131	0.149448	998.705				1131	0.128928	857.447				1131	0.115633	732.351
1132	0.150718	942.527				1132	0.136614	840.052				1132	0.122404	776.783
1133	0.151062	937.924				1133	0.134226	850.129				1133	0.12122	761.575
1134	0.150357	912.808				1134	0.133044	783.055				1134	0.120861	714.125
1135	0.150327	959.162				1135	0.137665	853.578				1135	0.118572	728.187
1136	0.150389	966.569				1136	0.134889	865.473				1136	0.123387	737.614
1137	0.15157	915.604				1137	0.136688	835.879				1137	0.124421	741.377
1138	0.151014	936.32				1138	0.135068	871.524				1138	0.124281	771.391
1139	0.151873	960.415				1139	0.13785	860.799				1139	0.12556	791.107
1140	0.151763	941.877				1140	0.137692	855.116				1140	0.124761	798.465
1141	0.148539	918.324				1141	0.13689	840.473				1141	0.125814	785.978
1142	0.14204	940.312				1142	0.138205	876.727				1142	0.123985	740.46
1143	0.139244	875.306				1143	0.13847	824.959				1143	0.121508	740.011
1144	0.146053	902.101				1144	0.138236	857.184				1144	0.126367	811.524
1145	0.151362	941.489				1145	0.137708	868.518				1145	0.126798	796.537
1146	0.151597	950.034				1146	0.138148	874.91				1146	0.124889	785.621
1147	0.150911	972.638				1147	0.137613	896.991				1147	0.126748	744.455
1148	0.15101	942.721				1148	0.138663	862.971				1148	0.12511	807.388
1149	0.15123	891.011				1149	0.137396	899.775				1149	0.128838	829.333
1150	0.148154	993.428				1150	0.137981	868.663				1150	0.129069	799.659
1151	0.149411	932.789				1151	0.137513	835.497				1151	0.127365	796.082
1152	0.14827	965.548				1152	0.139025	813.044				1152	0.128016	779.515
1153	0.151136	915.967				1153	0.138449	889.78				1153	0.127575	762.629
1154	0.150955	928.243				1154	0.138962	869.295				1154	0.128133	800.225
1155	0.151083	914.383				1155	0.135863	855.1				1155	0.128023	777.113
1156	0.151267	899.351				1156	0.135575	817.1				1156	0.12668	796.047
1157	0.149471	986.833				1157	0.1378	834.669				1157	0.125599	758.828
1158	0.149441	922.575				1158	0.13987	874.453				1158	0.124756	763.965
1159	0.149779	925.122				1159	0.138494	873.406				1159	0.123784	720.891
1160	0.146871	943.771				1160	0.136942	850.444				1160	0.120964	766.651
1161	0.149649	1021.37				1161	0.134687	829.724				1161	0.123776	765.031
1162	0.151526	976.658				1162	0.139305	845.415				1162	0.119034	763.467
1163	0.151394	938.012				1163	0.137139	864.16				1163	0.119978	748
1164	0.150417	967.98				1164	0.139037	868.639				1164	0.122499	731.935
1165	0.151393	956.392				1165	0.13978	870.061				1165	0.12397	767.382
1166	0.151199	939.27				1166	0.134709	849.041				1166	0.122896	767.073
1167	0.150051	946.768				1167	0.139768	851.956				1167	0.118416	761.001
1168	0.147429	953.01				1168	0.137315	846.425				1168	0.115371	689.542
1169	0.147959	921.949				1169	0.140157	882.557				1169	0.111846	702.667
1170	0.149452	920.428				1170	0.140769	894.102				1170	0.118598	712.737
1171	0.15064	937.894				1171	0.14111	878.593				1171	0.116653	771.097
1172	0.150475	934.642				1172	0.13947	897.336				1172	0.112084	702.218
1173	0.151075	913.896				1173	0.140893	883.664				1173	0.112315	708.214
1174	0.150457	949.558				1174	0.139735	872.791				1174	0.113332	649.056
1175	0.148898	949.14				1175	0.1395	850.942				1175	0.114072	727.023
1176	0.149452	972.975				1176	0.140583	901.861				1176	0.116197	688.172
1177	0.151794	892.223				1177	0.141868	849.319				1177	0.119555	754.018
1178	0.151681	934.756				1178	0.137723	863.362				1178	0.122302	761.102
1179	0.152024	988.789				1179	0.141605	887.764				1179	0.123364	793.672
1180	0.150834	915.564				1180	0.138681	909.153				1180	0.122628	786.294
1181	0.15124	960.991				1181	0.143846	864.976				1181	0.123443	731.183
1182	0.151304	997.182				1182	0.143798	899.383				1182	0.12416	730.359
1183	0.151431	973.069				1183	0.144276	872.253				1183	0.124947	779.817
1184	0.151113	968.304				1184	0.143799	935.118				1184	0.121887	798.725
1185	0.150718	956.589				1185	0.141095	900.126				1185	0.12452	781.382
1186	0.1512	986.543				1186	0.141913	836.252				1186	0.125845	773.589
1187	0.150637	911.438				1187	0.140308	933.004				1187	0.125682	805.413
1188	0.149425	963.485				1188	0.138006	920.951				1188	0.12579	766.46
1189	0.15154	936.462				1189	0.14196	866.328				1189	0.124273	761.144
1190	0.150225	936.219				1190	0.143487	906.075				1190	0.125312	749.451
1191	0.14823	904.838				1191	0.144114	884.54				1191	0.126063	805.518
1192	0.147994	896.143				1192	0.138964	894.214				1192	0.126048	780.964
1193	0.150909	1003.69				1193	0.143762	884.02				1193	0.127009	742.733
1194	0.149483	942.173				1194	0.144398	921.241				1194	0.126322	754.554
1195	0.149453	922.127				1195	0.143491	897.446				1195	0.124818	812.866
1196	0.150745	867.332				1196	0.141981	847.638				1196	0.125735	792.786
1197	0.150645	940.252				1197	0.146209	945.754				1197	0.125578	789.946
1198	0.150169	958.038				1198	0.146492	957.819				1198	0.124309	832.732
1199	0.151127	939.613				1199	0.144186	899.714				1199	0.124573	770.227
1200	0.150466	918.451				1200	0.143614	843.523				1200	0.125183	766.393
1201	0.150902	1008.04				1201	0.145126	907.029				1201	0.124317	769.572
1202	0.149951	877.205				1202	0.1465	934.448				1202	0.124581	764.965
1203	0.150775	965.952				1203	0.144302	902.5				1203	0.122617	783.975
1204	0.149587	971.042				1204	0.143588	866.718				1204	0.122351	777.915
1205	0.150093	944.007				1205	0.144888	916.188				1205	0.123124	757.26
1206	0.151033	973.988				1206	0.14361	924.773				1206	0.122158	764.343
1207	0.149459	933.446				1207	0.146873	927.954				1207	0.120631	727.425
1208	0.150857	944.106				1208	0.144244	862.106				1208	0.124557	768.282
1209	0.146711	928.903				1209	0.147538	914.276				1209	0.124188	745.013
1210	0.148936	931.715				1210	0.1497	940.572				1210	0.122463	758.367
1211	0.151189	990.666				1211	0.152152	890.161				1211	0.124818	783.846
1212	0.149899	1020.63				1212	0.15186	968.3				1212	0.121655	737.596
1213	0.147933	920.459				1213	0.150698	936.046				1213	0.121625	736.201
1214	0.145888	934.759				1214	0.152963	931.32				1214	0.123802	814.521
1215	0.151202	950.938				1215	0.151336	997.162				1215	0.124059	764.492
1216	0.15006	979.023				1216	0.152136	927.962				1216	0.124378	783.979
1217	0.15099	959.563				1217	0.153808	937.275				1217	0.124843	808.859
1218	0.148836	931.397				1218	0.15286	948.042				1218	0.12494	779.847
1219	0.149389	966.63				1219	0.153126	979.848				1219	0.124687	778.839
1220	0.145067	903.993				1220	0.151567	959.905				1220	0.121466	758.3
1221	0.150954	919.535				1221	0.151404	979.972				1221	0.121521	721.144
1222	0.147608	965.499				1222	0.149154	943.701				1222	0.12455	808.882
1223	0.148987	905.204				1223	0.147511	916.908				1223	0.123238	765.176
1224	0.147798	919.13				1224	0.152962	913.53				1224	0.123905	749.713
1225	0.149898	959.703				1225	0.152598	981.947				1225	0.123108	804.066
1226	0.151322	949.517				1226	0.152693	985.25				1226	0.11906	758.126
1227	0.150589	949.215				1227	0.152528	974.159				1227	0.117399	729.156
1228	0.147058	923.855				1228	0.150269	917.226				1228	0.1165	740.294
1229	0.150445	912.34				1229	0.150391	971.285				1229	0.114602	686.021
1230	0.149944	932.383				1230	0.150914	982.23				1230	0.123532	747.075
1231	0.142241	918.199				1231	0.152725	932.75				1231	0.123675	748.8
1232	0.140116	862.809				1232	0.152015	967.454				1232	0.122863	754.198
1233	0.146011	875.708				1233	0.152134	977.206				1233	0.122309	755.503
1234	0.15171	916.149				1234	0.150016	949.012				1234	0.123284	760.205
1235	0.151878	921.129				1235	0.152143	900.666				1235	0.124665	747.243
1236	0.15198	905.879				1236	0.151191	953.086				1236	0.123524	741.8
1237	0.151657	925.943				1237	0.146792	957.492				1237	0.123227	741.002
1238	0.150858	937.596				1238	0.14377	885.634				1238	0.124525	769.628
1239	0.150922	951.082				1239	0.151261	946.529				1239	0.121927	737.111
1240	0.149052	920.172				1240	0.150629	978.655				1240	0.120895	765.187
1241	0.152719	973.207				1241	0.148265	953.493				1241	0.121275	718.165
1242	0.153263	978.608				1242	0.149584	948.815				1242	0.121822	725.027
1243	0.153952	947.221				1243	0.150873	950.809				1243	0.124559	735.51
1244	0.154285	908.345				1244	0.151271	959.057				1244	0.124771	771.879
1245	0.152182	974.009				1245	0.151027	957.446				1245	0.123474	766.999
1246	0.152078	970.774				1246	0.152344	992.122				1246	0.120542	779.801
1247	0.153199	907.651				1247	0.151028	956.329				1247	0.124262	792.837
1248	0.150713	962.986				1248	0.150064	927.09				1248	0.123916	795.62
1249	0.150992	996.984				1249	0.14928	918.501				1249	0.123342	765.765
1250	0.151384	959.45				1250	0.149891	959.932				1250	0.121462	771.311
1251	0.153321	973.737				1251	0.146574	960.017				1251	0.118554	731.051
1252	0.153746	966.912				1252	0.149264	967.097				1252	0.11523	699.281
1253	0.153174	969.527				1253	0.149481	903.101				1253	0.115855	692.119
1254	0.149684	996.696				1254	0.148378	959.433				1254	0.123568	762.299
1255	0.152126	1006.13				1255	0.14827	951.18				1255	0.122957	765.995
1256	0.152508	963.28				1256	0.146244	866.897				1256	0.122371	767.171
1257	0.152805	941.167				1257	0.148395	924.291				1257	0.123967	798.24
1258	0.152602	949.017				1258	0.14924	938.003				1258	0.123873	750.355
1259	0.152166	925.486				1259	0.150318	946.649				1259	0.122113	748.974
1260	0.152342	931.098				1260	0.150343	940.958				1260	0.1239	765.223
1261	0.151931	955.485				1261	0.15027	931.263				1261	0.123578	834.201
1262	0.152653	944.62				1262	0.150503	902.953				1262	0.123912	753.619
1263	0.148854	989.035				1263	0.147662	915.588				1263	0.124732	789.436
1264	0.148659	965.943				1264	0.149473	928.681				1264	0.12709	850.108
1265	0.151672	929.654				1265	0.147095	969.821				1265	0.126711	777.644
1266	0.148211	959.637				1266	0.14815	944.902				1266	0.125437	791.961
1267	0.14724	989.421				1267	0.150282	900.013				1267	0.125778	864.154
1268	0.150923	933.083				1268	0.149696	955.124				1268	0.126441	756.107
1269	0.152011	980.13				1269	0.149165	933.228				1269	0.123517	779.577
1270	0.150557	948.297				1270	0.146742	926.702				1270	0.125993	735.819
1271	0.151206	977.452				1271	0.150053	943.214				1271	0.1244	798.338
1272	0.152151	954.228				1272	0.149232	938.299				1272	0.125539	795.209
1273	0.152085	989.494				1273	0.150436	996.09				1273	0.127199	772.086
1274	0.150519	949.826				1274	0.147627	923.248				1274	0.126164	826.939
1275	0.150236	993.264				1275	0.140799	886.307				1275	0.126091	821.694
1276	0.150373	913.478				1276	0.145915	915.852				1276	0.1265	808.79
1277	0.151816	912.656				1277	0.149565	890.133				1277	0.125608	801.598
1278	0.148794	945.123				1278	0.150068	961.616				1278	0.124202	800.35
1279	0.150856	948.92				1279	0.149146	957.502				1279	0.125247	784.313
1280	0.149226	956.712				1280	0.147815	988.66				1280	0.125427	819.299
1281	0.149028	966.903				1281	0.145327	945.354				1281	0.125326	816.337
1282	0.149091	919.473				1282	0.143965	888.997				1282	0.124628	802.782
1283	0.148856	953.361				1283	0.147702	902.631				1283	0.12631	766.711
1284	0.146575	917.898				1284	0.147766	988.976				1284	0.12608	789.028
1285	0.150612	977.973				1285	0.144998	913.211				1285	0.127332	779.475
1286	0.1495	986.656				1286	0.140186	856.876				1286	0.127254	767.22
1287	0.145165	963.364				1287	0.140765	889.321				1287	0.126212	808.712
1288	0.149894	836.522				1288	0.139034	889.886				1288	0.126321	777.135
1289	0.148705	916.756				1289	0.140538	833.282				1289	0.126982	771.138
1290	0.149349	911.8				1290	0.144071	869.987				1290	0.126536	778.386
1291	0.148675	927.823				1291	0.149152	962.61				1291	0.12698	781.947
1292	0.150145	948.102				1292	0.146059	916.901				1292	0.123818	810.891
1293	0.147642	949.046				1293	0.15003	928.424				1293	0.124909	781.865
1294	0.14845	1007.66				1294	0.149736	915.79				1294	0.124201	805.616
1295	0.150542	965.083				1295	0.150062	925.157				1295	0.122688	808.365
1296	0.150618	896.364				1296	0.148742	941.213				1296	0.126355	821.52
1297	0.149432	982.233				1297	0.14925	925.773				1297	0.125722	767.779
1298	0.143234	914.374				1298	0.145611	958.183				1298	0.126776	729.167
1299	0.144833	881.949				1299	0.150898	973.799				1299	0.126833	767.996
1300	0.140962	877.015				1300	0.150014	925.666				1300	0.126752	766.003
1301	0.143184	911.103				1301	0.146102	943.366				1301	0.126935	804.875
1302	0.142551	916.43				1302	0.148166	961.306				1302	0.126364	788.064
1303	0.141546	917.035				1303	0.14954	982.288				1303	0.126223	799.98
1304	0.141437	895.528				1304	0.149835	913.662				1304	0.126335	831.823
1305	0.139863	927.234				1305	0.147524	991.989				1305	0.127205	759.536
1306	0.139221	876.654				1306	0.143135	926.453				1306	0.1273	823.609
1307	0.137784	860.533				1307	0.142684	906.427				1307	0.126997	779.857
1308	0.134877	842.32				1308	0.147733	919.024				1308	0.126693	748.251
1309	0.134693	879.049				1309	0.147616	901.742				1309	0.126744	783.485
1310	0.136861	868.579				1310	0.148745	923.186				1310	0.126672	789.592
1311	0.136125	921.884				1311	0.150579	943.109				1311	0.127269	793.669
1312	0.135814	798.975				1312	0.149808	890.822				1312	0.125272	803.202
1313	0.13531	819.937				1313	0.146352	957.35				1313	0.123428	777.219
1314	0.13157	818.29				1314	0.148951	928.274				1314	0.126816	803.515
1315	0.137105	855.334				1315	0.145777	896.55				1315	0.125505	774.069
1316	0.135513	855.857				1316	0.146428	910.8				1316	0.125161	779.955
1317	0.133041	833.772				1317	0.145922	865.865				1317	0.125146	795.428
1318	0.136317	828.411				1318	0.142611	938.487				1318	0.123825	796.259
1319	0.135203	887.842				1319	0.144625	908.261				1319	0.124396	742.298
1320	0.135725	851.475				1320	0.138747	893.444				1320	0.11971	730.506
1321	0.13454	801.509				1321	0.140107	866.617				1321	0.120351	789.692
1322	0.136063	816.821				1322	0.140782	856.048				1322	0.116923	750.201
1323	0.130629	827.103				1323	0.146086	870.185				1323	0.124289	757.389
1324	0.130994	802.052				1324	0.14974	923.108				1324	0.125214	762.934
1325	0.132455	777.216				1325	0.145608	924.273				1325	0.124891	808.029
1326	0.136551	817.025				1326	0.138575	854.266				1326	0.120173	756.781
1327	0.136358	874.2				1327	0.151417	893.454				1327	0.122532	677.02
1328	0.136505	839.021				1328	0.151274	950.166				1328	0.126316	742.677
1329	0.136346	823.229				1329	0.150964	973.774				1329	0.126172	843.882
1330	0.132982	834.596				1330	0.149743	958.304				1330	0.124865	810.206
1331	0.132905	842.837				1331	0.147895	893.283				1331	0.124595	765.639
1332	0.13477	820.757				1332	0.141846	991.162				1332	0.123181	776.175
1333	0.13703	834.777				1333	0.130798	823.231				1333	0.123512	771.519
1334	0.135807	850.755				1334	0.136657	857.077				1334	0.121924	759.129
1335	0.135844	823.378				1335	0.140345	872.839				1335	0.123463	762.743
1336	0.135367	835.287				1336	0.146595	824.619				1336	0.12304	824.768
1337	0.135772	869.691				1337	0.153031	1001.3				1337	0.123789	732.284
1338	0.134433	815.777				1338	0.147993	914.935				1338	0.12073	764.819
1339	0.136267	843.63				1339	0.147838	979.714				1339	0.124172	768.934
1340	0.135687	857.802				1340	0.149601	894.822				1340	0.124389	774.597
1341	0.135762	825.566				1341	0.155742	935.415				1341	0.122744	776.361
1342	0.137259	844.558				1342	0.155634	975.616				1342	0.123331	764.161
1343	0.135601	831.865				1343	0.154294	954.588				1343	0.124488	807.781
1344	0.135531	862.803				1344	0.153541	968.029				1344	0.123998	798.407
1345	0.136246	865.446				1345	0.154311	932.353				1345	0.123937	749.863
1346	0.135908	896.29				1346	0.151736	1000.61				1346	0.123637	748.916
1347	0.134338	842.045				1347	0.154377	1004.47				1347	0.124039	783.58
1348	0.135566	816.326				1348	0.155045	971.399				1348	0.124776	740.607
1349	0.135342	828.796				1349	0.153161	911.709				1349	0.124297	771.457
1350	0.132047	861.905				1350	0.151984	998.03				1350	0.124085	740.014
1351	0.13527	879.537				1351	0.15423	1001.78				1351	0.124943	776.135
1352	0.135141	870.253				1352	0.155164	947.743				1352	0.124743	799.753
1353	0.132916	829.525				1353	0.153595	980.687				1353	0.123356	763.225
1354	0.135439	862.383				1354	0.153326	960.804				1354	0.124319	758.095
1355	0.131989	832.563				1355	0.150672	1000.94				1355	0.123176	789.657
1356	0.135891	821.107				1356	0.153809	1017.71				1356	0.119232	765.224
1357	0.135662	885.243				1357	0.155342	1007.4				1357	0.118698	713.533
1358	0.136398	836.59				1358	0.154267	984.182				1358	0.123251	753.214
1359	0.135767	827.025				1359	0.153421	1006.01				1359	0.120306	735.929
1360	0.13576	849.726				1360	0.154697	960.847				1360	0.118744	733.358
1361	0.135095	840.154				1361	0.155026	981.115				1361	0.118994	706.462
1362	0.135371	837.562				1362	0.153488	970.414				1362	0.118707	754.219
1363	0.134553	785.797				1363	0.154673	946.983				1363	0.122312	761.109
1364	0.127737	850.972				1364	0.154243	964.092				1364	0.120877	738.725
1365	0.132427	840.97				1365	0.154718	942.696				1365	0.122217	707.809
1366	0.13135	826.661				1366	0.155401	992.042				1366	0.12188	770.358
1367	0.135507	827.035				1367	0.15522	981.539				1367	0.12267	748.239
1368	0.135305	836.929				1368	0.14961	972.863				1368	0.122943	792.952
1369	0.134474	854.96				1369	0.153732	927.913				1369	0.121276	759.933
1370	0.132191	835.265				1370	0.14964	952.361				1370	0.12162	759.62
1371	0.128814	808.405				1371	0.146783	930.814				1371	0.123111	756.371
1372	0.12967	838.402				1372	0.144577	880.139				1372	0.121546	752.584
1373	0.124916	809.589				1373	0.143016	868.373				1373	0.122734	755.993
1374	0.130039	754.456				1374	0.147113	909.41				1374	0.122721	807.222
1375	0.135267	800.659				1375	0.148755	966.013				1375	0.122901	744.218
1376	0.134563	876.254				1376	0.15263	925.545				1376	0.120381	731.309
1377	0.135356	839.936				1377	0.153134	984.439				1377	0.122762	781.896
1378	0.133495	845.62				1378	0.153695	971.614				1378	0.121414	747.907
1379	0.132076	842.175				1379	0.154742	926.096				1379	0.122643	800.633
1380	0.133702	846.664				1380	0.155169	923.607				1380	0.122218	738.301
1381	0.135363	829.524				1381	0.15465	995.151				1381	0.122467	781.078
1382	0.134667	800.531				1382	0.154019	1048.3				1382	0.11971	721.381
1383	0.135031	841.145				1383	0.154704	1011.36				1383	0.123067	753.539
1384	0.134544	872.009				1384	0.153724	949.261				1384	0.122491	776.108
1385	0.134715	846.174				1385	0.153248	1005.32				1385	0.122028	767.5
1386	0.135038	821.182				1386	0.151908	936.974				1386	0.119169	764.7
1387	0.134913	856.356				1387	0.152087	907.621				1387	0.121986	757.191
1388	0.135033	846.358				1388	0.151614	993.622				1388	0.122044	791.832
1389	0.134678	847.531				1389	0.149109	967.891				1389	0.121899	759.489
1390	0.134554	882.99				1390	0.150393	895.915				1390	0.121888	726.066
1391	0.134295	867.557				1391	0.146387	927.866				1391	0.122293	817.065
1392	0.134273	842.814				1392	0.149839	920.032				1392	0.121199	771.365
1393	0.132699	839.196				1393	0.149126	965.338				1393	0.121749	770.664
1394	0.132355	835.544				1394	0.150592	906.689				1394	0.121543	745.615
1395	0.132022	814.17				1395	0.147592	930.179				1395	0.122072	740.722
1396	0.131428	880.555				1396	0.151191	940.393				1396	0.119553	781.959
1397	0.130199	862.944				1397	0.151601	965.487				1397	0.12196	731.302
1398	0.131345	832.02				1398	0.152069	949.682				1398	0.121924	735.501
1399	0.129933	845.253				1399	0.15179	1034.77				1399	0.116435	756.353
1400	0.132684	830.826				1400	0.155273	949.112				1400	0.115568	685.574
1401	0.132633	768.209				1401	0.154379	969.529				1401	0.113888	687.127
1402	0.133139	835.068				1402	0.154816	914.51				1402	0.117935	749.022
1403	0.134343	823.212				1403	0.155497	985.993				1403	0.12198	753.818
1404	0.133957	832.553				1404	0.155093	955.563				1404	0.121592	756.906
1405	0.133364	861.761				1405	0.153729	944.102				1405	0.122131	720.416
1406	0.134409	826.013				1406	0.155534	976.457				1406	0.12155	759.605
1407	0.133319	874.425				1407	0.153499	942.739				1407	0.121171	734.156
1408	0.133657	843.874				1408	0.152841	942.259				1408	0.11919	738.446
1409	0.132512	801.429				1409	0.149953	939.68				1409	0.115146	677.541
1410	0.134221	823.391				1410	0.147756	983.108				1410	0.120755	766.476
1411	0.130973	844.681				1411	0.148912	974.442				1411	0.120137	750.627
1412	0.125523	810.694				1412	0.148511	961.849				1412	0.119153	741.593
1413	0.132542	795.417				1413	0.149245	980.244				1413	0.118623	687.71
1414	0.131916	808.744				1414	0.151948	941.889				1414	0.122008	760.828
1415	0.132435	820.712				1415	0.15044	949.433				1415	0.121756	729.456
1416	0.132881	834.071				1416	0.155844	930.423				1416	0.119444	737.015
1417	0.132399	824.029				1417	0.155412	972.267				1417	0.122092	765.114
1418	0.132299	860.85				1418	0.155969	979.804				1418	0.119362	772.686
1419	0.131947	801.437				1419	0.157053	987.719				1419	0.118912	736.007
1420	0.129319	826.911				1420	0.156604	947.463				1420	0.12128	764.191
1421	0.131481	775.132				1421	0.157125	1025.98				1421	0.121136	719.556
1422	0.129977	819.276				1422	0.15688	973.373				1422	0.118287	769.167
1423	0.130268	809.887				1423	0.155655	1025.45				1423	0.119944	760.055
1424	0.12904	793.355				1424	0.156412	1025.32				1424	0.118631	733.052
1425	0.127217	808.315				1425	0.157342	960.019				1425	0.11921	722.529
1426	0.123642	778.576				1426	0.156541	963.149				1426	0.120003	726.809
1427	0.12775	801.829				1427	0.156546	990.158				1427	0.12097	774.12
1428	0.130543	780.61				1428	0.157359	998.133				1428	0.120531	749.314
1429	0.130805	814.735				1429	0.153367	952.828				1429	0.120157	753.52
1430	0.131093	830.1				1430	0.156711	944.57				1430	0.11974	738.221
1431	0.129617	842.785				1431	0.157087	953.427				1431	0.118841	759.554
1432	0.130211	772.494				1432	0.156086	987.615				1432	0.120468	708.244
1433	0.13009	848.498				1433	0.153914	986.06				1433	0.121532	771
1434	0.130013	773.051				1434	0.15847	967.851				1434	0.120067	756.476
1435	0.128772	804.599				1435	0.158402	1039.49				1435	0.118655	754.763
1436	0.128711	816.716				1436	0.155896	1009.49				1436	0.117901	740.786
1437	0.128638	820.221				1437	0.158072	950.088				1437	0.120087	715.959
1438	0.124412	789.163				1438	0.15827	992.704				1438	0.121881	717.057
1439	0.125734	743.71				1439	0.159528	1021.79				1439	0.121963	741.671
1440	0.124289	756.814				1440	0.160447	1017.08				1440	0.122112	743.338
1441	0.121809	787.839				1441	0.159561	969.866				1441	0.121943	750.423
1442	0.127674	774.615				1442	0.161853	1049.59				1442	0.121956	730.005
1443	0.12659	789.231				1443	0.161605	1033.24				1443	0.121415	771.345
1444	0.125628	834.944				1444	0.151543	974.87				1444	0.120554	742.219
1445	0.122258	749.322				1445	0.161115	931.059				1445	0.120778	757.615
1446	0.127264	733.599				1446	0.161476	1104.38				1446	0.121182	757.247
1447	0.127797	779.698				1447	0.163566	1038.19				1447	0.120731	732.768
1448	0.127292	792.824				1448	0.160219	1003.39				1448	0.119404	796.62
1449	0.128718	834.309				1449	0.155545	951.633				1449	0.122279	754.994
1450	0.127003	787.728				1450	0.157585	1030.59				1450	0.123743	744.662
1451	0.129772	762.99				1451	0.163137	1025.97				1451	0.122307	753.844
1452	0.131532	814.808				1452	0.159502	1009.81				1452	0.11987	772.308
1453	0.132904	786.574				1453	0.16398	1070.36				1453	0.120856	745.234
1454	0.13081	800.428				1454	0.16303	1031.84				1454	0.122471	743.445
1455	0.133338	844.19				1455	0.164571	1009.2				1455	0.118809	751.926
1456	0.132823	850.326				1456	0.163561	1023.71				1456	0.118506	758.16
1457	0.134397	865.94				1457	0.165558	1038.42				1457	0.119092	739.368
1458	0.13434	813.718				1458	0.166169	1056.67				1458	0.121655	733.959
1459	0.134256	838.495				1459	0.166237	1031.51				1459	0.123098	766.307
1460	0.133818	863.226				1460	0.168296	1067.58				1460	0.122291	794.925
1461	0.13016	776.528				1461	0.161187	1049.16				1461	0.121891	811.453
1462	0.13666	789.492				1462	0.152636	1014.39				1462	0.121695	746.702
1463	0.134325	810.798				1463	0.151237	904.239				1463	0.121925	731.515
1464	0.137339	897.963				1464	0.162432	934.99				1464	0.11741	749.992
1465	0.138079	851.057				1465	0.167267	1021.26				1465	0.12295	731.83
1466	0.138422	859.489				1466	0.16834	1091.81				1466	0.122148	726.167
1467	0.137375	898.488				1467	0.168522	1081.77				1467	0.122936	738.693
1468	0.13753	843.939				1468	0.161582	1078.36				1468	0.12249	765.805
1469	0.137856	887.461				1469	0.167757	1023.74				1469	0.122749	752.373
1470	0.137282	866.753				1470	0.167447	1038.23				1470	0.1195	742.467
1471	0.137564	891.778				1471	0.167744	1053.87				1471	0.120633	696.178
1472	0.138108	869.513				1472	0.168264	1027.16				1472	0.122454	770.384
1473	0.139007	854.561				1473	0.168269	1057.81				1473	0.122338	767.116
1474	0.139718	914.867				1474	0.166823	1090.17				1474	0.122319	734.223
1475	0.139599	875.702				1475	0.166438	1036.63				1475	0.121445	746.062
1476	0.14257	865.098				1476	0.165467	1091.7				1476	0.115119	751.414
1477	0.141479	879.448				1477	0.165035	1052.79				1477	0.114018	692.646
1478	0.140511	871.983				1478	0.164859	1070.6				1478	0.119057	701.981
1479	0.1445	904.15				1479	0.162493	1042.81				1479	0.121538	743.128
1480	0.143286	895.348				1480	0.163319	1011.39				1480	0.122025	749.207
1481	0.143329	862.996				1481	0.166627	1033.96				1481	0.122895	757.687
1482	0.142753	876.481				1482	0.166142	1057.15				1482	0.118509	734.429
1483	0.141796	951.147				1483	0.166543	1107.26				1483	0.118797	739.399
1484	0.138174	851.923				1484	0.1672	1082.23				1484	0.122093	780.2
1485	0.134974	808.452				1485	0.167611	1076.11				1485	0.122545	767.919
1486	0.143014	842.133				1486	0.167545	1065.39				1486	0.119132	747.531
1487	0.142646	900.908				1487	0.161486	1030.29				1487	0.116887	769.12
1488	0.142524	897.288				1488	0.167257	1057.3				1488	0.114373	655.129
1489	0.139791	871.035				1489	0.167726	1062.03				1489	0.112357	708.732
1490	0.137911	911.301				1490	0.16754	1026.73				1490	0.112888	694.08
1491	0.143432	900.872				1491	0.167499	1112.07				1491	0.112863	679.936
1492	0.143533	911.017				1492	0.167199	1067.55				1492	0.119019	716.584
1493	0.13963	917.856				1493	0.167374	1034.02				1493	0.122265	755.885
1494	0.143388	890.605				1494	0.16591	1086.54				1494	0.121805	760.633
1495	0.143168	879.16				1495	0.168089	1072.05				1495	0.118897	745.959
1496	0.142854	855.247				1496	0.16613	1091.74				1496	0.116444	753.76
1497	0.142851	862.648				1497	0.166095	1084.43				1497	0.121525	746.74
1498	0.143007	915.108				1498	0.166986	1060.48				1498	0.121578	760.724
1499	0.142583	881.01				1499	0.162888	1050.73				1499	0.121868	784.076
1500	0.142669	852.04				1500	0.16428	1007.8				1500	0.120549	764.875
1501	0.143053	906.417				1501	0.167791	1070.66				1501	0.12156	745.204
1502	0.143037	914.056				1502	0.167242	1060.28				1502	0.121159	721.357
1503	0.143149	922.93				1503	0.166361	1023.81				1503	0.121238	746.288
1504	0.142671	922.545				1504	0.166883	985.434				1504	0.12135	751.243
1505	0.141297	865.322				1505	0.164257	1070.59				1505	0.121114	747.275
1506	0.139808	877.022				1506	0.162042	1019.11				1506	0.119508	718.324
1507	0.14186	890.719				1507	0.168304	981.172				1507	0.118159	769.283
1508	0.134775	859.2				1508	0.16748	1107.12				1508	0.121518	743.976
1509	0.140174	830.043				1509	0.168743	1065.91				1509	0.121333	766.364
1510	0.138638	848.881				1510	0.169899	1086.35				1510	0.121255	781.345
1511	0.143175	892.587				1511	0.169547	1076.32				1511	0.119199	752.562
1512	0.142855	925.886				1512	0.172142	1052.67				1512	0.120053	765.902
1513	0.142961	893.353				1513	0.171462	1123.62				1513	0.121063	737.279
1514	0.142089	875.834				1514	0.170424	1124.63				1514	0.119244	755.806
1515	0.141992	870.543				1515	0.172617	1091.08				1515	0.11997	752.339
1516	0.142534	912.737				1516	0.169233	1072.21				1516	0.120314	760.954
1517	0.142903	890.849				1517	0.175132	1043.54				1517	0.120743	754.522
1518	0.14267	886.168				1518	0.172824	1035.63				1518	0.120884	771.456
1519	0.142157	875.163				1519	0.174608	1094.42				1519	0.121044	752.334
1520	0.138152	883.033				1520	0.179878	1172.11				1520	0.120768	774.285
1521	0.140842	955.974				1521	0.178297	1084.9				1521	0.120949	761.24
1522	0.143274	835.873				1522	0.17882	1189.75				1522	0.120962	725.969
1523	0.13769	902.31				1523	0.178556	1117.08				1523	0.120473	754.86
1524	0.141645	924.394				1524	0.178822	1137.74				1524	0.117874	742.118
1525	0.142387	852.789				1525	0.17534	1151.69				1525	0.118883	707.648
1526	0.14224	920.534				1526	0.171665	1105.15				1526	0.117851	710.014
1527	0.143195	884.846				1527	0.178738	1036.7				1527	0.120686	758.17
1528	0.142615	937.61				1528	0.178048	1152.55				1528	0.119653	737.307
1529	0.14196	879.473				1529	0.174649	1152.97				1529	0.11844	789.176
1530	0.142473	900.128				1530	0.174299	1103.8				1530	0.120983	747.375
1531	0.142445	889.119				1531	0.174174	1068.25				1531	0.120807	789.016
1532	0.141979	888.489				1532	0.170927	1118				1532	0.120059	751.46
1533	0.142224	842.435				1533	0.182203	1124.27				1533	0.120863	755.528
1534	0.141538	911.009				1534	0.182215	1130.08				1534	0.119054	749.002
1535	0.142037	893.327				1535	0.181583	1131.68				1535	0.11705	747.439
1536	0.139328	848.145				1536	0.174268	1163.03				1536	0.117862	714.6
1537	0.141093	831.559				1537	0.178891	1076.77				1537	0.116515	683.379
1538	0.14208	858.514				1538	0.171914	1135.15				1538	0.119232	706.321
1539	0.143014	879.567				1539	0.178046	1111.2				1539	0.120228	746.826
1540	0.142505	872.811				1540	0.175256	1092.89				1540	0.119156	716.014
1541	0.142478	943.513				1541	0.172909	1126.9				1541	0.119763	780.192
1542	0.14243	859.837				1542	0.173315	1081.39				1542	0.120323	747.894
1543	0.142367	919.003				1543	0.172973	1102.35				1543	0.118163	768.883
1544	0.143376	878.938				1544	0.171617	1063.8				1544	0.117307	727.222
1545	0.143348	870.231				1545	0.170361	1042.06				1545	0.118348	702.751
1546	0.143741	921.081				1546	0.169473	1114.22				1546	0.118609	740.128
1547	0.144874	962.605				1547	0.173051	1114.17				1547	0.116567	742.553
1548	0.14436	912.756				1548	0.163159	1039.87				1548	0.113607	720.027
1549	0.145	901.137				1549	0.154214	974.16				1549	0.110102	664.929
1550	0.143281	946.308				1550	0.154133	945.452				1550	0.117644	749.443
1551	0.144398	867.57				1551	0.146392	895.569				1551	0.117045	731.829
1552	0.142913	906.083				1552	0.14085	931.524				1552	0.118436	710.785
1553	0.135435	888.966				1553	0.15261	904.828				1553	0.118085	722.79
1554	0.133675	829.167				1554	0.160342	987.693				1554	0.117824	747.85
1555	0.136355	772.965				1555	0.172102	1074.14				1555	0.117136	730.313
1556	0.137579	834.459				1556	0.171471	1096.55				1556	0.116572	699.152
1557	0.136354	854.098				1557	0.17092	1066.74				1557	0.118772	770.498
1558	0.138366	844.861				1558	0.168578	1121.41				1558	0.115094	722.318
1559	0.139149	845.783				1559	0.16481	1039.07				1559	0.115893	722.341
1560	0.139346	888.66				1560	0.170189	1033.6				1560	0.118084	722.139
1561	0.136606	833.131				1561	0.170036	1056.12				1561	0.116974	709.016
1562	0.144192	932.419				1562	0.173766	1094.87				1562	0.119704	712.188
1563	0.144473	919.317				1563	0.17312	1095.41				1563	0.118536	733.234
1564	0.143549	891.551				1564	0.174252	1090.19				1564	0.117258	710.576
1565	0.145235	901.982				1565	0.170053	1076.38				1565	0.115819	759.525
1566	0.146929	892.531				1566	0.16993	1084.19				1566	0.117966	719.43
1567	0.144691	911.511				1567	0.17053	1042.37				1567	0.120368	735.434
1568	0.144879	881.869				1568	0.169802	1022.14				1568	0.120825	713.964
1569	0.142754	915.739				1569	0.170452	1136.48				1569	0.120454	779.335
1570	0.140972	904.061				1570	0.172479	1084.27				1570	0.120165	760.333
1571	0.140911	870.356				1571	0.172782	1136.61				1571	0.116529	751.541
1572	0.14153	909.321				1572	0.172208	1044.99				1572	0.119257	725.938
1573	0.140158	875.851				1573	0.17275	1167.54				1573	0.11953	759.089
1574	0.141762	854.669				1574	0.171562	1055.02				1574	0.118042	762.618
1575	0.141522	879.226				1575	0.170979	1054.85				1575	0.11531	713.512
1576	0.14048	891.781				1576	0.165961	1106.75				1576	0.11646	732.172
1577	0.138064	860.522				1577	0.164503	1070.32				1577	0.112236	738.527
1578	0.14018	857.71				1578	0.168571	977.928				1578	0.118883	720.175
1579	0.140671	888.296				1579	0.166597	1020.33				1579	0.120436	703.216
1580	0.141468	854.356				1580	0.168059	1103.05				1580	0.12023	750.905
1581	0.14172	894.274				1581	0.166741	1093.21				1581	0.117255	746.688
1582	0.139612	904.223				1582	0.165235	1029.46				1582	0.118972	723.519
1583	0.141908	887.577				1583	0.164121	1048.47				1583	0.1199	762.56
1584	0.141398	912.211				1584	0.162202	984.37				1584	0.120726	742.477
1585	0.142141	896.465				1585	0.162145	972.111				1585	0.120183	762.818
1586	0.141943	869.633				1586	0.16299	996.313				1586	0.120567	721.14
1587	0.141996	932.065				1587	0.161384	1027.69				1587	0.118718	734.078
1588	0.142108	888.958				1588	0.159276	967.747				1588	0.114864	715.143
1589	0.141474	917.248				1589	0.159546	988.951				1589	0.113729	693.573
1590	0.139983	889.371				1590	0.158702	1014.17				1590	0.114186	709.471
1591	0.138616	896.297				1591	0.156803	969.01				1591	0.117706	758.322
1592	0.141951	860.186				1592	0.15638	924.327				1592	0.118368	737.654
1593	0.137422	886.365				1593	0.156101	997.848				1593	0.120672	698.485
1594	0.13651	858.386				1594	0.153757	999.253				1594	0.119377	764.649
1595	0.143148	900.683				1595	0.153671	952.571				1595	0.119422	759.751
1596	0.142406	883.458				1596	0.15076	940.258				1596	0.11957	751.849
1597	0.141739	847.506				1597	0.152127	966.494				1597	0.119106	739.652
1598	0.141548	900.786				1598	0.156873	1014.86				1598	0.119398	742.213
1599	0.142617	851.584				1599	0.154393	946.012				1599	0.120783	745.746
1600	0.142768	876.758				1600	0.154007	988.915				1600	0.120175	751.899
1601	0.142827	926.185				1601	0.158263	964.806				1601	0.118311	699.647
1602	0.142797	891.672				1602	0.1598	993.112				1602	0.11705	701.714
1603	0.13941	882.318				1603	0.15899	1015.5				1603	0.116268	736.262
1604	0.140884	831.604				1604	0.15914	986.663				1604	0.117306	701.979
1605	0.14227	868.822				1605	0.157781	999.772				1605	0.11533	705.616
1606	0.144616	950.79				1606	0.155748	968.849				1606	0.110718	709.616
1607	0.144417	923.258				1607	0.158704	974.833				1607	0.109896	717.586
1608	0.145227	925.272				1608	0.159143	1003.29				1608	0.113684	736.835
1609	0.144182	929.524				1609	0.156687	972.724				1609	0.113948	690.927
1610	0.144034	907.896				1610	0.156348	1010.26				1610	0.113936	694.358
1611	0.14474	892.189				1611	0.154101	997.796				1611	0.11681	742.726
1612	0.145279	900.086				1612	0.15382	992.743				1612	0.119541	719.75
1613	0.138238	920.283				1613	0.161885	969.225				1613	0.119022	720.564
1614	0.13455	838.427				1614	0.163272	1038.79				1614	0.118312	705.717
1615	0.131445	794.63				1615	0.161696	1056.49				1615	0.119646	701.906
1616	0.138793	856.424				1616	0.162452	1038.5				1616	0.118663	745.932
1617	0.143222	918.761				1617	0.161626	999.905				1617	0.117985	737.716
1618	0.139536	923.868				1618	0.161873	1000.42				1618	0.120534	737.114
1619	0.142939	852.316				1619	0.162939	1005.58				1619	0.120918	747.835
1620	0.141617	952.237				1620	0.162839	1039.15				1620	0.120226	782.819
1621	0.139992	882.671				1621	0.16131	1037.54				1621	0.118746	735.726
1622	0.139326	851.385				1622	0.156114	1031.04				1622	0.118006	752.793
1623	0.142476	885.521				1623	0.156911	994.721				1623	0.117985	694.855
1624	0.141911	876.692				1624	0.16147	1005.15				1624	0.117102	737.644
1625	0.142541	858.453				1625	0.166523	993.529				1625	0.114521	687.114
1626	0.14284	881.817				1626	0.166011	1088.47				1626	0.117639	722.226
1627	0.141763	926.393				1627	0.164874	1047.48				1627	0.120304	762.989
1628	0.14045	910.901				1628	0.165942	1062.86				1628	0.118556	738.369
1629	0.141508	873.457				1629	0.165663	1045.62				1629	0.121893	703.395
1630	0.142546	851.632				1630	0.164125	1026.51				1630	0.12117	769.75
1631	0.142416	908.344				1631	0.165265	1032.4				1631	0.121956	745.972
1632	0.142864	904.617				1632	0.165185	1074.16				1632	0.122585	754.813
1633	0.14231	845.932				1633	0.164347	1009.28				1633	0.122263	725.05
1634	0.143631	934.014				1634	0.162835	1014.18				1634	0.123124	775.589
1635	0.143876	890.996				1635	0.166193	1068.77				1635	0.121582	810.641
1636	0.143722	863.261				1636	0.166643	1030.04				1636	0.120969	734.672
1637	0.142237	893.309				1637	0.165467	980.92				1637	0.120134	767.389
1638	0.144199	946.117				1638	0.166564	1094.65				1638	0.121211	752.379
1639	0.145217	914.766				1639	0.167171	1010.19				1639	0.121984	723.212
1640	0.145532	917.281				1640	0.16614	1025.94				1640	0.121136	750.33
1641	0.145804	931.958				1641	0.166773	1043.87				1641	0.121137	776.04
1642	0.145762	929.145				1642	0.166589	1086.78				1642	0.119709	732.571
1643	0.145614	924.407				1643	0.166574	1014.78				1643	0.120477	737.975
1644	0.145433	933.266				1644	0.166162	1093.84				1644	0.120909	729.452
1645	0.141313	917.594				1645	0.166984	1062.83				1645	0.118182	777.143
1646	0.143816	851.52				1646	0.165598	1086.38				1646	0.120376	775.439
1647	0.143397	890.326				1647	0.166923	1042.83				1647	0.118472	724.22
1648	0.146748	894.452				1648	0.162281	1050.39				1648	0.114903	711.288
1649	0.146374	977.272				1649	0.166151	1060.47				1649	0.115778	763.142
1650	0.144169	913.927				1650	0.166545	1032.76				1650	0.117928	726.966
1651	0.144822	895.616				1651	0.161798	1059.23				1651	0.120167	730.581
1652	0.145239	925.734				1652	0.166323	1022.12				1652	0.120215	759.07
1653	0.144928	920.417				1653	0.165206	1056.91				1653	0.116799	763.291
1654	0.144519	892.328				1654	0.166818	1024.96				1654	0.121929	771.101
1655	0.144767	907.809				1655	0.165987	1006.28				1655	0.121248	777.947
1656	0.140889	918.294				1656	0.161214	1029.81				1656	0.121102	752.371
1657	0.140722	902.89				1657	0.166228	1020.02				1657	0.121627	731.648
1658	0.141891	858.21				1658	0.162242	983.718				1658	0.122014	709.313
1659	0.144912	900.929				1659	0.157697	990.324				1659	0.11946	736.218
1660	0.143044	895.901				1660	0.15983	914.599				1660	0.11899	725.026
1661	0.144425	876.619				1661	0.163182	987.888				1661	0.12203	744.236
1662	0.144173	868.004				1662	0.162763	981.03				1662	0.120393	736.429
1663	0.141803	933.482				1663	0.168264	1081.52				1663	0.121152	738.516
1664	0.142836	891.965				1664	0.168639	1110.08				1664	0.118649	740.813
1665	0.141917	851.91				1665	0.168314	1080.64				1665	0.121614	743.463
1666	0.137002	862.886				1666	0.165089	1083.2				1666	0.118793	738.458
1667	0.132414	872.399				1667	0.165546	996.976				1667	0.118784	727.484
1668	0.140327	884.192				1668	0.16363	1058.47				1668	0.121084	771.069
1669	0.138851	886.977				1669	0.159469	992.951				1669	0.118532	773.688
1670	0.12593	861.472				1670	0.16213	934.5				1670	0.120102	728.251
1671	0.128696	722.802				1671	0.161635	1004.35				1671	0.121327	716.837
1672	0.13105	855.488				1672	0.164111	1080.96				1672	0.121215	755.257
1673	0.132336	801.448				1673	0.163555	991.531				1673	0.118535	767.73
1674	0.141224	897.282				1674	0.163638	1012.99				1674	0.118137	705.752
1675	0.140146	913.255				1675	0.163529	1089.03				1675	0.121621	739.482
1676	0.140501	842.501				1676	0.161303	1045.67				1676	0.122026	784.347
1677	0.138219	869.218				1677	0.162639	998.079				1677	0.118954	748.37
1678	0.139605	915.983				1678	0.161988	975.489				1678	0.122144	706.007
1679	0.139421	902.627				1679	0.162526	1024.37				1679	0.122045	759.921
1680	0.138896	815.298				1680	0.162874	1052.78				1680	0.121738	716.516
1681	0.140069	868.043				1681	0.160529	1016.92				1681	0.118734	740.33
1682	0.133511	877.846				1682	0.161234	1043.27				1682	0.121264	729.728
1683	0.140265	855.564				1683	0.161252	1014.54				1683	0.118819	751.599
1684	0.13926	829.703				1684	0.160625	1005.52				1684	0.118714	717.414
1685	0.139957	928.258				1685	0.155779	970.146				1685	0.118559	761.221
1686	0.140278	893.362				1686	0.162279	1018.75				1686	0.121413	765.768
1687	0.139018	860.695				1687	0.158224	1014.58				1687	0.119834	781.385
1688	0.136262	839.185				1688	0.160114	1023.97				1688	0.120759	788.359
1689	0.133165	871.918				1689	0.158414	943.313				1689	0.12022	771.66
1690	0.130472	779.143				1690	0.15673	1001.05				1690	0.120758	741.446
1691	0.13354	788.75				1691	0.158429	1039.73				1691	0.121145	794.895
1692	0.140074	796.283				1692	0.159184	981.735				1692	0.119474	747.164
1693	0.139438	858.3				1693	0.152925	1017.6				1693	0.120825	770.33
1694	0.139028	886.111				1694	0.159546	1010.45				1694	0.120675	798.333
1695	0.139865	850.628				1695	0.159608	987.591				1695	0.121197	748.537
1696	0.13888	883.642				1696	0.160683	989.794				1696	0.120954	743.799
1697	0.140176	885.501				1697	0.160195	1019.61				1697	0.120791	739.086
1698	0.140073	892.029				1698	0.161121	1030.79				1698	0.118131	743.507
1699	0.139847	834.723				1699	0.160473	1022.01				1699	0.120783	767.206
1700	0.139258	862.33				1700	0.160991	981.617				1700	0.120797	726.58
1701	0.140214	895.303				1701	0.158521	1076.87				1701	0.120616	748.699
1702	0.13912	891.462				1702	0.159892	1019.55				1702	0.118304	727.6
1703	0.138825	870.294				1703	0.159268	964.579				1703	0.115332	741.381
1704	0.138075	903.172				1704	0.15468	1014.32				1704	0.115568	699.484
1705	0.138656	902.646				1705	0.159298	1008.28				1705	0.113259	718.151
1706	0.139415	857.573				1706	0.16029	1002.05				1706	0.115986	690.645
1707	0.138196	838.977				1707	0.160968	998.576				1707	0.118246	746.103
1708	0.136727	855.686				1708	0.160968	1045.54				1708	0.120676	753.241
1709	0.139334	865.95				1709	0.160511	972.012				1709	0.117169	797.003
1710	0.140014	855.059				1710	0.160058	1027.75				1710	0.114677	704.337
1711	0.139593	878.306				1711	0.159762	1002.06				1711	0.120408	747.998
1712	0.140426	917.832				1712	0.160711	999.204				1712	0.120881	711.648
1713	0.139812	874.659				1713	0.159698	1033.99				1713	0.120166	743.174
1714	0.139601	897.807				1714	0.159976	961.985				1714	0.119107	779.566
1715	0.139965	924.887				1715	0.159141	1043.91				1715	0.120907	709.743
1716	0.140052	851.59				1716	0.161151	962.839				1716	0.118915	739.99
1717	0.136996	874.163				1717	0.159315	1037.39				1717	0.119932	722.39
1718	0.137852	894.187				1718	0.160171	1007.26				1718	0.119414	758.497
1719	0.135954	877.002				1719	0.160117	1025.78				1719	0.120652	722.725
1720	0.136207	826.891				1720	0.159822	972.94				1720	0.11843	744.829
1721	0.139795	831.501				1721	0.155925	1034.19				1721	0.119063	711.733
1722	0.140097	904.579				1722	0.161122	1052.28				1722	0.120657	762.908
1723	0.139342	907.048				1723	0.160882	1001.15				1723	0.118432	772.985
1724	0.135216	864.81				1724	0.160028	955.225				1724	0.120951	729.899
1725	0.139846	923.542				1725	0.156709	1010.83				1725	0.120634	744.99
1726	0.135938	907.175				1726	0.159262	1035.79				1726	0.120824	761.836
1727	0.135296	853.053				1727	0.156595	971.749				1727	0.12106	741.056
1728	0.138314	849.739				1728	0.160653	958.501				1728	0.12066	720.216
1729	0.14004	869.449				1729	0.156609	1004.7				1729	0.121284	782.901
1730	0.140069	910.468				1730	0.156076	1012.12				1730	0.118789	735.368
1731	0.139975	910.977				1731	0.15641	1027.96				1731	0.119053	671.387
1732	0.139778	859.316				1732	0.159258	997.552				1732	0.117113	768.557
1733	0.140077	863.199				1733	0.160819	952.145				1733	0.12108	753.447
1734	0.135213	843.146				1734	0.160083	1037.25				1734	0.119839	768.434
1735	0.139659	829.186				1735	0.159963	1000.19				1735	0.119605	716.587
1736	0.140447	886.532				1736	0.158702	977.025				1736	0.115914	713.545
1737	0.140308	891.337				1737	0.157725	1012.74				1737	0.120805	713.559
1738	0.139414	869.709				1738	0.16122	1006.49				1738	0.120059	759.326
1739	0.137685	897.905				1739	0.160746	1011.72				1739	0.120856	755.211
1740	0.138176	871.782				1740	0.159779	1012.59				1740	0.119993	702.462
1741	0.136104	844.302				1741	0.155388	1037.67				1741	0.119966	778.27
1742	0.138208	839.921				1742	0.15993	956.219				1742	0.117887	769.974
1743	0.134097	836.085				1743	0.159707	1018.05				1743	0.113668	722.893
1744	0.134329	802.379				1744	0.157223	1010.03				1744	0.118537	756.951
1745	0.135677	802.703				1745	0.160624	1018.21				1745	0.120629	738.766
1746	0.134069	856.62				1746	0.161606	1046.39				1746	0.120466	755.769
1747	0.134216	859.495				1747	0.158552	984.479				1747	0.121197	752.713
1748	0.134087	879.263				1748	0.161089	998.351				1748	0.121425	763.245
1749	0.132591	815.795				1749	0.161065	1032.49				1749	0.120762	762.149
1750	0.130059	840.338				1750	0.157906	1007.57				1750	0.121465	730.545
1751	0.133211	795.031				1751	0.161071	1021.93				1751	0.122491	754.165
1752	0.13414	806.716				1752	0.160196	1058.49				1752	0.122795	781.434
1753	0.138745	883.422				1753	0.161729	958.633				1753	0.124044	783.175
1754	0.1389	885.152				1754	0.161176	1047.46				1754	0.122669	748.76
1755	0.139529	874.786				1755	0.16058	992.153				1755	0.123952	750.68
1756	0.13883	851.253				1756	0.160285	1018.09				1756	0.122515	748.533
1757	0.139766	860.744				1757	0.160389	1029.07				1757	0.125787	784.42
1758	0.139044	825.116				1758	0.160604	1007.62				1758	0.125714	778.829
1759	0.139313	879.288				1759	0.159931	1054.13				1759	0.125722	774.193
1760	0.139806	895.584				1760	0.161041	985.889				1760	0.126884	798.094
1761	0.13817	903.937				1761	0.159795	1041.8				1761	0.126172	807.909
1762	0.139165	902.709				1762	0.160295	1049.72				1762	0.126731	773.62
1763	0.137672	854.434				1763	0.159458	1003.48				1763	0.124879	810.901
1764	0.138645	850.066				1764	0.158934	1016.89				1764	0.124971	765.381
1765	0.13981	875.802				1765	0.157594	994.09				1765	0.125455	746.609
1766	0.138228	875.157				1766	0.155375	1012.15				1766	0.124626	763.892
1767	0.138613	860.309				1767	0.158155	1011.14				1767	0.123308	771.706
1768	0.139959	901.245				1768	0.15623	981.066				1768	0.123226	785.687
1769	0.134388	842.439				1769	0.159563	957.71				1769	0.126442	755.759
1770	0.131765	832.394				1770	0.153375	973.613				1770	0.122111	790.168
1771	0.126927	846.186				1771	0.158731	984.055				1771	0.125608	833.702
1772	0.122861	764.144				1772	0.156902	991.784				1772	0.124941	726.572
1773	0.113709	770.74				1773	0.160684	1029.16				1773	0.126228	738.373
1774	0.125951	769.404				1774	0.160609	1030.93				1774	0.126064	754.393
1775	0.138934	863.073				1775	0.160839	1044.09				1775	0.1246	774.398
1776	0.14003	866.124				1776	0.159163	1000.86				1776	0.127133	786.845
1777	0.139334	864.767				1777	0.160635	1028.69				1777	0.127721	756.82
1778	0.135947	846.559				1778	0.160393	1031.38				1778	0.127429	779.226
1779	0.139489	856.331				1779	0.15763	1006.06				1779	0.128808	802.946
1780	0.136314	847.244				1780	0.158764	977.674				1780	0.128456	778.862
1781	0.136347	882.096				1781	0.160711	971.097				1781	0.129425	830.003
1782	0.138775	894.837				1782	0.160336	1049.78				1782	0.128512	805.063
1783	0.138824	858.411				1783	0.160596	1004.94				1783	0.127951	812.721
1784	0.139296	852.415				1784	0.160254	999.201				1784	0.120478	764.163
1785	0.139483	846.463				1785	0.160525	950.175				1785	0.127005	733.25
1786	0.13927	879.438				1786	0.159637	1032.25				1786	0.131765	834.32
1787	0.13919	902.775				1787	0.156691	965.288				1787	0.129626	795.128
1788	0.137148	877.519				1788	0.154145	973.374				1788	0.125806	791.432
1789	0.139272	812.637				1789	0.157924	964.623				1789	0.120421	773.24
1790	0.139033	890.9				1790	0.160111	953.757				1790	0.124423	811.474
1791	0.138221	870.635				1791	0.160157	990.776				1791	0.129212	813.45
1792	0.138187	881.321				1792	0.160906	992.489				1792	0.131388	806.975
1793	0.138602	889.528				1793	0.157176	1014				1793	0.130692	806.415
1794	0.139131	843.985				1794	0.160152	935.95				1794	0.128396	849.612
1795	0.139247	925.191				1795	0.160319	999.759				1795	0.132716	784.407
1796	0.138844	842.772				1796	0.15748	954.894				1796	0.136017	818.197
1797	0.139738	846.833				1797	0.154088	963.434				1797	0.135288	851.755
1798	0.137326	882.533				1798	0.16068	1047.02				1798	0.138999	864.986
1799	0.139949	886.293				1799	0.160842	1021.27				1799	0.141518	884.992
1800	0.1396	880.244				1800	0.160365	980.052				1800	0.142028	889.738
1801	0.139838	889.598				1801	0.160393	1033.89				1801	0.143729	924.575
1802	0.139871	843.061				1802	0.157109	1016.94				1802	0.141826	912.655
1803	0.136927	855.441				1803	0.160631	966.472				1803	0.144411	916.135
1804	0.139304	847.766				1804	0.161132	984.968				1804	0.145134	902.512
1805	0.139925	908.044				1805	0.160736	1006.61				1805	0.143237	879.588
1806	0.136967	864.615				1806	0.160285	1008.15				1806	0.148453	896.464
1807	0.135903	851.115				1807	0.160921	1028.16				1807	0.152295	955.347
1808	0.139553	852.151				1808	0.161003	1001.08				1808	0.157556	988.87
1809	0.137057	827.005				1809	0.158661	1025.04				1809	0.155712	951.498
1810	0.13799	874.141				1810	0.159521	998.7				1810	0.155437	1005.66
1811	0.137661	885.284				1811	0.150385	943.199				1811	0.153326	957.014
1812	0.139485	861.583				1812	0.158781	1018.47				1812	0.154405	963.458
1813	0.138177	894.734				1813	0.158919	973.573				1813	0.15116	909.484
1814	0.139868	882.341				1814	0.159306	970.075				1814	0.155297	961.879
1815	0.136606	886.021				1815	0.159492	1044.87				1815	0.152456	1016.44
1816	0.139959	852.154				1816	0.158332	1047.15				1816	0.152856	953.951
1817	0.139946	849.604				1817	0.159343	1006.01				1817	0.153593	898.666
1818	0.139617	866.691				1818	0.152927	1010.04				1818	0.148901	989.932
1819	0.140054	883.55				1819	0.159273	1006.99				1819	0.149582	910.479
1820	0.139438	861.684				1820	0.159097	981.378				1820	0.149082	905.016
1821	0.13897	861.15				1821	0.153922	950.588				1821	0.151704	920.528
1822	0.134994	907.665				1822	0.159471	961.421				1822	0.154366	981.925
1823	0.138958	875.816				1823	0.159344	1001.24				1823	0.154992	939.95
1824	0.139345	889.747				1824	0.159573	981.782				1824	0.160671	995.723
1825	0.136819	858.662				1825	0.159344	983.066				1825	0.160686	1043.58
1826	0.139512	882.229				1826	0.159239	995.133				1826	0.159988	1044.33
1827	0.139798	895.509				1827	0.158973	969.88				1827	0.159564	1018.78
1828	0.13881	806.97				1828	0.159688	1033.06				1828	0.160591	1003.95
1829	0.140376	877.984				1829	0.159436	957.567				1829	0.158443	985.95
1830	0.1397	879.937				1830	0.159179	1034.63				1830	0.159551	996.856
1831	0.139639	894.753				1831	0.159244	986.795				1831	0.158892	938.734
1832	0.135659	839.82				1832	0.154889	989.344				1832	0.157516	1025.94
1833	0.13896	884.458				1833	0.159069	982.113				1833	0.158072	1062.94
1834	0.13824	856.804				1834	0.159471	1039.54				1834	0.161864	1029.21
1835	0.137428	849.659				1835	0.15912	1028.61				1835	0.160545	998.809
1836	0.135333	821.418				1836	0.155866	965.475				1836	0.15583	1040.67
1837	0.134843	893.282				1837	0.160278	981.712				1837	0.161504	989.706
1838	0.139397	870.499				1838	0.160081	1007.69				1838	0.160541	981.277
1839	0.134626	850.408				1839	0.160548	1058.13				1839	0.16159	1072.53
1840	0.133322	828.196				1840	0.157853	1013.64				1840	0.158156	994.128
1841	0.135477	822.616				1841	0.158043	943.807				1841	0.161557	1004.2
1842	0.13788	848.051				1842	0.158541	983.469				1842	0.1608	1025.09
1843	0.135788	857.806				1843	0.158333	969.706				1843	0.157651	1012.34
1844	0.135314	843.976				1844	0.153933	966.211				1844	0.161769	1015.13
1845	0.139513	836.273				1845	0.158722	983.593				1845	0.159241	990.355
1846	0.13855	842.008				1846	0.159196	1039.15				1846	0.160205	1033.23
1847	0.138441	839.424				1847	0.155102	996.399				1847	0.155452	1002.36
1848	0.139722	890.824				1848	0.152095	991.868				1848	0.162874	1011.04
1849	0.1394	896.541				1849	0.15913	1008.54				1849	0.164226	1031.49
1850	0.138203	858.605				1850	0.159028	997.705				1850	0.163419	1045.71
1851	0.138584	852.898				1851	0.159552	976.698				1851	0.166183	1041.62
1852	0.139415	890.751				1852	0.158499	989.769				1852	0.167286	1011.1
1853	0.138455	911.81				1853	0.156351	1051.91				1853	0.166011	1004.06
1854	0.139231	850.288				1854	0.159938	994.947				1854	0.166409	1069.3
1855	0.138671	912.744				1855	0.15874	961.416				1855	0.16652	1104.61
1856	0.138381	899.437				1856	0.160167	981.15				1856	0.158116	996.853
1857	0.138178	886.002				1857	0.160412	999.346				1857	0.15912	951.319
1858	0.13921	874.192				1858	0.160745	1038.71				1858	0.159945	1011.65
1859	0.13913	922.133				1859	0.159994	948.26				1859	0.162605	996.547
1860	0.136749	826.128				1860	0.161015	1016.31				1860	0.16625	998.086
1861	0.132491	885.913				1861	0.158474	1023.56				1861	0.166582	1050.49
1862	0.132994	820.1				1862	0.150422	972.231				1862	0.166355	1073.94
1863	0.136395	837.027				1863	0.154269	1016.83				1863	0.168192	1084.87
1864	0.136541	874.896				1864	0.156119	1003.27				1864	0.167354	1070.73
1865	0.140107	860.062				1865	0.160477	965.613				1865	0.1657	1005.13
1866	0.13929	881.746				1866	0.152815	1036.45				1866	0.167013	1016.1
1867	0.139511	857.147				1867	0.155934	930.815				1867	0.161854	1013.47
1868	0.138965	902.574				1868	0.157295	1015.23				1868	0.163013	1018.56
1869	0.138146	867.772				1869	0.153871	989.896				1869	0.164222	1032.56
1870	0.139202	846.873				1870	0.159596	1016.64				1870	0.16409	1070.47
1871	0.134552	828.199				1871	0.159493	1013.99				1871	0.165595	1056.04
1872	0.137962	826.552				1872	0.159357	963.781				1872	0.16403	1034.31
1873	0.13662	892.517				1873	0.159382	1006.3				1873	0.168061	1052.15
1874	0.138682	850.555				1874	0.154129	1028.57				1874	0.169129	1020.64
1875	0.139314	884.041				1875	0.156888	971.826				1875	0.16903	1044.76
1876	0.139488	860.348				1876	0.155931	994.122				1876	0.169839	1034.85
1877	0.137334	867.436				1877	0.156822	1000.48				1877	0.170508	1115.79
1878	0.135689	866.817				1878	0.158083	999.306				1878	0.165087	1011.46
1879	0.127387	833.966				1879	0.158889	996.159				1879	0.163917	1067.03
1880	0.133182	829.174				1880	0.16047	1067.11				1880	0.165079	1018.74
1881	0.138442	873.105				1881	0.161686	1006.02				1881	0.173365	1063.22
1882	0.13882	854.495				1882	0.160694	964.287				1882	0.17227	1152.43
1883	0.138619	931.934				1883	0.161436	978.132				1883	0.173102	1079.97
1884	0.138208	927.632				1884	0.160321	1045.42				1884	0.173307	1080.08
1885	0.137846	866.804				1885	0.158971	1012.6				1885	0.160594	1099.7
1886	0.139195	879.782				1886	0.155341	950.315				1886	0.169961	1055.41
1887	0.138202	881.135				1887	0.161092	1007.75				1887	0.172953	1074.53
1888	0.139439	897.167				1888	0.160156	963.251				1888	0.173811	1049.25
1889	0.138347	917.707				1889	0.161211	1065.71				1889	0.174315	1138.14
1890	0.138664	866.926				1890	0.157471	1004.24				1890	0.173037	1076.33
1891	0.139723	852.861				1891	0.159108	1019.19				1891	0.169665	1081.38
1892	0.139248	855.002				1892	0.16253	1058.48				1892	0.170368	1102.62
1893	0.138911	857.667				1893	0.161896	1030.09				1893	0.175714	1160.34
1894	0.139539	874.596				1894	0.161545	1026.08				1894	0.173845	1088.78
1895	0.139756	846.556				1895	0.161728	1008.84				1895	0.173791	1068.19
1896	0.139664	836.292				1896	0.162371	999.922				1896	0.169988	1085.34
1897	0.139687	865.619				1897	0.161448	1016.44				1897	0.168797	1054.63
1898	0.139328	886.64				1898	0.161312	1033.11				1898	0.165616	1035.44
1899	0.139233	875.064				1899	0.160044	1044				1899	0.170505	1002.02
1900	0.138246	874.799				1900	0.154757	981.619				1900	0.17318	1115.78
1901	0.13876	824.947				1901	0.160604	1024.44				1901	0.173542	1087.2
1902	0.140243	856.942				1902	0.161094	1047.65				1902	0.174079	1105.14
1903	0.138732	828.509				1903	0.160773	1004.48				1903	0.174598	1075.16
1904	0.141186	881.838				1904	0.160593	1028.61				1904	0.174397	1121.44
1905	0.138791	866.029				1905	0.159837	1002.16				1905	0.171453	1104.7
1906	0.139925	906.312				1906	0.156727	962.6				1906	0.170464	1115.47
1907	0.139896	861.092				1907	0.162314	967.756				1907	0.162851	1101.69
1908	0.13879	850.94				1908	0.161514	1025.41				1908	0.164464	1026.21
1909	0.140051	898.898				1909	0.159589	1033.15				1909	0.17395	1142.98
1910	0.137116	880.186				1910	0.160848	997.277				1910	0.173747	1088.1
1911	0.139873	865.747				1911	0.159167	1011.58				1911	0.17469	1119.14
1912	0.13936	887.558				1912	0.160869	945.064				1912	0.173058	1088.23
1913	0.139693	876.428				1913	0.160106	978.612				1913	0.173939	1061.74
1914	0.13984	877.782				1914	0.161134	1024				1914	0.174782	1079.49
1915	0.139517	849.413				1915	0.160382	1017.84				1915	0.173876	1145.43
1916	0.139038	873.232				1916	0.159408	985.024				1916	0.172935	1125.93
1917	0.140129	932.85				1917	0.157621	985.501				1917	0.17435	1123.36
1918	0.139724	877.465				1918	0.159173	1014.88				1918	0.174586	1143.13
1919	0.135643	897.932				1919	0.152026	964.311				1919	0.17485	1124.72
1920	0.137176	801.743				1920	0.14909	988.869				1920	0.170069	1104.14
1921	0.138863	838.521				1921	0.154573	881.306				1921	0.174299	1147.56
1922	0.13951	865.099				1922	0.154026	959.517				1922	0.173843	1088.84
1923	0.137354	863.906				1923	0.157757	1001.3				1923	0.1737	1077.56
1924	0.140085	886.522				1924	0.157148	1001.85				1924	0.174751	1100.61
1925	0.139706	887.875				1925	0.157943	1038.52				1925	0.173766	1093.01
1926	0.138595	859.929				1926	0.158672	975.846				1926	0.173749	1099.2
1927	0.138669	869.868				1927	0.161176	978.351				1927	0.174559	1056.01
1928	0.134842	862.853				1928	0.160576	996.993				1928	0.17404	1111.9
1929	0.13548	841.594				1929	0.157357	1029.61				1929	0.167578	1177.43
1930	0.139524	886.456				1930	0.158679	991.851				1930	0.174317	1100.74
1931	0.138553	876.278				1931	0.153372	943.374				1931	0.175208	1146.67
1932	0.13813	875.649				1932	0.156976	955.15				1932	0.174245	1094.63
1933	0.136413	843.537				1933	0.153732	990.591				1933	0.174947	1069.77
1934	0.1342	865.876				1934	0.158598	946.495				1934	0.173276	1129.67
1935	0.136258	878.063				1935	0.156365	939.109				1935	0.172377	1098.63
1936	0.138647	838.799				1936	0.152793	1034.82				1936	0.174207	1033.27
1937	0.140287	970.029				1937	0.15451	943.334				1937	0.174811	1075.22
1938	0.13973	885.412				1938	0.15718	965.815				1938	0.17362	1094.02
1939	0.139445	868.947				1939	0.155658	1003.99				1939	0.175163	1080.28
1940	0.140393	870.19				1940	0.156997	981.444				1940	0.174754	1109.76
1941	0.137417	869.363				1941	0.152365	971.932				1941	0.171796	1043.09
1942	0.139934	866.453				1942	0.149186	986.157				1942	0.169454	1112.58
1943	0.139853	899.318				1943	0.153873	933.319				1943	0.174283	1100.66
1944	0.141091	869.852				1944	0.158067	943.527				1944	0.167547	1059.82
1945	0.139666	878.224				1945	0.158554	1004.18				1945	0.172164	1077.44
1946	0.140818	888.919				1946	0.160087	1011.54				1946	0.168027	1087.33
1947	0.141694	849.202				1947	0.160934	1033.51				1947	0.166715	985.339
1948	0.142043	888.615				1948	0.161001	1013.28				1948	0.173563	1067.98
1949	0.141601	877.144				1949	0.158455	1007.67				1949	0.173831	1112.93
1950	0.136051	859.236				1950	0.154689	1013.23				1950	0.172434	1104.19
1951	0.14209	843.685				1951	0.154521	994.046				1951	0.176186	1075.3
1952	0.142572	879.195				1952	0.161131	993.378				1952	0.175022	1142.76
1953	0.14104	894.179				1953	0.160135	1008.43				1953	0.174667	1132.14
1954	0.140755	886.474				1954	0.160796	1058.85				1954	0.175246	1079.08
1955	0.140929	859.639				1955	0.159877	1035.34				1955	0.176982	1108.33
1956	0.140529	898.927				1956	0.160631	1034.76				1956	0.175513	1114.02
1957	0.141104	909.843				1957	0.160899	978.287				1957	0.175825	1110.3
1958	0.141561	860.739				1958	0.16064	1031.51				1958	0.175553	1112.98
1959	0.141678	885.938				1959	0.159048	978.626				1959	0.174332	1107.26
1960	0.141203	915.749				1960	0.157578	1057.6				1960	0.175521	1098.95
1961	0.141395	876.97				1961	0.160746	1044.99				1961	0.17635	1098.74
1962	0.139985	869.649				1962	0.16003	1032.7				1962	0.175762	1161.03
1963	0.139379	836.789				1963	0.155474	1021.66				1963	0.17468	1125.33
1964	0.14215	905.334				1964	0.155714	973.828				1964	0.175927	1170.71
1965	0.142345	918.652				1965	0.159815	986.823				1965	0.176645	1145.34
1966	0.14011	914.587				1966	0.158823	989.554				1966	0.174652	1119.86
1967	0.140546	908.508				1967	0.158922	1050.8				1967	0.175181	1120.84
1968	0.137839	868.416				1968	0.159965	972.159				1968	0.174413	1113.83
1969	0.141262	893.896				1969	0.159863	1001.5				1969	0.174133	1072.29
1970	0.141296	892.121				1970	0.160643	1063.68				1970	0.173429	1064.6
1971	0.139142	891.131				1971	0.160652	1021.88				1971	0.166171	1047.25
1972	0.139462	846.389				1972	0.160728	998.249				1972	0.173279	1100.77
1973	0.140542	860.638				1973	0.15595	999.291				1973	0.17508	1141.69
1974	0.141206	852.703				1974	0.160844	955.418				1974	0.174441	1086.28
1975	0.141777	883.274				1975	0.160099	1028.01				1975	0.174578	1126.84
1976	0.140112	939.982				1976	0.159104	978.159				1976	0.174271	1083.3
1977	0.140639	843.23				1977	0.160697	994.186				1977	0.169856	1114.82
1978	0.138554	858.426				1978	0.159137	1026.8				1978	0.171417	1097.38
1979	0.141086	896.379				1979	0.159455	1048.58				1979	0.165317	1105.64
1980	0.140579	875.579				1980	0.161203	990.513				1980	0.165089	1000.27
1981	0.138688	848.555				1981	0.160529	1006.8				1981	0.16679	1020.66
1982	0.141442	868.736				1982	0.156536	1044.49				1982	0.169968	1037.26
1983	0.132476	875.325				1983	0.156772	949.917				1983	0.170551	1047.12
1984	0.136969	829.612				1984	0.159914	984.033				1984	0.169584	1050.86
1985	0.140505	923.753				1985	0.160591	1040.98				1985	0.16902	1069.79
1986	0.140957	891.178				1986	0.159718	1032.01				1986	0.169038	1074.83
1987	0.141628	864.49				1987	0.159597	1016.11				1987	0.169157	1099.43
1988	0.141415	883.683				1988	0.159505	1097.8				1988	0.161623	1057.74
1989	0.141751	882.688				1989	0.158903	1004.78				1989	0.169132	1000.7
1990	0.14163	814.332				1990	0.160431	998.397				1990	0.166445	1105.21
1991	0.137718	880.435				1991	0.159437	1046.13				1991	0.161853	1051.96
1992	0.142141	906.035				1992	0.159876	965.179				1992	0.163684	1065.19
1993	0.138111	908.695				1993	0.160237	1055.07				1993	0.16769	1002.19
1994	0.141423	890.381				1994	0.160116	1046.08				1994	0.167823	1066.5
1995	0.140891	836.851				1995	0.160995	1019.14				1995	0.161225	1009.08
1996	0.141854	902.783				1996	0.15997	1022.52				1996	0.168656	1051.45
1997	0.139408	871.131				1997	0.154365	991.715				1997	0.167866	1031.96
1998	0.138352	863.468				1998	0.158198	1015.98				1998	0.167816	1104.06
[truncated: 2 more rows]

## Sheet: A_BM(0) fixed scatter
Data for scatter plot of C, magenta data are selected
average fp of Newborns	BM(0) of Newborns	phi_M(0) of Newborns	P(T) of the Adults
0.151422	100.199	0.702635	727.667
0.151097	100.074	0.60922	924.413
0.150162	99.7402	0.719939	723.706
0.15138	99.276	0.681113	796.933
0.149603	101.587	0.780025	599.834
0.150468	99.4541	0.625511	857.606
0.150524	100.204	0.721235	710.857
0.149065	100.326	0.684451	781.232
0.149157	99.4444	0.775284	575.002
0.148757	100.062	0.72084	711.812
0.150447	100.218	0.665527	833.587
0.151033	98.7986	0.736118	684.4
0.148872	100.381	0.684622	767.937
0.149524	100.555	0.592571	938.582
0.149369	100.347	0.795863	549.337
0.150452	99.6336	0.607495	926.254
0.151085	99.7212	0.757234	649.353
0.149915	99.2629	0.774874	601.534
0.148872	100.381	0.684622	778.581
0.150253	99.8993	0.701744	761.238
0.149482	99.9019	0.832235	465.146
0.14865	100.083	0.720897	719.701
0.151567	99.6112	0.588712	949.834
0.14984	100.966	0.778671	597.422
0.149718	99.2799	0.71864	699.541
0.146969	101.461	0.743041	648.626
0.150882	99.5825	0.775596	608.937
0.146825	100.36	0.721668	694.584
0.150259	99.1358	0.661878	817.183
0.149358	100.237	0.628434	885.391
0.151903	100.642	0.759455	641.108
0.150767	99.42	0.737768	691.066
0.151304	100.039	0.720776	729.054
0.15076	99.7607	0.645328	858.14
0.148087	99.5325	0.794193	536.296
0.151196	100.06	0.720833	726.751
0.149458	99.9013	0.72039	721.86
0.147176	100.665	0.630017	846.135
0.148845	99.7762	0.62672	870.746
0.150335	100.646	0.796471	554.497
0.152576	99.5582	0.738132	695.632
0.150422	100.054	0.683592	779.094
0.150397	100.22	0.777024	606.291
0.149745	100.043	0.758016	639.581
0.15006	98.6619	0.773502	589.201
0.150505	100.041	0.739396	683.355
0.149915	101.125	0.760604	629.349
0.149139	100.364	0.740233	682.851
0.150242	99.5641	0.794258	557.419
0.150076	99.5811	0.738192	685.452
0.150413	99.8823	0.757626	644.434
0.15063	99.437	0.68163	797.583
0.149207	100.359	0.740221	669.568
0.151259	100.979	0.686491	794.788
0.150485	98.9427	0.792966	519.508
0.15063	101.299	0.669099	802.491
0.149286	99.1575	0.737073	683.909
0.153305	100.337	0.703044	763.925
0.150485	98.9427	0.792966	558.592
0.149011	101.303	0.705877	758.387
0.149983	98.6585	0.716868	712.543
0.149971	101.619	0.651816	863.058
0.149863	98.8346	0.642005	841.601
0.151545	100.358	0.68455	794.8
0.149718	99.2799	0.71864	705.448
0.150468	101.568	0.816653	506.296
0.150663	98.6736	0.641421	862.934
0.151259	100.979	0.686491	807.116
0.147369	100.047	0.683571	765.841
0.152745	99.7343	0.663907	832.316
0.150054	99.7606	0.719996	715.534
0.146948	100.399	0.666133	787.519
0.15099	100.593	0.796214	560.251
0.15025	98.6625	0.716672	730.679
0.152691	100.838	0.722785	735.748
0.148059	100.813	0.722715	702.922
0.151464	99.2006	0.699423	765.827
0.148598	99.5946	0.644477	811.663
0.150931	100.376	0.702944	757.782
0.148458	100.738	0.759507	637.143
0.149605	99.3393	0.756122	645.726
0.150888	99.04	0.755385	651.057
0.150022	100.832	0.83366	464.936
0.151817	99.6531	0.700787	755.475
0.149324	99.4001	0.718774	720.438
0.149823	100.088	0.702087	746.839
0.151645	101.003	0.723239	724.679
0.1462	98.9782	0.792889	502.189
0.15035	100.249	0.646796	861.425
0.149502	100.426	0.721648	707.724
0.153206	100.487	0.629089	909.008
0.150849	99.5671	0.794114	558.801
0.150672	100.964	0.704674	759.341
0.147448	98.8351	0.754878	624.101
0.150735	99.8774	0.738777	686.137
0.149605	101.203	0.742198	677.17
0.149014	100.002	0.720468	686.571
0.150533	98.3383	0.696787	729.383
0.15077	101.214	0.686989	792.019
0.151262	99.2614	0.662058	838.756

## Sheet: A_phi_M(0) fixed
black						cyan						gray
cycle #	average selected fp	average selected P(T)				cycle #	average selected fp	average selected P(T)				cycle #	average selected fp	average selected P(T)
1	0.129364	810.188				1	0.129578	810.785				1	0.129658	810.033
2	0.127862	775.059				2	0.129651	759.913				2	0.129249	757.562
3	0.128839	770.04				3	0.129248	763.034				3	0.12952	738.59
4	0.128938	751.501				4	0.129142	746.09				4	0.129108	738.845
5	0.129243	745.354				5	0.128786	727.442				5	0.129154	753.261
6	0.129063	746.088				6	0.129291	771.764				6	0.126919	804.727
7	0.128973	775.044				7	0.127689	744.255				7	0.128543	743.248
8	0.129227	764.065				8	0.129429	794.932				8	0.129521	740.115
9	0.12847	754.459				9	0.129045	757.04				9	0.127821	751.737
10	0.129431	726.187				10	0.129574	734.01				10	0.126844	795.122
11	0.127789	783.874				11	0.128597	750.986				11	0.123973	719.877
12	0.12915	737.216				12	0.129374	763.246				12	0.127481	733.589
13	0.12915	755.697				13	0.128864	747.554				13	0.124935	733.842
14	0.126846	738.269				14	0.128361	757.236				14	0.128812	725.962
15	0.129051	707.39				15	0.126494	724.436				15	0.128356	725.717
16	0.129215	753.041				16	0.126221	756.507				16	0.126805	758.559
17	0.126604	765.877				17	0.125604	796.284				17	0.129624	758.639
18	0.126505	732.484				18	0.12437	722.784				18	0.128724	743.204
19	0.128085	725.6				19	0.125304	710.61				19	0.128846	741.558
20	0.12584	726.934				20	0.122544	739.806				20	0.127849	781.592
21	0.128066	693.028				21	0.125304	716.948				21	0.128594	729.527
22	0.12884	764.456				22	0.12388	768.695				22	0.125428	749.777
23	0.128912	765.314				23	0.124432	733.279				23	0.126603	721.571
24	0.128009	725.295				24	0.125254	715.144				24	0.126868	725.576
25	0.128159	739.384				25	0.127299	743.333				25	0.128293	761.92
26	0.129281	728.122				26	0.127601	745.556				26	0.126594	762.689
27	0.129403	713.24				27	0.128295	757.228				27	0.128834	735.047
28	0.127862	765.117				28	0.128929	764.295				28	0.129023	736.627
29	0.127934	798.419				29	0.128729	737.881				29	0.128835	748.564
30	0.127107	740.839				30	0.126737	751.056				30	0.126559	730.268
31	0.12871	743.86				31	0.125107	754.507				31	0.12667	780.277
32	0.124092	717.756				32	0.12881	725.629				32	0.127368	730.402
33	0.127624	798.919				33	0.128281	748.372				33	0.126863	734.796
34	0.127209	757.817				34	0.124804	731.829				34	0.126899	721.753
35	0.126161	745.897				35	0.123054	737.734				35	0.124889	723.873
36	0.127236	758.44				36	0.128968	771.026				36	0.124909	741.498
37	0.124496	746.18				37	0.128872	756.652				37	0.12727	703.503
38	0.124337	728.261				38	0.1263	753.629				38	0.125202	737.239
39	0.128241	727.15				39	0.126134	715.469				39	0.125946	726.314
40	0.1273	785.197				40	0.129425	722.21				40	0.126018	768.283
41	0.126846	743.851				41	0.128865	768.202				41	0.12857	724.849
42	0.126829	786.525				42	0.127514	763.362				42	0.127515	729.561
43	0.127333	750.574				43	0.128145	779.73				43	0.125832	743.637
44	0.126248	793.877				44	0.126582	717.655				44	0.120824	716.179
45	0.123978	756.501				45	0.126072	744.288				45	0.127459	737.51
46	0.127279	708.581				46	0.127238	711.688				46	0.12874	773.402
47	0.126092	754.132				47	0.129983	748.082				47	0.125898	763.43
48	0.124682	718.491				48	0.130316	752.91				48	0.123131	723.342
49	0.128415	737.524				49	0.129429	791.176				49	0.127306	725.693
50	0.13064	784.886				50	0.128887	738.18				50	0.125706	735.658
51	0.127715	733.675				51	0.128161	763.833				51	0.127994	755.099
52	0.128013	758.035				52	0.130432	779.735				52	0.127389	765.513
53	0.129134	740.713				53	0.129039	773.082				53	0.130787	755.253
54	0.128829	773.506				54	0.127851	729.098				54	0.132498	764.579
55	0.126842	745.798				55	0.126474	726.442				55	0.132516	769.332
56	0.126232	760.987				56	0.131673	753.384				56	0.134377	792.653
57	0.124002	697.532				57	0.131032	754.552				57	0.133231	841.308
58	0.130122	733.67				58	0.129504	755.16				58	0.132837	785.282
59	0.131412	762.164				59	0.131101	719.741				59	0.130837	767.212
60	0.129956	783.87				60	0.130732	791.58				60	0.133162	785.283
61	0.130549	757.269				61	0.129188	773.465				61	0.133849	766.248
62	0.131065	788.075				62	0.130354	744.908				62	0.131723	805.827
63	0.129046	763.829				63	0.128119	757.69				63	0.130251	778.119
64	0.129963	757.073				64	0.129161	727.39				64	0.133748	769.326
65	0.131818	746.215				65	0.121453	760.854				65	0.133168	807.787
66	0.130867	755.566				66	0.115352	697.07				66	0.130175	782.522
67	0.131849	807.404				67	0.122664	683.369				67	0.133411	762.174
68	0.130371	768.24				68	0.119776	693.421				68	0.132275	780.099
69	0.132113	770.374				69	0.119442	661.168				69	0.128021	742.282
70	0.132651	799.084				70	0.122295	762.541				70	0.13038	727.517
71	0.132026	753.882				71	0.122577	706.997				71	0.130908	771.63
72	0.132573	772.777				72	0.123128	712.974				72	0.12593	743.3
73	0.131018	809.156				73	0.127395	744.091				73	0.126683	724.884
74	0.131798	743.865				74	0.123452	707.209				74	0.126214	747.608
75	0.129472	773.543				75	0.121268	677.974				75	0.13005	743.205
76	0.129368	740.785				76	0.129711	753.608				76	0.127261	719.245
77	0.130042	773.237				77	0.128715	754.187				77	0.128397	773.59
78	0.128225	747.783				78	0.126758	762.063				78	0.1307	746.646
79	0.130016	765.133				79	0.126225	728.434				79	0.126398	752.436
80	0.130519	726.831				80	0.129877	755.859				80	0.127508	718.615
81	0.129136	760.111				81	0.128874	808.726				81	0.126848	747.088
82	0.126331	730.739				82	0.128169	734.696				82	0.1222	720.224
83	0.131846	762.661				83	0.125392	745.185				83	0.120018	711.225
84	0.132609	785.681				84	0.130809	763.619				84	0.123907	699.399
85	0.133296	786.123				85	0.130012	797.199				85	0.128952	723.615
86	0.131821	792.678				86	0.131041	789.874				86	0.130953	740.298
87	0.131837	805.362				87	0.130933	748.923				87	0.129496	807.768
88	0.13321	837.923				88	0.131152	764.32				88	0.128995	728.175
89	0.132397	780.428				89	0.131531	775.29				89	0.13157	768.402
90	0.133138	779.278				90	0.131155	785.123				90	0.13262	759.658
91	0.12954	745.968				91	0.130581	754.537				91	0.133192	770.054
92	0.134055	765.747				92	0.131406	752.4				92	0.133484	798.538
93	0.133333	828.674				93	0.132262	818.93				93	0.132203	798.62
94	0.131301	775.835				94	0.129198	787.81				94	0.133692	768.189
95	0.130366	783.862				95	0.133512	783.186				95	0.134396	799.874
96	0.132312	800.651				96	0.13185	747.709				96	0.134851	760.494
97	0.130574	795.764				97	0.131859	787.505				97	0.134822	832.966
98	0.13325	753.378				98	0.131946	790.551				98	0.133161	783.346
99	0.131585	760.292				99	0.132105	791.379				99	0.131672	794.261
100	0.131729	767.124				100	0.130793	815.351				100	0.13187	785.474
101	0.129061	778.94				101	0.131268	759.203				101	0.131939	779.294
102	0.132565	828.799				102	0.131002	811.467				102	0.12877	799.946
103	0.130946	776.038				103	0.132224	746.787				103	0.128321	755.581
104	0.128034	726.939				104	0.130176	770.459				104	0.130789	783.298
105	0.133042	708.69				105	0.133774	771.575				105	0.132672	782.252
106	0.129991	776.466				106	0.132615	777.491				106	0.132012	775.815
107	0.132124	759.808				107	0.132102	772.121				107	0.13494	776.915
108	0.132298	792.747				108	0.130821	765.023				108	0.136661	756.164
109	0.130778	799.411				109	0.128638	738.74				109	0.133412	770.427
110	0.130716	798.108				110	0.132796	752.215				110	0.128898	802.259
111	0.131598	759.753				111	0.133342	779.597				111	0.129481	741.021
112	0.131229	798.07				112	0.131787	788.182				112	0.129806	747.843
113	0.13089	813.858				113	0.130116	784.96				113	0.125683	768.552
114	0.131123	752.749				114	0.125704	756.595				114	0.12374	708.394
115	0.130175	769.534				115	0.131383	739.801				115	0.127936	705.882
116	0.129907	762.823				116	0.132231	787.36				116	0.121119	716.613
117	0.128339	762.586				117	0.130846	785.496				117	0.126772	706.007
118	0.127954	775.637				118	0.121287	735.511				118	0.125419	745.047
119	0.131065	770.268				119	0.12279	711.476				119	0.130793	734.221
120	0.124261	742.531				120	0.125439	767.333				120	0.135057	784.883
121	0.129326	710.387				121	0.12357	742.698				121	0.137016	773.934
122	0.134216	769.657				122	0.122651	654.477				122	0.140655	796.666
123	0.134228	771.774				123	0.125903	729.051				123	0.140875	862.171
124	0.130357	752.586				124	0.126616	715.73				124	0.140833	846.654
125	0.132459	777.437				125	0.125351	738.897				125	0.141722	849.554
126	0.131578	766.167				126	0.127476	727.148				126	0.141677	828.359
127	0.131795	781.162				127	0.126913	762.433				127	0.139519	894.14
128	0.133284	757.248				128	0.128152	766.922				128	0.139848	835.424
129	0.134153	770.28				129	0.128939	787.026				129	0.141204	841.222
130	0.135057	803.912				130	0.130356	800.934				130	0.140694	850.517
131	0.13571	800.791				131	0.129533	770.27				131	0.14339	843.507
132	0.132135	781.92				132	0.129809	721.084				132	0.144439	866.906
133	0.133982	749.275				133	0.132902	785.831				133	0.145242	836.251
134	0.132696	784.198				134	0.131262	757.74				134	0.143676	847.751
135	0.127053	803.045				135	0.137499	780.312				135	0.143454	835.44
136	0.125803	743.037				136	0.135822	833.82				136	0.142103	851.509
137	0.129232	808.403				137	0.136514	770.474				137	0.144778	862.75
138	0.129821	804.168				138	0.134605	828.846				138	0.143052	829.599
139	0.133281	757.001				139	0.135016	805.515				139	0.146066	876.068
140	0.136035	805.741				140	0.134709	786.427				140	0.147943	881.977
141	0.134917	805.89				141	0.134048	771.709				141	0.141285	812.405
142	0.137074	764.987				142	0.133916	776.299				142	0.14555	864.352
143	0.136078	816.724				143	0.133304	773.974				143	0.145266	830.357
144	0.133685	839.755				144	0.131531	777.619				144	0.145817	871.607
145	0.134599	803.494				145	0.13254	797.239				145	0.141025	831.808
146	0.132222	781.385				146	0.132568	801.009				146	0.144142	822.717
147	0.132787	751.996				147	0.131827	800.539				147	0.147188	872.174
148	0.134659	819.347				148	0.133857	786.083				148	0.145866	907.84
149	0.134576	754.112				149	0.134925	798.294				149	0.147977	913.81
150	0.134305	810.631				150	0.133366	813.883				150	0.148667	901.355
151	0.134515	779.467				151	0.128523	781.64				151	0.152459	905.083
152	0.131253	782.343				152	0.131712	759.737				152	0.147913	899.984
153	0.131623	807.834				153	0.132278	783.713				153	0.151749	869.24
154	0.130709	790.97				154	0.127315	766.401				154	0.154945	908.023
155	0.12564	734.35				155	0.134792	736.423				155	0.15495	932.234
156	0.127712	736.454				156	0.133236	810.274				156	0.154282	946.826
157	0.129104	733.911				157	0.134247	753.468				157	0.153106	927.741
158	0.1348	806.651				158	0.135259	820.839				158	0.152813	897.581
159	0.131925	832.211				159	0.135582	786.387				159	0.15339	947.147
160	0.12852	754.541				160	0.13442	794.715				160	0.150319	902.282
161	0.131048	813.641				161	0.132818	774.596				161	0.147515	840.549
162	0.129054	745.045				162	0.131853	777.869				162	0.146621	877.697
163	0.121973	737.021				163	0.133733	766.138				163	0.145711	867.194
164	0.120741	737.808				164	0.134223	764.83				164	0.142648	829.883
165	0.115307	691.61				165	0.135298	760.102				165	0.135653	813.35
166	0.123431	721.839				166	0.13528	797.615				166	0.133099	765.641
167	0.130165	748.195				167	0.134703	797.267				167	0.137227	769.238
168	0.123849	720.292				168	0.133482	774.026				168	0.131754	823.879
169	0.1246	744.581				169	0.131365	801.378				169	0.124888	739.729
170	0.136099	777.365				170	0.129287	761.926				170	0.124734	735.455
171	0.135169	876.006				171	0.138087	776.335				171	0.124726	673.876
172	0.133822	776.096				172	0.13503	791.347				172	0.123307	741.451
173	0.136637	813.103				173	0.134586	797.324				173	0.121847	701.439
174	0.135544	810.542				174	0.133098	754.034				174	0.117075	673.341
175	0.133433	817.483				175	0.131961	750.252				175	0.118442	668.667
176	0.135598	777.587				176	0.135951	772.103				176	0.123667	705.911
177	0.134126	787.001				177	0.137209	784.206				177	0.125711	722.253
178	0.133506	754.229				178	0.137607	788.826				178	0.130804	720.789
179	0.135121	781.225				179	0.136317	838.294				179	0.137787	798.648
180	0.135844	780.112				180	0.134199	821.669				180	0.136045	764.686
181	0.136321	827.631				181	0.135338	804.744				181	0.135397	814.01
182	0.136618	826.081				182	0.134465	802.933				182	0.133474	796.716
183	0.135008	758.833				183	0.134288	793.984				183	0.134027	844.373
184	0.133788	807.01				184	0.137329	819.712				184	0.132321	762.267
185	0.133355	793.918				185	0.136687	808.254				185	0.129499	772.216
186	0.13428	802.346				186	0.134262	778.54				186	0.129178	751.884
187	0.134052	808.123				187	0.135478	758.766				187	0.130372	810.579
188	0.133674	769.267				188	0.132669	799.577				188	0.126736	788.967
189	0.135349	791.575				189	0.136114	774.288				189	0.125585	701.91
190	0.135511	794.591				190	0.135517	802.64				190	0.126305	727.523
191	0.135034	787.506				191	0.134789	765.682				191	0.133369	710.345
192	0.134509	822.469				192	0.13591	789.695				192	0.135345	767.917
193	0.132241	807.302				193	0.135119	761.411				193	0.136519	763.549
194	0.132209	769.615				194	0.137148	773.596				194	0.138374	818.979
195	0.134571	823.439				195	0.139769	790.693				195	0.135788	800.21
196	0.132532	780.59				196	0.138393	803.432				196	0.132048	826.885
197	0.132865	782.266				197	0.137264	792.175				197	0.13268	751.698
198	0.133447	786.993				198	0.137898	797.977				198	0.125384	751.133
199	0.131346	769.325				199	0.137942	819.827				199	0.127575	679.918
200	0.129439	751.045				200	0.13767	808.989				200	0.123933	758.015
201	0.128686	807.201				201	0.136491	815.08				201	0.121496	725.092
202	0.132268	753.561				202	0.137254	784.377				202	0.119495	710.316
203	0.133892	799.737				203	0.135558	769.65				203	0.115347	660.473
204	0.132728	770.291				204	0.137333	834.224				204	0.115131	677.108
205	0.132701	759.603				205	0.133167	813.342				205	0.113538	668.558
206	0.131263	778.191				206	0.137379	759.06				206	0.1161	650.484
207	0.132295	759.847				207	0.137239	838.916				207	0.121854	651.077
208	0.133578	775.998				208	0.136522	778.128				208	0.127735	653.388
209	0.133678	778.897				209	0.135619	823.617				209	0.12873	732.591
210	0.13358	777.711				210	0.132476	797.53				210	0.135687	807.032
211	0.13382	794.657				211	0.136723	807.005				211	0.134372	849.844
212	0.133418	805.786				212	0.138162	843.602				212	0.135277	790.56
213	0.134322	760.645				213	0.1368	806.716				213	0.132756	791.397
214	0.133681	776.119				214	0.137223	818.932				214	0.130342	775.658
215	0.133109	792.377				215	0.134	808.668				215	0.127907	734.815
216	0.133203	777.204				216	0.13791	769.875				216	0.129066	737.286
217	0.129178	780.625				217	0.136748	848.714				217	0.127561	744.714
218	0.131573	793.062				218	0.13601	807.899				218	0.127934	728.41
219	0.133805	761.088				219	0.136432	802.868				219	0.127677	719.779
220	0.13141	777.781				220	0.13463	830.868				220	0.130192	734.377
221	0.133521	776.919				221	0.135573	797.391				221	0.132404	793.096
222	0.130895	772.485				222	0.134769	811.608				222	0.133799	780.669
223	0.133449	786.819				223	0.135762	809.01				223	0.134648	778.031
224	0.130695	782.474				224	0.135579	783.272				224	0.131168	822.204
225	0.130412	769.118				225	0.134141	790.25				225	0.13265	752.359
226	0.133611	834.887				226	0.136166	786.562				226	0.131484	777.348
227	0.131853	777.434				227	0.134197	772.642				227	0.130969	764.339
228	0.132672	763.687				228	0.132639	784.411				228	0.128856	777.984
229	0.133046	763.948				229	0.131298	782.905				229	0.133376	789.934
230	0.131225	782.913				230	0.129174	769.35				230	0.132087	750.038
231	0.130345	750.541				231	0.128534	769.127				231	0.13137	778.51
232	0.131719	753.015				232	0.130193	762.028				232	0.123813	726.807
233	0.131314	764.515				233	0.12511	723.334				233	0.119686	741.222
234	0.131664	757.041				234	0.136981	740.516				234	0.124303	743.621
235	0.130089	775.569				235	0.137169	846.128				235	0.126996	706.223
236	0.127924	749.908				236	0.134242	748.467				236	0.132899	750.222
237	0.129774	753.947				237	0.133925	825.467				237	0.133884	786.155
238	0.130784	732.818				238	0.133305	802.552				238	0.133495	780
239	0.131488	771.106				239	0.133177	806.6				239	0.131524	807.048
240	0.131784	784.29				240	0.133629	768.565				240	0.133742	755.54
241	0.132123	760.591				241	0.136481	794.469				241	0.134476	769.895
242	0.131593	753.679				242	0.134458	779.394				242	0.134284	783.9
243	0.132064	770.576				243	0.137935	816.72				243	0.133529	847.83
244	0.129727	770.759				244	0.136774	798.34				244	0.134491	754.663
245	0.126637	780.842				245	0.139883	777.58				245	0.135642	807.236
246	0.130212	732.094				246	0.139367	793.867				246	0.134474	819.065
247	0.129795	742.328				247	0.138798	819.447				247	0.134807	769.05
248	0.127858	785.726				248	0.136731	799.711				248	0.134912	763.263
249	0.126931	726.978				249	0.139355	829.265				249	0.131921	809.736
250	0.128981	789.618				250	0.140018	829.507				250	0.13106	834.569
251	0.129159	761.019				251	0.138542	820.935				251	0.134414	806.507
252	0.131475	720.676				252	0.135086	802.733				252	0.133031	774.231
253	0.127809	741.664				253	0.136607	805.404				253	0.131406	760.554
254	0.127576	752.629				254	0.139179	821.486				254	0.129612	802.466
255	0.130999	756.137				255	0.139046	824.098				255	0.12618	781.037
256	0.130397	768.914				256	0.138104	869.848				256	0.134901	752.008
257	0.130027	760.079				257	0.138262	821.041				257	0.135151	774.213
258	0.129371	776.164				258	0.13765	824.393				258	0.135471	789.036
259	0.127322	720.109				259	0.138662	775.427				259	0.136776	787.237
260	0.12853	733.921				260	0.138681	839.92				260	0.136696	793.199
261	0.12558	787.369				261	0.138747	811.011				261	0.135644	800.637
262	0.130565	742.269				262	0.138781	819.223				262	0.138276	797.831
263	0.130036	779.255				263	0.134265	777.589				263	0.138637	820.141
264	0.128886	758.721				264	0.137687	763.706				264	0.138123	806.986
265	0.127813	736.499				265	0.137856	802.199				265	0.137945	772.069
266	0.125847	769.13				266	0.136457	804.982				266	0.137851	788.648
267	0.125721	743.438				267	0.134211	767.589				267	0.138335	855.358
268	0.126216	740.099				268	0.13247	787.958				268	0.134328	802.727
269	0.1298	780.723				269	0.131963	783.75				269	0.135923	810.534
270	0.130111	731.011				270	0.131298	816.022				270	0.136969	801.757
271	0.130114	719.172				271	0.128261	722.13				271	0.136607	767.561
272	0.13048	780.814				272	0.127732	738.765				272	0.132356	822.295
273	0.130628	796.051				273	0.137068	726.34				273	0.131527	775.881
274	0.128913	765.316				274	0.136781	795.338				274	0.126848	774.305
275	0.129517	726.62				275	0.138308	799.586				275	0.131512	696.533
276	0.126034	734.002				276	0.138696	813.849				276	0.135274	828.63
277	0.126122	724.047				277	0.135886	816.756				277	0.135046	798.781
278	0.128966	766.496				278	0.134644	792.98				278	0.133358	804.21
279	0.125381	744.622				279	0.133383	807.844				279	0.133595	786.442
280	0.124402	746.055				280	0.138257	818.974				280	0.131825	754.121
281	0.127182	758.79				281	0.136163	797.671				281	0.127914	772.618
282	0.124834	723.506				282	0.131302	808.854				282	0.131241	743.042
283	0.125288	718.975				283	0.138507	825.286				283	0.130478	745.391
284	0.127491	766.142				284	0.137935	783.297				284	0.127977	767.892
285	0.126083	722.728				285	0.138083	810.115				285	0.127368	749.118
286	0.123771	726.669				286	0.137701	803.397				286	0.124423	733.83
287	0.119158	721.566				287	0.137434	806.184				287	0.123926	754.81
288	0.117969	694.46				288	0.13263	801.36				288	0.12209	699.185
289	0.116838	700.73				289	0.135047	756.778				289	0.127865	737.483
290	0.11768	667.318				290	0.135835	788.526				290	0.129774	739.641
291	0.125479	730.89				291	0.135651	793.148				291	0.129851	764.614
292	0.124149	729.395				292	0.136791	818.26				292	0.129608	778.908
293	0.126748	776.233				293	0.137111	777.401				293	0.128736	775.655
294	0.123718	743.123				294	0.136522	822.918				294	0.129587	739.616
295	0.125716	732.173				295	0.132629	798.123				295	0.134154	747.521
296	0.126389	750.442				296	0.136581	791.213				296	0.131263	780.115
297	0.125808	751.109				297	0.13515	806.458				297	0.132595	768.913
298	0.123628	739.977				298	0.135238	817.72				298	0.13	762.661
299	0.12049	723.069				299	0.137465	822.636				299	0.126909	736.245
300	0.124053	726.006				300	0.137043	783.672				300	0.12538	733.607
301	0.1266	765.796				301	0.134073	817.536				301	0.123573	746.396
302	0.126409	743.584				302	0.138135	770.149				302	0.119678	698.751
303	0.126581	742.933				303	0.137725	825.021				303	0.120446	703.036
304	0.124812	737.842				304	0.135397	801.711				304	0.12291	735.619
305	0.124433	723.141				305	0.134524	766.469				305	0.124506	706.823
306	0.124436	742.393				306	0.133526	763.911				306	0.121523	709.931
307	0.122418	765.891				307	0.135839	807.313				307	0.11424	683.353
308	0.123412	691.857				308	0.135068	819.104				308	0.108135	663.366
309	0.123003	697.693				309	0.137293	766.049				309	0.10653	590.928
310	0.123068	741.661				310	0.138756	816.85				310	0.107373	616.364
311	0.122011	713.346				311	0.137804	826.146				311	0.113966	585.188
312	0.121553	710.516				312	0.138613	804.334				312	0.121006	684.236
313	0.119824	671.311				313	0.139613	844.391				313	0.126777	679.367
314	0.122457	713.479				314	0.140015	827.216				314	0.125351	743.757
315	0.120503	681.581				315	0.136847	821.113				315	0.128339	725.572
316	0.125292	729.066				316	0.132793	788.122				316	0.12799	741.088
317	0.125743	763.78				317	0.140482	786.366				317	0.127601	757.308
318	0.127335	765.763				318	0.139935	880.277				318	0.125391	732.859
319	0.127828	734.028				319	0.137243	769.766				319	0.126202	722.765
320	0.128241	753.717				320	0.140569	777.672				320	0.124228	732.304
321	0.128807	708.471				321	0.143809	861.468				321	0.124824	716.035
322	0.127777	776.013				322	0.145284	849.766				322	0.128396	725.422
323	0.126882	744.978				323	0.148999	885.076				323	0.125837	781.007
324	0.128186	727.371				324	0.145404	842.636				324	0.128412	709
325	0.12684	745.397				325	0.141641	865.123				325	0.126935	724.991
326	0.127939	733.118				326	0.140851	822.308				326	0.125837	720.271
327	0.127654	769.54				327	0.138675	816.035				327	0.127706	723.036
328	0.124274	732.72				328	0.134477	853.158				328	0.125532	745.44
329	0.124637	704.495				329	0.13699	767.103				329	0.127955	754.539
330	0.128518	706.819				330	0.141642	796.052				330	0.128494	739.5
331	0.129505	750.646				331	0.143233	781.284				331	0.130109	725.79
332	0.125158	764.308				332	0.144475	854.001				332	0.1276	799.976
333	0.126071	781.394				333	0.145091	892.342				333	0.125299	790.086
334	0.125663	744.824				334	0.144335	833.535				334	0.1264	723.645
335	0.127731	780.704				335	0.147874	886.529				335	0.12469	720.292
336	0.1293	722.578				336	0.145262	821.507				336	0.122583	714.953
337	0.129562	766.249				337	0.144264	875.991				337	0.123457	701.776
338	0.130387	740.138				338	0.145681	804.927				338	0.122226	713.726
339	0.129471	805.252				339	0.147323	926.597				339	0.120046	684.807
340	0.129014	739.334				340	0.148845	892.21				340	0.120565	715.758
341	0.130775	747.156				341	0.148299	892.493				341	0.116501	650.412
342	0.130704	782.779				342	0.148456	867.157				342	0.115272	681.22
343	0.128983	790.704				343	0.147699	865.268				343	0.113267	687.145
344	0.128403	741.535				344	0.143342	868.295				344	0.112985	647.692
345	0.126744	739.964				345	0.140977	830.264				345	0.1158	659.155
346	0.130837	746.83				346	0.148279	804.202				346	0.11461	686.875
347	0.131397	754.335				347	0.14739	834.403				347	0.112162	678.944
348	0.131418	784.649				348	0.148775	871.103				348	0.113917	646.741
349	0.129492	758.886				349	0.144051	840.802				349	0.11512	666.395
350	0.127734	793.327				350	0.145975	887.011				350	0.116759	657.441
351	0.128181	726.917				351	0.14608	876.477				351	0.114766	676.847
352	0.131588	740.894				352	0.143832	847.78				352	0.115423	641.825
353	0.131518	750.157				353	0.141783	839.717				353	0.114028	666.732
354	0.131496	754.501				354	0.144163	817.425				354	0.116206	652.606
355	0.131787	766.809				355	0.137654	843.246				355	0.115124	667.935
356	0.131342	779.151				356	0.141603	829.078				356	0.115036	689.128
357	0.12889	766.103				357	0.152389	895.604				357	0.114525	665.283
358	0.130076	768.066				358	0.149591	873.904				358	0.115082	674.759
359	0.129674	755.285				359	0.14358	851.835				359	0.114969	679.064
360	0.129398	757.931				360	0.149256	901.88				360	0.116467	675.137
361	0.130368	728.806				361	0.146152	903.567				361	0.116199	693.908
362	0.127879	776.616				362	0.143107	894.107				362	0.114669	661.767
363	0.128419	749.444				363	0.144687	834.593				363	0.114751	661.334
364	0.127374	742.528				364	0.144489	861.162				364	0.115614	651.261
365	0.125995	719.769				365	0.147255	885.321				365	0.117038	681.152
366	0.12684	773.332				366	0.14363	849.916				366	0.117567	679.608
367	0.127249	757.307				367	0.146581	857.406				367	0.120054	666.402
368	0.126405	737.051				368	0.146866	854.831				368	0.118613	692.68
369	0.126457	727.315				369	0.147311	838.074				369	0.115052	680.752
370	0.126467	812.886				370	0.147004	884.296				370	0.111445	677.297
371	0.125447	737.092				371	0.144685	871.453				371	0.112421	643.861
372	0.124642	709.612				372	0.140673	855.718				372	0.119087	632.651
373	0.123672	699.895				373	0.142055	800.793				373	0.121519	702.776
374	0.120378	708.023				374	0.141744	884.094				374	0.121706	703.129
375	0.113494	686.279				375	0.142696	862.54				375	0.122794	715.979
376	0.121915	728.004				376	0.144616	834.584				376	0.123911	726.339
377	0.121654	737.989				377	0.141902	860.562				377	0.120191	709.223
378	0.120966	689.935				378	0.141619	796.642				378	0.123631	721.922
379	0.123124	663.523				379	0.147329	820.931				379	0.126792	730.535
380	0.128448	713.265				380	0.145937	881.956				380	0.129382	757.618
381	0.127846	753.749				381	0.143979	849.189				381	0.131471	765.37
382	0.129395	781.396				382	0.145907	839.427				382	0.131506	767.692
383	0.130353	751.173				383	0.142099	854.604				383	0.131343	783.626
384	0.130585	782.512				384	0.143018	847.941				384	0.130349	795.776
385	0.130218	785.456				385	0.1443	808.79				385	0.129435	780.116
386	0.129374	811.793				386	0.144866	851.039				386	0.132379	716.915
387	0.129205	729.159				387	0.1456	866.673				387	0.132655	728.781
388	0.128519	771.186				388	0.148045	850.797				388	0.133194	783.695
389	0.129294	770.118				389	0.146457	867.007				389	0.131448	819.701
390	0.128786	770.368				390	0.148241	876.079				390	0.132317	771.562
391	0.125199	749.157				391	0.144064	871.693				391	0.132963	764.378
392	0.125055	720.2				392	0.146341	814.409				392	0.131575	776.636
393	0.130899	728.627				393	0.146772	870.385				393	0.131575	748.309
394	0.129139	769.848				394	0.145524	892.136				394	0.128321	767.455
395	0.128717	783.22				395	0.14671	854.229				395	0.125409	752.438
396	0.127977	749.672				396	0.145626	855.16				396	0.125672	709.557
397	0.130029	714.506				397	0.146852	940.036				397	0.132181	744.743
398	0.129344	772.632				398	0.144347	907.485				398	0.132853	782.64
399	0.12923	731.359				399	0.141828	909.699				399	0.129571	754.588
400	0.128982	847.094				400	0.144713	830.842				400	0.13126	786.009
401	0.128671	746.761				401	0.144197	858.498				401	0.129758	802.648
402	0.12747	740.001				402	0.140684	844.949				402	0.130547	731.534
403	0.121428	737.349				403	0.139576	837.679				403	0.129495	767.764
404	0.128473	745.949				404	0.13214	789.923				404	0.131334	756.797
405	0.127928	739.869				405	0.128616	772.261				405	0.129695	779.98
406	0.128613	745.129				406	0.124648	727.73				406	0.131741	748.676
407	0.128549	729.139				407	0.13075	734.776				407	0.130991	793.004
408	0.128059	743.123				408	0.130544	765.916				408	0.13164	769.583
409	0.124438	722.303				409	0.132471	798.753				409	0.131475	737.774
410	0.125181	753.476				410	0.137968	813.36				410	0.130113	797.161
411	0.126018	793.555				411	0.132744	806.522				411	0.129492	744.027
412	0.126802	723.728				412	0.133547	776.768				412	0.129472	731.037
413	0.127586	735.087				413	0.137476	770.24				413	0.132508	761.365
414	0.127665	715.187				414	0.142362	785.59				414	0.129146	741.106
415	0.126663	839.211				415	0.141479	873.598				415	0.126333	726.328
416	0.12752	769.279				416	0.138641	864.168				416	0.12382	725.886
417	0.124494	735.838				417	0.140891	788.036				417	0.124269	726.686
418	0.12391	726.583				418	0.140912	838.925				418	0.122889	728.44
419	0.121929	704.665				419	0.141048	821.76				419	0.129982	738.279
420	0.127512	763.38				420	0.139591	859.882				420	0.131043	760.865
421	0.128047	797.629				421	0.138101	833.808				421	0.128514	786
422	0.125957	731.771				422	0.137675	824.265				422	0.130018	750.281
423	0.128358	750.927				423	0.138709	824.207				423	0.12866	774
424	0.127162	714.186				424	0.138824	809.062				424	0.131824	776.903
425	0.128833	765.147				425	0.139448	852.966				425	0.129289	767.691
426	0.127862	769.669				426	0.137855	816.356				426	0.124665	731.947
427	0.125712	786.421				427	0.133564	822.821				427	0.130775	693.005
428	0.128727	725.21				428	0.134569	778.405				428	0.132937	782.898
429	0.128893	743.296				429	0.137844	773.142				429	0.126916	767.672
430	0.129076	729.108				430	0.138468	839.147				430	0.127269	748.006
431	0.129883	791.418				431	0.139015	811.836				431	0.130601	738.578
432	0.128633	761.248				432	0.140226	821.314				432	0.13285	775.953
433	0.128232	742.714				433	0.140864	851.229				433	0.132786	826.46
434	0.129359	718.384				434	0.141259	789.467				434	0.13155	780.441
435	0.126898	740.375				435	0.140882	863.914				435	0.132596	764.906
436	0.126393	747.246				436	0.139687	824.706				436	0.132662	779.28
437	0.126282	784.605				437	0.139122	843.273				437	0.13269	756.187
438	0.122877	707.693				438	0.140311	794.157				438	0.131804	837.521
439	0.124421	686.589				439	0.137729	802.922				439	0.132468	821.7
440	0.128829	775.655				440	0.140865	845.178				440	0.132471	808.058
441	0.12679	739.001				441	0.140983	848.375				441	0.132683	769.425
442	0.127825	736.945				442	0.140141	806.752				442	0.132627	753.534
443	0.123081	739.217				443	0.137417	804.123				443	0.131182	773.499
444	0.122853	733.878				444	0.135483	789.931				444	0.131525	786.973
445	0.124706	712.995				445	0.133879	786.347				445	0.131186	810.817
446	0.126883	760.851				446	0.137369	801.256				446	0.130422	755.27
447	0.129463	745.956				447	0.137706	830.677				447	0.12915	761.393
448	0.127859	742.321				448	0.136925	841.618				448	0.128461	807.495
449	0.129188	788.32				449	0.135124	772.841				449	0.128688	741.802
450	0.128131	770.612				450	0.140966	804.506				450	0.128374	792.847
451	0.127787	723.291				451	0.137758	847.394				451	0.127474	717.607
452	0.129531	744.682				452	0.137595	818.261				452	0.126367	751.711
453	0.129232	780.257				453	0.140876	852.748				453	0.128028	753.993
454	0.128318	747.357				454	0.140718	858.678				454	0.126	766.542
455	0.123825	740.209				455	0.139755	819.957				455	0.125963	718.277
456	0.123474	738.357				456	0.141378	839.075				456	0.126426	724.452
457	0.12758	706.311				457	0.140303	828.108				457	0.128188	802.566
458	0.129282	730.411				458	0.141064	854.866				458	0.129314	765.753
459	0.127598	749.292				459	0.139349	833.736				459	0.128874	750.911
460	0.124165	738.318				460	0.135513	802.561				460	0.128593	765.392
461	0.127405	770.324				461	0.13614	812.369				461	0.129414	797.705
462	0.125901	767.163				462	0.137454	768.115				462	0.125905	762.233
463	0.129054	722.928				463	0.140388	814.638				463	0.129025	735.272
464	0.128783	762.713				464	0.14023	798.385				464	0.128655	737.792
465	0.123391	728.067				465	0.140511	809.073				465	0.125925	741.265
466	0.128648	723.861				466	0.141347	815.826				466	0.127523	750.62
467	0.126217	769.568				467	0.140699	843.582				467	0.126313	764.051
468	0.128186	758.256				468	0.140696	893.166				468	0.125607	709.573
469	0.12881	728.771				469	0.138991	819.41				469	0.124076	752.584
470	0.1283	742.415				470	0.140073	844.613				470	0.122832	676.089
471	0.129315	820.306				471	0.139175	808.738				471	0.126553	747.498
472	0.129323	762.46				472	0.134287	842.48				472	0.125417	720.634
473	0.129647	728.225				473	0.138559	792.689				473	0.124547	733.116
474	0.129472	742.952				474	0.140292	867.315				474	0.122419	694.05
475	0.127601	814.007				475	0.14085	836.269				475	0.121136	666.566
476	0.129111	764.751				476	0.138397	798.577				476	0.12151	695.267
477	0.128764	769.21				477	0.140472	906.037				477	0.119764	749.665
478	0.127443	725.93				478	0.138586	785.294				478	0.11671	735.594
479	0.125424	723.739				479	0.135655	817.139				479	0.120533	678.358
480	0.124483	737.063				480	0.136877	785.891				480	0.119953	736.215
481	0.1251	749.612				481	0.140208	804.957				481	0.119449	696.901
482	0.12392	738.769				482	0.140175	850.695				482	0.119386	703.145
483	0.122004	688.321				483	0.14081	836.614				483	0.116276	685.562
484	0.120304	725.631				484	0.140671	846.107				484	0.115408	701.77
485	0.128006	697.87				485	0.141795	860.789				485	0.117999	676.431
486	0.128059	785.533				486	0.141986	825.188				486	0.11885	667.979
487	0.129041	760.733				487	0.142438	844.82				487	0.120079	668.84
488	0.129665	731.134				488	0.140056	828.135				488	0.118739	706.153
489	0.129173	766.408				489	0.141378	841.975				489	0.122273	725.63
490	0.127923	740.443				490	0.142121	807.892				490	0.121594	716.933
491	0.128475	765.778				491	0.14058	824.939				491	0.11926	689.132
492	0.12801	733.365				492	0.139647	809.252				492	0.119609	703.424
493	0.12905	725.727				493	0.141692	825.646				493	0.118055	700.887
494	0.12743	732.809				494	0.142559	829.66				494	0.119614	671.806
495	0.127435	770.445				495	0.143342	836.256				495	0.119698	730.574
496	0.124549	769.985				496	0.139918	849.956				496	0.120598	709.266
497	0.129678	703.159				497	0.143341	821.955				497	0.122491	725.755
498	0.129488	742.225				498	0.141756	814.981				498	0.118883	722.192
499	0.129504	752.582				499	0.142166	843.228				499	0.1132	668.832
500	0.130071	763.74				500	0.13884	846.959				500	0.122053	676.108
501	0.130654	784.403				501	0.141871	854.769				501	0.126055	721.714
502	0.129234	750.154				502	0.142673	843.828				502	0.126076	715.16
503	0.128399	763.957				503	0.141266	839.614				503	0.124985	732.559
504	0.131466	791.369				504	0.139559	849.945				504	0.123448	719.861
505	0.129384	749.807				505	0.136219	822.108				505	0.121453	743.361
506	0.123876	789.541				506	0.144808	839.427				506	0.120514	728.482
507	0.126471	744.442				507	0.143083	846.904				507	0.124759	727.792
508	0.121034	721.418				508	0.142485	806.961				508	0.128808	735.058
509	0.122615	697.519				509	0.141436	837.846				509	0.132258	771.835
510	0.11661	693.662				510	0.145039	843.332				510	0.131525	775.585
511	0.123038	741.694				511	0.14432	847.865				511	0.132349	786.119
512	0.128565	751.18				512	0.143307	843.907				512	0.131742	800.209
513	0.127837	730.906				513	0.144184	832.351				513	0.128184	763.099
514	0.12679	742.714				514	0.144505	838.556				514	0.126358	749.763
515	0.126368	697.798				515	0.145113	834.321				515	0.131683	762.644
516	0.125732	735.557				516	0.146063	852.131				516	0.132119	748.453
517	0.128644	773.219				517	0.145291	829.069				517	0.128512	790.367
518	0.131997	800.405				518	0.145841	906.959				518	0.128039	715.398
519	0.131064	771.363				519	0.140715	857.015				519	0.127789	725.445
520	0.130169	791.666				520	0.142093	842.077				520	0.127803	769.727
521	0.130276	731.319				521	0.138136	815.125				521	0.130101	716.274
522	0.129927	730.946				522	0.136624	802.466				522	0.131138	765.257
523	0.129673	733.984				523	0.140828	858.885				523	0.130558	760.919
524	0.128393	777.222				524	0.13921	809.271				524	0.132554	775.211
525	0.12414	756.569				525	0.145185	808.425				525	0.131729	751.848
526	0.125461	692.188				526	0.145731	861.578				526	0.132448	774.493
527	0.128399	743.227				527	0.145393	838.028				527	0.13121	786.976
528	0.130017	723.631				528	0.145653	888.483				528	0.129886	726.04
529	0.133807	724.216				529	0.143896	875.848				529	0.132594	781.907
530	0.131807	803.039				530	0.144271	850.658				530	0.133295	780.778
531	0.133729	773.529				531	0.141145	810.679				531	0.134829	776.588
532	0.133908	793.557				532	0.140633	820.121				532	0.13306	787.493
533	0.128256	780.83				533	0.140783	881.729				533	0.130665	763.124
534	0.132848	807.136				534	0.141999	801.315				534	0.133231	750.738
535	0.128648	784.695				535	0.140241	793.036				535	0.133783	748.909
536	0.128462	746.338				536	0.144277	869.754				536	0.128009	749.867
537	0.128687	736.601				537	0.14378	839.073				537	0.128597	800.024
538	0.131612	756.081				538	0.14221	845.157				538	0.129258	791.043
539	0.132793	779.872				539	0.14653	873.646				539	0.129964	760.213
540	0.132717	811.534				540	0.140658	868.288				540	0.135133	761.598
541	0.134952	769.311				541	0.142471	802.357				541	0.137017	778.052
542	0.133161	822.522				542	0.139069	802.211				542	0.137001	795.497
543	0.132886	794.072				543	0.139555	809.981				543	0.134764	799.475
544	0.133789	788.308				544	0.13321	812.071				544	0.126636	801.08
545	0.131962	810.42				545	0.130856	789.062				545	0.123719	716.812
546	0.131273	808.714				546	0.133291	760.171				546	0.132917	731.801
547	0.131225	767.281				547	0.148553	807.659				547	0.133459	838.88
548	0.13071	780.379				548	0.150715	856.732				548	0.133338	787.158
549	0.131129	758.826				549	0.152472	873.631				549	0.133416	792.197
550	0.130532	788.711				550	0.151527	934.342				550	0.130045	792.39
551	0.129867	756.258				551	0.151022	907.645				551	0.128557	777.594
552	0.129913	782.71				552	0.152217	874.401				552	0.12995	747.55
553	0.125526	751.534				553	0.151189	917.328				553	0.132933	738.652
554	0.129005	744.172				554	0.150378	905.204				554	0.130721	762.926
555	0.132577	730.449				555	0.140301	855.628				555	0.131418	761.195
556	0.132939	790.797				556	0.142375	837.502				556	0.130607	796.326
557	0.133267	747.728				557	0.142471	868.958				557	0.132224	776.903
558	0.132803	790.97				558	0.137624	827.022				558	0.130814	760.198
559	0.128596	762.273				559	0.139418	849.114				559	0.132203	803.002
560	0.124452	723.38				560	0.13789	801.412				560	0.131901	774.59
561	0.129436	736.642				561	0.142023	770.934				561	0.130883	779.801
562	0.131881	742.162				562	0.147627	848.84				562	0.130301	744.076
563	0.130332	760.465				563	0.150818	930.804				563	0.129116	739.127
564	0.129661	729.451				564	0.151451	879.696				564	0.13069	737.372
565	0.129533	758.505				565	0.149478	900.947				565	0.131271	789.651
566	0.131121	794.415				566	0.147244	836.398				566	0.131415	821.337
567	0.129401	749.066				567	0.146488	846.147				567	0.128878	792.715
568	0.129637	773.894				568	0.151126	843.317				568	0.131705	751.963
569	0.131448	769.322				569	0.147384	901.936				569	0.132266	773.145
570	0.12927	742.298				570	0.148092	849.951				570	0.130833	770.435
571	0.130794	738.481				571	0.14945	870.046				571	0.130699	790.162
572	0.129458	755.407				572	0.147316	853.8				572	0.13142	737.893
573	0.135297	781.587				573	0.149447	872.797				573	0.130997	789.369
574	0.13305	763.138				574	0.147203	879.062				574	0.129514	779.874
575	0.131415	782.951				575	0.143964	875.296				575	0.125719	757.497
576	0.131374	777.815				576	0.151208	874.004				576	0.126799	727.151
577	0.130443	773.372				577	0.151695	903.334				577	0.124906	707.418
578	0.127506	735.332				578	0.151413	905.242				578	0.128232	735.709
579	0.134055	764.452				579	0.149119	894.003				579	0.1279	745.214
580	0.133786	816.8				580	0.150841	848.911				580	0.125893	752.133
581	0.133122	763.771				581	0.151728	912.243				581	0.122752	732.757
582	0.134272	775.667				582	0.151427	917.1				582	0.121484	699.388
583	0.133047	762.676				583	0.152735	912.955				583	0.124657	704.624
584	0.131163	752.25				584	0.150427	928.955				584	0.127889	725.012
585	0.134195	763.928				585	0.148598	910.314				585	0.129929	784.959
586	0.132103	764.985				586	0.152456	877.891				586	0.125895	776.313
587	0.130903	778.846				587	0.152471	900.822				587	0.126652	734.909
588	0.132907	792.412				588	0.153249	902.015				588	0.126317	786.22
589	0.132269	773.846				589	0.152146	912.996				589	0.125839	771.662
590	0.132935	778.019				590	0.148781	907.474				590	0.127788	776.367
591	0.132289	774.883				591	0.152512	893.803				591	0.126468	756.174
592	0.132843	777.349				592	0.150187	912.807				592	0.12767	785.005
593	0.132776	789.612				593	0.149601	868.493				593	0.127053	735.19
594	0.130266	754.619				594	0.14651	900.093				594	0.127526	741.2
595	0.131214	771.669				595	0.141603	851.455				595	0.125384	733.284
596	0.130904	768.379				596	0.138657	850.677				596	0.124293	734.269
597	0.128878	727.242				597	0.141365	795.616				597	0.123384	739.793
598	0.129679	793.308				598	0.143509	861.079				598	0.122135	710.387
599	0.127084	781.746				599	0.147481	848.339				599	0.124805	699.689
600	0.128292	770.79				600	0.147804	911.524				600	0.125729	721.78
601	0.126588	725.459				601	0.144728	836.074				601	0.125072	747.934
602	0.12213	705.707				602	0.141588	843.184				602	0.12608	800.197
603	0.124498	694.692				603	0.148201	922.075				603	0.12698	723.3
604	0.123536	712.64				604	0.145322	906.086				604	0.127533	750.55
605	0.127757	738.673				605	0.140859	840.111				605	0.127668	729.513
606	0.1282	772.573				606	0.141552	855.962				606	0.127539	739.406
607	0.127929	763.232				607	0.144249	862.329				607	0.127586	784.292
608	0.127811	720.306				608	0.141351	856.571				608	0.125502	769.744
609	0.127075	733.448				609	0.147886	878.172				609	0.124066	753.97
610	0.1295	761.615				610	0.144642	924.474				610	0.122072	722.209
611	0.130715	741.449				611	0.141019	878.861				611	0.124563	716.215
612	0.131498	778.342				612	0.143028	839.191				612	0.12767	710.522
613	0.128803	761.003				613	0.143289	859.697				613	0.128424	728.892
614	0.128021	762.964				614	0.144609	865.875				614	0.127157	761.171
615	0.130137	754.846				615	0.139877	844.61				615	0.127297	707.317
616	0.1273	752.693				616	0.136262	840.473				616	0.128891	749.322
617	0.132198	769.052				617	0.145274	782.619				617	0.128334	756.77
618	0.130572	759.067				618	0.142251	847.287				618	0.128096	767.969
619	0.130488	748.746				619	0.14452	826.983				619	0.127474	743.403
620	0.130685	777.86				620	0.145322	858.961				620	0.127852	717.185
621	0.130465	795.056				621	0.145204	828.048				621	0.127887	710.058
622	0.12587	735.863				622	0.143799	868.394				622	0.128397	783.556
623	0.130119	708.404				623	0.144372	856.3				623	0.128038	748.599
624	0.129121	768.867				624	0.143917	829.891				624	0.128248	763.232
625	0.128383	755.814				625	0.142568	833.95				625	0.126294	787.072
626	0.120945	761.939				626	0.144474	888.125				626	0.126494	763.107
627	0.119991	693.193				627	0.144809	838.115				627	0.122489	720.643
628	0.126342	695.299				628	0.143595	862.413				628	0.125985	720.671
629	0.128445	717.407				629	0.146201	873.076				629	0.122863	740.093
630	0.126884	756.612				630	0.145457	887.641				630	0.124352	735.928
631	0.12141	758.476				631	0.146183	871.984				631	0.122568	767.104
632	0.118848	668.793				632	0.147427	862.185				632	0.126609	715.396
633	0.11955	706.724				633	0.147335	866.684				633	0.127938	723.469
634	0.122873	665.702				634	0.146656	876.523				634	0.125846	721.364
635	0.121142	715.777				635	0.14699	872.246				635	0.129425	763.481
636	0.126574	741.228				636	0.146672	884.888				636	0.125969	771.43
637	0.125854	733.242				637	0.144422	883.66				637	0.12758	724.337
638	0.124625	738.362				638	0.146151	854.683				638	0.129202	751.846
639	0.126251	756.411				639	0.146031	854.673				639	0.126969	735.469
640	0.12645	738.692				640	0.143873	852.088				640	0.127544	759.255
641	0.125765	732.397				641	0.145744	843.186				641	0.124285	742.066
642	0.124714	769.55				642	0.145759	866.33				642	0.117516	742.592
643	0.125563	730.887				643	0.146399	848.367				643	0.121393	660.983
644	0.126486	718.602				644	0.144794	869.378				644	0.124432	739.26
645	0.126682	695.022				645	0.14587	848.804				645	0.128766	780.779
646	0.123215	763.955				646	0.145668	888.903				646	0.127966	772.119
647	0.121834	726.308				647	0.144033	886.893				647	0.126041	745.201
648	0.121793	706.848				648	0.147586	836.74				648	0.123123	721.923
649	0.125546	699.224				649	0.147004	877.223				649	0.128801	797.203
650	0.127272	714.311				650	0.14749	863.426				650	0.128949	774.442
651	0.129531	719.169				651	0.147105	872.59				651	0.126945	737.048
652	0.128991	792.14				652	0.146887	910.636				652	0.123325	730.33
653	0.128066	744.77				653	0.147206	860.698				653	0.120387	716.952
654	0.128712	741.128				654	0.144454	817.411				654	0.11545	700.11
655	0.127924	753.203				655	0.142755	875.461				655	0.123161	695.135
656	0.123745	759.848				656	0.144373	836.594				656	0.128175	713.754
657	0.119808	684.775				657	0.146105	891.785				657	0.129905	748.401
658	0.118591	720.676				658	0.147196	881.281				658	0.130076	763.959
659	0.117295	688.695				659	0.143249	836.658				659	0.12821	769.388
660	0.125122	678.873				660	0.143091	818.647				660	0.127549	739.687
661	0.124316	684.869				661	0.1396	822.644				661	0.125908	730.403
662	0.124191	698.936				662	0.146221	871.861				662	0.122933	736.381
663	0.124935	685.536				663	0.144011	930.312				663	0.124108	695.375
664	0.127297	785.759				664	0.144248	859.802				664	0.122939	750.046
665	0.12862	746.301				665	0.138916	858.761				665	0.126909	706.063
666	0.129653	749.323				666	0.137849	785.853				666	0.129227	755.684
667	0.130234	752.542				667	0.139367	818.705				667	0.126648	792.059
668	0.129326	775.534				668	0.146016	812.996				668	0.131107	750.625
669	0.12889	756.054				669	0.145171	869.551				669	0.129876	744.523
670	0.130264	781.926				670	0.146023	839.984				670	0.128828	769.622
671	0.12868	755.437				671	0.144875	861.807				671	0.129859	757.601
672	0.130467	736.582				672	0.145011	813.84				672	0.126391	762.383
673	0.129255	814.538				673	0.145946	858.035				673	0.13018	802.794
674	0.12865	777.485				674	0.145877	873.926				674	0.127204	752.526
675	0.125109	741.779				675	0.146253	875.176				675	0.12808	725.006
676	0.12163	719.772				676	0.146202	849.914				676	0.129827	746.923
677	0.114476	698.04				677	0.145565	834.005				677	0.12968	733.646
678	0.119907	699.803				678	0.147028	829.199				678	0.129091	798.758
679	0.117621	700.575				679	0.145053	892.299				679	0.12902	779.389
680	0.12245	692.544				680	0.147087	867.872				680	0.129818	751.46
681	0.123929	726.774				681	0.146776	871.256				681	0.129347	767.704
682	0.123574	732.867				682	0.146781	845.293				682	0.130879	781.338
683	0.122093	739.904				683	0.14647	872.098				683	0.131976	769.676
684	0.119464	700.5				684	0.146812	897.729				684	0.130341	764.639
685	0.124378	769.154				685	0.146157	854.152				685	0.129749	765.724
686	0.125159	690.783				686	0.145931	872.309				686	0.128526	746.341
687	0.125798	701.164				687	0.145712	842.843				687	0.129708	758.85
688	0.121244	712.628				688	0.144263	848.746				688	0.12738	737.276
689	0.123226	742.376				689	0.140249	875.676				689	0.130384	751.828
690	0.121702	698.796				690	0.144582	840.948				690	0.131079	742.702
691	0.122086	694.979				691	0.1455	892.38				691	0.129707	765.467
692	0.124037	704.362				692	0.146173	865.287				692	0.128671	769.384
693	0.12146	713.088				693	0.144141	843.394				693	0.131202	755.514
694	0.121451	672.656				694	0.140919	825.747				694	0.130335	775.944
695	0.124384	725.709				695	0.13806	796.666				695	0.129774	796.466
696	0.122457	741.183				696	0.140998	826.393				696	0.131547	752.906
697	0.124787	753.309				697	0.137794	797.098				697	0.131846	743.227
698	0.125584	752.263				698	0.134851	780.3				698	0.131214	774.472
699	0.125521	762.498				699	0.137392	822.889				699	0.131939	749.308
700	0.126014	710.421				700	0.145833	853.425				700	0.132044	777.339
701	0.123381	707.145				701	0.145145	865.613				701	0.132896	756.859
702	0.116751	703.516				702	0.14434	869.507				702	0.13282	783.666
703	0.118459	732.615				703	0.143562	833.819				703	0.133139	734.975
704	0.112808	700.416				704	0.14006	898.718				704	0.130182	790.438
705	0.1154	641.957				705	0.143447	859.111				705	0.132445	762.428
706	0.11837	666.035				706	0.143181	826.538				706	0.132174	785.585
707	0.124604	700.482				707	0.138857	855.627				707	0.130239	757.783
708	0.124957	709.12				708	0.140468	821.108				708	0.129577	736.951
709	0.122961	720.681				709	0.140512	842.604				709	0.129999	813.665
710	0.120922	753.679				710	0.143597	844.956				710	0.13092	746.03
711	0.118432	720.888				711	0.143255	835.028				711	0.127592	715.639
712	0.120316	678.658				712	0.142482	841.061				712	0.125605	744.943
713	0.121745	702.81				713	0.143048	818.437				713	0.125069	725.619
714	0.125355	692.445				714	0.141515	863.933				714	0.12695	731.906
715	0.122743	749.553				715	0.136479	824.199				715	0.129343	717.866
716	0.123468	718.656				716	0.139234	859.491				716	0.128447	719.146
717	0.124047	727.771				717	0.142316	811.593				717	0.123924	736.032
718	0.121003	701.563				718	0.143643	843.559				718	0.12911	755.197
719	0.11767	672.046				719	0.143882	856.238				719	0.131092	769.264
720	0.113865	643.804				720	0.143688	874.21				720	0.130284	788.261
721	0.112535	633.042				721	0.140859	845.464				721	0.131403	765.244
722	0.11594	650.21				722	0.141912	835.573				722	0.132092	788.075
723	0.118369	670.055				723	0.14398	856.428				723	0.13052	777.177
724	0.118027	667.478				724	0.140777	847.843				724	0.13135	773.706
725	0.118626	683.812				725	0.136793	840.825				725	0.131619	756.533
726	0.113427	719.999				726	0.135823	847.674				726	0.13205	768.647
727	0.117069	645.655				727	0.136948	808.668				727	0.132408	778.138
728	0.112174	650.326				728	0.135799	780.651				728	0.13086	768.109
729	0.11584	660.187				729	0.129055	782.66				729	0.129944	794.467
730	0.12146	690.388				730	0.132929	812.243				730	0.130514	779.141
731	0.12178	724.811				731	0.142574	793.987				731	0.128847	750.855
732	0.121133	691.042				732	0.14365	823.438				732	0.12711	717.024
733	0.118516	677.117				733	0.141932	867.674				733	0.127791	712.149
734	0.11854	697.381				734	0.144318	851.74				734	0.127749	792.52
735	0.116723	699.725				735	0.14441	856.472				735	0.132029	797.458
736	0.11916	697.146				736	0.144947	866.611				736	0.133347	774.346
737	0.11744	702.2				737	0.142648	877.521				737	0.133719	801.893
738	0.119366	639.293				738	0.141763	843.813				738	0.131415	754.067
739	0.119743	675.371				739	0.145392	822.306				739	0.133672	768.655
740	0.120155	709.648				740	0.146042	822.501				740	0.13429	787.831
741	0.117882	676.299				741	0.143882	873.432				741	0.132724	801.15
742	0.116604	669.718				742	0.145019	851.836				742	0.133437	765.825
743	0.114383	694.097				743	0.145031	874.457				743	0.133871	789.238
744	0.117228	691.214				744	0.14248	849.518				744	0.133573	764.241
745	0.116097	679.492				745	0.144427	863.915				745	0.131994	815.359
746	0.114448	657.925				746	0.145064	843.043				746	0.128499	787.296
747	0.107047	664.42				747	0.145501	861.098				747	0.131514	707.59
748	0.106874	633.575				748	0.14534	874.902				748	0.130795	772.741
749	0.107483	610.002				749	0.143457	900.083				749	0.128951	762.174
750	0.114986	635.208				750	0.144181	843.12				750	0.129228	706.171
751	0.113689	680.222				751	0.144059	818.304				751	0.126857	751.016
752	0.114272	669.982				752	0.14413	828.585				752	0.132883	794.304
753	0.112303	662.946				753	0.140159	850.57				753	0.132557	763.724
754	0.109808	615.765				754	0.143091	849.458				754	0.131283	757.549
755	0.106356	620.637				755	0.14244	877.563				755	0.127219	770.927
756	0.104032	614.767				756	0.143143	826.851				756	0.123198	726.458
757	0.10869	643.745				757	0.143179	818.578				757	0.130017	719.505
758	0.113608	640.417				758	0.141445	814.882				758	0.128683	778.584
759	0.119412	665.296				759	0.143227	888.728				759	0.125153	719.722
760	0.117326	683.168				760	0.143409	817.654				760	0.128725	704.93
761	0.121495	718.245				761	0.141973	854.553				761	0.130705	763.493
762	0.119563	698.36				762	0.14	823.112				762	0.131342	780.394
763	0.120736	705.317				763	0.136172	857.317				763	0.132554	762.822
764	0.121311	707.803				764	0.1388	838.048				764	0.133044	772.414
765	0.120041	726.153				765	0.142778	833.228				765	0.134073	792.208
766	0.121208	731.352				766	0.139992	848.225				766	0.132069	801.93
767	0.121894	697.231				767	0.136392	832.95				767	0.133985	776.421
768	0.121604	690.18				768	0.134315	779.446				768	0.13276	792.706
769	0.121394	677.258				769	0.132513	745.186				769	0.1347	773.732
770	0.121209	673.858				770	0.141923	801.076				770	0.13523	761.771
771	0.121697	673.693				771	0.142159	841.435				771	0.135633	784.446
772	0.120204	742.769				772	0.138488	816.172				772	0.134658	794.099
773	0.119809	703.53				773	0.139531	782.929				773	0.134954	824.59
774	0.120292	690.432				774	0.139985	793.649				774	0.135474	785.558
775	0.119945	681.956				775	0.139191	813.325				775	0.136284	805.355
776	0.121922	698.781				776	0.139761	849.534				776	0.136026	829.44
777	0.122154	696.266				777	0.140559	884.914				777	0.136188	789.952
778	0.123422	740.209				778	0.140255	847.936				778	0.137093	799.377
779	0.121309	713.717				779	0.142573	814.458				779	0.138212	768.046
780	0.119382	700.705				780	0.142503	864.773				780	0.138847	800.388
781	0.123132	683.969				781	0.1422	870.043				781	0.139205	835.529
782	0.123378	749.301				782	0.142762	802.112				782	0.137758	856.007
783	0.121321	723.782				783	0.14258	842.814				783	0.140595	839.75
784	0.123517	693.689				784	0.142447	845.023				784	0.140076	818.444
785	0.123958	702.807				785	0.140439	853.993				785	0.140763	811.595
786	0.12201	740.529				786	0.14281	844.677				786	0.138851	808.612
787	0.119255	718.323				787	0.141149	820.775				787	0.140305	796.043
788	0.117703	696.791				788	0.140738	783.632				788	0.137774	816.81
789	0.120169	676.406				789	0.13763	852.436				789	0.137902	811.948
790	0.116769	676.292				790	0.142718	879.983				790	0.138683	834.958
791	0.12047	697.012				791	0.143273	899.54				791	0.137091	813.428
792	0.118257	705.781				792	0.142938	870.423				792	0.13027	778.876
793	0.117478	689.799				793	0.142527	858.443				793	0.134552	765.851
794	0.115018	678.051				794	0.142627	824.048				794	0.136303	818.051
795	0.109227	665.606				795	0.140329	825.961				795	0.137634	838.101
796	0.106762	652.167				796	0.135323	846.009				796	0.133992	815.381
797	0.112523	639.14				797	0.133578	789.545				797	0.134403	781.956
798	0.116102	653.059				798	0.141003	799.179				798	0.13733	802.212
799	0.118458	660.196				799	0.138724	836.492				799	0.137897	805.682
800	0.1188	679.972				800	0.142655	768.256				800	0.136281	806.432
801	0.122215	733.155				801	0.144211	879.622				801	0.13609	804.827
802	0.126955	686.348				802	0.144418	856.872				802	0.133244	778.791
803	0.126708	769.368				803	0.144479	855.771				803	0.131028	782.479
804	0.125324	717.304				804	0.14439	850.434				804	0.130071	747.38
805	0.129432	726.103				805	0.144679	836.812				805	0.131001	750.795
806	0.129207	753.899				806	0.143279	825.244				806	0.128024	743.094
807	0.1299	772.896				807	0.140555	837.33				807	0.13242	783.715
808	0.129199	789.006				808	0.13746	826.955				808	0.133514	760.494
809	0.122406	732.368				809	0.141146	802.856				809	0.134865	759.049
810	0.127293	788.526				810	0.142682	869.227				810	0.133419	760.454
811	0.1274	721.926				811	0.139199	873.975				811	0.134655	780.444
812	0.129683	757.04				812	0.140156	781.454				812	0.133995	744.215
813	0.125903	780.456				813	0.143461	850.31				813	0.134162	796.747
814	0.129903	763.574				814	0.137916	883.936				814	0.130203	758.915
815	0.128375	775.69				815	0.131944	823.677				815	0.134547	775.292
816	0.129423	749.924				816	0.128033	770.609				816	0.132055	830.803
817	0.130347	786.17				817	0.125099	763.923				817	0.134332	776.276
818	0.128913	792.884				818	0.131688	749.739				818	0.133903	763.322
819	0.127955	726.548				819	0.132324	739.699				819	0.131785	791.924
820	0.13001	748.393				820	0.137655	771.018				820	0.130408	808.623
821	0.131788	769.155				821	0.140707	763.909				821	0.13074	775.248
822	0.129911	784.573				822	0.140232	811.628				822	0.132685	763.11
823	0.129635	748.805				823	0.141171	830.039				823	0.134187	784.428
824	0.128835	748.192				824	0.140591	824.882				824	0.132087	784.516
825	0.128612	755.014				825	0.136939	824.719				825	0.130302	761.723
826	0.130005	752.203				826	0.137705	792.065				826	0.133037	753.525
827	0.130741	774.076				827	0.138297	816.735				827	0.132837	785.951
828	0.129911	737.838				828	0.142418	812.588				828	0.13404	794.514
829	0.130124	744.626				829	0.140754	795.064				829	0.133565	789.593
830	0.128875	743.784				830	0.138136	817.704				830	0.129501	797.926
831	0.130719	765.184				831	0.136005	846.006				831	0.128328	765.141
832	0.127986	745.562				832	0.129918	788.31				832	0.12792	758.685
833	0.12608	755.856				833	0.120665	709.919				833	0.134204	768.575
834	0.128143	786.994				834	0.129834	713.131				834	0.130429	756.972
835	0.125706	715.354				835	0.13299	806.9				835	0.130461	810.268
836	0.126131	744.887				836	0.136631	795.557				836	0.127172	749.57
837	0.124149	731.203				837	0.130987	805.521				837	0.132591	711.359
838	0.130356	739.393				838	0.127188	746.799				838	0.130095	746.647
839	0.131683	761.944				839	0.136668	754.24				839	0.133349	792.922
840	0.131262	774.34				840	0.13999	823.015				840	0.130831	783.82
841	0.129388	744.205				841	0.139226	830.595				841	0.134318	819.808
842	0.131911	805.875				842	0.138824	831.838				842	0.13227	748.477
843	0.131737	761.18				843	0.141447	838.956				843	0.132655	785.246
844	0.13292	756.231				844	0.139701	850.536				844	0.135437	793.299
845	0.134151	814.595				845	0.136434	804.25				845	0.134756	798.193
846	0.133559	763.826				846	0.13992	843.369				846	0.13418	797.018
847	0.133136	757.279				847	0.141771	815.214				847	0.134482	799.024
848	0.132922	784.714				848	0.142361	812.294				848	0.132239	759.422
849	0.130452	812.2				849	0.140485	828.272				849	0.131253	787.018
850	0.126168	730.647				850	0.141779	800.886				850	0.134558	747.28
851	0.11947	728.673				851	0.140887	868.382				851	0.13373	756.219
852	0.117223	707.494				852	0.140821	830.071				852	0.133652	795.514
853	0.123712	719.398				853	0.137387	830.827				853	0.134059	786.91
854	0.131115	726.192				854	0.136254	825.595				854	0.131704	775.536
855	0.131994	737.058				855	0.142272	787.482				855	0.132881	770.706
856	0.133354	790.998				856	0.141015	880.678				856	0.130039	791.379
857	0.133062	747.63				857	0.140249	826.219				857	0.12928	776.494
858	0.133814	776.775				858	0.137887	797.795				858	0.124677	727.98
859	0.135044	825.502				859	0.136032	786.908				859	0.122211	704.074
860	0.133575	805.579				860	0.134056	794.618				860	0.12902	726.754
861	0.138664	835.029				861	0.139962	795.506				861	0.125283	744.82
862	0.137131	837.109				862	0.141436	870.203				862	0.110634	704.565
863	0.136198	804.239				863	0.139625	858.041				863	0.115806	689.442
864	0.132225	779.164				864	0.141251	796.089				864	0.118621	706.756
865	0.133571	765.983				865	0.142058	829.807				865	0.122156	693.092
866	0.135427	793.295				866	0.137636	840.943				866	0.125672	761.159
867	0.134845	816.51				867	0.133411	839.837				867	0.1254	732.834
868	0.134967	789.652				868	0.132828	781.461				868	0.132049	753.537
869	0.138342	784.901				869	0.140163	708.564				869	0.132292	767.588
870	0.137349	807.54				870	0.139803	848.213				870	0.132244	752.908
871	0.134374	797.174				871	0.141767	820.447				871	0.133973	772.251
872	0.13394	844.875				872	0.139135	857.89				872	0.134961	792.699
873	0.135923	771.258				873	0.141855	811.147				873	0.129896	843.96
874	0.134051	764.918				874	0.137795	840.601				874	0.132327	758.54
875	0.127263	766.543				875	0.141469	780.604				875	0.128875	757.062
876	0.132436	804.906				876	0.14181	877.524				876	0.132075	739
877	0.128355	759.322				877	0.142479	844.923				877	0.129389	790.289
878	0.132659	757.795				878	0.140649	807.713				878	0.134371	773.392
879	0.130754	768.413				879	0.14196	828.244				879	0.132948	772.648
880	0.131771	805.421				880	0.141844	836.847				880	0.131365	768.809
881	0.133346	795.783				881	0.142014	857.217				881	0.131327	774.988
882	0.136817	788.069				882	0.138407	842.285				882	0.132107	755.035
883	0.136204	767.23				883	0.139636	816.488				883	0.13606	759.136
884	0.138283	835.459				884	0.141029	804.666				884	0.136103	794.522
885	0.136298	810.759				885	0.139883	832.189				885	0.136644	766.175
886	0.135828	823.376				886	0.139918	835.762				886	0.136425	794.818
887	0.133415	792.286				887	0.136677	840.719				887	0.135078	810.243
888	0.129863	814.981				888	0.141433	803.435				888	0.129711	841.557
889	0.13396	779.21				889	0.139733	857.893				889	0.12994	763.007
890	0.131852	799.64				890	0.141689	828.191				890	0.132808	787.098
891	0.136857	791.06				891	0.14085	809.043				891	0.125321	759.971
892	0.134011	809.859				892	0.141531	872.699				892	0.132619	760.221
893	0.132932	784.476				893	0.140879	830.19				893	0.129896	770.412
894	0.127884	780.964				894	0.134219	818.07				894	0.134239	786.496
895	0.127602	749.957				895	0.136315	746.939				895	0.126352	763.586
896	0.136046	766.898				896	0.136229	789.841				896	0.129777	760.26
897	0.134723	834.849				897	0.135175	819.964				897	0.132719	745.169
898	0.133731	776.645				898	0.135563	883.867				898	0.136086	754.983
899	0.131593	776.574				899	0.137383	807.06				899	0.136375	773.493
900	0.132829	752.689				900	0.138012	761.594				900	0.134028	771.717
901	0.135317	779.369				901	0.140801	874.808				901	0.130227	760.463
902	0.133515	840.591				902	0.139873	824.591				902	0.129367	795.453
903	0.13667	736.913				903	0.139943	837.179				903	0.129651	781.945
904	0.133544	799.864				904	0.140469	820.494				904	0.132036	780.395
905	0.137279	771.857				905	0.141571	806.849				905	0.134509	774.188
906	0.138476	873.422				906	0.140813	837.68				906	0.13397	787.984
907	0.139784	824.16				907	0.140669	781.319				907	0.132313	834.428
908	0.139776	820.643				908	0.138584	798.29				908	0.134431	778.71
909	0.138903	798.701				909	0.13785	814.886				909	0.131895	790.114
910	0.136469	773.041				910	0.137874	790.39				910	0.134615	774.831
911	0.133924	775.977				911	0.139433	830.392				911	0.134637	792.587
912	0.134209	825.415				912	0.140518	801.929				912	0.132849	772.095
913	0.135213	816.676				913	0.140856	830.236				913	0.13478	787.591
914	0.132561	829.099				914	0.140657	849.7				914	0.13409	772.424
915	0.135586	728.055				915	0.139633	819.779				915	0.134885	799.068
916	0.134383	796.321				916	0.136553	786.05				916	0.13435	772.889
917	0.13312	802.929				917	0.141166	822.199				917	0.134103	804.197
918	0.13408	759.642				918	0.141384	862.195				918	0.132059	784.731
919	0.138835	805.582				919	0.138002	826.617				919	0.130199	754.89
920	0.139361	849.025				920	0.138923	795.455				920	0.126397	748.999
921	0.139689	778.701				921	0.141618	863.662				921	0.131315	773.213
922	0.137998	834.764				922	0.141898	840.848				922	0.132005	751.233
923	0.137781	853.338				923	0.14222	848.863				923	0.134537	780.769
924	0.139321	840.536				924	0.139283	826.676				924	0.134496	773.592
925	0.139179	808.245				925	0.136271	822.492				925	0.132002	789.961
926	0.137149	780.88				926	0.137995	768.3				926	0.133161	780.282
927	0.132835	825.536				927	0.141901	832.612				927	0.132794	775.091
928	0.133153	812.493				928	0.141975	816.233				928	0.132031	789.147
929	0.135066	782.119				929	0.13854	834.159				929	0.133824	775.977
930	0.134279	804.305				930	0.138679	832.766				930	0.13341	744.125
931	0.134309	797.546				931	0.139102	822.917				931	0.133375	768.866
932	0.13697	806.416				932	0.136825	790.577				932	0.133155	792.417
933	0.136269	801.825				933	0.14076	804.134				933	0.132813	805.267
934	0.137844	813.772				934	0.141385	795.947				934	0.13094	769.868
935	0.137413	814.918				935	0.141077	875.198				935	0.128744	741.83
936	0.137096	805.076				936	0.143211	826.778				936	0.133585	752.622
937	0.136027	809.086				937	0.14353	838.335				937	0.132075	788.017
938	0.138755	823.833				938	0.14206	812.565				938	0.132865	779.574
939	0.1379	833.173				939	0.140117	808.475				939	0.12934	783.758
940	0.138848	831.928				940	0.135549	844.23				940	0.127963	759.413
941	0.137478	823.898				941	0.141812	850.001				941	0.128786	734.248
942	0.136258	794.637				942	0.141906	881.778				942	0.128034	737.534
943	0.13584	801.369				943	0.141236	850.403				943	0.128793	759.908
944	0.136826	858.874				944	0.139726	808.585				944	0.127734	740.549
945	0.139114	823.635				945	0.142149	830.018				945	0.128823	793.906
946	0.140366	799.432				946	0.141277	840.896				946	0.127633	755.343
947	0.140478	833.103				947	0.13998	838.743				947	0.129469	723.268
948	0.13866	824.18				948	0.141582	809.924				948	0.12729	768.949
949	0.138155	791.192				949	0.141388	821.598				949	0.122702	724.021
950	0.141368	818.264				950	0.139382	853.799				950	0.122551	705.533
951	0.141145	818.815				951	0.141899	860.05				951	0.130212	712.33
952	0.139057	844.824				952	0.141403	839.841				952	0.129962	765.593
953	0.141738	796.504				953	0.141475	819.194				953	0.128647	801.536
954	0.141638	854.097				954	0.139885	818.47				954	0.130457	748.664
955	0.141203	822.397				955	0.140878	874.359				955	0.129224	799.739
956	0.141215	831.685				956	0.138467	825.472				956	0.130211	803.823
957	0.139636	851.007				957	0.138368	781.077				957	0.132183	779.149
958	0.140131	819.936				958	0.140197	775.082				958	0.13363	794.244
959	0.13792	864.636				959	0.140538	870.748				959	0.133611	747.202
960	0.138927	807.536				960	0.140895	877.71				960	0.132612	835.504
961	0.139313	819.516				961	0.140323	833.918				961	0.132637	755.458
962	0.142577	849.713				962	0.141938	849.013				962	0.132665	808.132
963	0.142504	853.589				963	0.140492	809.092				963	0.13326	804.611
964	0.140895	820.587				964	0.140846	818.49				964	0.131734	768.606
965	0.138868	805.641				965	0.140276	855.944				965	0.130758	788.268
966	0.140622	827.044				966	0.141297	834.242				966	0.133169	741.096
967	0.138378	839.365				967	0.138032	844.313				967	0.1308	787.589
968	0.139412	823.536				968	0.138268	796.221				968	0.127664	733.154
969	0.140148	809.621				969	0.140508	819.538				969	0.130391	774.002
970	0.142927	835.078				970	0.142168	855.163				970	0.13119	737.747
971	0.142864	875.142				971	0.141271	835.675				971	0.129497	752.755
972	0.138647	856.931				972	0.141952	818.66				972	0.131841	761.022
973	0.131637	801.949				973	0.138854	803.811				973	0.130371	795.32
974	0.131552	763.481				974	0.137582	796.064				974	0.127716	794.637
975	0.136954	815.217				975	0.141261	846.273				975	0.131023	739.886
976	0.137992	811.273				976	0.140965	814.211				976	0.13059	771.237
977	0.137788	796.51				977	0.140228	804.738				977	0.130687	764.237
978	0.140576	798.987				978	0.137956	819.527				978	0.127213	771.062
979	0.134161	822.96				979	0.135913	766.665				979	0.127964	745.965
980	0.132731	781.238				980	0.141396	811.536				980	0.130305	779.674
981	0.139354	749.481				981	0.142073	917.387				981	0.128894	796.825
982	0.14092	807.01				982	0.140223	847.396				982	0.128821	726.065
983	0.141759	875.671				983	0.13864	852.384				983	0.13147	776.53
984	0.142369	832.955				984	0.141583	827.694				984	0.131155	760.292
985	0.141699	835.199				985	0.141879	815.868				985	0.131463	739.09
986	0.142493	798.599				986	0.141897	827.922				986	0.132574	750.253
987	0.139269	842.271				987	0.140796	822.665				987	0.131746	789.201
988	0.137577	843.904				988	0.142198	814.951				988	0.130516	760.609
989	0.129894	786.409				989	0.14144	841.669				989	0.131718	758.594
990	0.121574	744.356				990	0.139225	812.515				990	0.130579	745.472
991	0.122147	674.137				991	0.139519	804.553				991	0.129302	779.796
992	0.131614	720.244				992	0.136846	850.866				992	0.128725	759.143
993	0.131813	793.497				993	0.135869	785.55				993	0.132056	772.281
994	0.136192	763.575				994	0.141555	791.153				994	0.130025	738.614
995	0.1426	866.696				995	0.141622	815.029				995	0.130752	787.261
996	0.140272	855.521				996	0.141773	803.235				996	0.12917	769.629
997	0.133554	787.762				997	0.140242	820.802				997	0.129744	749.585
998	0.129517	732.596				998	0.139592	877.073				998	0.131115	777.324
999	0.145352	811.243				999	0.140939	852.876				999	0.128818	768.374
1000	0.148768	866				1000	0.138831	813.808				1000	0.12835	713.948
1001	0.149119	897.381				1001	0.135332	813.435				1001	0.128099	753.594
1002	0.146579	856.758				1002	0.140665	814.089				1002	0.128767	751.065
1003	0.148686	832.704				1003	0.140032	848.741				1003	0.128837	758.454
1004	0.148293	850.738				1004	0.138792	790				1004	0.129109	771.273
1005	0.147718	871.455				1005	0.140567	797.356				1005	0.131769	818.104
1006	0.146201	871.174				1006	0.138198	865.459				1006	0.13264	790.53
1007	0.145184	857.782				1007	0.140133	810.216				1007	0.131481	775.072
1008	0.145585	873.338				1008	0.13563	858.002				1008	0.129619	752.827
1009	0.142028	851.992				1009	0.138502	818.449				1009	0.133169	749.168
1010	0.142946	836.105				1010	0.132213	820.78				1010	0.132653	808.256
1011	0.145585	862.668				1011	0.136848	721.254				1011	0.133985	774.936
1012	0.14376	835.259				1012	0.137817	811.477				1012	0.132778	779.572
1013	0.147696	842.293				1013	0.140645	800.136				1013	0.133681	767.333
1014	0.146459	855.529				1014	0.140942	850.935				1014	0.133026	747.687
1015	0.145186	875.426				1015	0.138687	826.967				1015	0.133007	786.476
1016	0.139111	818.245				1016	0.139907	810.135				1016	0.131763	806.4
1017	0.14966	860.075				1017	0.138765	832.541				1017	0.125933	769.666
1018	0.149935	850.556				1018	0.139024	825.656				1018	0.120351	709.386
1019	0.147957	859.611				1019	0.140855	824.596				1019	0.115041	659.738
1020	0.149682	898.844				1020	0.14066	835.486				1020	0.11765	637.416
1021	0.149949	901.545				1021	0.140777	856.301				1021	0.119342	705.706
1022	0.150461	849.199				1022	0.140769	853.6				1022	0.125371	693.067
1023	0.148518	858.52				1023	0.13936	815.525				1023	0.128718	722.814
1024	0.145947	935.135				1024	0.140616	807.587				1024	0.129853	722.461
1025	0.139368	867.227				1025	0.140495	874.924				1025	0.126552	759.627
1026	0.141859	861.799				1026	0.136685	800.458				1026	0.127034	719.513
1027	0.137292	764.745				1027	0.140602	827.121				1027	0.130815	739.328
1028	0.140251	793.114				1028	0.141151	838.117				1028	0.131176	764.806
1029	0.151204	869.918				1029	0.140847	814.09				1029	0.132923	752.852
1030	0.150554	918.686				1030	0.140522	839.527				1030	0.13328	805.292
1031	0.151854	903.43				1031	0.139417	846.223				1031	0.132925	773.398
1032	0.149542	881.856				1032	0.140509	824.654				1032	0.130975	818.891
1033	0.149862	863.859				1033	0.137406	790.963				1033	0.133179	756.491
1034	0.148758	904.919				1034	0.141309	770.014				1034	0.132528	759.284
1035	0.152882	931.756				1035	0.139622	823.895				1035	0.132778	762.743
1036	0.150597	906.805				1036	0.138775	824.945				1036	0.1281	761.583
1037	0.151055	872.358				1037	0.140417	805.652				1037	0.123955	732.859
1038	0.150621	897.564				1038	0.14081	875.985				1038	0.122355	688.497
1039	0.152121	881.519				1039	0.140333	814.737				1039	0.11421	677.9
1040	0.149337	901.573				1040	0.138384	798.361				1040	0.118533	649.29
1041	0.150693	893.265				1041	0.137903	838.097				1041	0.116292	664.81
1042	0.147354	894.708				1042	0.140704	856.926				1042	0.124798	707.28
1043	0.145832	865.191				1043	0.137376	849.13				1043	0.126935	747.828
1044	0.147836	904.334				1044	0.141228	807.377				1044	0.128182	737.552
1045	0.149633	873.378				1045	0.139587	812.489				1045	0.126124	730.858
1046	0.147491	874.976				1046	0.141242	873.127				1046	0.125333	723.173
1047	0.143871	864.79				1047	0.140603	833.864				1047	0.128769	719.42
1048	0.151186	863.586				1048	0.138422	821.867				1048	0.128405	778.536
1049	0.149341	903.917				1049	0.140682	764.125				1049	0.13002	729.863
1050	0.148807	844.239				1050	0.140109	795.859				1050	0.131021	743.807
1051	0.148699	890.854				1051	0.134655	775.117				1051	0.134467	779.426
1052	0.144499	882.932				1052	0.132667	810.847				1052	0.13378	785.38
1053	0.139502	853.535				1053	0.127349	765.406				1053	0.13572	785.502
1054	0.13738	769.467				1054	0.126201	766.475				1054	0.135039	826.329
1055	0.142021	758.633				1055	0.124665	703.952				1055	0.135697	856.889
1056	0.14563	840.927				1056	0.125964	722.733				1056	0.133784	789.34
1057	0.148879	880.757				1057	0.134986	769.629				1057	0.130457	740.427
1058	0.142861	897.295				1058	0.131444	795.419				1058	0.13442	775.53
1059	0.138639	840.377				1059	0.140663	821.771				1059	0.135978	845.033
1060	0.146322	817.214				1060	0.141777	827.91				1060	0.135024	778.998
1061	0.144006	853.75				1061	0.141167	819.958				1061	0.135251	782.616
1062	0.147233	909.705				1062	0.141173	855.85				1062	0.134909	762.752
1063	0.147792	843.904				1063	0.141379	860.759				1063	0.136383	788.693
1064	0.143643	873.508				1064	0.141422	786.418				1064	0.135371	837.29
1065	0.146015	850.815				1065	0.14147	817.42				1065	0.135139	840.702
1066	0.138862	817.746				1066	0.141834	819.937				1066	0.134331	793.502
1067	0.131863	789.596				1067	0.141825	845.188				1067	0.136457	810.11
1068	0.121682	767.814				1068	0.140819	821.901				1068	0.136678	813.436
1069	0.112574	679.716				1069	0.141482	839.036				1069	0.136173	793.546
1070	0.128982	636.045				1070	0.138707	883.511				1070	0.135092	818.212
1071	0.123968	755.673				1071	0.13458	753.224				1071	0.135047	802.883
1072	0.122989	722.561				1072	0.13188	769.373				1072	0.134987	799.719
1073	0.123865	691.642				1073	0.139649	816.013				1073	0.134043	765.162
1074	0.117001	656.055				1074	0.138174	811.744				1074	0.132655	795.645
1075	0.119225	691.077				1075	0.141841	822.189				1075	0.128282	779.657
1076	0.119128	709.297				1076	0.141672	806.749				1076	0.134173	757.624
1077	0.139813	750.008				1077	0.14149	830.165				1077	0.13418	848.78
1078	0.14925	855.983				1078	0.141369	855.331				1078	0.133665	799.557
1079	0.149819	864.742				1079	0.139891	863.173				1079	0.134466	792.123
1080	0.149322	918.996				1080	0.141697	835.143				1080	0.132454	811.979
1081	0.148668	897.805				1081	0.141945	809.517				1081	0.134527	770.881
1082	0.146141	855.919				1082	0.139918	840.643				1082	0.134269	751.973
1083	0.147662	877.123				1083	0.142396	826.745				1083	0.135113	757.874
1084	0.149799	860.378				1084	0.14179	866.593				1084	0.134743	788.298
1085	0.148637	879.009				1085	0.141609	841.699				1085	0.134623	776.085
1086	0.145425	876.878				1086	0.14185	838.073				1086	0.132724	788.546
1087	0.139847	834.997				1087	0.140397	874.085				1087	0.133112	831.808
1088	0.144347	866.786				1088	0.141607	827.547				1088	0.132851	799.432
1089	0.146678	909.265				1089	0.139556	846.828				1089	0.134549	783.519
1090	0.145681	891.14				1090	0.136637	808.531				1090	0.131686	752.92
1091	0.149061	855.633				1091	0.140833	766.522				1091	0.134382	790.71
1092	0.148654	855.478				1092	0.136756	823.469				1092	0.134211	798.787
1093	0.147558	889.483				1093	0.136238	839.769				1093	0.134078	778.327
1094	0.141962	884.754				1094	0.133324	784.455				1094	0.134357	781.227
1095	0.137909	823.263				1095	0.139684	791.983				1095	0.133801	795.547
1096	0.143287	833.876				1096	0.136676	810.395				1096	0.131869	762.963
1097	0.148235	855.654				1097	0.132965	796.558				1097	0.132371	749.774
1098	0.150064	890.895				1098	0.136974	811.18				1098	0.13522	776.106
1099	0.149537	877.957				1099	0.135366	780.9				1099	0.134929	815.287
1100	0.149944	907.065				1100	0.131783	737.364				1100	0.134939	818.177
1101	0.150472	845.309				1101	0.135541	798.084				1101	0.133469	783.878
1102	0.148345	856.392				1102	0.13618	838.75				1102	0.135086	746.822
1103	0.152366	875.804				1103	0.140231	827.255				1103	0.133571	816.356
1104	0.153737	947.183				1104	0.141453	824.853				1104	0.133549	826.98
1105	0.156079	903.721				1105	0.141201	832.058				1105	0.131914	765.408
1106	0.151719	927.8				1106	0.139406	833.153				1106	0.128164	754.418
1107	0.157321	918.136				1107	0.142621	852.821				1107	0.121957	713.079
1108	0.156641	962.199				1108	0.142124	829.881				1108	0.120175	695.477
1109	0.149746	942.545				1109	0.142373	809.946				1109	0.125644	678.038
1110	0.150269	886.583				1110	0.141287	820.136				1110	0.125375	791.063
1111	0.148414	888.551				1111	0.142352	866.214				1111	0.128849	753.013
1112	0.147643	879.987				1112	0.140897	851.042				1112	0.128474	736.987
1113	0.139924	884.591				1113	0.139904	876.596				1113	0.132202	774.04
1114	0.135181	791.96				1114	0.138868	808.013				1114	0.133604	804.405
1115	0.135208	790.411				1115	0.139639	787.148				1115	0.135813	801.089
1116	0.141336	762.493				1116	0.142603	836.148				1116	0.135818	787.579
1117	0.142106	815.259				1117	0.140741	845.142				1117	0.135637	814.188
1118	0.143571	845.552				1118	0.137866	856.495				1118	0.133302	796.085
1119	0.142545	828.015				1119	0.137655	808.942				1119	0.132492	826.582
1120	0.150747	875.579				1120	0.138498	803.382				1120	0.12738	758.198
1121	0.148506	896.707				1121	0.137699	769.808				1121	0.124167	724.235
1122	0.150342	907.708				1122	0.138938	818.681				1122	0.129167	696.219
1123	0.154736	892.75				1123	0.138291	817.303				1123	0.13444	767.171
1124	0.154872	936.054				1124	0.139002	801.677				1124	0.134415	768.104
1125	0.154962	914.042				1125	0.137072	820.073				1125	0.132421	777.154
1126	0.151086	885.716				1126	0.1347	804.27				1126	0.132849	803.827
1127	0.151001	937.813				1127	0.13278	792.784				1127	0.133537	799.386
1128	0.146077	916.27				1128	0.135456	836.06				1128	0.13396	788.468
1129	0.156048	854.823				1129	0.134653	775.833				1129	0.132507	786.756
1130	0.158395	905.486				1130	0.139146	780.021				1130	0.130905	785.359
1131	0.160088	942.136				1131	0.139499	814.278				1131	0.127394	762.574
1132	0.160487	962.681				1132	0.139868	835.044				1132	0.132997	772.525
1133	0.161104	978.337				1133	0.138419	868.919				1133	0.134902	796.983
1134	0.159862	965.017				1134	0.139238	790.482				1134	0.134477	764.875
1135	0.157862	896.464				1135	0.140316	843.975				1135	0.128242	811.34
1136	0.156975	892.984				1136	0.139924	818.61				1136	0.129107	722.707
1137	0.160184	940.618				1137	0.141004	843.166				1137	0.125308	742.908
1138	0.160446	998.406				1138	0.136938	822.506				1138	0.129525	718.91
1139	0.158705	960.662				1139	0.14056	846.32				1139	0.130357	774.678
1140	0.156454	957.379				1140	0.141304	800.644				1140	0.129546	745.963
1141	0.153503	963.752				1141	0.139246	820.002				1141	0.128845	742.602
1142	0.155521	924.489				1142	0.140651	835.687				1142	0.134326	766.904
1143	0.15555	940.732				1143	0.13885	836.338				1143	0.135056	747.931
1144	0.155552	916.084				1144	0.137139	811.366				1144	0.133703	805.671
1145	0.150665	905.556				1145	0.134682	771.848				1145	0.135124	753.288
1146	0.150516	913.722				1146	0.135991	760.685				1146	0.135295	823.247
1147	0.146767	890.115				1147	0.135922	784.782				1147	0.134712	790.963
1148	0.148024	897.409				1148	0.137677	815.681				1148	0.133051	783.373
1149	0.151628	881.706				1149	0.135745	852.494				1149	0.134475	758.154
1150	0.151966	892.741				1150	0.132605	809.861				1150	0.13554	774.781
1151	0.145582	868.79				1151	0.128617	786.253				1151	0.134103	808.508
1152	0.146288	872.566				1152	0.13088	769.258				1152	0.133374	793.112
1153	0.143898	882.161				1153	0.123431	727.915				1153	0.133447	788.524
1154	0.142965	823.891				1154	0.125799	689.726				1154	0.134289	771.858
1155	0.147305	853.897				1155	0.125322	729.766				1155	0.134478	796.882
1156	0.146912	871.4				1156	0.129605	758.456				1156	0.13379	862.034
1157	0.147356	840.993				1157	0.131996	734.003				1157	0.133631	779.591
1158	0.148528	858.514				1158	0.128194	775.263				1158	0.136239	820.869
1159	0.151081	898.817				1159	0.129524	757.919				1159	0.135365	808.798
1160	0.153314	926.805				1160	0.133544	801.579				1160	0.135568	796.173
1161	0.152494	901.388				1161	0.135937	780.016				1161	0.135404	792.336
1162	0.148444	900.536				1162	0.136575	809.622				1162	0.136306	871.613
1163	0.152833	900.718				1163	0.136758	796.205				1163	0.135891	783.338
1164	0.147525	897.561				1164	0.134909	820.22				1164	0.135829	805.961
1165	0.148732	898.066				1165	0.133043	837.051				1165	0.135926	806.11
1166	0.149146	900.9				1166	0.133326	786.191				1166	0.134951	785.785
1167	0.143875	857.165				1167	0.13279	787.814				1167	0.130061	817.168
1168	0.150644	826.815				1168	0.133405	786.311				1168	0.132932	794.114
1169	0.149848	876.066				1169	0.132565	792.119				1169	0.13216	782.533
1170	0.146347	852.141				1170	0.132008	767.681				1170	0.133587	739.691
1171	0.151594	908.585				1171	0.129156	764.916				1171	0.135508	765.498
1172	0.15128	889.917				1172	0.131234	823.636				1172	0.13264	799.919
1173	0.152779	868.038				1173	0.131786	755.958				1173	0.135344	823.162
1174	0.152062	908.546				1174	0.128639	762.532				1174	0.132745	811.86
1175	0.152111	874.46				1175	0.129164	760.095				1175	0.135744	742.429
1176	0.157199	928.522				1176	0.128749	782.71				1176	0.1346	786.64
1177	0.154428	928.357				1177	0.129233	777.62				1177	0.136096	779.628
1178	0.147185	931.301				1178	0.127622	763.49				1178	0.134113	820.598
1179	0.140808	820.814				1179	0.128623	759.298				1179	0.135242	776.56
1180	0.142691	803.494				1180	0.128764	762.838				1180	0.133652	812.84
1181	0.134255	809.2				1181	0.129364	733.354				1181	0.131668	760.357
1182	0.134712	815.157				1182	0.12828	789.845				1182	0.132632	757.42
1183	0.135294	765.531				1183	0.129983	742.489				1183	0.131239	764.55
1184	0.135057	784.534				1184	0.132145	781.673				1184	0.132591	811.165
1185	0.145039	795.617				1185	0.133448	758.02				1185	0.134016	830.38
1186	0.14046	876.636				1186	0.131901	802.821				1186	0.133485	806.376
1187	0.140168	859.003				1187	0.130149	780.019				1187	0.134562	779.422
1188	0.142146	837.166				1188	0.130542	730.465				1188	0.134789	757.924
1189	0.141189	847.947				1189	0.1264	756.756				1189	0.135434	813.729
1190	0.14045	849.66				1190	0.129388	768.055				1190	0.133603	782.464
1191	0.14217	809.405				1191	0.137242	768.308				1191	0.133448	828.922
1192	0.142023	816.617				1192	0.137245	810.804				1192	0.125802	781.235
1193	0.144325	853.193				1193	0.134974	831.918				1193	0.126895	729.416
1194	0.14586	867.61				1194	0.138882	776.315				1194	0.138123	762.673
1195	0.147278	856.972				1195	0.139299	833.427				1195	0.138936	799.819
1196	0.14188	805.821				1196	0.139472	804.417				1196	0.137485	837.81
1197	0.141787	844.579				1197	0.137981	865.337				1197	0.134402	790.104
1198	0.144834	868.598				1198	0.138817	779.607				1198	0.13755	802.62
1199	0.148037	896.942				1199	0.13917	806.078				1199	0.137762	806.967
1200	0.147836	868.751				1200	0.138488	821.153				1200	0.138017	795.85
1201	0.151066	928.048				1201	0.139313	789.624				1201	0.139045	846.544
1202	0.149679	893.592				1202	0.139935	805.794				1202	0.137402	849.81
1203	0.143895	852.962				1203	0.139868	856.735				1203	0.136332	817.412
1204	0.139161	834.718				1204	0.139977	821.604				1204	0.138177	795.404
1205	0.136847	803.94				1205	0.135483	806.769				1205	0.138118	786.09
1206	0.135452	768.81				1206	0.137228	800.207				1206	0.13784	818.819
1207	0.134083	811.452				1207	0.128305	800.904				1207	0.138666	801.519
1208	0.138422	807.377				1208	0.136479	799.155				1208	0.135495	799.205
1209	0.137145	840.716				1209	0.137744	845.228				1209	0.130971	805.561
1210	0.142366	834.566				1210	0.134727	798.722				1210	0.129435	773.188
1211	0.144841	825.942				1211	0.134656	798.808				1211	0.132451	734.376
1212	0.146705	875.897				1212	0.136031	782.403				1212	0.131195	745.341
1213	0.146861	838.685				1213	0.134846	802.205				1213	0.131555	765.367
1214	0.145727	869.304				1214	0.134269	785.432				1214	0.136201	758.418
1215	0.146985	879.009				1215	0.133351	809.982				1215	0.135487	781.368
1216	0.14284	848.082				1216	0.133051	778.729				1216	0.133757	796.004
1217	0.146187	889.4				1217	0.135023	828.803				1217	0.135365	776.558
1218	0.148038	876.816				1218	0.141925	777.816				1218	0.134592	811.932
1219	0.15119	918.814				1219	0.142454	840.397				1219	0.13267	776.767
1220	0.147773	874.866				1220	0.142655	819.78				1220	0.134055	774.343
1221	0.154065	914.753				1221	0.141958	822.768				1221	0.133625	819.556
1222	0.152295	912.338				1222	0.144482	836.96				1222	0.134831	819.92
1223	0.154044	928.775				1223	0.144304	830.543				1223	0.134561	796.819
1224	0.155335	893.615				1224	0.144032	838.377				1224	0.132353	743.364
1225	0.156209	970.583				1225	0.142596	873.114				1225	0.134379	767.132
1226	0.155296	914.27				1226	0.140869	835.923				1226	0.133687	811.439
1227	0.155015	932.834				1227	0.144094	834.201				1227	0.13408	780.318
1228	0.152941	935.377				1228	0.143604	825.223				1228	0.135157	754.039
1229	0.150382	894.426				1229	0.144389	865.217				1229	0.133559	774.532
1230	0.148531	860.005				1230	0.145569	880.51				1230	0.132695	778.047
1231	0.149218	884.492				1231	0.145727	863.614				1231	0.132608	779.076
1232	0.138013	854.594				1232	0.144534	859.14				1232	0.135571	790.713
1233	0.133773	777.973				1233	0.145548	855.64				1233	0.133364	801.984
1234	0.121929	719.836				1234	0.145763	866.252				1234	0.133595	787.737
1235	0.11542	652.934				1235	0.145444	877.512				1235	0.132155	772.509
1236	0.103661	626.668				1236	0.145505	878.736				1236	0.129613	773.754
1237	0.101331	605.261				1237	0.14136	818.03				1237	0.132753	763.1
1238	0.105197	554.571				1238	0.138612	817.65				1238	0.13006	788.943
1239	0.104633	598.569				1239	0.132975	789.459				1239	0.132149	746.46
1240	0.105682	597.74				1240	0.13449	778.507				1240	0.134725	789.262
1241	0.100452	560.224				1241	0.136608	772.241				1241	0.136006	844.249
1242	0.0938535	538.809				1242	0.145424	834.505				1242	0.13287	771.565
1243	0.0938454	513.545				1243	0.142896	886.809				1243	0.134335	785.754
1244	0.0876845	529.577				1244	0.145523	844.266				1244	0.135042	828.003
1245	0.0907127	532.486				1245	0.145318	881.464				1245	0.133395	783.832
1246	0.0961793	578.22				1246	0.145642	868.394				1246	0.132268	822.2
1247	0.0925167	503.25				1247	0.145513	908.457				1247	0.136863	779.158
1248	0.0860818	525.469				1248	0.145951	867.719				1248	0.13399	831.968
1249	0.0837168	479.524				1249	0.14596	842.289				1249	0.136343	777.955
1250	0.0856876	451.965				1250	0.142275	856.07				1250	0.134672	769.692
1251	0.0807895	455.755				1251	0.146697	861.538				1251	0.135772	800.72
1252	0.081036	411.874				1252	0.146361	833.77				1252	0.133366	774.05
1253	0.0925568	458.253				1253	0.145489	881.985				1253	0.135092	774.745
1254	0.0903603	532.491				1254	0.144146	855.821				1254	0.135005	776.464
1255	0.0868877	493.485				1255	0.144151	872.448				1255	0.134644	834.304
1256	0.0864843	463.349				1256	0.144134	876.865				1256	0.13305	779.557
1257	0.0854378	483.874				1257	0.145653	850.324				1257	0.134897	772.803
1258	0.0818836	452.903				1258	0.146684	866.715				1258	0.134886	801.042
1259	0.0859311	449.439				1259	0.146107	876.123				1259	0.134965	757.015
1260	0.092473	547.437				1260	0.145155	857.223				1260	0.134302	807.722
1261	0.092699	529.911				1261	0.144578	834.796				1261	0.134954	819.12
1262	0.0846216	507.016				1262	0.144712	855.018				1262	0.133575	769.992
1263	0.0991103	475.088				1263	0.146389	864.676				1263	0.13393	738.546
1264	0.101437	558.449				1264	0.146403	848.483				1264	0.132178	790.2
1265	0.100702	564.229				1265	0.14512	865.211				1265	0.13332	854.682
1266	0.10122	561.684				1266	0.141965	866.504				1266	0.13376	771.479
1267	0.105268	589.649				1267	0.142733	805.68				1267	0.134838	857.255
1268	0.111067	632.79				1268	0.146322	852.512				1268	0.13489	781.811
1269	0.105184	656.569				1269	0.146499	842.173				1269	0.134796	751.002
1270	0.103447	578.292				1270	0.144803	901.063				1270	0.134662	809.75
1271	0.111676	604.128				1271	0.144633	830.446				1271	0.133968	840.563
1272	0.106625	623.461				1272	0.144739	851.644				1272	0.134396	778.757
1273	0.111567	617.402				1273	0.140696	848.374				1273	0.132772	806.89
1274	0.111061	606.023				1274	0.146176	840.146				1274	0.132439	798.439
1275	0.110185	626.005				1275	0.143668	841.874				1275	0.134913	751.735
1276	0.107162	609.4				1276	0.143837	853.962				1276	0.133503	786.126
1277	0.0981694	614.86				1277	0.142856	871.341				1277	0.134904	792.269
1278	0.104606	574.074				1278	0.141997	810.131				1278	0.133489	786.769
1279	0.0977504	591.677				1279	0.145207	820.689				1279	0.133137	775.414
1280	0.109859	534.201				1280	0.141938	851.143				1280	0.130437	768.411
1281	0.106485	617.63				1281	0.144118	827.245				1281	0.129236	768.033
1282	0.0993047	604.91				1282	0.142208	833.428				1282	0.130373	722.319
1283	0.0948236	544.031				1283	0.144563	856.877				1283	0.12892	781.451
1284	0.0925025	486.119				1284	0.140266	836.149				1284	0.134735	724.215
1285	0.109235	565.936				1285	0.139152	801.731				1285	0.129786	787.262
1286	0.116335	651.033				1286	0.145413	817.618				1286	0.130165	799.67
1287	0.113564	640.386				1287	0.140118	845.153				1287	0.129566	795.678
1288	0.109496	638.359				1288	0.136045	824.921				1288	0.122377	725.05
1289	0.112394	589.859				1289	0.142906	863.387				1289	0.123125	712.991
1290	0.115378	598.493				1290	0.142969	852.632				1290	0.125983	716.002
1291	0.113114	703.338				1291	0.143261	840.263				1291	0.130111	773.14
1292	0.111357	632.586				1292	0.144337	828.962				1292	0.127273	755.042
1293	0.121639	688.205				1293	0.14182	826.453				1293	0.132908	755.979
1294	0.11992	699.114				1294	0.133488	844.017				1294	0.13212	786.963
1295	0.115511	705.565				1295	0.138622	770.046				1295	0.133974	758.284
1296	0.117318	661.639				1296	0.138361	798.318				1296	0.13318	832.601
1297	0.11614	668.137				1297	0.141848	783.504				1297	0.131105	768.834
1298	0.11813	678.742				1298	0.145259	865.225				1298	0.131718	765.733
1299	0.125	704.629				1299	0.143337	846.604				1299	0.132334	760.116
1300	0.12128	731.103				1300	0.144757	876.051				1300	0.130386	760.798
1301	0.118862	695.302				1301	0.144751	872.391				1301	0.133792	787.172
1302	0.117401	686.868				1302	0.143143	845.252				1302	0.134821	769.592
1303	0.114613	665.864				1303	0.142668	830.621				1303	0.134687	812.863
1304	0.116804	663.705				1304	0.144926	839.456				1304	0.134561	799.617
1305	0.120191	711.917				1305	0.144883	880.376				1305	0.134682	769.268
1306	0.125681	720.067				1306	0.144703	857.725				1306	0.133619	764.121
1307	0.125249	718.687				1307	0.143434	840.01				1307	0.134275	826.509
1308	0.12232	751.268				1308	0.144943	811.021				1308	0.131017	782.262
1309	0.124292	699.051				1309	0.142606	863.956				1309	0.135051	753.542
1310	0.12425	759.613				1310	0.14145	857.887				1310	0.133869	778.97
1311	0.118534	710.886				1311	0.144584	795.923				1311	0.131926	751.311
1312	0.122282	692.193				1312	0.145218	860.997				1312	0.128816	761.517
1313	0.124424	719.341				1313	0.145186	873.258				1313	0.128951	737.022
1314	0.125368	713.672				1314	0.144188	814.912				1314	0.130825	806.282
1315	0.124815	796.308				1315	0.145362	900.889				1315	0.13239	786.631
1316	0.126272	741.047				1316	0.144398	863.984				1316	0.133793	778.895
1317	0.125294	717.095				1317	0.144772	839.582				1317	0.132883	820.181
1318	0.123948	756.41				1318	0.143722	883.284				1318	0.132823	771.545
1319	0.125869	775.71				1319	0.145548	822.709				1319	0.129839	780.591
1320	0.12471	746.149				1320	0.145105	882.589				1320	0.133276	800.517
1321	0.127121	712.392				1321	0.14487	894.395				1321	0.132739	780.373
1322	0.124991	738.815				1322	0.145554	882.682				1322	0.133211	798.546
1323	0.126277	712.85				1323	0.144605	867.366				1323	0.130426	808.564
1324	0.121264	736.725				1324	0.145081	846.758				1324	0.134188	746.083
1325	0.11911	718.624				1325	0.140934	837.157				1325	0.132591	784.366
1326	0.12102	683.535				1326	0.139337	889.286				1326	0.135792	791.798
1327	0.122987	740.023				1327	0.140514	812.623				1327	0.135269	806.996
1328	0.12338	703.318				1328	0.142827	824.135				1328	0.135173	775.28
1329	0.123422	736.467				1329	0.145401	851.208				1329	0.131359	795.068
1330	0.122352	754.466				1330	0.143115	840.633				1330	0.137148	779.067
1331	0.123749	731.557				1331	0.139192	862.411				1331	0.134926	809.021
1332	0.122018	680.301				1332	0.145652	814.59				1332	0.133929	736.629
1333	0.123544	732.651				1333	0.145413	873.836				1333	0.135774	782.633
1334	0.123149	720.496				1334	0.144992	863.638				1334	0.137388	769.757
1335	0.123202	735.434				1335	0.145223	831.798				1335	0.135881	822.915
1336	0.123045	754.216				1336	0.145767	860.647				1336	0.13479	768.62
1337	0.12437	683.837				1337	0.145306	873.716				1337	0.133174	794.873
1338	0.120768	712.86				1338	0.145039	867.887				1338	0.13867	796.507
1339	0.118458	711.704				1339	0.145407	861.565				1339	0.137409	860.37
1340	0.116114	670.933				1340	0.145776	851.863				1340	0.138828	821.084
1341	0.113866	670.07				1341	0.145426	842.054				1341	0.139376	795.428
1342	0.111393	627.095				1342	0.14509	878.358				1342	0.134889	793.826
1343	0.106225	643.046				1343	0.145112	864.597				1343	0.135669	791.94
1344	0.104183	593.005				1344	0.143576	848.111				1344	0.140354	861.938
1345	0.114296	630.174				1345	0.138613	860.682				1345	0.14052	805.279
1346	0.115961	690.567				1346	0.137602	779.427				1346	0.140867	841.171
1347	0.112732	702.844				1347	0.142815	862.096				1347	0.140292	865.507
1348	0.114719	644.207				1348	0.140683	837.987				1348	0.139564	819.469
1349	0.113689	659.295				1349	0.14532	849.518				1349	0.140851	878.919
1350	0.113603	657.344				1350	0.144947	848.756				1350	0.140255	833.847
1351	0.112409	656.833				1351	0.144896	832.534				1351	0.141763	837.996
1352	0.113857	621.721				1352	0.143871	824.687				1352	0.141159	861.959
1353	0.114021	647.477				1353	0.142531	879.093				1353	0.143297	860.164
1354	0.112409	646.487				1354	0.14325	867.528				1354	0.145814	900.961
1355	0.115351	693.239				1355	0.145079	834.057				1355	0.142231	860.711
1356	0.114685	678.318				1356	0.143908	837.585				1356	0.145459	837.786
1357	0.11509	683.065				1357	0.144774	805.028				1357	0.144053	844.493
1358	0.113411	669.9				1358	0.144783	831.684				1358	0.144663	866.447
1359	0.111824	656.828				1359	0.143407	892.099				1359	0.142774	880.655
1360	0.11663	669.115				1360	0.142538	876.167				1360	0.142428	851.338
1361	0.112927	657.85				1361	0.142089	870.537				1361	0.14228	892.244
1362	0.114715	663.939				1362	0.142504	859.302				1362	0.139281	789.43
1363	0.117023	705.395				1363	0.144706	793.082				1363	0.140207	802.854
1364	0.115216	670.974				1364	0.144287	861.962				1364	0.143915	861.229
1365	0.115662	668.7				1365	0.144464	874.03				1365	0.140656	841.805
1366	0.113065	655.562				1366	0.143646	847.457				1366	0.139941	841.48
1367	0.114703	648.315				1367	0.143441	829.664				1367	0.140948	859.418
1368	0.112091	676.554				1368	0.144372	815.326				1368	0.141868	819.881
1369	0.112196	654.733				1369	0.144823	838.907				1369	0.137633	807.062
1370	0.11245	674.7				1370	0.144313	901.562				1370	0.136609	846.042
1371	0.112686	647.667				1371	0.144293	865.722				1371	0.136952	803.794
1372	0.11074	651.712				1372	0.144608	842.244				1372	0.139901	808.376
1373	0.110674	619.005				1373	0.144493	825.571				1373	0.138966	810.888
1374	0.111999	674.212				1374	0.144571	855.907				1374	0.140555	812.723
1375	0.111864	669.304				1375	0.143148	865.572				1375	0.139685	830.609
1376	0.113134	632.217				1376	0.13946	826.908				1376	0.140122	806.861
1377	0.11216	653.167				1377	0.14174	811.741				1377	0.141511	845.445
1378	0.109321	634.249				1378	0.139746	799.892				1378	0.138278	827.073
1379	0.111454	676.211				1379	0.141753	901.919				1379	0.137697	779.376
1380	0.112389	650.598				1380	0.142212	861.719				1380	0.140993	861.681
1381	0.110491	672.017				1381	0.142566	838.456				1381	0.140956	852.591
1382	0.110467	632.937				1382	0.141953	863.929				1382	0.13826	813.316
1383	0.109646	628.525				1383	0.142916	836.217				1383	0.141195	799.806
1384	0.105042	653.221				1384	0.142514	821.703				1384	0.140961	795.266
1385	0.109868	592.754				1385	0.135126	868.12				1385	0.140705	828.457
1386	0.112356	645.791				1386	0.132728	757.311				1386	0.14122	833.213
1387	0.111429	648.067				1387	0.130643	756.928				1387	0.137415	862.393
1388	0.112355	648.997				1388	0.122841	742.608				1388	0.13904	831.074
1389	0.112905	699.161				1389	0.118222	697.866				1389	0.140987	823.101
1390	0.111883	674.621				1390	0.119265	661.023				1390	0.140884	835.269
1391	0.1114	652.306				1391	0.12141	711.524				1391	0.14142	835.478
1392	0.112981	667.439				1392	0.117733	733.465				1392	0.140014	846.813
1393	0.11183	654.131				1393	0.113211	663.227				1393	0.140977	795.975
1394	0.112257	676.49				1394	0.116495	643.015				1394	0.1415	813.164
1395	0.113008	658.371				1395	0.129976	711.333				1395	0.141322	842.223
1396	0.113206	626.201				1396	0.135507	798.184				1396	0.140697	809.761
1397	0.112738	643.204				1397	0.141528	791.388				1397	0.140488	824.299
1398	0.11323	651.739				1398	0.142174	825.862				1398	0.140264	819.73
1399	0.112371	638.458				1399	0.143501	837.162				1399	0.138869	812.019
1400	0.111959	662.691				1400	0.141598	813.016				1400	0.138394	842.234
1401	0.112972	659.33				1401	0.14107	830.891				1401	0.137879	816.332
1402	0.11144	636.497				1402	0.143965	809.11				1402	0.136308	808.46
1403	0.109774	640.573				1403	0.143943	893.111				1403	0.135245	801.939
1404	0.107566	645.609				1404	0.143866	823.781				1404	0.13629	786.092
1405	0.106357	631.673				1405	0.143735	811.602				1405	0.137322	797.356
1406	0.111777	643.676				1406	0.144367	873.069				1406	0.13823	845.969
1407	0.114316	640.844				1407	0.138414	859.144				1407	0.139997	833.294
1408	0.113235	640.123				1408	0.135867	798.818				1408	0.141538	844.876
1409	0.113514	628.669				1409	0.133012	784.964				1409	0.13816	789.353
1410	0.111987	667.789				1410	0.122818	792.142				1410	0.142647	791.041
1411	0.1145	666.98				1411	0.126249	723.972				1411	0.142508	855.182
1412	0.110731	656.13				1412	0.138679	773.16				1412	0.140446	880.036
1413	0.109931	682.038				1413	0.143944	829.754				1413	0.141722	794.785
1414	0.109312	618.371				1414	0.144186	847.064				1414	0.140494	831.053
1415	0.105744	617.943				1415	0.143174	901.285				1415	0.140593	788.137
1416	0.11516	646.231				1416	0.141299	822.218				1416	0.13976	828.859
1417	0.115141	660.457				1417	0.142367	854.889				1417	0.137325	821.095
1418	0.111363	660.486				1418	0.1437	824.468				1418	0.141214	819.373
1419	0.10677	621.031				1419	0.14328	872.403				1419	0.138215	866.095
1420	0.108101	631.087				1420	0.145618	846.371				1420	0.138045	798.581
1421	0.107559	623.606				1421	0.145097	891.704				1421	0.142086	813.503
1422	0.111933	608.342				1422	0.142694	856.301				1422	0.141325	845.412
1423	0.108065	635.63				1423	0.143224	823.867				1423	0.140798	840.956
1424	0.113523	591.261				1424	0.142365	858.477				1424	0.136356	791.009
1425	0.115566	682.415				1425	0.139194	846.658				1425	0.129812	772.478
1426	0.116054	699.538				1426	0.143917	797.689				1426	0.140525	826.116
1427	0.116956	692.467				1427	0.14411	887.051				1427	0.141644	761.67
1428	0.115407	683.34				1428	0.143606	849.108				1428	0.142739	864.405
1429	0.115957	645.803				1429	0.144826	864.298				1429	0.142479	861.105
1430	0.116928	691.355				1430	0.144093	923.995				1430	0.140412	834.714
1431	0.113748	684.028				1431	0.14536	857.864				1431	0.142172	842.485
1432	0.11287	646.078				1432	0.14505	846.911				1432	0.142332	798.877
1433	0.117892	658.478				1433	0.143067	859.946				1433	0.142612	787.985
1434	0.117597	709.332				1434	0.145007	823.413				1434	0.142577	875.272
1435	0.117231	672.206				1435	0.145348	848.954				1435	0.14314	872.314
1436	0.121235	720.256				1436	0.145165	853.353				1436	0.14141	898.798
1437	0.121625	706.255				1437	0.141636	845.415				1437	0.140262	831.002
1438	0.121279	740.644				1438	0.14312	821.789				1438	0.140841	785.673
1439	0.122545	745.494				1439	0.145637	848.813				1439	0.143167	833.076
1440	0.121388	685.479				1440	0.144716	858.41				1440	0.143112	879.47
1441	0.119821	687.024				1441	0.143906	862.062				1441	0.142811	843.39
1442	0.123047	729.852				1442	0.143506	855.73				1442	0.140463	843.832
1443	0.121118	716.883				1443	0.145547	870.101				1443	0.143283	813.261
1444	0.117949	672.032				1444	0.145113	907.28				1444	0.142685	815.893
1445	0.122263	697.105				1445	0.142669	842.957				1445	0.14092	949.073
1446	0.119627	741.016				1446	0.143724	851.209				1446	0.141406	832.79
1447	0.117436	689.021				1447	0.143623	841.033				1447	0.141733	829.624
1448	0.118035	659.704				1448	0.142797	833.939				1448	0.141006	830.574
1449	0.120971	709.461				1449	0.14138	807.528				1449	0.142017	825.296
1450	0.122344	741.556				1450	0.145685	846.75				1450	0.139853	843.901
1451	0.121798	735.255				1451	0.146009	842.026				1451	0.139515	783.564
1452	0.11962	698.183				1452	0.142892	861.543				1452	0.142726	822.661
1453	0.11963	658.028				1453	0.145822	895.871				1453	0.142249	826.361
1454	0.12177	684.162				1454	0.145478	864.069				1454	0.142148	851.587
1455	0.121269	724.279				1455	0.144085	880.986				1455	0.141905	892.195
1456	0.121582	719.212				1456	0.139641	848.502				1456	0.141901	883.498
1457	0.120571	733.937				1457	0.136919	806.527				1457	0.139894	849.637
1458	0.117457	711.953				1458	0.144199	796.322				1458	0.137846	830.066
1459	0.112269	656.92				1459	0.142888	846.27				1459	0.141691	853.376
1460	0.110117	674.806				1460	0.142594	840.953				1460	0.139545	831.511
1461	0.113391	636.57				1461	0.140039	864.862				1461	0.140315	852.922
1462	0.1141	638.43				1462	0.139484	851.376				1462	0.137094	808.004
1463	0.10752	664.689				1463	0.137354	794.918				1463	0.130875	760.813
1464	0.109141	621.985				1464	0.135066	808.809				1464	0.133947	789.35
1465	0.114828	613.619				1465	0.135791	794.508				1465	0.135176	814.448
1466	0.118418	658.333				1466	0.141905	855.669				1466	0.140897	849.623
1467	0.122618	760.021				1467	0.1443	855.261				1467	0.140596	802.615
1468	0.122615	687.3				1468	0.14289	843.601				1468	0.137901	853.539
1469	0.123817	743.45				1469	0.143738	823.91				1469	0.137074	843.957
1470	0.125199	722.546				1470	0.137322	817.964				1470	0.137015	863.641
1471	0.122805	746.898				1471	0.137429	804.741				1471	0.138655	784.634
1472	0.123302	724.208				1472	0.136846	799.224				1472	0.138368	840.555
1473	0.12454	718.74				1473	0.143682	767.972				1473	0.136863	830.564
1474	0.124915	700.093				1474	0.145429	807.555				1474	0.135742	773.853
1475	0.125199	723.59				1475	0.138032	809.645				1475	0.134169	767.383
1476	0.125328	739.886				1476	0.135748	809.71				1476	0.130644	824.83
1477	0.120986	679.172				1477	0.144686	834.784				1477	0.135269	765.082
1478	0.11726	675.016				1478	0.143601	864.48				1478	0.130672	775.188
1479	0.119898	678.992				1479	0.143569	855.882				1479	0.12881	793.605
1480	0.120013	688.269				1480	0.143095	863.172				1480	0.132508	758.929
1481	0.120839	713.532				1481	0.14393	862.28				1481	0.139378	802.156
1482	0.119013	684.987				1482	0.142147	853.541				1482	0.139277	829.21
1483	0.124612	720.485				1483	0.143178	844.823				1483	0.139175	822.249
1484	0.124529	729.524				1484	0.142083	865.966				1484	0.138528	796.088
1485	0.125447	707.565				1485	0.144561	847.883				1485	0.137939	782.508
1486	0.123003	713.944				1486	0.145202	870.843				1486	0.134294	779.915
1487	0.122901	758.702				1487	0.145144	858.173				1487	0.138564	834.276
1488	0.122951	715.95				1488	0.145463	835.46				1488	0.139805	824.536
1489	0.125312	720.027				1489	0.145768	859.772				1489	0.140015	805.019
1490	0.125503	738.299				1490	0.145131	872.55				1490	0.139587	832.38
1491	0.123545	717.444				1491	0.144575	843.431				1491	0.138751	819.707
1492	0.120596	717.403				1492	0.145067	845.97				1492	0.139276	829.086
1493	0.119634	739.53				1493	0.143946	887.512				1493	0.138203	823.211
1494	0.116988	653.877				1494	0.144534	826.482				1494	0.140777	838.05
1495	0.122957	677.738				1495	0.145039	861.331				1495	0.139679	815.973
1496	0.125005	725.398				1496	0.145468	887.918				1496	0.137839	833.236
1497	0.121008	699.388				1497	0.144989	904.79				1497	0.139376	817.492
1498	0.119149	684.291				1498	0.144457	897.944				1498	0.139899	826.039
1499	0.1173	699.345				1499	0.144117	850.107				1499	0.140892	816.551
1500	0.121824	661.193				1500	0.143717	827.119				1500	0.140819	850.448
1501	0.120199	695.671				1501	0.141238	897.768				1501	0.139342	828.457
1502	0.12516	651.506				1502	0.145512	836.451				1502	0.139165	839.392
1503	0.125131	719.671				1503	0.144556	891.244				1503	0.141673	807.407
1504	0.124999	756.558				1504	0.144584	857.527				1504	0.141631	848.303
1505	0.123241	759.523				1505	0.142669	806.524				1505	0.141402	824.583
1506	0.124445	713.815				1506	0.141328	809.393				1506	0.14142	828.958
1507	0.124733	711.14				1507	0.145158	862.075				1507	0.141217	860.636
1508	0.125226	706.132				1508	0.145983	849.822				1508	0.140739	813.754
1509	0.124058	779.415				1509	0.146046	852.735				1509	0.137406	817.989
1510	0.125385	707.807				1510	0.146559	843.479				1510	0.136046	832.565
1511	0.124775	717.015				1511	0.142707	844.701				1511	0.135749	877.446
1512	0.122936	687.229				1512	0.146167	822.256				1512	0.133864	777.663
1513	0.122375	727.444				1513	0.145493	910.071				1513	0.135908	761.644
1514	0.121852	705.605				1514	0.146255	845.698				1514	0.140714	826.368
1515	0.120819	745.391				1515	0.146405	869.85				1515	0.141043	827.719
1516	0.124464	695.981				1516	0.145273	855.037				1516	0.139551	854.738
1517	0.123931	703.454				1517	0.145896	847.774				1517	0.140125	817.374
1518	0.123237	757.676				1518	0.1437	836.437				1518	0.14249	846.112
1519	0.12122	703.487				1519	0.142997	874.836				1519	0.143265	822.6
1520	0.122837	765.114				1520	0.140802	809.486				1520	0.140951	821.554
1521	0.124932	729.768				1521	0.143107	818.354				1521	0.1442	823.095
1522	0.125165	760.348				1522	0.145576	829.202				1522	0.141445	840.129
1523	0.122349	702.053				1523	0.144543	848.562				1523	0.140576	844.467
1524	0.123508	715.487				1524	0.145395	850.463				1524	0.142741	859.3
1525	0.126161	775.616				1525	0.14077	911.169				1525	0.142164	851.838
1526	0.125206	721.937				1526	0.141	872.989				1526	0.140795	815.082
1527	0.123685	765.426				1527	0.144704	831.951				1527	0.135944	863.358
1528	0.125276	706.899				1528	0.144604	842.755				1528	0.137956	806.558
1529	0.125273	692.241				1529	0.145077	839.997				1529	0.137103	827.973
1530	0.125588	704.24				1530	0.144629	864.777				1530	0.141938	799.007
1531	0.12426	729.998				1531	0.144855	861.792				1531	0.133346	812.446
1532	0.123908	738.975				1532	0.144713	829.286				1532	0.133115	805.917
1533	0.12375	741.377				1533	0.143264	867.528				1533	0.135451	836.269
1534	0.122086	694.672				1534	0.145289	845.533				1534	0.137396	757.504
1535	0.122029	695.594				1535	0.144607	904.715				1535	0.138611	813.464
1536	0.124242	720.016				1536	0.143952	858.459				1536	0.143967	902.658
1537	0.124853	709.42				1537	0.14456	821.338				1537	0.140759	833.098
1538	0.124789	726.143				1538	0.144312	867.823				1538	0.145396	818.06
1539	0.124435	688.877				1539	0.145325	848.488				1539	0.143875	884.719
1540	0.124135	724.285				1540	0.145171	892.822				1540	0.142259	836.182
1541	0.122443	688.885				1541	0.145135	863.833				1541	0.144174	823.767
1542	0.123814	726.835				1542	0.143807	856.571				1542	0.142573	815.161
1543	0.121777	723.128				1543	0.142388	801.544				1543	0.143724	831.919
1544	0.122386	739.422				1544	0.145306	824.479				1544	0.14099	857.216
1545	0.122306	731.359				1545	0.140362	903.706				1545	0.141653	834.925
1546	0.119475	689.695				1546	0.136678	782.351				1546	0.144528	782.018
1547	0.120996	691.243				1547	0.135773	807.838				1547	0.142279	841.674
1548	0.120842	692.533				1548	0.14018	790.217				1548	0.144194	799.982
1549	0.121634	697.346				1549	0.138346	774.174				1549	0.142498	826.92
1550	0.122799	711.076				1550	0.129857	791.023				1550	0.142311	825.451
1551	0.123133	693.906				1551	0.129275	744.472				1551	0.142347	896.047
1552	0.122308	707.331				1552	0.135223	751.01				1552	0.140213	822.579
1553	0.121795	722.619				1553	0.141534	806.213				1553	0.139052	817.603
1554	0.123522	745.121				1554	0.145084	842.605				1554	0.141018	827.113
1555	0.123053	740.198				1555	0.144344	850.13				1555	0.14489	870.215
1556	0.124412	692.399				1556	0.144447	860.34				1556	0.144811	860.641
1557	0.122488	683.908				1557	0.144631	896.447				1557	0.144836	844.795
1558	0.123479	718.233				1558	0.134474	843.853				1558	0.145079	840.562
1559	0.126221	737.951				1559	0.135282	792.253				1559	0.142975	836.951
1560	0.12662	748.513				1560	0.137558	807.248				1560	0.142417	894.526
1561	0.126561	749.817				1561	0.142111	783.963				1561	0.141842	801.573
1562	0.124365	718.77				1562	0.141724	848.388				1562	0.143611	851.513
1563	0.125664	730.229				1563	0.141409	857.987				1563	0.143473	838.645
1564	0.125721	737.224				1564	0.141862	815.323				1564	0.14362	873.746
1565	0.125505	739.337				1565	0.14435	820.273				1565	0.144448	828.065
1566	0.125547	739.998				1566	0.144172	924.623				1566	0.141512	826.967
1567	0.125952	716.413				1567	0.142646	836.031				1567	0.142133	886.597
1568	0.126522	696.458				1568	0.145039	848.808				1568	0.141985	907.94
1569	0.124553	746.051				1569	0.141553	831.201				1569	0.142839	837.935
1570	0.125838	795.414				1570	0.145183	855.741				1570	0.143118	890.46
1571	0.125059	743.51				1571	0.144792	861.13				1571	0.144313	801.134
1572	0.126222	712.033				1572	0.143622	875.281				1572	0.142558	871.657
1573	0.126101	726.2				1573	0.144321	850.578				1573	0.144083	824.354
1574	0.125742	706.179				1574	0.144892	804.361				1574	0.143724	846.218
1575	0.126616	739.529				1575	0.144991	830.513				1575	0.141411	785.283
1576	0.125668	747.225				1576	0.141359	849.82				1576	0.143089	837.88
1577	0.126635	719.691				1577	0.138357	824.804				1577	0.143544	831.678
1578	0.126727	753.53				1578	0.14356	838.297				1578	0.139622	856.073
1579	0.126204	742.725				1579	0.143841	879.174				1579	0.140381	802.196
1580	0.127442	733.8				1580	0.143346	853.313				1580	0.140747	800.161
1581	0.127662	761.296				1581	0.140394	833.792				1581	0.144437	838.429
1582	0.127765	756.544				1582	0.140435	874.026				1582	0.144191	847.828
1583	0.12748	734.638				1583	0.139463	831.465				1583	0.145895	804.944
1584	0.127987	738.761				1584	0.143929	861.101				1584	0.144725	894.818
1585	0.125361	744.694				1585	0.145219	829.542				1585	0.144985	880.487
1586	0.124309	722.387				1586	0.146576	860.268				1586	0.145095	882.719
1587	0.1252	766.006				1587	0.145015	877.99				1587	0.144805	849.594
1588	0.123901	710.149				1588	0.144287	832.929				1588	0.142059	817.33
1589	0.121787	710.138				1589	0.142017	836.836				1589	0.139913	897.138
1590	0.124166	725.265				1590	0.142818	850.001				1590	0.140875	790.817
1591	0.125276	709.527				1591	0.141186	823.58				1591	0.143043	851.431
1592	0.119764	749.211				1592	0.141753	838.511				1592	0.146001	868.951
1593	0.11829	730.178				1593	0.144928	878.154				1593	0.144133	842.59
1594	0.124523	724.462				1594	0.143707	835.953				1594	0.142422	838.917
1595	0.123583	710.163				1595	0.145086	862.382				1595	0.139428	793.863
1596	0.125704	722.197				1596	0.144448	838.698				1596	0.138455	872.171
1597	0.124235	721.111				1597	0.140775	861.448				1597	0.13547	818.118
1598	0.126522	728.531				1598	0.143586	858.56				1598	0.143575	837.088
1599	0.126483	731.17				1599	0.14458	866.893				1599	0.144323	824.859
1600	0.125	752.088				1600	0.14592	854.748				1600	0.143944	852.565
1601	0.123763	736.257				1601	0.144734	827.481				1601	0.141967	860.939
1602	0.125172	711.918				1602	0.144496	885.849				1602	0.140108	840.782
1603	0.125984	722.378				1603	0.144017	845.848				1603	0.142066	811.228
1604	0.123191	720.387				1604	0.143864	873.566				1604	0.141549	835.3
1605	0.124141	726.082				1605	0.14336	881.407				1605	0.14209	815.832
1606	0.125849	721.86				1606	0.144615	830.226				1606	0.138242	805.685
1607	0.124286	776.058				1607	0.141312	798.238				1607	0.137317	824.148
1608	0.125707	714.559				1608	0.142651	819.572				1608	0.138966	810.131
1609	0.124497	730.569				1609	0.141102	879.561				1609	0.138043	814.771
1610	0.122414	749.964				1610	0.139468	878.829				1610	0.138158	850.216
1611	0.118996	696.454				1611	0.143222	800.337				1611	0.139213	834.371
1612	0.12018	720.114				1612	0.141983	838.641				1612	0.140116	864.308
1613	0.123675	677.07				1613	0.144504	845.717				1613	0.138058	825.419
1614	0.121449	682.43				1614	0.143638	873.609				1614	0.143055	828.642
1615	0.121198	673.642				1615	0.139663	819.746				1615	0.141673	877.041
1616	0.116959	710.664				1616	0.139114	825.41				1616	0.141986	835.557
1617	0.124626	720.651				1617	0.139333	787.62				1617	0.143003	818.165
1618	0.123622	759.135				1618	0.133542	801.026				1618	0.143854	872.183
1619	0.125404	744.764				1619	0.141867	787.39				1619	0.141643	834.161
1620	0.123788	700.425				1620	0.143016	839.306				1620	0.14039	826.772
1621	0.125998	736.56				1621	0.143365	817.45				1621	0.140659	813.54
1622	0.126038	760.236				1622	0.145941	855.787				1622	0.142308	850.425
1623	0.126057	756.183				1623	0.14444	872.112				1623	0.142579	835.826
1624	0.125878	736.155				1624	0.14608	867.54				1624	0.140508	892.343
1625	0.124458	727.87				1625	0.144311	833.88				1625	0.139796	810.346
1626	0.124166	744.901				1626	0.144458	809.7				1626	0.136763	815.294
1627	0.12705	753.951				1627	0.14255	846.063				1627	0.138043	794.492
1628	0.125506	751.313				1628	0.145379	900.692				1628	0.142041	872.682
1629	0.127119	776.317				1629	0.145654	860.827				1629	0.14143	889.732
1630	0.125372	733.105				1630	0.14223	852.215				1630	0.141643	801.076
1631	0.124689	701.529				1631	0.145839	823.167				1631	0.143147	841.516
1632	0.126228	733.167				1632	0.145705	838.522				1632	0.142799	849.513
1633	0.126762	782.535				1633	0.146427	825.046				1633	0.142152	843.297
1634	0.125761	737.819				1634	0.145309	860.175				1634	0.142973	863.997
1635	0.126697	751.702				1635	0.146469	862.504				1635	0.139179	854.121
1636	0.127086	740.532				1636	0.146456	834.17				1636	0.131773	757.691
1637	0.126876	765.567				1637	0.146545	871.285				1637	0.12055	748.114
1638	0.125954	779.059				1638	0.146555	878.023				1638	0.1274	686.751
1639	0.12393	717.882				1639	0.147103	880.301				1639	0.133732	757.903
1640	0.12624	727.363				1640	0.145745	861.209				1640	0.133436	774.966
1641	0.125262	703.911				1641	0.145268	886.475				1641	0.134677	775.685
1642	0.124243	758.874				1642	0.145318	838.381				1642	0.13692	769.55
1643	0.124244	709.701				1643	0.142272	836.673				1643	0.139874	811.254
1644	0.123396	733.376				1644	0.140309	830.401				1644	0.137669	810.93
1645	0.122249	711.769				1645	0.140347	839.489				1645	0.13886	796.182
1646	0.123156	699.901				1646	0.141305	846.258				1646	0.139812	813.514
1647	0.123673	711.483				1647	0.144186	826.858				1647	0.140098	800.201
1648	0.121787	720.331				1648	0.143448	857.104				1648	0.141871	816.506
1649	0.124585	714.728				1649	0.141406	857.797				1649	0.140008	827.498
1650	0.124178	711.449				1650	0.144722	848.156				1650	0.140207	859.805
1651	0.122406	725.661				1651	0.143951	855.351				1651	0.135579	815.182
1652	0.12643	766.325				1652	0.140997	818.898				1652	0.137221	804.923
1653	0.125177	732.827				1653	0.142192	839.503				1653	0.137688	830.38
1654	0.1208	729.229				1654	0.144248	835.859				1654	0.140429	786.743
1655	0.12573	712.304				1655	0.143813	892.688				1655	0.142603	805.344
1656	0.12774	765.646				1656	0.140863	806.677				1656	0.141003	833.406
1657	0.128032	739.16				1657	0.145161	811.723				1657	0.141568	866.811
1658	0.126621	766.403				1658	0.145594	864.705				1658	0.142721	808.187
1659	0.127604	741.606				1659	0.145132	843.274				1659	0.142429	808.753
1660	0.125567	704.39				1660	0.140516	856.954				1660	0.14199	848.659
1661	0.12335	769.368				1661	0.144053	913.408				1661	0.138658	822.867
1662	0.126312	778.479				1662	0.140932	786.269				1662	0.138243	817.341
1663	0.126293	738.57				1663	0.146063	861.226				1663	0.138909	835.885
1664	0.127168	760.992				1664	0.144076	854.938				1664	0.140935	840.376
1665	0.126875	757.439				1665	0.146209	829.984				1665	0.140375	824.067
1666	0.126912	738.838				1666	0.145457	856.576				1666	0.142179	823.589
1667	0.124431	729.047				1667	0.141713	824.935				1667	0.141926	818.622
1668	0.126434	697.633				1668	0.143982	815.877				1668	0.142142	878.106
1669	0.125988	722.794				1669	0.139649	830.548				1669	0.142377	831.256
1670	0.12658	744.424				1670	0.142538	813.202				1670	0.140115	854.565
1671	0.127041	733.677				1671	0.144881	902.135				1671	0.139946	846.182
1672	0.1276	750.089				1672	0.144129	839.782				1672	0.142214	876.18
1673	0.126824	722.612				1673	0.145404	851.349				1673	0.142381	868.857
1674	0.12564	757.548				1674	0.145562	859.229				1674	0.142262	824.194
1675	0.126161	734.295				1675	0.146185	861.162				1675	0.141375	830.41
1676	0.127376	710.788				1676	0.145321	923.025				1676	0.141243	801.305
1677	0.128316	767.491				1677	0.144489	863.62				1677	0.141804	838.114
1678	0.127506	775.992				1678	0.146164	818.436				1678	0.137815	857.058
1679	0.127401	753.705				1679	0.144442	861.758				1679	0.141489	845.551
1680	0.128792	727.465				1680	0.142004	834.661				1680	0.140657	835.337
1681	0.126871	766.02				1681	0.14421	876.471				1681	0.141977	820.572
1682	0.128372	731.612				1682	0.143355	814.441				1682	0.141322	813.98
1683	0.128747	726.265				1683	0.145484	836.599				1683	0.140619	831.013
1684	0.127832	757.852				1684	0.147202	867.452				1684	0.142094	805.164
1685	0.126952	741.709				1685	0.148445	872.816				1685	0.139472	814.633
1686	0.127448	744.859				1686	0.147865	894.673				1686	0.137043	783.577
1687	0.126011	741.731				1687	0.145432	858.618				1687	0.141163	820.168
1688	0.126381	693.51				1688	0.146462	843.337				1688	0.139735	847.039
1689	0.123641	726.788				1689	0.147455	842.991				1689	0.14206	849.016
1690	0.124337	750.266				1690	0.148141	854.781				1690	0.141698	837.097
1691	0.121626	754.134				1691	0.147274	861.943				1691	0.142062	844.794
1692	0.124158	711.919				1692	0.147274	889.019				1692	0.14124	818.374
1693	0.125059	741.776				1693	0.145355	838.007				1693	0.138289	834.659
1694	0.123357	722.363				1694	0.14344	875.719				1694	0.138412	813.631
1695	0.121941	729.748				1695	0.135881	825.809				1695	0.137449	816.594
1696	0.124918	724.439				1696	0.140213	780.917				1696	0.139639	799.094
1697	0.123441	730.722				1697	0.149964	933.219				1697	0.141281	858.84
1698	0.124689	711.797				1698	0.149957	911.138				1698	0.143341	889.685
1699	0.124309	745.852				1699	0.150103	842.509				1699	0.14189	863.291
1700	0.123711	699.433				1700	0.148753	881.164				1700	0.141277	811.277
1701	0.124796	745.786				1701	0.149295	852.548				1701	0.141722	816.186
1702	0.124768	755.527				1702	0.151026	915.476				1702	0.140171	835.301
1703	0.122233	724.654				1703	0.150719	903.417				1703	0.139713	889.473
1704	0.122712	737.687				1704	0.150492	881.453				1704	0.137946	806.482
1705	0.116306	717.355				1705	0.148818	924.801				1705	0.131993	804.013
1706	0.120238	692.099				1706	0.150181	849.121				1706	0.136477	788.597
1707	0.123611	698.991				1707	0.149268	883.552				1707	0.137774	799.053
1708	0.120345	693.02				1708	0.147375	872.322				1708	0.135304	852.922
1709	0.120331	758.16				1709	0.151366	836.996				1709	0.132234	761.634
1710	0.124321	688.207				1710	0.150554	937.22				1710	0.135037	782.075
1711	0.123343	701.109				1711	0.147515	915.284				1711	0.139302	825.955
1712	0.123405	720.588				1712	0.146472	877.312				1712	0.13936	805.861
1713	0.122125	736.578				1713	0.14237	857.831				1713	0.13935	858.096
1714	0.120941	719.359				1714	0.144686	812.411				1714	0.130779	827.478
1715	0.116919	704.173				1715	0.14679	869.689				1715	0.127988	737.047
1716	0.115548	702.998				1716	0.148645	847.913				1716	0.130291	706.251
1717	0.118112	681.911				1717	0.143974	854.217				1717	0.133914	813.281
1718	0.122862	707.286				1718	0.145446	847.013				1718	0.1316	778.952
1719	0.123347	722.572				1719	0.143959	883.02				1719	0.13754	803.803
1720	0.122583	730.063				1720	0.14735	924.295				1720	0.139051	803.585
1721	0.122062	693.884				1721	0.145395	888.52				1721	0.137985	846.41
1722	0.119988	698.886				1722	0.146602	877.898				1722	0.13372	779.877
1723	0.118807	704.328				1723	0.147905	842.918				1723	0.127997	772.951
1724	0.116764	698.809				1724	0.146543	878.536				1724	0.131956	761.944
1725	0.11426	661.85				1725	0.147626	861.358				1725	0.13525	761.959
1726	0.122669	681				1726	0.150204	837.807				1726	0.133989	749.5
1727	0.120257	713.349				1727	0.150536	869.009				1727	0.140449	846.849
1728	0.12298	702.778				1728	0.148986	907.904				1728	0.139925	892.844
1729	0.122662	718.007				1729	0.148136	894.227				1729	0.138282	823.484
1730	0.12624	784.086				1730	0.145898	889.27				1730	0.136977	812.711
1731	0.12593	765.052				1731	0.148023	846.761				1731	0.133567	813.015
1732	0.124992	751.974				1732	0.145601	876.644				1732	0.12351	748.116
1733	0.121393	711.813				1733	0.142156	860.535				1733	0.117274	753.081
1734	0.122992	705.601				1734	0.14179	826.656				1734	0.124017	764.017
1735	0.122735	717.392				1735	0.140804	835.03				1735	0.129722	698.106
1736	0.125499	733.822				1736	0.137821	856.114				1736	0.130667	726.265
1737	0.124905	759.536				1737	0.13791	811.235				1737	0.13632	725.194
1738	0.12576	719.175				1738	0.135737	792.704				1738	0.134471	779.246
1739	0.122895	719.595				1739	0.134423	778.502				1739	0.135974	822.402
1740	0.120479	730.147				1740	0.132284	786.544				1740	0.138173	788.378
1741	0.122931	689.483				1741	0.132017	798.323				1741	0.14086	813.265
1742	0.125437	733.718				1742	0.129982	775.616				1742	0.140913	845.717
1743	0.126224	720.194				1743	0.130189	813.979				1743	0.13939	841.173
1744	0.124448	726.517				1744	0.133828	804.416				1744	0.141784	827.728
1745	0.126646	729.19				1745	0.132423	766.221				1745	0.141481	846.347
1746	0.126035	770.17				1746	0.13096	773.229				1746	0.141677	868.932
1747	0.125787	753.257				1747	0.131021	757.15				1747	0.141296	825.556
1748	0.127198	754.381				1748	0.130093	782.859				1748	0.140081	849.524
1749	0.127179	735.213				1749	0.128029	759.357				1749	0.138944	847.876
1750	0.127142	777.269				1750	0.12741	710.379				1750	0.136379	856.53
1751	0.128641	725.576				1751	0.126772	759.985				1751	0.140103	804.361
1752	0.129187	764.818				1752	0.119324	725.164				1752	0.14041	804.165
1753	0.12926	758.817				1753	0.118361	667.884				1753	0.139817	805.42
1754	0.130378	801.056				1754	0.117691	674.813				1754	0.138968	847.202
1755	0.128377	766.157				1755	0.117605	714.656				1755	0.140116	813.174
1756	0.1306	745.569				1756	0.117641	728.1				1756	0.136859	835.863
1757	0.129743	764.056				1757	0.116265	706.353				1757	0.140414	823.03
1758	0.130278	779.478				1758	0.115078	687.989				1758	0.13811	795.276
1759	0.130426	743.512				1759	0.115089	640.818				1759	0.141088	826.649
1760	0.131906	774.574				1760	0.11151	662.457				1760	0.141087	862.223
1761	0.13276	801.828				1761	0.113338	655.073				1761	0.140521	865.159
1762	0.132309	793.637				1762	0.111441	659.597				1762	0.139285	887.483
1763	0.131274	762.004				1763	0.107172	639.228				1763	0.140605	809.732
1764	0.130329	767.369				1764	0.10644	644.464				1764	0.13883	820.787
1765	0.132433	806.941				1765	0.107168	589.063				1765	0.139267	890.904
1766	0.128118	795.802				1766	0.112964	636.741				1766	0.140046	814.805
1767	0.129821	803.258				1767	0.116998	648.489				1767	0.139728	846.656
1768	0.129633	734.688				1768	0.115953	669.332				1768	0.140992	848.478
1769	0.1323	762.87				1769	0.11946	669.28				1769	0.138332	817.585
1770	0.132598	780.033				1770	0.119096	710.327				1770	0.14093	831.647
1771	0.13264	777.098				1771	0.117648	666.68				1771	0.140966	830.649
1772	0.132791	784.699				1772	0.121652	710.289				1772	0.141023	842.95
1773	0.131694	795.057				1773	0.123767	677.577				1773	0.140368	828.994
1774	0.132481	801.926				1774	0.125362	711.84				1774	0.141983	865.281
1775	0.129318	728.142				1775	0.124325	729.678				1775	0.140665	852.386
1776	0.125453	755.161				1776	0.114143	686.087				1776	0.141414	821.709
1777	0.123235	702.43				1777	0.114698	640.464				1777	0.14146	818.384
1778	0.127481	697.862				1778	0.115112	700.842				1778	0.140383	827.371
1779	0.129478	753.933				1779	0.119156	661.691				1779	0.142165	863.208
1780	0.128636	818.413				1780	0.117144	664.43				1780	0.142045	818.303
1781	0.12871	730.188				1781	0.118536	660.603				1781	0.143231	853.164
1782	0.128213	739.311				1782	0.117659	654.838				1782	0.142328	818.085
1783	0.128234	781.593				1783	0.117454	732.474				1783	0.137253	784.217
1784	0.128449	761.809				1784	0.117915	693.605				1784	0.131527	808.705
1785	0.125038	759.288				1785	0.116612	702.357				1785	0.142059	865.805
1786	0.123622	721.782				1786	0.119008	685.585				1786	0.139261	834.063
1787	0.125844	699.354				1787	0.116811	662.531				1787	0.140159	821.016
1788	0.129915	737.149				1788	0.118169	688.635				1788	0.140774	791.684
1789	0.130944	730.69				1789	0.116748	713.04				1789	0.136104	807.787
1790	0.131406	760.193				1790	0.115974	689.266				1790	0.135539	770.541
1791	0.13061	779.57				1791	0.115141	667.977				1791	0.135771	806.649
1792	0.129055	781.102				1792	0.114779	664.908				1792	0.135312	781.944
1793	0.124223	754.531				1793	0.113103	672.196				1793	0.138821	823.631
1794	0.12082	696.706				1794	0.113142	645.047				1794	0.134884	795.363
1795	0.121872	709.038				1795	0.114892	664.447				1795	0.135049	798.192
1796	0.124427	694.279				1796	0.11013	703.055				1796	0.141087	826.256
1797	0.117995	695.304				1797	0.112112	619.061				1797	0.141412	819.544
1798	0.121116	698.983				1798	0.114286	663.683				1798	0.140909	860.84
1799	0.119137	691.408				1799	0.112412	649.65				1799	0.138081	796.413
1800	0.118032	691.253				1800	0.111546	673.326				1800	0.140332	834.016
1801	0.115452	681.424				1801	0.114156	651.074				1801	0.139766	846.086
1802	0.122037	657.826				1802	0.11166	643.897				1802	0.13926	836.414
1803	0.127029	707.105				1803	0.111444	647.981				1803	0.1348	762.761
1804	0.126339	744.993				1804	0.11425	649.625				1804	0.132401	763.302
1805	0.127774	749.581				1805	0.11387	653.864				1805	0.129311	781.556
1806	0.128226	724.357				1806	0.113677	705.182				1806	0.137265	732.501
1807	0.128151	751.24				1807	0.111025	679.336				1807	0.136364	802.139
1808	0.129877	770.125				1808	0.112691	653.404				1808	0.137399	810.838
1809	0.128181	767.463				1809	0.114169	638.958				1809	0.137626	786.544
1810	0.128631	764.25				1810	0.11097	631.588				1810	0.137218	832.001
1811	0.129416	765.589				1811	0.110773	681.587				1811	0.139085	843.404
1812	0.128085	788.359				1812	0.111551	635.16				1812	0.138895	790.615
1813	0.126785	770.205				1813	0.112303	663.749				1813	0.137661	802.723
1814	0.126608	743.91				1814	0.113892	659.593				1814	0.136962	796.284
1815	0.126983	749.893				1815	0.114418	642.313				1815	0.140099	820.149
1816	0.126123	757.38				1816	0.114206	685.494				1816	0.139533	876.296
1817	0.124096	742.587				1817	0.114149	671.418				1817	0.134238	816.022
1818	0.122549	708.21				1818	0.113687	662.362				1818	0.135083	740.396
1819	0.1241	711.812				1819	0.114159	659.07				1819	0.132747	778.512
1820	0.124867	702.42				1820	0.114659	684.964				1820	0.137674	782.456
1821	0.127072	746.458				1821	0.113927	672.164				1821	0.134649	795.905
1822	0.127009	774.602				1822	0.113644	673.243				1822	0.135299	789.855
1823	0.127331	747.368				1823	0.113079	627.479				1823	0.13785	802.421
1824	0.127443	708.103				1824	0.111708	625.718				1824	0.137732	807.901
1825	0.126452	718.436				1825	0.114415	628.252				1825	0.139779	797.592
1826	0.127227	726.583				1826	0.113824	660.495				1826	0.137996	843.077
1827	0.126819	761.522				1827	0.111885	679.771				1827	0.138982	831.315
1828	0.126486	746.12				1828	0.114391	660.926				1828	0.138084	855.474
1829	0.127032	729.381				1829	0.11415	678.246				1829	0.140077	828.272
1830	0.125704	741.628				1830	0.113423	675.014				1830	0.137901	837.089
1831	0.125871	744.944				1831	0.112983	650.662				1831	0.137069	796.728
1832	0.121961	758.886				1832	0.112901	631.275				1832	0.140085	827.897
1833	0.119818	704.175				1833	0.112738	683.053				1833	0.13831	810.971
1834	0.125952	691.691				1834	0.112541	668.259				1834	0.140342	809.151
1835	0.127944	727.109				1835	0.111404	661.169				1835	0.138759	797.584
1836	0.126443	742.945				1836	0.111141	637.961				1836	0.140943	819.879
1837	0.127242	721.34				1837	0.112456	648.967				1837	0.140051	850.524
1838	0.126816	753.69				1838	0.111085	661.555				1838	0.140604	810.05
1839	0.124351	753.797				1839	0.110814	645.662				1839	0.140971	829.738
1840	0.126989	703.644				1840	0.10895	643.74				1840	0.140868	819.547
1841	0.125085	748.777				1841	0.10896	613.676				1841	0.141565	825.344
1842	0.123734	694.097				1842	0.109237	630.027				1842	0.138673	843.044
1843	0.121754	695.684				1843	0.109997	666.209				1843	0.135003	782.228
1844	0.124297	739.559				1844	0.108939	650.698				1844	0.140006	785.539
1845	0.126983	758.136				1845	0.108051	616.761				1845	0.140213	865.388
1846	0.128499	764.296				1846	0.108294	607.047				1846	0.13864	828.606
1847	0.126231	779.585				1847	0.107657	609.132				1847	0.138036	820.121
1848	0.128858	710.273				1848	0.110044	637.947				1848	0.13274	796.533
1849	0.128623	748.217				1849	0.110858	633.878				1849	0.134476	786.21
1850	0.128173	749.143				1850	0.109741	639.015				1850	0.13681	801.157
1851	0.128094	729.253				1851	0.10609	641.219				1851	0.135082	832.574
1852	0.126977	725.785				1852	0.11119	616.048				1852	0.135653	762.683
1853	0.127601	751.319				1853	0.110668	649.97				1853	0.138092	869.693
1854	0.125632	717.169				1854	0.112901	661.883				1854	0.140485	836.881
1855	0.123544	720.166				1855	0.112478	695.524				1855	0.141368	832.075
1856	0.120627	719.081				1856	0.111992	659.284				1856	0.139621	842.832
1857	0.122253	723.491				1857	0.111806	637.13				1857	0.135409	798.261
1858	0.125804	698.39				1858	0.111614	641.378				1858	0.136494	785.417
1859	0.12382	708.062				1859	0.114316	639.422				1859	0.139263	830.969
1860	0.125525	718.083				1860	0.11433	648.089				1860	0.14006	824.564
1861	0.127432	744.082				1861	0.113351	706.967				1861	0.140365	857.939
1862	0.127445	769.412				1862	0.114334	670.971				1862	0.141369	820.303
1863	0.125187	745.868				1863	0.114359	650.001				1863	0.139563	813.585
1864	0.122652	743.64				1864	0.112697	681.648				1864	0.138035	842.864
1865	0.127881	679.934				1865	0.111617	630.343				1865	0.133852	803.612
1866	0.127367	723.806				1866	0.112946	635.163				1866	0.130355	794.363
1867	0.128119	720.503				1867	0.112975	689.067				1867	0.13372	730.155
1868	0.127697	750.524				1868	0.112443	645.393				1868	0.141444	790.677
1869	0.126595	722.73				1869	0.111507	632.316				1869	0.140832	795.049
1870	0.120803	725.766				1870	0.112101	645.146				1870	0.138252	845.253
1871	0.116478	694.667				1871	0.109597	638.371				1871	0.138693	803.985
1872	0.117335	649.62				1872	0.112573	661.528				1872	0.137792	836.354
1873	0.119098	684.529				1873	0.110915	659.126				1873	0.137241	788.659
1874	0.1256	691.411				1874	0.111048	627.469				1874	0.138358	783.985
1875	0.12289	742.686				1875	0.111661	642.04				1875	0.139287	824.108
1876	0.125227	725.245				1876	0.109898	633.204				1876	0.138422	818.521
1877	0.126122	720.942				1877	0.109779	659.736				1877	0.139337	821.461
1878	0.122166	712.923				1878	0.111443	637.389				1878	0.1391	838.556
1879	0.123051	676.537				1879	0.110484	620.291				1879	0.13923	829.791
1880	0.12163	730.136				1880	0.108519	622.827				1880	0.140896	822.364
1881	0.12395	716.954				1881	0.109572	614.88				1881	0.138873	871.19
1882	0.125421	740.812				1882	0.10813	629.231				1882	0.136188	846.606
1883	0.12696	756.917				1883	0.109651	643.247				1883	0.138301	819.691
1884	0.126427	752.577				1884	0.108573	635.113				1884	0.137744	800.844
1885	0.127763	719.359				1885	0.110316	617.346				1885	0.140517	788.432
1886	0.126323	768.648				1886	0.110453	630.956				1886	0.139128	847.825
1887	0.128442	754.021				1887	0.111128	650.09				1887	0.137159	806.666
1888	0.127668	741.816				1888	0.109529	630.084				1888	0.137941	812.622
1889	0.127944	761.419				1889	0.11103	674.421				1889	0.138577	800.243
1890	0.127156	722.725				1890	0.10765	644.382				1890	0.132752	802.131
1891	0.125887	725.976				1891	0.109872	626.03				1891	0.138879	725.959
1892	0.127186	768.647				1892	0.109414	616.283				1892	0.140344	870.907
1893	0.125446	739.479				1893	0.108462	640.923				1893	0.13983	818.266
1894	0.127914	748.457				1894	0.108005	657.6				1894	0.14073	814.623
1895	0.126806	738.885				1895	0.111232	639.774				1895	0.136817	802.517
1896	0.125761	739.828				1896	0.112541	609.625				1896	0.135717	804.368
1897	0.125435	733.754				1897	0.112379	705.17				1897	0.140794	805.536
1898	0.123134	724.238				1898	0.109407	644.313				1898	0.136142	840.866
1899	0.121561	735.955				1899	0.112154	655.009				1899	0.137841	812.867
1900	0.127038	739.292				1900	0.113625	659.164				1900	0.140577	786.689
1901	0.126053	773.874				1901	0.114055	653.311				1901	0.140206	832.901
1902	0.123013	764.491				1902	0.114127	650.119				1902	0.140848	799.573
1903	0.126795	724.205				1903	0.114209	674.122				1903	0.141075	850.953
1904	0.126985	765.778				1904	0.114536	658.529				1904	0.141273	827.463
1905	0.126492	709.872				1905	0.113133	654.856				1905	0.141238	831.32
1906	0.126805	721.883				1906	0.111012	659.23				1906	0.140699	821.906
1907	0.127372	726.696				1907	0.114566	667.203				1907	0.140785	825.848
1908	0.126701	762.536				1908	0.11357	655.191				1908	0.139965	813.461
1909	0.126485	749.334				1909	0.112525	638.49				1909	0.137882	800.506
1910	0.12459	718.563				1910	0.11294	675.189				1910	0.141766	847.982
1911	0.126979	712.46				1911	0.113356	628.551				1911	0.141004	819.482
1912	0.12537	729.112				1912	0.106444	658.292				1912	0.141552	824.187
1913	0.126546	725.988				1913	0.104386	629.062				1913	0.141843	829.35
1914	0.127095	737.443				1914	0.110373	599.082				1914	0.141487	840.283
1915	0.125232	756.401				1915	0.106482	625.052				1915	0.139896	849.78
1916	0.126688	732.459				1916	0.102589	603.792				1916	0.141002	828.991
1917	0.127289	731.275				1917	0.103034	577.129				1917	0.141683	831.623
1918	0.125603	742.468				1918	0.104676	621.016				1918	0.139298	805.588
1919	0.12177	684.97				1919	0.107432	627.685				1919	0.141873	828.905
1920	0.126173	690.523				1920	0.107615	622.933				1920	0.141255	807.946
1921	0.126266	757.486				1921	0.108797	606.671				1921	0.141623	793.679
1922	0.126224	764.782				1922	0.113008	640.687				1922	0.141334	806.491
1923	0.127476	755.636				1923	0.1105	645.888				1923	0.139292	837.549
1924	0.126337	730.632				1924	0.112933	639.06				1924	0.139172	829.293
1925	0.124712	714.823				1925	0.113282	684.945				1925	0.141337	823.797
1926	0.126854	712.1				1926	0.113264	660.523				1926	0.138975	843.018
1927	0.126373	765.108				1927	0.111561	632.946				1927	0.141847	814.729
1928	0.126638	749.513				1928	0.110397	650.75				1928	0.141835	781.948
1929	0.126549	717.714				1929	0.114332	638.632				1929	0.141322	851.542
1930	0.127228	747.24				1930	0.113172	693.131				1930	0.13764	809.116
1931	0.126699	704.856				1931	0.1142	673.412				1931	0.136121	853.766
1932	0.126705	693.87				1932	0.112128	654.171				1932	0.142604	820.838
1933	0.126138	725.567				1933	0.11226	662.992				1933	0.138859	821.352
1934	0.1265	752.051				1934	0.112945	686.137				1934	0.142236	824.488
1935	0.124848	739.76				1935	0.11267	650.344				1935	0.140398	807.696
1936	0.123238	691.98				1936	0.111717	659.573				1936	0.140659	826.825
1937	0.122767	711.036				1937	0.111599	627.537				1937	0.141368	825.71
1938	0.12554	693.491				1938	0.113333	631.235				1938	0.141604	829.89
1939	0.12363	746.055				1939	0.111458	680.744				1939	0.141476	837.592
1940	0.121438	697.697				1940	0.113825	623.871				1940	0.140507	858.241
1941	0.122591	727.06				1941	0.113605	661.228				1941	0.141755	832.79
1942	0.124316	725.491				1942	0.113164	664.775				1942	0.13964	835.9
1943	0.124896	745.702				1943	0.112993	656.237				1943	0.137153	806.422
1944	0.125847	736.651				1944	0.113832	618.786				1944	0.136737	806.41
1945	0.124958	718.218				1945	0.113318	671.84				1945	0.138704	816.583
1946	0.124534	723.247				1946	0.113737	664.33				1946	0.133262	785.792
1947	0.12432	707.226				1947	0.113194	648.535				1947	0.141225	780.853
1948	0.123391	690.776				1948	0.111989	662.822				1948	0.141534	868.552
1949	0.122967	702.585				1949	0.109035	657.055				1949	0.138562	863.141
1950	0.12342	738.89				1950	0.109926	618.262				1950	0.137194	801.518
1951	0.124767	729.691				1951	0.106424	635.858				1951	0.140914	827.643
1952	0.12205	721.004				1952	0.112221	649.645				1952	0.14067	808.552
1953	0.12042	684.138				1953	0.111589	663.151				1953	0.140745	850.105
1954	0.117582	696.41				1954	0.112504	637.591				1954	0.142786	840.379
1955	0.117509	706.34				1955	0.112298	659.793				1955	0.142999	861.535
1956	0.122659	752.853				1956	0.112251	633.1				1956	0.136695	882.257
1957	0.122294	734.664				1957	0.111903	661.669				1957	0.134455	793.244
1958	0.121019	697.801				1958	0.112079	659.969				1958	0.140798	796.757
1959	0.119232	770.261				1959	0.11242	659.471				1959	0.140581	850.21
1960	0.119057	682.411				1960	0.112115	643.51				1960	0.142123	842.484
1961	0.120029	716.158				1961	0.110201	649.462				1961	0.142069	850.82
1962	0.118636	706.323				1962	0.108994	681.391				1962	0.141552	816.396
1963	0.12054	707.187				1963	0.109785	623.381				1963	0.139146	843.589
1964	0.123034	685.725				1964	0.106665	651.55				1964	0.137897	790.512
1965	0.123449	735.076				1965	0.108396	606.733				1965	0.142072	827.111
1966	0.122736	714.671				1966	0.110421	678.358				1966	0.141827	864.975
1967	0.121898	709.467				1967	0.112098	676.559				1967	0.141168	839.23
1968	0.121662	727.563				1968	0.112537	645.002				1968	0.140903	828.231
1969	0.122505	694.456				1969	0.112467	662.391				1969	0.140883	816.707
1970	0.12239	732.112				1970	0.112044	633.301				1970	0.141156	831.594
1971	0.12077	685.441				1971	0.111763	661.815				1971	0.137213	831.909
1972	0.115325	677.29				1972	0.110846	661.784				1972	0.141204	794.834
1973	0.12253	681.318				1973	0.111711	650.291				1973	0.140434	865.374
1974	0.123601	720.507				1974	0.112297	627.733				1974	0.13874	838.869
1975	0.123438	735.014				1975	0.112404	643.849				1975	0.141162	804.43
1976	0.123265	696.538				1976	0.112968	664.256				1976	0.138426	841.428
1977	0.118699	721.724				1977	0.112639	682.463				1977	0.137515	798.462
1978	0.121134	685.274				1978	0.112323	655.657				1978	0.14062	827.174
1979	0.121574	730.688				1979	0.112641	642.858				1979	0.139205	850.518
1980	0.118779	700.611				1980	0.111498	629.801				1980	0.140672	816.483
1981	0.119259	679.274				1981	0.111167	635.773				1981	0.141222	825.057
1982	0.124696	671.871				1982	0.111854	651.715				1982	0.141975	845.77
1983	0.125109	707.456				1983	0.110976	658.147				1983	0.138924	847.224
1984	0.125508	737.481				1984	0.11212	662.035				1984	0.138201	827.648
1985	0.125946	735.103				1985	0.112568	680.427				1985	0.141941	824.238
1986	0.120243	720.404				1986	0.110308	652.545				1986	0.139836	803.85
1987	0.122211	710.758				1987	0.111537	641.52				1987	0.142746	820.513
1988	0.124042	690.352				1988	0.112481	645.916				1988	0.142186	847.065
1989	0.126697	763.516				1989	0.112414	687.633				1989	0.140933	870.134
1990	0.125923	731.73				1990	0.110611	644.271				1990	0.141415	833.073
1991	0.125205	756.299				1991	0.112552	609.74				1991	0.141792	826.199
1992	0.123879	748.628				1992	0.112393	640.414				1992	0.140513	808.052
1993	0.125618	715.887				1993	0.113328	669.591				1993	0.141146	806.737
1994	0.124566	749.386				1994	0.112024	634.91				1994	0.142284	844.352
1995	0.127558	700.847				1995	0.11244	680.312				1995	0.141006	847.821
1996	0.126115	723.488				1996	0.112112	649.038				1996	0.142019	818.423
1997	0.127786	722.719				1997	0.11043	613.449				1997	0.141772	848.095
1998	0.128154	768.148				1998	0.10741	635.188				1998	0.141621	840.292
[truncated: 2 more rows]

## Sheet: A_phi_M(0) fixed scatter
Data for scatter plot of C, magenta data are selected
average fp of Newborns	BM(0) of Newborns	phi_M(0) of Newborns	P(T) of the Adults
0.129735	102.453	0.726397	586.028
0.133147	108.922	0.724263	675.503
0.131181	106.108	0.726386	615.556
0.133976	101.465	0.723731	648.067
0.130073	84.1599	0.726403	530.48
0.129055	71.7921	0.721104	465.482
0.132802	87.4975	0.725397	559.005
0.132532	88.1051	0.727291	554.56
0.133174	108.458	0.723084	679.976
0.13044	102.138	0.725553	607.994
0.131687	118.726	0.721737	720.682
0.132787	104.56	0.722335	650.774
0.133214	107.946	0.721769	661.897
0.133844	91.7078	0.727088	595.486
0.126583	102.545	0.726643	593.656
0.132898	97.8851	0.723856	600.991
0.127609	104.853	0.723111	620.05
0.131909	129.804	0.722346	742.452
0.132575	87.5927	0.725696	565.688
0.133047	104.179	0.721321	645.377
0.133353	107.369	0.720276	682.294
0.127617	110.934	0.720239	653.859
0.126928	97.4202	0.722538	581.474
0.129906	108.641	0.723551	660.409
0.130992	120.505	0.725844	707.61
0.132149	107.962	0.721812	650.556
0.132728	104.802	0.722977	646.575
0.131864	80.0427	0.724837	521.02
0.129443	105.137	0.723858	626.462
0.131892	79.2065	0.721932	521.755
0.129069	79.0104	0.721242	509.073
0.131674	147.687	0.722073	817.476
0.132563	94.2797	0.723914	607.269
0.131952	104.52	0.722228	649.111
0.133525	87.0877	0.724105	570.371
0.13005	111.955	0.722791	674.095
0.128805	97.2729	0.722118	592.089
0.131431	91.8063	0.727381	573.27
0.127841	81.0143	0.728137	489.298
0.131295	107.743	0.721247	670.977
0.128163	115.962	0.723736	657.856
0.128947	101.187	0.722972	617.625
0.132349	91.5766	0.726697	559.878
0.132902	120.353	0.725498	712.205
0.128797	86.2548	0.721441	538.827
0.133142	88.4015	0.728206	555.881
0.132916	108.52	0.723242	671.821
0.133026	93.598	0.721903	597.302
0.129438	104.957	0.723385	630.368
0.12812	105.29	0.724259	625.884
0.130318	113.296	0.726073	665.741
0.12857	100.397	0.720793	603.986
0.133752	105.072	0.723687	642.27
0.132063	108.345	0.722794	657.044
0.132102	100.66	0.721523	641.418
0.133155	87.6623	0.725914	556.633
0.132552	116.779	0.72567	699.438
0.132349	95.1142	0.726336	607.144
0.13223	99.1311	0.727327	619.984
0.131784	86.251	0.721429	544.801
0.132962	108.326	0.722747	657.384
0.132066	101.101	0.722736	613.845
0.133688	93.9275	0.722879	614.376
0.130573	101.519	0.723878	617.895
0.126947	100.314	0.720562	601.376
0.128433	97.8258	0.723688	588.981
0.131919	83.1577	0.723106	543.972
0.132899	109.716	0.72626	676.661
0.133101	101.149	0.722868	627.114
0.133427	105.912	0.724548	664.859
0.13217	78.9066	0.71952	529.488
0.133034	108.775	0.72255	675.85
0.128218	78.769	0.71903	508.37
0.131372	107.949	0.720426	648.614
0.130682	93.6982	0.720852	596.23
0.133044	116.421	0.72349	715.587
0.128208	102.448	0.725054	610.324
0.131029	97.7597	0.722159	619.083
0.132364	87.1276	0.722893	567.71
0.132398	90.6389	0.722529	586.603
0.131833	122.668	0.72117	681.57
0.132098	130.47	0.722421	759.946
0.128128	104.905	0.721903	630.694
0.129641	113.084	0.724226	676.833
0.130011	115.795	0.721994	676.78
0.132714	86.1852	0.719863	560.738
0.128899	94.3556	0.722797	582.403
0.13337	93.7762	0.721084	593.91
0.131384	109.159	0.723527	671.352
0.132629	93.946	0.721588	609.012
0.131766	72.6717	0.723142	472.482
0.131325	114.645	0.719205	702.487
0.130082	76.839	0.725065	493.518
0.132186	91.5774	0.725372	591.729
0.127314	109.633	0.724722	629.229
0.129005	83.123	0.721645	528.515
0.129732	93.5832	0.720509	581.324
0.132292	65.2513	0.722492	444.517
0.131996	104.07	0.719673	661.133
0.131011	116.329	0.723272	702.478

## Sheet: B_BM(0) fixed
black						cyan						gray
cycle #	average selected fp	average selected P(T)				cycle #	average selected fp	average selected P(T)				cycle #	average selected fp	average selected P(T)
1	0.129536	808.353				1	0.129581	808.966				1	0.129578	809.744
2	0.12786	764.338				2	0.128561	772.975				2	0.128996	763.77
3	0.128097	758.282				3	0.126324	756.224				3	0.127682	769.261
4	0.128192	739.919				4	0.12654	755.93				4	0.12715	744.082
5	0.128723	777.886				5	0.12679	748.205				5	0.128004	747.429
6	0.127819	759.523				6	0.127062	748.77				6	0.12811	781.048
7	0.12739	782.956				7	0.128185	731.209				7	0.127528	762.266
8	0.129368	772.082				8	0.127192	722.764				8	0.127394	740.588
9	0.128986	745.462				9	0.127585	718.904				9	0.128184	758.016
10	0.127124	760.176				10	0.127307	741.488				10	0.128015	761.592
11	0.127499	749.534				11	0.126275	742.503				11	0.127627	748.576
12	0.128228	755.919				12	0.124881	739.354				12	0.128668	781.759
13	0.12776	772.108				13	0.122384	691.578				13	0.128284	747.106
14	0.127044	750.338				14	0.124413	729.588				14	0.128227	748.374
15	0.12777	762.588				15	0.124058	698.499				15	0.126242	748.851
16	0.127097	775.954				16	0.125848	733.337				16	0.125031	755.802
17	0.125786	762				17	0.127237	743.624				17	0.127372	760.408
18	0.127181	742.504				18	0.127926	754.525				18	0.125435	734.601
19	0.127848	747.218				19	0.128549	781.058				19	0.126626	731.972
20	0.128364	768.083				20	0.127107	719.382				20	0.12842	751.975
21	0.127781	759.804				21	0.126522	731.907				21	0.128057	768.583
22	0.128039	778.327				22	0.124332	736.489				22	0.127222	744.795
23	0.127688	755.408				23	0.128003	755.078				23	0.124455	738.566
24	0.128754	762.668				24	0.127757	750.185				24	0.12614	706.744
25	0.127256	744.237				25	0.128277	760.721				25	0.12638	739.156
26	0.127742	769.178				26	0.127812	749.718				26	0.128601	745.371
27	0.127138	742.328				27	0.126417	764.608				27	0.128861	762.684
28	0.128359	736.286				28	0.126836	764.027				28	0.128681	781.594
29	0.128862	755.965				29	0.127396	758.939				29	0.128975	748.407
30	0.130402	748.275				30	0.128085	772.676				30	0.128279	789.342
31	0.129447	798.586				31	0.12892	766.415				31	0.128768	754.966
32	0.127848	769.554				32	0.127498	753.151				32	0.128189	756.791
33	0.12863	745.808				33	0.12829	761.525				33	0.129434	766.698
34	0.126489	746.516				34	0.127951	774.621				34	0.128427	755.909
35	0.127737	765.689				35	0.128899	751.913				35	0.12854	787.023
36	0.130212	774.964				36	0.128017	744.24				36	0.130034	765.743
37	0.130718	763.835				37	0.128871	753.718				37	0.128696	762.294
38	0.12969	771.437				38	0.127176	761.176				38	0.12761	739.746
39	0.128744	761.424				39	0.129185	752.756				39	0.124918	754.893
40	0.128298	775.957				40	0.128561	745.904				40	0.130149	774.376
41	0.127708	744.127				41	0.128478	797.488				41	0.129316	778.626
42	0.128461	766.765				42	0.128562	749.142				42	0.129891	747.433
43	0.130525	728.746				43	0.129917	767.78				43	0.130094	752.82
44	0.128924	770.793				44	0.128432	739.825				44	0.129548	784.054
45	0.127553	767.11				45	0.127146	751.959				45	0.130747	792.926
46	0.128372	742.562				46	0.127316	730.263				46	0.129784	762.984
47	0.129567	763.376				47	0.127008	769.708				47	0.128898	777.428
48	0.129804	749.396				48	0.126835	740.63				48	0.128542	758.963
49	0.130963	767.381				49	0.126616	719.18				49	0.129944	751.308
50	0.131427	790.951				50	0.127853	736.038				50	0.130303	752.737
51	0.130253	786.477				51	0.12918	740.151				51	0.130799	771.016
52	0.130153	769.442				52	0.128135	756.427				52	0.132592	794.451
53	0.131506	788.212				53	0.128243	761.285				53	0.131127	782.903
54	0.132769	787.019				54	0.12855	739.323				54	0.130874	747.693
55	0.132679	783.136				55	0.128568	769.229				55	0.12944	782.635
56	0.131966	763.452				56	0.127333	768.105				56	0.131651	780.216
57	0.13167	763.323				57	0.126423	772.756				57	0.13116	761.296
58	0.130548	775.499				58	0.126595	754.229				58	0.131013	754.212
59	0.12949	754.602				59	0.127222	734.697				59	0.131669	757.967
60	0.132047	784.202				60	0.128047	777.306				60	0.132268	802.72
61	0.132518	791.662				61	0.125855	726.292				61	0.129119	768.976
62	0.132248	798.211				62	0.12502	735.724				62	0.130873	744.696
63	0.13139	755.172				63	0.127579	735.462				63	0.133131	755.798
64	0.130852	776.406				64	0.124865	737.514				64	0.131388	780.067
65	0.131277	793.072				65	0.127467	745.869				65	0.132553	815.093
66	0.133865	805.606				66	0.127256	742.157				66	0.133872	776.666
67	0.131997	794.125				67	0.128362	733.834				67	0.133629	801.033
68	0.13258	763.72				68	0.128794	770.274				68	0.134781	748.009
69	0.133658	786.893				69	0.128942	766.328				69	0.134621	800.375
70	0.132362	779.249				70	0.126495	783.637				70	0.135492	825.244
71	0.130313	810.743				71	0.126365	723.267				71	0.135596	805.008
72	0.130402	755.523				72	0.128784	759.969				72	0.13464	822.438
73	0.131236	754.507				73	0.12671	764.59				73	0.137289	792.26
74	0.129765	728.573				74	0.127405	723.263				74	0.136723	793.625
75	0.128347	754.504				75	0.125539	720.239				75	0.135172	848.617
76	0.128662	765.742				76	0.128778	767.552				76	0.136996	831.217
77	0.130604	805.549				77	0.128942	769.788				77	0.136705	825.659
78	0.131325	784.242				78	0.129208	760.816				78	0.136363	809.454
79	0.133442	803.648				79	0.126985	750.305				79	0.134304	800.325
80	0.131781	778.401				80	0.127725	744.621				80	0.134042	818.217
81	0.133079	793.887				81	0.127174	751.507				81	0.136639	795.689
82	0.133346	784.669				82	0.126235	743.242				82	0.134959	817.211
83	0.132812	773.6				83	0.125456	737.882				83	0.135387	805.932
84	0.132137	783.419				84	0.127674	763.568				84	0.133213	796.551
85	0.131568	798.28				85	0.126173	738.96				85	0.13609	799.12
86	0.129721	790.394				86	0.125007	732.235				86	0.135968	810.109
87	0.129671	754.831				87	0.128712	756.154				87	0.13516	800.662
88	0.129804	749.998				88	0.127328	749.977				88	0.13449	805.409
89	0.132748	762.516				89	0.126287	751.289				89	0.135764	794.797
90	0.133157	791.929				90	0.126906	727.591				90	0.133691	792.121
91	0.133413	785.459				91	0.126697	723.969				91	0.135375	782.408
92	0.133058	796.915				92	0.126767	711.958				92	0.13635	785.029
93	0.133336	806.619				93	0.127167	764.255				93	0.133821	778.211
94	0.132573	803.541				94	0.127874	745.033				94	0.134009	806.799
95	0.132316	767.525				95	0.127237	769.605				95	0.133419	819.942
96	0.133446	783.128				96	0.12798	772.579				96	0.134124	784.141
97	0.133769	785.783				97	0.130001	752.514				97	0.13093	801.731
98	0.132338	806.25				98	0.128616	756.457				98	0.133167	742.395
99	0.130222	772.038				99	0.130242	766.052				99	0.132569	783.474
100	0.131482	783.184				100	0.130179	772.652				100	0.133142	778.922
101	0.133523	806.396				101	0.129656	783.714				101	0.133044	787.544
102	0.134656	764.633				102	0.129805	780.069				102	0.131333	785.152
103	0.135344	812.525				103	0.131806	766.375				103	0.133885	795.176
104	0.134339	833.616				104	0.130991	783.371				104	0.132647	811.198
105	0.133096	785.918				105	0.129838	784.326				105	0.131546	766.287
106	0.133214	766.846				106	0.132399	773.917				106	0.131812	802.229
107	0.132915	777.997				107	0.131334	781.312				107	0.135185	803.612
108	0.129757	777.526				108	0.130437	786.601				108	0.135936	801.265
109	0.134929	800.75				109	0.128562	766.211				109	0.136907	810.584
110	0.135318	798.856				110	0.127779	758.633				110	0.134294	786.248
111	0.135303	796.699				111	0.128639	764.671				111	0.134678	770.072
112	0.13456	778.067				112	0.128145	791.493				112	0.135328	811.229
113	0.135808	847.09				113	0.12833	747.953				113	0.135399	793.639
114	0.134477	790.148				114	0.129016	769.837				114	0.133039	805.247
115	0.135224	777.076				115	0.125935	748.724				115	0.135865	789.342
116	0.133408	794.024				116	0.126082	778.568				116	0.135693	768.373
117	0.135807	781.274				117	0.126308	727.448				117	0.137298	795.12
118	0.134875	788.638				118	0.128105	757.808				118	0.136467	806.625
119	0.13613	836.588				119	0.128142	748.211				119	0.136509	816.144
120	0.135521	824.349				120	0.125965	752.785				120	0.134285	786.594
121	0.135481	804.029				121	0.125748	752.391				121	0.13371	800.957
122	0.134404	788.411				122	0.128037	758.421				122	0.137188	812.371
123	0.132156	807.113				123	0.127903	736.466				123	0.135391	830.36
124	0.134389	782.579				124	0.130223	747.737				124	0.137293	810.679
125	0.134432	802.413				125	0.128128	785.14				125	0.137255	782.193
126	0.136761	766.396				126	0.129882	739.183				126	0.136986	797.502
127	0.13891	817.448				127	0.130576	773.203				127	0.137838	827.034
128	0.137516	837.628				128	0.133031	775.688				128	0.138331	793.527
129	0.138103	817.31				129	0.131634	830.06				129	0.139476	844.992
130	0.138043	844.233				130	0.130856	747.07				130	0.139435	819.998
131	0.137422	801.003				131	0.131427	778.373				131	0.139328	813.059
132	0.139294	836.894				132	0.131855	807.307				132	0.139096	814.401
133	0.140784	820.128				133	0.133657	779.089				133	0.139146	860.804
134	0.140772	837.579				134	0.133626	811.86				134	0.1379	822.967
135	0.140288	804.983				135	0.132741	789.405				135	0.138059	798.033
136	0.139653	827.956				136	0.134403	786.158				136	0.14008	833.967
137	0.139168	842.006				137	0.13385	799.849				137	0.138298	829.461
138	0.139266	831.035				138	0.133545	771.271				138	0.139659	843.818
139	0.140547	833.622				139	0.135728	815.377				139	0.141075	830.438
140	0.141262	825.037				140	0.136063	794.384				140	0.137214	788.425
141	0.14127	814.962				141	0.132913	785.269				141	0.135196	826.673
142	0.141533	853.698				142	0.135824	819.545				142	0.138613	803.885
143	0.138923	853.261				143	0.13468	810.98				143	0.140099	858.626
144	0.141671	812.274				144	0.135458	779.617				144	0.13859	836.214
145	0.140414	835.045				145	0.13486	817.691				145	0.139335	823.498
146	0.141001	823.362				146	0.131954	780.579				146	0.139591	831.234
147	0.141851	842.803				147	0.137189	785.941				147	0.139177	848.841
148	0.141514	831.016				148	0.137176	824.448				148	0.13895	852.308
149	0.138446	855.591				149	0.138625	830.272				149	0.138934	818.081
150	0.138458	802.714				150	0.140261	796.148				150	0.140354	827.536
151	0.138093	811.893				151	0.138825	824.389				151	0.142404	836.633
152	0.13818	845.17				152	0.13898	851.192				152	0.142911	879.059
153	0.140157	818.83				153	0.140881	848.85				153	0.142884	866.985
154	0.139264	804.271				154	0.141906	851.874				154	0.143999	844.553
155	0.140405	826.294				155	0.140347	831.33				155	0.146433	851.447
156	0.140253	816.816				156	0.14254	832.231				156	0.145498	872.965
157	0.141381	852.891				157	0.142034	847				157	0.145973	860.793
158	0.140808	824.656				158	0.142174	843.936				158	0.146754	847.585
159	0.140208	815.946				159	0.142576	855.123				159	0.147297	865.815
160	0.141712	820.05				160	0.142945	819.28				160	0.147645	886.046
161	0.140361	812.313				161	0.143302	832.45				161	0.147612	862.629
162	0.142202	840.601				162	0.141948	883.504				162	0.147931	908.185
163	0.142547	854.744				163	0.142913	840.489				163	0.147793	899.451
164	0.141856	862.235				164	0.14349	848.632				164	0.151759	881.023
165	0.143072	875.618				165	0.143115	849.317				165	0.150143	881.495
166	0.144809	855.571				166	0.142165	852.073				166	0.147891	882.212
167	0.143603	846.688				167	0.143774	854.584				167	0.146352	909.743
168	0.142618	854.977				168	0.143494	847.523				168	0.148433	873.515
169	0.1427	831.079				169	0.145985	854.664				169	0.149293	879.188
170	0.143063	827.415				170	0.146192	876.493				170	0.15142	873.922
171	0.144372	847.158				171	0.14562	853.352				171	0.150267	886.697
172	0.144895	854.809				172	0.143657	873.911				172	0.148952	916.308
173	0.143873	848.729				173	0.143172	838.476				173	0.150942	884.751
174	0.146603	831.755				174	0.144979	844.877				174	0.150202	870.459
175	0.144882	882.07				175	0.146691	858.511				175	0.153113	886.271
176	0.145182	877.328				176	0.147906	895.603				176	0.152144	903.956
177	0.146085	847.705				177	0.148511	874.051				177	0.153312	888.266
178	0.145803	879.62				178	0.149075	865.035				178	0.154019	931.322
179	0.144773	852.914				179	0.14915	874.27				179	0.154049	909.327
180	0.144697	864.172				180	0.149452	859.947				180	0.151841	899.397
181	0.145819	904.157				181	0.150067	906.123				181	0.152034	893.68
182	0.14573	897.553				182	0.150828	898.296				182	0.152957	918.913
183	0.149018	880.918				183	0.148266	891.578				183	0.154555	948.723
184	0.150586	892.043				184	0.151674	923.421				184	0.154556	901.216
185	0.149883	883.812				185	0.15559	888.454				185	0.159753	933.906
186	0.150422	909.158				186	0.154789	925.904				186	0.161813	936.45
187	0.149878	922.414				187	0.155202	928.843				187	0.160005	938.68
188	0.149145	871.735				188	0.155182	935.459				188	0.157805	959.64
189	0.14911	867.636				189	0.154359	898.869				189	0.158357	953.951
190	0.14901	893.578				190	0.152811	909.738				190	0.159738	933.491
191	0.146447	869.697				191	0.156468	909.19				191	0.159466	936.481
192	0.147206	886.594				192	0.156681	942.171				192	0.161696	948.538
193	0.143921	886.124				193	0.155021	923.159				193	0.161228	973.362
194	0.150886	862.746				194	0.15449	910.983				194	0.162464	973.068
195	0.14908	902.44				195	0.155233	909.261				195	0.164317	947.857
196	0.147324	851.674				196	0.155467	940.795				196	0.159332	970.838
197	0.146699	880.975				197	0.154577	949.6				197	0.157409	925.447
198	0.149225	882.9				198	0.156604	933.831				198	0.162621	939.651
199	0.149346	908.328				199	0.158509	924.994				199	0.160999	997.294
200	0.152331	881.354				200	0.160999	963.94				200	0.166199	1026.68
201	0.150853	914.965				201	0.160073	1003.04				201	0.171147	1012.92
202	0.147694	896.785				202	0.158098	945.521				202	0.172145	993.076
203	0.149863	898.631				203	0.156296	921.473				203	0.175213	1052.68
204	0.151016	878.541				204	0.155227	917.22				204	0.172059	1095.58
205	0.14819	880.129				205	0.158659	919.257				205	0.171941	1048.15
206	0.148963	849.306				206	0.157744	927.282				206	0.174909	1048.19
207	0.149289	892.055				207	0.159217	986.063				207	0.176206	1055.47
208	0.150592	905.477				208	0.156368	923.537				208	0.170369	1036.1
209	0.152168	902.234				209	0.157188	948.938				209	0.175774	1032.87
210	0.149821	891.18				210	0.158256	925.762				210	0.175351	1057.16
211	0.152215	884.879				211	0.156021	933.434				211	0.174164	1039.08
212	0.156651	920.889				212	0.158036	942.85				212	0.177194	1033.89
213	0.156339	937.07				213	0.159341	958.429				213	0.174088	1018.72
214	0.158326	945.019				214	0.161652	940.415				214	0.171877	1002.51
215	0.157483	926.494				215	0.163765	981.777				215	0.175743	1065.52
216	0.163607	966.9				216	0.162609	970.827				216	0.17652	1042.29
217	0.163115	993.796				217	0.163804	960.839				217	0.177339	1073.09
218	0.16542	979.565				218	0.163168	979.828				218	0.17679	1049.29
219	0.163804	1005.37				219	0.164253	957.267				219	0.174444	1065.62
220	0.162518	963.94				220	0.163186	964.796				220	0.174056	1061.4
221	0.162692	954.772				221	0.16309	982.367				221	0.175321	1089.91
222	0.163137	980.133				222	0.163975	965.587				222	0.175031	1044.43
223	0.166086	973.479				223	0.162857	967.349				223	0.174614	1058.14
224	0.168643	993.538				224	0.163028	985.78				224	0.175088	1037.28
225	0.167069	994.597				225	0.166743	992.164				225	0.178653	1037.34
226	0.173722	1046.52				226	0.163716	1004.22				226	0.177898	1060.35
227	0.174457	1030.45				227	0.166947	959.532				227	0.177765	1068.67
228	0.175915	1047.29				228	0.167874	1038.47				228	0.177829	1063.57
229	0.177089	1019.01				229	0.164628	1010.93				229	0.178578	1091.02
230	0.180483	1075.5				230	0.165212	983.254				230	0.176266	1061.63
231	0.182376	1087.49				231	0.169186	988.813				231	0.178634	1069.56
232	0.18256	1130.69				232	0.166928	1015.57				232	0.177262	1067.9
233	0.182643	1114.12				233	0.164459	982.725				233	0.177106	1079.47
234	0.183787	1043.7				234	0.167469	961.806				234	0.174576	1062.3
235	0.182954	1088.59				235	0.167337	1034.11				235	0.176104	1061.21
236	0.181325	1130.6				236	0.168085	1016.34				236	0.176909	1094.46
237	0.186064	1158.02				237	0.167812	1016.97				237	0.177875	1058.26
238	0.184872	1127.05				238	0.168208	1037.33				238	0.178734	1056.96
239	0.184426	1098.1				239	0.168573	1014.95				239	0.178295	1038.11
240	0.1824	1127.46				240	0.166675	1004.41				240	0.178726	1068.13
241	0.185662	1116.36				241	0.168041	1015.46				241	0.176974	1077.39
242	0.185484	1133.18				242	0.166248	986.46				242	0.17888	1048.47
243	0.186425	1089.49				243	0.169448	1003.68				243	0.177421	1097.48
244	0.184784	1128.09				244	0.17028	1009.9				244	0.1769	1080.59
245	0.183664	1126.37				245	0.170021	1036.19				245	0.177631	1053.75
246	0.184469	1147.39				246	0.170142	1038.36				246	0.1789	1060.97
247	0.185524	1099.67				247	0.168825	990.054				247	0.177189	1051.49
248	0.185016	1090.86				248	0.169811	1016.6				248	0.177885	1066.03
249	0.186172	1168.58				249	0.169727	1003.19				249	0.17689	1063.3
250	0.18104	1107.36				250	0.167866	1036.87				250	0.176295	1079.97
251	0.185125	1098.34				251	0.170938	1023.74				251	0.174132	1013.53
252	0.186129	1112.69				252	0.171801	1000.74				252	0.177639	1029.66
253	0.18494	1113.3				253	0.170285	1046.53				253	0.175258	1060.44
254	0.18529	1127.89				254	0.166747	1011.06				254	0.177354	1086.9
255	0.185651	1122.82				255	0.1692	1035.04				255	0.177366	1050.54
256	0.186422	1144.2				256	0.170158	995.139				256	0.176618	1025.89
257	0.185828	1113.87				257	0.168766	1019.98				257	0.175289	1077.49
258	0.181828	1112.62				258	0.169448	1031.45				258	0.174498	1045.84
259	0.176766	1068.61				259	0.170781	1022.74				259	0.175354	1052.13
260	0.180064	1059.29				260	0.168026	998.202				260	0.175748	1047.76
261	0.184238	1084.02				261	0.169581	977.672				261	0.171472	1046.32
262	0.184428	1118.57				262	0.167296	1011.57				262	0.175877	1041.5
263	0.183861	1121.8				263	0.168955	1016.88				263	0.176674	1068.85
264	0.18402	1113.17				264	0.169634	1026.52				264	0.176278	1063.54
265	0.183443	1138.51				265	0.169882	1014.12				265	0.173297	1054.64
266	0.186065	1111.31				266	0.171414	980.09				266	0.175711	1015.85
267	0.181892	1112.23				267	0.171784	1046.6				267	0.176445	1055.1
268	0.179691	1068.16				268	0.171144	1041.67				268	0.178808	1092.36
269	0.185767	1126.12				269	0.170686	1041.88				269	0.178803	1079.89
270	0.18573	1074.34				270	0.170979	989.286				270	0.179107	1051.56
271	0.182579	1101.69				271	0.170869	1065.02				271	0.180156	1092.86
272	0.184383	1139.64				272	0.171766	1062.53				272	0.179777	1118.22
273	0.185211	1118.11				273	0.170577	1034.82				273	0.178435	1088.32
274	0.181211	1092.78				274	0.173085	1038.68				274	0.175743	1069
275	0.185368	1105.71				275	0.174623	1022.66				275	0.176963	1070.92
276	0.1864	1131.29				276	0.171461	1065.28				276	0.176982	1062.07
277	0.188564	1104.52				277	0.174019	1054.65				277	0.176547	1115.34
278	0.185586	1129.55				278	0.171505	1069.65				278	0.176285	1082.3
279	0.1845	1089.76				279	0.170953	1019.55				279	0.174556	1052.16
280	0.182735	1122.2				280	0.174075	1034.93				280	0.175925	1061.97
281	0.1853	1118.88				281	0.17434	1063.08				281	0.173496	1070.41
282	0.187956	1090.85				282	0.175697	1038.1				282	0.175931	1070.55
283	0.187559	1128.07				283	0.175279	1080.99				283	0.177869	1069.9
284	0.187722	1129.63				284	0.177782	1030.5				284	0.177054	1028.64
285	0.187048	1098.91				285	0.180076	1086.88				285	0.178379	1064.34
286	0.185698	1111.36				286	0.180439	1082.9				286	0.176085	1084.18
287	0.187121	1116.43				287	0.181568	1107.13				287	0.176953	1096.52
288	0.185524	1133.41				288	0.183177	1078.2				288	0.17858	1073.29
289	0.186507	1109.71				289	0.182719	1107.2				289	0.177355	1069.11
290	0.182844	1146.81				290	0.18429	1075.09				290	0.178606	1084.01
291	0.182959	1084.02				291	0.184571	1086.61				291	0.177658	1062.3
292	0.183374	1072.45				292	0.182755	1115.3				292	0.175485	1063.21
293	0.188358	1089.23				293	0.182308	1059.63				293	0.17422	1076.52
294	0.188507	1154.36				294	0.178996	1036.88				294	0.176894	1038.26
295	0.18735	1158.6				295	0.182897	1070.75				295	0.177084	1110.79
296	0.18622	1102.68				296	0.18036	1054.87				296	0.177611	1072.43
297	0.186443	1110.63				297	0.178221	1059.54				297	0.178457	1058.59
298	0.188154	1092.44				298	0.181219	1075.32				298	0.179103	1057.88
299	0.188975	1196.81				299	0.183676	1065.47				299	0.177975	1086.81
300	0.190222	1117.23				300	0.181747	1078.11				300	0.177868	1091.35
301	0.190493	1152.39				301	0.188681	1101.25				301	0.177836	1080.02
302	0.18927	1143.24				302	0.191396	1140.53				302	0.177194	1041.62
303	0.191002	1143.42				303	0.190176	1151.99				303	0.177861	1095.91
304	0.186411	1146.9				304	0.189308	1135.65				304	0.177098	1069.32
305	0.189459	1136.48				305	0.193497	1135.26				305	0.177879	1071.91
306	0.186943	1124.72				306	0.192931	1162.12				306	0.179358	1057.57
307	0.187086	1129.34				307	0.193822	1228.5				307	0.179404	1043.87
308	0.187009	1127.38				308	0.19425	1168.75				308	0.178554	1074.16
309	0.189659	1152.86				309	0.192205	1183.05				309	0.180162	1101.16
310	0.186245	1133.06				310	0.193864	1201.89				310	0.178575	1115.07
311	0.18859	1094.24				311	0.194469	1158.78				311	0.179033	1077.39
312	0.187515	1142.45				312	0.193174	1188.95				312	0.178578	1077.92
313	0.184581	1144.4				313	0.192551	1158.87				313	0.178474	1095.35
314	0.187937	1100.37				314	0.195985	1156.09				314	0.181395	1073.93
315	0.18762	1114.8				315	0.19315	1165.07				315	0.180529	1085.44
316	0.189767	1181.08				316	0.196827	1184.72				316	0.178525	1044.17
317	0.191227	1170.58				317	0.193541	1186.35				317	0.178844	1065.05
318	0.188193	1163.27				318	0.196885	1219.39				318	0.177099	1044.61
319	0.18811	1154.73				319	0.196866	1173.96				319	0.179255	1074.49
320	0.190478	1129.38				320	0.19449	1184.2				320	0.177221	1071.48
321	0.191091	1149.01				321	0.196696	1169.58				321	0.180234	1065.12
322	0.192095	1158.07				322	0.196414	1216.31				322	0.180325	1076.31
323	0.191401	1152.96				323	0.192611	1177.33				323	0.178526	1089.81
324	0.193112	1140.76				324	0.19212	1171.77				324	0.179053	1101.84
325	0.191705	1174.64				325	0.193219	1178.38				325	0.177015	1102.76
326	0.191933	1185.11				326	0.194946	1201.16				326	0.179337	1056.87
327	0.194212	1178.13				327	0.193869	1207.03				327	0.177696	1092.25
328	0.192044	1174.81				328	0.194605	1168.91				328	0.175573	1066.8
329	0.192407	1134.38				329	0.196846	1174.43				329	0.181627	1085.81
330	0.192249	1180.69				330	0.1952	1187.19				330	0.179953	1069.06
331	0.193059	1157.45				331	0.193212	1179.49				331	0.177429	1078.88
332	0.192933	1196.35				332	0.193505	1136.25				332	0.178463	1107.95
333	0.191765	1137.64				333	0.193905	1175.94				333	0.179497	1071.06
334	0.186984	1126.05				334	0.197068	1228.69				334	0.180167	1097.3
335	0.189489	1185.22				335	0.195623	1196.6				335	0.17845	1084.31
336	0.18872	1133.98				336	0.195803	1177.55				336	0.17858	1075.82
337	0.190386	1141.59				337	0.192453	1160.42				337	0.177811	1059.68
338	0.194598	1156.45				338	0.191909	1164.4				338	0.180278	1086.1
339	0.187769	1155.59				339	0.190261	1150.06				339	0.179298	1057.51
340	0.190835	1220.29				340	0.188742	1180.72				340	0.181694	1090.51
341	0.194602	1152.75				341	0.193288	1184.98				341	0.18142	1090.98
342	0.193972	1148.24				342	0.188748	1139.31				342	0.187897	1107.86
343	0.195221	1151.45				343	0.186895	1137.15				343	0.18649	1125.62
344	0.192407	1145.18				344	0.188533	1128.07				344	0.187668	1165.84
345	0.191236	1158.23				345	0.184527	1143.56				345	0.186872	1172.75
346	0.195002	1159.15				346	0.188353	1108.4				346	0.188094	1153.44
347	0.19647	1154.92				347	0.191294	1128.55				347	0.185668	1112.39
348	0.194271	1168.78				348	0.189029	1146.17				348	0.191102	1125.82
349	0.196295	1174.76				349	0.191407	1154.69				349	0.190141	1182.37
350	0.192255	1202.74				350	0.192103	1143.13				350	0.188017	1156.29
351	0.192122	1159.13				351	0.190833	1168.17				351	0.184807	1160.15
352	0.195212	1129.13				352	0.188496	1153.65				352	0.18735	1151.14
353	0.196979	1179.93				353	0.191255	1124.75				353	0.186042	1124.11
354	0.195978	1174.14				354	0.18913	1158.23				354	0.188356	1124.65
355	0.194751	1203.16				355	0.189336	1115.57				355	0.189227	1151.53
356	0.197458	1229.35				356	0.195296	1165.35				356	0.192824	1117.66
357	0.197696	1176.29				357	0.193277	1242.98				357	0.195494	1191.13
358	0.196401	1184.51				358	0.196883	1145.91				358	0.1951	1155.14
359	0.192737	1190.46				359	0.195724	1170.34				359	0.194264	1182.99
360	0.196155	1183.91				360	0.196145	1199.65				360	0.195066	1169.24
361	0.19774	1199.96				361	0.196507	1175.46				361	0.196531	1170.97
362	0.197154	1150.34				362	0.197634	1194.27				362	0.197598	1209.44
363	0.193586	1184.96				363	0.196684	1200.51				363	0.197437	1215.69
364	0.196634	1177.08				364	0.198593	1225.2				364	0.193544	1191.34
365	0.196145	1192.56				365	0.197015	1198.77				365	0.196837	1213.77
366	0.191905	1162.58				366	0.196927	1190.31				366	0.196409	1218.48
367	0.197348	1161.08				367	0.196138	1196.56				367	0.193995	1193.2
368	0.195862	1194.41				368	0.197672	1202.98				368	0.196804	1191.85
369	0.197975	1252.56				369	0.197287	1198.73				369	0.197502	1220.7
370	0.199871	1227.37				370	0.195823	1168.86				370	0.196983	1208.62
371	0.19682	1205.19				371	0.195789	1166.63				371	0.194447	1200.82
372	0.19774	1214.59				372	0.198001	1194.94				372	0.195785	1228.13
373	0.197529	1215.73				373	0.195504	1171.13				373	0.197156	1192.86
374	0.197898	1210.74				374	0.1957	1181.76				374	0.195445	1179
375	0.198178	1231.25				375	0.194384	1155.23				375	0.197282	1187.95
376	0.199889	1215.05				376	0.195943	1193.49				376	0.196935	1198.57
377	0.19829	1219.17				377	0.195466	1208.02				377	0.19324	1233.41
378	0.200904	1267.24				378	0.193993	1162.81				378	0.196734	1216.9
379	0.200441	1204.61				379	0.196024	1153.64				379	0.192647	1191.96
380	0.201819	1169.55				380	0.192085	1201.05				380	0.197167	1219.81
381	0.201049	1230.25				381	0.192513	1162.36				381	0.195339	1206
382	0.199674	1190.78				382	0.196204	1176.99				382	0.197085	1211.49
383	0.202706	1186.11				383	0.195044	1215.33				383	0.197348	1196.83
384	0.202534	1238.88				384	0.192002	1200.06				384	0.1926	1211.1
385	0.203011	1249.84				385	0.197543	1222.64				385	0.191492	1173.63
386	0.201888	1248.61				386	0.195973	1172.65				386	0.192092	1147.47
387	0.209126	1254.24				387	0.196881	1161.77				387	0.194571	1186.17
388	0.20833	1282.62				388	0.195079	1170.76				388	0.19618	1137.17
389	0.208215	1263.97				389	0.193134	1204.44				389	0.195753	1156.47
390	0.207306	1243.25				390	0.196908	1179.71				390	0.196535	1186.08
391	0.205955	1260.28				391	0.195604	1165.13				391	0.199145	1247.36
392	0.206364	1307.88				392	0.196569	1176.74				392	0.199161	1241.41
393	0.209295	1279.91				393	0.191534	1162.63				393	0.197468	1187.84
394	0.205206	1242.51				394	0.194189	1179.03				394	0.196812	1164.94
395	0.204716	1286				395	0.193992	1164.79				395	0.195825	1180.68
396	0.20745	1232.12				396	0.196001	1168.53				396	0.195356	1188.42
397	0.204412	1232.65				397	0.19572	1253.59				397	0.19166	1155.37
398	0.211831	1252.88				398	0.194364	1186.48				398	0.194638	1162.79
399	0.213067	1287.56				399	0.193394	1163.48				399	0.193991	1177.52
400	0.213166	1297.25				400	0.1966	1169.17				400	0.193759	1194.92
401	0.214249	1301.1				401	0.196585	1199.24				401	0.196368	1159.94
402	0.214984	1317.99				402	0.194724	1182.88				402	0.195719	1179.13
403	0.212317	1322.66				403	0.195841	1172.37				403	0.196479	1253.59
404	0.213847	1273.8				404	0.195173	1198.32				404	0.195029	1192.05
405	0.222164	1365.88				405	0.195786	1183.74				405	0.196196	1207.47
406	0.22014	1336.57				406	0.194589	1180.74				406	0.1898	1175.78
407	0.224008	1400.78				407	0.191915	1156				407	0.196218	1197.38
408	0.222772	1342.95				408	0.19478	1182.83				408	0.194155	1190.7
409	0.224527	1332.37				409	0.198791	1181.81				409	0.193181	1196.22
410	0.221543	1389.87				410	0.195008	1215.69				410	0.192449	1153.8
411	0.220069	1327.62				411	0.198854	1233.37				411	0.190479	1182.94
412	0.216864	1320.43				412	0.200183	1202.96				412	0.197159	1174.38
413	0.225632	1343.33				413	0.200334	1226.66				413	0.198373	1200.88
414	0.224201	1397.66				414	0.199201	1238.91				414	0.194761	1170.98
415	0.223088	1316.46				415	0.201461	1205.78				415	0.197145	1222.12
416	0.227542	1353.79				416	0.199754	1189.43				416	0.199175	1239.59
417	0.225472	1353.77				417	0.204265	1248.48				417	0.199286	1206.25
418	0.227964	1417.33				418	0.205717	1231.64				418	0.198122	1208.63
419	0.230411	1419.4				419	0.202136	1262.65				419	0.196977	1171.67
420	0.229159	1380.58				420	0.199591	1220.04				420	0.19731	1201.57
421	0.229506	1390.97				421	0.206337	1197.55				421	0.196059	1210.89
422	0.227268	1374.61				422	0.207394	1266.25				422	0.197252	1224.37
423	0.229288	1403.4				423	0.206614	1275.83				423	0.196177	1201.36
424	0.229626	1421.9				424	0.207936	1263.43				424	0.197343	1199.61
425	0.229299	1383.12				425	0.2068	1243.68				425	0.194881	1155.45
426	0.22901	1343.1				426	0.20733	1219.15				426	0.196686	1167.24
427	0.227428	1412.06				427	0.207174	1221.97				427	0.19469	1213.32
428	0.229761	1429.13				428	0.208255	1245.48				428	0.191367	1158.46
429	0.230941	1443.27				429	0.205637	1278.71				429	0.194043	1150.13
430	0.226097	1354.41				430	0.206424	1270.85				430	0.188499	1161.9
431	0.231669	1452.87				431	0.207161	1276.08				431	0.191418	1158.14
432	0.229316	1436.6				432	0.210456	1260.59				432	0.194598	1182.2
433	0.232517	1425.06				433	0.210345	1293.5				433	0.193265	1174.17
434	0.228797	1421.92				434	0.210405	1255.35				434	0.190259	1168.16
435	0.226098	1357.91				435	0.205002	1245.05				435	0.19316	1190.45
436	0.232591	1421.75				436	0.206616	1259				436	0.191601	1185.69
437	0.232453	1435.77				437	0.208679	1272.47				437	0.193026	1142.28
438	0.233051	1462.56				438	0.207247	1295.15				438	0.196361	1185.04
439	0.232213	1456.71				439	0.217072	1292.94				439	0.198064	1187.56
440	0.230282	1428.92				440	0.215934	1326.54				440	0.195431	1227.49
441	0.228594	1461.85				441	0.2161	1309.28				441	0.19588	1169.78
442	0.226221	1372.35				442	0.218502	1347.43				442	0.197798	1193.63
443	0.226186	1363.83				443	0.217228	1274.28				443	0.197412	1189.52
444	0.230764	1386.3				444	0.219083	1361.91				444	0.1984	1239.51
445	0.22982	1359.04				445	0.220791	1346.82				445	0.198361	1157.75
446	0.228762	1404.31				446	0.218873	1401.88				446	0.198268	1218.71
447	0.232512	1382.85				447	0.218165	1372.63				447	0.1987	1200.82
448	0.231617	1413.27				448	0.218842	1335.37				448	0.197848	1183.64
449	0.232334	1415.17				449	0.215149	1352.41				449	0.197145	1186.73
450	0.230261	1369.97				450	0.217439	1299.93				450	0.197302	1190.14
451	0.229075	1400.18				451	0.216744	1378.03				451	0.195995	1215.02
452	0.228786	1428.53				452	0.215183	1389.13				452	0.198725	1204.21
453	0.229561	1494.4				453	0.220889	1352.37				453	0.198132	1169.34
454	0.230387	1402.88				454	0.221097	1367.78				454	0.198108	1186.35
455	0.232484	1411.16				455	0.218878	1342.93				455	0.197489	1179.42
456	0.2372	1470.01				456	0.217314	1354.99				456	0.196826	1255.12
457	0.236085	1509.17				457	0.21777	1325.22				457	0.197763	1203.68
458	0.234317	1456.84				458	0.220047	1365.5				458	0.195788	1162.2
459	0.234495	1414.15				459	0.219493	1367.86				459	0.194632	1171.07
460	0.235592	1413.14				460	0.216948	1336.68				460	0.195049	1192.36
461	0.231632	1417.77				461	0.218942	1316.14				461	0.196519	1215.4
462	0.227926	1407				462	0.221574	1351				462	0.191644	1162.07
463	0.233986	1442.36				463	0.221022	1340.61				463	0.193811	1159.92
464	0.231713	1467.08				464	0.223149	1404.62				464	0.199363	1211.8
465	0.233571	1511.36				465	0.222928	1358.99				465	0.19887	1250.86
466	0.235694	1430.59				466	0.221221	1392.46				466	0.196394	1169.03
467	0.234028	1399.91				467	0.219058	1310.61				467	0.195771	1164.5
468	0.238258	1497.24				468	0.21975	1334.19				468	0.193824	1184.63
469	0.237472	1479.7				469	0.22123	1363.77				469	0.197832	1181.8
470	0.236815	1472.66				470	0.221348	1368.19				470	0.195591	1186.87
471	0.238599	1481.59				471	0.220264	1412.54				471	0.194231	1187.41
472	0.23778	1458.91				472	0.218887	1312.04				472	0.191142	1198.7
473	0.233552	1435.8				473	0.221349	1343.5				473	0.196286	1169.13
474	0.235934	1386.41				474	0.219377	1312.64				474	0.194007	1178.71
475	0.228278	1390.34				475	0.218583	1341.96				475	0.195766	1149.81
476	0.238196	1410.93				476	0.221327	1339.16				476	0.198133	1208.01
477	0.232725	1464.6				477	0.219315	1327.86				477	0.19648	1234.15
478	0.238857	1460.77				478	0.22188	1323.77				478	0.193914	1173.13
479	0.236255	1451.86				479	0.219309	1364.47				479	0.198717	1196.53
480	0.236117	1469.51				480	0.22136	1368.37				480	0.197976	1204.92
481	0.233278	1446.47				481	0.219226	1368.8				481	0.196602	1245.2
482	0.235537	1428.18				482	0.219496	1325.54				482	0.197657	1221.89
483	0.235886	1437.58				483	0.217012	1351.07				483	0.196646	1201.55
484	0.230532	1417.46				484	0.215965	1311.95				484	0.196703	1212.75
485	0.228166	1403.25				485	0.213419	1322.28				485	0.199695	1191.12
486	0.239075	1438.98				486	0.21548	1308.75				486	0.200538	1223.34
487	0.235866	1461.63				487	0.218714	1340.54				487	0.200693	1207.59
488	0.233872	1378.62				488	0.21812	1355.18				488	0.199275	1208.33
489	0.236483	1430.48				489	0.219892	1316.66				489	0.200243	1206.92
490	0.234675	1477.56				490	0.214962	1345.38				490	0.196721	1226.15
491	0.23548	1433.58				491	0.221691	1355.32				491	0.199864	1217.45
492	0.234949	1457.84				492	0.218718	1360.66				492	0.199765	1238.68
493	0.235705	1464.02				493	0.215031	1323.38				493	0.197278	1175.34
494	0.233755	1455.95				494	0.214066	1306.38				494	0.201817	1226.68
495	0.23585	1430.92				495	0.213148	1300.54				495	0.198386	1235.02
496	0.238075	1421.98				496	0.219613	1376.48				496	0.199169	1204.87
497	0.237929	1473.78				497	0.221031	1346.81				497	0.202705	1205.19
498	0.237298	1430.89				498	0.215831	1344.09				498	0.205279	1277.49
499	0.238514	1468.95				499	0.219367	1305.45				499	0.201371	1236.65
500	0.23668	1478.01				500	0.217232	1282.69				500	0.204974	1241.25
501	0.238632	1462.44				501	0.220062	1282.87				501	0.208421	1256.48
502	0.236574	1445.07				502	0.218922	1360.84				502	0.207473	1233.2
503	0.238457	1441.49				503	0.221912	1364.57				503	0.20502	1251.15
504	0.235396	1491.67				504	0.219217	1326.24				504	0.209166	1246.64
505	0.23064	1429.43				505	0.216291	1326.29				505	0.208692	1286.19
506	0.234115	1431.64				506	0.216534	1283.86				506	0.204623	1256.09
507	0.234298	1456.27				507	0.218678	1342.19				507	0.204402	1237.53
508	0.23186	1448.84				508	0.218185	1333.42				508	0.207514	1310.39
509	0.234892	1433.23				509	0.215006	1293.79				509	0.208262	1247.7
510	0.237327	1431.6				510	0.218249	1348.96				510	0.202779	1270.01
511	0.23483	1479.84				511	0.220633	1376.78				511	0.203519	1205.84
512	0.236962	1452.46				512	0.220264	1339.97				512	0.203315	1248.1
513	0.236879	1529.54				513	0.213298	1342.61				513	0.204027	1259.14
514	0.23634	1442.98				514	0.211481	1261.38				514	0.210492	1255.73
515	0.238246	1458.59				515	0.221795	1370.72				515	0.211631	1323.97
516	0.239479	1484.57				516	0.222251	1407.59				516	0.208462	1255.57
517	0.238464	1469.42				517	0.223333	1332.21				517	0.207802	1242.46
518	0.233574	1482.08				518	0.218207	1344.12				518	0.210911	1297.75
519	0.235544	1497.81				519	0.22219	1292.95				519	0.210621	1322.82
520	0.234714	1439.17				520	0.220278	1377.72				520	0.207889	1274.22
521	0.239178	1446.61				521	0.221914	1364.98				521	0.210586	1282.61
522	0.238432	1454.47				522	0.221303	1322.96				522	0.205682	1256.79
523	0.236325	1451.19				523	0.220504	1397.47				523	0.208409	1265.34
524	0.232804	1453.03				524	0.220631	1330.92				524	0.2092	1252.32
525	0.230797	1392.44				525	0.22237	1356.87				525	0.206485	1264.07
526	0.230616	1448.78				526	0.220354	1364.46				526	0.205123	1264.61
527	0.22779	1440.61				527	0.221736	1391.02				527	0.208425	1269.4
528	0.231868	1453.37				528	0.2208	1314.78				528	0.215401	1269.9
529	0.236319	1462.56				529	0.21959	1365.97				529	0.212592	1296.07
530	0.236789	1489.15				530	0.221344	1348.96				530	0.214397	1305.88
531	0.23867	1468.77				531	0.217347	1340.27				531	0.211686	1308.33
532	0.234311	1419.01				532	0.222119	1325.43				532	0.217315	1316.72
533	0.232326	1434.72				533	0.218216	1310.32				533	0.218454	1355.26
534	0.235528	1461.21				534	0.219327	1331.02				534	0.21431	1357.89
535	0.23431	1488.94				535	0.220427	1380.71				535	0.214052	1337.01
536	0.238799	1424.47				536	0.222934	1344.43				536	0.216833	1303.01
537	0.235612	1470.6				537	0.222989	1364.9				537	0.215442	1339.72
538	0.232218	1424.16				538	0.222787	1351.92				538	0.217124	1298.21
539	0.236912	1445.42				539	0.222078	1385.97				539	0.217102	1324.01
540	0.237718	1529.32				540	0.221599	1353.91				540	0.217832	1369.8
541	0.238043	1484.96				541	0.221486	1332.48				541	0.218246	1324.48
542	0.234723	1433.76				542	0.218094	1362.53				542	0.219862	1314
543	0.233602	1400.17				543	0.218932	1314.65				543	0.215355	1347.38
544	0.232294	1492.58				544	0.21958	1355.44				544	0.221023	1377.17
545	0.235605	1439.23				545	0.21295	1345.19				545	0.223947	1380.41
546	0.236117	1469.37				546	0.214289	1272.44				546	0.224017	1373.04
547	0.236037	1440.53				547	0.214299	1272.38				547	0.222823	1356.81
548	0.233836	1405.53				548	0.212122	1350.08				548	0.223842	1399.7
549	0.2376	1432.29				549	0.215022	1337				549	0.221274	1392.36
550	0.235022	1441.02				550	0.216403	1325.39				550	0.221841	1329.21
551	0.236746	1468.65				551	0.216255	1288.8				551	0.218961	1324.57
552	0.235424	1447.84				552	0.216279	1312.68				552	0.217728	1300.24
553	0.234872	1403.13				553	0.214114	1263.76				553	0.218277	1362.13
554	0.235562	1450.41				554	0.217593	1293.74				554	0.217689	1342.01
555	0.234709	1458.46				555	0.21576	1309.77				555	0.219051	1339.91
556	0.228125	1438.55				556	0.21854	1251.64				556	0.221676	1350.35
557	0.23454	1416.39				557	0.218513	1312.63				557	0.222509	1335.19
558	0.232803	1413.3				558	0.219922	1348.78				558	0.222109	1389.58
559	0.237123	1470.4				559	0.217079	1338.1				559	0.221491	1318.27
560	0.236869	1475.51				560	0.216853	1331.43				560	0.220474	1350.9
561	0.2355	1442.04				561	0.218126	1315.93				561	0.216893	1290.32
562	0.233636	1457.07				562	0.216818	1353.14				562	0.223084	1333.96
563	0.232968	1435.1				563	0.21882	1310.59				563	0.223251	1384.34
564	0.231781	1453.47				564	0.220221	1361.21				564	0.222139	1340.48
565	0.231836	1407.74				565	0.22143	1389.73				565	0.223895	1388.37
566	0.23294	1413.11				566	0.220439	1343.86				566	0.217823	1358.51
567	0.230294	1443.9				567	0.21941	1366.11				567	0.220939	1369.67
568	0.228442	1418.95				568	0.219479	1393.01				568	0.220644	1330.86
569	0.231724	1408.43				569	0.22109	1340.07				569	0.219255	1300.11
570	0.227163	1427.93				570	0.22449	1330.32				570	0.223526	1363.74
571	0.230279	1419.94				571	0.221534	1333.19				571	0.220351	1377.15
572	0.224571	1402.04				572	0.218853	1366.62				572	0.223459	1349.98
573	0.228032	1364.43				573	0.218685	1356.49				573	0.222286	1346.49
574	0.230107	1393.6				574	0.216334	1350.4				574	0.221575	1409.75
575	0.230127	1401.96				575	0.219273	1360.27				575	0.217216	1348.81
576	0.22532	1468.65				576	0.221788	1331.73				576	0.220603	1319.87
577	0.231705	1361.08				577	0.220938	1360.96				577	0.219925	1331.07
578	0.231159	1431.32				578	0.220049	1367.79				578	0.221583	1360.69
579	0.23214	1406.37				579	0.222473	1371.12				579	0.216106	1323.44
580	0.232908	1449.89				580	0.214693	1366.6				580	0.222211	1349.61
581	0.23369	1435.04				581	0.221835	1360.2				581	0.219921	1360.28
582	0.234492	1449.14				582	0.21977	1349.93				582	0.221745	1379.57
583	0.232616	1416.35				583	0.220019	1337.52				583	0.221999	1351.98
584	0.232533	1460				584	0.221226	1325.85				584	0.220557	1389.8
585	0.235289	1433.63				585	0.218064	1325.36				585	0.222562	1370.07
586	0.230822	1447.06				586	0.221597	1343.22				586	0.222344	1344.25
587	0.240125	1442.97				587	0.218906	1335.57				587	0.221596	1373.22
588	0.238936	1488.9				588	0.217568	1377.88				588	0.218987	1369.17
589	0.236117	1482.73				589	0.217766	1329.4				589	0.221145	1383.08
590	0.235392	1467.49				590	0.220824	1353.72				590	0.217065	1362.41
591	0.234415	1427.93				591	0.220206	1331.11				591	0.22098	1339.04
592	0.238199	1441.86				592	0.21811	1344				592	0.218806	1358.81
593	0.232993	1480.5				593	0.216352	1360.42				593	0.220042	1350.2
594	0.233576	1410.71				594	0.216156	1317.28				594	0.215993	1341.05
595	0.231619	1413.5				595	0.21684	1339.72				595	0.217133	1362.6
596	0.236565	1484.41				596	0.216977	1342.46				596	0.217008	1305.39
597	0.234602	1513.06				597	0.211163	1318.5				597	0.214639	1341.68
598	0.232956	1454.33				598	0.217067	1264.33				598	0.214911	1299.95
599	0.22975	1422.92				599	0.219655	1301.27				599	0.213365	1296.66
600	0.233623	1425.87				600	0.218998	1350.47				600	0.217752	1338.98
601	0.234635	1490.6				601	0.215474	1334.56				601	0.218505	1350.28
602	0.238028	1478.27				602	0.210838	1299.66				602	0.219587	1373.01
603	0.238102	1467				603	0.216164	1330.61				603	0.222349	1349.27
604	0.240658	1480.39				604	0.217755	1304.55				604	0.223749	1308.8
605	0.23773	1473.46				605	0.216369	1348.26				605	0.224412	1330.12
606	0.238207	1463.72				606	0.218776	1337.1				606	0.223669	1387.25
607	0.23929	1423.93				607	0.21351	1324.2				607	0.219738	1341.08
608	0.233721	1438.77				608	0.212531	1279.23				608	0.222047	1378.28
609	0.237275	1469.81				609	0.214542	1269.97				609	0.221814	1372.01
610	0.239596	1461.04				610	0.21685	1288.45				610	0.222161	1364.3
611	0.239593	1469.45				611	0.218097	1372.66				611	0.21986	1319.18
612	0.239849	1445.88				612	0.216194	1345.56				612	0.225149	1360.74
613	0.238184	1494.44				613	0.21576	1336.89				613	0.226257	1401.52
614	0.233135	1464.46				614	0.215904	1311.75				614	0.223886	1358.48
615	0.24004	1419.97				615	0.218424	1322.46				615	0.225286	1343.57
616	0.242326	1466.8				616	0.219654	1351.53				616	0.22464	1365.94
617	0.244556	1489.1				617	0.214872	1301.85				617	0.225414	1423.04
618	0.245151	1559.94				618	0.216154	1336.88				618	0.218059	1319.39
619	0.245117	1491.27				619	0.219605	1330.17				619	0.223319	1341.53
620	0.244943	1482.28				620	0.21993	1335.52				620	0.223861	1366.13
621	0.241321	1501.15				621	0.220047	1366.9				621	0.225904	1401.87
622	0.239823	1544.21				622	0.217243	1333.26				622	0.221511	1419.02
623	0.241207	1526.91				623	0.215022	1335.9				623	0.221527	1357.97
624	0.243933	1505.54				624	0.217792	1337.14				624	0.221007	1363.67
625	0.242068	1521.85				625	0.220402	1301.08				625	0.217539	1394.29
626	0.242695	1513.57				626	0.220601	1360.69				626	0.224295	1393.51
627	0.245377	1521.51				627	0.220167	1357.02				627	0.224121	1369.97
628	0.242975	1502.49				628	0.216157	1338.79				628	0.22323	1375.02
629	0.238496	1473.83				629	0.21828	1344.69				629	0.221239	1418.89
630	0.23834	1455.33				630	0.221375	1371.97				630	0.222393	1371.42
631	0.235706	1455.03				631	0.218948	1366.79				631	0.223394	1352.78
632	0.234887	1414.14				632	0.218231	1366.78				632	0.217139	1328.53
633	0.24129	1495.02				633	0.220688	1394.57				633	0.222578	1370.78
634	0.241977	1506.6				634	0.220167	1323.53				634	0.219971	1370.44
635	0.24009	1478.94				635	0.215446	1326.11				635	0.222808	1368.38
636	0.240204	1506.77				636	0.220871	1342.53				636	0.219601	1347.73
637	0.242163	1493.7				637	0.223316	1389.81				637	0.22232	1347.07
638	0.23813	1412.1				638	0.221646	1367.75				638	0.220021	1354.78
639	0.241424	1546.13				639	0.22114	1373.73				639	0.219365	1365.05
640	0.239861	1488.03				640	0.224213	1355.81				640	0.218929	1326.88
641	0.241825	1513.98				641	0.223216	1362.71				641	0.219997	1351.65
642	0.242651	1459.04				642	0.221337	1378.47				642	0.216376	1361.95
643	0.242015	1535.94				643	0.218683	1369.73				643	0.214624	1314.48
644	0.243856	1482				644	0.218015	1340.68				644	0.214825	1287.07
645	0.245118	1493.84				645	0.212965	1288.18				645	0.21738	1337.83
646	0.242768	1503.92				646	0.213409	1316.76				646	0.221664	1374.96
647	0.244806	1508.66				647	0.217763	1304.52				647	0.222948	1342.46
648	0.23884	1501.19				648	0.217598	1377.93				648	0.222157	1375.52
649	0.243384	1543.18				649	0.21829	1331.47				649	0.221342	1376.38
650	0.241873	1470.91				650	0.218045	1350.57				650	0.222473	1342.71
651	0.240859	1483.13				651	0.219515	1314.74				651	0.21901	1330.32
652	0.239799	1462.68				652	0.222321	1364.33				652	0.216987	1305.54
653	0.244546	1490.34				653	0.220547	1387.7				653	0.21461	1314.54
654	0.24359	1506.61				654	0.216511	1333.29				654	0.219349	1332.79
655	0.246395	1501.76				655	0.220926	1384.4				655	0.219878	1370.91
656	0.245412	1517.21				656	0.221936	1354.21				656	0.219483	1396.1
657	0.243114	1510.32				657	0.220403	1410.47				657	0.217829	1314.65
658	0.244812	1491.79				658	0.221298	1378.74				658	0.215991	1364.85
659	0.243323	1493.18				659	0.219446	1334.03				659	0.218779	1266.27
660	0.241067	1478.31				660	0.220909	1352.14				660	0.22143	1294.98
661	0.244349	1520.45				661	0.216773	1321.6				661	0.222545	1324.92
662	0.245899	1512.96				662	0.222799	1393.14				662	0.220443	1346.65
663	0.24432	1519.99				663	0.223313	1358.16				663	0.220634	1331.34
664	0.242196	1496.98				664	0.218423	1346.02				664	0.218179	1371.74
665	0.24636	1526.8				665	0.213965	1298.43				665	0.21953	1325.97
666	0.244316	1505.39				666	0.21548	1356.67				666	0.219977	1349.89
667	0.244964	1514.33				667	0.218259	1289.29				667	0.219566	1395.95
668	0.244529	1493.95				668	0.218083	1320.59				668	0.223171	1365.95
669	0.245257	1497.62				669	0.216489	1326.16				669	0.227721	1362.74
670	0.244965	1537.92				670	0.219707	1367.79				670	0.22606	1401.45
671	0.243865	1523.23				671	0.219245	1349.99				671	0.22259	1420.4
672	0.245871	1545.51				672	0.220613	1354.83				672	0.220046	1361.35
673	0.241773	1471.18				673	0.220254	1346.06				673	0.219041	1385.81
674	0.246124	1524.43				674	0.220226	1374.65				674	0.224778	1375.66
675	0.245651	1528.21				675	0.216879	1345.6				675	0.227933	1371.75
676	0.242227	1520.65				676	0.217299	1329.85				676	0.221232	1393.18
677	0.245926	1532.82				677	0.218242	1307.77				677	0.225121	1409.37
678	0.242972	1483.01				678	0.220106	1386.39				678	0.225515	1387.46
679	0.238164	1477.83				679	0.22263	1400.3				679	0.225664	1369.36
680	0.244614	1489.15				680	0.220151	1329.46				680	0.226897	1413.19
681	0.247705	1525.98				681	0.218254	1369.8				681	0.228991	1422.78
682	0.247737	1545.64				682	0.218629	1301.12				682	0.229676	1456.5
683	0.245699	1556.97				683	0.218601	1305.91				683	0.230392	1407.95
684	0.244664	1516.18				684	0.21637	1325.57				684	0.232504	1394.37
685	0.246845	1514.04				685	0.219497	1338.95				685	0.231492	1435.23
686	0.245856	1524.44				686	0.221051	1349.1				686	0.228699	1426.85
687	0.247307	1574.61				687	0.219079	1384.27				687	0.231822	1417.39
688	0.24648	1521.96				688	0.213709	1377.15				688	0.229352	1400.38
689	0.246067	1529.39				689	0.221901	1314.07				689	0.232736	1443.05
690	0.238011	1476.84				690	0.222902	1358.87				690	0.233881	1474.16
691	0.242899	1465.44				691	0.219985	1362.09				691	0.232441	1433.58
692	0.240925	1492.71				692	0.220074	1352.66				692	0.229514	1427.93
693	0.246611	1482.05				693	0.221788	1335.96				693	0.235291	1399.26
694	0.248295	1532.46				694	0.224169	1373				694	0.237372	1397.59
695	0.248817	1570.27				695	0.221051	1337.97				695	0.232121	1443.94
696	0.247026	1507.61				696	0.225513	1383.75				696	0.232365	1456.39
697	0.246868	1485.68				697	0.224302	1382.77				697	0.231478	1423.53
698	0.242559	1524.9				698	0.222202	1359.27				698	0.231646	1391.61
699	0.245819	1496.94				699	0.22384	1363.36				699	0.229912	1440.66
700	0.242202	1509.16				700	0.22253	1365.66				700	0.231844	1430.91
701	0.24345	1472.62				701	0.223967	1379.9				701	0.233702	1414.74
702	0.246852	1496.54				702	0.222626	1402.03				702	0.23655	1475.29
703	0.243082	1520.32				703	0.222251	1388.3				703	0.231068	1401.44
704	0.240543	1493.2				704	0.217123	1334.45				704	0.230619	1410.6
705	0.242302	1444.91				705	0.224099	1365.2				705	0.232779	1414.45
706	0.246183	1509.7				706	0.22402	1379.44				706	0.231092	1417.73
707	0.240535	1506.93				707	0.223438	1394.88				707	0.226723	1394.64
708	0.244522	1485.1				708	0.222681	1334.86				708	0.228806	1416.96
709	0.247137	1518.55				709	0.224911	1368.17				709	0.23034	1404.08
710	0.243971	1509.04				710	0.224885	1367.61				710	0.230538	1432.23
711	0.243459	1510.83				711	0.225374	1406.83				711	0.226969	1402.63
712	0.239339	1533.06				712	0.225708	1371.53				712	0.227409	1399.46
713	0.245861	1482.68				713	0.223772	1395.87				713	0.223692	1369.1
714	0.24771	1551.96				714	0.224459	1363.41				714	0.224608	1402.55
715	0.247728	1539.44				715	0.225846	1354.11				715	0.231352	1410.72
716	0.245702	1522.27				716	0.232696	1360.25				716	0.228969	1424.84
717	0.246966	1527.2				717	0.237174	1430.75				717	0.227932	1390.65
718	0.24655	1566.92				718	0.237061	1465.38				718	0.229848	1427.25
719	0.24854	1519.09				719	0.241301	1522.7				719	0.230354	1448.04
720	0.244714	1573.67				720	0.243806	1460.02				720	0.229662	1400.12
721	0.24342	1510.42				721	0.243184	1490				721	0.229322	1386.76
722	0.24798	1461.89				722	0.242622	1503.57				722	0.223338	1387.14
723	0.242546	1540.65				723	0.243251	1489.52				723	0.220121	1383.27
724	0.246519	1510.22				724	0.239736	1477.06				724	0.226057	1358.01
725	0.241466	1500.25				725	0.237932	1470				725	0.228772	1427.64
726	0.241201	1513.29				726	0.244392	1489.08				726	0.22925	1434.45
727	0.246669	1478.88				727	0.245909	1558.82				727	0.226339	1431.42
728	0.243624	1518.17				728	0.240741	1531.67				728	0.224875	1343.98
729	0.241641	1536.75				729	0.246089	1463.46				729	0.229936	1418.62
730	0.245835	1488.78				730	0.245417	1527.71				730	0.229255	1461.26
731	0.248113	1500.58				731	0.240266	1531.43				731	0.228991	1438.47
732	0.249411	1540.47				732	0.243545	1487.99				732	0.230352	1384.98
733	0.243753	1553.39				733	0.242366	1524.87				733	0.230554	1411.06
734	0.248035	1519.28				734	0.241654	1517.02				734	0.225988	1415.14
735	0.245814	1536.3				735	0.239277	1555.29				735	0.227444	1378.08
736	0.248478	1565.97				736	0.244178	1451.49				736	0.225761	1371.93
737	0.248204	1588.23				737	0.241425	1516.59				737	0.228654	1350.04
738	0.249047	1557.87				738	0.242546	1492.23				738	0.22608	1424.82
739	0.245578	1517.94				739	0.243565	1474.34				739	0.231282	1457.53
740	0.246296	1499.52				740	0.247957	1541.55				740	0.229569	1425.11
741	0.248449	1537.43				741	0.246452	1554.15				741	0.231742	1397.42
742	0.248215	1597.16				742	0.24145	1499.74				742	0.231114	1425.12
743	0.250338	1538.98				743	0.239843	1465.4				743	0.229418	1422.54
744	0.246181	1502.45				744	0.243868	1473.46				744	0.232314	1387.45
745	0.251265	1537.32				745	0.245711	1522.04				745	0.230543	1418.81
746	0.250786	1523.62				746	0.244517	1567.07				746	0.233364	1400.3
747	0.254428	1551.38				747	0.245203	1503.54				747	0.235343	1488.92
748	0.250796	1570.65				748	0.243732	1519.67				748	0.2361	1430.14
749	0.252439	1549.62				749	0.244975	1504.97				749	0.235184	1443.16
750	0.251246	1554.26				750	0.24611	1556.79				750	0.231021	1437.92
751	0.250177	1506.13				751	0.24193	1534.43				751	0.234384	1416.5
752	0.249954	1541.65				752	0.244913	1496.32				752	0.235731	1442.24
753	0.247845	1510.98				753	0.243414	1519.97				753	0.232382	1429.52
754	0.248887	1570.22				754	0.24174	1528.22				754	0.233133	1360.31
755	0.248627	1556.21				755	0.240172	1521.66				755	0.229218	1390.44
756	0.249104	1565.53				756	0.242084	1517.79				756	0.234871	1435.65
757	0.250648	1602.01				757	0.2383	1502.6				757	0.232348	1469.38
758	0.247952	1581.35				758	0.241571	1423.31				758	0.234788	1436.11
759	0.244804	1519.56				759	0.244977	1509.94				759	0.237083	1427.01
760	0.247724	1484.6				760	0.245452	1488.43				760	0.231293	1443.77
761	0.250283	1522.43				761	0.243434	1533.12				761	0.23461	1434.97
762	0.250763	1571.97				762	0.244443	1476.01				762	0.236946	1462.79
763	0.249724	1513.92				763	0.240692	1486.83				763	0.237392	1440.32
764	0.24896	1506.75				764	0.240553	1504.35				764	0.236533	1440.72
765	0.251989	1559.98				765	0.242753	1495.13				765	0.234738	1383.51
766	0.251592	1570.68				766	0.244104	1501.36				766	0.232162	1461.51
767	0.251481	1559.61				767	0.24463	1490.72				767	0.234633	1478.89
768	0.252057	1487.43				768	0.240515	1521.94				768	0.236381	1473.94
769	0.250227	1529.72				769	0.240875	1452.55				769	0.235991	1498.58
770	0.245493	1536.69				770	0.241172	1477.93				770	0.237636	1439.08
771	0.252251	1548.05				771	0.24555	1545.62				771	0.241673	1474.9
772	0.252535	1576.53				772	0.242115	1527.78				772	0.245095	1469.38
773	0.248914	1479.48				773	0.242241	1488.05				773	0.239273	1483.21
774	0.251453	1566.37				774	0.241503	1516.25				774	0.232454	1432.9
775	0.252165	1554.66				775	0.239946	1448.39				775	0.227941	1398.36
776	0.253613	1569.5				776	0.240917	1491.68				776	0.241068	1422.26
777	0.246663	1536.98				777	0.237619	1453.43				777	0.245543	1483.2
778	0.249983	1536.6				778	0.24388	1512.75				778	0.24289	1533.36
779	0.248938	1584.86				779	0.243083	1532.55				779	0.239652	1514.08
780	0.245866	1483.47				780	0.242924	1496.64				780	0.244126	1506.36
781	0.248632	1486.33				781	0.241239	1500.19				781	0.24001	1457.72
782	0.249597	1562.99				782	0.238996	1504.45				782	0.24105	1430.35
783	0.250317	1600.44				783	0.243857	1495.67				783	0.240309	1505.99
784	0.247514	1532.35				784	0.244863	1520.68				784	0.242211	1473.04
785	0.246162	1511.65				785	0.244541	1562.56				785	0.242119	1453.88
786	0.246934	1560.03				786	0.242813	1490.33				786	0.239822	1507.96
787	0.248345	1569.8				787	0.242306	1462.46				787	0.234035	1502.42
788	0.248226	1550.16				788	0.244267	1521.18				788	0.229369	1378.12
789	0.246526	1481.94				789	0.244502	1533.17				789	0.237705	1423.55
790	0.24227	1554.89				790	0.243727	1520.31				790	0.234865	1450.95
791	0.246364	1533.38				791	0.244778	1534.27				791	0.239029	1479.73
792	0.246754	1541.04				792	0.242173	1482.16				792	0.235533	1440.01
793	0.249088	1522.52				793	0.238661	1500.12				793	0.23412	1437.86
794	0.246293	1590.27				794	0.239603	1456.91				794	0.235509	1495.91
795	0.246926	1570.57				795	0.243003	1540.48				795	0.226888	1398.5
796	0.246434	1504.27				796	0.241059	1492.68				796	0.235927	1401.43
797	0.24468	1485.41				797	0.23825	1451.36				797	0.243306	1514.65
798	0.245253	1555.68				798	0.240174	1513.05				798	0.241077	1465.75
799	0.247649	1532.25				799	0.243527	1453.96				799	0.243483	1476.77
800	0.238568	1521.72				800	0.240949	1469.62				800	0.238337	1483.71
801	0.245041	1492.91				801	0.242016	1475.57				801	0.243357	1481.95
802	0.245236	1535.68				802	0.24369	1541.3				802	0.240485	1485.95
803	0.244326	1507.37				803	0.24344	1484.17				803	0.23857	1515.02
804	0.244068	1512.77				804	0.240111	1482.57				804	0.238755	1513.71
805	0.243588	1511.53				805	0.239817	1434.25				805	0.2369	1463.65
806	0.245577	1512.34				806	0.239899	1456.61				806	0.235614	1444.95
807	0.247485	1549.34				807	0.242246	1530.67				807	0.238793	1493.79
808	0.243099	1547.73				808	0.2458	1490.72				808	0.237736	1483.27
809	0.240137	1447.19				809	0.245121	1538.04				809	0.237715	1431.6
810	0.242743	1495.32				810	0.241978	1531.52				810	0.236868	1490.01
811	0.24375	1551.39				811	0.244144	1470.77				811	0.236374	1503.53
812	0.243713	1498.38				812	0.244003	1474.14				812	0.237626	1476.54
813	0.245496	1516.4				813	0.2434	1529.05				813	0.23383	1444.52
814	0.241871	1502.47				814	0.241379	1521.85				814	0.235046	1423.67
815	0.238706	1545.53				815	0.241085	1490.86				815	0.236274	1453.14
816	0.244563	1542.34				816	0.24105	1479.98				816	0.233939	1436.2
817	0.247281	1525.59				817	0.236766	1447.22				817	0.244632	1490.57
818	0.246701	1537.43				818	0.239698	1465.84				818	0.239147	1515.13
819	0.246494	1592.47				819	0.240348	1415.84				819	0.236389	1508.65
820	0.245477	1513.51				820	0.243673	1517.85				820	0.237459	1475.59
821	0.245883	1514.56				821	0.245582	1479.2				821	0.23809	1451.19
822	0.243637	1532.26				822	0.242812	1563.94				822	0.241168	1472.13
823	0.245846	1544.86				823	0.241416	1485.34				823	0.240252	1534.54
824	0.245826	1528.98				824	0.244536	1523.58				824	0.236605	1492.14
825	0.245971	1516.22				825	0.240575	1539.26				825	0.236124	1434.05
826	0.242887	1509.4				826	0.240028	1496.82				826	0.234598	1398.58
827	0.248372	1581.77				827	0.245627	1521.73				827	0.231103	1412.13
828	0.24825	1510.91				828	0.246768	1505.81				828	0.236629	1423.51
829	0.244161	1532.23				829	0.24326	1552.35				829	0.236366	1482.2
830	0.244067	1534.36				830	0.246442	1495.25				830	0.23296	1432.88
831	0.24155	1500.65				831	0.245631	1509.08				831	0.233063	1392.79
832	0.244649	1530.71				832	0.240765	1486.69				832	0.233647	1424.85
833	0.239775	1508.61				833	0.247197	1478.95				833	0.234177	1464.6
834	0.243808	1479.47				834	0.243234	1557.64				834	0.230338	1469.03
835	0.244996	1525.84				835	0.244997	1549.37				835	0.234173	1404.31
836	0.246323	1496.67				836	0.244259	1499.18				836	0.235012	1448.44
837	0.247363	1510.88				837	0.24781	1551.11				837	0.232187	1469.57
838	0.245974	1493.13				838	0.247211	1537.34				838	0.233051	1471.46
839	0.244295	1507.72				839	0.247435	1507.6				839	0.235269	1374.48
840	0.245361	1476.26				840	0.24372	1520.12				840	0.23326	1449.49
841	0.24648	1544.47				841	0.235528	1430.4				841	0.233099	1436.75
842	0.247052	1504.65				842	0.246542	1526.98				842	0.233912	1428.72
843	0.245763	1528.49				843	0.244052	1537.14				843	0.233902	1476.08
844	0.246081	1579.8				844	0.241228	1463.08				844	0.23331	1419.23
845	0.246036	1502.11				845	0.24273	1533.86				845	0.236118	1462.63
846	0.247056	1535.35				846	0.246193	1530.37				846	0.235693	1467
847	0.246846	1565.32				847	0.243027	1533.31				847	0.236824	1435.63
848	0.245209	1524.11				848	0.241603	1471.31				848	0.228647	1475.46
849	0.248343	1499.43				849	0.240144	1467.49				849	0.2303	1406.53
850	0.2472	1520.83				850	0.246306	1500.68				850	0.233937	1444.58
851	0.24703	1535.85				851	0.239178	1459.19				851	0.23448	1428.91
852	0.248387	1540.51				852	0.241861	1528.83				852	0.233585	1412.04
853	0.246315	1521.89				853	0.246396	1479.66				853	0.23678	1427.63
854	0.2445	1509.27				854	0.245058	1527.6				854	0.230833	1458.23
855	0.245298	1509.03				855	0.245324	1543.79				855	0.23617	1463.86
856	0.241433	1485.27				856	0.24063	1503.73				856	0.237189	1417.99
857	0.242759	1458.2				857	0.239508	1441.07				857	0.237285	1460.36
858	0.240691	1445.18				858	0.2451	1476.53				858	0.236343	1486.55
859	0.242727	1511.44				859	0.243915	1546.39				859	0.233475	1454.79
860	0.244633	1513.1				860	0.243345	1511.28				860	0.237124	1429.36
861	0.24306	1493.99				861	0.245526	1520.51				861	0.236824	1447.82
862	0.248329	1517.08				862	0.243296	1510.62				862	0.236492	1470.36
863	0.243181	1557.24				863	0.245606	1512.61				863	0.231993	1404.9
864	0.246611	1521.62				864	0.245684	1499.93				864	0.23856	1451.84
865	0.246072	1547.55				865	0.2456	1546.09				865	0.239196	1427.26
866	0.245411	1514.69				866	0.24759	1536.64				866	0.240185	1475.17
867	0.243254	1489.43				867	0.246832	1579.68				867	0.239138	1491.45
868	0.245668	1538.46				868	0.245083	1552.15				868	0.236729	1442.43
869	0.245612	1515.77				869	0.239913	1491.75				869	0.238745	1481.52
870	0.246236	1512.43				870	0.243058	1492.23				870	0.237834	1464.48
871	0.245593	1465.17				871	0.244408	1529.49				871	0.238196	1433.75
872	0.245073	1505.59				872	0.238299	1503.32				872	0.239511	1478.67
873	0.248263	1500.36				873	0.241685	1517.18				873	0.238107	1474.5
874	0.247467	1536.61				874	0.239707	1511.05				874	0.237811	1441.67
875	0.247324	1578.76				875	0.243545	1522.92				875	0.238494	1455.9
876	0.247922	1562.53				876	0.242305	1470.95				876	0.239526	1461.38
877	0.24659	1527.16				877	0.24954	1495.76				877	0.238948	1494.01
878	0.24489	1565.31				878	0.248994	1521.44				878	0.239488	1457.66
879	0.24192	1500.57				879	0.244115	1547.86				879	0.233121	1459.51
880	0.245519	1514				880	0.244196	1570.57				880	0.238295	1428.93
881	0.248477	1485.62				881	0.243312	1518.82				881	0.23885	1445.52
882	0.248983	1579.68				882	0.244705	1458.69				882	0.235377	1431.77
883	0.249749	1556.91				883	0.242916	1482.97				883	0.240415	1508.82
884	0.243439	1485.92				884	0.245356	1491.04				884	0.242902	1507.63
885	0.24642	1532.37				885	0.246128	1450.19				885	0.243021	1453.17
886	0.245043	1517.16				886	0.246225	1504.14				886	0.243228	1503.82
887	0.246325	1502.27				887	0.247321	1529.23				887	0.241428	1463.49
888	0.248507	1553.21				888	0.246476	1517.84				888	0.243239	1455.15
889	0.248539	1501.96				889	0.245149	1533.73				889	0.240706	1522.95
890	0.248822	1537.32				890	0.245589	1498.83				890	0.239899	1463.93
891	0.247423	1547.67				891	0.243608	1511.37				891	0.243557	1454.29
892	0.24931	1546.39				892	0.241891	1508.43				892	0.244266	1506.27
893	0.247614	1528.78				893	0.245025	1471.49				893	0.243603	1517.66
894	0.248137	1510.4				894	0.245805	1555.26				894	0.240088	1477.09
895	0.248507	1566.47				895	0.246829	1521.76				895	0.239179	1473.08
896	0.249079	1552.25				896	0.249142	1540.33				896	0.236174	1485.68
897	0.246196	1534.46				897	0.245737	1548.37				897	0.235518	1477.14
898	0.243362	1485.75				898	0.246564	1550.12				898	0.241596	1461.37
899	0.246969	1570.8				899	0.246773	1494.48				899	0.24623	1477.11
900	0.245139	1550.39				900	0.246987	1571.65				900	0.244263	1516.68
901	0.249618	1424.02				901	0.247835	1513.14				901	0.242308	1527.97
902	0.247439	1517.47				902	0.248773	1530.02				902	0.241252	1498.75
903	0.248689	1612.42				903	0.248799	1479.6				903	0.243385	1470.78
904	0.245895	1501.32				904	0.247708	1527.66				904	0.245586	1511.62
905	0.244232	1516.61				905	0.244108	1556.5				905	0.243446	1515.55
906	0.245465	1488.53				906	0.245871	1524.64				906	0.245852	1559.12
907	0.248872	1537.91				907	0.249775	1544.56				907	0.244695	1531.19
908	0.24998	1576.83				908	0.246592	1550.95				908	0.242734	1463.87
909	0.246688	1553.21				909	0.247615	1543.92				909	0.247578	1521.49
910	0.249344	1520.17				910	0.24623	1536.75				910	0.248025	1580.47
911	0.246958	1548.37				911	0.248908	1519.43				911	0.249173	1547.12
912	0.247357	1517.53				912	0.24837	1497.87				912	0.249392	1535.47
913	0.247002	1559.23				913	0.248426	1554.18				913	0.244978	1506.15
914	0.247019	1545.89				914	0.246863	1528.65				914	0.249179	1476.31
915	0.243824	1522.77				915	0.245988	1529.24				915	0.248794	1561.57
916	0.247747	1503.71				916	0.251185	1539.94				916	0.248996	1533.59
917	0.24697	1532.35				917	0.247043	1534.14				917	0.246561	1536.88
918	0.244578	1513.13				918	0.24492	1504.86				918	0.248131	1548.81
919	0.244739	1501.64				919	0.254903	1560.42				919	0.248825	1531.2
920	0.244805	1497.78				920	0.251955	1522.89				920	0.248496	1550.46
921	0.242863	1529.57				921	0.252327	1548.1				921	0.24693	1538.63
922	0.247148	1514.1				922	0.251827	1567.3				922	0.241002	1533.59
923	0.244134	1523.79				923	0.252217	1556.23				923	0.242932	1476.42
924	0.24506	1488.25				924	0.255678	1595.69				924	0.244042	1526.24
925	0.247867	1502.33				925	0.254856	1548.89				925	0.236883	1496.8
926	0.247354	1560.8				926	0.260073	1614.64				926	0.240419	1477.3
927	0.247311	1508.74				927	0.26071	1638.05				927	0.241287	1443.7
928	0.246998	1572.45				928	0.256252	1598.06				928	0.23985	1472.71
929	0.242525	1504.49				929	0.263667	1596.95				929	0.243044	1498.26
930	0.246569	1496.59				930	0.263522	1647.3				930	0.240605	1525.19
931	0.24785	1536.07				931	0.259599	1612.57				931	0.238815	1512.46
932	0.243433	1532.59				932	0.261907	1639.63				932	0.238536	1459.18
933	0.245314	1489.77				933	0.262951	1655.96				933	0.244505	1497.26
934	0.243989	1600.95				934	0.264095	1638.26				934	0.24432	1540.33
935	0.247361	1511.81				935	0.269367	1632.26				935	0.236908	1510.82
936	0.248724	1501.49				936	0.269581	1677.08				936	0.243835	1481.57
937	0.247305	1515.4				937	0.269408	1663.55				937	0.242002	1488.16
938	0.244593	1530.73				938	0.268123	1664.15				938	0.240257	1512.38
939	0.245256	1512.17				939	0.267973	1669.94				939	0.239149	1455.95
940	0.244714	1532.61				940	0.26356	1681.19				940	0.239277	1449.55
941	0.2467	1508.27				941	0.27131	1729.21				941	0.241846	1430.56
942	0.246074	1516.97				942	0.273848	1667.23				942	0.239057	1506.14
943	0.24636	1545.98				943	0.269212	1704.43				943	0.238328	1527.18
944	0.246798	1529.55				944	0.269249	1677.64				944	0.241016	1468.88
945	0.247355	1541.47				945	0.268552	1677.94				945	0.241369	1520.86
946	0.245713	1527.6				946	0.269757	1685.31				946	0.244061	1482.86
947	0.238718	1466.97				947	0.272456	1722.88				947	0.239035	1515.07
948	0.242472	1476.42				948	0.270641	1713.7				948	0.242925	1458
949	0.247575	1525.19				949	0.272069	1707.72				949	0.242454	1521.16
950	0.245009	1479.78				950	0.272124	1737.98				950	0.23948	1524.68
951	0.236288	1505.04				951	0.27117	1760.83				951	0.237672	1515.51
952	0.240202	1505.3				952	0.272213	1693.11				952	0.239043	1460.16
953	0.243356	1461.93				953	0.271117	1682.22				953	0.24241	1442.08
954	0.242214	1504.22				954	0.274599	1727.31				954	0.240215	1522.99
955	0.243069	1509.81				955	0.276194	1694.37				955	0.244795	1540.95
956	0.245358	1474.46				956	0.274956	1737.46				956	0.247494	1551.32
957	0.247264	1574.36				957	0.277238	1672.53				957	0.245712	1495.07
958	0.246897	1522.76				958	0.274996	1788.33				958	0.245991	1570.91
959	0.246776	1499.49				959	0.274047	1714.57				959	0.241419	1498.58
960	0.245522	1505.98				960	0.275643	1745.53				960	0.248919	1513.63
961	0.246644	1514.68				961	0.276787	1720.6				961	0.242134	1493.25
962	0.247041	1542.8				962	0.278198	1771.41				962	0.248512	1503.46
963	0.245226	1554.78				963	0.275554	1745.5				963	0.248062	1547.2
964	0.246893	1485.35				964	0.275327	1725.92				964	0.246465	1477.82
965	0.246275	1490.81				965	0.275052	1715.34				965	0.248508	1495.19
966	0.246433	1469.04				966	0.274038	1709.2				966	0.251067	1531.01
967	0.247133	1538.59				967	0.270578	1701.78				967	0.24732	1528.98
968	0.246765	1534.48				968	0.264322	1675.24				968	0.244386	1568.99
969	0.246483	1547.39				969	0.270688	1656.85				969	0.246462	1552.18
970	0.239197	1495.58				970	0.270083	1616.07				970	0.24984	1542.5
971	0.248038	1526.14				971	0.267127	1678.58				971	0.249816	1534.84
972	0.246619	1539.95				972	0.271584	1677.53				972	0.24887	1557.07
973	0.246511	1530.21				973	0.27109	1677.85				973	0.246981	1541.35
974	0.245109	1488.76				974	0.268933	1698.14				974	0.249144	1517.02
975	0.247669	1503.47				975	0.269704	1742.42				975	0.248699	1551.21
976	0.244708	1489.49				976	0.271183	1703.36				976	0.25275	1540.89
977	0.247724	1551.95				977	0.270535	1690.15				977	0.252495	1577.3
978	0.245004	1571.2				978	0.268146	1701.83				978	0.252315	1593.57
979	0.242643	1495.59				979	0.271931	1705.4				979	0.249497	1561.24
980	0.24346	1493.62				980	0.273505	1682.67				980	0.248923	1556.14
981	0.243888	1484.07				981	0.271469	1682.61				981	0.252254	1576.72
982	0.245361	1503.53				982	0.267925	1690.61				982	0.250459	1554.06
983	0.244482	1532.33				983	0.268036	1710.49				983	0.251353	1531.91
984	0.247065	1509.09				984	0.2652	1688.23				984	0.248809	1582.61
985	0.247245	1536.14				985	0.270746	1660.85				985	0.252538	1534.1
986	0.244138	1532.13				986	0.270382	1655.97				986	0.252075	1567.04
987	0.24091	1530.53				987	0.27122	1699.26				987	0.252238	1546.28
988	0.245607	1459.86				988	0.271835	1699.27				988	0.245213	1579.68
989	0.246348	1519.71				989	0.271832	1687.18				989	0.253564	1557.98
990	0.242416	1493.06				990	0.271803	1673.15				990	0.253568	1560.42
991	0.242066	1504.14				991	0.270533	1659.39				991	0.252472	1534.4
992	0.246209	1521.54				992	0.266371	1649.61				992	0.253119	1571.24
993	0.245456	1522.55				993	0.268406	1662.06				993	0.253934	1573.46
994	0.24563	1525.56				994	0.271443	1671.13				994	0.253691	1589.86
995	0.248997	1530.03				995	0.27223	1709.28				995	0.251877	1536.56
996	0.244356	1566.62				996	0.270293	1671.73				996	0.247667	1534.84
997	0.249134	1534.71				997	0.271772	1682.14				997	0.251197	1539.59
998	0.247785	1589.37				998	0.268055	1685.82				998	0.25146	1555.45
999	0.247264	1569.45				999	0.271433	1698.02				999	0.252339	1546.09
1000	0.246905	1514.97				1000	0.267249	1643.04				1000	0.255275	1556.83
1001	0.245228	1515.4				1001	0.266484	1594.04				1001	0.253363	1524.83
1002	0.250859	1558.09				1002	0.26929	1634.57				1002	0.251499	1601.18
1003	0.246851	1546.53				1003	0.272169	1686.8				1003	0.253376	1549.13
1004	0.243523	1499.81				1004	0.270863	1687.24				1004	0.24943	1506.22
1005	0.247009	1490.7				1005	0.268707	1661.35				1005	0.248553	1587.6
1006	0.247586	1552.35				1006	0.272228	1722.74				1006	0.252239	1555.11
1007	0.247306	1536.28				1007	0.270497	1749.95				1007	0.255471	1587.06
1008	0.245287	1506.25				1008	0.271954	1657.3				1008	0.254857	1574.44
1009	0.249595	1573.67				1009	0.271843	1715.16				1009	0.253649	1618.78
1010	0.250499	1570.81				1010	0.268494	1726.1				1010	0.249838	1564.7
1011	0.249537	1624.65				1011	0.273244	1666.56				1011	0.252649	1538.52
1012	0.247403	1545.99				1012	0.272056	1719.04				1012	0.255158	1626.82
1013	0.24297	1480.67				1013	0.268613	1666.8				1013	0.256597	1637.88
1014	0.249259	1544.66				1014	0.269466	1626.1				1014	0.258145	1627.9
1015	0.250138	1574.86				1015	0.269117	1697.16				1015	0.257901	1555.48
1016	0.25106	1540.82				1016	0.273094	1679.48				1016	0.253318	1553.79
1017	0.251269	1515.3				1017	0.272433	1699.77				1017	0.257417	1611.12
1018	0.24701	1542.12				1018	0.271097	1671.18				1018	0.258124	1589.27
1019	0.251851	1549.08				1019	0.271692	1715.54				1019	0.254782	1603.66
1020	0.250924	1546.07				1020	0.271231	1714.48				1020	0.255548	1625.47
1021	0.252892	1596.39				1021	0.272894	1673.73				1021	0.259991	1621.28
1022	0.25131	1535.82				1022	0.273342	1669.4				1022	0.259076	1593.14
1023	0.254201	1568.47				1023	0.271958	1712.24				1023	0.256623	1578.87
1024	0.253042	1572.59				1024	0.272235	1666.07				1024	0.259513	1589.35
1025	0.250747	1582.72				1025	0.273652	1685.93				1025	0.257103	1613.89
1026	0.249121	1560.98				1026	0.274262	1735.89				1026	0.259456	1591.38
1027	0.252475	1570.4				1027	0.271232	1735.03				1027	0.257275	1589.99
1028	0.250015	1525.13				1028	0.267836	1727.73				1028	0.254808	1589.74
1029	0.256889	1586.85				1029	0.26996	1649.72				1029	0.255133	1559.39
1030	0.257295	1557.1				1030	0.270751	1686.36				1030	0.254202	1565.84
1031	0.252673	1588.99				1031	0.270948	1732.07				1031	0.258537	1625.05
1032	0.25726	1623.13				1032	0.270548	1667.48				1032	0.259883	1629.94
1033	0.256635	1639.38				1033	0.268924	1676.81				1033	0.258896	1581.93
1034	0.257627	1618.33				1034	0.271386	1665.65				1034	0.258335	1588.61
1035	0.256369	1592.03				1035	0.272034	1724.63				1035	0.25845	1602.21
1036	0.261035	1618.63				1036	0.272755	1698.64				1036	0.254404	1534.37
1037	0.259452	1618.88				1037	0.27198	1653.82				1037	0.257786	1643.99
1038	0.255659	1636.72				1038	0.27037	1668.35				1038	0.259653	1614.56
1039	0.259804	1565.7				1039	0.271736	1723.6				1039	0.258525	1641.69
1040	0.262414	1592.84				1040	0.266083	1649.63				1040	0.2594	1576.08
1041	0.259235	1595				1041	0.270032	1660.17				1041	0.256713	1653.03
1042	0.263027	1587.61				1042	0.268375	1745.22				1042	0.260367	1607.4
1043	0.264519	1619.27				1043	0.270356	1734.67				1043	0.256741	1598.02
1044	0.262175	1631.15				1044	0.270209	1659.84				1044	0.253794	1608.3
1045	0.26021	1643.45				1045	0.270424	1683.02				1045	0.251372	1602.08
1046	0.263555	1626.42				1046	0.273875	1744.83				1046	0.255461	1616.96
1047	0.265166	1629.48				1047	0.273345	1678.35				1047	0.255084	1618.15
1048	0.260624	1707.12				1048	0.271232	1727.62				1048	0.255961	1562.21
1049	0.260108	1612.27				1049	0.272021	1732.3				1049	0.254918	1626.63
1050	0.262432	1571.64				1050	0.267516	1697.21				1050	0.252744	1575.46
1051	0.263646	1630.22				1051	0.269834	1669.86				1051	0.250157	1525.82
1052	0.263089	1653.25				1052	0.273989	1644.22				1052	0.254314	1540.61
1053	0.265464	1662.51				1053	0.27322	1688.44				1053	0.251821	1589.85
1054	0.261076	1644.64				1054	0.27118	1658.34				1054	0.256131	1600.72
1055	0.263712	1620.98				1055	0.274662	1752.68				1055	0.253822	1585.56
1056	0.262369	1666.32				1056	0.274166	1730.98				1056	0.254185	1573.56
1057	0.26613	1676.57				1057	0.27405	1659.89				1057	0.25589	1566.8
1058	0.262748	1703.91				1058	0.267908	1682.41				1058	0.252873	1618.04
1059	0.257454	1621.03				1059	0.271527	1721.66				1059	0.254464	1563.86
1060	0.262549	1597.62				1060	0.274097	1700.65				1060	0.244189	1557.58
1061	0.264551	1620.71				1061	0.271282	1709.11				1061	0.246277	1491.97
1062	0.264918	1640.62				1062	0.264799	1712.18				1062	0.253515	1564.64
1063	0.261247	1586.01				1063	0.274112	1658.28				1063	0.252326	1597.5
1064	0.263584	1674.75				1064	0.273534	1713.49				1064	0.2551	1577.1
1065	0.262232	1675.8				1065	0.268371	1715.78				1065	0.257131	1606.3
1066	0.262236	1635.86				1066	0.272162	1711.62				1066	0.251525	1604.66
1067	0.258795	1565.52				1067	0.272171	1720.55				1067	0.256155	1564.16
1068	0.260389	1637.05				1068	0.271508	1669.65				1068	0.253923	1565.81
1069	0.263075	1587.6				1069	0.269077	1706.44				1069	0.255614	1614.99
1070	0.263634	1648.27				1070	0.269577	1723.28				1070	0.254322	1541.64
1071	0.26365	1585.64				1071	0.271676	1674.77				1071	0.254865	1571.84
1072	0.259393	1561.95				1072	0.267847	1684.87				1072	0.255836	1609.97
1073	0.261018	1629.11				1073	0.267442	1687.38				1073	0.255063	1587.17
1074	0.257158	1640.76				1074	0.273215	1713.61				1074	0.252595	1589.41
1075	0.261189	1622.66				1075	0.271687	1724.1				1075	0.254172	1511.75
1076	0.262308	1653.3				1076	0.272207	1731.95				1076	0.251946	1627.21
1077	0.26029	1631.37				1077	0.272059	1700.16				1077	0.255539	1555.4
1078	0.258769	1603.35				1078	0.272895	1691.39				1078	0.252848	1606.77
1079	0.264575	1604.76				1079	0.272181	1730.55				1079	0.254673	1552.23
1080	0.261834	1649.47				1080	0.269102	1693.2				1080	0.253398	1630.86
1081	0.262255	1575.04				1081	0.273068	1690.22				1081	0.252266	1632.22
1082	0.263737	1644.53				1082	0.269984	1711.36				1082	0.25155	1530.06
1083	0.261633	1637.28				1083	0.271138	1697.43				1083	0.254714	1589.86
1084	0.2615	1629.44				1084	0.272819	1723.09				1084	0.251325	1588.01
1085	0.264252	1653.04				1085	0.272175	1708.39				1085	0.253693	1625.92
1086	0.265074	1655.54				1086	0.270779	1697.12				1086	0.253556	1579.69
1087	0.259282	1669.97				1087	0.269568	1658.37				1087	0.251744	1552.12
1088	0.264334	1669.45				1088	0.266186	1650.35				1088	0.253916	1602.18
1089	0.260715	1605.75				1089	0.269679	1711.86				1089	0.255423	1576.01
1090	0.256926	1635.77				1090	0.26384	1673.42				1090	0.251108	1579.43
1091	0.261868	1625.95				1091	0.268054	1584.33				1091	0.2503	1573.6
1092	0.261585	1609.27				1092	0.270803	1626.87				1092	0.251159	1571.54
1093	0.264854	1636.04				1093	0.267457	1726.03				1093	0.248381	1514.89
1094	0.26528	1610.66				1094	0.270297	1765.06				1094	0.251078	1571.41
1095	0.263528	1652.94				1095	0.266645	1683.14				1095	0.252042	1539.53
1096	0.260839	1625.24				1096	0.272617	1711.6				1096	0.246821	1549.76
1097	0.260538	1613.98				1097	0.271661	1699.8				1097	0.249864	1616.84
1098	0.264292	1629.28				1098	0.27082	1675.25				1098	0.25661	1563.11
1099	0.265244	1662.93				1099	0.270739	1703.16				1099	0.254283	1563.73
1100	0.264094	1586.49				1100	0.272024	1692.19				1100	0.254106	1578.18
1101	0.263172	1653.29				1101	0.260669	1663.96				1101	0.250931	1569.04
1102	0.258414	1661.9				1102	0.268178	1635.34				1102	0.256444	1582.18
1103	0.265362	1627.24				1103	0.27185	1656.41				1103	0.251918	1548.29
1104	0.263534	1632.4				1104	0.270866	1746.76				1104	0.254683	1584.79
1105	0.265221	1678.13				1105	0.27331	1695.79				1105	0.256282	1597.14
1106	0.261171	1623.9				1106	0.272003	1691.99				1106	0.24747	1569.62
1107	0.260765	1597.45				1107	0.273816	1692.51				1107	0.253442	1541.8
1108	0.26012	1602.47				1108	0.273591	1779.95				1108	0.248122	1545.56
1109	0.259591	1592.59				1109	0.272741	1677.29				1109	0.252421	1563.15
1110	0.264961	1657.11				1110	0.273716	1665.82				1110	0.249392	1551.27
1111	0.264348	1664.6				1111	0.273302	1677.49				1111	0.250595	1542.88
1112	0.262981	1641.31				1112	0.271578	1760.12				1112	0.252727	1549.12
1113	0.264402	1681.34				1113	0.272796	1704.4				1113	0.253756	1578.32
1114	0.263059	1637.48				1114	0.27213	1723.78				1114	0.250755	1531.48
1115	0.265213	1643.34				1115	0.273581	1713.85				1115	0.251203	1560.96
1116	0.266305	1670.55				1116	0.273936	1653.73				1116	0.251212	1521.79
1117	0.258659	1671.26				1117	0.272131	1700.18				1117	0.253056	1626.51
1118	0.26029	1618.7				1118	0.269914	1664.52				1118	0.253718	1583.28
1119	0.262565	1614.89				1119	0.271978	1721.93				1119	0.250789	1569.92
1120	0.265438	1666.49				1120	0.274055	1735.14				1120	0.250711	1532.3
1121	0.264942	1684.7				1121	0.270857	1696.25				1121	0.251148	1557.39
1122	0.26298	1633.28				1122	0.273444	1724.4				1122	0.251528	1578.68
1123	0.260813	1623.15				1123	0.270113	1709.9				1123	0.253105	1577.82
1124	0.26357	1626.78				1124	0.268387	1673.92				1124	0.250502	1565.64
1125	0.264953	1609.22				1125	0.267	1691.56				1125	0.251424	1559.71
1126	0.263873	1610.46				1126	0.270162	1649.31				1126	0.249492	1573.74
1127	0.265147	1674.46				1127	0.273858	1647.33				1127	0.25231	1599.42
1128	0.263444	1645.84				1128	0.270571	1767.28				1128	0.253584	1533.32
1129	0.264533	1647.01				1129	0.274753	1717.97				1129	0.252745	1584.62
1130	0.263995	1664.09				1130	0.272362	1723.5				1130	0.251757	1591.13
1131	0.262099	1633.39				1131	0.272306	1700.33				1131	0.254232	1581.93
1132	0.264624	1629.91				1132	0.273253	1737.87				1132	0.251156	1582.4
1133	0.263984	1626.18				1133	0.266502	1700.08				1133	0.250099	1517.86
1134	0.259734	1642.58				1134	0.270283	1704.27				1134	0.250144	1545.88
1135	0.261846	1662.64				1135	0.268608	1680.58				1135	0.24592	1503.82
1136	0.259682	1593.73				1136	0.268222	1681.69				1136	0.251837	1555.15
1137	0.263564	1581.54				1137	0.268336	1682.53				1137	0.252725	1539.08
1138	0.262545	1622.93				1138	0.268113	1642.71				1138	0.250732	1583.94
1139	0.263084	1644.57				1139	0.271333	1694.89				1139	0.248241	1562.77
1140	0.263901	1556.8				1140	0.267562	1708.95				1140	0.247124	1573.93
1141	0.261754	1610.25				1141	0.273166	1677.86				1141	0.250132	1538.59
1142	0.263769	1641.01				1142	0.26872	1683.78				1142	0.252315	1588.88
1143	0.264596	1664.16				1143	0.271917	1710.27				1143	0.249589	1558.74
1144	0.261517	1641.83				1144	0.272619	1704.94				1144	0.251158	1540.61
1145	0.26076	1594.38				1145	0.270543	1706.75				1145	0.252126	1537.97
1146	0.263012	1634.92				1146	0.273021	1724.07				1146	0.250122	1618.78
1147	0.26335	1669.82				1147	0.27442	1719.18				1147	0.248755	1570.71
1148	0.257587	1642.4				1148	0.27075	1727.7				1148	0.247642	1542.99
1149	0.264898	1562.62				1149	0.274455	1685.22				1149	0.245495	1520.05
1150	0.264414	1632.32				1150	0.274627	1692.66				1150	0.25105	1530.47
1151	0.261356	1621.19				1151	0.271403	1675.91				1151	0.252988	1509.27
1152	0.262056	1622.21				1152	0.27104	1664.34				1152	0.253072	1580.28
1153	0.263289	1622.14				1153	0.271041	1663.77				1153	0.253028	1576.3
1154	0.264567	1656.67				1154	0.269838	1696.28				1154	0.249528	1525.3
1155	0.264796	1644.85				1155	0.273858	1681.06				1155	0.253024	1591.05
1156	0.266953	1594.08				1156	0.274154	1701.07				1156	0.253159	1553.32
1157	0.261147	1629.96				1157	0.268701	1645.22				1157	0.249507	1542.55
1158	0.259678	1666.02				1158	0.268707	1713.13				1158	0.251391	1601.83
1159	0.264566	1636.45				1159	0.271202	1659.62				1159	0.250801	1535.27
1160	0.258714	1632.78				1160	0.274327	1714.43				1160	0.252096	1614.99
1161	0.265032	1639.47				1161	0.271663	1709.19				1161	0.248686	1540.53
1162	0.263346	1666.86				1162	0.271398	1677.46				1162	0.252757	1568.8
1163	0.261644	1656.86				1163	0.267425	1711.31				1163	0.245008	1519.74
1164	0.263865	1654.29				1164	0.267683	1695.33				1164	0.247005	1488.47
1165	0.261648	1598.31				1165	0.272864	1690.46				1165	0.25208	1561.32
1166	0.261824	1668.47				1166	0.272693	1715.64				1166	0.251398	1544.23
1167	0.25978	1614.27				1167	0.272441	1690.95				1167	0.25374	1557.48
1168	0.257059	1626.87				1168	0.274977	1703.32				1168	0.25187	1619.79
1169	0.263315	1638.22				1169	0.274831	1723.22				1169	0.252876	1588.28
1170	0.26332	1692.2				1170	0.274173	1695.63				1170	0.251403	1576.4
1171	0.265749	1625.4				1171	0.274301	1746.92				1171	0.252244	1536.76
1172	0.264562	1665.05				1172	0.27168	1723.79				1172	0.251144	1581.69
1173	0.264274	1650.47				1173	0.273282	1704.63				1173	0.253558	1553.01
1174	0.260847	1662.79				1174	0.272328	1653.05				1174	0.250474	1539.35
1175	0.263676	1647.93				1175	0.273088	1689.98				1175	0.248653	1512.1
1176	0.262768	1634.01				1176	0.272472	1710.37				1176	0.251987	1556.57
1177	0.264756	1636.01				1177	0.272705	1721.8				1177	0.252699	1576.11
1178	0.263875	1649.43				1178	0.274562	1636.66				1178	0.252867	1545.54
1179	0.263725	1681.46				1179	0.275165	1730.05				1179	0.253834	1581.07
1180	0.26339	1662.45				1180	0.272781	1744.01				1180	0.24773	1545.38
1181	0.263587	1600.1				1181	0.273035	1674.16				1181	0.252589	1579.75
1182	0.262935	1660.41				1182	0.277252	1677.2				1182	0.248864	1588.25
1183	0.264643	1650				1183	0.273784	1734.22				1183	0.248775	1537.63
1184	0.263737	1608.45				1184	0.271459	1746.14				1184	0.248978	1539.58
1185	0.260203	1646.12				1185	0.282696	1751.2				1185	0.251959	1595.76
1186	0.267222	1615.82				1186	0.282781	1795.08				1186	0.253299	1548.37
1187	0.264911	1674.41				1187	0.28602	1789.99				1187	0.253149	1568.83
1188	0.256964	1620.55				1188	0.283834	1791.06				1188	0.249917	1557.74
1189	0.266003	1579.2				1189	0.285991	1815.73				1189	0.249794	1544.46
1190	0.265432	1649.71				1190	0.290419	1804				1190	0.253288	1555.47
1191	0.259428	1653.15				1191	0.291591	1821				1191	0.249555	1561.19
1192	0.266225	1647.34				1192	0.293257	1822.53				1192	0.254241	1521.99
1193	0.265315	1675.46				1193	0.290718	1787.1				1193	0.251207	1597.2
1194	0.262884	1670.93				1194	0.293909	1865.18				1194	0.251278	1530.41
1195	0.257978	1630.89				1195	0.294032	1858.34				1195	0.246526	1489.29
1196	0.257554	1613.46				1196	0.295485	1888.54				1196	0.253268	1516.16
1197	0.262158	1592.8				1197	0.294373	1900.97				1197	0.251462	1586.17
1198	0.264879	1713.65				1198	0.290899	1887.13				1198	0.25243	1541.7
1199	0.264543	1664.47				1199	0.295067	1841.46				1199	0.253976	1570.42
1200	0.261627	1688.13				1200	0.295854	1878.96				1200	0.25019	1551.96
1201	0.265127	1651.97				1201	0.29931	1909.85				1201	0.249481	1574.56
1202	0.258504	1605.03				1202	0.297889	1884.17				1202	0.253792	1574.02
1203	0.26444	1586.31				1203	0.299048	1874.98				1203	0.254232	1557.98
1204	0.264916	1651.4				1204	0.298616	1952.11				1204	0.252695	1563.77
1205	0.265437	1663.65				1205	0.298928	1867.27				1205	0.251619	1548.14
1206	0.265271	1667.18				1206	0.295664	1837.28				1206	0.25333	1564.79
1207	0.262292	1640.69				1207	0.295315	1853.99				1207	0.255003	1570.9
1208	0.264566	1634.53				1208	0.299971	1953.29				1208	0.254373	1591.3
1209	0.253985	1591.59				1209	0.299376	1925.89				1209	0.254646	1559.41
1210	0.253473	1576.34				1210	0.291375	1887.14				1210	0.251719	1572.86
1211	0.259883	1643.43				1211	0.299335	1911.98				1211	0.253663	1600.68
1212	0.263695	1610.47				1212	0.300863	1879.66				1212	0.252014	1598.64
1213	0.259926	1631.71				1213	0.300567	1897.91				1213	0.252914	1569.85
1214	0.263836	1606.62				1214	0.296518	1888.6				1214	0.248914	1497.27
1215	0.262067	1693.12				1215	0.299741	1914.14				1215	0.253415	1596.27
1216	0.264869	1626.55				1216	0.300451	1909.61				1216	0.252718	1611.47
1217	0.265335	1626.54				1217	0.298713	1924.87				1217	0.251331	1591.77
1218	0.263126	1656.21				1218	0.296607	1878.17				1218	0.248264	1527.69
1219	0.259445	1627.53				1219	0.2994	1905.67				1219	0.249513	1511.74
1220	0.2596	1591.3				1220	0.300438	1921.89				1220	0.253184	1599.74
1221	0.262516	1550.52				1221	0.292278	1871.14				1221	0.254524	1565.77
1222	0.26715	1610.95				1222	0.29914	1891.95				1222	0.254584	1627.49
1223	0.265638	1688.12				1223	0.300976	1891				1223	0.254809	1558.77
1224	0.262791	1685.36				1224	0.300065	1875.33				1224	0.255501	1589.71
1225	0.264701	1654.15				1225	0.299462	1826.36				1225	0.255227	1576.75
1226	0.264388	1652.57				1226	0.298495	1918.8				1226	0.2548	1603.48
1227	0.264706	1616.6				1227	0.298396	1929.24				1227	0.255374	1632.93
1228	0.264081	1629.05				1228	0.293515	1824.82				1228	0.249638	1607.69
1229	0.266483	1630.4				1229	0.297759	1826.42				1229	0.256199	1576.54
1230	0.26592	1666.59				1230	0.296376	1878.28				1230	0.253815	1597.91
1231	0.26336	1669.88				1231	0.2992	1846.09				1231	0.248947	1554.96
1232	0.263066	1576.59				1232	0.299186	1904.44				1232	0.251962	1564.85
1233	0.266577	1650.78				1233	0.298209	1882.21				1233	0.253583	1533
1234	0.26148	1707.28				1234	0.300104	1955.54				1234	0.25557	1578.61
1235	0.261477	1683.88				1235	0.298305	1874.66				1235	0.252945	1575.1
1236	0.261284	1622.68				1236	0.301729	1902.97				1236	0.25589	1612.67
1237	0.268027	1679.89				1237	0.293536	1886				1237	0.254725	1573.8
1238	0.26565	1680.15				1238	0.297059	1842.11				1238	0.255015	1601.93
1239	0.26762	1669.74				1239	0.299007	1933.03				1239	0.253602	1625.7
1240	0.268837	1625.22				1240	0.300333	1878.96				1240	0.247609	1571.03
1241	0.268692	1718.05				1241	0.300029	1920.86				1241	0.248509	1500.07
1242	0.263878	1665.3				1242	0.300525	1914.15				1242	0.253761	1539.16
1243	0.268769	1635.77				1243	0.295025	1892.72				1243	0.253265	1573.36
1244	0.268442	1677.34				1244	0.301075	1925.42				1244	0.248873	1581.74
1245	0.263645	1683.25				1245	0.300117	1928.09				1245	0.24598	1525.53
1246	0.265589	1679.11				1246	0.29878	1892.58				1246	0.248044	1543.47
1247	0.261343	1572.35				1247	0.296072	1867.92				1247	0.251929	1540.29
1248	0.267419	1653.8				1248	0.296218	1866.51				1248	0.24838	1559.43
1249	0.262554	1611.72				1249	0.297268	1940.25				1249	0.251062	1537.54
1250	0.260072	1603.47				1250	0.295164	1869.19				1250	0.248956	1587.56
1251	0.260812	1604.41				1251	0.296919	1832.41				1251	0.251023	1574.54
1252	0.265512	1619.33				1252	0.295674	1927.41				1252	0.248215	1537.29
1253	0.261566	1632.28				1253	0.294713	1901.71				1253	0.252901	1573.97
1254	0.264387	1661.06				1254	0.297185	1831.57				1254	0.251828	1580.55
1255	0.26464	1626.48				1255	0.293671	1904.73				1255	0.253506	1550.69
1256	0.267201	1631.72				1256	0.294016	1855.7				1256	0.244786	1597.14
1257	0.264835	1713.13				1257	0.301041	1888.94				1257	0.24213	1504.36
1258	0.265787	1657.9				1258	0.296975	1916.6				1258	0.254186	1543.63
1259	0.268416	1657.2				1259	0.29826	1894.8				1259	0.2526	1546.58
1260	0.266672	1601.2				1260	0.299528	1857.56				1260	0.252951	1564.58
1261	0.264593	1707.92				1261	0.292062	1847.58				1261	0.252367	1587.6
1262	0.268252	1687.88				1262	0.298903	1841.19				1262	0.25112	1573.42
1263	0.266673	1674.64				1263	0.296502	1945.3				1263	0.250741	1528.33
1264	0.266573	1631.07				1264	0.297663	1886.89				1264	0.250507	1554
1265	0.264362	1675.81				1265	0.300586	1915.56				1265	0.247502	1524.55
1266	0.266237	1656.03				1266	0.297186	1865.71				1266	0.251147	1460.55
1267	0.263273	1654.83				1267	0.297478	1872.34				1267	0.251247	1568.04
1268	0.260931	1645.88				1268	0.298042	1912.97				1268	0.252643	1637.52
1269	0.265711	1687.18				1269	0.296277	1921.26				1269	0.254125	1610.34
1270	0.26395	1639.64				1270	0.295931	1815				1270	0.253487	1559.8
1271	0.264513	1626.87				1271	0.299346	1908.95				1271	0.256015	1605.33
1272	0.266118	1645.6				1272	0.294732	1920.53				1272	0.251211	1620.36
1273	0.265131	1658.32				1273	0.298201	1824.78				1273	0.254675	1594.89
1274	0.266669	1641.29				1274	0.296229	1897.63				1274	0.2523	1519.35
1275	0.266194	1666.14				1275	0.297359	1848.9				1275	0.255066	1587.39
1276	0.265019	1579.33				1276	0.298241	1874.96				1276	0.255614	1554.3
1277	0.266238	1616.76				1277	0.297212	1871.08				1277	0.255439	1574.19
1278	0.267376	1659.97				1278	0.29981	1951.28				1278	0.25786	1593.98
1279	0.266383	1701.69				1279	0.29718	1935.07				1279	0.258426	1654.67
1280	0.265923	1647.45				1280	0.298156	1932.24				1280	0.266476	1561.85
1281	0.261657	1703.5				1281	0.300398	1793.35				1281	0.266278	1655.98
1282	0.265597	1611.35				1282	0.297917	1949.98				1282	0.264511	1677.91
1283	0.26904	1666.52				1283	0.295893	1878.83				1283	0.261925	1598.07
1284	0.264876	1683.28				1284	0.297795	1881.41				1284	0.268289	1647.36
1285	0.265964	1677.58				1285	0.295565	1873.39				1285	0.265753	1638.95
1286	0.266599	1696.34				1286	0.294724	1867.68				1286	0.264729	1678.82
1287	0.267933	1678.75				1287	0.296435	1868.54				1287	0.268756	1649.2
1288	0.269928	1680.54				1288	0.292927	1806.94				1288	0.270693	1660.03
1289	0.271301	1762.68				1289	0.291963	1867.9				1289	0.269795	1660
1290	0.270163	1712.89				1290	0.300287	1872.52				1290	0.265965	1713.1
1291	0.27064	1678.52				1291	0.300599	1902.57				1291	0.268381	1719.31
1292	0.267533	1623.95				1292	0.300457	1827.37				1292	0.271371	1671.46
1293	0.270712	1730.95				1293	0.298931	1884.39				1293	0.272745	1725.52
1294	0.267175	1681.49				1294	0.300528	1878.92				1294	0.26863	1800.37
1295	0.269611	1670.55				1295	0.300341	1866.59				1295	0.275085	1729.66
1296	0.269974	1614.87				1296	0.301699	1842.23				1296	0.276212	1715.54
1297	0.272924	1711.57				1297	0.301793	1951.59				1297	0.275752	1759.69
1298	0.268441	1740.05				1298	0.297149	1873.25				1298	0.276904	1721.02
1299	0.270137	1713.98				1299	0.294429	1859.72				1299	0.272838	1734.8
1300	0.272599	1667.77				1300	0.296313	1851.63				1300	0.267574	1659.34
1301	0.269895	1716.45				1301	0.299611	1919.61				1301	0.27558	1749.34
1302	0.275029	1735.32				1302	0.294199	1905.16				1302	0.279904	1791.18
1303	0.273439	1729.42				1303	0.28653	1799.73				1303	0.281317	1733.44
1304	0.274534	1709.93				1304	0.301479	1800.62				1304	0.279391	1765.14
1305	0.275295	1723.64				1305	0.298673	1879.75				1305	0.271363	1723.32
1306	0.273491	1665.89				1306	0.299185	1872.25				1306	0.281444	1802
1307	0.273075	1714.89				1307	0.295804	1864.17				1307	0.280759	1795.29
1308	0.273317	1670.72				1308	0.298808	1852.23				1308	0.277104	1730.59
1309	0.276534	1739.52				1309	0.295834	1894.5				1309	0.28084	1751.59
1310	0.274792	1759.03				1310	0.300335	1932.15				1310	0.281846	1760.87
1311	0.270519	1669.37				1311	0.299912	1865.72				1311	0.277762	1744.5
1312	0.273082	1706.41				1312	0.300304	1924.98				1312	0.278792	1731.24
1313	0.268154	1691.74				1313	0.29945	1869.4				1313	0.273944	1743.33
1314	0.272606	1689.39				1314	0.298495	1842.61				1314	0.2782	1799.82
1315	0.269454	1730.66				1315	0.298019	1919.29				1315	0.281287	1739.15
1316	0.275983	1747.7				1316	0.299316	1872.19				1316	0.280361	1717.06
1317	0.273819	1729.62				1317	0.295602	1839.8				1317	0.280464	1775.11
1318	0.278098	1757.52				1318	0.294333	1880.35				1318	0.280954	1803.89
1319	0.280808	1798.16				1319	0.29477	1880.65				1319	0.279555	1744.88
1320	0.27723	1737.57				1320	0.300872	1877.39				1320	0.277553	1726.85
1321	0.275535	1730.04				1321	0.300278	1938.76				1321	0.279537	1731.92
1322	0.277627	1761.7				1322	0.299524	1943.54				1322	0.275641	1768.51
1323	0.278771	1773.55				1323	0.29411	1825.69				1323	0.282276	1758.38
1324	0.277653	1726.55				1324	0.296707	1844.6				1324	0.279807	1775.17
1325	0.278697	1695.43				1325	0.299904	1883.53				1325	0.278777	1742.85
1326	0.278892	1775.02				1326	0.300237	1937.2				1326	0.281916	1796.74
1327	0.274557	1742.61				1327	0.2972	1878.07				1327	0.27703	1757.3
1328	0.280109	1777.59				1328	0.290987	1819.22				1328	0.277227	1746.78
1329	0.274423	1763.47				1329	0.29358	1806.46				1329	0.271357	1745
1330	0.279422	1765.59				1330	0.298578	1892.06				1330	0.279063	1763.29
1331	0.280409	1703.05				1331	0.293134	1859.53				1331	0.282167	1715.68
1332	0.282105	1754.27				1332	0.300701	1827.52				1332	0.280675	1757.75
1333	0.278389	1758.45				1333	0.297472	1883.91				1333	0.2814	1793.45
1334	0.273609	1688.49				1334	0.298567	1872.89				1334	0.280537	1789.46
1335	0.281618	1713.29				1335	0.299896	1900.28				1335	0.281118	1753.23
1336	0.286652	1793.96				1336	0.297016	1854.31				1336	0.281652	1772.29
1337	0.284075	1796.76				1337	0.299915	1860.66				1337	0.280459	1789.32
1338	0.284938	1749.92				1338	0.297691	1892.47				1338	0.281107	1777.94
1339	0.284291	1811.24				1339	0.296059	1857.47				1339	0.280025	1770.72
1340	0.287659	1800.75				1340	0.299539	1919.56				1340	0.274193	1723.86
1341	0.286612	1778.17				1341	0.294955	1910.43				1341	0.279547	1723.5
1342	0.28298	1768.1				1342	0.296123	1899.81				1342	0.279324	1696.56
1343	0.287437	1831.7				1343	0.297863	1847.77				1343	0.279895	1768
1344	0.28538	1801.95				1344	0.299214	1797.81				1344	0.281306	1777.34
1345	0.287169	1759.31				1345	0.29523	1885.77				1345	0.281043	1779.51
1346	0.287684	1818.1				1346	0.297735	1875.29				1346	0.280428	1741.8
1347	0.288416	1828.42				1347	0.296977	1882.68				1347	0.283085	1754.52
1348	0.283373	1791.99				1348	0.297601	1863.05				1348	0.281615	1762.96
1349	0.288076	1765.73				1349	0.296957	1904.51				1349	0.277107	1747.59
1350	0.285755	1834.78				1350	0.299463	1869.86				1350	0.281833	1763.8
1351	0.287583	1832.43				1351	0.295957	1866.86				1351	0.280842	1736.65
1352	0.288913	1821.69				1352	0.292198	1852.44				1352	0.279497	1768.35
1353	0.2876	1827.27				1353	0.29613	1854.14				1353	0.280641	1786.69
1354	0.288457	1835.76				1354	0.294805	1879.9				1354	0.271951	1730.72
1355	0.289031	1793.69				1355	0.291544	1811.81				1355	0.272907	1730.43
1356	0.287615	1839.08				1356	0.291159	1852.92				1356	0.281626	1771.67
1357	0.284614	1857				1357	0.293147	1840.39				1357	0.277341	1764.07
1358	0.286924	1810.8				1358	0.292083	1831.18				1358	0.277272	1741.44
1359	0.284365	1799.1				1359	0.292612	1854.97				1359	0.276785	1715.21
1360	0.287621	1782.76				1360	0.296259	1839.06				1360	0.281293	1756.55
1361	0.288028	1892.99				1361	0.296248	1876.5				1361	0.281814	1816.21
1362	0.288698	1857.61				1362	0.297824	1865.44				1362	0.279775	1740.82
1363	0.287757	1814.74				1363	0.297222	1897.93				1363	0.280339	1799.82
1364	0.288485	1802.98				1364	0.298241	1884.01				1364	0.28203	1784.31
1365	0.285172	1790.01				1365	0.297399	1902.73				1365	0.279828	1734.54
1366	0.288091	1813.52				1366	0.293798	1877.66				1366	0.282015	1727.14
1367	0.285108	1787.68				1367	0.294939	1821.23				1367	0.28051	1793.81
1368	0.287717	1797.07				1368	0.296723	1876.94				1368	0.278083	1763.49
1369	0.288895	1850.44				1369	0.288498	1841.78				1369	0.281266	1652.14
1370	0.284282	1809.52				1370	0.296071	1855.07				1370	0.283175	1783.01
1371	0.285408	1811.06				1371	0.298134	1875.89				1371	0.280552	1797.38
1372	0.284222	1806.83				1372	0.297539	1895.78				1372	0.284428	1800.28
1373	0.28392	1809.97				1373	0.299914	1913.68				1373	0.282555	1776.84
1374	0.283417	1774.31				1374	0.300506	1904.6				1374	0.283214	1816.15
1375	0.284095	1807.66				1375	0.300325	1871.86				1375	0.28385	1794.26
1376	0.283901	1746.07				1376	0.298321	1877.65				1376	0.283458	1798.54
1377	0.281346	1817.31				1377	0.300019	1866.24				1377	0.281745	1814.47
1378	0.282321	1743.97				1378	0.296462	1910.66				1378	0.28197	1798.62
1379	0.284676	1797.63				1379	0.296796	1867.82				1379	0.277122	1816.06
1380	0.281587	1788.94				1380	0.29345	1835.16				1380	0.283052	1800.71
1381	0.284587	1835.23				1381	0.298223	1841.51				1381	0.279176	1688.93
1382	0.279352	1753.36				1382	0.298074	1848.85				1382	0.283536	1759.06
1383	0.279021	1723.04				1383	0.299769	1895.99				1383	0.284083	1831.83
1384	0.286372	1778.29				1384	0.295061	1859.76				1384	0.282166	1802.71
1385	0.285643	1814.98				1385	0.297016	1895.75				1385	0.283594	1771
1386	0.283042	1775.33				1386	0.296276	1810.24				1386	0.276475	1798.45
1387	0.285435	1766.79				1387	0.295821	1841.58				1387	0.283645	1777.31
1388	0.283427	1810.35				1388	0.295959	1857.04				1388	0.282573	1751.82
1389	0.285608	1843.41				1389	0.299901	1867.62				1389	0.283396	1788.66
1390	0.285186	1833.47				1390	0.300092	1921.72				1390	0.279296	1746.01
1391	0.2833	1779.11				1391	0.299635	1941.65				1391	0.283014	1759.87
1392	0.287618	1844.27				1392	0.300423	1900.01				1392	0.285229	1759.33
1393	0.288261	1840.26				1393	0.302053	1876.15				1393	0.282486	1784.31
1394	0.286454	1806.6				1394	0.299053	1894.74				1394	0.280023	1810.97
1395	0.28878	1744.23				1395	0.300892	1919.03				1395	0.283778	1782.05
1396	0.288853	1770.35				1396	0.300733	1851.76				1396	0.284617	1836.46
1397	0.286007	1843.19				1397	0.301087	1926.65				1397	0.282785	1782.6
1398	0.283553	1806.5				1398	0.29391	1907.35				1398	0.287094	1795.83
1399	0.284101	1790.36				1399	0.298222	1877.98				1399	0.284536	1796.32
1400	0.288862	1856.52				1400	0.294549	1880.59				1400	0.284823	1824.48
1401	0.286684	1815.53				1401	0.299716	1912.03				1401	0.285689	1798.85
1402	0.280886	1816.92				1402	0.299394	1858.38				1402	0.283559	1834.78
1403	0.28213	1759.87				1403	0.29944	1920.74				1403	0.281896	1756.44
1404	0.285768	1820.81				1404	0.299443	1918.59				1404	0.274984	1696.78
1405	0.284962	1812.85				1405	0.295947	1877.29				1405	0.281492	1797.53
1406	0.284996	1785.42				1406	0.298032	1857.42				1406	0.285279	1814.69
1407	0.287879	1792.74				1407	0.297994	1864.67				1407	0.28692	1731.84
1408	0.286171	1793.84				1408	0.298806	1871.62				1408	0.285215	1818.98
1409	0.283424	1776.35				1409	0.296953	1885.66				1409	0.281246	1802.47
1410	0.287556	1790.65				1410	0.29756	1854.17				1410	0.276774	1742.61
1411	0.286197	1771.08				1411	0.290661	1844.03				1411	0.274685	1738.47
1412	0.283318	1795.29				1412	0.295059	1822.65				1412	0.285342	1796.99
1413	0.287397	1797.18				1413	0.297567	1850.15				1413	0.283734	1783.2
1414	0.286578	1749.07				1414	0.299847	1868.38				1414	0.285574	1749.56
1415	0.284891	1798.29				1415	0.296912	1896.95				1415	0.278209	1810.58
1416	0.287215	1821.52				1416	0.298769	1843.99				1416	0.280274	1734.21
1417	0.285768	1792.96				1417	0.298142	1840.9				1417	0.281234	1768.81
1418	0.287649	1791.82				1418	0.296962	1873.2				1418	0.284535	1765.73
1419	0.288219	1799.1				1419	0.295355	1840.53				1419	0.281398	1789.86
1420	0.287625	1812.48				1420	0.284409	1814.71				1420	0.281759	1843.96
1421	0.289887	1844.98				1421	0.293019	1852.62				1421	0.282072	1778.45
1422	0.288275	1827.7				1422	0.29784	1891.2				1422	0.2781	1737.01
1423	0.289321	1859.47				1423	0.298829	1852.3				1423	0.283861	1759.09
1424	0.28924	1802.42				1424	0.299485	1928.91				1424	0.284143	1793.63
1425	0.285384	1813.02				1425	0.301736	1910.44				1425	0.283895	1714.28
1426	0.288051	1781.34				1426	0.298439	1911.21				1426	0.283573	1775.18
1427	0.28082	1803.52				1427	0.300029	1910.27				1427	0.2849	1771.5
1428	0.288327	1752.24				1428	0.295389	1917.92				1428	0.284264	1794.63
1429	0.287793	1806.45				1429	0.29926	1884.64				1429	0.282602	1759.41
1430	0.290721	1866.41				1430	0.293591	1874.54				1430	0.286488	1769.97
1431	0.285802	1836.63				1431	0.300311	1824.15				1431	0.280669	1777.36
1432	0.286339	1762.89				1432	0.29308	1879.15				1432	0.286038	1752.59
1433	0.289773	1855.36				1433	0.30112	1882.39				1433	0.283178	1795
1434	0.286603	1849.79				1434	0.295402	1896.28				1434	0.284159	1760.87
1435	0.286834	1802.46				1435	0.297492	1864.02				1435	0.285287	1817.77
1436	0.286255	1794.95				1436	0.298267	1813.78				1436	0.282089	1833.55
1437	0.286082	1825.85				1437	0.29792	1858.17				1437	0.281315	1792.24
1438	0.283903	1796.53				1438	0.299351	1882.85				1438	0.280626	1761.01
1439	0.287994	1789.14				1439	0.299037	1853.92				1439	0.283949	1768.53
1440	0.282582	1795.67				1440	0.299766	1928.26				1440	0.28386	1791.08
1441	0.281773	1721.57				1441	0.297616	1879.11				1441	0.281873	1769.17
1442	0.284218	1787.73				1442	0.300364	1844.54				1442	0.279764	1754.91
1443	0.280485	1790.53				1443	0.300817	1955.58				1443	0.288245	1800.47
1444	0.286352	1812.32				1444	0.300749	1927.78				1444	0.289797	1783.98
1445	0.286207	1838.11				1445	0.302359	1871.62				1445	0.286966	1796.99
1446	0.287503	1808.27				1446	0.299201	1862.95				1446	0.286069	1779.57
1447	0.288805	1846.69				1447	0.301942	1925.76				1447	0.289342	1787.01
1448	0.282915	1836.55				1448	0.301709	1931.63				1448	0.289166	1853.11
1449	0.288998	1798.74				1449	0.301749	1899.17				1449	0.289018	1805.8
1450	0.288078	1770.15				1450	0.300847	1918				1450	0.29021	1835.06
1451	0.287614	1789.49				1451	0.303052	1916.5				1451	0.28841	1820.48
1452	0.288433	1769.15				1452	0.300794	1911.33				1452	0.29	1830.55
1453	0.287013	1812.7				1453	0.302549	1894.06				1453	0.286906	1834.17
1454	0.288517	1830.7				1454	0.299167	1916.37				1454	0.279547	1800.1
1455	0.28659	1823.72				1455	0.297424	1882.95				1455	0.287692	1763.65
1456	0.284248	1807.23				1456	0.302535	1889.94				1456	0.286399	1804.49
1457	0.288723	1784.46				1457	0.290777	1854.64				1457	0.288308	1776.77
1458	0.288404	1818.32				1458	0.296386	1845.33				1458	0.287019	1777.65
1459	0.288915	1824.08				1459	0.293648	1874.1				1459	0.289831	1836.6
1460	0.285602	1777.32				1460	0.300091	1830.14				1460	0.284453	1815.81
1461	0.287448	1820.7				1461	0.300176	1887.51				1461	0.286565	1814.82
1462	0.286738	1828.21				1462	0.301656	1898.12				1462	0.286235	1838.16
1463	0.287932	1812.48				1463	0.301645	1890.68				1463	0.28233	1775.87
1464	0.280344	1764.67				1464	0.299463	1898.56				1464	0.284187	1761.29
1465	0.287441	1798.39				1465	0.296905	1868.71				1465	0.285442	1808.4
1466	0.288458	1766.34				1466	0.299655	1870.02				1466	0.283748	1792.76
1467	0.287051	1770.08				1467	0.299348	1928.74				1467	0.288099	1770.22
1468	0.286898	1790.68				1468	0.301066	1869.78				1468	0.288739	1829.78
1469	0.28678	1818.13				1469	0.301288	1868.52				1469	0.287733	1796.58
1470	0.287504	1796.49				1470	0.299289	1984.58				1470	0.283951	1828.19
1471	0.287396	1837.99				1471	0.29562	1915.55				1471	0.284615	1819.52
1472	0.287034	1790.36				1472	0.297416	1869.07				1472	0.280416	1762.05
1473	0.284074	1800.16				1473	0.298759	1889.8				1473	0.28561	1728.75
1474	0.281478	1789.11				1474	0.301308	1923.08				1474	0.287401	1826.52
1475	0.283905	1772.21				1475	0.297226	1959.43				1475	0.290378	1808.57
1476	0.2854	1794.38				1476	0.296873	1868.07				1476	0.288998	1817.23
1477	0.28867	1846.2				1477	0.299544	1879.99				1477	0.285665	1720.99
1478	0.287844	1799.68				1478	0.299853	1948.49				1478	0.28586	1805
1479	0.28493	1797.1				1479	0.29872	1896.45				1479	0.284141	1783.12
1480	0.284482	1851.1				1480	0.300986	1941.22				1480	0.284869	1825.49
1481	0.280579	1743.59				1481	0.300084	1915.32				1481	0.282494	1804.28
1482	0.283869	1754.08				1482	0.298579	1883.36				1482	0.289623	1784.67
1483	0.285894	1833.9				1483	0.3015	1945.62				1483	0.285141	1835.54
1484	0.284878	1794.68				1484	0.300922	1898.78				1484	0.286768	1761.9
1485	0.282121	1783.89				1485	0.293624	1920.25				1485	0.28585	1782.11
1486	0.28753	1793.53				1486	0.29956	1831.47				1486	0.285521	1799.66
1487	0.283698	1840.92				1487	0.297075	1898.07				1487	0.290416	1768.08
1488	0.284079	1814.7				1488	0.297881	1868.6				1488	0.288523	1812.96
1489	0.285725	1811.77				1489	0.301679	1905.52				1489	0.287291	1779.02
1490	0.284488	1796.64				1490	0.301324	1947.38				1490	0.286556	1861.54
1491	0.284027	1759.72				1491	0.30013	1884.94				1491	0.288563	1753.27
1492	0.284407	1751.41				1492	0.30089	1901.15				1492	0.288596	1755.15
1493	0.287607	1798.79				1493	0.301038	1925.23				1493	0.284584	1799.93
1494	0.285757	1820.64				1494	0.300882	1885.91				1494	0.291563	1803.67
1495	0.284726	1826.61				1495	0.301423	1891.79				1495	0.282668	1808.91
1496	0.283173	1780.86				1496	0.301302	1869.22				1496	0.291075	1819.92
1497	0.285571	1759.52				1497	0.299658	1918.27				1497	0.290846	1857.26
1498	0.281368	1791.02				1498	0.303406	1946.18				1498	0.287774	1828.04
1499	0.28599	1837.02				1499	0.30076	1920.51				1499	0.285286	1810.55
1500	0.287377	1800.74				1500	0.30141	1908.83				1500	0.285065	1755.74
1501	0.285406	1789.26				1501	0.296205	1863.83				1501	0.289373	1759.95
1502	0.282593	1781.09				1502	0.301938	1877.1				1502	0.288855	1797.23
1503	0.287884	1806.87				1503	0.300015	1900.72				1503	0.287155	1853.88
1504	0.285626	1793.92				1504	0.301252	1935.69				1504	0.278351	1748.36
1505	0.285356	1792.2				1505	0.299622	1830.44				1505	0.289389	1761.19
1506	0.286268	1857.84				1506	0.296206	1876.08				1506	0.289294	1809.63
1507	0.280013	1813.35				1507	0.300882	1872.6				1507	0.287541	1786.11
1508	0.282188	1800.43				1508	0.298709	1811.94				1508	0.286332	1780.13
1509	0.282462	1787.88				1509	0.301613	1882.98				1509	0.286733	1819.15
1510	0.282894	1760.87				1510	0.299114	1864.25				1510	0.289365	1795.33
1511	0.287945	1786.49				1511	0.291689	1879.93				1511	0.287239	1832.8
1512	0.285288	1803.36				1512	0.301289	1875.36				1512	0.289003	1815.81
1513	0.280844	1780.61				1513	0.296811	1894.93				1513	0.289781	1750.49
1514	0.286981	1791.04				1514	0.301698	1871.8				1514	0.290035	1849.04
1515	0.283978	1800.77				1515	0.299281	1909.07				1515	0.287434	1843.67
1516	0.284322	1772.69				1516	0.296219	1898.19				1516	0.291777	1799.04
1517	0.281164	1789.3				1517	0.296114	1912.03				1517	0.289769	1815.56
1518	0.286174	1780.04				1518	0.300485	1842.04				1518	0.280543	1781.24
1519	0.286461	1818.17				1519	0.30263	1835.91				1519	0.282144	1764.78
1520	0.285949	1806.85				1520	0.302104	1922.15				1520	0.284816	1791.67
1521	0.2844	1773.2				1521	0.299406	1907.43				1521	0.288615	1798.44
1522	0.286343	1831.22				1522	0.298596	1867.51				1522	0.29005	1880.72
1523	0.285419	1799.18				1523	0.30033	1895.05				1523	0.288401	1846.73
1524	0.286052	1819.74				1524	0.298493	1926.77				1524	0.287865	1805.49
1525	0.287986	1821.16				1525	0.29863	1881.11				1525	0.289587	1777.55
1526	0.285758	1816.93				1526	0.2988	1883.16				1526	0.286566	1817.32
1527	0.285884	1784.19				1527	0.30016	1869.36				1527	0.283662	1801.7
1528	0.288477	1775.62				1528	0.295535	1874.15				1528	0.279451	1772.68
1529	0.287771	1855.37				1529	0.3005	1848.98				1529	0.286732	1780.62
1530	0.288152	1785.6				1530	0.298183	1884.6				1530	0.289312	1835.93
1531	0.282893	1790.61				1531	0.301663	1942.66				1531	0.286819	1817.05
1532	0.287238	1788.33				1532	0.301957	1915.19				1532	0.289647	1831.56
1533	0.290191	1817.11				1533	0.300992	1931.61				1533	0.290173	1808.94
1534	0.289667	1905.91				1534	0.300338	1881.52				1534	0.287407	1828.91
1535	0.283057	1783.88				1535	0.297771	1941.95				1535	0.291773	1839.75
1536	0.284456	1710.68				1536	0.2995	1890.99				1536	0.28834	1809.49
1537	0.289587	1822.33				1537	0.30105	1894.97				1537	0.289305	1859.37
1538	0.288664	1814.53				1538	0.297642	1944.79				1538	0.291673	1861.32
1539	0.284865	1765.83				1539	0.300522	1914.7				1539	0.289569	1839.5
1540	0.288799	1800.34				1540	0.29935	1875.1				1540	0.291099	1827.22
1541	0.288916	1816.15				1541	0.300596	1852.27				1541	0.288978	1920.3
1542	0.288713	1797.16				1542	0.296993	1937.16				1542	0.288165	1798.32
1543	0.284997	1770.2				1543	0.297149	1916.58				1543	0.28666	1810.17
1544	0.287098	1787.44				1544	0.301512	1918.88				1544	0.283671	1841.59
1545	0.287232	1821.53				1545	0.299908	1947.41				1545	0.284563	1766.98
1546	0.289129	1842.58				1546	0.297478	1949.59				1546	0.289973	1785.35
1547	0.282195	1772.96				1547	0.298826	1880.32				1547	0.291113	1762.33
1548	0.281027	1701.06				1548	0.300782	1870.51				1548	0.28605	1901.43
1549	0.283287	1832.52				1549	0.299755	1927.13				1549	0.290105	1852.52
1550	0.287511	1799.7				1550	0.295009	1880.13				1550	0.286538	1777.57
1551	0.288254	1803.54				1551	0.297237	1877				1551	0.289361	1823.38
1552	0.289199	1850.54				1552	0.29252	1892.44				1552	0.289819	1886.88
1553	0.286533	1813.31				1553	0.294841	1904.04				1553	0.290334	1794.8
1554	0.286115	1799.13				1554	0.293118	1879.31				1554	0.288709	1822.96
1555	0.288021	1832.73				1555	0.295303	1786.25				1555	0.289088	1831.92
1556	0.2848	1804.49				1556	0.286909	1817.36				1556	0.291332	1844.92
1557	0.284618	1804.26				1557	0.287183	1793.64				1557	0.29167	1828.55
1558	0.288989	1826.24				1558	0.292109	1839.02				1558	0.289414	1854.98
1559	0.288497	1813.79				1559	0.294985	1827.02				1559	0.291675	1850.9
1560	0.289382	1869.99				1560	0.293818	1850.91				1560	0.285628	1798.87
1561	0.28885	1854.02				1561	0.291724	1894.14				1561	0.289963	1805.35
1562	0.284523	1768.09				1562	0.296961	1856.19				1562	0.287998	1858.47
1563	0.28556	1779.59				1563	0.294321	1812.03				1563	0.286849	1826.09
1564	0.284112	1769.57				1564	0.295671	1885.58				1564	0.289521	1816.37
1565	0.277673	1774.39				1565	0.290651	1900.49				1565	0.290123	1808.17
1566	0.285801	1780.25				1566	0.292067	1822.88				1566	0.286804	1804.53
1567	0.28408	1797.43				1567	0.289656	1845.25				1567	0.290122	1795.31
1568	0.287883	1830.34				1568	0.291185	1788.78				1568	0.290344	1887.88
1569	0.284198	1830.86				1569	0.298353	1954.22				1569	0.288545	1836.41
1570	0.280659	1771.97				1570	0.293008	1833.52				1570	0.288947	1827.85
1571	0.28671	1858.41				1571	0.295053	1816.03				1571	0.285844	1836.7
1572	0.285663	1771.03				1572	0.289739	1855.3				1572	0.286986	1724.1
1573	0.287788	1749.83				1573	0.293593	1824.35				1573	0.289403	1784.91
1574	0.27534	1768.82				1574	0.289606	1838.6				1574	0.282547	1843.2
1575	0.287241	1793.16				1575	0.291659	1866.12				1575	0.287277	1774.3
1576	0.287992	1817.4				1576	0.29713	1849.11				1576	0.282675	1757.54
1577	0.285995	1754.6				1577	0.299008	1842.7				1577	0.287653	1773.98
1578	0.285341	1806.83				1578	0.298458	1961.42				1578	0.286973	1842.43
1579	0.288011	1777.34				1579	0.29637	1883.63				1579	0.281235	1743.91
1580	0.283804	1800.4				1580	0.295666	1905.42				1580	0.291071	1796.83
1581	0.284829	1818.53				1581	0.293637	1811.85				1581	0.290556	1798.7
1582	0.282906	1786.01				1582	0.295538	1836.89				1582	0.288627	1818.85
1583	0.287599	1754.49				1583	0.294736	1872.3				1583	0.289508	1860.31
1584	0.287698	1736.51				1584	0.292782	1848.38				1584	0.287155	1884.01
1585	0.28215	1799.95				1585	0.296366	1835.72				1585	0.278998	1798.02
1586	0.288603	1806.38				1586	0.295782	1848.23				1586	0.285977	1782.65
1587	0.287602	1845.03				1587	0.296159	1904.23				1587	0.288537	1854.38
1588	0.283745	1767.79				1588	0.29648	1865.36				1588	0.288207	1864.31
1589	0.284108	1812.09				1589	0.296379	1894.61				1589	0.286537	1832.79
[truncated: 411 more rows]

## Sheet: B_BM(0) fixed scatter
Data for scatter plot of C, magenta data are selected
[truncated: 101 more rows]

[truncated: 2 more sheets: B_phi_M(0) fixed, B_phi_M(0) fixed scatter]
