# Supplementary material for: Simulations reveal challenges to artificial community selection and possible strategies for success
Source: PLoS Biol. 2019 Jun 25;17(6):e3000295. doi: 10.1371/journal.pbio.3000295 (PMC6658139; doi:10.1371/journal.pbio.3000295)
Supplement: S9 Data — (XLSX) [file pbio.3000295.s066.xlsx]

## Sheet: A
black						cyan						gray
cycle #	average selected fp	average selected P(T)				cycle #	average selected fp	average selected P(T)				cycle #	average selected fp	average selected P(T)
1	0.129692	810.803				1	0.129731	810.853				1	0.129595	810.924
2	0.128435	829.598				2	0.128953	812.045				2	0.125093	840.704
3	0.123	708.742				3	0.128644	718.788				3	0.128155	760.127
4	0.128301	622.059				4	0.128902	713.36				4	0.12944	619.292
5	0.128837	748.455				5	0.125145	718.69				5	0.127726	892.878
6	0.12843	791.84				6	0.118781	787.709				6	0.129721	727.009
7	0.128832	845.059				7	0.119974	681.054				7	0.129238	843.741
8	0.129197	750.699				8	0.121905	755.43				8	0.128848	690.909
9	0.129447	703.667				9	0.128765	646.12				9	0.127365	855.786
10	0.128204	728.367				10	0.128757	757.421				10	0.128853	761.173
11	0.128837	790.902				11	0.129355	819.814				11	0.129334	699.42
12	0.129014	874.705				12	0.129242	712.092				12	0.128745	637.8
13	0.128305	746.527				13	0.129025	830.419				13	0.129089	753.121
14	0.129741	660.594				14	0.127966	737.137				14	0.125147	821.495
15	0.128164	876.095				15	0.129589	804.314				15	0.129081	670.829
16	0.124235	735.737				16	0.125903	771.097				16	0.129548	808.045
17	0.129509	706.045				17	0.129122	663.093				17	0.129349	664.253
18	0.128271	685.597				18	0.129849	798.315				18	0.128595	853.985
19	0.12994	737.579				19	0.12938	827.494				19	0.124362	728.253
20	0.130083	864.841				20	0.129212	732.386				20	0.127718	822.535
21	0.129663	732.279				21	0.128565	829.297				21	0.129262	703.031
22	0.129858	656.599				22	0.128946	697.062				22	0.129528	792.106
23	0.129637	784.943				23	0.128744	763.3				23	0.129328	887.55
24	0.129521	848.361				24	0.129087	878.775				24	0.129414	730.725
25	0.129685	739.336				25	0.129274	721.106				25	0.129494	789.919
26	0.128815	720.488				26	0.128971	601.366				26	0.129589	898.783
27	0.129478	678.142				27	0.127695	742.477				27	0.128829	732.796
28	0.127706	704.174				28	0.12842	761.649				28	0.12944	638.28
29	0.128001	770.631				29	0.127062	854.629				29	0.128708	751.227
30	0.127917	832.037				30	0.125736	701.097				30	0.129757	833.081
31	0.126754	734.18				31	0.129507	671.388				31	0.129177	717.244
32	0.122849	638.711				32	0.129213	690.707				32	0.129339	832.88
33	0.119141	820.613				33	0.129129	762.442				33	0.129765	740.926
34	0.120404	696.597				34	0.128832	837.78				34	0.12797	834.047
35	0.123064	744.038				35	0.129206	718.971				35	0.129669	693.118
36	0.11491	609.108				36	0.128748	748.654				36	0.127683	795.406
37	0.11305	674.522				37	0.125765	863.435				37	0.129169	664.278
38	0.107112	707.066				38	0.128815	813.29				38	0.129363	896.175
39	0.107817	651.215				39	0.125013	724.255				39	0.129394	767.592
40	0.121164	727.895				40	0.128427	661.797				40	0.129318	644.132
41	0.112205	598.568				41	0.128837	879.861				41	0.128876	775.17
42	0.117047	785.804				42	0.129305	737.677				42	0.12662	821.856
43	0.127441	760.234				43	0.127779	729.716				43	0.118822	661.054
44	0.130338	834.125				44	0.128394	669.692				44	0.129098	745.51
45	0.130011	714.691				45	0.129013	754.819				45	0.126781	758.455
46	0.127316	842.448				46	0.128656	866.967				46	0.126251	727.068
47	0.12519	789.107				47	0.124156	690.986				47	0.127658	829.349
48	0.128621	681.25				48	0.12926	783.763				48	0.127825	723.672
49	0.130058	695.493				49	0.12868	629.969				49	0.128395	818.886
50	0.130639	744.32				50	0.127303	904.497				50	0.127063	718.213
51	0.128584	815.883				51	0.124748	759.883				51	0.127602	777.688
52	0.126593	801.282				52	0.127108	695.813				52	0.126703	754.4
53	0.130339	795.79				53	0.125347	778.378				53	0.123176	707.476
54	0.130367	714.022				54	0.126818	828.109				54	0.124552	825.584
55	0.129297	805.148				55	0.126028	677.289				55	0.122877	829.111
56	0.128799	820.473				56	0.126357	803.237				56	0.126653	769.101
57	0.126608	734.656				57	0.123778	681.917				57	0.129347	640.975
58	0.127796	734.219				58	0.121372	734.654				58	0.128723	745.349
59	0.125802	664.551				59	0.125425	794.806				59	0.129007	679.015
60	0.129034	845.777				60	0.123343	754.346				60	0.129355	770.854
61	0.12191	757.513				61	0.123424	626.012				61	0.128657	835.409
62	0.126754	740.413				62	0.124794	684.555				62	0.129397	749.847
63	0.128335	688.25				63	0.116878	774.322				63	0.12809	682.143
64	0.129666	764.83				64	0.119644	723.452				64	0.128324	709.268
65	0.128249	798.064				65	0.124564	795.782				65	0.128469	739.938
66	0.126627	751.86				66	0.123876	703.298				66	0.126332	822.5
67	0.130829	802.928				67	0.124319	749.351				67	0.122604	680.895
68	0.130753	667.247				68	0.123097	768.419				68	0.124403	625.175
69	0.130113	804.857				69	0.120426	744.212				69	0.126869	719.513
70	0.130136	787.65				70	0.121565	630.956				70	0.126253	736.054
71	0.129866	804.324				71	0.121879	618.577				71	0.12868	829.156
72	0.128759	724.202				72	0.121782	803.386				72	0.129006	715.058
73	0.128352	744.33				73	0.118211	737.503				73	0.129391	751.093
74	0.127974	845.009				74	0.118174	618.304				74	0.125875	794.838
75	0.125858	736.768				75	0.117827	683.959				75	0.128884	882.001
76	0.124998	696.525				76	0.121477	628.941				76	0.128507	763.909
77	0.130001	705.239				77	0.120088	830.978				77	0.129637	664.26
78	0.128114	799.267				78	0.119966	699.357				78	0.126073	878.255
79	0.129959	825.375				79	0.119865	705.029				79	0.119244	717.892
80	0.129459	717.521				80	0.119646	702.076				80	0.113451	587.706
81	0.130236	799.629				81	0.117365	785.267				81	0.115315	633.421
82	0.129525	842.674				82	0.118969	727.21				82	0.115253	721.468
83	0.12658	784.604				83	0.117304	666.566				83	0.124762	734.298
84	0.127982	699.549				84	0.115942	613.036				84	0.122799	735.042
85	0.128788	757.321				85	0.114289	774.108				85	0.124361	665.021
86	0.128246	809.24				86	0.115378	669.41				86	0.129558	657.398
87	0.12834	739.99				87	0.1147	652.163				87	0.127631	734.867
88	0.125946	777.762				88	0.114518	777.013				88	0.125562	849.634
89	0.129484	677.667				89	0.114333	687.629				89	0.12802	771.347
90	0.128406	780.645				90	0.114005	655.978				90	0.129022	714.885
91	0.127777	838.796				91	0.114821	655.606				91	0.128201	703.186
92	0.125485	785.712				92	0.113996	773.146				92	0.128665	798.066
93	0.13	721.383				93	0.114021	636.325				93	0.128968	737.774
94	0.130081	805.437				94	0.113089	618.386				94	0.12892	855.668
95	0.129984	817.856				95	0.107619	633.71				95	0.125235	730.46
96	0.126376	748.777				96	0.106976	537.002				96	0.124253	829.527
97	0.129781	727.041				97	0.103135	647.542				97	0.129647	710.717
98	0.129643	646.098				98	0.104848	638.925				98	0.127686	813.866
99	0.130444	740.142				99	0.115107	603.744				99	0.127978	698.121
100	0.13038	809.917				100	0.11493	653.866				100	0.124769	755.165
101	0.130664	727.688				101	0.113191	621.616				101	0.129144	794.611
102	0.127578	847.76				102	0.112552	784.895				102	0.126452	780.004
103	0.12764	687.237				103	0.113486	679.367				103	0.129593	694.317
104	0.130512	782.598				104	0.114706	648.327				104	0.125249	786.916
105	0.13064	853.736				105	0.114457	627.865				105	0.123235	808.621
106	0.130449	756.53				106	0.113128	604.811				106	0.123822	756.572
107	0.129841	728.899				107	0.109819	720.924				107	0.129553	653.302
108	0.130806	781.946				108	0.11482	717.943				108	0.12617	896.484
109	0.130937	833.537				109	0.112352	673.023				109	0.127022	779.832
110	0.130988	738.315				110	0.115121	583.533				110	0.12297	660.234
111	0.130372	836.25				111	0.114708	792.748				111	0.120928	789.374
112	0.130111	692.471				112	0.11394	660.427				112	0.125071	828.913
113	0.131001	608.922				113	0.114057	658.647				113	0.12818	766.564
114	0.130732	885.874				114	0.112722	566.724				114	0.125594	802.45
115	0.129432	736.813				115	0.110151	693.803				115	0.12843	838.876
116	0.129837	847.14				116	0.112808	695.645				116	0.129942	776.293
117	0.128207	850.458				117	0.113337	680.335				117	0.129456	715.937
118	0.123264	682.681				118	0.112646	586.168				118	0.129853	681.532
119	0.127227	782.074				119	0.113833	761.779				119	0.129717	755.461
120	0.130967	637.894				120	0.113921	752.525				120	0.128391	856.018
121	0.129904	756.856				121	0.113983	682.941				121	0.128526	751.083
122	0.126651	841.557				122	0.111282	683.616				122	0.126453	707.23
123	0.126936	725.506				123	0.10832	645.79				123	0.124809	828.042
124	0.130534	712.967				124	0.111777	658.1				124	0.128128	664.907
125	0.130678	742.069				125	0.113849	552.033				125	0.128353	769.219
126	0.130314	867.727				126	0.11472	667.602				126	0.12741	645.173
127	0.128314	782.359				127	0.114853	708.654				127	0.126867	734.237
128	0.12784	729.738				128	0.114624	632.36				128	0.128011	818.067
129	0.130488	650.135				129	0.112755	692.846				129	0.125781	675.608
130	0.129815	756.862				130	0.115417	663.203				130	0.124701	802.784
131	0.126866	825.589				131	0.115906	606.458				131	0.128521	718.826
132	0.112546	698.854				132	0.115676	673.258				132	0.128244	782.21
133	0.113989	578.943				133	0.11532	747.225				133	0.129385	865.153
134	0.114091	647.313				134	0.110766	635.351				134	0.129923	765.596
135	0.111907	534.801				135	0.113007	665.053				135	0.12965	676.573
136	0.121634	790.445				136	0.114588	652.454				136	0.129901	935.545
137	0.112787	671.869				137	0.115957	687.281				137	0.129711	788.52
138	0.113552	666.791				138	0.115402	753.237				138	0.128641	700.94
139	0.111971	559.767				139	0.114054	637.467				139	0.129861	725.312
140	0.124502	560.189				140	0.110864	599.182				140	0.129939	829.721
141	0.130926	697.392				141	0.112702	712.775				141	0.129587	716.62
142	0.131701	773.783				142	0.115391	754.629				142	0.129661	841.836
143	0.130763	872.989				143	0.112956	629.782				143	0.12935	724.531
144	0.131709	743.369				144	0.107698	544.644				144	0.129462	808.632
145	0.132527	735.933				145	0.109242	658.029				145	0.129452	747.212
146	0.131424	810.878				146	0.114972	764.601				146	0.126139	718.617
147	0.132683	862.544				147	0.114367	650.285				147	0.12765	716.977
148	0.132812	812.684				148	0.11341	641.928				148	0.128718	660.632
149	0.133275	703.656				149	0.114602	690.033				149	0.12514	890.475
150	0.130445	746.301				150	0.112358	706.352				150	0.129431	727.409
151	0.126159	841.747				151	0.11095	620.021				151	0.127731	684.995
152	0.124932	691.869				152	0.111693	583.525				152	0.128355	714.978
153	0.13037	744.201				153	0.113493	660.965				153	0.124856	794.414
154	0.133814	778.899				154	0.113736	700.657				154	0.123856	687.924
155	0.129091	703.346				155	0.11316	668.788				155	0.129916	731.468
156	0.134283	830.486				156	0.109441	689.095				156	0.129118	807.891
157	0.132137	821.707				157	0.112429	661.372				157	0.128183	698.874
158	0.131562	742.14				158	0.110712	709.781				158	0.128797	761.937
159	0.130497	823.483				159	0.107733	646.279				159	0.128268	836.676
160	0.131045	721.724				160	0.111363	656.554				160	0.127134	688.838
161	0.130904	779.621				161	0.106733	618.151				161	0.124537	721.972
162	0.131396	883.179				162	0.109451	575.066				162	0.123291	797.773
163	0.131159	731.726				163	0.109536	673.289				163	0.126005	684.182
164	0.128405	641.991				164	0.107421	691.072				164	0.125557	816.448
165	0.131403	909.575				165	0.110652	579.52				165	0.124214	710.497
166	0.12941	775.945				166	0.111168	632.072				166	0.123532	780.294
167	0.131182	680.903				167	0.111623	600.146				167	0.124778	774.568
168	0.130656	782.259				168	0.110562	724.248				168	0.123984	736.2
169	0.129743	841.451				169	0.111624	615.07				169	0.124523	675.838
170	0.126235	691.72				170	0.111171	727.655				170	0.125302	736.501
171	0.121388	788.151				171	0.111898	620.973				171	0.118461	806.509
172	0.122324	760.317				172	0.111269	661.605				172	0.124497	696.876
173	0.121699	851.661				173	0.11188	610.819				173	0.121966	641.72
174	0.125503	690.82				174	0.111632	726.216				174	0.118917	706.103
175	0.130377	631.215				175	0.111366	627.812				175	0.114357	776.835
176	0.130901	761.917				176	0.111627	549.843				176	0.120713	621.241
177	0.130311	839.801				177	0.109623	732.326				177	0.12637	731.183
178	0.130005	745.686				178	0.110741	627.663				178	0.122939	667.835
179	0.128631	664.461				179	0.110599	716.767				179	0.120031	618.451
180	0.126415	771.615				180	0.111047	601.976				180	0.127423	707.401
181	0.128426	790.9				181	0.111374	699.763				181	0.1272	793.725
182	0.128662	709.804				182	0.11101	659.499				182	0.125907	693.609
183	0.129787	781.225				183	0.110787	710.793				183	0.12713	761.432
184	0.130436	722.408				184	0.110714	581.203				184	0.122499	665.566
185	0.131206	639.649				185	0.109975	556.86				185	0.120542	683.046
186	0.130445	766.329				186	0.108405	758.777				186	0.125059	794.721
187	0.130625	818.689				187	0.110462	668.606				187	0.126405	674.999
188	0.122957	689.679				188	0.11107	537.871				188	0.124391	774.683
189	0.129028	747.46				189	0.110275	629.194				189	0.127048	671.746
190	0.130893	638.153				190	0.110311	667.899				190	0.124806	694.432
191	0.131237	755.454				191	0.109744	637.496				191	0.128483	750.818
192	0.13196	775.774				192	0.109583	753.339				192	0.127488	856.244
193	0.130967	879.77				193	0.109301	546.322				193	0.127475	727.434
194	0.131009	745.372				194	0.108935	712.23				194	0.126439	623.652
195	0.130517	701.6				195	0.108857	675.963				195	0.126879	834.337
196	0.129196	780.043				196	0.110011	597.003				196	0.124586	744.567
197	0.127097	818.618				197	0.10947	634.742				197	0.128656	798.43
198	0.130182	793.808				198	0.108311	710.798				198	0.129952	714.71
199	0.129376	697.709				199	0.107014	642.444				199	0.128346	839.058
200	0.125619	723.841				200	0.110327	714.961				200	0.129672	753.234
201	0.123913	782.078				201	0.110228	621.418				201	0.129078	821.583
202	0.127886	800.489				202	0.109967	693.405				202	0.129263	750.659
203	0.131129	730.429				203	0.110271	700.326				203	0.126152	804.771
204	0.129031	799.277				204	0.110137	646.849				204	0.1263	694.647
205	0.127749	831.259				205	0.107804	662.998				205	0.128153	816.064
206	0.130325	840.905				206	0.110433	732.723				206	0.127534	693.768
207	0.130515	789.535				207	0.110332	637.322				207	0.125284	669.576
208	0.131865	711.965				208	0.110671	578.358				208	0.128479	774.717
209	0.131586	888.141				209	0.110225	653.045				209	0.12973	894.802
210	0.130915	714.498				210	0.105921	676.45				210	0.129551	776.526
211	0.130714	863.803				211	0.0994427	601.7				211	0.12639	845.027
212	0.129119	713.33				212	0.0961503	558.496				212	0.127237	730.562
213	0.130919	841.895				213	0.0984826	481.394				213	0.128074	842.491
214	0.13101	737.942				214	0.103483	672.379				214	0.130023	718.887
215	0.128475	838.438				215	0.108716	677.474				215	0.125689	765.526
216	0.127907	859.519				216	0.111534	595.433				216	0.130274	835.958
217	0.130817	723.925				217	0.110482	631.049				217	0.129395	804.865
218	0.130071	819.377				218	0.112074	611.379				218	0.128928	727.789
219	0.126315	674.877				219	0.11135	727.237				219	0.126136	787.571
220	0.129934	745.331				220	0.107157	714.271				220	0.125511	729.219
221	0.12964	856.309				221	0.110659	666.435				221	0.130018	805.218
222	0.129665	729.029				222	0.111657	575.984				222	0.129862	732.88
223	0.13022	671.866				223	0.113215	817.151				223	0.128887	814.912
224	0.12994	769.774				224	0.112392	662.264				224	0.126688	870.818
225	0.127242	834.203				225	0.113481	614.382				225	0.125697	713.456
226	0.128929	827.887				226	0.113613	744.66				226	0.126056	640.319
227	0.128822	728.048				227	0.113782	710.351				227	0.125911	879.977
228	0.128625	754.285				228	0.114606	619.505				228	0.120504	701.527
229	0.129123	855.957				229	0.115032	714.062				229	0.125204	613.095
230	0.128762	736.423				230	0.115522	784.772				230	0.126225	715.757
231	0.128143	766.213				231	0.115551	711.377				231	0.124925	839.829
232	0.126602	728.332				232	0.115564	641.617				232	0.121026	747.968
233	0.127388	852.914				233	0.115438	635.64				233	0.114515	589.573
234	0.128256	781.613				234	0.116475	815.742				234	0.122924	698.513
235	0.125247	707.049				235	0.117166	697.727				235	0.115082	721.927
236	0.126045	703.842				236	0.116902	626.908				236	0.110081	736.248
237	0.127313	792.579				237	0.117402	626.784				237	0.111369	633.158
238	0.126622	738.643				238	0.117008	695.041				238	0.118347	628.097
239	0.127218	814.405				239	0.11773	781.008				239	0.113594	616.899
240	0.126554	691.539				240	0.117682	666.327				240	0.118419	746.591
241	0.127385	602.829				241	0.117732	570.394				241	0.120712	796.168
242	0.126904	853.839				242	0.114286	683.256				242	0.124765	723.155
243	0.125889	735.681				243	0.112506	713.761				243	0.119835	678.502
244	0.127128	709.331				244	0.117619	705.714				244	0.122146	714.671
245	0.126615	794.133				245	0.11719	618.286				245	0.123543	769.896
246	0.121387	861.833				246	0.114448	722.45				246	0.125675	717.015
247	0.117944	731.602				247	0.114565	735.748				247	0.123666	788.128
248	0.114324	612.541				248	0.11277	590.787				248	0.126894	692.312
249	0.126608	788.253				249	0.116504	726.555				249	0.127248	845.852
250	0.126991	829.22				250	0.117929	615.258				250	0.12918	742.941
251	0.126876	738.475				251	0.117067	717.62				251	0.129352	853.877
252	0.126293	783.004				252	0.11791	769.135				252	0.129759	713.739
253	0.125939	696.389				253	0.117859	685.942				253	0.126728	745.987
254	0.125874	762.049				254	0.116688	607.351				254	0.12952	887.642
255	0.121929	844.364				255	0.117619	720.798				255	0.129713	754.919
256	0.120703	722.2				256	0.118169	780.695				256	0.129835	677.42
257	0.123019	642.039				257	0.117586	650.172				257	0.130052	775.368
258	0.126925	864.609				258	0.117839	780.616				258	0.129589	842.425
259	0.126512	737.932				259	0.115047	690.125				259	0.13002	732.495
260	0.123065	691.957				260	0.116191	744.634				260	0.128979	698.33
261	0.126534	824.458				261	0.117673	651.383				261	0.129612	672.21
262	0.124726	843.602				262	0.116286	731.108				262	0.128338	888.231
263	0.11888	690.623				263	0.116727	654.36				263	0.129052	813.788
264	0.116277	592.696				264	0.118349	694.785				264	0.121546	732.72
265	0.11697	663.326				265	0.117424	780.34				265	0.122636	762.962
266	0.11249	739.2				266	0.116848	668.667				266	0.129182	648.163
267	0.116723	657.113				267	0.116769	586.179				267	0.129428	821.231
268	0.125494	787.855				268	0.116853	814.309				268	0.125386	697.11
269	0.125844	663.938				269	0.117942	654.577				269	0.127003	627.46
270	0.124051	758.425				270	0.117259	756.639				270	0.126332	816.486
271	0.125778	821.988				271	0.116524	674.011				271	0.129656	877.599
272	0.124304	680.636				272	0.115924	743.111				272	0.130153	718.7
273	0.127143	671.206				273	0.116581	672.798				273	0.1297	733.14
274	0.125957	626.316				274	0.116005	659.498				274	0.129801	829.726
275	0.127078	863.719				275	0.117713	582.54				275	0.129377	732.895
276	0.126443	730.343				276	0.115776	666.664				276	0.129921	829.485
277	0.127364	638.187				277	0.117776	680.685				277	0.129626	711.559
278	0.127288	787.97				278	0.115236	761.414				278	0.129765	609.409
279	0.12012	820.143				279	0.114093	641.675				279	0.129802	902.375
280	0.119349	657.429				280	0.105512	542.928				280	0.129523	743.161
281	0.12395	769.743				281	0.11475	776.586				281	0.130068	735.491
282	0.126555	699.338				282	0.11736	691.459				282	0.130042	765.57
283	0.119279	765.791				283	0.116758	612.714				283	0.128306	825.103
284	0.119792	642.681				284	0.117896	752.675				284	0.128253	741.716
285	0.1189	744.689				285	0.117151	804.807				285	0.12994	871.203
286	0.122271	616.784				286	0.117691	668.738				286	0.129316	895.845
287	0.125536	761.75				287	0.116686	724.401				287	0.129986	777.621
288	0.124755	814.135				288	0.117409	658.091				288	0.128601	727.053
289	0.124948	701.713				289	0.117586	705.37				289	0.12897	625.921
290	0.124236	789.988				290	0.118114	787.255				290	0.129935	868.952
291	0.124824	691.229				291	0.116733	676.814				291	0.129441	738.703
292	0.12651	772.009				292	0.117483	581.631				292	0.126257	802.954
293	0.12709	875.885				293	0.116632	838.7				293	0.12391	672.579
294	0.127289	688.63				294	0.116459	711.435				294	0.120832	743.067
295	0.12683	808.669				295	0.115575	604.71				295	0.118111	805.536
296	0.127296	829.663				296	0.115225	745.891				296	0.116296	623.894
297	0.127165	634.123				297	0.113969	759.883				297	0.12451	759.502
298	0.126908	772.336				298	0.117155	635.771				298	0.123831	641.908
299	0.126311	680.153				299	0.115672	614.56				299	0.128273	841.21
300	0.12624	676.314				300	0.116557	790.938				300	0.126095	863.468
301	0.126633	717.809				301	0.117906	679.281				301	0.119456	682.915
302	0.125861	843.31				302	0.117513	706.86				302	0.126101	614.823
303	0.124345	694.922				303	0.114143	661.644				303	0.128082	838.568
304	0.124937	753.739				304	0.114773	709.884				304	0.126286	704.878
305	0.120024	808.153				305	0.117245	752.859				305	0.13027	841.534
306	0.114801	667.32				306	0.117037	679.066				306	0.130363	750
307	0.118907	632.135				307	0.11721	615.489				307	0.130021	790.096
308	0.115919	682.491				308	0.116519	630.641				308	0.129407	897.445
309	0.121293	771.266				309	0.117519	716.739				309	0.129548	784.141
310	0.124465	814.188				310	0.116411	757.807				310	0.130033	697.418
311	0.123765	683.48				311	0.117177	724.755				311	0.127088	774.694
312	0.119721	790.393				312	0.117277	632.501				312	0.129393	876.418
313	0.120354	755.503				313	0.116064	729.911				313	0.130396	762.108
314	0.121138	783.849				314	0.117186	729.308				314	0.132059	699.332
315	0.120266	701.068				315	0.116136	756.926				315	0.131228	816.91
316	0.121029	592.397				316	0.116728	660.682				316	0.130815	763.184
317	0.120914	829.516				317	0.116398	714.112				317	0.129868	655.208
318	0.120959	666.654				318	0.115803	704.848				318	0.129685	771.706
319	0.120118	705.343				319	0.117011	715.908				319	0.129719	687.44
320	0.121019	651.98				320	0.116827	630.359				320	0.130117	751.081
321	0.118441	675.08				321	0.114116	659.252				321	0.128812	861.471
322	0.111501	747.646				322	0.116264	715.787				322	0.12786	742.768
323	0.105451	553.479				323	0.114279	664.663				323	0.119965	632.623
324	0.11147	648.561				324	0.116742	722.558				324	0.122505	682.426
325	0.118529	737.377				325	0.116796	630.344				325	0.116069	668.57
326	0.117447	793.852				326	0.116437	567.385				326	0.11362	724.197
327	0.104169	637.477				327	0.116148	772.952				327	0.122767	611.889
328	0.100734	534.868				328	0.11652	695.311				328	0.126125	747.8
329	0.108541	611.147				329	0.116215	595.176				329	0.127673	670.011
330	0.108507	724.859				330	0.114767	696.102				330	0.129119	834.709
331	0.107162	563.199				331	0.116563	754.754				331	0.127439	714.403
332	0.108484	636.13				332	0.116414	611.624				332	0.126219	822.046
333	0.102704	587.386				333	0.115722	744.017				333	0.126303	724.085
334	0.109122	532.863				334	0.116741	650.355				334	0.129659	793.886
335	0.106451	571.052				335	0.116272	631.704				335	0.125865	880.54
336	0.105585	693.404				336	0.110195	733.939				336	0.125911	721.607
337	0.106605	562.807				337	0.111211	577.272				337	0.126892	609.165
338	0.112183	626.079				338	0.115749	657.984				338	0.12965	898.268
339	0.111944	591.277				339	0.116441	579.228				339	0.129724	766.821
340	0.111473	605.574				340	0.115621	696.315				340	0.128287	686.142
341	0.107729	690.728				341	0.116446	769.916				341	0.129449	780.115
342	0.106266	598.528				342	0.116048	698.118				342	0.130235	829.958
343	0.106586	650.044				343	0.114696	692.611				343	0.129782	674.27
344	0.107022	573.098				344	0.116499	643.101				344	0.127478	835.127
345	0.109441	704.576				345	0.114883	725.814				345	0.129835	674.84
346	0.107678	648.747				346	0.113959	754.749				346	0.130596	724.743
347	0.107626	652.065				347	0.112414	605.485				347	0.126483	770.017
348	0.108157	634.408				348	0.116195	571.117				348	0.129912	839.689
349	0.107635	699.935				349	0.116223	623.378				349	0.12975	719.259
350	0.107132	570.325				350	0.11414	718.676				350	0.128572	791.02
351	0.106967	656.917				351	0.113224	726.568				351	0.1285	863.123
352	0.107441	598.96				352	0.114229	652.854				352	0.125054	796.9
353	0.110506	640.871				353	0.114335	609.499				353	0.129104	687.192
354	0.110931	727.421				354	0.113256	715.107				354	0.125786	679.804
355	0.104551	594.736				355	0.113296	726.421				355	0.12702	739.615
356	0.107606	574.349				356	0.109145	603.013				356	0.130002	826.771
357	0.109347	592.828				357	0.112929	584.86				357	0.130065	689.702
358	0.111081	610.991				358	0.109915	559.757				358	0.129054	806.347
359	0.109281	719.613				359	0.103785	648.519				359	0.127361	685.909
360	0.106237	648.264				360	0.0979347	603.473				360	0.113625	621.723
361	0.112909	621.858				361	0.10106	617.817				361	0.116464	685.783
362	0.109888	585.763				362	0.106414	603.803				362	0.123425	771.631
363	0.114227	743.789				363	0.112806	654.196				363	0.124961	668.513
364	0.113124	675.052				364	0.112324	712.973				364	0.126835	778.645
365	0.114181	665.27				365	0.113099	728.626				365	0.127662	700.023
366	0.11217	690.572				366	0.112639	652.065				366	0.124465	728.665
367	0.111494	741.737				367	0.11271	633.107				367	0.126644	818.552
368	0.115813	749.622				368	0.11242	682.373				368	0.128003	703.953
369	0.114052	606.807				369	0.11391	708.726				369	0.128896	806.826
370	0.114085	615.264				370	0.113039	603.933				370	0.129345	887.932
371	0.114168	750.853				371	0.112991	703.879				371	0.129497	737.344
372	0.114426	704.539				372	0.114111	744.808				372	0.129465	719.993
373	0.112984	624.111				373	0.114557	659.205				373	0.126366	696.317
374	0.110573	663.281				374	0.114075	755.386				374	0.126688	726.282
375	0.111749	724.609				375	0.11268	626.412				375	0.12909	894.392
376	0.113653	717.03				376	0.114678	682.716				376	0.126833	792.425
377	0.109819	599.877				377	0.114169	758.575				377	0.12836	677.497
378	0.109013	619.998				378	0.114749	630.952				378	0.12889	771.776
379	0.108862	696.234				379	0.114043	684.832				379	0.127488	848.225
380	0.109071	641.769				380	0.11568	587.977				380	0.12886	747.247
381	0.108206	584.966				381	0.115548	768.045				381	0.124529	734.476
382	0.108409	660.43				382	0.115057	674.184				382	0.126702	800.645
383	0.111124	758.745				383	0.115675	589.315				383	0.124579	834.481
384	0.105684	655.914				384	0.114337	683.889				384	0.120998	680.516
385	0.106465	554.72				385	0.110197	619.117				385	0.123493	590.678
386	0.110597	615.313				386	0.109015	698.363				386	0.12327	822.956
387	0.109679	735.368				387	0.111359	617.544				387	0.124721	687.005
388	0.109272	675.947				388	0.113159	693.509				388	0.123911	769.953
389	0.108201	622.812				389	0.115401	614.742				389	0.123091	646.751
390	0.106612	572.679				390	0.115544	760.128				390	0.124969	654.228
391	0.105209	646.312				391	0.11573	659.457				391	0.121926	815.1
392	0.105933	662.026				392	0.1149	716.999				392	0.122027	794.15
393	0.103665	563.1				393	0.113042	623.859				393	0.123234	662.941
394	0.106561	586.761				394	0.116204	607.242				394	0.123811	695.98
395	0.108208	602.467				395	0.116588	785.322				395	0.126422	841.638
396	0.108529	639.101				396	0.116422	636.113				396	0.123744	697.511
397	0.108543	652.107				397	0.116657	736.806				397	0.121317	776.199
398	0.109983	611.02				398	0.115521	621.997				398	0.120501	669.266
399	0.107972	683.704				399	0.117082	679.136				399	0.123123	779.516
400	0.110044	604.84				400	0.117088	749.915				400	0.122701	760.915
401	0.110189	666.045				401	0.116771	644.823				401	0.123447	659.157
402	0.107771	738.015				402	0.116424	713.556				402	0.124258	741.481
403	0.106627	616.886				403	0.117766	629.749				403	0.126659	861.677
404	0.10231	554.725				404	0.117164	701.612				404	0.119288	748.706
405	0.100857	703.038				405	0.115386	778.747				405	0.123308	606.243
406	0.100891	634.238				406	0.116264	697.255				406	0.12194	722.706
407	0.111309	588.769				407	0.115872	619.834				407	0.124812	647.029
408	0.111776	658.774				408	0.113327	707.366				408	0.126424	805.266
409	0.111343	717.279				409	0.110584	657.142				409	0.124594	868.423
410	0.110101	643.614				410	0.116453	738.803				410	0.122845	677.014
411	0.111887	674.081				411	0.115863	664.323				411	0.121799	645.946
412	0.112545	605.905				412	0.116953	750.964				412	0.120238	824.116
413	0.110706	603.581				413	0.116724	629.647				413	0.122581	721.265
414	0.11055	545.685				414	0.114609	771.304				414	0.123842	642.113
415	0.110415	731.354				415	0.116664	667.331				415	0.125819	751.679
416	0.109705	640.93				416	0.116425	696.523				416	0.12523	873.773
417	0.113506	662.574				417	0.116777	808.684				417	0.125978	735.89
418	0.113159	612.746				418	0.115659	714.677				418	0.12638	662.572
419	0.112894	649.328				419	0.113176	754.39				419	0.128869	751.791
420	0.113487	707.652				420	0.11582	658.753				420	0.128582	831.721
421	0.110907	632.808				421	0.1165	631.878				421	0.129472	722.746
422	0.109589	579.848				422	0.116145	625.464				422	0.128881	807.973
423	0.111787	673.247				423	0.116029	562.268				423	0.129749	658.659
424	0.110124	719.628				424	0.113475	801.164				424	0.12919	903.801
425	0.111471	624.544				425	0.111661	656.512				425	0.129251	816.44
426	0.109898	705.728				426	0.112088	565.764				426	0.130077	740.953
427	0.110617	619.94				427	0.115035	655.541				427	0.129506	849.185
428	0.111361	559.417				428	0.115775	702.865				428	0.126561	720.586
429	0.112315	749.867				429	0.116263	794.023				429	0.125819	799.427
430	0.111792	633.032				430	0.114384	676.264				430	0.128994	719.33
431	0.112516	700.998				431	0.113949	635.435				431	0.125153	612.913
432	0.112699	632.574				432	0.116754	751.439				432	0.127779	832.072
433	0.113884	772.985				433	0.115915	605.319				433	0.129094	748.672
434	0.11443	644.741				434	0.114733	700.587				434	0.129625	726.684
435	0.112213	680.735				435	0.110909	568.581				435	0.129121	662.406
436	0.112885	631.281				436	0.11277	660.821				436	0.129465	779.946
437	0.113368	682.029				437	0.116664	710.117				437	0.129961	860.044
438	0.111848	709.386				438	0.114601	770.551				438	0.129115	774.663
439	0.113285	649.774				439	0.112149	654.204				439	0.124774	697.015
440	0.112892	581.285				440	0.116392	565.944				440	0.124575	704.137
441	0.112659	709.566				441	0.116792	829.167				441	0.129561	667.5
442	0.111123	743.618				442	0.116823	682				442	0.128144	850.815
443	0.112301	647.185				443	0.116624	594.626				443	0.129917	777.733
444	0.11159	594.538				444	0.116287	697.281				444	0.129623	734.688
445	0.111946	638.101				445	0.111927	757.841				445	0.129396	715.618
446	0.111669	728.274				446	0.116014	648.038				446	0.125638	798.417
447	0.111882	667.45				447	0.11466	629.129				447	0.13012	822.648
448	0.112274	591				448	0.107044	657.769				448	0.12986	706.553
449	0.112279	614.103				449	0.106247	645.796				449	0.129802	833.682
450	0.109097	549.342				450	0.101244	693.983				450	0.129206	717.591
451	0.111785	704.94				451	0.0947833	580.649				451	0.129395	783.008
452	0.112131	734.941				452	0.0935508	556.745				452	0.129238	709.107
453	0.112522	643.401				453	0.0934321	599.138				453	0.129358	847.81
454	0.111986	561.112				454	0.105178	636.658				454	0.129994	697.65
455	0.112014	684.904				455	0.1091	548.963				455	0.128553	753.574
456	0.111563	733.965				456	0.102137	604.395				456	0.127689	896.047
457	0.10791	632.179				457	0.105147	627.798				457	0.129506	769.673
458	0.109604	598.756				458	0.103623	605.508				458	0.128339	681.46
459	0.111416	675.046				459	0.109697	656.244				459	0.129338	739.959
460	0.111487	694.399				460	0.107871	610.626				460	0.128988	876.062
461	0.111426	638.013				461	0.102115	542.658				461	0.129795	721.382
462	0.111201	701.594				462	0.103922	537.192				462	0.129856	608.458
463	0.114451	611.16				463	0.097921	657.918				463	0.128843	748.369
464	0.114747	749.654				464	0.103136	509.268				464	0.128848	806.776
465	0.118144	719.023				465	0.104494	620.36				465	0.125726	773.112
466	0.11817	697.169				466	0.108494	669.738				466	0.126039	650.973
467	0.114522	600.27				467	0.111942	572.162				467	0.129279	761.893
468	0.113017	652.618				468	0.115101	616.765				468	0.126913	824.125
469	0.115426	776.157				469	0.115104	780.806				469	0.128629	692.099
470	0.111061	656.94				470	0.114227	630.416				470	0.12683	803.547
471	0.112591	565.185				471	0.113436	685.579				471	0.12937	727.898
472	0.113514	739.427				472	0.113146	706.399				472	0.128963	615.274
473	0.111759	686.53				473	0.117547	639.151				473	0.129525	880.779
474	0.114218	673.512				474	0.117041	769.411				474	0.128249	748.533
475	0.113108	588.34				475	0.116496	668.948				475	0.128349	732.999
476	0.113734	637.32				476	0.116774	782.343				476	0.123618	647.7
477	0.112477	707.661				477	0.117347	677.143				477	0.130341	738.7
478	0.110517	613.631				478	0.117629	709.997				478	0.128702	791.85
479	0.11042	701.923				479	0.118024	622.193				479	0.127806	758.383
480	0.108105	612.978				480	0.116637	645.603				480	0.126867	674.662
481	0.103086	680.42				481	0.115515	716.935				481	0.130336	836.855
482	0.100852	566.062				482	0.117033	782.523				482	0.129988	868.765
483	0.103822	621.767				483	0.117074	696.228				483	0.130027	719.952
484	0.103804	602.9				484	0.115389	651.157				484	0.130071	810.611
485	0.0965198	497.331				485	0.114548	724.963				485	0.129042	666.396
486	0.100154	658.394				486	0.107031	606.861				486	0.129459	667.448
487	0.102902	528.714				487	0.114691	690.766				487	0.12578	764.752
488	0.104891	646.271				488	0.116807	647.837				488	0.129387	821.555
489	0.103129	616.469				489	0.115415	703.334				489	0.128824	695.763
490	0.100694	521.259				490	0.116513	801.825				490	0.125857	788.626
491	0.102422	606.469				491	0.115659	637.364				491	0.130139	707.268
492	0.110687	745.514				492	0.115964	542.082				492	0.129937	838.836
493	0.110312	674.554				493	0.116396	670.113				493	0.12953	723.81
494	0.110089	614.875				494	0.116849	738.346				494	0.129096	845.891
495	0.108655	662.3				495	0.116036	717.142				495	0.1291	733.016
496	0.108899	696.722				496	0.116527	635.867				496	0.128613	792.961
497	0.108425	592.185				497	0.11643	659.77				497	0.128918	850.007
498	0.109172	622.087				498	0.11597	741.656				498	0.126074	770.407
499	0.106962	657.025				499	0.116377	621.933				499	0.129663	675.558
500	0.106245	671.145				500	0.116056	774.697				500	0.129633	864.876
501	0.103236	586.441				501	0.113048	633.799				501	0.129805	762.754
502	0.10913	575.172				502	0.114201	571.036				502	0.129701	788.184
503	0.108231	630.496				503	0.116	781.997				503	0.127165	741.9
504	0.1062	667.161				504	0.116311	673.698				504	0.129371	804.085
505	0.108566	567.787				505	0.11534	612.478				505	0.12999	736.269
506	0.107317	631.96				506	0.117039	684.073				506	0.127738	783.087
507	0.106556	599.026				507	0.116372	764.299				507	0.129806	685.133
508	0.105344	545.113				508	0.116752	641.138				508	0.126939	706
509	0.106968	683.648				509	0.116273	720.686				509	0.130169	819.755
510	0.106479	679.709				510	0.115878	633.065				510	0.129159	697.63
511	0.10601	604.822				511	0.113478	687.198				511	0.127422	798.658
512	0.106042	566.827				512	0.116591	788.568				512	0.129571	701.75
513	0.0997774	638.113				513	0.115772	642.062				513	0.125299	726.33
514	0.103057	598.016				514	0.116179	626.493				514	0.130016	817.287
515	0.102289	600.567				515	0.117075	620.781				515	0.129939	712.168
516	0.100916	556.45				516	0.116954	701.03				516	0.129215	850.415
517	0.0987371	507.058				517	0.117236	759.239				517	0.12881	725.63
518	0.0973336	584.915				518	0.112942	665.747				518	0.127299	789.7
519	0.102474	592.967				519	0.113781	574.179				519	0.130537	848.148
520	0.107373	685.466				520	0.11619	627.468				520	0.12769	733.853
521	0.104317	567.769				521	0.117951	736.771				521	0.133369	815.439
522	0.10308	531.898				522	0.118788	734.24				522	0.131151	919.048
523	0.102204	623.038				523	0.118014	668.324				523	0.124732	745.19
524	0.108166	667.277				524	0.118095	631.614				524	0.129209	735.876
525	0.105135	636.582				525	0.118522	682.234				525	0.130039	697.818
526	0.102392	600.555				526	0.116696	788.746				526	0.126251	865.161
527	0.105714	559.792				527	0.117322	708.045				527	0.127362	776.658
528	0.103055	697.6				528	0.117416	639.067				528	0.122646	663.053
529	0.103532	618.817				529	0.11789	651.164				529	0.12188	710.785
530	0.102573	560.374				530	0.118731	579.965				530	0.11682	774.722
531	0.103504	594.273				531	0.117626	785.716				531	0.120862	706.437
532	0.0995697	613.182				532	0.114646	718.317				532	0.117876	678.799
533	0.100555	599.256				533	0.112652	608.555				533	0.120116	650.399
534	0.10105	633.342				534	0.121022	656.238				534	0.124964	716.841
535	0.101553	545.84				535	0.121441	847.381				535	0.124067	757.187
536	0.101116	476.29				536	0.119641	679.793				536	0.125012	680.813
537	0.100848	675.375				537	0.119483	599.899				537	0.120981	672.239
538	0.100816	569.867				538	0.116504	689.385				538	0.124129	766.173
539	0.103198	540.524				539	0.111648	677.72				539	0.121247	668.834
540	0.102866	625.317				540	0.107358	726.679				540	0.119762	714.125
541	0.10261	544.699				541	0.114733	630.907				541	0.121195	814.122
542	0.101519	673.161				542	0.118276	750.201				542	0.123829	660.582
543	0.100868	577.837				543	0.118042	789.109				543	0.127417	776.352
544	0.102984	551.417				544	0.117851	663.661				544	0.1272	860.166
545	0.103031	656.097				545	0.116765	757.352				545	0.128366	751.051
546	0.103177	687.816				546	0.117666	819.781				546	0.128978	640.647
547	0.102597	611.649				547	0.114736	685.058				547	0.129854	765.015
548	0.103014	593.1				548	0.117523	602.446				548	0.129371	642.618
549	0.102501	568.194				549	0.118126	720.739				549	0.129149	887.496
550	0.0995687	497.024				550	0.118476	796.919				550	0.129531	731.637
551	0.102205	700.573				551	0.11816	696.155				551	0.13004	724.702
552	0.103021	610.43				552	0.115151	640.795				552	0.130124	647.823
553	0.102172	552.453				553	0.118791	617.995				553	0.129476	753.12
554	0.101854	490.309				554	0.117943	805.992				554	0.128672	829.217
555	0.103161	578.159				555	0.116102	686.394				555	0.127786	720.031
556	0.10209	685.109				556	0.118604	750.687				556	0.119594	719.736
557	0.102944	597.036				557	0.118852	623.195				557	0.124441	631.535
558	0.100666	576.287				558	0.113824	767.921				558	0.127769	768.173
559	0.100789	544.082				559	0.116571	641.635				559	0.127932	818.597
560	0.102957	564.652				560	0.115194	718.248				560	0.125097	682.341
561	0.101998	686.495				561	0.118528	646.764				561	0.124077	776.066
562	0.102853	572.482				562	0.118337	624.957				562	0.123566	639.883
563	0.102408	621.013				563	0.120214	766.075				563	0.127075	815.567
564	0.102342	567.843				564	0.11957	734.847				564	0.12543	739.175
565	0.101362	628.74				565	0.116985	750.583				565	0.124276	742.228
566	0.0996961	686.17				566	0.114717	635.731				566	0.123823	646.545
567	0.102469	586.648				567	0.109551	688.9				567	0.12391	768.933
568	0.102837	516.122				568	0.101443	641.564				568	0.123651	804.34
569	0.102494	701.804				569	0.0999701	563.109				569	0.123553	729.465
570	0.102711	623.652				570	0.106129	528.536				570	0.121925	622.03
571	0.102753	541.024				571	0.114718	553.311				571	0.122641	710.655
572	0.10118	558.353				572	0.114244	659.581				572	0.11834	741.96
573	0.0975957	639.637				573	0.11948	716.869				573	0.115035	755.304
574	0.102288	564.097				574	0.11621	759.166				574	0.118222	725.453
575	0.102565	609.882				575	0.116574	665.523				575	0.11787	606.565
576	0.102464	572.228				576	0.119504	574.053				576	0.118853	688.136
577	0.102499	493.018				577	0.118551	704.461				577	0.115564	748.001
578	0.102095	564.925				578	0.122337	789.175				578	0.107847	627.432
579	0.102178	647.132				579	0.121256	677.045				579	0.104566	571.269
580	0.1005	630.345				580	0.120428	693.529				580	0.102184	565.386
581	0.099396	586.516				581	0.120775	682.422				581	0.0911082	656.121
582	0.102201	528.328				582	0.111364	706.704				582	0.0930314	478.431
583	0.101931	573.886				583	0.11257	626.707				583	0.101694	573.678
584	0.10224	633.028				584	0.117888	693.564				584	0.106081	569.964
585	0.102619	668.61				585	0.126071	636.159				585	0.112772	600.603
586	0.102312	599.897				586	0.126134	757.317				586	0.110597	762.014
587	0.101865	575.35				587	0.126477	804.595				587	0.110105	663.054
588	0.101601	639.763				588	0.126517	724.096				588	0.115808	595.231
589	0.102478	633.574				589	0.125726	675.872				589	0.117594	637.575
590	0.102073	590.761				590	0.125036	782.51				590	0.11409	664.391
591	0.102608	542.069				591	0.124191	854.645				591	0.117034	780.307
592	0.102316	572.19				592	0.126435	744.64				592	0.117217	642.314
593	0.10163	618.159				593	0.12594	685.152				593	0.116997	682.088
594	0.102257	636.208				594	0.125327	728.628				594	0.119217	762.368
595	0.103528	564.993				595	0.124754	795.512				595	0.119083	652.603
596	0.103114	612.843				596	0.120156	704.856				596	0.114991	753.493
597	0.103034	564.139				597	0.125847	766.424				597	0.109188	638.567
598	0.102375	661.135				598	0.125094	695.497				598	0.10281	667.079
599	0.10338	599.94				599	0.124315	675.744				599	0.103163	609.472
600	0.103854	547.638				600	0.126793	816.714				600	0.107807	617.59
601	0.104135	612.968				601	0.124966	716.396				601	0.114611	630.393
602	0.104462	664.363				602	0.125118	755.657				602	0.121193	651.503
603	0.104122	549.361				603	0.125005	674.285				603	0.120586	645.695
604	0.103347	651.839				604	0.121575	790.378				604	0.119173	787.168
605	0.102015	574.095				605	0.12661	795.771				605	0.12044	727.458
606	0.0989957	486.155				606	0.125237	664.814				606	0.122744	687.68
607	0.103047	654.216				607	0.123624	739.509				607	0.125886	751.125
608	0.103615	631.418				608	0.123138	602.776				608	0.125709	822.341
609	0.103003	638.583				609	0.126796	901.899				609	0.123158	820.837
610	0.101292	605.391				610	0.126593	788.019				610	0.121197	659.258
611	0.103056	661.027				611	0.127191	682.079				611	0.121945	731.254
612	0.103527	571.111				612	0.126518	768.973				612	0.124348	810.292
613	0.10314	626.999				613	0.126707	841.527				613	0.122219	746.755
614	0.104325	579.846				614	0.12617	717.034				614	0.122575	693.782
615	0.103515	504.894				615	0.126226	648.936				615	0.120392	651.575
616	0.104679	735.207				616	0.126368	809.177				616	0.117704	697.703
617	0.103367	638.881				617	0.124241	701.853				617	0.117672	750.871
618	0.103975	568.668				618	0.124312	827.232				618	0.116598	616.997
619	0.101785	607.645				619	0.126957	747.551				619	0.117452	710.461
620	0.104009	702.557				620	0.12673	828.676				620	0.118729	674.688
621	0.102367	577.289				621	0.118286	691.8				621	0.11938	707.68
622	0.103764	540.183				622	0.117361	729.769				622	0.122078	768.361
623	0.10071	595.468				623	0.122401	597.908				623	0.118112	634.479
624	0.100438	583.795				624	0.126778	747.574				624	0.117905	707.05
625	0.102109	685.164				625	0.12622	795.168				625	0.117796	632.309
626	0.0995921	570.635				626	0.126859	702.879				626	0.117012	749.645
627	0.100621	505.06				627	0.124432	622.857				627	0.115778	733.25
628	0.0975574	565.324				628	0.12417	752.128				628	0.118998	649.526
629	0.103605	698.667				629	0.120313	785.437				629	0.118654	691.851
630	0.103728	593.604				630	0.12181	672.929				630	0.11824	641.661
631	0.10384	587.803				631	0.125295	764.245				631	0.118205	796.31
632	0.101094	605.052				632	0.125422	677.158				632	0.121443	661.752
633	0.102932	684.004				633	0.126453	654.204				633	0.125003	777.174
634	0.103281	601.46				634	0.126721	766.422				634	0.124165	660.95
635	0.104569	559.439				635	0.127087	825.133				635	0.124411	854.896
636	0.104224	678.711				636	0.126563	687.262				636	0.123617	683.048
637	0.104634	709.079				637	0.126877	765.928				637	0.12837	799.392
638	0.104248	614.631				638	0.126379	668.887				638	0.130179	627.53
639	0.10449	514.733				639	0.123562	751.286				639	0.129247	774.028
640	0.104232	606.823				640	0.124829	851.853				640	0.126877	840.153
641	0.104405	662.017				641	0.126984	695.309				641	0.126916	689.044
642	0.102388	561.065				642	0.12543	800.684				642	0.130575	768.683
643	0.102939	637.039				643	0.127158	832.911				643	0.129563	666.619
644	0.103705	622.276				644	0.125827	697.942				644	0.12634	773.072
645	0.104159	683.001				645	0.127259	825.988				645	0.129955	890.397
646	0.103752	604.695				646	0.126703	714.573				646	0.125745	738.843
647	0.10345	568.001				647	0.123205	773.165				647	0.130547	732.172
648	0.102345	651.256				648	0.126533	819.962				648	0.13005	754.003
649	0.101307	661.921				649	0.121202	700.382				649	0.130285	879.753
650	0.10434	561.484				650	0.122365	641.566				650	0.129682	747.276
651	0.10357	668.006				651	0.126725	764.896				651	0.124992	742.314
652	0.103627	623.694				652	0.126376	799.119				652	0.12621	769.975
653	0.102223	690.314				653	0.115952	650.376				653	0.123591	783.244
654	0.103936	574.308				654	0.120531	711.646				654	0.109772	680.253
655	0.101966	619.678				655	0.12648	623.087				655	0.109493	542.892
656	0.0991917	554.334				656	0.127136	746.58				656	0.1261	624.454
657	0.100705	493.679				657	0.126355	778.594				657	0.125317	832.229
658	0.102414	681.946				658	0.126821	710.454				658	0.129059	809.196
659	0.10161	554.569				659	0.126424	829.381				659	0.125908	762.988
660	0.101981	642.249				660	0.126014	714.254				660	0.121895	692.784
661	0.104216	574.468				661	0.11393	793.652				661	0.128379	800.165
662	0.103576	650.414				662	0.111081	642.853				662	0.131105	874.79
663	0.104253	588.899				663	0.121281	705.58				663	0.130533	746.889
664	0.104194	673.683				664	0.120128	741.313				664	0.131255	671.263
665	0.10413	575.516				665	0.120666	760.503				665	0.131273	714.951
666	0.103415	642.448				666	0.119574	792.323				666	0.129502	878.364
667	0.104641	695.908				667	0.123327	693.968				667	0.12264	763.801
668	0.10429	593.075				668	0.121378	722.754				668	0.12995	701.18
669	0.105072	563.561				669	0.125874	626.234				669	0.131273	657.988
670	0.104432	572.693				670	0.124267	826.092				670	0.131267	909.505
671	0.101905	607.621				671	0.125371	732.34				671	0.128985	768.913
672	0.101944	690.549				672	0.125625	816.47				672	0.1277	755.219
673	0.106175	590.227				673	0.125842	680.887				673	0.131195	727.583
674	0.104896	579.013				674	0.125848	771.475				674	0.131214	842.118
675	0.102692	624.768				675	0.126273	869.516				675	0.131527	768.207
676	0.102308	681.817				676	0.126625	730.092				676	0.131337	859.749
677	0.104922	631.878				677	0.126347	827.486				677	0.131845	764.166
678	0.10283	547.23				678	0.123126	670.032				678	0.131186	855.759
679	0.105391	682.27				679	0.125899	802.207				679	0.131126	750.893
680	0.104364	640.953				680	0.126259	674.152				680	0.131426	749.554
681	0.10292	532.594				681	0.126802	742.656				681	0.130407	732.543
682	0.102357	605.265				682	0.125921	840.836				682	0.131339	896.192
683	0.0970079	488.605				683	0.122318	715.574				683	0.127856	747.618
684	0.100765	672.44				684	0.122831	699.636				684	0.125605	711.483
685	0.102805	591.377				685	0.126028	709.644				685	0.130898	675.801
686	0.102308	638				686	0.123332	764.33				686	0.130508	800.128
687	0.10439	537.912				687	0.118369	780.385				687	0.130296	861.55
688	0.104728	617.927				688	0.12323	818.207				688	0.130561	724.696
689	0.104537	675.892				689	0.122446	686.401				689	0.130323	816.212
690	0.101971	607.087				690	0.124168	795.189				690	0.130749	730.976
691	0.0981033	526.37				691	0.122602	753.447				691	0.125225	779.361
692	0.0997796	599.302				692	0.125409	704.132				692	0.1193	793.921
693	0.0992346	631.247				693	0.12082	747.353				693	0.127072	679.3
694	0.0972236	502.583				694	0.123632	599.052				694	0.130714	759.879
695	0.100148	592.646				695	0.125454	876.525				695	0.130595	793.178
696	0.104702	549.448				696	0.126312	715.223				696	0.128888	819.131
697	0.104493	630.58				697	0.126017	817.904				697	0.126373	683.54
698	0.104357	667.367				698	0.123419	835.653				698	0.130269	789.601
699	0.104526	561.84				699	0.116938	717.78				699	0.130275	668.427
700	0.104216	686.144				700	0.11823	625.575				700	0.130705	893.991
701	0.104432	630.728				701	0.121208	684.277				701	0.130273	745.793
702	0.103884	677.84				702	0.12305	792.202				702	0.129045	719.757
703	0.102513	573.177				703	0.126804	800.41				703	0.130696	724.273
704	0.103065	640.701				704	0.127278	702.566				704	0.131242	638.564
705	0.103529	552.341				705	0.125929	763.519				705	0.131257	879.257
706	0.104488	635.342				706	0.127045	754.129				706	0.130501	744.047
707	0.104513	688.062				707	0.127747	823.672				707	0.130367	775.88
708	0.104462	583.325				708	0.126986	716.798				708	0.126912	702.941
709	0.0999355	563.883				709	0.127794	781.557				709	0.127566	771.191
710	0.103023	514.185				710	0.128268	717.354				710	0.123591	841.394
711	0.104497	752.162				711	0.1229	777.85				711	0.125252	737.196
712	0.104251	639.954				712	0.122125	761.643				712	0.130379	641.275
713	0.104471	552.471				713	0.125827	808.958				713	0.127653	705.622
714	0.104464	648.166				714	0.123229	692.45				714	0.130902	864.79
715	0.103769	567.073				715	0.124475	777.783				715	0.13109	740.761
716	0.103877	666.97				716	0.124796	783.364				716	0.131081	769.068
717	0.103922	551.357				717	0.124927	704.964				717	0.129358	744.817
718	0.104293	493.088				718	0.125647	724.214				718	0.130107	754.758
719	0.103187	728.193				719	0.125694	831.847				719	0.130848	801.942
720	0.104656	624.3				720	0.126286	772.165				720	0.130164	752.484
721	0.10195	512.389				721	0.125972	663.371				721	0.130214	763.674
722	0.100217	599.9				722	0.12514	725.674				722	0.13079	714.158
723	0.0990628	640.384				723	0.119389	766.643				723	0.131422	814.498
724	0.0895066	541.94				724	0.111563	635.318				724	0.13287	786.585
725	0.0910626	486.254				725	0.114492	692.954				725	0.13298	832.595
726	0.0888673	522.819				726	0.126648	647.06				726	0.133476	799.488
727	0.0928454	566.1				727	0.126614	743.366				727	0.132109	844.333
728	0.101745	661.597				728	0.126236	813.135				728	0.133368	839.629
729	0.102605	587.208				729	0.124819	700.643				729	0.132795	789.348
730	0.099828	524.431				730	0.123945	789.002				730	0.133956	734.291
731	0.102542	561.244				731	0.12673	680.558				731	0.135192	854.56
732	0.0997813	637.146				732	0.126948	581.026				732	0.132497	924.402
733	0.0980907	539.405				733	0.126983	878.319				733	0.134246	790.717
734	0.104055	606.12				734	0.126213	729.984				734	0.135133	690.143
735	0.104739	525.974				735	0.126707	701.98				735	0.132363	904.498
736	0.101702	546.199				736	0.126849	704.791				736	0.135045	780.204
737	0.100051	640.408				737	0.127175	620.05				737	0.135148	840.784
738	0.102973	703.212				738	0.126524	883.433				738	0.134744	745.49
739	0.104774	601.343				739	0.121869	737.944				739	0.131736	863.551
740	0.104468	543.678				740	0.126426	678.443				740	0.132243	794.07
741	0.104453	618.533				741	0.125922	737.998				741	0.133501	710.27
742	0.103695	684.058				742	0.119813	768.299				742	0.13384	807.151
743	0.104459	619.977				743	0.114167	628.326				743	0.134374	886.946
744	0.104815	540.087				744	0.122935	729.81				744	0.134139	758.675
745	0.104192	523.595				745	0.123246	718.994				745	0.133799	828.226
746	0.104823	720.466				746	0.125694	698.287				746	0.132503	754.528
747	0.103894	635.782				747	0.126477	789.186				747	0.129555	764.311
748	0.101813	548.459				748	0.127031	707.686				748	0.134816	850.307
749	0.104726	491.732				749	0.127099	822.138				749	0.131424	821.017
750	0.103384	707.297				750	0.126827	734.474				750	0.134982	770.534
751	0.101336	599.438				751	0.124072	825.296				751	0.134845	839.955
752	0.104586	528.63				752	0.127109	653.44				752	0.132655	926.152
753	0.105068	633.582				753	0.127285	800.973				753	0.135229	734.201
754	0.104448	664.764				754	0.126552	690.584				754	0.135361	674.092
755	0.104014	619.758				755	0.126785	749.021				755	0.13497	778.09
756	0.104328	659.68				756	0.127137	853.438				756	0.134082	823.135
757	0.104729	586.268				757	0.127148	715.598				757	0.133591	764.835
758	0.103652	666.366				758	0.127036	791.492				758	0.13164	763.673
759	0.101076	583.474				759	0.119851	825.604				759	0.13631	708.147
760	0.103748	631.729				760	0.121462	666.232				760	0.136871	755.408
761	0.104501	593.003				761	0.127011	776.013				761	0.13452	852.924
762	0.100535	516.769				762	0.126625	674.242				762	0.136252	836.255
763	0.106352	649.317				763	0.126622	748.58				763	0.136627	734.489
764	0.104057	679.009				764	0.126465	834.503				764	0.135955	840.63
765	0.10591	621.427				765	0.127496	707.472				765	0.13445	896.249
766	0.105922	532.29				766	0.126701	820.712				766	0.136009	758.787
767	0.105779	684.755				767	0.126777	856.691				767	0.135136	853.675
768	0.103941	648.146				768	0.128066	740.683				768	0.135435	717.577
769	0.106976	554.001				769	0.129237	693.051				769	0.134635	681.447
770	0.108986	628.219				770	0.128812	731.336				770	0.131683	895.604
771	0.108455	552.561				771	0.126239	771.896				771	0.13024	776.693
772	0.107922	672.497				772	0.125867	830.413				772	0.131858	699.782
773	0.106533	676.614				773	0.125764	703.757				773	0.133349	816.617
774	0.107167	598.725				774	0.126989	771.34				774	0.135453	892.521
775	0.10651	594.875				775	0.12771	834.051				775	0.135208	775.299
776	0.10718	586.5				776	0.126643	725.89				776	0.134394	874.673
777	0.106986	654.341				777	0.122961	767.693				777	0.135279	732.491
778	0.106635	670.028				778	0.123849	732.124				778	0.134585	832.031
779	0.106581	584.787				779	0.128914	794.524				779	0.134794	892.366
780	0.106417	579.276				780	0.129782	797.266				780	0.135113	738.459
781	0.106223	685.669				781	0.128955	781.579				781	0.131581	727.967
782	0.106464	718.908				782	0.12895	718.236				782	0.134135	675.723
783	0.105669	554.183				783	0.129112	780.984				783	0.133166	842.978
784	0.106412	555.174				784	0.127368	858.384				784	0.135047	758.355
785	0.106205	623.262				785	0.124773	697.669				785	0.135334	901.853
786	0.105621	704.352				786	0.129825	642.468				786	0.134971	783.381
787	0.107282	611.472				787	0.12917	741.395				787	0.133817	894.31
788	0.107833	553.922				788	0.129303	780.631				788	0.133989	765.439
789	0.107968	658.022				789	0.129235	776.425				789	0.134197	675.078
790	0.106819	699.978				790	0.129511	809.571				790	0.132896	792.57
791	0.104686	569.436				791	0.129413	699.773				791	0.132918	681.85
792	0.105577	700.074				792	0.129163	719.602				792	0.133279	874.681
793	0.106876	587.794				793	0.128986	822.33				793	0.132731	812.39
794	0.105382	663.753				794	0.127399	721.851				794	0.131616	742.902
795	0.106276	600.055				795	0.125684	717.515				795	0.131884	698.049
796	0.10628	628.891				796	0.126659	726.796				796	0.131654	905.645
797	0.102056	549.74				797	0.129446	797.193				797	0.131433	737.421
798	0.0992651	542.729				798	0.128216	807.498				798	0.132525	719.359
799	0.0979684	605.79				799	0.129502	746.239				799	0.13339	774.105
800	0.107232	635.498				800	0.128957	670.229				800	0.133583	877.88
801	0.106136	642.749				801	0.131982	746.255				801	0.133346	862.248
802	0.105106	565.929				802	0.132299	805.713				802	0.133977	717.84
803	0.105118	595.457				803	0.129551	897.967				803	0.131724	703.208
804	0.101764	649.619				804	0.127592	733.544				804	0.130662	823.28
805	0.106338	594.492				805	0.130581	703.022				805	0.133101	878.547
806	0.10507	619.394				806	0.129306	735.511				806	0.133299	778.26
807	0.104024	555.887				807	0.131241	800.488				807	0.133635	776.86
808	0.107504	579.059				808	0.13108	789.042				808	0.133013	898.669
809	0.107779	608.654				809	0.131795	811.728				809	0.13029	775.167
810	0.105117	646.252				810	0.129766	697.573				810	0.132182	682.714
811	0.104193	607.704				811	0.131257	818.144				811	0.134496	746.551
812	0.107592	640.732				812	0.132315	837.933				812	0.133519	664.829
813	0.107535	563.955				813	0.129115	764.507				813	0.134119	891.749
814	0.108129	656.976				814	0.126036	695.33				814	0.132631	768.982
815	0.107756	695.657				815	0.129391	679.791				815	0.134107	840.121
816	0.107922	603.333				816	0.129508	880.107				816	0.132728	732.811
817	0.107129	525.986				817	0.129454	704.149				817	0.134127	768.18
818	0.107646	629.641				818	0.131651	748.032				818	0.134719	881.12
819	0.107702	649.662				819	0.132456	708.46				819	0.134726	773.256
820	0.106373	699.815				820	0.131054	715.485				820	0.134837	722.808
821	0.10687	597.621				821	0.134432	882.272				821	0.135942	830.68
822	0.107984	585.215				822	0.133439	827.529				822	0.135514	883.579
823	0.105002	604.703				823	0.132364	805.78				823	0.135779	788.928
824	0.107005	721.883				824	0.136684	786.693				824	0.134969	756.141
825	0.107482	613.544				825	0.137429	931.596				825	0.131499	718.51
826	0.104512	520.474				826	0.137986	847.617				826	0.12327	653.665
827	0.107856	601.189				827	0.137557	739.85				827	0.1242	823.189
828	0.108284	548.49				828	0.139816	744.86				828	0.132955	716.08
829	0.107268	732.59				829	0.139053	913.979				829	0.13383	765.377
830	0.107858	619.681				830	0.139338	830.562				830	0.134813	803.019
831	0.107395	559.645				831	0.134882	758.473				831	0.134847	740.276
832	0.107739	621.982				832	0.135138	844.826				832	0.134891	837.885
833	0.108321	566.731				833	0.138967	896.963				833	0.135067	900.784
834	0.105527	620.096				834	0.139472	869.064				834	0.130697	772.21
835	0.10795	707.479				835	0.139192	818.254				835	0.134822	779.553
836	0.108338	645.123				836	0.141307	738.931				836	0.124086	847.694
837	0.107924	612.413				837	0.141083	691.899				837	0.11412	647.59
838	0.10835	702.977				838	0.142187	856.966				838	0.117283	716.386
839	0.108552	577.251				839	0.138726	831.129				839	0.11782	579.22
840	0.107856	701.804				840	0.136781	806.984				840	0.125453	728.576
841	0.107758	634.262				841	0.133043	790.458				841	0.126013	766.934
842	0.108174	637.28				842	0.13208	792.206				842	0.130507	872.597
843	0.104054	695.767				843	0.130545	837.38				843	0.135924	782.344
844	0.105752	596.487				844	0.136658	722.121				844	0.132245	664.334
845	0.103767	573.005				845	0.141125	813.024				845	0.135885	830.556
846	0.107678	717.355				846	0.142412	809.952				846	0.136101	918.567
847	0.108299	591.125				847	0.142037	950.801				847	0.135857	783.093
848	0.108195	715.302				848	0.142894	814.556				848	0.135717	659.064
849	0.107955	589.914				849	0.139123	856.181				849	0.135313	771.693
850	0.107372	722.83				850	0.142221	737.985				850	0.135976	860.046
851	0.107472	585.918				851	0.143655	738.487				851	0.135527	790.849
852	0.107224	689.78				852	0.142977	966.733				852	0.135578	885.432
853	0.10617	588.935				853	0.143661	902.103				853	0.135113	745.225
854	0.106134	681.214				854	0.144877	793.233				854	0.132839	840.343
855	0.10493	587.4				855	0.140813	810.663				855	0.135309	907.159
856	0.105389	669.578				856	0.14271	870.001				856	0.136176	747.141
857	0.10553	603.178				857	0.14184	970.2				857	0.133579	771.409
858	0.106862	700.951				858	0.136391	812.226				858	0.134279	809.441
859	0.107226	597.479				859	0.140215	732.74				859	0.135295	904.745
860	0.105763	673.911				860	0.139357	963.726				860	0.135831	796.944
861	0.104846	589.191				861	0.142334	842.071				861	0.135402	751.519
862	0.100108	622.974				862	0.143649	852.26				862	0.131599	840.29
863	0.0994052	667.106				863	0.138536	839.198				863	0.130392	699.152
864	0.102757	561.98				864	0.138614	897.715				864	0.133435	847.005
865	0.107427	652.274				865	0.145607	939.923				865	0.127722	744.036
866	0.107089	710.432				866	0.145391	847.855				866	0.135416	772.94
867	0.105481	626.401				867	0.139577	773.965				867	0.134523	877.919
868	0.103871	643.72				868	0.143595	964.548				868	0.136541	757.803
869	0.106644	577.696				869	0.142107	879.035				869	0.137545	754.836
870	0.106312	655.779				870	0.141017	882.254				870	0.137209	745.169
871	0.10576	678.445				871	0.144711	781.4				871	0.138404	774.898
872	0.105212	592.242				872	0.143265	808.469				872	0.134805	894.081
873	0.102598	572.167				873	0.143108	928.243				873	0.136207	828.676
874	0.103638	535.182				874	0.145597	859.263				874	0.136071	773.169
875	0.105559	711.791				875	0.145471	867.802				875	0.131814	720.91
876	0.106281	603.388				876	0.145867	948.083				876	0.13201	781.404
877	0.104192	639.071				877	0.145308	818.294				877	0.133006	854.598
878	0.105219	570.367				878	0.144574	931.418				878	0.133099	740.879
879	0.105184	638.685				879	0.145404	775.352				879	0.135424	810.664
880	0.105029	639.916				880	0.143361	697.209				880	0.131888	903.404
881	0.105517	594.383				881	0.141941	932.199				881	0.135564	740.993
882	0.105533	568.863				882	0.138528	784.369				882	0.135509	845.486
883	0.106203	590.123				883	0.134122	829.571				883	0.135064	738.248
884	0.106487	647.496				884	0.144694	693.222				884	0.136017	755.304
885	0.107413	658.899				885	0.1458	814.012				885	0.134549	885.477
886	0.108136	658.84				886	0.140846	955.451				886	0.13494	749.463
887	0.108181	577.503				887	0.146221	941.601				887	0.132739	852.261
888	0.105489	614.615				888	0.146122	785.723				888	0.123949	757.443
889	0.100564	673.791				889	0.146482	763.262				889	0.123832	857.575
890	0.0971733	567.451				890	0.146569	1003.7				890	0.130659	677.868
891	0.0942713	548.529				891	0.14589	946.404				891	0.135019	809.198
892	0.103113	558.109				892	0.143773	787.066				892	0.134118	700.284
893	0.103493	686.387				893	0.144638	795.415				893	0.134371	867.216
894	0.101013	571.217				894	0.143968	926.91				894	0.135037	766.864
895	0.102579	652.823				895	0.14231	853.472				895	0.135015	894.505
896	0.10263	571.123				896	0.141505	879.63				896	0.134672	762.851
897	0.103638	636.798				897	0.141876	811.497				897	0.13302	875.812
898	0.102569	688.239				898	0.143747	840.201				898	0.127335	705.195
899	0.102085	584.129				899	0.143195	928.916				899	0.13316	728.071
900	0.101558	538.973				900	0.142285	860.601				900	0.133542	739.697
901	0.101468	640.793				901	0.144627	767.694				901	0.133502	829.883
902	0.0999057	619.244				902	0.144584	875.003				902	0.132905	896.378
903	0.100983	566.744				903	0.143095	978.45				903	0.134182	760.639
904	0.10218	501.776				904	0.142063	884.399				904	0.133851	715.76
905	0.102724	551.985				905	0.142175	782.938				905	0.133017	812.747
906	0.101329	655.4				906	0.14309	861.856				906	0.134986	863.572
907	0.101627	556.935				907	0.142666	926.145				907	0.133963	799.448
908	0.101359	623.721				908	0.140832	792.784				908	0.131777	715.692
909	0.10245	595.996				909	0.141869	855.944				909	0.133162	823.967
910	0.102077	660.441				910	0.142097	934.469				910	0.133512	859.714
911	0.100725	527.941				911	0.140454	811.227				911	0.134021	770.093
912	0.09684	628.057				912	0.138438	841.405				912	0.133574	888.744
913	0.0971011	510.832				913	0.140395	776.163				913	0.134283	726.797
914	0.10064	573.965				914	0.137761	820.06				914	0.134959	783.937
915	0.0994252	609.882				915	0.130283	904.749				915	0.135342	893.042
916	0.0993902	543.934				916	0.12359	735.192				916	0.13697	728.091
917	0.101379	609.369				917	0.131825	773.058				917	0.136402	852.598
918	0.102361	572.563				918	0.142368	735.653				918	0.135831	769.728
919	0.101783	647.127				919	0.142615	935.213				919	0.135972	842.807
920	0.100659	637.358				920	0.143084	786.176				920	0.13607	757.709
921	0.104255	620.092				921	0.144066	901.793				921	0.135711	861.847
922	0.104196	578.642				922	0.14261	741.917				922	0.136067	731.066
923	0.102131	580.514				923	0.137591	824.403				923	0.127798	885.26
924	0.0984755	641.525				924	0.131924	866.396				924	0.135657	737.645
925	0.100202	537.441				925	0.131897	858.774				925	0.135745	874.667
926	0.102568	576.388				926	0.140255	808.807				926	0.135427	741.912
927	0.101424	570.926				927	0.140465	707.465				927	0.133687	859.111
928	0.103356	504.504				928	0.141059	957.564				928	0.131271	721.739
929	0.104126	663.586				929	0.140966	777.631				929	0.134248	864.008
930	0.105002	610.374				930	0.138067	914.873				930	0.133389	771.159
931	0.106095	535.711				931	0.142837	792.756				931	0.135272	696.03
932	0.106403	645.486				932	0.143291	834.291				932	0.135381	915.011
933	0.106523	607.446				933	0.143746	949.855				933	0.135491	778.326
934	0.106523	697.61				934	0.144712	848.681				934	0.133171	788.501
935	0.107373	571.262				935	0.143629	802.049				935	0.133916	709.786
936	0.107571	655.784				936	0.143231	921.563				936	0.136214	879.948
937	0.108409	576.897				937	0.141911	851.038				937	0.135414	729.36
938	0.107801	650.295				938	0.142698	868.255				938	0.131519	866.376
939	0.10786	702.199				939	0.139598	768.516				939	0.125931	713.447
940	0.108743	614.665				940	0.13929	837.627				940	0.122481	750.016
941	0.109444	636.48				941	0.136887	865.088				941	0.110769	691.531
942	0.110125	588.467				942	0.137578	730.113				942	0.116235	628.385
943	0.108419	721.851				943	0.137488	821.605				943	0.119005	718.773
944	0.109212	653.921				944	0.137722	688.752				944	0.115106	592.605
945	0.10877	647.623				945	0.14053	774.723				945	0.118689	678.628
946	0.109638	612.153				946	0.135571	828.124				946	0.111607	706.895
947	0.109311	706.061				947	0.132506	871.041				947	0.117458	754.041
948	0.109607	706.023				948	0.141385	729.266				948	0.121665	573.668
949	0.109575	697.903				949	0.1414	859.648				949	0.126201	738.514
950	0.110549	629.775				950	0.14186	747.849				950	0.135566	653.822
951	0.110725	699.837				951	0.141305	858.626				951	0.135376	911.01
952	0.111573	656.53				952	0.138755	933.245				952	0.128767	757.735
953	0.111326	689.619				953	0.141558	844.998				953	0.135689	856.103
954	0.109147	595.016				954	0.140386	746.267				954	0.135368	700.124
955	0.109343	656.526				955	0.142785	949.67				955	0.134925	807.304
956	0.111469	665.888				956	0.141105	896.332				956	0.136137	855.208
957	0.111915	668.834				957	0.141718	764.545				957	0.133857	731.929
958	0.111213	616.886				958	0.141179	858.288				958	0.132587	856.467
959	0.111596	688.726				959	0.139568	940.294				959	0.136311	727.926
960	0.112009	732.494				960	0.140395	840.012				960	0.136249	864.249
961	0.111845	670.291				961	0.141225	810.018				961	0.135323	820.025
962	0.110542	589.064				962	0.141957	754.804				962	0.132741	861.719
963	0.111428	607.486				963	0.142047	763.587				963	0.136163	712.228
964	0.111381	706.967				964	0.142616	871.505				964	0.135825	747.938
965	0.110612	679.372				965	0.141562	950.367				965	0.133876	827.213
966	0.111756	606.201				966	0.140271	837.123				966	0.132614	765.42
967	0.111427	620.584				967	0.14035	922.628				967	0.136092	881.125
968	0.111136	603.46				968	0.139897	761.981				968	0.136048	765.578
969	0.108971	635.007				969	0.140376	923.986				969	0.137216	850.018
970	0.108595	693.528				970	0.139339	763.702				970	0.134737	892.866
971	0.108647	620.004				971	0.136191	735.717				971	0.137241	744.317
972	0.109436	602.835				972	0.132252	839.811				972	0.137207	735.625
973	0.111077	617.847				973	0.131742	757.454				973	0.13746	813.318
974	0.108834	719.068				974	0.139479	760.318				974	0.136906	867.108
975	0.110683	648.169				975	0.140626	791.631				975	0.135028	883.14
976	0.110627	580.471				976	0.139967	773.139				976	0.137171	763.614
977	0.11073	660.402				977	0.138929	876.766				977	0.137345	738.976
978	0.109857	633.508				978	0.14113	851.668				978	0.135858	828.013
979	0.109882	723.144				979	0.141884	880.967				979	0.137593	741.712
980	0.111025	591.153				980	0.143397	753.457				980	0.136459	847.285
981	0.110483	661.032				981	0.141605	857.467				981	0.137447	733.64
982	0.109626	580.582				982	0.142818	940.162				982	0.137699	710.426
983	0.107484	612.769				983	0.13967	822.594				983	0.137839	956.994
984	0.108473	711.259				984	0.141281	828.361				984	0.136258	829.212
985	0.107095	651.231				985	0.144241	758.198				985	0.13741	729.862
986	0.106957	650.401				986	0.137664	901.318				986	0.138036	822.394
987	0.110265	578.579				987	0.132408	822.637				987	0.138116	861.422
988	0.106003	746.805				988	0.127672	714.33				988	0.134765	753.098
989	0.103405	613.753				989	0.13537	778.255				989	0.138185	884.134
990	0.106241	612.762				990	0.137646	826.651				990	0.138346	751.808
991	0.105603	599.75				991	0.143339	970.71				991	0.137902	820.607
992	0.110833	652.564				992	0.144317	832.111				992	0.134749	933.44
993	0.110508	727.358				993	0.145029	724.261				993	0.134068	764.823
994	0.111232	613.542				994	0.144275	827.305				994	0.129934	870.687
995	0.109992	634.138				995	0.142525	870.884				995	0.131011	717.274
996	0.111563	642.82				996	0.140164	974.505				996	0.136824	839.275
997	0.112553	690.184				997	0.140946	821.792				997	0.136886	764.023
998	0.112796	690.579				998	0.132209	802.942				998	0.133417	806.246
999	0.113158	606.194				999	0.132551	903.252				999	0.135827	892.04
1000	0.112795	620.846				1000	0.128716	750.884				1000	0.137061	763.717
1001	0.11346	582.411				1001	0.144165	720.551				1001	0.137367	692.825
1002	0.113204	531.869				1002	0.144037	886.063				1002	0.136953	869.275
1003	0.112513	756.65				1003	0.13507	937.15				1003	0.137366	923.488
1004	0.1133	633.307				1004	0.140176	777.818				1004	0.136374	783.299
1005	0.111276	678.555				1005	0.145183	848.27				1005	0.135175	739.791
1006	0.114823	600.915				1006	0.144315	912.654				1006	0.137872	843.708
1007	0.114023	697.403				1007	0.139489	809.748				1007	0.1327	860.491
1008	0.113289	762.491				1008	0.140879	897.495				1008	0.126653	742.122
1009	0.113843	657.063				1009	0.143574	758.618				1009	0.132367	812.523
1010	0.113627	589.172				1010	0.139733	861.725				1010	0.133848	675.601
1011	0.113632	673.938				1011	0.145197	883.666				1011	0.13752	771.62
1012	0.111209	767.659				1012	0.143856	959.314				1012	0.131465	865.477
1013	0.113794	646.935				1013	0.14091	774.922				1013	0.134881	708.731
1014	0.11258	610.31				1014	0.144088	874.954				1014	0.136426	833.324
1015	0.110033	544.473				1015	0.144139	977.634				1015	0.137117	761.783
1016	0.114304	647.86				1016	0.144968	855.427				1016	0.135234	677.825
1017	0.114059	717.314				1017	0.144457	825.374				1017	0.135544	932.598
1018	0.112703	598.607				1018	0.143711	756.143				1018	0.136497	790.342
1019	0.11418	712.189				1019	0.140556	945.349				1019	0.135687	685.331
1020	0.114439	633.205				1020	0.144862	843.105				1020	0.136844	815.525
1021	0.114676	740.47				1021	0.144608	915.742				1021	0.137024	907.058
1022	0.114232	616.408				1022	0.14458	803.731				1022	0.137532	802.856
1023	0.113559	697.598				1023	0.145664	861.474				1023	0.13573	760.515
1024	0.114118	677.376				1024	0.144386	989.714				1024	0.137483	724.603
1025	0.109225	664.489				1025	0.140387	819.917				1025	0.137972	803.359
1026	0.109188	739.013				1026	0.143561	753.79				1026	0.137089	855.937
1027	0.110169	620.319				1027	0.14493	833.257				1027	0.132595	832.27
1028	0.113648	623.046				1028	0.144059	917.358				1028	0.136995	780.133
1029	0.115755	577.048				1029	0.139141	759.35				1029	0.138432	653.443
1030	0.115548	793.332				1030	0.145001	882.393				1030	0.136355	820.909
1031	0.111913	668.925				1031	0.145666	759.083				1031	0.138307	879.17
1032	0.107331	571.654				1032	0.145011	830.044				1032	0.137387	766.527
1033	0.114282	659.825				1033	0.142241	882.482				1033	0.138729	880.133
1034	0.114392	761.278				1034	0.143519	805.598				1034	0.134223	774.981
1035	0.11404	623.008				1035	0.145134	905.131				1035	0.138093	885.848
1036	0.114408	759.301				1036	0.145243	810.008				1036	0.138679	749.337
1037	0.114151	674.356				1037	0.145036	867.597				1037	0.139319	886.18
1038	0.11319	717.291				1038	0.143803	985.637				1038	0.139198	785.378
1039	0.114147	617.651				1039	0.144728	789.447				1039	0.135926	883.245
1040	0.112501	696.48				1040	0.141564	744.039				1040	0.132049	754.852
1041	0.110309	553.443				1041	0.143868	859.046				1041	0.130521	836.792
1042	0.111549	612.658				1042	0.144637	1033.3				1042	0.118611	676.7
1043	0.111994	699.357				1043	0.144558	889.58				1043	0.116201	659.238
1044	0.11009	603.676				1044	0.144452	903.856				1044	0.11594	758.182
1045	0.11427	679.252				1045	0.145038	974.644				1045	0.109992	589.815
1046	0.113265	602.058				1046	0.138324	829.39				1046	0.128456	745.018
1047	0.112969	685.441				1047	0.144816	729.926				1047	0.12798	675.751
1048	0.114688	762.044				1048	0.144532	1010.42				1048	0.131127	747.903
1049	0.114758	652.114				1049	0.145048	839.196				1049	0.138295	935.058
1050	0.114178	563.712				1050	0.140065	822.048				1050	0.137923	741.607
1051	0.114571	643.768				1051	0.137235	778.337				1051	0.138116	903.065
1052	0.114478	627.98				1052	0.140065	905.592				1052	0.138399	786.628
1053	0.114361	686.187				1053	0.144773	809.737				1053	0.137825	843.2
1054	0.111767	782.113				1054	0.144689	935.631				1054	0.135977	902.14
1055	0.114623	658.011				1055	0.142707	781.827				1055	0.137719	765.194
1056	0.112945	576.603				1056	0.143879	825.86				1056	0.138095	654.281
1057	0.114239	720.424				1057	0.144978	946.136				1057	0.137371	890.703
1058	0.114241	649.561				1058	0.144477	796.58				1058	0.132286	780.77
1059	0.114293	748.445				1059	0.145366	922.32				1059	0.138242	821.3
1060	0.113194	616.329				1060	0.144401	969.651				1060	0.133181	733.592
1061	0.111564	663.013				1061	0.144405	778.761				1061	0.138189	760.156
1062	0.108549	744.362				1062	0.144883	948.85				1062	0.136198	812.619
1063	0.1116	595.159				1063	0.145085	771.29				1063	0.133306	896.823
1064	0.114503	700.795				1064	0.144571	971.206				1064	0.127604	734.332
1065	0.112371	757.919				1065	0.133664	817.794				1065	0.133319	654.415
1066	0.111739	650.478				1066	0.124993	682.464				1066	0.132509	905.477
1067	0.112944	580.354				1067	0.123708	721.294				1067	0.130641	743.206
1068	0.111762	671.732				1068	0.114113	602.695				1068	0.137449	885.657
1069	0.113805	596.914				1069	0.136921	695.585				1069	0.137739	763.697
1070	0.113474	700.884				1070	0.144019	894.843				1070	0.134461	947.738
1071	0.113719	603.894				1071	0.14451	971.313				1071	0.132679	799.221
1072	0.113587	714.907				1072	0.138157	832.393				1072	0.13794	709.435
1073	0.114364	616.303				1073	0.141276	738.546				1073	0.137163	816.03
1074	0.112606	715.826				1074	0.144553	1019.06				1074	0.134793	898.359
1075	0.112857	636.295				1075	0.141905	773.808				1075	0.137367	753.017
1076	0.111889	756.987				1076	0.145335	924.003				1076	0.137519	842.518
1077	0.114432	618.643				1077	0.145308	989.373				1077	0.137763	763.847
1078	0.112495	551.616				1078	0.145157	825.104				1078	0.137717	863.738
1079	0.110723	767.874				1079	0.145416	922.259				1079	0.134213	752.074
1080	0.111672	635.966				1080	0.139563	775.549				1080	0.137697	881.114
1081	0.114873	587.088				1081	0.145342	961.856				1081	0.138022	721.939
1082	0.114495	539.937				1082	0.14519	751.425				1082	0.137202	780.179
1083	0.114338	676.136				1083	0.145387	920.92				1083	0.129443	848.916
1084	0.108807	722.531				1084	0.145508	798.475				1084	0.137798	747.182
1085	0.113244	607.942				1085	0.143749	695.334				1085	0.137926	897.174
1086	0.112699	692.295				1086	0.142538	976.649				1086	0.137205	749.478
1087	0.110396	595.041				1087	0.145327	783.207				1087	0.132017	814.959
1088	0.107056	654.706				1088	0.144895	909.234				1088	0.138854	919.654
1089	0.109997	586.175				1089	0.145058	780.477				1089	0.137045	737.83
1090	0.111632	658.326				1090	0.144472	898.412				1090	0.134173	825.143
1091	0.111094	604.933				1091	0.141552	842.633				1091	0.132789	907.746
1092	0.107968	660.272				1092	0.14368	777.906				1092	0.137989	756.498
1093	0.107832	680.243				1093	0.144866	840.049				1093	0.138145	883.083
1094	0.111806	753.694				1094	0.139298	745.083				1094	0.138411	756.222
1095	0.114899	687.021				1095	0.144759	1013.96				1095	0.137773	840.662
1096	0.111122	760.548				1096	0.14352	887.819				1096	0.137533	918.798
1097	0.115006	684.711				1097	0.131824	727.639				1097	0.13515	779.279
1098	0.114761	605.656				1098	0.138287	767.428				1098	0.138144	764.113
1099	0.114359	631.835				1099	0.139065	832.213				1099	0.138214	828.3
1100	0.114373	729.146				1100	0.142795	935.87				1100	0.13717	940.001
1101	0.112236	578.265				1101	0.140348	815.272				1101	0.138093	824.729
1102	0.114747	723.348				1102	0.144114	756.489				1102	0.138083	842.882
1103	0.113285	612.515				1103	0.141277	962.698				1103	0.13761	913.43
1104	0.112623	588.903				1104	0.144562	817.867				1104	0.137941	748.739
1105	0.113313	687.419				1105	0.142704	908.629				1105	0.13845	877.437
1106	0.114733	738.865				1106	0.141682	805.65				1106	0.138461	913.448
1107	0.113147	648.106				1107	0.143882	863.921				1107	0.137707	799.145
1108	0.117711	717.027				1108	0.14435	973.221				1108	0.138375	876.651
1109	0.116849	620.938				1109	0.143944	813.564				1109	0.137509	754.917
1110	0.116732	739.804				1110	0.138609	763.433				1110	0.138162	843.022
1111	0.116712	622.233				1111	0.144737	887.478				1111	0.13795	945.782
1112	0.115987	740.864				1112	0.143363	846.622				1112	0.134225	740.111
1113	0.117308	604.566				1113	0.142131	813.38				1113	0.137101	807.621
1114	0.113489	619.128				1114	0.143615	828.721				1114	0.13637	919.666
1115	0.113954	685.737				1115	0.14322	887.17				1115	0.13847	834.919
1116	0.114115	748.052				1116	0.142296	932.648				1116	0.138234	753.217
1117	0.111957	670.142				1117	0.142599	812.903				1117	0.132744	716.363
1118	0.114223	608.948				1118	0.142403	900.658				1118	0.136058	892.501
1119	0.113755	651.045				1119	0.142755	772.467				1119	0.137115	811.593
1120	0.11099	720.335				1120	0.144251	809.735				1120	0.135837	855.312
1121	0.113372	600.123				1121	0.144674	886.662				1121	0.134168	805.773
1122	0.112862	681.946				1122	0.144528	930.102				1122	0.135867	871.102
1123	0.11254	586.797				1123	0.144426	773.455				1123	0.136903	762.942
1124	0.110502	652.81				1124	0.142495	842.726				1124	0.135562	855.707
1125	0.110596	715.795				1125	0.140638	915.969				1125	0.134817	801.897
1126	0.111571	632.664				1126	0.1296	761.212				1126	0.136228	874.234
1127	0.110816	568.025				1127	0.129486	788.739				1127	0.134913	855.182
1128	0.109382	601.756				1128	0.129115	707.772				1128	0.136241	792.27
1129	0.109975	630.695				1129	0.123304	749.029				1129	0.134572	690.979
1130	0.113104	732.735				1130	0.130902	884.566				1130	0.132542	878.828
1131	0.112514	652.673				1131	0.137668	718.943				1131	0.131238	765.778
1132	0.11472	587.439				1132	0.139931	836.751				1132	0.135084	828.388
1133	0.114576	652.175				1133	0.144509	685.796				1133	0.134158	686.049
1134	0.112874	711.454				1134	0.141743	799.068				1134	0.135955	781.751
1135	0.114567	607.455				1135	0.129999	872.806				1135	0.134615	837.206
1136	0.1147	717.806				1136	0.130289	703.151				1136	0.130627	876.818
1137	0.114747	613.811				1137	0.121346	746.097				1137	0.136003	830.277
1138	0.11501	729.26				1138	0.134117	792.548				1138	0.136422	896.437
1139	0.115356	693.08				1139	0.139102	850.645				1139	0.136323	743.133
1140	0.114738	679.143				1140	0.136459	872.586				1140	0.136238	852.149
1141	0.114648	709.197				1141	0.141599	765.886				1141	0.13715	737.727
1142	0.113989	583.467				1142	0.140081	839.029				1142	0.136858	813.842
1143	0.113339	643.279				1143	0.144838	888.656				1143	0.136273	923.762
1144	0.114328	736.466				1144	0.14459	950.669				1144	0.137651	786.744
1145	0.111945	634.139				1145	0.144529	807.642				1145	0.136811	713.373
1146	0.109178	648.732				1146	0.145077	911.16				1146	0.136159	811.174
1147	0.114182	579.743				1147	0.14412	961.333				1147	0.13813	832.793
1148	0.112001	752.287				1148	0.14491	778.08				1148	0.138034	946.733
1149	0.114304	663.368				1149	0.144245	876.65				1149	0.138273	810.414
1150	0.114531	564.882				1150	0.144979	735.51				1150	0.138183	896.893
1151	0.114735	676.848				1151	0.14041	851.517				1151	0.137501	768.731
1152	0.109825	728.273				1152	0.143837	880.612				1152	0.134027	880.994
1153	0.109328	620.19				1153	0.144239	808.163				1153	0.136798	724.798
1154	0.111214	720.096				1154	0.145402	941.768				1154	0.135222	934.656
1155	0.114226	628.368				1155	0.145255	782.929				1155	0.136602	740.146
1156	0.113588	688.131				1156	0.146058	906.772				1156	0.136225	855.766
1157	0.114211	740.875				1157	0.142269	949.379				1157	0.137322	730.014
1158	0.113136	647.096				1158	0.148004	869.138				1158	0.133274	773.818
1159	0.113983	635.536				1159	0.147208	758.746				1159	0.138362	895.677
1160	0.114502	608.129				1160	0.143069	993.701				1160	0.134955	733.61
1161	0.114207	738.47				1161	0.129357	827.935				1161	0.135445	847.654
1162	0.113289	634.927				1162	0.133061	604.256				1162	0.136679	891.229
1163	0.113889	730.284				1163	0.13802	779.624				1163	0.137903	842.105
1164	0.114483	620.609				1164	0.142195	682.455				1164	0.138431	745.289
1165	0.114593	663.145				1165	0.142717	973.381				1165	0.135392	844.904
1166	0.11265	786.789				1166	0.141175	833.851				1166	0.138321	743.816
1167	0.1117	682.963				1167	0.145095	797.181				1167	0.137461	788.752
1168	0.114727	739.093				1168	0.140704	781.195				1168	0.137661	906.332
1169	0.115689	662.534				1169	0.145121	945.613				1169	0.136779	758.929
1170	0.115064	718.264				1170	0.145535	823.792				1170	0.137853	861.592
1171	0.114547	630.049				1171	0.141808	792.173				1171	0.138467	936.902
1172	0.115019	545.961				1172	0.142284	763.705				1172	0.138376	772.556
1173	0.113892	766.321				1173	0.14169	713.07				1173	0.136944	890.311
1174	0.113361	686.018				1174	0.142811	988.784				1174	0.137858	783.826
1175	0.114097	605.434				1175	0.145487	868.248				1175	0.136319	882.735
1176	0.110493	610.749				1176	0.145447	807.93				1176	0.135343	736.243
1177	0.114483	721.554				1177	0.142215	811.136				1177	0.133084	847.531
1178	0.114579	680.187				1178	0.145346	976.602				1178	0.127224	693.874
1179	0.114778	633.358				1179	0.145666	780.149				1179	0.137861	945.282
1180	0.114574	717.897				1180	0.14381	916.012				1180	0.137205	805.92
1181	0.114101	619.981				1181	0.145414	800.306				1181	0.136311	716.746
1182	0.111969	681.104				1182	0.143483	808.067				1182	0.138029	837.482
1183	0.109942	727.145				1183	0.145048	942.112				1183	0.129832	912.98
1184	0.109398	650.272				1184	0.140348	804.353				1184	0.133837	780.593
1185	0.109125	577.656				1185	0.134496	707.561				1185	0.136234	689.962
1186	0.110444	765.457				1186	0.141524	823.043				1186	0.137827	814.399
1187	0.108674	597.83				1187	0.145556	921.774				1187	0.138214	894.363
1188	0.114205	735.29				1188	0.143662	816.107				1188	0.137318	770.206
1189	0.113826	621.76				1189	0.140472	934.708				1189	0.137005	895.284
1190	0.111766	628.306				1190	0.14528	782.185				1190	0.138135	727.909
1191	0.114719	734.673				1191	0.144552	995.039				1191	0.138074	817.966
1192	0.113416	636.244				1192	0.14562	837.873				1192	0.138111	873.538
1193	0.114563	730.35				1193	0.145265	817.681				1193	0.138125	756.461
1194	0.114437	607.882				1194	0.144975	881.05				1194	0.137784	715.504
1195	0.113689	671.235				1195	0.145135	964.869				1195	0.13644	830.32
1196	0.114021	754.875				1196	0.143737	855.392				1196	0.131587	897.084
1197	0.114503	627.446				1197	0.139703	763.102				1197	0.131911	743.909
1198	0.112953	606.242				1198	0.140602	872.478				1198	0.134716	840.866
1199	0.111983	596.786				1199	0.131332	911.901				1199	0.13747	727.431
1200	0.114075	682.733				1200	0.120556	701.832				1200	0.132868	898.477
1201	0.112627	746.473				1201	0.124875	763.878				1201	0.117857	772.75
1202	0.11449	612.031				1202	0.142927	770.49				1202	0.112233	560.614
1203	0.114826	697.824				1203	0.145539	972.07				1203	0.131014	691.372
1204	0.11377	740.029				1204	0.145836	763.524				1204	0.130588	633.263
1205	0.114971	600.752				1205	0.145507	925.123				1205	0.121772	806.473
1206	0.114728	725.784				1206	0.145075	840.326				1206	0.127535	631.039
1207	0.114671	621.905				1207	0.145268	980.594				1207	0.132804	789.447
1208	0.114359	601.846				1208	0.145096	842.125				1208	0.129498	684.941
1209	0.114729	647.495				1209	0.145064	789.914				1209	0.131909	764.906
1210	0.114608	741.653				1210	0.144474	753.002				1210	0.137856	846.411
1211	0.114319	631.294				1211	0.145595	794.872				1211	0.135341	916.737
1212	0.114305	624.515				1212	0.144278	842.95				1212	0.130121	792.192
1213	0.112807	605.948				1213	0.145133	926.912				1213	0.128615	807.824
1214	0.114325	563.696				1214	0.145338	839.702				1214	0.12179	704.19
1215	0.113739	761.196				1215	0.143585	753.257				1215	0.119504	722.419
1216	0.113517	615.431				1216	0.144699	815.459				1216	0.128834	626.744
1217	0.111112	724.382				1217	0.144597	898.056				1217	0.136465	770.031
1218	0.113446	611.281				1218	0.138957	803.01				1218	0.135991	815.194
1219	0.109191	672.135				1219	0.144592	851.187				1219	0.135307	912.79
1220	0.113257	744.365				1220	0.144582	803.021				1220	0.137822	800.239
1221	0.111219	628.377				1221	0.144563	757.034				1221	0.138105	731.652
1222	0.11413	674.81				1222	0.144357	975.383				1222	0.137032	831.503
1223	0.113879	776.779				1223	0.144412	858.367				1223	0.136793	876.67
1224	0.114865	631.539				1224	0.141184	849.071				1224	0.135537	726.236
1225	0.114652	735.791				1225	0.137475	687.735				1225	0.137778	871.099
1226	0.113831	619.441				1226	0.127119	899.452				1226	0.136944	729.469
1227	0.114191	645.443				1227	0.1273	720.099				1227	0.137653	777.816
1228	0.113294	758.598				1228	0.122699	750.352				1228	0.136716	901.833
1229	0.114097	650.453				1229	0.127287	652.976				1229	0.131059	791.572
1230	0.113728	597.179				1230	0.12044	790.142				1230	0.12714	646.087
1231	0.113803	553.124				1231	0.127311	668.671				1231	0.126444	724.12
1232	0.114655	769.229				1232	0.122625	753.043				1232	0.1239	792.129
1233	0.114193	635.95				1233	0.135841	729.868				1233	0.137695	891.604
1234	0.113991	718.937				1234	0.142314	810.68				1234	0.138342	757.719
1235	0.11429	605.892				1235	0.140866	891.197				1235	0.138088	673.91
1236	0.111976	691.811				1236	0.139932	745.6				1236	0.13801	819.681
1237	0.112613	769.791				1237	0.140579	895.6				1237	0.137213	851.862
1238	0.112599	662.196				1238	0.140676	758.413				1238	0.137973	942.531
1239	0.114599	744.631				1239	0.139476	819.533				1239	0.137729	740.653
1240	0.113751	611.14				1240	0.139025	845.462				1240	0.137252	680.541
1241	0.114646	712.771				1241	0.13593	867.364				1241	0.137901	936.791
1242	0.11472	636.466				1242	0.135835	707.993				1242	0.136584	802.567
1243	0.113752	560.808				1243	0.138164	807.563				1243	0.138017	723.347
1244	0.114892	749.654				1244	0.137506	773.662				1244	0.138155	833.995
1245	0.113639	630.479				1245	0.137942	836.061				1245	0.137285	905.16
1246	0.113813	716.24				1246	0.135536	824.78				1246	0.137385	748.527
1247	0.114565	613.304				1247	0.139422	828.401				1247	0.136732	887.023
1248	0.113838	584.525				1248	0.140005	703.41				1248	0.130246	716.482
1249	0.113958	766.576				1249	0.141159	791.285				1249	0.129999	727.794
1250	0.110675	642.124				1250	0.138672	850.918				1250	0.137614	848.819
1251	0.112876	626.498				1251	0.130812	775.008				1251	0.135198	711.038
1252	0.106936	616.147				1252	0.14172	870.07				1252	0.132194	856.097
1253	0.109053	576.212				1253	0.138954	789.064				1253	0.137485	722.887
1254	0.114638	740.66				1254	0.14335	854.804				1254	0.137343	960.506
1255	0.113644	656.821				1255	0.143646	947.195				1255	0.134483	784.765
1256	0.113813	655.021				1256	0.14075	861.321				1256	0.134881	845.09
1257	0.114486	693.271				1257	0.140352	747.521				1257	0.134966	885.842
1258	0.114979	768.817				1258	0.13964	917.852				1258	0.135031	790.286
1259	0.114347	619.136				1259	0.14019	921.739				1259	0.136364	840.318
1260	0.114697	707.527				1260	0.140668	801.719				1260	0.13156	704.594
1261	0.115055	592.823				1261	0.140096	744.552				1261	0.136305	771.553
1262	0.114435	677.14				1262	0.134826	887.751				1262	0.132631	866.354
1263	0.113901	734.581				1263	0.137241	787.104				1263	0.137411	746.143
1264	0.114397	657.584				1264	0.144301	969.934				1264	0.137548	882.363
1265	0.113817	703.09				1265	0.144491	817.074				1265	0.133883	787.421
1266	0.111554	626.718				1266	0.14379	925.74				1266	0.136862	871.775
1267	0.114053	743.444				1267	0.13989	784.181				1267	0.137237	948.503
1268	0.111317	595.654				1268	0.14117	878.071				1268	0.136049	774.321
1269	0.114541	729.756				1269	0.140562	756.201				1269	0.137221	687.957
1270	0.114409	603.817				1270	0.138628	793.923				1270	0.137281	934.101
1271	0.114591	544.583				1271	0.138986	903.888				1271	0.135698	808.791
1272	0.114637	793.441				1272	0.136278	755.3				1272	0.13694	711.79
1273	0.114103	670.44				1273	0.136753	836.211				1273	0.137157	786.423
1274	0.114575	583.657				1274	0.138834	845.824				1274	0.133568	836.342
1275	0.113916	681.947				1275	0.13626	884.263				1275	0.13755	808.591
1276	0.113502	735.816				1276	0.139946	855.106				1276	0.137216	884.038
1277	0.11422	638.309				1277	0.142178	845.8				1277	0.131907	720.736
1278	0.114218	632.108				1278	0.14374	784.351				1278	0.137659	828.735
1279	0.114657	580.294				1279	0.14441	733.441				1279	0.136299	909.61
1280	0.113974	602.975				1280	0.140197	940.793				1280	0.135497	786.686
1281	0.112072	751.762				1281	0.143507	842.974				1281	0.137149	726.296
1282	0.114561	648.37				1282	0.1419	783.159				1282	0.136398	842.2
1283	0.113923	614.044				1283	0.142688	811.567				1283	0.133576	807.802
1284	0.111671	630.93				1284	0.14155	856.301				1284	0.133682	774.709
1285	0.113722	714.461				1285	0.144986	961.184				1285	0.136357	685.972
1286	0.113399	717.731				1286	0.145534	867.371				1286	0.138315	830.337
1287	0.114726	613.546				1287	0.145298	849.902				1287	0.137918	850.05
1288	0.113872	720.01				1288	0.145604	959.467				1288	0.137969	930.327
1289	0.107677	606.972				1289	0.145782	990.864				1289	0.137739	832.416
1290	0.111034	656.434				1290	0.146937	853.722				1290	0.13155	699.183
1291	0.113041	731.928				1291	0.14326	881.355				1291	0.137311	936.814
1292	0.113894	654.297				1292	0.145291	876.7				1292	0.138233	825.698
1293	0.114549	563.986				1293	0.141613	819.775				1293	0.135855	719.292
1294	0.112305	779.762				1294	0.143323	770.41				1294	0.133257	797.663
1295	0.107411	682.673				1295	0.150224	850.849				1295	0.129818	827.984
1296	0.113404	618.835				1296	0.150364	843.611				1296	0.128258	781.752
1297	0.113297	710.101				1297	0.148762	953.102				1297	0.138195	725.377
1298	0.112438	664.083				1298	0.14588	869.566				1298	0.138257	830.014
1299	0.11286	711.853				1299	0.143537	912.639				1299	0.138245	709.134
1300	0.109673	634.008				1300	0.146144	945.265				1300	0.138293	837.642
1301	0.112754	750.315				1301	0.146315	854.683				1301	0.135669	934.847
1302	0.113656	693.48				1302	0.144194	945.826				1302	0.134439	801.59
1303	0.114007	611.399				1303	0.134469	781.879				1303	0.135397	660.749
1304	0.114645	689.175				1304	0.123961	824.805				1304	0.138211	942.798
1305	0.114221	578.025				1305	0.127574	837.173				1305	0.138204	802.575
1306	0.113896	755.165				1306	0.138919	752.18				1306	0.137388	885.937
1307	0.114367	611.504				1307	0.127086	732.888				1307	0.137432	753.601
1308	0.113397	742.747				1308	0.117656	741.329				1308	0.13403	808.738
1309	0.113935	634.753				1309	0.126545	734.43				1309	0.137013	865.366
1310	0.109601	672.426				1310	0.133019	789.338				1310	0.133823	761.564
1311	0.114011	643.9				1311	0.139646	678.771				1311	0.130898	743.374
1312	0.11453	744.516				1312	0.145848	871.626				1312	0.137601	714.326
1313	0.114592	635.757				1313	0.145276	779.391				1313	0.138384	819.337
1314	0.114031	698.849				1314	0.144456	968.759				1314	0.138298	947.054
1315	0.113065	760.961				1315	0.144468	816.217				1315	0.137462	835.891
1316	0.112672	605.198				1316	0.143121	902.878				1316	0.138173	729.605
1317	0.113122	617.457				1317	0.144679	743.661				1317	0.138222	898.678
1318	0.11441	543.669				1318	0.139938	994.33				1318	0.134695	750.399
1319	0.114604	772.618				1319	0.141575	813.476				1319	0.135479	877.912
1320	0.11165	634.611				1320	0.145166	932.393				1320	0.133192	726.308
1321	0.109179	702.288				1321	0.144434	966.625				1321	0.133873	801.294
1322	0.112232	604.542				1322	0.143473	788.751				1322	0.135011	845.217
1323	0.10554	644.755				1323	0.144967	903.714				1323	0.128937	765.498
1324	0.114281	720.922				1324	0.143227	806.284				1324	0.135305	740.134
1325	0.11235	597.993				1325	0.128031	858.628				1325	0.136191	827.881
1326	0.113683	712.962				1326	0.122944	629.795				1326	0.137969	883.855
1327	0.114583	611.969				1327	0.1326	751.109				1327	0.137532	789.147
1328	0.112815	705.391				1328	0.131852	767.538				1328	0.135443	772.278
1329	0.114796	591.39				1329	0.131432	646.647				1329	0.13462	780.055
1330	0.114073	740.915				1330	0.139042	787.556				1330	0.137812	707.52
1331	0.11483	635.31				1331	0.14178	926.007				1331	0.137983	956.138
1332	0.112994	540.76				1332	0.14462	892.192				1332	0.13817	770.137
1333	0.114591	775.076				1333	0.1453	822.949				1333	0.137098	889.334
1334	0.114484	634.992				1334	0.140957	913.452				1334	0.137593	750.154
1335	0.114176	708.803				1335	0.139684	927.049				1335	0.137431	832.114
1336	0.112167	568.709				1336	0.133418	776.324				1336	0.138353	876.384
1337	0.1146	788.908				1337	0.136275	868.889				1337	0.138268	743.429
1338	0.114458	667.511				1338	0.143903	779.94				1338	0.137758	865.696
1339	0.112982	613.257				1339	0.144242	837.262				1339	0.137054	899.768
1340	0.114961	584.535				1340	0.144056	949.083				1340	0.133267	817.011
1341	0.1133	704.053				1341	0.144736	825.682				1341	0.138157	680.96
1342	0.114693	750.769				1342	0.14019	706.395				1342	0.138045	822.977
1343	0.114029	646.559				1343	0.145029	889.656				1343	0.133509	710.457
1344	0.114554	625.338				1344	0.143437	953.264				1344	0.1381	879.381
1345	0.11475	662.413				1345	0.145662	808.002				1345	0.138731	745.03
1346	0.114375	759.696				1346	0.144574	922.126				1346	0.138036	904.709
1347	0.114419	649.726				1347	0.144357	782.059				1347	0.138392	781.627
1348	0.114009	550.684				1348	0.136329	827.997				1348	0.136063	902.37
1349	0.11382	669.588				1349	0.144944	935.247				1349	0.135842	782.611
1350	0.11319	730.516				1350	0.145238	812.628				1350	0.134014	899.282
1351	0.113682	671.885				1351	0.144919	923.927				1351	0.137863	914.869
1352	0.112917	631.59				1352	0.144486	978.67				1352	0.137712	822.843
1353	0.10888	654.36				1353	0.144326	791.23				1353	0.134388	709.203
1354	0.109988	748.812				1354	0.14027	910.387				1354	0.137639	856.452
1355	0.105377	662.339				1355	0.137221	923.363				1355	0.135581	876.9
1356	0.110527	563.46				1356	0.145219	791.738				1356	0.135912	781.101
1357	0.113664	699.51				1357	0.142536	926.79				1357	0.136119	799.747
1358	0.115148	620.613				1358	0.145517	727.327				1358	0.138589	760.779
1359	0.115952	693.817				1359	0.145035	863.626				1359	0.138119	759.748
1360	0.11309	676.59				1360	0.143913	950.608				1360	0.137924	835.604
1361	0.116345	591.061				1361	0.14519	814.059				1361	0.135746	906.275
1362	0.115515	664.899				1362	0.145165	952.186				1362	0.133346	770.35
1363	0.115913	624.867				1363	0.145718	777.662				1363	0.138575	701.973
1364	0.11721	700.662				1364	0.145146	901.748				1364	0.138587	925.269
1365	0.117503	733.906				1365	0.145165	985.171				1365	0.137882	821.349
1366	0.112014	675.067				1366	0.145432	838.036				1366	0.138694	791.857
1367	0.115362	628.799				1367	0.145522	717.45				1367	0.139203	765.558
1368	0.115787	594.293				1368	0.142977	986.199				1368	0.139526	741.681
1369	0.113671	766.437				1369	0.139965	812.881				1369	0.13912	822.137
1370	0.114767	654.355				1370	0.143447	755.951				1370	0.136904	892.159
1371	0.113076	610.273				1371	0.142352	889.032				1371	0.137355	764.257
1372	0.115815	695.199				1372	0.145143	960.624				1372	0.13335	687.233
1373	0.114433	800.489				1373	0.144912	843.958				1373	0.138553	795.75
1374	0.115401	651.339				1374	0.143964	839.231				1374	0.139976	885.999
1375	0.114739	641.104				1375	0.14535	810.759				1375	0.140187	780.626
1376	0.117026	694.926				1376	0.145587	741.064				1376	0.140579	871.629
1377	0.11789	756.396				1377	0.14489	947.704				1377	0.13985	790.878
1378	0.116041	742.781				1378	0.144921	851.668				1378	0.137621	883.894
1379	0.11817	636.347				1379	0.144658	816.006				1379	0.13625	792.019
1380	0.118167	709.801				1380	0.141868	793.553				1380	0.137108	806.743
1381	0.119027	776.106				1381	0.140987	696.64				1381	0.133182	751.991
1382	0.114415	655.725				1382	0.143801	1000.47				1382	0.131715	649.778
1383	0.122095	784.017				1383	0.143463	846.56				1383	0.129805	828.683
1384	0.122001	680.686				1384	0.144053	748.072				1384	0.130422	789.278
1385	0.122172	746.218				1385	0.142412	848.546				1385	0.128947	779.16
1386	0.12015	778.34				1386	0.142533	866.498				1386	0.131574	736.268
1387	0.12195	697.595				1387	0.140145	958.229				1387	0.133176	728.016
1388	0.123898	760.863				1388	0.13986	800.78				1388	0.131325	821.663
1389	0.122765	827.04				1389	0.140431	784.292				1389	0.126683	768.234
1390	0.120694	740.595				1390	0.141136	865.266				1390	0.131332	823.408
1391	0.123527	787.659				1391	0.139638	932.929				1391	0.133455	748.879
1392	0.124313	656.63				1392	0.138743	791.896				1392	0.137451	935.346
1393	0.124314	826.991				1393	0.134885	710.096				1393	0.135397	766.371
1394	0.124404	701.356				1394	0.126694	847.421				1394	0.136225	800.612
1395	0.124096	820.842				1395	0.122511	729.339				1395	0.135868	771.161
1396	0.123445	727.996				1396	0.119735	741.563				1396	0.128442	823.108
1397	0.124878	766.166				1397	0.136388	733.446				1397	0.117675	715.124
1398	0.121216	700.824				1398	0.135295	915.111				1398	0.13063	696.61
1399	0.116671	594.99				1399	0.137358	753.792				1399	0.121034	780.721
1400	0.11827	688.348				1400	0.138131	816.481				1400	0.118961	624.647
1401	0.124049	666.491				1401	0.135561	734.926				1401	0.118157	718.046
1402	0.123874	754.811				1402	0.132321	776.66				1402	0.120493	718.634
1403	0.121361	813.304				1403	0.13955	793.997				1403	0.123194	736.001
1404	0.120971	642.853				1404	0.143274	903.509				1404	0.126465	626.63
1405	0.124642	784.137				1405	0.144984	811.248				1405	0.1171	671.182
1406	0.122519	850.302				1406	0.144069	780.217				1406	0.117523	738.803
1407	0.124795	702.346				1407	0.14047	873.068				1407	0.114978	719.443
1408	0.124635	644.858				1408	0.138515	904.905				1408	0.112845	709.072
1409	0.125277	782.912				1409	0.137445	745.275				1409	0.119635	625.699
1410	0.125122	817.364				1410	0.135527	774.478				1410	0.128541	718.868
1411	0.124716	751.794				1411	0.134113	727.832				1411	0.129482	804.925
1412	0.124633	673.229				1412	0.131014	794.275				1412	0.121645	786.607
1413	0.125385	601.495				1413	0.136414	868.303				1413	0.105905	603.318
1414	0.124738	881.598				1414	0.133894	846.433				1414	0.115863	574.876
1415	0.124822	765.256				1415	0.134722	728.278				1415	0.114899	725.803
1416	0.12452	690.033				1416	0.138563	827.556				1416	0.123797	721.671
1417	0.121927	718.498				1417	0.136932	893.635				1417	0.121394	742.13
1418	0.123478	821.215				1418	0.138661	887.061				1418	0.127938	748.352
1419	0.123619	705.187				1419	0.135303	823.789				1419	0.132939	780.466
1420	0.123041	675.945				1420	0.136944	716.539				1420	0.136643	943.885
1421	0.123698	677.961				1421	0.134796	739.296				1421	0.136754	761.774
1422	0.122542	795.953				1422	0.134982	774.787				1422	0.136957	775.71
1423	0.118478	721.635				1423	0.132005	868.521				1423	0.135915	777.793
1424	0.124032	609.562				1424	0.135371	739.617				1424	0.134478	915.911
1425	0.124364	742.24				1425	0.133303	753.007				1425	0.131806	727.254
1426	0.123645	817.886				1426	0.126439	851.165				1426	0.137244	844.113
1427	0.122593	701.281				1427	0.121792	790.696				1427	0.137271	697.369
1428	0.122321	794.737				1428	0.123317	719.537				1428	0.136809	759.954
1429	0.118761	616.564				1429	0.121569	612.583				1429	0.135191	875.06
1430	0.123127	818.19				1430	0.123629	742.66				1430	0.138112	773.859
1431	0.123276	701.006				1431	0.120731	788.355				1431	0.137534	886.336
1432	0.124954	782.353				1432	0.125265	772.363				1432	0.135604	756.616
1433	0.125082	663.536				1433	0.12397	670.788				1433	0.137064	864.524
1434	0.125236	650.855				1434	0.124995	641.647				1434	0.137429	857.206
1435	0.122155	830.192				1435	0.121641	748.421				1435	0.137041	775.829
1436	0.124559	684.724				1436	0.122753	763.731				1436	0.138129	855.743
1437	0.122592	797.665				1437	0.124809	720.233				1437	0.133919	904.237
1438	0.122924	653.912				1438	0.130284	774.492				1438	0.136589	743.467
1439	0.125326	770.284				1439	0.125444	711.674				1439	0.13809	832.832
1440	0.125478	843.729				1440	0.121407	817.46				1440	0.138378	766.27
1441	0.12501	726.005				1441	0.123275	702.548				1441	0.137292	845.062
1442	0.122925	673.768				1442	0.124245	704.654				1442	0.136654	879.708
1443	0.123945	746.611				1443	0.126895	618.866				1443	0.136982	764.556
1444	0.123319	839.391				1444	0.123312	647.102				1444	0.137405	843.75
1445	0.124213	694.929				1445	0.128292	748.963				1445	0.136507	891.481
1446	0.120606	605.102				1446	0.128432	805.105				1446	0.137204	824.039
1447	0.121923	684.82				1447	0.136083	764.566				1447	0.138642	752.546
1448	0.124923	741.23				1448	0.1336	762.905				1448	0.138571	840.385
1449	0.124263	820.654				1449	0.131036	667.73				1449	0.138397	905.709
1450	0.12486	678.843				1450	0.131412	866.142				1450	0.137793	832.496
1451	0.123143	721.82				1451	0.130752	787.184				1451	0.137125	819.208
1452	0.123172	629.809				1452	0.138407	794.653				1452	0.13447	705.408
1453	0.121694	705.586				1453	0.136049	779.517				1453	0.134143	663.11
1454	0.124551	807.19				1454	0.126142	822.826				1454	0.13795	955.981
1455	0.123748	717.469				1455	0.117418	743.137				1455	0.137373	882.118
1456	0.125113	635.971				1456	0.1197	651.496				1456	0.137581	755.03
1457	0.125457	744.748				1457	0.120299	732.606				1457	0.133259	895.453
1458	0.125876	799.989				1458	0.123111	768.034				1458	0.137553	828.711
1459	0.121663	757.801				1459	0.116379	641.604				1459	0.137536	783.28
1460	0.121719	693.872				1460	0.115036	715.139				1460	0.134959	696.813
1461	0.113328	610.809				1461	0.113042	591.815				1461	0.132767	788.3
1462	0.124983	750.375				1462	0.111049	566.784				1462	0.138605	871.178
1463	0.123468	800.288				1463	0.110562	754.963				1463	0.139269	798.782
1464	0.120145	649.075				1464	0.110713	639.301				1464	0.138067	810.159
1465	0.123064	746.239				1465	0.112163	544.662				1465	0.137814	731.416
1466	0.125088	651.266				1466	0.110641	648.52				1466	0.137819	800.83
1467	0.121835	794.36				1467	0.108737	696.451				1467	0.134862	848.254
1468	0.123336	670.976				1468	0.109494	667.357				1468	0.126469	774.452
1469	0.124359	769.43				1469	0.109355	594.913				1469	0.132604	778.631
1470	0.124113	720.383				1470	0.108469	654.453				1470	0.137563	761.26
1471	0.123849	652.458				1471	0.108174	687.773				1471	0.136023	860.646
1472	0.122976	724.679				1472	0.108769	615.819				1472	0.134136	766.695
1473	0.121519	789.036				1473	0.1088	674.21				1473	0.139802	863.573
1474	0.122327	682.696				1474	0.108438	555.546				1474	0.139632	716.089
1475	0.121003	650.24				1475	0.108935	617.368				1475	0.138554	796.371
1476	0.117618	695.357				1476	0.103115	697.772				1476	0.139408	911.173
1477	0.121734	746.282				1477	0.104124	590.908				1477	0.136347	737.161
1478	0.11404	684.626				1478	0.10829	680.507				1478	0.137135	859.592
1479	0.115863	612.465				1479	0.10868	597.017				1479	0.134879	742.149
1480	0.119754	707.066				1480	0.108925	699.335				1480	0.13848	910.182
1481	0.124018	733.064				1481	0.108835	614.601				1481	0.138608	846.914
1482	0.123641	809.382				1482	0.108436	679.041				1482	0.138908	868.516
1483	0.124719	731.555				1483	0.108553	605.057				1483	0.141138	732.853
1484	0.121842	629.09				1484	0.108562	570.299				1484	0.139147	934.846
1485	0.12515	749.588				1485	0.106984	738.163				1485	0.134195	914.997
1486	0.125006	804.266				1486	0.1087	658.11				1486	0.131282	742.82
1487	0.124979	726.487				1487	0.108798	582.309				1487	0.133779	639.853
1488	0.124841	689.817				1488	0.108859	576.259				1488	0.123231	869.297
1489	0.120106	622.925				1489	0.107339	718.278				1489	0.135258	702.327
1490	0.124287	678.381				1490	0.104779	654.413				1490	0.140134	844.724
1491	0.124988	746.358				1491	0.108371	595.12				1491	0.140493	797.869
1492	0.122108	839.919				1492	0.107001	579.119				1492	0.139957	732.083
1493	0.12247	710.448				1493	0.107721	526.225				1493	0.13998	908.561
1494	0.125048	590.103				1494	0.105387	720.543				1494	0.141768	858.696
1495	0.125282	848.064				1495	0.108862	684.507				1495	0.141286	871.569
1496	0.125181	709.384				1496	0.107917	609.033				1496	0.141824	770.252
1497	0.124285	803.123				1497	0.105979	562.388				1497	0.142072	936.449
1498	0.118837	700.426				1498	0.109173	669.242				1498	0.140223	844.775
1499	0.111982	700.197				1499	0.109186	702.398				1499	0.142898	904.251
1500	0.117254	718.949				1500	0.107882	650.243				1500	0.13961	786.202
1501	0.123751	680.085				1501	0.109055	576.225				1501	0.142552	956.325
1502	0.120877	750.173				1502	0.108996	614.042				1502	0.14313	778.41
1503	0.122694	778.302				1503	0.109104	674.164				1503	0.143127	907.888
1504	0.124086	733.14				1504	0.109063	644.981				1504	0.141766	748.967
1505	0.12368	796.557				1505	0.109045	584.786				1505	0.139973	810.617
1506	0.119952	748.265				1506	0.108871	634.725				1506	0.143042	955.732
1507	0.123493	752.872				1507	0.10645	665.687				1507	0.142346	843.186
1508	0.124494	770.041				1508	0.105407	673.536				1508	0.142386	727.101
1509	0.125149	734.203				1509	0.106122	608.641				1509	0.141772	803.293
1510	0.123863	650.701				1510	0.108332	617.89				1510	0.141929	920.904
1511	0.125568	837.206				1511	0.108344	594.255				1511	0.140482	881.781
1512	0.125458	655.235				1512	0.105538	652.122				1512	0.140911	738.942
1513	0.124657	795.267				1513	0.10071	642.711				1513	0.141112	767.872
1514	0.124958	724.773				1514	0.107124	606.835				1514	0.1396	875.653
1515	0.124564	786.09				1515	0.108271	562.363				1515	0.138332	881.435
1516	0.125123	648.315				1516	0.107823	568.946				1516	0.139935	854.71
1517	0.125068	793.713				1517	0.107278	680.223				1517	0.139559	743.67
1518	0.125231	688.186				1518	0.106928	703.585				1518	0.135354	883.003
1519	0.12476	575.304				1519	0.108579	644.33				1519	0.139919	895.093
1520	0.125033	854.833				1520	0.108396	561.943				1520	0.140063	792.727
1521	0.118136	735.605				1521	0.109245	626.618				1521	0.140738	804.805
1522	0.125016	641.953				1522	0.109977	670.679				1522	0.13522	811.916
1523	0.124489	743.619				1523	0.109971	631.526				1523	0.133393	858.108
1524	0.124798	637.496				1524	0.110127	694.256				1524	0.125104	770.905
1525	0.124996	858.606				1525	0.109556	640.08				1525	0.132983	682.198
1526	0.124408	714.997				1526	0.108687	700.492				1526	0.136867	756.124
1527	0.123892	769.85				1527	0.10866	637.939				1527	0.136698	880.11
1528	0.125384	669.582				1528	0.108917	588.62				1528	0.13698	823.801
1529	0.124248	770.243				1529	0.108771	677.818				1529	0.132505	822.933
1530	0.125558	841.106				1530	0.108819	676.041				1530	0.129559	623.113
1531	0.125503	740.292				1531	0.109399	652.858				1531	0.13369	784.608
1532	0.124104	681.251				1532	0.107099	545.819				1532	0.133316	826.463
1533	0.119441	742.386				1533	0.103172	621.167				1533	0.131078	795.557
1534	0.123574	829.602				1534	0.104369	523.733				1534	0.130801	743.479
1535	0.119169	696.334				1535	0.104553	672.25				1535	0.133684	753.883
1536	0.119798	596.016				1536	0.106099	620.798				1536	0.133247	859.734
1537	0.125447	804.966				1537	0.108251	673.128				1537	0.134667	820.167
1538	0.121373	674.898				1538	0.108309	624.335				1538	0.135105	811.577
1539	0.123347	766.253				1539	0.108844	561.785				1539	0.132408	758.413
1540	0.12497	668.395				1540	0.109055	578.257				1540	0.13638	727.623
1541	0.123012	614.692				1541	0.108512	655.258				1541	0.136242	927.729
1542	0.125092	854.854				1542	0.108134	711.418				1542	0.138311	812.16
1543	0.119426	728.151				1543	0.108514	630.74				1543	0.138005	734.547
1544	0.115131	605.53				1544	0.108508	554.554				1544	0.139449	757.631
1545	0.114287	688.632				1545	0.106868	738.69				1545	0.135357	893.163
1546	0.117694	697.164				1546	0.106592	614.851				1546	0.137977	789.386
1547	0.125461	807.077				1547	0.108984	578.888				1547	0.13846	832.974
1548	0.125563	692.786				1548	0.108527	629.828				1548	0.134227	760.402
1549	0.125182	784.688				1549	0.108369	702.334				1549	0.138137	827.503
1550	0.12384	826.803				1550	0.109228	669.046				1550	0.136655	804.313
1551	0.123556	727.933				1551	0.108437	701.987				1551	0.140415	874.583
1552	0.123122	688.605				1552	0.110424	634.69				1552	0.139704	802.817
1553	0.123676	658.167				1553	0.111182	686.628				1553	0.135003	761.91
1554	0.122572	648.187				1554	0.111023	657.186				1554	0.137318	886.143
1555	0.121168	778.847				1555	0.111989	685.957				1555	0.136665	753.332
1556	0.11928	697.283				1556	0.112081	635.443				1556	0.135823	825.392
1557	0.122869	647.205				1557	0.112173	588.632				1557	0.135802	791.131
1558	0.123402	748.791				1558	0.10993	734.127				1558	0.140053	683.412
1559	0.12188	803.383				1559	0.111241	659.002				1559	0.139873	919.235
1560	0.121266	695.686				1560	0.108556	588.611				1560	0.139274	841.963
1561	0.117724	732.237				1561	0.111798	651.871				1561	0.140287	888.824
1562	0.115005	675.479				1562	0.111329	704.655				1562	0.141043	759.019
1563	0.108295	638.882				1563	0.109901	610.096				1563	0.14224	850.18
1564	0.0999093	633.24				1564	0.112001	633.778				1564	0.141508	944.466
1565	0.0903002	513.522				1565	0.110806	613.582				1565	0.138926	874.088
1566	0.0936823	494.519				1566	0.11186	615.256				1566	0.132469	722.663
1567	0.103921	501.671				1567	0.111985	538.752				1567	0.136416	849.058
1568	0.11732	550.971				1568	0.109149	757.601				1568	0.134483	822.659
1569	0.118363	805.081				1569	0.111349	651.469				1569	0.140176	887.508
1570	0.118978	718.856				1570	0.112059	698.779				1570	0.135881	741.143
1571	0.116618	648.236				1571	0.111991	624.915				1571	0.131761	844.662
1572	0.121215	684.45				1572	0.109273	676.392				1572	0.131106	840.606
1573	0.119603	800.136				1573	0.112174	743.426				1573	0.136918	787.802
1574	0.120811	670.789				1574	0.112031	626.281				1574	0.14067	735.784
1575	0.120045	702.516				1575	0.109462	617.642				1575	0.141679	800.047
1576	0.119402	697.707				1576	0.10594	671.129				1576	0.141182	914.517
1577	0.117588	633.153				1577	0.107609	639.946				1577	0.137959	830.767
1578	0.117428	776.76				1578	0.107577	592.943				1578	0.139917	809.882
1579	0.117224	705.497				1579	0.10946	665.834				1579	0.139196	719.4
1580	0.115333	566.387				1580	0.109099	589.175				1580	0.140351	949.303
1581	0.116562	646.499				1581	0.108602	650.132				1581	0.141153	878.252
1582	0.11654	589.034				1582	0.106463	684.68				1582	0.133754	790.056
1583	0.115138	749.105				1583	0.107959	659.609				1583	0.134048	722.811
1584	0.115822	690.667				1584	0.10661	623.067				1584	0.139615	772.484
1585	0.111799	627.959				1585	0.105532	665.522				1585	0.13952	900.047
1586	0.110592	635.987				1586	0.104996	577.995				1586	0.140553	756.679
1587	0.109622	670.663				1587	0.104774	665.08				1587	0.137465	851.657
1588	0.114282	721.984				1588	0.108246	608.397				1588	0.13699	716.608
1589	0.115221	708.779				1589	0.110104	580.256				1589	0.135045	791.918
1590	0.115772	615.581				1590	0.109244	696.9				1590	0.135048	843.055
1591	0.115249	636.512				1591	0.107561	624.014				1591	0.135783	868.156
1592	0.115763	678.754				1592	0.109657	580.106				1592	0.137334	803.557
1593	0.115455	755.723				1593	0.107261	665.872				1593	0.134439	884.329
1594	0.11628	660.604				1594	0.106988	725.173				1594	0.132394	720.394
1595	0.115459	599.904				1595	0.105443	645.082				1595	0.134408	853.227
1596	0.116041	697.838				1596	0.10725	588.72				1596	0.135131	747.474
1597	0.115683	762.221				1597	0.103647	562.734				1597	0.137093	790.941
1598	0.116693	648.629				1598	0.10354	622.017				1598	0.136295	855.247
1599	0.117146	666.954				1599	0.106437	712.111				1599	0.136588	781.905
1600	0.114365	651.743				1600	0.105937	607.747				1600	0.134223	806.589
1601	0.115647	712.951				1601	0.104609	525.717				1601	0.138715	817.172
1602	0.118721	748.485				1602	0.105821	676.431				1602	0.140081	825.002
1603	0.118436	658.715				1603	0.104997	606.945				1603	0.134587	906.851
1604	0.11626	622.646				1604	0.109112	698.595				1604	0.140355	835.124
1605	0.115554	661.953				1605	0.106431	590.939				1605	0.139725	745.847
1606	0.117799	713.472				1606	0.109654	569.194				1606	0.13726	739.422
1607	0.116992	735.838				1607	0.111304	565.174				1607	0.140181	931.813
1608	0.115533	604.398				1608	0.10992	723.583				1608	0.141859	817.804
1609	0.115116	648.944				1609	0.114758	706.818				1609	0.141625	924.694
1610	0.114533	563.412				1610	0.114401	675.978				1610	0.139911	799.029
1611	0.11388	747.042				1611	0.113967	657.98				1611	0.136674	882.566
1612	0.114872	610.426				1612	0.115499	601.279				1612	0.131862	778.734
1613	0.109681	703.065				1613	0.116761	754.037				1613	0.128146	803.163
1614	0.109472	631.469				1614	0.116205	713.228				1614	0.125967	662.201
1615	0.0997476	656.976				1615	0.115841	655.339				1615	0.134148	795.291
1616	0.0967008	540.415				1616	0.109757	691.354				1616	0.124682	826.071
1617	0.101367	570.07				1617	0.10478	710.285				1617	0.131219	695.235
1618	0.105306	548.933				1618	0.108215	580.09				1618	0.140251	816.485
1619	0.10898	610.854				1619	0.111449	596.868				1619	0.137065	752.613
1620	0.104462	629.762				1620	0.115708	622.376				1620	0.139308	904.494
1621	0.103851	664.86				1621	0.114178	736.98				1621	0.13825	858.951
1622	0.0978942	565.055				1622	0.111789	666.204				1622	0.14206	860.909
1623	0.0995782	602.819				1623	0.106866	635.505				1623	0.14191	722.769
1624	0.0999988	524.974				1624	0.108917	543.478				1624	0.142279	790.096
1625	0.0964292	652.202				1625	0.110152	639.481				1625	0.142494	841.933
1626	0.0997109	535.219				1626	0.110027	685.145				1626	0.142892	927.944
1627	0.0962318	573.178				1627	0.110801	602.163				1627	0.139788	857.867
1628	0.0968724	561.146				1628	0.111766	662.921				1628	0.141417	773.453
1629	0.0957468	578.245				1629	0.11257	611.242				1629	0.140017	858.061
1630	0.0982247	550.667				1630	0.112779	604.073				1630	0.142469	919.035
1631	0.105264	631.402				1631	0.115065	698.608				1631	0.144358	786.356
1632	0.098514	489.371				1632	0.11347	735.346				1632	0.143797	894.726
1633	0.101154	544.578				1633	0.114091	714.241				1633	0.144219	920.397
1634	0.105247	619.572				1634	0.115362	630.275				1634	0.144427	828.066
1635	0.108805	674.904				1635	0.115158	685.565				1635	0.145449	908.168
1636	0.111966	708.834				1636	0.115454	755.916				1636	0.145148	847.025
1637	0.108719	620.885				1637	0.115294	707.028				1637	0.143733	908.008
1638	0.111496	550.818				1638	0.111833	685.11				1638	0.142822	917.811
1639	0.115212	644.335				1639	0.108661	753.281				1639	0.143654	863.228
1640	0.11704	772.357				1640	0.113889	712.361				1640	0.144552	822.468
1641	0.119363	626.169				1641	0.114714	636.595				1641	0.142321	994.665
1642	0.119277	750.254				1642	0.117901	607.887				1642	0.146339	813.372
1643	0.118904	640.231				1643	0.118404	803.48				1643	0.136125	893.118
1644	0.119369	680.651				1644	0.117129	684.182				1644	0.14246	719.452
1645	0.116884	793.704				1645	0.114055	689.106				1645	0.14703	965.247
1646	0.116826	692.775				1646	0.113964	600.176				1646	0.147831	916.309
1647	0.118904	608.016				1647	0.112346	726.404				1647	0.147423	974.758
1648	0.119786	691.148				1648	0.112767	723.917				1648	0.146834	839.196
1649	0.119219	740.145				1649	0.110363	612.26				1649	0.14629	901.417
1650	0.119383	632.014				1650	0.116073	602.514				1650	0.145731	825.08
1651	0.11886	749.502				1651	0.116377	673.198				1651	0.141072	866.245
1652	0.119758	650.994				1652	0.116023	688.718				1652	0.142773	825.7
1653	0.116041	748.493				1653	0.114882	690.185				1653	0.144326	891.438
1654	0.117938	749.133				1654	0.113927	623.964				1654	0.144546	889.465
1655	0.119477	674.411				1655	0.115687	586.752				1655	0.144957	827.19
1656	0.119977	728.265				1656	0.116341	747.725				1656	0.143495	768.767
1657	0.119212	781.026				1657	0.11645	744.977				1657	0.141717	783.147
1658	0.11921	669.487				1658	0.115958	643.298				1658	0.143171	915.645
1659	0.116573	783.311				1659	0.113496	648.228				1659	0.142767	842.769
1660	0.119605	668.446				1660	0.114808	639.378				1660	0.143301	913.642
1661	0.118506	755.276				1661	0.113596	717.702				1661	0.143264	840.724
1662	0.119507	747.425				1662	0.113472	701.079				1662	0.141816	890.163
1663	0.119373	705.62				1663	0.113741	725.887				1663	0.133851	811.739
1664	0.11833	619.861				1664	0.116703	630.226				1664	0.137081	711.381
1665	0.119154	722.743				1665	0.115384	749.133				1665	0.141387	802.957
1666	0.119071	670.98				1666	0.117083	645.917				1666	0.142365	947.917
1667	0.119493	754.282				1667	0.115179	729.155				1667	0.143292	827.292
1668	0.119549	630.619				1668	0.114823	625.065				1668	0.142104	775.784
1669	0.117935	682.29				1669	0.11932	783.399				1669	0.140892	755.577
1670	0.119165	813.496				1670	0.117748	694.839				1670	0.138048	896.729
1671	0.118772	687.89				1671	0.119302	735.795				1671	0.14139	924.373
1672	0.115673	584.731				1672	0.11732	692.285				1672	0.141461	762.549
1673	0.117896	692.02				1673	0.115655	782.589				1673	0.14169	865.93
1674	0.119606	740.96				1674	0.117877	669.593				1674	0.143254	917.353
1675	0.119386	638.807				1675	0.115154	689.547				1675	0.143653	830.847
1676	0.119274	745.626				1676	0.115272	589.913				1676	0.143698	914.092
1677	0.119206	672.628				1677	0.115394	644.343				1677	0.145262	773.882
1678	0.119401	712.754				1678	0.112149	764.139				1678	0.144969	992.814
1679	0.114408	807.289				1679	0.112216	656.235				1679	0.143515	838.381
1680	0.119677	689.992				1680	0.114177	620.216				1680	0.144544	929.121
1681	0.119431	651.754				1681	0.115166	631.27				1681	0.144467	812.544
1682	0.118001	698.391				1682	0.112998	728.448				1682	0.14416	960.679
1683	0.11823	806.356				1683	0.110153	669.641				1683	0.143128	826.766
1684	0.115129	664.489				1684	0.117829	682.62				1684	0.141118	831.103
1685	0.113327	566.052				1685	0.11657	674.545				1685	0.144125	777.144
1686	0.115758	772.404				1686	0.114896	704.077				1686	0.143873	906.039
1687	0.117082	662.64				1687	0.114992	758.109				1687	0.143896	902.555
1688	0.113014	716.742				1688	0.116221	669.796				1688	0.142673	754.123
1689	0.113627	647.557				1689	0.114837	651.705				1689	0.143007	879.517
1690	0.115622	750.102				1690	0.114375	615.262				1690	0.141743	723.103
1691	0.11441	698.681				1691	0.114327	755.942				1691	0.140168	990.382
1692	0.11738	640.931				1692	0.113332	634.78				1692	0.144218	828.002
1693	0.11838	625.921				1693	0.116925	702.506				1693	0.14421	938.662
1694	0.118808	682.406				1694	0.114802	641.367				1694	0.144744	832.26
1695	0.119195	785.673				1695	0.11501	581.774				1695	0.141996	867.857
1696	0.115997	624.54				1696	0.113051	751.238				1696	0.144368	949.506
1697	0.118578	718.981				1697	0.110894	657.15				1697	0.141823	824.288
1698	0.118822	612.344				1698	0.107677	617.437				1698	0.144001	747.725
1699	0.118869	709.474				1699	0.102241	540.06				1699	0.144557	917.014
1700	0.118771	805.113				1700	0.110124	698.716				1700	0.143205	945.743
1701	0.119067	702.392				1701	0.109525	667.95				1701	0.144022	791.69
1702	0.119057	621.711				1702	0.110074	564.457				1702	0.14021	824.478
1703	0.119729	682.459				1703	0.109978	671.673				1703	0.143578	981.088
1704	0.119505	763.458				1704	0.111263	598.301				1704	0.143925	794.215
1705	0.119874	678.692				1705	0.112854	701.691				1705	0.136755	781.6
1706	0.119169	769.664				1706	0.11193	627.593				1706	0.13913	836.688
1707	0.119635	631.286				1707	0.111811	649.419				1707	0.137837	858.9
1708	0.119391	682.991				1708	0.11232	678.588				1708	0.143861	946.481
1709	0.117861	798.636				1709	0.111869	709.618				1709	0.143999	761.62
1710	0.117202	690.56				1710	0.108435	613.222				1710	0.144046	882.516
1711	0.116199	585.935				1711	0.10816	687.926				1711	0.143641	970.981
1712	0.11978	749.653				1712	0.102068	555.195				1712	0.14362	830.199
1713	0.118708	692.168				1713	0.106917	482.836				1713	0.139384	816.541
1714	0.119311	736.382				1714	0.109306	724.874				1714	0.144111	732.374
1715	0.119225	634.691				1715	0.107679	613.725				1715	0.143537	867.11
1716	0.118556	706.837				1716	0.105329	618.681				1716	0.143703	941.556
1717	0.11695	754.2				1717	0.109973	619.103				1717	0.142711	822.286
1718	0.119405	677.714				1718	0.110026	661.236				1718	0.142043	919.372
1719	0.115683	615.409				1719	0.110807	719.938				1719	0.142005	969.232
1720	0.117504	747.938				1720	0.111144	667.393				1720	0.144095	825.391
1721	0.119279	769.116				1721	0.109457	593.198				1721	0.142266	827.247
1722	0.119796	679.49				1722	0.111688	664.315				1722	0.138497	731.809
1723	0.119283	780.885				1723	0.108705	702.63				1723	0.143013	761.579
1724	0.119125	653.369				1724	0.112721	601.283				1724	0.14185	876.475
1725	0.112773	791.203				1725	0.112713	689.743				1725	0.14216	974.757
1726	0.115497	649.563				1726	0.112783	596.101				1726	0.143023	808.104
1727	0.119146	725.769				1727	0.111167	568.07				1727	0.143357	781.235
1728	0.119343	634.538				1728	0.112797	771.229				1728	0.14418	830.134
1729	0.119185	768.02				1729	0.106779	657.458				1729	0.141778	938.646
1730	0.119692	673.247				1730	0.105646	522.179				1730	0.143294	763.421
1731	0.119692	784.317				1731	0.111317	650.465				1731	0.144015	860.384
1732	0.11727	650.198				1732	0.110976	701.781				1732	0.144502	740.078
1733	0.118378	706.508				1733	0.109977	627.566				1733	0.142762	985.161
1734	0.118995	796.316				1734	0.110772	668.931				1734	0.144161	793.37
1735	0.115409	659.487				1735	0.111011	624.005				1735	0.143253	939.964
1736	0.118736	602.557				1736	0.106407	573.016				1736	0.143867	937.988
1737	0.119206	694.686				1737	0.107841	631.035				1737	0.144006	842.713
1738	0.119858	797.264				1738	0.109744	683.071				1738	0.137516	909.815
1739	0.119497	620.714				1739	0.105243	623.97				1739	0.14411	777.015
1740	0.11698	695.651				1740	0.111629	679.993				1740	0.143555	889.041
1741	0.11807	613.937				1741	0.110092	572.725				1741	0.143329	928.986
1742	0.118231	787.313				1742	0.107143	637.419				1742	0.143585	803.299
1743	0.113637	632.446				1743	0.107337	713.152				1743	0.142888	872.981
1744	0.109401	723.912				1744	0.102218	556.515				1744	0.14349	776.867
1745	0.103185	680.557				1745	0.103484	503.664				1745	0.137354	860.887
1746	0.103983	553.26				1746	0.0993693	569.407				1746	0.142756	804.943
1747	0.105933	604.928				1747	0.104822	610.818				1747	0.142569	900.452
1748	0.103149	595.31				1748	0.107631	708.823				1748	0.139482	790.253
1749	0.0995333	501.038				1749	0.112975	603.594				1749	0.142608	813.819
1750	0.100112	616.461				1750	0.112686	694.839				1750	0.141454	956.936
1751	0.10477	652.22				1751	0.112814	730.214				1751	0.143696	779.899
1752	0.112518	731.878				1752	0.113836	662.739				1752	0.144212	886.651
1753	0.106441	604.144				1753	0.112066	721.078				1753	0.141434	741.867
1754	0.109804	662.609				1754	0.110623	609.447				1754	0.131681	824.005
1755	0.117034	700.574				1755	0.113309	692.549				1755	0.135089	829.616
1756	0.114261	771.295				1756	0.112527	740.376				1756	0.141754	800.472
1757	0.118186	648.554				1757	0.113114	652.661				1757	0.143327	807.001
1758	0.112505	593.205				1758	0.112998	552.76				1758	0.143575	881.208
1759	0.11423	712.907				1759	0.112812	646.476				1759	0.140958	963.038
1760	0.118808	713.008				1760	0.113263	707.925				1760	0.14328	792.737
1761	0.117031	784.807				1761	0.112798	712.24				1761	0.143728	830.705
1762	0.118881	664.755				1762	0.112055	644.304				1762	0.143761	973.455
1763	0.119255	586.316				1763	0.112454	582.145				1763	0.14344	781.987
1764	0.118555	817.338				1764	0.113563	601.125				1764	0.144424	908.381
1765	0.1174	661.887				1765	0.112166	649.136				1765	0.143074	773.347
1766	0.117717	766.659				1766	0.107829	728.899				1766	0.143498	687.014
1767	0.118847	829.058				1767	0.113507	648.911				1767	0.14447	952.849
1768	0.118662	699.556				1768	0.113175	589.198				1768	0.143658	826.986
1769	0.113927	619.351				1769	0.112378	776.6				1769	0.141591	902.598
1770	0.119132	745.955				1770	0.11101	722.728				1770	0.13798	715.082
1771	0.117638	783.932				1771	0.112527	627.609				1771	0.144542	971.615
1772	0.119135	649.106				1772	0.112888	689.862				1772	0.144447	798.187
1773	0.119167	719.12				1773	0.112991	715.954				1773	0.144444	931.564
1774	0.117897	628.899				1774	0.109261	629.041				1774	0.143805	843.528
1775	0.118694	709.239				1775	0.109369	630.155				1775	0.141294	928.806
1776	0.117751	769.317				1776	0.112102	612.829				1776	0.144273	781.793
1777	0.119575	638.923				1777	0.111705	708.206				1777	0.143959	910.596
1778	0.117558	617.499				1778	0.111275	747.319				1778	0.143688	760.855
1779	0.120393	698.191				1779	0.109665	671.75				1779	0.143534	972.116
1780	0.119577	723.847				1780	0.111065	690.219				1780	0.143923	873.622
1781	0.11958	735.427				1781	0.111042	636.53				1781	0.14405	783.861
1782	0.113446	615.625				1782	0.107641	625.828				1782	0.143029	809.196
1783	0.114232	681.85				1783	0.110583	650.273				1783	0.143301	866.428
1784	0.103954	686.975				1784	0.110284	581.245				1784	0.143172	961.997
1785	0.110357	568.273				1785	0.109695	674.988				1785	0.143737	842.976
1786	0.119576	694.484				1786	0.110001	693.13				1786	0.143729	812.088
1787	0.117235	610.749				1787	0.109045	619.852				1787	0.143706	861.987
1788	0.118845	642.192				1788	0.109519	621.613				1788	0.144417	979.759
1789	0.119133	567.508				1789	0.108467	623.472				1789	0.144605	831.468
1790	0.118816	814.948				1790	0.107228	677.193				1790	0.14395	732.797
1791	0.119404	722.008				1791	0.110785	725.617				1791	0.141003	976.31
1792	0.118174	603.126				1792	0.110669	590.665				1792	0.144145	827.666
1793	0.119527	718.224				1793	0.10942	590.827				1793	0.143917	948.431
1794	0.119585	776.079				1794	0.107848	749.04				1794	0.140362	946.47
1795	0.119616	691.047				1795	0.108142	655.391				1795	0.136223	807.64
1796	0.117077	786.86				1796	0.108556	574.521				1796	0.139489	717.451
1797	0.11883	699.232				1797	0.106623	579.663				1797	0.142148	809.93
1798	0.119467	759.557				1798	0.107762	677.268				1798	0.143366	745.45
1799	0.118841	726.628				1799	0.106254	633.544				1799	0.142811	925.86
1800	0.118851	627.864				1800	0.105375	685.59				1800	0.144336	756.34
1801	0.119318	721.414				1801	0.105575	589.076				1801	0.144155	951.821
1802	0.119371	804.112				1802	0.108602	718.328				1802	0.143498	762.882
1803	0.118826	700.692				1803	0.109082	668.981				1803	0.143531	843.781
1804	0.118837	672.388				1804	0.106606	616.194				1804	0.143987	906.13
1805	0.113658	761.987				1805	0.107538	577.178				1805	0.143164	768.449
1806	0.0991083	604.857				1806	0.107677	709.592				1806	0.144053	920.101
1807	0.100345	612.898				1807	0.10685	652.83				1807	0.144023	787.647
1808	0.1126	531.7				1808	0.0998367	628.573				1808	0.144386	847.149
1809	0.110747	601.79				1809	0.102024	553.208				1809	0.143344	985.505
1810	0.109111	629.273				1810	0.103804	644.71				1810	0.138786	849.704
1811	0.105922	709.149				1811	0.105385	635.581				1811	0.129083	830.612
1812	0.104485	567.182				1812	0.105746	584.481				1812	0.129614	871.723
1813	0.0983467	601.084				1813	0.104759	594.446				1813	0.139902	760.195
1814	0.106691	506.11				1814	0.105939	567.033				1814	0.143758	868.55
1815	0.110211	769.858				1815	0.107348	584.847				1815	0.142584	910.139
1816	0.114985	668.268				1816	0.106863	702.863				1816	0.138421	814.136
1817	0.118945	654.885				1817	0.107778	600.082				1817	0.141686	875.913
1818	0.115947	666.844				1818	0.106322	628.281				1818	0.143699	796.79
1819	0.11684	702.658				1819	0.104385	599.626				1819	0.143482	706.141
1820	0.118693	795.454				1820	0.104804	625.69				1820	0.137719	983.174
1821	0.119405	654.029				1821	0.107234	667.794				1821	0.143074	836.414
1822	0.119888	732.728				1822	0.105031	599.368				1822	0.142349	704.39
1823	0.119098	751.568				1823	0.106909	622.612				1823	0.142816	800.065
1824	0.118592	743.185				1824	0.101642	555.793				1824	0.14183	876.731
1825	0.119422	638.635				1825	0.103908	564.789				1825	0.139274	922.236
1826	0.116858	750.573				1826	0.102398	639.172				1826	0.140719	736.997
1827	0.119448	651.821				1827	0.10413	600.682				1827	0.143502	872.754
1828	0.118658	699.011				1828	0.104108	610.014				1828	0.144387	880.758
1829	0.119256	791.621				1829	0.108879	649.523				1829	0.143009	986.223
1830	0.119239	702.544				1830	0.109303	579.307				1830	0.143656	806.832
1831	0.119375	674.474				1831	0.108376	628.214				1831	0.13922	798.321
1832	0.119341	760.766				1832	0.108767	712.69				1832	0.142781	870.331
1833	0.119361	642.746				1833	0.109041	592.363				1833	0.142259	1001.63
1834	0.119154	720.354				1834	0.10858	653.729				1834	0.141894	794.551
1835	0.119504	596.831				1835	0.109407	578.705				1835	0.142656	669.427
1836	0.119325	810.338				1836	0.108845	669.898				1836	0.142187	973.231
1837	0.116151	646.409				1837	0.108144	681.367				1837	0.142544	811.37
1838	0.117833	727.078				1838	0.107927	584.749				1838	0.139835	905.615
1839	0.117416	623.15				1839	0.106746	618.949				1839	0.144484	769.73
1840	0.116555	695.396				1840	0.102994	649.518				1840	0.143356	839.799
1841	0.119354	747.668				1841	0.104679	600.588				1841	0.143989	984.207
1842	0.118487	629.564				1842	0.102324	632.235				1842	0.143792	807.642
1843	0.119538	750.681				1843	0.109144	565.548				1843	0.143932	744.148
1844	0.119638	649.917				1844	0.109003	590.718				1844	0.144393	859.705
1845	0.119675	755.241				1845	0.108137	566.984				1845	0.141911	901.717
1846	0.116854	636.06				1846	0.108066	749.445				1846	0.1443	797.182
1847	0.105996	707.322				1847	0.108183	633.266				1847	0.141793	891.873
1848	0.110389	526.15				1848	0.10749	651.591				1848	0.137999	739.881
1849	0.111276	614.715				1849	0.10766	578.195				1849	0.140343	822.577
1850	0.116548	624.457				1850	0.105626	691.127				1850	0.141578	874.443
1851	0.116274	689.285				1851	0.10692	638.239				1851	0.143495	876.794
1852	0.116455	762.338				1852	0.106908	607.703				1852	0.141148	746.221
1853	0.109838	613.896				1853	0.107922	615.633				1853	0.139523	848.375
1854	0.103177	516.921				1854	0.107812	560.574				1854	0.143324	969.175
1855	0.111965	590.528				1855	0.107252	687.213				1855	0.142445	769.871
1856	0.11896	819.216				1856	0.104057	663.682				1856	0.143296	910.97
1857	0.117621	711.819				1857	0.10421	567.461				1857	0.143371	785.656
1858	0.119969	628.983				1858	0.10615	581.57				1858	0.138636	939.108
1859	0.119919	647.715				1859	0.10678	715.688				1859	0.144244	793.712
1860	0.118965	567.085				1860	0.10721	580.601				1860	0.140342	900.611
1861	0.117319	825.459				1861	0.108045	700.285				1861	0.144847	777.394
1862	0.110026	665.533				1862	0.107613	601.692				1862	0.144489	896.743
1863	0.114303	576.904				1863	0.108286	692.501				1863	0.144568	963.928
1864	0.116686	769.749				1864	0.108367	591.5				1864	0.142522	788.801
1865	0.118984	696.516				1865	0.108118	672.347				1865	0.143996	860.492
1866	0.119179	630.424				1866	0.108254	554.172				1866	0.14474	918.269
1867	0.118186	755.105				1867	0.107976	642.909				1867	0.144062	846.581
1868	0.119538	806.849				1868	0.108481	678.858				1868	0.144525	901.753
1869	0.116836	707.802				1869	0.108108	603.062				1869	0.144673	857.15
1870	0.119814	621.738				1870	0.108361	647.273				1870	0.143642	883.25
1871	0.119361	715.514				1871	0.108405	636.879				1871	0.142929	945.146
1872	0.118323	586.162				1872	0.108035	698.866				1872	0.144711	803.069
1873	0.116862	799.932				1873	0.107702	568.336				1873	0.145131	853.106
1874	0.118541	698.787				1874	0.10569	681.096				1874	0.145171	783.497
1875	0.119674	652.182				1875	0.107804	573.89				1875	0.144946	874.545
1876	0.118761	585.007				1876	0.107659	590.822				1876	0.144101	948.333
1877	0.115519	697.303				1877	0.106723	700.447				1877	0.143954	850.102
1878	0.116794	766.514				1878	0.10828	665.74				1878	0.143326	765.209
1879	0.115488	645.976				1879	0.105171	600.206				1879	0.140742	806.881
1880	0.11886	669.041				1880	0.10425	614.822				1880	0.143414	958.887
1881	0.119232	635.467				1881	0.103311	614.563				1881	0.143441	799.589
1882	0.118858	695.537				1882	0.102648	627.054				1882	0.14425	901.878
1883	0.119626	761.566				1883	0.106516	522.92				1883	0.143336	939.97
1884	0.119011	654.29				1884	0.102595	644.017				1884	0.141905	816.436
1885	0.118759	696.534				1885	0.103159	557.567				1885	0.140682	853.52
1886	0.117669	596.018				1886	0.0993105	653.509				1886	0.141964	756.945
1887	0.116869	815.894				1887	0.097925	516.392				1887	0.137922	776.564
1888	0.115644	663.091				1888	0.104145	613.092				1888	0.140644	905.171
1889	0.119426	650.093				1889	0.105525	606.958				1889	0.138139	857.253
1890	0.116381	726.29				1890	0.105484	557.682				1890	0.139174	820.384
1891	0.118232	788.334				1891	0.101919	616.219				1891	0.141678	754.117
1892	0.119066	700.645				1892	0.103921	658.792				1892	0.141014	914.934
1893	0.118987	750.588				1893	0.102293	573.865				1893	0.136952	869.945
1894	0.11904	647.389				1894	0.106798	501.452				1894	0.140654	812.095
1895	0.119876	749.847				1895	0.109894	633.946				1895	0.141558	773.285
1896	0.118788	683.513				1896	0.108117	712.594				1896	0.143471	886.38
1897	0.117277	764.715				1897	0.10612	574.362				1897	0.143852	954.348
1898	0.118476	649.918				1898	0.110233	632.749				1898	0.142979	818.901
1899	0.119427	709.48				1899	0.110648	572.283				1899	0.143417	774.448
1900	0.118916	799.971				1900	0.110126	672.834				1900	0.143482	772.412
1901	0.118538	672.154				1901	0.109941	710.925				1901	0.144059	863.73
1902	0.115557	578.753				1902	0.110904	615.851				1902	0.144126	980.024
1903	0.119619	697.033				1903	0.111236	680.4				1903	0.14334	798.043
1904	0.118832	786.431				1904	0.10974	703.895				1904	0.141578	868.088
1905	0.117774	649.617				1905	0.111079	737.371				1905	0.136566	935.838
1906	0.118864	743.468				1906	0.11159	616.055				1906	0.134357	728.639
1907	0.119076	667.432				1907	0.110002	654.359				1907	0.134467	886.137
1908	0.116502	774.28				1908	0.109308	686.375				1908	0.143815	704.565
1909	0.11937	679.46				1909	0.110361	727.345				1909	0.142857	990.757
1910	0.118738	637.931				1910	0.11076	645.445				1910	0.143737	844.874
1911	0.118654	734.819				1911	0.111602	582.719				1911	0.143545	766.371
1912	0.114582	801.699				1912	0.109828	720.457				1912	0.144168	862.029
1913	0.117446	621.711				1913	0.108426	663.32				1913	0.139936	887.065
1914	0.119227	723.777				1914	0.110826	603.973				1914	0.142802	966.683
1915	0.112783	776.436				1915	0.107397	627.791				1915	0.144079	783.463
1916	0.112862	652.992				1916	0.109591	641.072				1916	0.143718	883.459
1917	0.120092	771.066				1917	0.111952	704.551				1917	0.143376	988.421
1918	0.119386	686.849				1918	0.107854	600.046				1918	0.143581	829.48
1919	0.118198	715.072				1919	0.111092	712.109				1919	0.143809	760.956
1920	0.119764	686.076				1920	0.110485	599.12				1920	0.143146	769.921
1921	0.119272	657.121				1921	0.110089	638.226				1921	0.142121	926.289
1922	0.119348	629.871				1922	0.108228	687.593				1922	0.143829	796.632
1923	0.119483	715.235				1923	0.110472	653.075				1923	0.141419	892.162
1924	0.118392	785.981				1924	0.111072	572.516				1924	0.131547	726.344
1925	0.119608	663.85				1925	0.111326	612.18				1925	0.144219	972.882
1926	0.119861	736.713				1926	0.111708	701.761				1926	0.142833	825.074
1927	0.119862	675.006				1927	0.112026	637.24				1927	0.143635	925.342
1928	0.119319	620.395				1928	0.112119	721.502				1928	0.144067	823.04
1929	0.120037	704.499				1929	0.112413	640.846				1929	0.144009	907.878
1930	0.118058	785.275				1930	0.111497	706.964				1930	0.144196	798.332
1931	0.119262	697.55				1931	0.112986	643.539				1931	0.144074	915.735
1932	0.119477	626.055				1932	0.11169	714.428				1932	0.141864	780.859
1933	0.119841	590.417				1933	0.112991	662.214				1933	0.143465	864.719
1934	0.119324	805.231				1934	0.112247	708.458				1934	0.142659	968.665
1935	0.118732	719.391				1935	0.107461	593.546				1935	0.134862	825.306
1936	0.119402	620.858				1936	0.111777	657.497				1936	0.139026	699.753
1937	0.120374	738.977				1937	0.113853	625.719				1937	0.140651	860.076
1938	0.118817	771.599				1938	0.113574	696.283				1938	0.14348	934.398
1939	0.119656	634.137				1939	0.112845	737.928				1939	0.143631	836.528
1940	0.118825	773.712				1940	0.109612	625.32				1940	0.143859	721.494
1941	0.119125	655.289				1941	0.109377	596.731				1941	0.139831	864.853
1942	0.119412	563.698				1942	0.111134	602.741				1942	0.14387	948.725
1943	0.118556	821.222				1943	0.11035	756.167				1943	0.143332	818.224
1944	0.118122	685.127				1944	0.110705	614.86				1944	0.142474	756.533
1945	0.116956	592.088				1945	0.113221	722.635				1945	0.143373	874.648
1946	0.116596	687.665				1946	0.112067	624.291				1946	0.143806	947.177
1947	0.117304	740.043				1947	0.114339	660.216				1947	0.143009	827.688
1948	0.11924	657.87				1948	0.114806	789.037				1948	0.143015	880.464
1949	0.1194	787.683				1949	0.114103	698.603				1949	0.142304	736.85
1950	0.119291	679.764				1950	0.109382	735.707				1950	0.143371	891.873
1951	0.119252	785.657				1951	0.105619	621.724				1951	0.141867	953.891
1952	0.119559	676.691				1952	0.105294	690.736				1952	0.142056	783.162
1953	0.116786	780.952				1953	0.110176	647.674				1953	0.142716	855.983
1954	0.119602	631.909				1954	0.114726	750.276				1954	0.142884	881.876
1955	0.119782	646.97				1955	0.114578	623.495				1955	0.142175	917.711
1956	0.119315	775.404				1956	0.114409	718.074				1956	0.142455	786.733
1957	0.114129	679.055				1957	0.114364	606.742				1957	0.142109	898.928
1958	0.113424	608.174				1958	0.11297	609.845				1958	0.141365	951.306
1959	0.113403	557.569				1959	0.114088	668.731				1959	0.142625	803.564
1960	0.114168	796.051				1960	0.11429	768.734				1960	0.142933	890.163
1961	0.11945	673.704				1961	0.115187	620.354				1961	0.143126	731.326
1962	0.118278	674.675				1962	0.115255	591.587				1962	0.141688	983.935
1963	0.11771	667.853				1963	0.114879	679.365				1963	0.137502	824.362
1964	0.117209	661.579				1964	0.112912	728.889				1964	0.137232	790.404
1965	0.117203	772.92				1965	0.114439	662.382				1965	0.137291	698.944
1966	0.11419	667.798				1966	0.114891	621.736				1966	0.141008	973.63
1967	0.11723	654.177				1967	0.113176	696.217				1967	0.141471	846.437
1968	0.117157	605.096				1968	0.115004	721.736				1968	0.14095	790.089
1969	0.117238	758.943				1969	0.114995	695.483				1969	0.140787	762.064
1970	0.117291	639.667				1970	0.114968	626.092				1970	0.142329	834.199
1971	0.114858	724.265				1971	0.114445	695.935				1971	0.141258	935.386
1972	0.113491	653.274				1972	0.1142	645.512				1972	0.139413	767.833
1973	0.113227	665.76				1973	0.115022	702.795				1973	0.138822	868.774
1974	0.111383	701.24				1974	0.115953	779.282				1974	0.143129	888.92
1975	0.11375	680.8				1975	0.114961	645.319				1975	0.143415	997.048
1976	0.117463	700.013				1976	0.114887	606.943				1976	0.142505	837.445
1977	0.116401	619.071				1977	0.115833	769.702				1977	0.142388	882.842
1978	0.118577	733.957				1978	0.114655	675.031				1978	0.142726	977.487
1979	0.117593	717.026				1979	0.112135	607.906				1979	0.140542	843.409
1980	0.118636	625.168				1980	0.114574	693.264				1980	0.138128	746.155
1981	0.11706	725.976				1981	0.114465	734.136				1981	0.142345	800.336
1982	0.118556	617.447				1982	0.114233	613.41				1982	0.141819	902.736
1983	0.118193	670.802				1983	0.113562	717.747				1983	0.141481	772.968
1984	0.119367	706.848				1984	0.11485	636.979				1984	0.141064	882.487
1985	0.119141	798.402				1985	0.114617	536.797				1985	0.140391	954.306
1986	0.119471	690.058				1986	0.114836	635.707				1986	0.140964	834.462
1987	0.118424	629.063				1987	0.115167	645.066				1987	0.140097	871.759
1988	0.119993	748.668				1988	0.113582	729.441				1988	0.140408	819.553
1989	0.116795	790.117				1989	0.114483	686.229				1989	0.141202	928.396
1990	0.109895	641.291				1990	0.11357	661.232				1990	0.140991	771.893
1991	0.106025	535.155				1991	0.110917	741.771				1991	0.141203	834.878
1992	0.11194	630.858				1992	0.112043	670.748				1992	0.141771	785.325
1993	0.119366	721.916				1993	0.110466	644.943				1993	0.142001	947.263
1994	0.119147	681.998				1994	0.1139	589.83				1994	0.132989	827.633
1995	0.11998	747.602				1995	0.1143	657.239				1995	0.120748	679.961
1996	0.119146	667.845				1996	0.11394	755.808				1996	0.116319	574.394
1997	0.119346	581.148				1997	0.113311	634.904				1997	0.130914	630.134
1998	0.118535	797.127				1998	0.113636	609.773				1998	0.129504	705.772
[truncated: 2 more rows]

## Sheet: B
black						cyan						gray
cycle #	average selected fp	average selected P(T)				cycle #	average selected fp	average selected P(T)				cycle #	average selected fp	average selected P(T)
1	0.129795	810.905				1	0.129752	811.009				1	0.12955	810.379
2	0.128625	754.496				2	0.12965	754.763				2	0.129586	752.025
3	0.129588	731.601				3	0.129598	735.892				3	0.129743	787.808
4	0.128956	735.137				4	0.128941	726.7				4	0.126916	760.493
5	0.129462	740.701				5	0.12771	731.192				5	0.129557	721.091
6	0.129216	773.079				6	0.126376	776.346				6	0.12977	827.2
7	0.127933	754.799				7	0.129446	750.527				7	0.129382	774.506
8	0.128963	771.788				8	0.128971	775.169				8	0.128971	826.252
9	0.129276	748.8				9	0.129829	736.882				9	0.12531	725.42
10	0.128024	720.73				10	0.129719	731.363				10	0.127055	754.746
11	0.127558	770.836				11	0.128985	793.664				11	0.128527	744.001
12	0.126061	744.855				12	0.127255	760.21				12	0.127058	722.548
13	0.127195	752.111				13	0.126099	713.698				13	0.126279	743.713
14	0.129096	771.742				14	0.12861	735.287				14	0.129972	733.387
15	0.1292	719.99				15	0.128981	759.982				15	0.127266	769.214
16	0.128523	742.433				16	0.125055	714.09				16	0.125327	742.582
17	0.126717	741.469				17	0.127946	710.4				17	0.126201	732.894
18	0.129339	737.812				18	0.129154	773.15				18	0.126567	750.655
19	0.126741	730.334				19	0.128657	736.568				19	0.12919	731.633
20	0.127576	715.803				20	0.129049	750.782				20	0.129745	734.143
21	0.128585	718.13				21	0.129304	756.029				21	0.13457	803.433
22	0.128671	741.973				22	0.128475	746.897				22	0.133384	774.271
23	0.129111	699.134				23	0.124085	747.012				23	0.132692	802.878
24	0.12926	720.037				24	0.129675	745.838				24	0.133446	795.086
25	0.129052	794.716				25	0.128223	773.122				25	0.131716	771.628
26	0.129024	758.224				26	0.128489	750.519				26	0.130209	749.672
27	0.128134	713.891				27	0.122065	707.218				27	0.133808	772.904
28	0.128194	731.938				28	0.116811	704.577				28	0.132072	781.565
29	0.124319	781.014				29	0.125383	726.727				29	0.134704	742.731
30	0.124593	722.135				30	0.127452	755.07				30	0.133762	791.763
31	0.125491	718.486				31	0.12924	754.89				31	0.132978	756.197
32	0.129048	707.952				32	0.127536	724.111				32	0.136065	794.394
33	0.127869	737.18				33	0.129422	723.534				33	0.135557	821.859
34	0.129826	728.125				34	0.126941	762.869				34	0.135592	798.275
35	0.129665	795.287				35	0.128633	739.42				35	0.134099	765.444
36	0.129627	757.036				36	0.129566	756.368				36	0.134686	752.09
37	0.128928	724.159				37	0.129241	738.983				37	0.132514	817.071
38	0.128887	735.165				38	0.127909	762.746				38	0.131028	779.354
39	0.128461	733.335				39	0.127965	740.422				39	0.132505	763.179
40	0.131503	765.11				40	0.126962	778.601				40	0.135416	828.543
41	0.127464	788.981				41	0.129611	770.66				41	0.134961	770.882
42	0.127277	749.87				42	0.129074	754.454				42	0.128759	772.717
43	0.129805	739.938				43	0.127724	758.721				43	0.130508	764.755
44	0.128528	734.233				44	0.128196	728.862				44	0.131476	773.152
45	0.128294	729.695				45	0.129079	735.489				45	0.127535	746.226
46	0.127476	793.975				46	0.128024	772.397				46	0.128377	714.422
47	0.125499	762.168				47	0.129884	730.35				47	0.132176	778.644
48	0.1178	729.12				48	0.129216	744.346				48	0.13386	785.659
49	0.118782	703.053				49	0.130333	720.518				49	0.132812	771.813
50	0.128944	709.422				50	0.129584	743.694				50	0.13276	763.125
51	0.128124	735.89				51	0.129041	753.559				51	0.132049	801.645
52	0.129182	798.334				52	0.127763	751.462				52	0.130469	749.274
53	0.128654	755.822				53	0.129681	765.245				53	0.129577	761.232
54	0.127748	743.617				54	0.126129	744.048				54	0.128456	751.871
55	0.128789	762.264				55	0.129631	742.552				55	0.132042	786.556
56	0.127566	725.901				56	0.128059	760.58				56	0.131728	753.161
57	0.128042	715.43				57	0.127679	787.861				57	0.131647	764.3
58	0.129077	771.172				58	0.12916	768.528				58	0.13166	729.374
59	0.127535	754.058				59	0.129318	752.699				59	0.129103	743.077
60	0.129545	767.656				60	0.127638	736.392				60	0.127225	751.917
61	0.129317	729.908				61	0.123337	714.552				61	0.130804	773.752
62	0.127281	772.073				62	0.126088	750.176				62	0.128714	752.696
63	0.127645	743.074				63	0.123232	720.989				63	0.130121	738.865
64	0.127062	769.342				64	0.124021	718.467				64	0.130068	737.82
65	0.122043	746.883				65	0.126325	697.469				65	0.129028	754.381
66	0.125807	666.339				66	0.124785	709.336				66	0.12964	774.558
67	0.124935	713.89				67	0.128856	727.926				67	0.128727	755.423
68	0.129018	763.82				68	0.129806	744.794				68	0.130164	766.193
69	0.129502	756.581				69	0.12945	767.204				69	0.128366	780.686
70	0.129244	769.318				70	0.130105	770.944				70	0.130068	788.715
71	0.129489	734.461				71	0.128046	743.754				71	0.12555	789.622
72	0.128957	717.149				72	0.128354	780.84				72	0.128562	754.958
73	0.128553	760.692				73	0.127992	763.231				73	0.128211	736.021
74	0.126289	727.271				74	0.129604	772.106				74	0.124073	726.431
75	0.124176	759.94				75	0.131062	725.276				75	0.127728	719.945
76	0.126596	719.385				76	0.130233	758.769				76	0.130412	788.231
77	0.13024	728.675				77	0.131768	760.022				77	0.129295	765.605
78	0.130409	779.978				78	0.131783	803.444				78	0.130637	752.669
79	0.130519	752.27				79	0.131448	767.743				79	0.131516	763.026
80	0.128367	807.158				80	0.128653	784.308				80	0.129458	793.184
81	0.126532	722.625				81	0.127311	728.663				81	0.131742	767.071
82	0.123291	721.218				82	0.132987	742.153				82	0.13054	780.294
83	0.126151	711.123				83	0.131813	783.567				83	0.12826	731.919
84	0.124898	742.319				84	0.129478	788.268				84	0.127815	752.591
85	0.125199	703.488				85	0.133284	757.979				85	0.129738	733.045
86	0.129249	715.367				86	0.132262	782.119				86	0.126934	740.678
87	0.132238	737.047				87	0.131732	758.067				87	0.123248	737.833
88	0.13008	783.168				88	0.130124	745.116				88	0.121539	718.878
89	0.132822	780.297				89	0.129892	779.426				89	0.116799	687.343
90	0.129717	758.432				90	0.131298	787.917				90	0.11918	693.756
91	0.132688	806.89				91	0.131769	764.685				91	0.112782	693.305
92	0.132642	743.857				92	0.131576	743.895				92	0.108166	677.631
93	0.132914	750.846				93	0.13275	820.119				93	0.102403	587.128
94	0.131724	775.688				94	0.134767	806.944				94	0.103548	552.029
95	0.132965	772.061				95	0.135052	777.656				95	0.113707	618.941
96	0.130594	761.942				96	0.133421	768.795				96	0.109107	703.081
97	0.130385	749.666				97	0.136266	798.853				97	0.109922	601.239
98	0.133814	755.205				98	0.135582	828.231				98	0.115179	664.414
99	0.135205	807.895				99	0.135841	811.333				99	0.11665	680.619
100	0.135431	834.448				100	0.13457	797.516				100	0.111055	640.283
101	0.135092	791.774				101	0.136617	805.096				101	0.120318	639.43
102	0.133963	800.261				102	0.136357	811.993				102	0.1185	686.827
103	0.134365	756.832				103	0.134199	822.029				103	0.121089	679.912
104	0.136256	757.554				104	0.136073	799.784				104	0.130048	690.066
105	0.133065	803.2				105	0.135063	792.909				105	0.124899	758.217
106	0.133043	751.414				106	0.137849	846.324				106	0.126168	706.545
107	0.133675	830.162				107	0.135738	794.911				107	0.119237	714.112
108	0.133013	800.238				108	0.133952	792.055				108	0.122719	688.783
109	0.134307	799.654				109	0.13537	777.994				109	0.129808	731.48
110	0.132646	815.114				110	0.133422	781.661				110	0.125265	729.431
111	0.132948	792.218				111	0.132466	782.612				111	0.129115	769.307
112	0.134552	796.947				112	0.133349	752.418				112	0.125282	764.462
113	0.13067	783.354				113	0.131676	776.999				113	0.126634	754.668
114	0.129831	742.57				114	0.130083	766.591				114	0.123195	747.561
115	0.128716	803.626				115	0.126906	749.737				115	0.124054	708.24
116	0.131082	753.538				116	0.122651	743.464				116	0.124211	746.78
117	0.133329	771.43				117	0.121306	704.864				117	0.126782	733.732
118	0.131755	752.126				118	0.125779	694.477				118	0.124172	714.066
119	0.12561	746.648				119	0.130943	740.676				119	0.124737	717.831
120	0.123546	716.255				120	0.130102	747.119				120	0.130313	722.374
121	0.126079	683.656				121	0.13137	760.328				121	0.130018	705.293
122	0.125008	693.909				122	0.128874	748.538				122	0.129805	768.664
123	0.125839	758.762				123	0.130359	770.141				123	0.126621	772.418
124	0.126572	713.133				124	0.127386	767.733				124	0.129902	733.134
125	0.12914	718.269				125	0.127772	762.688				125	0.128586	751.643
126	0.134949	749.63				126	0.128617	739.508				126	0.129267	765.145
127	0.137092	757.531				127	0.130741	780.153				127	0.130618	740.578
128	0.135886	809.22				128	0.130385	764.745				128	0.130023	753.886
129	0.136166	798.145				129	0.128595	761.845				129	0.130806	784.148
130	0.138285	826.206				130	0.127983	744.644				130	0.130762	749.388
131	0.138591	828.904				131	0.128329	739.692				131	0.130859	794.833
132	0.135708	797.462				132	0.128672	725.443				132	0.130604	751.367
133	0.139176	815.1				133	0.12538	739.051				133	0.13119	755.891
134	0.138703	826.525				134	0.127877	746.886				134	0.131351	768.323
135	0.138538	835.574				135	0.129044	740.765				135	0.130343	767.904
136	0.137398	810.933				136	0.127814	759.399				136	0.129976	751.463
137	0.137173	805.109				137	0.12721	735.685				137	0.130214	750.966
138	0.137108	781.893				138	0.12736	753.57				138	0.127222	741.385
139	0.138018	821.635				139	0.126681	770.511				139	0.128344	747.873
140	0.13976	806.349				140	0.126424	751.675				140	0.125307	721.024
141	0.137136	815.785				141	0.124303	770.123				141	0.121526	718.509
142	0.136801	783.334				142	0.126496	719.921				142	0.130214	762.012
143	0.137209	779.533				143	0.126957	737.617				143	0.129318	769.464
144	0.136752	803.421				144	0.126485	722.068				144	0.126804	729.219
145	0.133551	826.775				145	0.124641	771.386				145	0.12633	733.595
146	0.135451	829.246				146	0.123744	713.75				146	0.125889	795.694
147	0.139354	798.683				147	0.125554	706.868				147	0.130865	718.543
148	0.139197	814.851				148	0.126837	736.746				148	0.132813	790.166
149	0.138126	825.038				149	0.127557	732.062				149	0.13153	761.143
150	0.138398	841.718				150	0.12344	734.496				150	0.131079	742.078
151	0.139698	812.861				151	0.121848	746.434				151	0.129676	789.278
152	0.140061	817.932				152	0.124631	696.381				152	0.127664	753.424
153	0.139842	806.868				153	0.126186	755.928				153	0.125667	739.833
154	0.137758	829.547				154	0.127662	711.57				154	0.121847	718.218
155	0.135911	814.381				155	0.12701	742.274				155	0.123626	687.078
156	0.138334	809.174				156	0.126904	741.98				156	0.123427	746.185
157	0.137968	782.925				157	0.126773	761.591				157	0.121851	715.661
158	0.13705	841.336				158	0.123417	718.809				158	0.118116	714.543
159	0.136954	781.289				159	0.12528	748.044				159	0.115453	665.642
160	0.135496	825.262				160	0.123839	732.564				160	0.112787	652.882
161	0.134979	779.077				161	0.121051	719.705				161	0.114055	680.636
162	0.135345	791.702				162	0.12015	717.091				162	0.118726	673.025
163	0.134553	793.065				163	0.123229	661.483				163	0.116435	684.638
164	0.130673	794.751				164	0.125535	713.712				164	0.121986	692.707
165	0.134582	792.372				165	0.125646	709.827				165	0.123797	746.828
166	0.131763	799.769				166	0.124816	736.783				166	0.123989	718.322
167	0.131018	758.35				167	0.124694	740.968				167	0.130572	724.683
168	0.126089	761.251				168	0.123824	722.67				168	0.129476	772.396
169	0.122864	712.955				169	0.126202	756.292				169	0.127709	740.498
170	0.127492	715.95				170	0.126126	785.198				170	0.129468	736.314
171	0.128537	788.224				171	0.124985	753.056				171	0.130371	769.777
172	0.130248	723.073				172	0.123644	712.754				172	0.130321	745.68
173	0.128511	766.619				173	0.123847	731.248				173	0.129141	769.864
174	0.130008	739.974				174	0.12159	728.167				174	0.130358	806.131
175	0.130946	747.061				175	0.119843	671.483				175	0.129699	776.795
176	0.129	754.534				176	0.112235	688.755				176	0.126627	708.165
177	0.129359	753.332				177	0.105345	597.155				177	0.126444	706.854
178	0.12682	756.87				178	0.105378	592.426				178	0.128147	748.076
179	0.126534	696.876				179	0.105724	579.496				179	0.12803	753.446
180	0.130158	780.767				180	0.103219	595.289				180	0.128479	752.031
181	0.129156	750.769				181	0.112149	628.743				181	0.126166	740.627
182	0.126059	764.068				182	0.114056	604.445				182	0.128843	721.16
183	0.121185	714.138				183	0.107877	627.641				183	0.127086	750.972
184	0.12372	724.378				184	0.108092	577.606				184	0.128155	703.389
185	0.121782	716.278				185	0.103874	604.15				185	0.129894	747.879
186	0.124486	723.764				186	0.104205	610.987				186	0.131222	772.594
187	0.125778	716.464				187	0.109944	613.568				187	0.129686	761.223
188	0.130884	723.075				188	0.108314	612.704				188	0.130229	750.128
189	0.129583	797.602				189	0.102559	587.985				189	0.130032	779.958
190	0.135304	736.425				190	0.0937268	565.803				190	0.13006	765.295
191	0.136821	783.188				191	0.103594	521.726				191	0.129727	760.142
192	0.136565	798.385				192	0.110476	588.973				192	0.128328	761.046
193	0.136833	781.057				193	0.114429	633.911				193	0.130182	776.989
194	0.136506	809.552				194	0.113256	649.41				194	0.128916	751.095
195	0.136177	799.195				195	0.111294	655.734				195	0.127679	762.432
196	0.132946	808.76				196	0.11229	610.876				196	0.12553	736.682
197	0.131336	757.056				197	0.113562	622.205				197	0.125402	725.971
198	0.127546	762.963				198	0.109324	659.488				198	0.127111	743.398
199	0.1267	749.141				199	0.107677	620.985				199	0.126425	724.032
200	0.127909	735.233				200	0.110655	602.117				200	0.126732	749.18
201	0.130338	747.399				201	0.117314	650.488				201	0.12795	727.009
202	0.131014	779.523				202	0.118614	663.979				202	0.12674	779.353
203	0.132609	797.579				203	0.122003	695.82				203	0.120923	730.688
204	0.133086	773.923				204	0.123733	713.713				204	0.126848	693.212
205	0.133453	730.15				205	0.124317	725.069				205	0.12614	780.311
206	0.128646	765.506				206	0.125523	694.315				206	0.127602	736.702
207	0.131224	723.68				207	0.125266	729.767				207	0.126752	756.482
208	0.132733	770.558				208	0.123539	727.852				208	0.12716	735.85
209	0.134057	820.205				209	0.123995	687.953				209	0.131141	759.85
210	0.136358	752.136				210	0.120372	709.338				210	0.131138	780.649
211	0.136104	785.923				211	0.12396	713.33				211	0.13206	796.571
212	0.137545	831.421				212	0.123464	699.27				212	0.131154	761.427
213	0.133189	823.298				213	0.124115	709.178				213	0.130406	731.294
214	0.130757	766.42				214	0.122693	742.098				214	0.130167	765.233
215	0.130431	746.576				215	0.122879	699.345				215	0.129088	768.697
216	0.134081	773.237				216	0.121791	751.137				216	0.130538	772.673
217	0.139012	792.363				217	0.122339	719.848				217	0.130565	739.857
218	0.13877	844.716				218	0.121578	702.039				218	0.130911	784.364
219	0.13813	814.642				219	0.123686	666.174				219	0.130705	746.853
220	0.138614	798.292				220	0.124778	720.767				220	0.130383	786.378
221	0.137115	790.193				221	0.124038	720.03				221	0.128988	763.305
222	0.138335	770.358				222	0.123478	736.456				222	0.127935	773.022
223	0.138152	776.913				223	0.119142	717.36				223	0.130168	761.485
224	0.137667	803.301				224	0.120243	666.059				224	0.129012	788.274
225	0.137964	844.752				225	0.120266	686.503				225	0.127079	751.572
226	0.137468	825.379				226	0.120433	666.32				226	0.126966	771.768
227	0.138111	802.184				227	0.118498	720.821				227	0.12788	740.759
228	0.139604	802.742				228	0.122322	711.661				228	0.130199	744.485
229	0.137808	887.476				229	0.119603	709.207				229	0.128444	774.291
230	0.138026	795.63				230	0.122394	717.313				230	0.127736	772.681
231	0.131823	807.676				231	0.122026	697.985				231	0.130571	725.172
232	0.138205	789.022				232	0.121026	718.45				232	0.131899	758.916
233	0.137028	786.304				233	0.121004	733.423				233	0.131601	750.315
234	0.139494	815.334				234	0.119287	697.571				234	0.129525	764.191
235	0.137131	822.12				235	0.119298	664.036				235	0.122028	745.477
236	0.138356	822.038				236	0.118761	667.829				236	0.126633	696.446
237	0.13759	806.274				237	0.118605	715.567				237	0.130635	777.963
238	0.138025	766.634				238	0.118764	693.22				238	0.12859	727.002
239	0.134442	759.761				239	0.11892	700.23				239	0.127621	743.436
240	0.139591	793.117				240	0.12014	700.275				240	0.122405	757.49
241	0.138949	856.63				241	0.118335	686.18				241	0.122684	719.859
242	0.136615	808.171				242	0.116431	694.22				242	0.121071	714.12
243	0.139549	779.318				243	0.115878	700.028				243	0.123832	733.92
244	0.137019	818.665				244	0.117714	679.579				244	0.121012	734.822
245	0.139878	821.973				245	0.118901	682.742				245	0.124919	754.048
246	0.139905	835.02				246	0.12092	713.899				246	0.12758	722.565
247	0.139712	807.17				247	0.119707	697.094				247	0.125909	724.474
248	0.136293	831.249				248	0.120896	707.285				248	0.126236	694.311
249	0.137474	796.164				249	0.122225	697.314				249	0.131073	746.737
250	0.138336	809.698				250	0.123468	707.108				250	0.13029	750.781
251	0.137863	811.032				251	0.123823	689.812				251	0.130647	778.902
252	0.135777	819.52				252	0.123786	679.796				252	0.127813	749.895
253	0.139771	824.75				253	0.123257	786.758				253	0.131149	772.578
254	0.140962	824.771				254	0.123454	710.858				254	0.128194	750.046
255	0.141075	831.242				255	0.122016	707.507				255	0.130941	777.717
256	0.141616	807.856				256	0.123881	761.589				256	0.130857	741.521
257	0.139871	807.292				257	0.123693	697.019				257	0.131078	781.076
258	0.139741	891.989				258	0.123669	737.347				258	0.131174	766.651
259	0.139919	835.651				259	0.122938	742.511				259	0.130486	745.414
260	0.136836	796.49				260	0.121352	710.658				260	0.130354	749.33
261	0.141406	821.688				261	0.117208	655.906				261	0.128086	744.427
262	0.141188	833.282				262	0.120483	699.26				262	0.12157	745.147
263	0.141119	819.529				263	0.117922	677.455				263	0.120477	693.503
264	0.139854	845.561				264	0.109867	668.591				264	0.12615	663.496
265	0.134945	790.643				265	0.109731	602.746				265	0.129041	714.148
266	0.142166	848.122				266	0.116026	623.121				266	0.129568	762.082
267	0.142049	835.972				267	0.118495	654.243				267	0.127526	805.607
268	0.140186	835.142				268	0.117512	679.009				268	0.127509	736.464
269	0.140227	837.583				269	0.117188	683.308				269	0.12845	710.321
270	0.140589	801.849				270	0.114499	697.686				270	0.129101	764.091
271	0.137902	872.47				271	0.117128	642.375				271	0.130711	746.809
272	0.140427	837.18				272	0.11823	678.29				272	0.130655	775.43
273	0.141317	786.74				273	0.121675	716.679				273	0.125974	742.804
274	0.140579	819.082				274	0.121491	710.526				274	0.124766	725.18
275	0.139461	809.414				275	0.119211	719.868				275	0.124698	734.917
276	0.140656	820.58				276	0.122601	674.089				276	0.127878	746.296
277	0.139291	809.853				277	0.121287	676.026				277	0.131312	704.961
278	0.140672	830.203				278	0.12264	680.029				278	0.130667	776.033
279	0.1411	807.186				279	0.121061	732.704				279	0.129461	804.82
280	0.141051	821.453				280	0.122071	719.322				280	0.130963	747.216
281	0.141165	830.004				281	0.120736	723.551				281	0.130892	772.214
282	0.140679	824.58				282	0.119497	689.257				282	0.131004	731.848
283	0.139774	833.275				283	0.12027	675.834				283	0.130165	744.882
284	0.137277	779.598				284	0.121654	692.647				284	0.129154	743.089
285	0.140485	818.885				285	0.124582	749.247				285	0.128785	744.79
286	0.138853	794.792				286	0.121236	719.671				286	0.130714	779.291
287	0.141101	775.221				287	0.119247	723.22				287	0.128448	752.523
288	0.140148	852.203				288	0.121214	687.902				288	0.129081	719.415
289	0.139673	814.959				289	0.12124	689.315				289	0.126589	781.44
290	0.136936	828.11				290	0.11815	670.646				290	0.131064	727.308
291	0.139605	793.265				291	0.115656	680.059				291	0.129983	725.277
292	0.138738	813.754				292	0.113753	681.389				292	0.129568	755.003
293	0.138688	806.588				293	0.112397	671.243				293	0.131186	765.317
294	0.138577	811.361				294	0.1175	640.385				294	0.130202	737.921
295	0.136922	831.503				295	0.118684	649.977				295	0.130756	777.393
296	0.138084	809.055				296	0.116706	673.632				296	0.131156	785.059
297	0.136804	781.515				297	0.11223	690.424				297	0.13188	765.883
298	0.134418	818.895				298	0.112657	638.486				298	0.131994	770.745
299	0.137675	813.662				299	0.114533	627.883				299	0.131729	793.538
300	0.138506	773.173				300	0.119249	681.281				300	0.130744	764.728
301	0.135835	770.792				301	0.11901	669.541				301	0.129488	777.085
302	0.137708	813.628				302	0.116444	737.736				302	0.126665	723.709
303	0.136902	782.972				303	0.112479	663.587				303	0.132034	752.041
304	0.135629	823.162				304	0.114134	665.474				304	0.13183	808.346
305	0.137035	827.305				305	0.113144	663.032				305	0.12924	740.459
306	0.135726	821.887				306	0.115603	637.465				306	0.128382	735.267
307	0.133977	774.137				307	0.117701	643.334				307	0.125645	741.827
308	0.135436	784.465				308	0.117705	691.466				308	0.130202	780.863
309	0.13585	788.712				309	0.117012	679.051				309	0.130437	789.189
310	0.135799	829.943				310	0.117465	686.001				310	0.128241	737.992
311	0.134621	801.852				311	0.120749	687.425				311	0.130875	726.196
312	0.127964	755.292				312	0.121206	686.675				312	0.129204	730.515
313	0.121674	718.469				313	0.121174	707.227				313	0.127599	713.197
314	0.11453	701.916				314	0.122437	739.677				314	0.130299	788.603
315	0.110818	635.497				315	0.122093	721.384				315	0.128807	745.001
316	0.105025	622.439				316	0.123165	703.578				316	0.130953	758.096
317	0.0952573	545.896				317	0.123707	699.044				317	0.131356	748.402
318	0.102913	530.181				318	0.125048	723.764				318	0.129817	742.107
319	0.0985237	570.815				319	0.125412	730.616				319	0.131009	797.593
320	0.104121	582.555				320	0.123283	742.974				320	0.129625	777.746
321	0.098516	582.866				321	0.123089	685.507				321	0.127253	744.359
322	0.0975202	524.402				322	0.120032	722.762				322	0.12579	746.921
323	0.0992353	501.94				323	0.118093	684.107				323	0.126982	736.264
324	0.103803	595.183				324	0.116974	681.94				324	0.13091	750.57
325	0.112979	621.453				325	0.123336	712.926				325	0.127432	782.768
326	0.105746	625.458				326	0.127286	720.053				326	0.128833	765.032
327	0.110564	538.79				327	0.128782	743.295				327	0.126295	730.622
328	0.115577	658.353				328	0.127211	739.325				328	0.130997	719.385
329	0.126326	668.345				329	0.129884	742.028				329	0.130906	748.041
330	0.131461	782.561				330	0.130316	751.078				330	0.130455	831.359
331	0.133708	770.474				331	0.125858	754.727				331	0.129731	804.377
332	0.13514	743.024				332	0.130033	742.399				332	0.130066	744.297
333	0.13434	764.765				333	0.130434	744.37				333	0.131219	749.039
334	0.133393	781.897				334	0.129431	769.055				334	0.130481	757.218
335	0.136031	775.195				335	0.128667	780.529				335	0.130687	736.861
336	0.134377	799.137				336	0.122499	696.492				336	0.130519	770.549
337	0.135404	825.852				337	0.128519	729.058				337	0.130461	790.675
338	0.134908	762.657				338	0.129132	732.868				338	0.130324	772.137
339	0.131682	775.956				339	0.129801	781.467				339	0.130614	735.123
340	0.135398	779.548				340	0.12688	769.275				340	0.124916	747.941
341	0.135393	821.175				341	0.12691	733.091				341	0.123646	711.122
342	0.134433	826.787				342	0.126233	738.57				342	0.128112	749.163
343	0.135713	781.662				343	0.128434	748.925				343	0.128014	785.923
344	0.135489	776.123				344	0.12577	692.256				344	0.126353	754.334
345	0.130436	763.839				345	0.125984	714.926				345	0.129167	712.595
346	0.124899	746.345				346	0.125273	736.765				346	0.130007	722.15
347	0.127398	693.923				347	0.125532	716.364				347	0.130457	736.708
348	0.1284	772.101				348	0.124657	718.252				348	0.130366	742.86
349	0.130663	713.157				349	0.126821	694.887				349	0.129071	796.089
350	0.12932	767.775				350	0.126524	691.466				350	0.127305	729.292
351	0.132344	756.419				351	0.127977	738.024				351	0.123714	713.826
352	0.137361	814.189				352	0.127641	721.425				352	0.130298	721.081
353	0.138166	822.564				353	0.124412	715.31				353	0.127804	743.032
354	0.137813	791.082				354	0.126709	692.15				354	0.124707	726.837
355	0.138993	789.536				355	0.123345	730.875				355	0.126232	722.35
356	0.13824	818.39				356	0.125856	752.792				356	0.129862	719.979
357	0.13635	781.595				357	0.122304	709.676				357	0.129465	739.611
358	0.132845	798.879				358	0.120431	719.601				358	0.129726	733.588
359	0.136145	824.991				359	0.119957	711.927				359	0.129326	747.846
360	0.14156	824.047				360	0.125073	709.443				360	0.12986	768.165
361	0.141044	818.714				361	0.124401	715.534				361	0.129534	792.972
362	0.141797	798.873				362	0.122856	704.352				362	0.128108	745.378
363	0.136709	832.28				363	0.123473	737.809				363	0.126089	726.183
364	0.133373	744.679				364	0.119712	743.391				364	0.125534	776.611
365	0.14303	831.199				365	0.123968	660.244				365	0.127086	733.785
366	0.141244	859.889				366	0.121665	713.25				366	0.126965	708.08
367	0.140725	842.398				367	0.126311	705.644				367	0.128621	751.079
368	0.140201	807.979				368	0.125583	733.125				368	0.129217	747.465
369	0.139831	829.425				369	0.12505	752.622				369	0.128521	791.364
370	0.140991	805.712				370	0.126681	705.675				370	0.127227	719.73
371	0.14119	827.587				371	0.125675	744.638				371	0.127574	734.03
372	0.138869	786.843				372	0.126221	768.374				372	0.129586	742.978
373	0.141477	819.515				373	0.128121	734.752				373	0.130165	756.282
374	0.139981	804.933				374	0.127159	764.839				374	0.13046	770.476
375	0.13845	792.483				375	0.128094	746.799				375	0.130563	752.51
376	0.13702	814.575				376	0.127218	737.503				376	0.130149	721.559
377	0.134984	835.787				377	0.126651	731.662				377	0.129868	723.575
378	0.128799	751.725				378	0.127423	735.392				378	0.126717	711.529
379	0.128976	688.188				379	0.126755	736.988				379	0.130787	740.683
380	0.136768	775.481				380	0.126918	766.338				380	0.130373	772.266
381	0.137521	775.663				381	0.125285	745.021				381	0.130074	773.024
382	0.136944	817.715				382	0.126001	707.886				382	0.128086	748.972
383	0.13446	783.208				383	0.126207	723.719				383	0.123322	695.917
384	0.13334	767.759				384	0.126024	732.652				384	0.126386	721.897
385	0.135953	797.311				385	0.124991	743.545				385	0.130863	737.245
386	0.135844	769.105				386	0.125791	746.277				386	0.127893	754.384
387	0.134967	813.786				387	0.124611	713.584				387	0.126709	751.99
388	0.133757	823.978				388	0.123844	750.77				388	0.127481	763.034
389	0.132582	790.338				389	0.123935	713.567				389	0.128604	736.028
390	0.133881	769.134				390	0.126068	711.913				390	0.130802	747.025
391	0.133631	773.465				391	0.125969	768.605				391	0.130213	762.186
392	0.135234	781.979				392	0.124932	724.185				392	0.128626	762.502
393	0.132308	803.049				393	0.121774	693.916				393	0.129421	753.204
394	0.13218	756.309				394	0.121182	679.04				394	0.12959	779.687
395	0.130872	809.191				395	0.124594	725.835				395	0.126214	761.738
396	0.134366	756.379				396	0.121512	722.153				396	0.129213	754.268
397	0.134286	779.427				397	0.118365	683.831				397	0.125767	778.985
398	0.133568	796.217				398	0.117586	684.888				398	0.128738	737.408
399	0.132934	764.577				399	0.123635	723.699				399	0.124705	752.18
400	0.134556	782.518				400	0.122401	727.194				400	0.124294	700.7
401	0.133051	761.561				401	0.120809	677.403				401	0.122715	736.613
402	0.131724	781.646				402	0.122094	691.382				402	0.117515	718.938
403	0.135492	784.089				403	0.126091	737.146				403	0.111566	629.302
404	0.136059	777.46				404	0.12599	722.892				404	0.109925	666.973
405	0.137828	777.584				405	0.123521	726.873				405	0.115444	655.488
406	0.1369	830.774				406	0.122051	707.368				406	0.116174	637.337
407	0.134571	767.238				407	0.121993	688.711				407	0.114029	650.63
408	0.137286	796.591				408	0.122662	706.782				408	0.12694	650.07
409	0.13558	798.686				409	0.123187	725.827				409	0.128063	771.238
410	0.138079	745.577				410	0.122686	694.063				410	0.127992	752.841
411	0.137101	840.449				411	0.121186	682.559				411	0.127446	757.708
412	0.138983	820.435				412	0.123457	683.424				412	0.127643	737.497
413	0.137324	818.527				413	0.122323	716.848				413	0.124578	745.489
414	0.138274	794.811				414	0.119196	715.678				414	0.127537	752.519
415	0.13667	778.514				415	0.115484	689.853				415	0.128567	739.645
416	0.137637	760.679				416	0.119537	676.58				416	0.129958	743.917
417	0.138041	810.641				417	0.118735	668.897				417	0.129435	766.4
418	0.139956	828.296				418	0.113096	663.082				418	0.13008	786.015
419	0.1388	835.58				419	0.112481	667.808				419	0.127116	743
420	0.133232	800.95				420	0.10807	621.025				420	0.125154	736.176
421	0.132755	752.256				421	0.11484	614.154				421	0.121466	696.932
422	0.131866	775.222				422	0.115149	670.24				422	0.125856	734.99
423	0.134898	770.904				423	0.111781	648.818				423	0.124952	740.961
424	0.132797	830.211				424	0.114768	619.967				424	0.124861	695.119
425	0.129989	769.265				425	0.119244	692.108				425	0.129226	703.917
426	0.130444	763.358				426	0.122463	701.086				426	0.131356	726.955
427	0.125787	750.114				427	0.124177	678.87				427	0.130694	761.974
428	0.126595	761.057				428	0.125781	689.938				428	0.130705	754.531
429	0.124114	685.707				429	0.125139	768.969				429	0.130366	737.283
430	0.126875	701.282				430	0.125287	755.834				430	0.129752	802.287
431	0.127929	733.61				431	0.124513	732.109				431	0.131045	758.87
432	0.13402	824.395				432	0.125175	703.676				432	0.130265	766.671
433	0.132205	760.544				433	0.122343	705.309				433	0.128736	740.068
434	0.130269	741.842				434	0.120796	684.816				434	0.127	725.425
435	0.134618	763.632				435	0.123827	673.972				435	0.126798	759.909
436	0.13499	856.432				436	0.124186	726.367				436	0.129919	760.071
437	0.132379	782.942				437	0.124268	711.528				437	0.124469	766.163
438	0.132739	727.808				438	0.124625	725.696				438	0.125731	722.266
439	0.132333	806.277				439	0.12344	699.254				439	0.128473	781.701
440	0.134941	730.819				440	0.123117	687.33				440	0.124478	761.366
441	0.133737	793.369				441	0.123811	685.739				441	0.130777	784.73
442	0.134027	805.408				442	0.123715	738.105				442	0.128758	759.667
443	0.134619	771.078				443	0.124392	726.476				443	0.130639	737.268
444	0.132964	821.763				444	0.124071	736.638				444	0.131297	753.939
445	0.131581	829.072				445	0.12513	732.185				445	0.129082	742.579
446	0.130552	789.908				446	0.124885	711.765				446	0.128889	711.684
447	0.128231	747.024				447	0.123364	767.921				447	0.129149	778.309
448	0.130402	743.181				448	0.114668	721.193				448	0.127974	758.994
449	0.132293	763.999				449	0.119331	673.619				449	0.122205	761.215
450	0.130143	815.472				450	0.123413	654.32				450	0.129156	744.644
451	0.133176	763.075				451	0.120442	717.105				451	0.129972	742.219
452	0.132211	807.502				452	0.123487	802.6				452	0.129107	746.637
453	0.131665	788.925				453	0.122828	741.959				453	0.123836	734.8
454	0.130972	770.722				454	0.124963	739.94				454	0.128112	774.212
455	0.130954	729.211				455	0.124155	737.835				455	0.130594	758.436
456	0.133222	775.933				456	0.120785	721.789				456	0.129848	727.888
457	0.131812	798.905				457	0.122421	699.999				457	0.131077	770.291
458	0.130863	764.789				458	0.121336	720.642				458	0.131056	745.766
459	0.129811	778.712				459	0.124221	728.963				459	0.130374	784.696
460	0.133355	748.987				460	0.125184	695.964				460	0.126697	773.388
461	0.13256	753.495				461	0.124363	695.154				461	0.129194	750.99
462	0.131305	717.243				462	0.123348	688.539				462	0.126657	747.21
463	0.128734	815.002				463	0.123542	731.495				463	0.12638	705.715
464	0.133531	787.263				464	0.121537	704.407				464	0.129127	792.625
465	0.133426	797.195				465	0.125359	713.185				465	0.129137	743.036
466	0.132618	750.954				466	0.125496	724.194				466	0.13073	817.41
467	0.133163	756.299				467	0.124921	721.65				467	0.12918	741.422
468	0.132991	753.332				468	0.124785	706.866				468	0.127932	738.548
469	0.132464	795.259				469	0.124772	753.878				469	0.130254	719.473
470	0.130259	799.941				470	0.124991	773.99				470	0.12941	754.595
471	0.129847	776.303				471	0.123962	719.262				471	0.128983	759.139
472	0.132752	750.293				472	0.121529	719.138				472	0.13065	730.155
473	0.133997	761.179				473	0.118479	709.054				473	0.128221	720.149
474	0.132706	810.297				474	0.119888	691.114				474	0.127033	772.802
475	0.133657	792.883				475	0.113516	694.399				475	0.125828	750.069
476	0.132378	756.716				476	0.1145	652.27				476	0.130581	741.871
477	0.130102	737.858				477	0.12301	666.424				477	0.129222	777.18
478	0.131806	764.983				478	0.122742	703.985				478	0.128159	732.026
479	0.132769	752.543				479	0.12543	705.341				479	0.130744	762.754
480	0.131482	766.775				480	0.124335	743.73				480	0.127127	787.886
481	0.129527	768.192				481	0.122856	731.049				481	0.129803	753.619
482	0.133331	709.56				482	0.122991	698.444				482	0.132559	782.877
483	0.131537	784.276				483	0.124152	727.016				483	0.131765	774.452
484	0.131133	756.334				484	0.124861	695.129				484	0.130486	767.213
485	0.133711	776.914				485	0.121367	764.905				485	0.129025	772.108
486	0.132098	792.347				486	0.123972	674.211				486	0.124784	777.09
487	0.133153	785.234				487	0.125878	696.198				487	0.127228	735.232
488	0.13307	775.547				488	0.124359	706.235				488	0.129228	739.678
489	0.130856	743.775				489	0.125866	724.153				489	0.130635	711.22
490	0.130242	735.477				490	0.125887	726.465				490	0.131636	751.532
491	0.129497	765.945				491	0.124295	732.236				491	0.13109	743.758
492	0.124854	750.689				492	0.126321	742.905				492	0.130512	839.296
493	0.125522	761.423				493	0.126333	708.485				493	0.129004	763.269
494	0.121309	689.349				494	0.12618	726.151				494	0.131168	757.282
495	0.124571	762.769				495	0.126053	712.621				495	0.13056	727.65
496	0.128982	691.085				496	0.12565	768.994				496	0.12718	784.162
497	0.129692	738.235				497	0.124351	731.126				497	0.129148	746.649
498	0.130504	751.159				498	0.122129	704.922				498	0.130211	721.238
499	0.132851	773.305				499	0.125042	735.475				499	0.130968	749.248
500	0.131763	794.711				500	0.12291	707.641				500	0.130539	744.028
501	0.132774	761.762				501	0.124045	698.787				501	0.128944	742.461
502	0.132404	777.226				502	0.125295	716.177				502	0.129379	753.933
503	0.133175	735.527				503	0.124228	740.003				503	0.126703	748.506
504	0.132238	807.233				504	0.122614	703.86				504	0.131035	755.217
505	0.13185	755.364				505	0.116541	705.395				505	0.130566	750.639
506	0.128004	778.596				506	0.118128	688.287				506	0.130129	769.844
507	0.127986	746.295				507	0.121329	668.447				507	0.128928	743.4
508	0.129812	759.917				508	0.12548	752.912				508	0.129881	733.798
509	0.13218	717.34				509	0.123884	744.046				509	0.130209	754.37
510	0.131765	765.75				510	0.124894	709.717				510	0.127635	752.461
511	0.131604	807.339				511	0.123213	722.967				511	0.128356	729.253
512	0.131169	781.138				512	0.124651	699.046				512	0.127018	773.067
513	0.131404	785.85				513	0.121546	746.864				513	0.12814	729.583
514	0.131171	754.011				514	0.125872	738.926				514	0.130071	759.054
515	0.130012	741.921				515	0.123766	742.056				515	0.129187	728.975
516	0.128397	773.379				516	0.119634	686.904				516	0.128392	743.895
517	0.129765	748.575				517	0.115956	692.761				517	0.125238	724.948
518	0.131737	754.539				518	0.118542	660.615				518	0.129161	719.933
519	0.129064	777.193				519	0.119838	694.978				519	0.128475	764.493
520	0.128835	747.348				520	0.12025	696.724				520	0.124708	744.023
521	0.131872	746.708				521	0.118032	666.092				521	0.121991	686.162
522	0.132293	772.937				522	0.121055	710.361				522	0.1256	679.961
523	0.131567	780.923				523	0.120413	715.117				523	0.128131	718.815
524	0.128696	741.002				524	0.120737	660.518				524	0.128743	780.375
525	0.12878	717.502				525	0.124296	708.477				525	0.13	725.871
526	0.132144	748.12				526	0.125113	706.466				526	0.129988	751.693
527	0.130853	765.582				527	0.125777	748.879				527	0.127977	769.274
528	0.130703	774.155				528	0.126029	735.888				528	0.129722	732.181
529	0.130833	749.067				529	0.126242	710.839				529	0.126107	728.518
530	0.131678	749.775				530	0.125912	701.667				530	0.129521	727.434
531	0.131028	745.586				531	0.126548	707.883				531	0.126689	741.476
532	0.131356	764.396				532	0.125125	744.559				532	0.128541	741.15
533	0.130945	785.12				533	0.125746	713.876				533	0.128863	725.582
534	0.128731	800.212				534	0.126704	739.704				534	0.12906	750.39
535	0.131334	754.483				535	0.12577	762.371				535	0.126721	718.641
536	0.130706	754.579				536	0.126339	721.414				536	0.124585	727.497
537	0.127841	749.167				537	0.125942	750.123				537	0.127541	750.847
538	0.129171	735.155				538	0.125549	730.479				538	0.127474	721.55
539	0.126349	805.892				539	0.12589	739.404				539	0.127296	741.568
540	0.127832	778.889				540	0.126609	695.945				540	0.128173	766.634
541	0.127945	724.452				541	0.124529	717.359				541	0.126104	772.296
542	0.125369	723.917				542	0.12462	734.246				542	0.126493	717.06
543	0.129822	742.153				543	0.128322	730.982				543	0.128947	718.524
544	0.131719	788.021				544	0.130363	761.248				544	0.130301	755.696
545	0.131261	797.839				545	0.129813	765.505				545	0.130527	807.284
546	0.130821	764.588				546	0.126785	731.494				546	0.128527	798.422
547	0.129053	742.424				547	0.126875	733.28				547	0.129457	748.553
548	0.129101	778.805				548	0.127754	700.042				548	0.129849	752.345
549	0.129719	783.802				549	0.122573	729.531				549	0.130109	722.265
550	0.128644	748.125				550	0.12588	690.649				550	0.130615	744.477
551	0.126457	726.993				551	0.122131	706.208				551	0.129399	791.977
552	0.129438	731.348				552	0.130951	737.022				552	0.130121	737.111
553	0.12787	740.85				553	0.133624	798.186				553	0.130201	771.487
554	0.127981	733.755				554	0.133509	755.632				554	0.129793	729.774
555	0.125675	756.993				555	0.132665	796.93				555	0.130033	760.172
556	0.122963	684.456				556	0.134781	765.03				556	0.128287	780.379
557	0.130754	691.99				557	0.135064	812.672				557	0.125835	793.559
558	0.131815	762.819				558	0.134409	804.736				558	0.127615	725.807
559	0.129446	759.112				559	0.134198	760.992				559	0.125386	723.413
560	0.128389	706.189				560	0.133901	746.339				560	0.125424	704.273
561	0.128885	743.611				561	0.133215	763.334				561	0.122461	698.85
562	0.13196	780.164				562	0.131175	800.692				562	0.125081	706.526
563	0.131634	768.564				563	0.132592	749.091				563	0.124093	767.459
564	0.128431	767.688				564	0.133976	744.452				564	0.12526	702.677
565	0.130392	746.996				565	0.13358	781.366				565	0.124789	730.624
566	0.132699	842.992				566	0.132283	771.301				566	0.124518	749.076
567	0.132301	780.766				567	0.128132	756.862				567	0.120828	730.121
568	0.131052	791.236				568	0.133367	756.137				568	0.125883	740.068
569	0.132233	770.495				569	0.13327	810.856				569	0.122091	757.667
570	0.132501	748.442				570	0.132532	804.197				570	0.125768	728.844
571	0.131475	803.629				571	0.130143	755.826				571	0.124905	723.922
572	0.132235	740.762				572	0.1316	764.867				572	0.120385	700.29
573	0.132114	775.241				573	0.130804	796.65				573	0.116656	677.764
574	0.132792	756.119				574	0.130641	710.625				574	0.116615	637.788
575	0.131691	748.306				575	0.130136	728.872				575	0.122484	693.088
576	0.12915	783.606				576	0.131004	764.988				576	0.125722	742.018
577	0.13125	770.052				577	0.130029	780.313				577	0.125501	716.63
578	0.129208	787.748				578	0.128561	767.865				578	0.124209	712.56
579	0.130994	806.558				579	0.130363	743.304				579	0.124269	692.887
580	0.13127	768.012				580	0.127456	779.24				580	0.124326	712.323
581	0.132522	751.714				581	0.130418	721.387				581	0.125246	695.452
582	0.130321	814.623				582	0.131208	744.474				582	0.122567	713.058
583	0.132395	768.844				583	0.131292	804.054				583	0.124542	700.747
584	0.130616	780.097				584	0.131496	773.537				584	0.121322	705.72
585	0.130682	760.749				585	0.131723	782.514				585	0.122097	691.339
586	0.133034	767.61				586	0.132111	751.552				586	0.119053	719.988
587	0.130983	804.24				587	0.131606	753.253				587	0.116456	695.414
588	0.130928	754.432				588	0.132047	762.152				588	0.116255	649.883
589	0.127023	762.32				589	0.131613	770.223				589	0.117354	698.237
590	0.127014	705.521				590	0.131199	766.905				590	0.117424	697.275
591	0.128864	722.91				591	0.13189	781.618				591	0.121286	699.188
592	0.130561	737.989				592	0.131694	777.605				592	0.123085	697.891
593	0.129945	762.572				593	0.129861	773.187				593	0.121217	736.681
594	0.130907	743.378				594	0.131453	786.942				594	0.11925	729.696
595	0.133056	755.662				595	0.129471	776.544				595	0.119647	700.55
596	0.132079	755.469				596	0.131445	755.619				596	0.119957	691.642
597	0.130967	769.438				597	0.131067	736.592				597	0.116744	686.808
598	0.13359	767.729				598	0.128472	738.325				598	0.115465	670.709
599	0.130983	800.049				599	0.126807	758.213				599	0.122054	649.62
600	0.133521	791.198				600	0.124849	743.692				600	0.122331	716.779
601	0.133681	766.323				601	0.120981	721.011				601	0.121691	760.215
602	0.132538	794.457				602	0.123756	727.697				602	0.123293	705.513
603	0.133699	776.902				603	0.128177	753.088				603	0.125304	694.103
604	0.133471	749.124				604	0.126456	742.267				604	0.123318	708.736
605	0.132744	799.667				605	0.131188	729.076				605	0.121568	724.525
606	0.132906	759.7				606	0.130625	774.909				606	0.1255	759.545
607	0.133024	751.084				607	0.12971	771.753				607	0.12614	729.401
608	0.134169	781.028				608	0.128696	768.075				608	0.124579	735.503
609	0.134464	767.921				609	0.130822	751.864				609	0.125121	719.058
610	0.133893	778.364				610	0.132452	761.882				610	0.125409	743.517
611	0.133064	794.587				611	0.132394	776.68				611	0.120867	745.507
612	0.132457	745.921				612	0.132464	789.327				612	0.117794	696.33
613	0.130638	745.836				613	0.131677	813.705				613	0.109997	633.411
614	0.130324	772.376				614	0.130509	783.088				614	0.117376	660.236
615	0.128698	774.154				615	0.131036	797.578				615	0.118526	729.137
616	0.131284	766.398				616	0.129833	747.005				616	0.12235	708.545
617	0.131531	750.763				617	0.131153	797.334				617	0.124595	753.936
618	0.133027	817.759				618	0.126202	752.992				618	0.128091	699.081
619	0.134405	772.007				619	0.125148	741.236				619	0.127747	705.977
620	0.135191	815.776				620	0.124618	724.544				620	0.127144	795.336
621	0.135348	789.128				621	0.12098	701.418				621	0.124633	733.156
622	0.135616	783.939				622	0.116244	679.842				622	0.123545	672.545
623	0.134764	808.477				623	0.118016	688.59				623	0.126066	713.954
624	0.134707	794.882				624	0.124678	730.407				624	0.125765	713.693
625	0.134101	808.639				625	0.120471	715.724				625	0.128345	763.28
626	0.133278	774.305				626	0.123183	710.018				626	0.129017	725.791
627	0.133954	781.382				627	0.123251	702.853				627	0.127277	814.152
628	0.132399	750.492				628	0.119633	758.288				628	0.129552	720.717
629	0.135977	788.561				629	0.115442	660.467				629	0.128248	739.162
630	0.137936	778.402				630	0.118283	686.258				630	0.125851	750.121
631	0.136334	801.494				631	0.118963	667.515				631	0.123116	810.266
632	0.139678	818.137				632	0.121332	696.587				632	0.120376	711.644
633	0.137216	823.02				633	0.130621	702.286				633	0.123651	713.828
634	0.137649	783.42				634	0.132268	755.918				634	0.118836	700.712
635	0.137659	817.15				635	0.131969	730.88				635	0.119547	663.293
636	0.139558	777.4				636	0.132388	781.888				636	0.117858	710.842
637	0.135938	810.225				637	0.130308	777.998				637	0.121712	697.395
638	0.134082	802.8				638	0.131802	792.975				638	0.116785	662.252
639	0.135939	770.764				639	0.129484	747.048				639	0.120814	695.183
640	0.136904	784.708				640	0.129803	742.706				640	0.124369	687.994
641	0.13675	821.629				641	0.129807	763.201				641	0.128597	742.017
642	0.135117	813.057				642	0.131395	774.081				642	0.129308	742.422
643	0.140535	806.616				643	0.128905	750.88				643	0.12521	738.653
644	0.140885	842.236				644	0.128592	726.103				644	0.13111	706.087
645	0.140331	817.199				645	0.130009	730.362				645	0.130339	738.587
646	0.140793	793.154				646	0.129893	797.14				646	0.128729	759.325
647	0.14068	812.699				647	0.129793	778.789				647	0.128215	730.499
648	0.141451	819.363				648	0.129471	769.228				648	0.130714	748.984
649	0.141316	841.001				649	0.12912	771.875				649	0.131174	737.147
650	0.140828	843.694				650	0.128959	755.841				650	0.131476	760.546
651	0.140811	841.954				651	0.129157	761.201				651	0.131275	801.107
652	0.140226	809.11				652	0.127937	758.47				652	0.130459	774.632
653	0.139285	791.443				653	0.12884	734.144				653	0.130451	744.593
654	0.13818	847.063				654	0.127863	739.801				654	0.127916	753.173
655	0.139846	861.001				655	0.128382	757.096				655	0.130091	726.166
656	0.140092	815.372				656	0.12915	779.685				656	0.127352	750.775
657	0.139266	820.555				657	0.129283	761.253				657	0.123277	725.271
658	0.136893	813.222				658	0.128583	736.167				658	0.125524	733.94
659	0.133987	793.319				659	0.128278	786.312				659	0.122193	713.416
660	0.136233	778.15				660	0.127225	732.233				660	0.130558	716.755
661	0.139196	805.074				661	0.129297	732.959				661	0.129256	737.645
662	0.141107	827.112				662	0.127763	738.037				662	0.129471	785.46
663	0.137013	859.29				663	0.1262	731.987				663	0.126644	770.971
664	0.140795	856.643				664	0.125045	738.433				664	0.130706	775.761
665	0.135824	795.287				665	0.125425	743.379				665	0.131232	779.783
666	0.139884	829.204				666	0.125201	690.462				666	0.13065	767.354
667	0.139399	800.454				667	0.124832	687.947				667	0.129521	750.65
668	0.141382	775.615				668	0.127206	738.596				668	0.130861	758.901
669	0.141358	861.356				669	0.127523	750.135				669	0.130787	749.737
670	0.141385	821.973				670	0.1291	766.355				670	0.12635	743.774
671	0.140879	811.186				671	0.12892	750.417				671	0.126686	716.552
672	0.142131	810.432				672	0.128466	732.543				672	0.128817	743.799
673	0.139876	830.384				673	0.128615	735.176				673	0.12954	729.796
674	0.141756	838.527				674	0.128208	723.535				674	0.129378	765.958
675	0.141784	859.138				675	0.12904	773.115				675	0.130837	806.589
676	0.141318	826.931				676	0.127907	754.915				676	0.13109	798.12
677	0.141126	802.252				677	0.127116	757.483				677	0.129141	715.214
678	0.142102	828.214				678	0.126957	731.485				678	0.128711	729.227
679	0.141446	826.093				679	0.123363	722.519				679	0.130073	736.977
680	0.13972	842.082				680	0.124103	713.838				680	0.130741	756.209
681	0.137697	826.765				681	0.123302	719.631				681	0.126315	762.32
682	0.137256	770.408				682	0.122469	706.811				682	0.122622	729.834
683	0.139071	810.172				683	0.122584	710.03				683	0.120232	711.472
684	0.139577	795.326				684	0.121125	697.529				684	0.1135	639.171
685	0.140703	775.118				685	0.122451	723.056				685	0.117064	689.483
686	0.141414	835.68				686	0.122831	706.001				686	0.115486	686.266
687	0.141532	844.511				687	0.12317	685.469				687	0.114729	643.335
688	0.141144	837.71				688	0.12118	734.952				688	0.111674	646.977
689	0.140509	830.519				689	0.122699	681.437				689	0.114351	600.886
690	0.138939	800.466				690	0.121911	719.455				690	0.11738	664.001
691	0.13541	785.406				691	0.119419	682.429				691	0.123802	707.085
692	0.142438	808.668				692	0.118552	636.475				692	0.116534	706.207
693	0.141297	862.277				693	0.12155	702.864				693	0.116704	701.865
694	0.139767	827.039				694	0.120775	703.202				694	0.109175	651.178
695	0.142901	847.577				695	0.119627	669.414				695	0.124521	653.224
696	0.14062	843.59				696	0.121064	692.981				696	0.127524	746.4
697	0.139405	786.489				697	0.119235	700.531				697	0.121449	712.095
698	0.142588	817.521				698	0.119843	699.74				698	0.116458	685.258
699	0.142607	826.989				699	0.121915	680.02				699	0.123729	684.409
700	0.142415	848.757				700	0.12154	718.187				700	0.124366	719.859
701	0.141108	842.348				701	0.119435	710.791				701	0.129643	740.837
702	0.142661	864.809				702	0.118211	659.229				702	0.13055	780.36
703	0.139815	830.646				703	0.119284	696.073				703	0.127709	765.405
704	0.141148	808.629				704	0.121612	672.823				704	0.124491	714.229
705	0.139869	820.612				705	0.120885	676.626				705	0.130929	738.211
706	0.140196	884.997				706	0.120874	681.565				706	0.130302	786.59
707	0.13086	789.322				707	0.117529	690.592				707	0.129708	751.737
708	0.133759	726.375				708	0.115646	678.24				708	0.131136	745.742
709	0.137617	811.008				709	0.120826	684.193				709	0.131013	787.9
710	0.141475	776.703				710	0.12251	691.743				710	0.131236	787.138
711	0.142512	848.284				711	0.122079	726.569				711	0.131005	785.433
712	0.140803	827.625				712	0.122882	693.44				712	0.128404	778.715
713	0.142281	836.799				713	0.12239	738.037				713	0.131121	744.242
714	0.138379	863.065				714	0.120665	695.679				714	0.131304	749.408
715	0.141632	816.327				715	0.121834	720.834				715	0.131028	810.981
716	0.14021	802.726				716	0.120388	717.947				716	0.129054	786.968
717	0.138013	844.925				717	0.118638	732.789				717	0.124591	717.62
718	0.140414	788.596				718	0.118447	700.178				718	0.13041	745.281
719	0.138877	796.679				719	0.118536	671.659				719	0.130478	739.158
720	0.136711	784.829				720	0.115698	670.9				720	0.132096	769.254
721	0.134822	804.569				721	0.117051	695.807				721	0.129837	755.301
722	0.133684	821.646				722	0.116276	650.697				722	0.125143	751.561
723	0.138837	801.775				723	0.113991	678.93				723	0.12322	745.274
724	0.137314	830.105				724	0.106837	654.488				724	0.124125	700.1
725	0.133839	794.583				725	0.107722	627.859				725	0.122377	707.328
726	0.13537	842.493				726	0.107574	604.13				726	0.121657	705.885
727	0.135676	813.2				727	0.107169	589.5				727	0.127797	753.344
728	0.137835	774.357				728	0.111856	653.668				728	0.131966	785.707
729	0.135988	800.567				729	0.118907	649.895				729	0.128157	768.782
730	0.135799	807.912				730	0.119111	683.076				730	0.127507	724.437
731	0.137028	835.663				731	0.117316	681.784				731	0.126335	768.32
732	0.135163	834.143				732	0.121106	726.165				732	0.126665	748.167
733	0.132557	761.6				733	0.123021	707.908				733	0.127946	701.961
734	0.131285	735.912				734	0.122313	706.596				734	0.125653	732.175
735	0.128686	748.796				735	0.122372	707.561				735	0.122287	728.572
736	0.127288	811.647				736	0.117173	721.96				736	0.128814	725.138
737	0.129224	742.742				737	0.117164	667.937				737	0.131059	797.618
738	0.132358	789.728				738	0.121459	625.55				738	0.129864	753.232
739	0.132412	772.564				739	0.120615	693.757				739	0.131017	732.387
740	0.130561	816.862				740	0.124032	694.096				740	0.130566	764.789
741	0.128465	788.027				741	0.124135	718.301				741	0.131064	763.656
742	0.129157	771.642				742	0.126612	701.316				742	0.1296	739.014
743	0.131564	742.392				743	0.125593	750.302				743	0.131157	750.918
744	0.135159	794.745				744	0.126549	707.787				744	0.130824	764.77
745	0.136619	806.804				745	0.12551	717.292				745	0.127073	750.505
746	0.136885	775.573				746	0.126622	719.482				746	0.125535	709.938
747	0.136497	766.557				747	0.127174	732.302				747	0.129261	725.171
748	0.140027	801.379				748	0.124421	720.612				748	0.129426	734.541
749	0.139658	835.88				749	0.12494	720.138				749	0.130128	765.31
750	0.139398	828.636				750	0.127128	739.039				750	0.128673	789.468
751	0.138276	784.977				751	0.126789	754.869				751	0.126797	739.03
752	0.137803	772.588				752	0.126116	741.701				752	0.127918	751.893
753	0.138751	751.53				753	0.124443	759.448				753	0.131249	725.352
754	0.139826	838.821				754	0.124815	736.444				754	0.131081	790.153
755	0.138038	893.458				755	0.125958	746.416				755	0.131187	793.617
756	0.133793	788.628				756	0.125395	729.113				756	0.130431	743.512
757	0.132892	755.432				757	0.122047	707.121				757	0.13084	760.13
758	0.134193	747.972				758	0.121248	715.003				758	0.129348	755.165
759	0.131392	811.367				759	0.121491	678.26				759	0.128467	723.245
760	0.132431	784.237				760	0.119952	670.494				760	0.131155	760.372
761	0.133044	755.384				761	0.118487	691.138				761	0.130461	737.207
762	0.132428	809.662				762	0.117847	708.705				762	0.129273	742.279
763	0.133828	792.416				763	0.120906	720.153				763	0.129681	760.887
764	0.133649	754.988				764	0.119943	717.087				764	0.131247	758.433
765	0.134346	774.128				765	0.123197	695.269				765	0.130365	724.948
766	0.13134	747.013				766	0.123288	697.973				766	0.129077	758.953
767	0.123708	767.363				767	0.121624	705.185				767	0.126137	750.068
768	0.127159	721.736				768	0.11981	702.12				768	0.12715	725.558
769	0.11901	711.693				769	0.115977	678.714				769	0.129472	739.089
770	0.114575	681.857				770	0.109053	663.351				770	0.130716	718.509
771	0.112302	674.445				771	0.112161	642.036				771	0.130718	723.445
772	0.110835	668.267				772	0.11336	653.807				772	0.130671	773.976
773	0.105275	598.274				773	0.122863	683.84				773	0.129072	786.109
774	0.09686	589.391				774	0.129791	730.061				774	0.127241	769.724
775	0.100283	572.487				775	0.129801	730.261				775	0.130026	757.117
776	0.0912683	539.028				776	0.13007	806.694				776	0.129707	737.237
777	0.076088	432.81				777	0.129088	732.22				777	0.128443	771.036
778	0.0770981	384.408				778	0.130189	796.705				778	0.128612	738.794
779	0.0779399	405.062				779	0.13036	777.416				779	0.128209	769.027
780	0.0843109	452.131				780	0.130867	778.613				780	0.12925	697.316
781	0.0744388	419.713				781	0.130847	757.506				781	0.129034	741.816
782	0.0695885	391.16				782	0.130769	724.411				782	0.130789	751.448
783	0.0660173	371.733				783	0.130707	783.431				783	0.13129	718.412
784	0.0642668	360.587				784	0.130995	774.181				784	0.130832	787.566
785	0.0638562	364.211				785	0.131005	750.151				785	0.130622	782.735
786	0.0601832	328.652				786	0.130449	728.217				786	0.131096	744.244
787	0.0558668	334.955				787	0.130357	763.81				787	0.129186	752.87
788	0.0544508	295.724				788	0.126188	818.878				788	0.131226	765.617
789	0.059889	285.939				789	0.126472	711.86				789	0.131332	780.377
790	0.056046	315.343				790	0.12258	766.434				790	0.130699	836.8
791	0.0546845	304.513				791	0.129665	745.92				791	0.12763	752.371
792	0.05878	334.364				792	0.129094	753.239				792	0.129712	733.483
793	0.0573474	298.724				793	0.129411	745.654				793	0.129158	715.482
794	0.0578932	319.298				794	0.12913	779.789				794	0.124283	773.633
795	0.0539338	299.118				795	0.131182	737.669				795	0.122117	707.112
796	0.0629514	308.549				796	0.131414	750.219				796	0.127459	710.923
797	0.0716255	361.012				797	0.130477	788.277				797	0.124992	721.95
798	0.0699024	364.37				798	0.131044	766.931				798	0.130993	713.841
799	0.0608366	347.093				799	0.129078	762.662				799	0.129025	780.37
800	0.0547554	296.575				800	0.12988	787.787				800	0.129006	783.51
801	0.0625987	299.186				801	0.129414	730.61				801	0.126829	731.547
802	0.0698927	358				802	0.130561	760.587				802	0.124878	718.369
803	0.0669198	398.005				803	0.131238	784.481				803	0.122812	740.045
804	0.0656492	359.735				804	0.129443	758.81				804	0.127034	767.258
805	0.0524164	310.909				805	0.129505	770.167				805	0.121229	725.974
806	0.0544483	283.125				806	0.131075	752.53				806	0.121374	722.18
807	0.0552442	310.957				807	0.129837	789.766				807	0.120982	702.764
808	0.0476839	285.922				808	0.13247	734.596				808	0.113064	699.631
809	0.0457539	244.477				809	0.130253	788.426				809	0.119532	668.255
810	0.0635507	314.526				810	0.12928	743.134				810	0.12936	700.149
811	0.0616353	368.985				811	0.129552	758.165				811	0.131296	755.702
812	0.0625465	343.615				812	0.129338	752.851				812	0.129129	745.306
813	0.0572653	330.867				813	0.126273	763.254				813	0.131537	727.451
814	0.0584669	295.541				814	0.128954	700.635				814	0.130587	822.608
815	0.0597198	308.416				815	0.129064	745.568				815	0.130886	760.221
816	0.0559515	315.688				816	0.127876	750.628				816	0.130236	770.558
817	0.0644679	315.709				817	0.126928	712.96				817	0.128279	746.973
818	0.0623454	334.215				818	0.12435	705.729				818	0.129201	779.9
819	0.0626632	330.794				819	0.124805	700.379				819	0.128789	768.806
820	0.0645045	338.943				820	0.122013	723.628				820	0.124067	754.775
821	0.0579996	325.909				821	0.125731	692.316				821	0.116434	707.51
822	0.0574426	287.926				822	0.123116	728.058				822	0.116013	686.427
823	0.0682634	309.318				823	0.124413	710.898				823	0.114523	654.049
824	0.0681126	360.52				824	0.123401	696.927				824	0.122926	703.821
825	0.062653	395.416				825	0.125087	730.919				825	0.128096	724.164
826	0.0601596	355.373				826	0.12767	754.059				826	0.130885	747.419
827	0.0638736	347.725				827	0.128992	769.739				827	0.127658	709.193
828	0.0648467	324.96				828	0.129355	747.118				828	0.12669	728.121
829	0.0649384	360.006				829	0.130548	752.283				829	0.130827	725.02
830	0.0661035	336.363				830	0.127784	772.082				830	0.130878	769.426
831	0.0667379	369.11				831	0.128458	724.808				831	0.130443	815.509
832	0.0684399	336.272				832	0.129465	755.259				832	0.126548	769.457
833	0.0637507	363.845				833	0.131095	786.858				833	0.127732	751.358
834	0.064682	349.671				834	0.13049	738.538				834	0.130459	728.271
835	0.0644562	329.629				835	0.130889	839.995				835	0.130762	768.794
836	0.0694014	367.399				836	0.128322	736.939				836	0.130188	783.509
837	0.0662425	390.5				837	0.130837	728.654				837	0.130898	757.332
838	0.069565	404.501				838	0.129479	738.645				838	0.130957	764.752
839	0.0640452	378.281				839	0.131128	735.579				839	0.129873	743.507
840	0.0682533	335.758				840	0.131399	764.448				840	0.131187	741.251
841	0.0688811	374.036				841	0.129146	802.19				841	0.131145	799.485
842	0.066679	371.043				842	0.12675	727.204				842	0.130576	809.958
843	0.0662991	376.541				843	0.12541	733.642				843	0.1282	757.393
844	0.0576855	324.924				844	0.129399	699.673				844	0.130073	720.405
845	0.0563577	290.854				845	0.125274	764.664				845	0.12805	738.051
846	0.0542634	298.382				846	0.12497	712.422				846	0.124979	787.326
847	0.0473649	292.695				847	0.128281	736.769				847	0.131373	746.524
848	0.0469676	248.403				848	0.130133	745.321				848	0.131473	756.995
849	0.0448912	229.251				849	0.129053	748.724				849	0.128875	734.779
850	0.0469861	268.119				850	0.126887	764.015				850	0.13014	764.078
851	0.0501556	247.373				851	0.127905	705.651				851	0.130184	750.916
852	0.051117	276.754				852	0.131122	740.064				852	0.128157	805.532
853	0.0572374	322.61				853	0.129656	745.096				853	0.123638	744.297
854	0.0535004	302.568				854	0.129338	771.131				854	0.124062	725.879
855	0.0651101	311.55				855	0.128312	748.239				855	0.128926	749.649
856	0.0642619	384.005				856	0.128813	766.72				856	0.129289	736.748
857	0.0669824	384.373				857	0.128917	742.61				857	0.125629	764.479
858	0.0658671	352.393				858	0.130727	757.753				858	0.128096	773.56
859	0.0644283	340.43				859	0.129875	749.936				859	0.130118	736.705
860	0.0585249	342.972				860	0.128543	719.094				860	0.130467	774.51
861	0.065574	339.051				861	0.127959	780.359				861	0.130924	740.204
862	0.0689099	369.357				862	0.130693	734.072				862	0.132221	754.259
863	0.0630769	369.821				863	0.129143	785.53				863	0.130157	785.701
864	0.0770311	398.642				864	0.125463	754.019				864	0.127611	771.597
865	0.0803049	424.772				865	0.128759	725.674				865	0.128692	768.612
866	0.081176	470.357				866	0.129564	798.324				866	0.127232	688.826
867	0.0714439	456.652				867	0.127328	765.278				867	0.130231	761.921
868	0.0740738	427.421				868	0.126724	770.275				868	0.131208	752.147
869	0.0719856	423.877				869	0.130001	700.015				869	0.130957	740.585
870	0.0733203	391.418				870	0.131486	773.058				870	0.129643	812.569
871	0.0702718	370.595				871	0.131427	777.511				871	0.129117	761.387
872	0.07389	392.281				872	0.131099	814.41				872	0.127073	750.165
873	0.0768444	438.775				873	0.124999	759.736				873	0.130351	772.671
874	0.0853743	475.456				874	0.131676	703.903				874	0.131279	804.561
875	0.0936787	467.384				875	0.128772	747.115				875	0.130849	793.703
876	0.0913581	505.888				876	0.130632	762.409				876	0.131175	773.371
877	0.0923833	502.588				877	0.132113	757.961				877	0.128568	752.313
878	0.106802	504.635				878	0.131626	789.394				878	0.130485	767.617
879	0.101407	617.476				879	0.132291	745.855				879	0.131087	779.975
880	0.0965926	533.67				880	0.1324	780.472				880	0.130665	775.73
881	0.100324	577.458				881	0.131808	773.474				881	0.128739	749.565
882	0.114608	629.334				882	0.129999	789.675				882	0.128772	788.746
883	0.10888	619.148				883	0.128991	724.96				883	0.129775	753.812
884	0.115748	625.559				884	0.131507	796.494				884	0.126503	720.149
885	0.116017	655.333				885	0.131309	766.339				885	0.130857	758.164
886	0.115867	639.306				886	0.129142	776.879				886	0.128579	788.714
887	0.116996	683.103				887	0.131783	760.331				887	0.125552	727.121
888	0.110021	680.457				888	0.130847	770.305				888	0.129125	770.654
889	0.104233	554.974				889	0.12985	739.155				889	0.127968	755.787
890	0.103545	595.212				890	0.13007	734.641				890	0.127628	755.939
891	0.0915641	568.524				891	0.131967	788.82				891	0.12402	746.613
892	0.0836748	465.938				892	0.131141	766.247				892	0.124913	716.623
893	0.0959385	491.832				893	0.126812	809.271				893	0.128457	749.921
894	0.101082	541.253				894	0.127631	727.017				894	0.130824	778.927
895	0.104621	595.023				895	0.131038	765.462				895	0.129323	760.857
896	0.102405	572.473				896	0.130907	773.17				896	0.130443	738.278
897	0.0985119	594.659				897	0.130915	756.038				897	0.129727	797.169
898	0.0923696	488				898	0.130208	799.44				898	0.127183	761.297
899	0.0969369	492.916				899	0.125034	737.453				899	0.126276	749.623
900	0.0919624	582.951				900	0.125655	714.598				900	0.124859	736.134
901	0.0842914	473.737				901	0.123249	773.897				901	0.129832	775.357
902	0.0833985	436.663				902	0.120627	731.687				902	0.127707	737.498
903	0.079496	437.569				903	0.114555	692.57				903	0.129576	736.548
904	0.0852925	446				904	0.110027	666.3				904	0.128958	755.462
905	0.0867101	468.78				905	0.107459	557.979				905	0.128096	781.921
906	0.0791369	461.867				906	0.102573	576.867				906	0.129425	737.902
907	0.0741304	400.643				907	0.11111	606.952				907	0.128546	767.814
908	0.0685428	396.972				908	0.117516	677.335				908	0.128237	723.903
909	0.062201	368.641				909	0.11832	666.438				909	0.130913	778.747
910	0.060506	322.757				910	0.118913	693.334				910	0.129061	784.95
911	0.0661097	315.49				911	0.119078	696.952				911	0.129434	766.825
912	0.061096	342.061				912	0.127973	690.738				912	0.13068	752.122
913	0.0536805	307.33				913	0.12585	745.151				913	0.129805	761.888
914	0.0508683	311.278				914	0.123977	737.256				914	0.130224	740.221
915	0.0541377	276.033				915	0.125802	731.656				915	0.130844	756.381
916	0.0525088	305.075				916	0.126243	756.971				916	0.131138	791.621
917	0.050821	296.037				917	0.12657	742.702				917	0.130265	761.132
918	0.0439259	246.663				918	0.122386	726.812				918	0.130664	804.787
919	0.0408925	219.23				919	0.123286	689.558				919	0.129421	782.447
920	0.0452931	247.459				920	0.122076	727.591				920	0.128706	733.288
921	0.0441547	234.232				921	0.128245	717.009				921	0.131292	722.118
922	0.0390375	217.943				922	0.123541	767.13				922	0.128375	791.86
923	0.0406348	237.081				923	0.121741	726.838				923	0.125609	778.655
924	0.0376165	221.698				924	0.124761	737.179				924	0.126553	718.807
925	0.0374452	205.498				925	0.123393	754.901				925	0.129581	746.429
926	0.0375225	195.491				926	0.124043	703.204				926	0.128995	741.756
927	0.0499697	219.286				927	0.125026	722.063				927	0.13114	776.298
928	0.0455645	269.668				928	0.121947	707.644				928	0.130888	773.43
929	0.0444172	238.264				929	0.121975	702.648				929	0.129109	745.289
930	0.0421509	237.447				930	0.120894	730.383				930	0.126383	769.671
931	0.0436571	237.011				931	0.124943	741.207				931	0.1278	687.379
932	0.0521631	243.576				932	0.123729	755.163				932	0.130005	727.539
933	0.0618699	290.763				933	0.124386	741.297				933	0.130045	730.807
934	0.0597159	354.911				934	0.125358	731.419				934	0.130815	747.831
935	0.0579456	323.239				935	0.126074	737.971				935	0.129279	804.344
936	0.0575585	314.104				936	0.125498	718.174				936	0.13238	739.675
937	0.0558245	299.741				937	0.125851	707.574				937	0.131385	772.199
938	0.0492757	280.243				938	0.124865	732.893				938	0.129754	752.972
939	0.0444647	248.829				939	0.127002	756.098				939	0.128976	766.877
940	0.0536634	286.263				940	0.124383	771.865				940	0.124231	745.049
941	0.0485241	266.72				941	0.123008	743.803				941	0.128011	722.501
942	0.0464434	265.399				942	0.125428	731.138				942	0.129456	772.872
943	0.0515563	254.167				943	0.12703	731.631				943	0.13009	742.366
944	0.0516741	256.468				944	0.12477	735.293				944	0.123144	745.519
945	0.048963	256.918				945	0.122839	717.345				945	0.120834	719.633
946	0.0512803	264.217				946	0.121631	695.242				946	0.116569	690.283
947	0.0451549	259.51				947	0.1202	699.885				947	0.118362	662.713
948	0.0467073	237.062				948	0.120011	707.294				948	0.121656	698.624
949	0.0443647	268.632				949	0.126775	704.322				949	0.122771	705.892
950	0.0449871	237.915				950	0.126081	723.955				950	0.125711	705.245
951	0.0412599	233.064				951	0.123083	746.278				951	0.124202	718.096
952	0.0401992	230.48				952	0.124731	727.345				952	0.128362	726.197
953	0.0346705	197.81				953	0.124943	709.711				953	0.12913	770.254
954	0.036987	223.81				954	0.127093	700.585				954	0.12988	742.168
955	0.0393381	210.646				955	0.125066	727.211				955	0.129127	758.671
956	0.0352595	219.193				956	0.127105	753.678				956	0.131408	790.442
957	0.0375514	192.138				957	0.12406	735.097				957	0.127999	764.446
958	0.0415253	229.935				958	0.124971	723.209				958	0.129227	732.079
959	0.046658	251.998				959	0.126638	726.143				959	0.130779	719.582
960	0.0496424	234.59				960	0.124372	743.415				960	0.131487	769.744
961	0.0503039	256.133				961	0.126074	739.764				961	0.130575	791.891
962	0.0475208	273.82				962	0.124748	730.527				962	0.131031	784.907
963	0.0410843	242.448				963	0.127325	714.574				963	0.128449	779.195
964	0.0367885	220.994				964	0.127474	715.291				964	0.12585	730.992
965	0.0395779	201.332				965	0.126411	727.825				965	0.130414	727.572
966	0.0389789	211.763				966	0.124902	721.504				966	0.13006	782.75
967	0.0413953	205.981				967	0.123539	718.195				967	0.132336	784.062
968	0.0480741	227.389				968	0.122862	697.355				968	0.132203	757.322
969	0.0514933	272.462				969	0.120722	727.417				969	0.131186	772.91
970	0.0485783	260.968				970	0.123104	703.816				970	0.127149	731.303
971	0.0561646	245.147				971	0.121413	717.605				971	0.128922	748.977
972	0.0619443	340.898				972	0.121583	713.046				972	0.130326	751.924
973	0.0619253	345.307				973	0.122214	692.86				973	0.130239	808.654
974	0.0683915	339.627				974	0.123668	708.34				974	0.128278	771.463
975	0.070486	389.53				975	0.121818	709.389				975	0.126786	747.524
976	0.0679398	385.213				976	0.116871	704.517				976	0.126037	731.463
977	0.0705467	400.733				977	0.114093	686.441				977	0.128497	767.497
978	0.0691877	373.495				978	0.119417	694.356				978	0.129244	725.219
979	0.0753797	418.024				979	0.117716	688.442				979	0.128436	736.971
980	0.0820335	427.673				980	0.121839	657.818				980	0.125908	765.631
981	0.0984306	501.185				981	0.125597	769.728				981	0.126762	738.565
982	0.0978056	551.075				982	0.126745	793.947				982	0.129026	764.407
983	0.105945	589.46				983	0.126497	760.094				983	0.129347	754.144
984	0.117406	632.04				984	0.126767	748.02				984	0.129151	739.288
985	0.11373	662.768				985	0.128563	727.309				985	0.127176	756.221
986	0.123466	695.548				986	0.127687	716.423				986	0.126243	753.713
987	0.120577	714.076				987	0.128258	710.004				987	0.127921	748.973
988	0.122248	708.565				988	0.12813	737.648				988	0.128097	743.047
989	0.123643	686.878				989	0.129787	749.606				989	0.129066	753.597
990	0.126514	714.004				990	0.128141	778.709				990	0.128124	716.233
991	0.126546	726.489				991	0.126783	759.965				991	0.128647	742.238
992	0.12447	764.787				992	0.124179	739.729				992	0.124121	732.713
993	0.133338	736.218				993	0.125538	737.015				993	0.123059	747.465
994	0.132921	781.984				994	0.127079	750.814				994	0.128229	720.329
995	0.132893	785.905				995	0.128354	785.4				995	0.131703	753.488
996	0.133497	771.023				996	0.127663	751.938				996	0.129615	762.516
997	0.133036	749.026				997	0.126128	698.13				997	0.132211	769.344
998	0.133849	815.391				998	0.12733	777.058				998	0.126946	784.567
999	0.131457	782.736				999	0.126398	718.319				999	0.12902	736.434
1000	0.131659	741.053				1000	0.125254	754.851				1000	0.128842	762.816
1001	0.133166	767.794				1001	0.126436	738.297				1001	0.127011	763.719
1002	0.13337	754.868				1002	0.126202	717.528				1002	0.12517	735.75
1003	0.133424	814.771				1003	0.126062	735.85				1003	0.12566	722.77
1004	0.132622	739.636				1004	0.126035	719.797				1004	0.125328	728.397
1005	0.131441	788.772				1005	0.125482	777.684				1005	0.123709	712.687
1006	0.131256	741.652				1006	0.12508	731.44				1006	0.120573	721.689
1007	0.126874	731.864				1007	0.123675	732.385				1007	0.121453	702.802
1008	0.12526	728.18				1008	0.124707	731.323				1008	0.126041	716.731
1009	0.133951	784.218				1009	0.12523	773.832				1009	0.125139	771.412
1010	0.132666	772.021				1010	0.125561	708.604				1010	0.12591	732.344
1011	0.128792	782.821				1011	0.125917	728.392				1011	0.126477	715.114
1012	0.133531	778.234				1012	0.12461	719.974				1012	0.126607	736.141
1013	0.1328	795.44				1013	0.125457	683.678				1013	0.125178	740.909
1014	0.133074	749.524				1014	0.126728	769.482				1014	0.127346	737.488
1015	0.131877	790.308				1015	0.128019	712.228				1015	0.12578	731.427
1016	0.129813	762.14				1016	0.127275	746.866				1016	0.127648	733.317
1017	0.131755	748.152				1017	0.126461	716.387				1017	0.127734	748.911
1018	0.131181	757.069				1018	0.127612	740.16				1018	0.127954	737.765
1019	0.133575	810.119				1019	0.126656	732.643				1019	0.126669	742.661
1020	0.133281	808.175				1020	0.123501	709.427				1020	0.127008	774.448
1021	0.132454	800.44				1021	0.126394	731.589				1021	0.125331	734.858
1022	0.130934	747.961				1022	0.124495	714.444				1022	0.126638	728.263
1023	0.12687	727.915				1023	0.127111	703.963				1023	0.12459	733.911
1024	0.133651	743.347				1024	0.126977	750.543				1024	0.126504	720.054
1025	0.133154	784.131				1025	0.127736	754.613				1025	0.127495	757.63
1026	0.13405	784.209				1026	0.125444	786.401				1026	0.128148	720.583
1027	0.133051	776.411				1027	0.123887	721.082				1027	0.124104	727.495
1028	0.133475	791.717				1028	0.128374	747.269				1028	0.12749	708.432
1029	0.132265	760.195				1029	0.129285	764.254				1029	0.12615	749.413
1030	0.132574	749.438				1030	0.12921	760.695				1030	0.125629	743.754
1031	0.131372	746.86				1031	0.128661	776.421				1031	0.122802	738.409
1032	0.132289	803.906				1032	0.127477	836.212				1032	0.125962	707.629
1033	0.132557	789.527				1033	0.128852	737.9				1033	0.125077	755.359
1034	0.133438	752.247				1034	0.127702	739.109				1034	0.123905	684.552
1035	0.133365	776.57				1035	0.128516	733.612				1035	0.125935	690.36
1036	0.133791	749.254				1036	0.128973	737.12				1036	0.12327	719.698
1037	0.13149	795.661				1037	0.128936	738.318				1037	0.123327	694.298
1038	0.13396	787.878				1038	0.129658	804.593				1038	0.121926	746.425
1039	0.129879	794.718				1039	0.127856	758.174				1039	0.124807	694.81
1040	0.131848	768.226				1040	0.130227	717.821				1040	0.124246	728.209
1041	0.133178	759.829				1041	0.130645	753.759				1041	0.124254	729.825
1042	0.132616	756.419				1042	0.129743	759.136				1042	0.120401	692.021
1043	0.131671	785.087				1043	0.129137	737.531				1043	0.12238	692.92
1044	0.133725	792.339				1044	0.127936	788.23				1044	0.124501	709.97
1045	0.13265	764.898				1045	0.128604	787.875				1045	0.125281	723.746
1046	0.128471	777.071				1046	0.127633	741.537				1046	0.125206	715.305
1047	0.13327	744.105				1047	0.127125	763.958				1047	0.125603	722.415
1048	0.134091	846.245				1048	0.128578	724.783				1048	0.124991	703.046
1049	0.133973	809.621				1049	0.126997	721.958				1049	0.125076	743.906
1050	0.131533	807.758				1050	0.130851	711.29				1050	0.125506	731.176
1051	0.134234	747.086				1051	0.128708	753.615				1051	0.124559	768.726
1052	0.134205	758.477				1052	0.130625	743.578				1052	0.125224	729.679
1053	0.134394	779.991				1053	0.128249	802.597				1053	0.126323	762.351
1054	0.133385	810.192				1054	0.131496	712.498				1054	0.126074	714.895
1055	0.134308	799.277				1055	0.129629	749.103				1055	0.124915	744.175
1056	0.130552	779.217				1056	0.131626	747.565				1056	0.121357	704.011
1057	0.132223	759.825				1057	0.133761	755.122				1057	0.122138	714.952
1058	0.132137	779.969				1058	0.13113	773.595				1058	0.123692	744.741
1059	0.13071	760.532				1059	0.130007	776.785				1059	0.126199	693.298
1060	0.132263	787.632				1060	0.131062	760.522				1060	0.124831	741.809
1061	0.132016	807.618				1061	0.128799	766.322				1061	0.126133	747.174
1062	0.127329	739.107				1062	0.130827	774.04				1062	0.125172	712.606
1063	0.129386	766.63				1063	0.130053	823.578				1063	0.127171	769.847
1064	0.132396	736.161				1064	0.130174	774.021				1064	0.124998	743.015
1065	0.13305	770.691				1065	0.131789	756.055				1065	0.122948	698.327
1066	0.133306	823.165				1066	0.134526	766.727				1066	0.119162	703.348
1067	0.132005	785.931				1067	0.135263	782.222				1067	0.116022	711.15
1068	0.132509	775.235				1068	0.13478	797.663				1068	0.114905	684.406
1069	0.133117	757.382				1069	0.133874	751.682				1069	0.111019	622.756
1070	0.131022	746.289				1070	0.133581	757.276				1070	0.112148	636.813
1071	0.131461	825.893				1071	0.132206	801.132				1071	0.109097	701.018
1072	0.133368	786.178				1072	0.133048	809.302				1072	0.106808	622.925
1073	0.131285	763.497				1073	0.130815	771.115				1073	0.107542	585.355
1074	0.133442	738.476				1074	0.133014	762.547				1074	0.112557	633.691
1075	0.133728	781.533				1075	0.133099	796.171				1075	0.11502	659.364
1076	0.132269	752.842				1076	0.13075	749.256				1076	0.119402	653.062
1077	0.131482	812.796				1077	0.129469	745.054				1077	0.118149	682.548
1078	0.132212	755.557				1078	0.127562	720.449				1078	0.119631	705.191
1079	0.132909	771.606				1079	0.131574	738.25				1079	0.12273	688.577
1080	0.132852	762.304				1080	0.130928	767.586				1080	0.12267	708.659
1081	0.130938	750.811				1081	0.130521	754.115				1081	0.122259	719.048
1082	0.128163	806.484				1082	0.127383	758.935				1082	0.120163	669.188
1083	0.131193	774.017				1083	0.126914	758.747				1083	0.12191	697.956
1084	0.12917	749.611				1084	0.123911	715.185				1084	0.122466	698.409
1085	0.13243	751.484				1085	0.119429	677.581				1085	0.12294	714.432
1086	0.133161	751.189				1086	0.119244	696.326				1086	0.122947	724.436
1087	0.13031	773.469				1087	0.120524	687.785				1087	0.121143	746.937
1088	0.12547	751.742				1088	0.121981	708.618				1088	0.123881	739.254
1089	0.127451	739.072				1089	0.121176	693.419				1089	0.123775	692.493
1090	0.131426	722.402				1090	0.122137	718.916				1090	0.123153	732.181
1091	0.129652	778.26				1091	0.125892	717.379				1091	0.121901	705.375
1092	0.131525	760.219				1092	0.123773	703.839				1092	0.122316	770.588
1093	0.129897	753.826				1093	0.122802	708.878				1093	0.120806	729.829
1094	0.132133	739.158				1094	0.122386	739.845				1094	0.11701	720.643
1095	0.13175	760.082				1095	0.119325	674.971				1095	0.119033	678.024
1096	0.128338	778.732				1096	0.120068	684.024				1096	0.120733	684.939
1097	0.129081	770.632				1097	0.11727	672.017				1097	0.123309	699.698
1098	0.127992	725.759				1098	0.112484	684.37				1098	0.123388	719.453
1099	0.129692	737.563				1099	0.117455	625.001				1099	0.121748	720.755
1100	0.132714	809.197				1100	0.120411	684.441				1100	0.120075	709.056
1101	0.131207	770.734				1101	0.124593	718.483				1101	0.121648	681.506
1102	0.131283	760.17				1102	0.120537	703.557				1102	0.120197	737.195
1103	0.131495	776.223				1103	0.119353	677.788				1103	0.120669	699.758
1104	0.13218	749.961				1104	0.113229	680.608				1104	0.117394	711.876
1105	0.13133	804.152				1105	0.119984	661.89				1105	0.117743	714.351
1106	0.127141	771.987				1106	0.122103	713.77				1106	0.120524	666.491
1107	0.127856	737.458				1107	0.123094	747.499				1107	0.120556	731.981
1108	0.130705	755.467				1108	0.120914	731.874				1108	0.122435	672.137
1109	0.13109	725.877				1109	0.120768	733.273				1109	0.12166	720.502
1110	0.131802	752.66				1110	0.123038	673.312				1110	0.121882	668.547
1111	0.132487	778.334				1111	0.122286	701.461				1111	0.118997	680.324
1112	0.131202	786.443				1112	0.122531	757.795				1112	0.121465	699.389
1113	0.129792	785.717				1113	0.121873	716.873				1113	0.120681	723.321
1114	0.121138	750.909				1114	0.124042	704.504				1114	0.119566	696.322
1115	0.125177	713.528				1115	0.123943	704.41				1115	0.117664	734.612
1116	0.126328	727.011				1116	0.119833	723.16				1116	0.119204	667.629
1117	0.130094	773.355				1117	0.121401	731.885				1117	0.117254	644.18
1118	0.130604	777.169				1118	0.1219	695.338				1118	0.120353	695.451
1119	0.126919	747.527				1119	0.120815	671.862				1119	0.121456	694.507
1120	0.12718	727.932				1120	0.124001	677.638				1120	0.120087	742.274
1121	0.125881	739.843				1121	0.123453	704.346				1121	0.120297	717.363
1122	0.126818	759.32				1122	0.123657	707.163				1122	0.119592	679.767
1123	0.122723	743.272				1123	0.122845	731.264				1123	0.120063	691.256
1124	0.126972	703.904				1124	0.12381	740.518				1124	0.119113	706.588
1125	0.122831	710.651				1125	0.123735	728.254				1125	0.118275	688.998
1126	0.128458	761.161				1126	0.122598	728.385				1126	0.118037	662.372
1127	0.1229	739.903				1127	0.123278	712.577				1127	0.118392	705.217
1128	0.125297	715.677				1128	0.123699	746.693				1128	0.118476	701.503
1129	0.127066	681.164				1129	0.123233	713.981				1129	0.117861	684.357
1130	0.125843	739.689				1130	0.120339	712.867				1130	0.119011	676.012
1131	0.121716	708.661				1131	0.121639	671.326				1131	0.118857	701.01
1132	0.120055	719.979				1132	0.122257	664.736				1132	0.11898	699.119
1133	0.113258	682.436				1133	0.12054	725.018				1133	0.120166	694.095
1134	0.114928	654.804				1134	0.122161	707.902				1134	0.120875	689.162
1135	0.115177	617.282				1135	0.118995	699.057				1135	0.12055	746.204
1136	0.113115	668.933				1136	0.11646	664.493				1136	0.119973	681.624
1137	0.112711	699.423				1137	0.118658	628.465				1137	0.119709	711.508
1138	0.117709	674.848				1138	0.120084	711.935				1138	0.120939	692.206
1139	0.128955	719.454				1139	0.120551	705.562				1139	0.121269	705.074
1140	0.13396	794.168				1140	0.115139	710.832				1140	0.120927	718.902
1141	0.134079	788.832				1141	0.11632	701.793				1141	0.119039	700.92
1142	0.134194	779.016				1142	0.113952	650.136				1142	0.118035	661.378
1143	0.133933	762.25				1143	0.116161	614.716				1143	0.115563	693.38
1144	0.133245	801.052				1144	0.121739	667.844				1144	0.115957	686.827
1145	0.132351	782.177				1145	0.116227	716.136				1145	0.115973	641.568
1146	0.132959	782.011				1146	0.116547	676.33				1146	0.121896	676.916
1147	0.132783	767.878				1147	0.112548	684.419				1147	0.120887	710.605
1148	0.128497	758.646				1148	0.113489	641.188				1148	0.118338	705.291
1149	0.134304	741.743				1149	0.119744	693.931				1149	0.120939	657.653
1150	0.132033	788.516				1150	0.116186	696.149				1150	0.120328	722.932
1151	0.134602	792.456				1151	0.11876	694.559				1151	0.121343	705.689
1152	0.134054	773.312				1152	0.123364	693.103				1152	0.12354	698.451
1153	0.134873	760.493				1153	0.123201	707.647				1153	0.124868	755.808
1154	0.13291	781.211				1154	0.121898	714.298				1154	0.12492	731.942
1155	0.13179	816.706				1155	0.122496	708.282				1155	0.125053	740.926
1156	0.127661	786.956				1156	0.12301	749.547				1156	0.122933	721.504
1157	0.131458	762.907				1157	0.123991	718.566				1157	0.121678	723.463
1158	0.133057	778.878				1158	0.122782	743.907				1158	0.124057	698.725
1159	0.133318	770.16				1159	0.122978	686.087				1159	0.125147	731.893
1160	0.13438	822.379				1160	0.123149	678.08				1160	0.121645	737.749
1161	0.134087	804.378				1161	0.121131	709.341				1161	0.122947	723.834
1162	0.134998	801.135				1162	0.120977	670.728				1162	0.122484	712.735
1163	0.132811	810.783				1163	0.122976	707.067				1163	0.125009	747.63
1164	0.133355	783.266				1164	0.121229	712.731				1164	0.123906	710.872
1165	0.134073	762.38				1165	0.119549	711.992				1165	0.123361	766.552
1166	0.133753	785.128				1166	0.119828	695.469				1166	0.122003	730.093
1167	0.133898	733.161				1167	0.122793	676.771				1167	0.119772	675.391
1168	0.13323	772.551				1168	0.124424	719.292				1168	0.121798	677.097
1169	0.132556	819.818				1169	0.124548	717.675				1169	0.124051	731.157
1170	0.13365	794.738				1170	0.122007	717.368				1170	0.122728	726.135
1171	0.132652	761.392				1171	0.121535	700.051				1171	0.123403	705.112
1172	0.1323	747.115				1172	0.122752	704.51				1172	0.124143	696.271
1173	0.129508	761.778				1173	0.121335	711.937				1173	0.12237	706.711
1174	0.128256	783.47				1174	0.126381	738.314				1174	0.122627	703.751
1175	0.132029	804.688				1175	0.123441	766.531				1175	0.12284	785.345
1176	0.133032	761.64				1176	0.122705	694.373				1176	0.124043	699.242
1177	0.131871	803.054				1177	0.124101	723.978				1177	0.123256	699.939
1178	0.131822	756.88				1178	0.121152	694.854				1178	0.122722	719.78
1179	0.132547	767.907				1179	0.120048	708.528				1179	0.123509	704.893
1180	0.131801	783.817				1180	0.12308	726.541				1180	0.123794	721.622
1181	0.127794	754.942				1181	0.117157	689.721				1181	0.122934	716.795
1182	0.129789	769.938				1182	0.112772	672.736				1182	0.123643	700.812
1183	0.124004	742.384				1183	0.107807	620.581				1183	0.123574	722.137
1184	0.121463	692.108				1184	0.108066	601.047				1184	0.12409	717.132
1185	0.117019	713.161				1185	0.114763	646.701				1185	0.123654	731.372
1186	0.116063	673.877				1186	0.125508	709.962				1186	0.123135	715.975
1187	0.119924	642.848				1187	0.122132	740.793				1187	0.124352	710.307
1188	0.123539	681.126				1188	0.122593	719.798				1188	0.123084	743.139
1189	0.120629	713.402				1189	0.119337	731.174				1189	0.122423	709.535
1190	0.120959	722.957				1190	0.120979	676.986				1190	0.12095	725.835
1191	0.123677	688.658				1191	0.121919	693.541				1191	0.120658	704.094
1192	0.120295	712.726				1192	0.119893	671.887				1192	0.123522	687.631
1193	0.12487	726.038				1193	0.119351	676.059				1193	0.120641	712.209
1194	0.122947	762.56				1194	0.119882	715.47				1194	0.11831	714.842
1195	0.123511	703.177				1195	0.118191	696.012				1195	0.118188	715.952
1196	0.121568	705.383				1196	0.12177	705.468				1196	0.121592	688.276
1197	0.123978	728.367				1197	0.120924	683.445				1197	0.123094	687.888
1198	0.12594	711.091				1198	0.121494	723.252				1198	0.122447	731.452
1199	0.12548	747.634				1199	0.119541	703.226				1199	0.121283	756.185
1200	0.121696	711.218				1200	0.121727	711.383				1200	0.121586	688.941
1201	0.116828	702.41				1201	0.120893	712.432				1201	0.120431	709.245
1202	0.118652	683.185				1202	0.120539	732.019				1202	0.120377	713.964
1203	0.115939	684.116				1203	0.11864	670.363				1203	0.120377	693.422
1204	0.116609	665.833				1204	0.119153	656.07				1204	0.119677	667.08
1205	0.119662	697.743				1205	0.122332	687.568				1205	0.12043	683.543
1206	0.12034	693.488				1206	0.120277	690.549				1206	0.120215	678.517
1207	0.122539	723.214				1207	0.119601	680.181				1207	0.1203	693.42
1208	0.123066	733.432				1208	0.115375	732.243				1208	0.118137	718.792
1209	0.124401	692.977				1209	0.117694	703.063				1209	0.118214	718.606
1210	0.125328	703.855				1210	0.118293	670.578				1210	0.117537	672.655
1211	0.120516	736.893				1211	0.115836	656.367				1211	0.119203	708.338
1212	0.127144	643.999				1212	0.118189	739.441				1212	0.120451	679.324
1213	0.126072	716.216				1213	0.120178	665.112				1213	0.120481	707.653
1214	0.12475	727.058				1214	0.122148	737.922				1214	0.120335	689.598
1215	0.126828	699.946				1215	0.11925	690.582				1215	0.118342	663.438
1216	0.124181	769.829				1216	0.123107	675.102				1216	0.120665	695.63
1217	0.124612	683.839				1217	0.123385	708.567				1217	0.120261	721.388
1218	0.130642	736.668				1218	0.122409	701.957				1218	0.120325	725.254
1219	0.131678	774.638				1219	0.122788	723.125				1219	0.120295	697.37
1220	0.128828	786.937				1220	0.122427	706.707				1220	0.119721	669.75
1221	0.126861	746.87				1221	0.124608	701.02				1221	0.119836	671.087
1222	0.126291	765.619				1222	0.123883	758.748				1222	0.120087	702.447
1223	0.124526	776.347				1223	0.125743	706.201				1223	0.117709	698.332
1224	0.131084	736.017				1224	0.123905	728.387				1224	0.117491	688.069
1225	0.1338	720.467				1225	0.120567	703.649				1225	0.117107	679.026
1226	0.132752	831.235				1226	0.123232	686.729				1226	0.119808	682.569
1227	0.132423	755.837				1227	0.126213	731.824				1227	0.120071	665.48
1228	0.132427	758.19				1228	0.126573	754.322				1228	0.120176	672.326
1229	0.1319	776.125				1229	0.126383	789.529				1229	0.117225	677.236
1230	0.132662	760.106				1230	0.125539	732.526				1230	0.11803	712.678
1231	0.132019	798.436				1231	0.126973	742.851				1231	0.118933	707.395
1232	0.129926	766.54				1232	0.126396	724.627				1232	0.119915	698.154
1233	0.132006	782.263				1233	0.123913	767.502				1233	0.120131	709.616
1234	0.13223	733.636				1234	0.126677	693.391				1234	0.118999	651.593
1235	0.132743	762.438				1235	0.125602	699.71				1235	0.114318	677.745
1236	0.133132	748.808				1236	0.119737	707.543				1236	0.114061	643.205
1237	0.132999	786.261				1237	0.126038	752.735				1237	0.118084	670.811
1238	0.133458	792.482				1238	0.125557	738.374				1238	0.118882	681.906
1239	0.133051	787.66				1239	0.125773	752.035				1239	0.117619	703.865
1240	0.1328	779.705				1240	0.125437	722.304				1240	0.117039	668.235
1241	0.133182	746.407				1241	0.124982	694.506				1241	0.11725	673.014
1242	0.129845	804.207				1242	0.125187	730.496				1242	0.114827	677.231
1243	0.132697	778.853				1243	0.125772	756.292				1243	0.117297	650.232
1244	0.129183	758.93				1244	0.124714	719.269				1244	0.117041	679.347
1245	0.130552	728.454				1245	0.12518	715.821				1245	0.112161	661.886
1246	0.13119	774.806				1246	0.125517	723.904				1246	0.106062	642.479
1247	0.127905	778.139				1247	0.1254	718.174				1247	0.102414	587.869
1248	0.125899	745.055				1248	0.12402	749.36				1248	0.103652	628.125
1249	0.128296	750.14				1249	0.123094	754.288				1249	0.104015	540.165
1250	0.133898	734.865				1250	0.124675	735.138				1250	0.110444	554.748
1251	0.134279	781.59				1251	0.122417	714.159				1251	0.107746	659.591
1252	0.134296	803.807				1252	0.124685	708.375				1252	0.106727	602.829
1253	0.131737	777.524				1253	0.126205	732.01				1253	0.105849	613.44
1254	0.130594	793.688				1254	0.124632	723.091				1254	0.10995	616.905
1255	0.127009	733.13				1255	0.126253	700.496				1255	0.116304	647.417
1256	0.123667	720.32				1256	0.12641	712.819				1256	0.113055	668.932
1257	0.129527	746.872				1257	0.126068	735.757				1257	0.116387	674.448
1258	0.13083	714.902				1258	0.124856	739.446				1258	0.118552	666.103
1259	0.129969	784.239				1259	0.123215	712.318				1259	0.117505	704.672
1260	0.132426	767.952				1260	0.123504	719.934				1260	0.119484	676.101
1261	0.129144	781.146				1261	0.125693	796.474				1261	0.117947	706.095
1262	0.125626	735.23				1262	0.125509	762.199				1262	0.119194	663.869
1263	0.129271	744.332				1263	0.125667	715.203				1263	0.11816	679.938
1264	0.121347	736.091				1264	0.125416	725.252				1264	0.117467	704.953
1265	0.12405	709.111				1265	0.123088	699.612				1265	0.11806	667.258
1266	0.123294	690.885				1266	0.124375	760.608				1266	0.119595	681.464
1267	0.128581	702.16				1267	0.124824	729.107				1267	0.119466	695.912
1268	0.128509	748.741				1268	0.123727	731.043				1268	0.120297	705.355
1269	0.132174	754.868				1269	0.126002	719.595				1269	0.119482	676.911
1270	0.134552	790.044				1270	0.125583	757.56				1270	0.120815	725.724
1271	0.133824	801.724				1271	0.125324	717.193				1271	0.120942	691.913
1272	0.133994	802.464				1272	0.1266	704.063				1272	0.121382	708.23
1273	0.134152	781.643				1273	0.126906	716.6				1273	0.120776	728.955
1274	0.13392	789.511				1274	0.127102	763.799				1274	0.118076	690.519
1275	0.132765	744.373				1275	0.127232	753.584				1275	0.122129	685.798
1276	0.132396	742.264				1276	0.125169	753.624				1276	0.121642	707.193
1277	0.13483	780.54				1277	0.123376	737.896				1277	0.122516	695.645
1278	0.134192	785.003				1278	0.124086	686.706				1278	0.121786	725.393
1279	0.134556	802.077				1279	0.118211	735.652				1279	0.118245	690.748
1280	0.133763	764.324				1280	0.117227	707.763				1280	0.113494	664.831
1281	0.132644	800.981				1281	0.115644	688.79				1281	0.115635	640.421
1282	0.134869	762.456				1282	0.121813	714.142				1282	0.113781	690.888
1283	0.132496	829.167				1283	0.120002	676.614				1283	0.111412	658.487
1284	0.131836	800.724				1284	0.123637	690.819				1284	0.110366	644.572
1285	0.130865	794.212				1285	0.119399	750.888				1285	0.121383	690.737
1286	0.13289	782.401				1286	0.125534	774.733				1286	0.123443	715.165
1287	0.131046	748				1287	0.126008	769.628				1287	0.124027	716.231
1288	0.13363	808.31				1288	0.12562	718.317				1288	0.122443	717.226
1289	0.133624	796.562				1289	0.126277	743.675				1289	0.122726	691.704
1290	0.133587	784.709				1290	0.126038	776.937				1290	0.123129	724.575
1291	0.132735	755.07				1291	0.126122	735.665				1291	0.12281	709.948
1292	0.133444	746.933				1292	0.125541	739.987				1292	0.122919	726.128
1293	0.13292	760.618				1293	0.122974	716.866				1293	0.126689	753.644
1294	0.134091	783.227				1294	0.124043	744.99				1294	0.120663	770.939
1295	0.133475	817.736				1295	0.12608	715.942				1295	0.125278	691.495
1296	0.133521	822.559				1296	0.126155	746.499				1296	0.127232	736.13
1297	0.134057	774.27				1297	0.126151	732.609				1297	0.126955	709.931
1298	0.1336	785.965				1298	0.125277	735.503				1298	0.127369	747.523
1299	0.129444	791.873				1299	0.122306	745.283				1299	0.124742	759.447
1300	0.127409	727.488				1300	0.123759	695.684				1300	0.127633	740.941
1301	0.1306	736.422				1301	0.125002	713.332				1301	0.127425	750.257
1302	0.130698	745.392				1302	0.123126	733.272				1302	0.127905	720.845
1303	0.133716	762.593				1303	0.123057	735.557				1303	0.124673	712.041
1304	0.131851	761.614				1304	0.124034	713.196				1304	0.125431	768.877
1305	0.1316	812.021				1305	0.122468	725.413				1305	0.125677	738.405
1306	0.133817	782.964				1306	0.124687	690.558				1306	0.125987	721.461
1307	0.133257	765.502				1307	0.125905	700.266				1307	0.127852	727.697
1308	0.132514	774.799				1308	0.126725	748.769				1308	0.126461	751.512
1309	0.13288	792.276				1309	0.125398	762.082				1309	0.126224	757.294
1310	0.132628	764.351				1310	0.12249	713.337				1310	0.121438	717.09
1311	0.133866	769.98				1311	0.123137	707.978				1311	0.118022	687.985
1312	0.133779	768.733				1312	0.12445	721.493				1312	0.119415	702.147
1313	0.133227	782.523				1313	0.127469	718.299				1313	0.119693	691.476
1314	0.126057	788.476				1314	0.127102	711.44				1314	0.125613	684.463
1315	0.123216	727.031				1315	0.12763	730.789				1315	0.12577	765.689
1316	0.125455	740.954				1316	0.127438	731.755				1316	0.124806	746.048
1317	0.129884	725.809				1317	0.126685	747.438				1317	0.123494	752.804
1318	0.132368	728.506				1318	0.126888	738.328				1318	0.124505	739.903
1319	0.133122	768.126				1319	0.124421	752.873				1319	0.121325	716.575
1320	0.133743	804.343				1320	0.123997	751.767				1320	0.119311	725.034
1321	0.132691	757.199				1321	0.124874	711.104				1321	0.114635	660.104
1322	0.132327	768.262				1322	0.125615	702.723				1322	0.113283	656.014
1323	0.131565	785.04				1323	0.126717	720.417				1323	0.114806	630.303
1324	0.13332	761.14				1324	0.12437	757.052				1324	0.113867	651.052
1325	0.134471	778.994				1325	0.124845	697.487				1325	0.114416	642.465
1326	0.134343	771.075				1326	0.119199	726.091				1326	0.110411	656.907
1327	0.13063	758.509				1327	0.127468	709.936				1327	0.124363	665.28
1328	0.126035	769.36				1328	0.127589	754.633				1328	0.124277	739.349
1329	0.126888	724.417				1329	0.126946	731.342				1329	0.122614	725.282
1330	0.123768	746.336				1330	0.124337	713.417				1330	0.124172	722.762
1331	0.131968	734.915				1331	0.126766	708.761				1331	0.129485	745.25
1332	0.131912	791.602				1332	0.123957	727.336				1332	0.129953	731.17
1333	0.131858	774.836				1333	0.125038	748.679				1333	0.126942	792.978
1334	0.132049	755.752				1334	0.124601	708.806				1334	0.126085	723.428
1335	0.126976	761.279				1335	0.123925	735.759				1335	0.123772	739.278
1336	0.133801	743.985				1336	0.127027	715.838				1336	0.12345	686.508
1337	0.133883	798.402				1337	0.128111	747.5				1337	0.126206	684.053
1338	0.132575	760.081				1338	0.125105	748.517				1338	0.124993	735.351
1339	0.134268	741.795				1339	0.125654	733.447				1339	0.127048	698.604
1340	0.13456	783.63				1340	0.127372	773.072				1340	0.126041	764.112
1341	0.131302	807.967				1341	0.128409	718.281				1341	0.12832	707.533
1342	0.134798	775.754				1342	0.127411	721.809				1342	0.128075	764.387
1343	0.134176	824.209				1343	0.126559	745.871				1343	0.126682	757.021
1344	0.133281	745.551				1344	0.126194	721.78				1344	0.129217	718.552
1345	0.13379	765.796				1345	0.125813	708.476				1345	0.128734	742.035
1346	0.135907	778.549				1346	0.12575	726.472				1346	0.128349	741.758
1347	0.135896	830.042				1347	0.126157	726.083				1347	0.128982	734.917
1348	0.133046	789.789				1348	0.126698	738.163				1348	0.126849	719.64
1349	0.133472	762.575				1349	0.127463	767.568				1349	0.128102	736.73
1350	0.132643	805.499				1350	0.126263	735.956				1350	0.125629	746.238
1351	0.135432	807.295				1351	0.126967	727.653				1351	0.12546	804.815
1352	0.135789	790.175				1352	0.125833	754.527				1352	0.123165	716.369
1353	0.134533	800.827				1353	0.124521	705.465				1353	0.124091	699.6
1354	0.135009	774.111				1354	0.123921	725.255				1354	0.126446	756.415
1355	0.134434	797.236				1355	0.124414	725.099				1355	0.128743	770.144
1356	0.135249	793.875				1356	0.12155	733.66				1356	0.127821	760.34
1357	0.135975	787.092				1357	0.118019	648.27				1357	0.126303	747.137
1358	0.134334	814.429				1358	0.121462	660.302				1358	0.124377	713.006
1359	0.13161	789.674				1359	0.121253	715.33				1359	0.128158	747.981
1360	0.134418	754.829				1360	0.120969	726.836				1360	0.12665	751.268
1361	0.13411	830.603				1361	0.116936	704.857				1361	0.128068	753.386
1362	0.135655	793.472				1362	0.11978	661.761				1362	0.125767	715.553
1363	0.13388	755.463				1363	0.117565	655.211				1363	0.124169	738.06
1364	0.135107	775.64				1364	0.120661	705.838				1364	0.126924	690.862
1365	0.133425	766.625				1365	0.118036	697.266				1365	0.124799	772.563
1366	0.133425	758.658				1366	0.116643	646.169				1366	0.125204	725.879
1367	0.13273	811.969				1367	0.111204	633.486				1367	0.127552	752.889
1368	0.13536	791.381				1368	0.117654	715.749				1368	0.126122	741.77
1369	0.134749	790.71				1369	0.116699	677.402				1369	0.127179	725.762
1370	0.134705	823.94				1370	0.116146	687.727				1370	0.128938	740.51
1371	0.133126	760.772				1371	0.117629	670.424				1371	0.127133	726.614
1372	0.134064	768.61				1372	0.111684	647.557				1372	0.126474	728.415
1373	0.133738	796.73				1373	0.110035	609.949				1373	0.124551	725.937
1374	0.132654	777.661				1374	0.112416	608.167				1374	0.118501	707.488
1375	0.133576	756.46				1375	0.117691	630.911				1375	0.124829	681.291
1376	0.132329	794.159				1376	0.120447	713.468				1376	0.126868	758.166
1377	0.133593	740.651				1377	0.120366	677.374				1377	0.124232	752.214
1378	0.132031	792.547				1378	0.119739	721.4				1378	0.123924	717.452
1379	0.131704	793.724				1379	0.118626	669.421				1379	0.124436	723.233
1380	0.132923	771.061				1380	0.11682	689.051				1380	0.125318	731.836
1381	0.135795	779.41				1381	0.115636	670.556				1381	0.129391	753.474
1382	0.134005	792.585				1382	0.115179	686.556				1382	0.128082	752.197
1383	0.135502	782.699				1383	0.115777	643.138				1383	0.128019	779.395
1384	0.134933	798.709				1384	0.120871	677.537				1384	0.127425	703.764
1385	0.132258	794.796				1385	0.121318	739.988				1385	0.13016	740.835
1386	0.128086	751.979				1386	0.120817	708.513				1386	0.129018	759.08
1387	0.121144	724.659				1387	0.118894	673.786				1387	0.12938	766.724
1388	0.128656	682.718				1388	0.11552	669.885				1388	0.125343	765.844
1389	0.133089	770.234				1389	0.116554	657.309				1389	0.122495	750.89
1390	0.132261	767.421				1390	0.116599	668.454				1390	0.127914	729.975
1391	0.126854	761.084				1391	0.117571	663.094				1391	0.129411	719.718
1392	0.114408	732.552				1392	0.120012	709.612				1392	0.129524	746.599
1393	0.119143	628.999				1393	0.120572	672.173				1393	0.128069	776.371
1394	0.123675	660.533				1394	0.12069	684.264				1394	0.131208	764.722
1395	0.125544	750.388				1395	0.121227	682.615				1395	0.129351	805.406
1396	0.128257	725.031				1396	0.120082	735.527				1396	0.129673	761.243
1397	0.128685	721.769				1397	0.120671	671.206				1397	0.132721	761.94
1398	0.125492	698.76				1398	0.120725	705.225				1398	0.13513	814.45
1399	0.128834	739.416				1399	0.12045	668.727				1399	0.134956	782.564
1400	0.132954	750.331				1400	0.117975	714.522				1400	0.135514	856.391
1401	0.129778	790.414				1401	0.121352	695.118				1401	0.136185	786.934
1402	0.130879	773.112				1402	0.12013	743.237				1402	0.136827	820.043
1403	0.131855	739.447				1403	0.117767	671.747				1403	0.135464	794.362
1404	0.127487	765.494				1404	0.1227	670.442				1404	0.134416	795.041
1405	0.13012	737.248				1405	0.121906	708.396				1405	0.134566	794.804
1406	0.128524	730.752				1406	0.122819	733.308				1406	0.133134	775.811
1407	0.13042	789.002				1407	0.123229	701.912				1407	0.133526	788.572
1408	0.13032	743.366				1408	0.123709	718.345				1408	0.132838	797.173
1409	0.13071	787.543				1409	0.123099	749.737				1409	0.132099	761.877
1410	0.126217	743.718				1410	0.12311	723.877				1410	0.13311	785.564
1411	0.125937	743.953				1411	0.123155	725.548				1411	0.132366	800.144
1412	0.124802	744.464				1412	0.121007	718.819				1412	0.131352	788.26
1413	0.126099	710.783				1413	0.122098	712.003				1413	0.132094	736.854
1414	0.125572	734.905				1414	0.122665	701.814				1414	0.12993	775.066
1415	0.124972	738.441				1415	0.120077	685.492				1415	0.133043	747.884
1416	0.126252	708.261				1416	0.121836	677.219				1416	0.133886	777.941
1417	0.12481	716.118				1417	0.121126	704.928				1417	0.13248	780.97
1418	0.127902	740.801				1418	0.121958	718.355				1418	0.134381	810.883
1419	0.127434	748.782				1419	0.121862	686.432				1419	0.134922	773.094
1420	0.128669	736.516				1420	0.118319	695.482				1420	0.134786	821.121
1421	0.128076	748.336				1421	0.112499	700.77				1421	0.132772	816.209
1422	0.128775	773.089				1422	0.109621	620.616				1422	0.133133	750.098
1423	0.128969	736.66				1423	0.110512	632.567				1423	0.133565	767.52
1424	0.127338	768.403				1424	0.115501	644.007				1424	0.134569	830.978
1425	0.128054	749.777				1425	0.123231	674.236				1425	0.134173	795.79
1426	0.127818	724.357				1426	0.120783	734.077				1426	0.133381	769.373
1427	0.120957	709.456				1427	0.119759	704.853				1427	0.132466	771.093
1428	0.120239	693.105				1428	0.123564	730.784				1428	0.13295	768.663
1429	0.120494	711.417				1429	0.123101	686.625				1429	0.132046	813.424
1430	0.123317	721.856				1430	0.122494	686.422				1430	0.133524	781.931
1431	0.121158	730.638				1431	0.123585	668.913				1431	0.133735	794.514
1432	0.124392	724.962				1432	0.122936	716.182				1432	0.133413	769.913
1433	0.122567	702.487				1433	0.124771	728.457				1433	0.132137	766.35
1434	0.126479	721.676				1434	0.124726	701.715				1434	0.13177	800.369
1435	0.124297	723.275				1435	0.124198	752.741				1435	0.135201	759.123
1436	0.124405	723.182				1436	0.124605	765.954				1436	0.135406	775.514
1437	0.122298	753.229				1437	0.124809	718.806				1437	0.135472	792.247
1438	0.118089	692.588				1438	0.124555	703.096				1438	0.134733	780.289
1439	0.122327	704.382				1439	0.123548	717.365				1439	0.136132	787.868
1440	0.121896	715.866				1440	0.118171	708.886				1440	0.133125	776.349
1441	0.119525	734.279				1441	0.117305	683.665				1441	0.131799	794.22
1442	0.121118	710.764				1442	0.117294	687.481				1442	0.133008	714.572
1443	0.117375	683.756				1443	0.119791	678.395				1443	0.133256	766.587
1444	0.121075	722.369				1444	0.117281	680.96				1444	0.135349	773.123
1445	0.119568	709.279				1445	0.116385	664.603				1445	0.1364	807.012
1446	0.11952	689.312				1446	0.124453	686.296				1446	0.136761	776.726
1447	0.11993	691.105				1447	0.124682	715.696				1447	0.133443	813.661
1448	0.116538	680.083				1448	0.124429	724.024				1448	0.136596	813.767
1449	0.117914	667.867				1449	0.120143	703.479				1449	0.136523	819.011
1450	0.117429	712.75				1450	0.119824	730.281				1450	0.134143	831.512
1451	0.114396	665.073				1451	0.117069	668.161				1451	0.135621	784.056
1452	0.114203	655.396				1452	0.120878	681.092				1452	0.137224	775.681
1453	0.110366	665.231				1453	0.118836	745.021				1453	0.137407	836.131
1454	0.11018	638.014				1454	0.122449	717.768				1454	0.13432	808.008
1455	0.109896	600.822				1455	0.1239	710.146				1455	0.136102	799.333
1456	0.109856	587.166				1456	0.12288	709.008				1456	0.135632	781.815
1457	0.11659	678.317				1457	0.123036	704.72				1457	0.136525	783.195
1458	0.124965	721.755				1458	0.124299	737.811				1458	0.134332	805.621
1459	0.120805	704.06				1459	0.124651	697.692				1459	0.128749	814.766
1460	0.120892	654.065				1460	0.124218	706.886				1460	0.136567	821.496
1461	0.114622	683.736				1461	0.124654	739.386				1461	0.131941	773.911
1462	0.112953	648.806				1462	0.124311	707.146				1462	0.132265	770.047
1463	0.11719	628.424				1463	0.124318	731.891				1463	0.133632	764.604
1464	0.116687	664.709				1464	0.124853	688.016				1464	0.133864	812.296
1465	0.109282	662.97				1465	0.123819	690.994				1465	0.135728	755.869
1466	0.106979	607.523				1466	0.123199	749.603				1466	0.136912	791.137
1467	0.106149	599.597				1467	0.123196	735.445				1467	0.130988	753.795
1468	0.107377	596.217				1468	0.123218	724.771				1468	0.130404	769.575
1469	0.111601	611.413				1469	0.114461	705.488				1469	0.125781	774.059
1470	0.117128	709.603				1470	0.116654	661.348				1470	0.125988	745.339
1471	0.116127	671.384				1471	0.119179	693.364				1471	0.132165	735.751
1472	0.12277	690.214				1472	0.124554	736.303				1472	0.135073	770.754
1473	0.120051	739.594				1473	0.123557	700.85				1473	0.135114	786.597
1474	0.112943	685.296				1474	0.122399	694.485				1474	0.13659	814.787
1475	0.118276	724.684				1475	0.121978	675.687				1475	0.133485	765.967
1476	0.110009	658.84				1476	0.124706	722.3				1476	0.137872	814.725
1477	0.117905	677.299				1477	0.124449	733.817				1477	0.137751	805.176
1478	0.121481	659.73				1478	0.124563	743.805				1478	0.136053	798.134
1479	0.126404	700.777				1479	0.12359	690.97				1479	0.133299	819.902
1480	0.128152	703.628				1480	0.124053	722.921				1480	0.137487	805.526
1481	0.1278	749.293				1481	0.120857	687.829				1481	0.135906	821.285
1482	0.127071	763.296				1482	0.118582	693.806				1482	0.134934	798
1483	0.126487	743.102				1483	0.117857	696.088				1483	0.137278	817.339
1484	0.123873	713.537				1484	0.12203	683.55				1484	0.13646	857.971
1485	0.121237	702.525				1485	0.124078	691.801				1485	0.135326	756.15
1486	0.122443	710.764				1486	0.122723	696.998				1486	0.137373	785.662
1487	0.12205	722.025				1487	0.123124	694.926				1487	0.137474	788.969
1488	0.124881	734.537				1488	0.1222	686.162				1488	0.137477	791.679
1489	0.129832	706.594				1489	0.12229	716.517				1489	0.137618	818.948
1490	0.127518	735.177				1490	0.123164	719.167				1490	0.137259	788.616
1491	0.128181	721.145				1491	0.123039	732.967				1491	0.136305	807.907
1492	0.123872	737.063				1492	0.120628	707.42				1492	0.135655	789.872
1493	0.127659	697.722				1493	0.118924	668.841				1493	0.1376	780.872
1494	0.127191	750.338				1494	0.119671	713.434				1494	0.133981	782.661
1495	0.13135	732.205				1495	0.122961	699.215				1495	0.137648	795.709
1496	0.130462	759.501				1496	0.123812	723.735				1496	0.137021	833.028
1497	0.130887	740.397				1497	0.124399	715.341				1497	0.134986	796.587
1498	0.129458	737.423				1498	0.123679	721.225				1498	0.135841	797.166
1499	0.129458	720.161				1499	0.124841	734.543				1499	0.136439	805.101
1500	0.130118	746.192				1500	0.122338	757.101				1500	0.137036	813.787
1501	0.130527	754.892				1501	0.121343	745.506				1501	0.137096	805.868
1502	0.131371	764.95				1502	0.120847	672.522				1502	0.136334	824.363
1503	0.128843	784.603				1503	0.120479	705.752				1503	0.135528	793.411
1504	0.12821	720.586				1504	0.118206	722.889				1504	0.134453	791.133
1505	0.1263	751.061				1505	0.117042	670.438				1505	0.13052	783.974
1506	0.124424	725.553				1506	0.124481	742.485				1506	0.13603	814.861
1507	0.126191	711.341				1507	0.123433	730.294				1507	0.132896	772.496
1508	0.130317	726.428				1508	0.121068	735.239				1508	0.13397	769.137
1509	0.127377	721.292				1509	0.120801	697.735				1509	0.130641	824.692
1510	0.129405	769.589				1510	0.122941	722.915				1510	0.131282	742.818
1511	0.128197	737.489				1511	0.124816	728.257				1511	0.134469	785.17
1512	0.128199	732.32				1512	0.123984	718.474				1512	0.135223	780.457
1513	0.132876	741.048				1513	0.125502	785.166				1513	0.135532	792.813
1514	0.129378	789.713				1514	0.124868	711.348				1514	0.137037	781.181
1515	0.126347	764.359				1515	0.125563	720.531				1515	0.134898	845.874
1516	0.128744	696.527				1516	0.12646	718.102				1516	0.136096	805.971
1517	0.133136	757.995				1517	0.127386	731.955				1517	0.136204	800.867
1518	0.134864	770.269				1518	0.125367	739.7				1518	0.133857	827.351
1519	0.13002	776.575				1519	0.12672	733.187				1519	0.134981	780.12
1520	0.128937	755.334				1520	0.126955	764.832				1520	0.136192	777.688
1521	0.123785	800.075				1521	0.128816	709.359				1521	0.135766	791.521
1522	0.121226	706.324				1522	0.128552	738.463				1522	0.134438	763.322
1523	0.127758	750.82				1523	0.129671	754.383				1523	0.133459	766.998
1524	0.133583	712.089				1524	0.125314	752.134				1524	0.135192	767.843
1525	0.130678	805.954				1525	0.124554	761.337				1525	0.134377	813.313
1526	0.134125	732.731				1526	0.125255	745.5				1526	0.135323	760.863
1527	0.133818	767.988				1527	0.127835	759.129				1527	0.13665	768.665
1528	0.136011	788.153				1528	0.121189	713.53				1528	0.135202	757.157
1529	0.134868	799.028				1529	0.122264	678.322				1529	0.134564	782.496
1530	0.134222	825.18				1530	0.119893	714.242				1530	0.131646	793.53
1531	0.135748	780.465				1531	0.128262	699.946				1531	0.129628	748.638
1532	0.134334	803.08				1532	0.125147	729.021				1532	0.134549	775.915
1533	0.133951	783.615				1533	0.123923	701.532				1533	0.133512	773.672
1534	0.134027	737.393				1534	0.125492	722.099				1534	0.13504	729.768
1535	0.133444	759.346				1535	0.125974	720.659				1535	0.133116	763.701
1536	0.132338	764.417				1536	0.127647	752.262				1536	0.137063	813.737
1537	0.133291	768.769				1537	0.128015	732.079				1537	0.134701	835.789
1538	0.130275	753.498				1538	0.132905	755.921				1538	0.136639	815.84
1539	0.133244	810.914				1539	0.132653	808.266				1539	0.135743	807.178
1540	0.133601	777.715				1540	0.132576	760.313				1540	0.137003	787.043
1541	0.134334	768.39				1541	0.135404	802.708				1541	0.139506	782.37
1542	0.134329	762.682				1542	0.132304	826.975				1542	0.138861	774.382
1543	0.134865	796.883				1543	0.135147	760.989				1543	0.139026	808.801
1544	0.133672	803.231				1544	0.135254	783.982				1544	0.137462	788.001
1545	0.131078	761.395				1545	0.133783	781.17				1545	0.137059	788.897
1546	0.126863	776.697				1546	0.138813	789.131				1546	0.136719	777.462
1547	0.131447	758.103				1547	0.138204	846.441				1547	0.137785	778.485
1548	0.12729	799.373				1548	0.137413	812.25				1548	0.139222	794.989
1549	0.127831	736.317				1549	0.143605	774.293				1549	0.135035	822.311
1550	0.130714	741.118				1550	0.142811	800.935				1550	0.132725	791.198
1551	0.124934	770.15				1551	0.143524	862.945				1551	0.134336	764.536
1552	0.113509	686.794				1552	0.138165	853.269				1552	0.135984	813.615
1553	0.11284	701.286				1553	0.136496	788.062				1553	0.130729	824.442
1554	0.114811	671.183				1554	0.145143	808.774				1554	0.131804	770.358
1555	0.111941	635.107				1555	0.144479	843.411				1555	0.136592	797.455
1556	0.107896	604.529				1556	0.143618	828.664				1556	0.134883	794.557
1557	0.113936	614.418				1557	0.146133	918.628				1557	0.139126	827.106
1558	0.112042	635.46				1558	0.145634	863.53				1558	0.137842	825.665
1559	0.117091	603.394				1559	0.145591	869.973				1559	0.137968	781.725
1560	0.121067	674.716				1560	0.14465	826.897				1560	0.137522	787.111
1561	0.123856	701.716				1561	0.144486	849.908				1561	0.13718	853.185
1562	0.124051	700.276				1562	0.146046	852.659				1562	0.138079	817.338
1563	0.130565	718.195				1563	0.145862	897.228				1563	0.136827	803.09
1564	0.132661	763.701				1564	0.143288	826.774				1564	0.137007	779.505
1565	0.131472	777.463				1565	0.140442	815.237				1565	0.13739	791.49
1566	0.13128	754.719				1566	0.141262	801.616				1566	0.139302	830.909
1567	0.133916	722.533				1567	0.139926	817.039				1567	0.138273	837.293
1568	0.132927	787.53				1568	0.143505	906.346				1568	0.139186	785.946
1569	0.134269	777.477				1569	0.14395	834.899				1569	0.137232	824.567
1570	0.137316	795.306				1570	0.143946	848.62				1570	0.137839	761.442
1571	0.136846	798.685				1571	0.141458	821.485				1571	0.135803	748.917
1572	0.13558	864.231				1572	0.140126	846.881				1572	0.136485	767.071
1573	0.134835	770.667				1573	0.140963	864.054				1573	0.137047	800.483
1574	0.135154	854.464				1574	0.140806	861.308				1574	0.135692	846.991
1575	0.137922	808.649				1575	0.135262	827.545				1575	0.131112	774.452
1576	0.138684	798.524				1576	0.133054	782.035				1576	0.131666	782.486
1577	0.13774	829.326				1577	0.131618	796.879				1577	0.128579	759.039
1578	0.133201	796.748				1578	0.125034	739.698				1578	0.136595	784.339
1579	0.13871	800.355				1579	0.125786	692.356				1579	0.137996	810.061
1580	0.136909	833.345				1580	0.12577	723.442				1580	0.134719	796.39
1581	0.133239	789.499				1581	0.125467	706.217				1581	0.132824	799.445
1582	0.133259	735.844				1582	0.120579	710.074				1582	0.136454	802.582
1583	0.138133	801.915				1583	0.119459	675.403				1583	0.137088	835.129
1584	0.137989	827.784				1584	0.114416	672.267				1584	0.13687	815.097
1585	0.138244	809.363				1585	0.114915	689.74				1585	0.137433	818.606
1586	0.13753	805.296				1586	0.118709	621.704				1586	0.137459	796.091
1587	0.134175	823.862				1587	0.115944	646.855				1587	0.135978	782.193
1588	0.130848	809.107				1588	0.125613	716.566				1588	0.135627	861.314
1589	0.131793	767.73				1589	0.130268	766.005				1589	0.137174	816.116
1590	0.125771	740.881				1590	0.139755	772.493				1590	0.13544	773.586
1591	0.135421	829.834				1591	0.144745	824.706				1591	0.130744	772.323
1592	0.134855	776.308				1592	0.141116	834.475				1592	0.135911	815.95
1593	0.136689	782.494				1593	0.144442	806.907				1593	0.134167	831.896
1594	0.137645	807.809				1594	0.14465	893.024				1594	0.135445	787.052
1595	0.137731	797.36				1595	0.145846	864.044				1595	0.13401	810.038
1596	0.132774	811.704				1596	0.145367	850.173				1596	0.136234	758.511
1597	0.135908	771.099				1597	0.144635	849.801				1597	0.137374	804.818
1598	0.135865	767.498				1598	0.144216	831.507				1598	0.13623	806.389
1599	0.134838	811.12				1599	0.142695	865.463				1599	0.130774	784.742
1600	0.132155	757.743				1600	0.143592	910.21				1600	0.127834	782.836
1601	0.132449	741.047				1601	0.145649	847.876				1601	0.137508	786.762
1602	0.135158	761.133				1602	0.146168	831.089				1602	0.136931	781.302
1603	0.130479	767.69				1603	0.14616	829.697				1603	0.136705	780.292
1604	0.130109	747.023				1604	0.144217	922.362				1604	0.136362	789.694
1605	0.131997	790.062				1605	0.141752	888.944				1605	0.136502	795.949
1606	0.124483	747.24				1606	0.14542	848.772				1606	0.136807	800.288
1607	0.127758	733.89				1607	0.145342	850.06				1607	0.136454	808.995
1608	0.122737	761.475				1608	0.145912	896.27				1608	0.135185	797.226
1609	0.123306	710.995				1609	0.144323	838.405				1609	0.13301	788.748
1610	0.133739	733.245				1610	0.144664	837.722				1610	0.13066	808.143
1611	0.132956	788.894				1611	0.138691	846.399				1611	0.136172	760.216
1612	0.130202	756.745				1612	0.138494	792.749				1612	0.1344	799.435
1613	0.12754	752.471				1613	0.145227	835.594				1613	0.132706	768.17
1614	0.12974	724.093				1614	0.14421	882.077				1614	0.134354	756.867
1615	0.132662	767.256				1615	0.141963	857.709				1615	0.136301	782.52
1616	0.135524	770.963				1616	0.134075	794.276				1616	0.134857	794.441
1617	0.132637	802.686				1617	0.142786	822.063				1617	0.13592	794.246
1618	0.135014	746.077				1618	0.144425	894.776				1618	0.135902	806.226
1619	0.137551	787.749				1619	0.140952	894.652				1619	0.130915	770.996
1620	0.136551	787.985				1620	0.142397	831.571				1620	0.134034	752.404
1621	0.132626	788.296				1621	0.133297	799.997				1621	0.135075	780.168
1622	0.136311	788.666				1622	0.137596	805.546				1622	0.135946	805.512
1623	0.136668	803.423				1623	0.134	809.453				1623	0.134516	777.392
1624	0.136707	838.451				1624	0.13117	742.195				1624	0.137819	813.328
1625	0.136112	827.951				1625	0.138984	757.818				1625	0.137816	784.572
1626	0.136122	790.32				1626	0.13829	815.676				1626	0.137256	809.055
1627	0.134736	765.601				1627	0.14251	809.331				1627	0.134387	842.989
1628	0.137004	814.874				1628	0.143312	821.44				1628	0.13776	847.734
1629	0.135891	800.115				1629	0.141001	805.5				1629	0.137182	803.261
1630	0.136819	855.21				1630	0.14212	835.714				1630	0.136309	768.24
1631	0.134147	811.211				1631	0.140297	822.939				1631	0.134817	778.335
1632	0.134431	773.651				1632	0.136424	847.359				1632	0.132256	800.589
1633	0.134396	835.757				1633	0.137589	786.551				1633	0.134756	807.773
1634	0.13291	754.625				1634	0.134381	765.457				1634	0.135826	835.138
1635	0.132135	820.412				1635	0.139478	823.839				1635	0.136156	798.73
1636	0.134822	757.344				1636	0.142607	820.158				1636	0.136654	778.511
1637	0.134653	759.32				1637	0.141333	818.848				1637	0.13401	766.032
1638	0.131187	766.576				1638	0.141723	823.334				1638	0.137967	764.057
1639	0.13691	789.404				1639	0.139864	862.647				1639	0.137135	816.228
1640	0.136788	821.031				1640	0.139037	798.93				1640	0.135943	848.559
1641	0.133541	783.868				1641	0.145256	840.725				1641	0.13757	806.281
1642	0.132631	763.118				1642	0.141928	858.534				1642	0.137639	788.544
1643	0.130852	731.917				1643	0.143233	835.156				1643	0.137629	797.294
1644	0.126843	751.179				1644	0.143522	854.713				1644	0.137482	812.91
1645	0.125535	729.848				1645	0.143509	834.153				1645	0.136667	832.362
1646	0.123143	699.047				1646	0.140818	855.686				1646	0.137674	792.367
1647	0.130261	692.48				1647	0.136518	811.443				1647	0.136725	803.754
1648	0.133983	736.866				1648	0.139281	806.857				1648	0.137701	753.442
1649	0.134733	797.042				1649	0.13668	783.852				1649	0.137243	785.331
1650	0.134962	799.253				1650	0.143847	837.277				1650	0.1378	815.601
1651	0.136035	816.525				1651	0.140427	852.542				1651	0.136056	803.409
1652	0.137619	786.289				1652	0.141809	838.609				1652	0.138009	802.042
1653	0.137953	804.077				1653	0.139794	822.396				1653	0.137829	808.386
1654	0.137452	804.876				1654	0.137823	796.264				1654	0.1376	806.431
1655	0.135521	795.384				1655	0.132021	805.849				1655	0.13582	800.526
1656	0.136322	827.186				1656	0.133746	774.547				1656	0.135904	812.47
1657	0.135336	783.098				1657	0.135316	737.965				1657	0.136292	762.518
1658	0.137643	763.561				1658	0.137193	746.636				1658	0.137682	804.045
1659	0.136536	778.226				1659	0.133642	767.429				1659	0.13744	799.796
1660	0.136892	779.965				1660	0.12956	767.004				1660	0.136219	810.522
1661	0.136788	783.395				1661	0.134401	788.249				1661	0.135332	793.972
1662	0.135055	812.537				1662	0.132446	796.53				1662	0.135525	766.622
1663	0.131806	773.63				1663	0.131417	729.074				1663	0.136088	759.507
1664	0.122728	749.149				1664	0.126221	748.242				1664	0.133529	772.818
1665	0.121939	673.728				1665	0.124913	726.474				1665	0.136176	751.229
1666	0.131093	703.627				1666	0.122846	703.108				1666	0.136533	831.085
1667	0.125982	734.798				1667	0.125708	712.936				1667	0.137243	803.083
1668	0.130946	750.809				1668	0.125181	727.472				1668	0.137539	791.992
1669	0.131759	737.127				1669	0.128577	749.846				1669	0.135732	792.923
1670	0.133617	758.456				1670	0.13028	731.667				1670	0.13277	731.133
1671	0.132993	799.292				1671	0.128514	751.277				1671	0.132011	791.467
1672	0.136185	753.143				1672	0.12745	779.205				1672	0.131506	724.25
1673	0.133337	794.566				1673	0.125135	722.218				1673	0.132313	752.708
1674	0.134539	772.438				1674	0.1273	729.633				1674	0.135801	771.696
1675	0.12952	789.294				1675	0.126839	770.868				1675	0.1347	767.803
1676	0.130576	725.292				1676	0.130785	715.439				1676	0.137785	788.719
1677	0.130516	753.298				1677	0.133868	729.44				1677	0.135702	826.207
1678	0.135831	786.806				1678	0.131013	740.344				1678	0.135675	783.852
1679	0.134505	785.67				1679	0.13101	764.858				1679	0.134058	799.246
1680	0.132663	794.869				1680	0.127113	748.438				1680	0.131808	776.424
1681	0.133473	813.582				1681	0.131222	713.133				1681	0.1313	745.547
1682	0.13242	780.079				1682	0.129083	779.309				1682	0.128672	800.708
1683	0.128411	759.65				1683	0.1254	751.494				1683	0.126973	747.021
1684	0.128292	763.716				1684	0.127786	739.02				1684	0.121052	719.373
1685	0.129047	726.33				1685	0.128313	760.655				1685	0.120305	664.117
1686	0.126058	726.655				1686	0.129631	715.996				1686	0.12844	713.411
1687	0.128253	759.5				1687	0.12739	721.261				1687	0.135694	790.683
1688	0.128837	757.575				1688	0.129461	762.545				1688	0.13402	780.458
1689	0.124232	732.758				1689	0.130277	788.933				1689	0.133296	782.029
1690	0.125096	708.675				1690	0.128081	753.78				1690	0.13763	789.566
1691	0.125892	727.086				1691	0.126586	770.318				1691	0.135932	776.127
1692	0.129086	737.414				1692	0.122928	720.643				1692	0.138185	749.235
1693	0.125785	712.051				1693	0.122335	736.63				1693	0.137443	837.011
1694	0.127811	740.616				1694	0.119463	711.781				1694	0.135545	793.156
1695	0.129739	734.508				1695	0.117123	722.276				1695	0.132761	801.71
1696	0.129553	750.338				1696	0.119167	686.949				1696	0.134581	817.767
1697	0.130095	718.381				1697	0.11696	701.427				1697	0.137873	803.568
1698	0.128199	816.176				1698	0.113356	688.942				1698	0.137973	774.513
1699	0.130961	761.871				1699	0.11335	627.08				1699	0.137363	813.956
1700	0.128585	748.588				1700	0.124112	639.447				1700	0.13478	821.249
1701	0.128277	752.835				1701	0.129834	757.326				1701	0.134028	776.084
1702	0.125169	730.98				1702	0.13186	741.779				1702	0.131792	748.939
1703	0.122551	705.016				1703	0.130874	745.345				1703	0.130843	741.912
1704	0.116233	681.553				1704	0.132425	802.092				1704	0.134012	811.69
1705	0.122489	702.684				1705	0.138772	791.821				1705	0.133967	774.653
1706	0.12288	700.707				1706	0.137631	767.369				1706	0.135573	776.085
1707	0.131368	785.054				1707	0.134941	797.464				1707	0.129948	797.975
1708	0.132426	750.418				1708	0.126954	762.968				1708	0.127732	728.791
1709	0.132893	795.148				1709	0.126924	738.133				1709	0.13499	783.925
1710	0.134881	758.162				1710	0.130146	753.06				1710	0.126775	773.39
1711	0.135407	777.576				1711	0.135965	733.37				1711	0.125283	749.811
1712	0.132982	766.965				1712	0.13561	818.712				1712	0.126289	724.089
1713	0.133882	757.95				1713	0.137173	788.352				1713	0.1264	743.303
1714	0.132254	784.487				1714	0.138502	807.816				1714	0.131001	772.798
1715	0.136455	762.015				1715	0.136517	785.172				1715	0.135823	792.742
1716	0.13532	772.936				1716	0.136605	787.997				1716	0.134806	779.54
1717	0.128732	760.251				1717	0.136823	816.652				1717	0.137146	768.575
1718	0.128671	709.608				1718	0.139549	767.145				1718	0.137067	827.858
1719	0.129642	747.486				1719	0.138443	812.332				1719	0.136239	785.305
1720	0.135378	786.997				1720	0.135852	819.854				1720	0.135135	824.576
1721	0.135538	794.358				1721	0.139288	799.45				1721	0.136237	767.837
1722	0.133379	822.702				1722	0.137402	807.052				1722	0.137569	805.143
1723	0.133767	771.007				1723	0.136232	884.051				1723	0.137571	809.323
1724	0.135539	755.964				1724	0.13652	786.66				1724	0.13686	785.028
1725	0.135766	783.267				1725	0.131071	818.556				1725	0.136027	774.7
1726	0.135521	817.667				1726	0.131799	768.051				1726	0.137891	852.238
1727	0.135708	790.098				1727	0.129786	774.683				1727	0.138005	791.31
1728	0.134253	780.078				1728	0.127103	710.899				1728	0.137248	794.491
1729	0.13509	782.273				1729	0.129567	753.841				1729	0.137592	782.295
1730	0.135469	779.07				1730	0.127769	767.102				1730	0.137818	840.374
1731	0.132338	795.169				1731	0.127762	745.612				1731	0.137538	783.981
1732	0.134077	846.98				1732	0.122767	764.429				1732	0.137362	805.596
1733	0.132365	830.846				1733	0.118008	694.451				1733	0.135243	802.56
1734	0.132987	729.407				1734	0.117038	699.328				1734	0.136122	759.271
1735	0.134746	788.516				1735	0.11752	706.634				1735	0.135475	780.449
1736	0.131445	804.449				1736	0.119675	695.496				1736	0.135749	824.306
1737	0.13272	786.614				1737	0.122907	697.074				1737	0.136511	799.331
1738	0.134949	796.166				1738	0.122075	702.7				1738	0.134381	794.453
1739	0.134306	798.184				1739	0.126401	710.969				1739	0.136347	766.918
1740	0.134334	784.448				1740	0.123775	735.521				1740	0.134588	771.218
1741	0.130938	816.298				1741	0.124278	723.841				1741	0.135952	805.484
1742	0.130607	802.089				1742	0.126227	709.324				1742	0.136984	783.169
1743	0.13461	788.199				1743	0.127421	762.14				1743	0.137738	800.075
1744	0.134114	775.006				1744	0.125512	733.232				1744	0.135897	788.86
1745	0.130416	790.354				1745	0.124953	752.641				1745	0.137395	795.272
1746	0.133934	771.543				1746	0.125582	762.613				1746	0.135998	779.545
1747	0.133213	767.537				1747	0.120938	718.699				1747	0.129991	770.162
1748	0.133876	770.51				1748	0.12458	670.325				1748	0.129439	775.093
1749	0.134848	773.751				1749	0.124142	743.391				1749	0.135553	787.278
1750	0.133925	775.006				1750	0.129393	726.26				1750	0.13901	796.369
1751	0.132664	774.386				1751	0.125922	743.174				1751	0.137772	773.351
1752	0.132674	762.947				1752	0.123765	728.484				1752	0.137429	869.996
1753	0.133699	774.784				1753	0.125473	734.297				1753	0.137916	798.775
1754	0.133749	810.821				1754	0.124988	734.939				1754	0.138803	850.146
1755	0.132371	791.243				1755	0.119763	719.527				1755	0.13914	838.506
1756	0.132778	786.513				1756	0.126168	715.251				1756	0.138677	817.36
1757	0.132771	733.863				1757	0.128335	741.001				1757	0.138703	799.259
1758	0.13248	758.677				1758	0.124616	740.018				1758	0.13631	787.661
1759	0.132985	776.86				1759	0.123025	715.78				1759	0.138009	804.783
1760	0.132757	807.212				1760	0.118142	707.28				1760	0.137491	782.299
1761	0.130661	737.546				1761	0.122982	676.535				1761	0.140336	787.28
1762	0.132054	795.086				1762	0.130617	767.364				1762	0.138678	853.426
1763	0.131584	748.017				1763	0.128421	716.748				1763	0.139496	827.542
1764	0.130221	739.16				1764	0.128696	737.892				1764	0.139567	800.923
1765	0.124775	732.693				1765	0.130188	732.947				1765	0.139123	825.533
1766	0.120615	715.149				1766	0.127415	761.63				1766	0.137578	807.837
1767	0.123948	723.399				1767	0.127396	750.388				1767	0.137403	827.314
1768	0.126654	682.667				1768	0.127691	724.171				1768	0.139828	797.798
1769	0.123136	719.37				1769	0.128417	741.178				1769	0.137778	814.933
1770	0.125792	688.178				1770	0.126982	746.466				1770	0.138885	830.349
1771	0.131538	720.762				1771	0.122288	743.279				1771	0.139087	806.252
1772	0.130382	760.933				1772	0.123009	690.965				1772	0.137727	822.631
1773	0.129344	742.212				1773	0.125867	732.969				1773	0.136971	813.964
1774	0.130608	745.767				1774	0.125174	699.681				1774	0.138191	800.089
1775	0.130712	746.932				1775	0.126827	735.867				1775	0.139251	802.24
1776	0.12847	776.352				1776	0.126507	710.081				1776	0.136325	811.823
1777	0.13124	779.188				1777	0.126392	733.448				1777	0.135356	809.508
1778	0.131382	735.762				1778	0.126622	752.644				1778	0.138436	799.626
1779	0.132303	778.269				1779	0.128422	709.713				1779	0.138172	762.87
1780	0.132419	752.092				1780	0.124204	751.617				1780	0.138125	826.22
1781	0.133113	800.121				1781	0.120695	711.79				1781	0.135168	801.293
1782	0.13375	778.21				1782	0.119995	698.868				1782	0.136321	850.341
1783	0.133065	748.98				1783	0.119479	674.822				1783	0.136381	795.67
1784	0.131394	776.111				1784	0.120404	659.896				1784	0.137565	777.346
1785	0.130733	794.15				1785	0.120594	723.707				1785	0.138404	785.017
1786	0.130565	817.601				1786	0.117798	695.642				1786	0.137703	798.212
1787	0.128974	746.678				1787	0.122899	683.049				1787	0.134844	820.677
1788	0.129596	734.912				1788	0.121228	689.978				1788	0.134523	761.02
1789	0.129262	754.373				1789	0.124994	683.7				1789	0.136019	763.266
1790	0.13113	765.344				1790	0.126331	723.211				1790	0.134466	799.936
1791	0.130061	765.771				1791	0.122813	752.794				1791	0.134199	768.145
1792	0.129185	763.383				1792	0.121556	708.779				1792	0.132653	748.312
1793	0.130269	759.466				1793	0.116949	658.605				1793	0.135031	788.362
1794	0.130488	788.306				1794	0.122339	679.484				1794	0.13481	774.278
1795	0.12805	732.96				1795	0.122028	726.519				1795	0.134256	788.498
1796	0.130461	734.619				1796	0.12639	745.587				1796	0.131032	782.773
1797	0.12898	752.344				1797	0.124795	741.065				1797	0.132582	753.404
1798	0.130344	769.089				1798	0.125358	786.773				1798	0.134846	777.06
1799	0.129362	802.72				1799	0.125624	792.056				1799	0.133444	772.224
1800	0.126276	727.755				1800	0.126992	682.336				1800	0.135192	793.244
1801	0.127919	719.576				1801	0.127338	739.165				1801	0.135294	770.832
1802	0.129601	743.745				1802	0.129084	742.102				1802	0.134526	793.724
1803	0.129956	779.98				1803	0.126801	746.714				1803	0.135057	792.859
1804	0.129801	791.886				1804	0.126556	781.303				1804	0.135871	755.453
1805	0.129492	747.658				1805	0.126778	724.204				1805	0.134202	788.21
1806	0.129331	766.217				1806	0.126817	740.657				1806	0.133968	797.149
1807	0.129967	786.233				1807	0.125084	738.05				1807	0.135147	821.069
1808	0.129937	793.856				1808	0.124969	687.365				1808	0.134405	801.934
1809	0.129533	775.343				1809	0.125845	731.45				1809	0.133223	750.294
1810	0.128614	738.58				1810	0.124022	709.805				1810	0.134576	774.187
1811	0.129523	706.389				1811	0.127051	703.075				1811	0.131557	788.052
1812	0.129437	753.302				1812	0.129465	742.799				1812	0.133144	763.069
1813	0.13023	769.755				1813	0.127235	749.315				1813	0.128118	776.958
1814	0.128763	790.17				1814	0.126668	737.747				1814	0.133633	791.097
1815	0.128946	748.954				1815	0.120928	718.638				1815	0.133429	781.409
1816	0.129862	752.08				1816	0.120782	721.966				1816	0.133336	785.132
1817	0.129929	743.485				1817	0.120479	701.754				1817	0.131846	774.054
1818	0.129317	766.428				1818	0.118496	733.618				1818	0.130326	736.66
1819	0.127685	738.906				1819	0.118189	688.583				1819	0.133246	778.944
1820	0.129555	752.25				1820	0.115813	674.851				1820	0.132313	772.932
1821	0.127193	761.825				1821	0.116951	677.003				1821	0.128942	728.968
1822	0.129439	733.66				1822	0.115483	662.797				1822	0.12257	760.389
1823	0.127022	725.647				1823	0.115137	660.401				1823	0.121634	718.751
1824	0.126073	785.673				1824	0.118143	688.457				1824	0.121209	693.665
1825	0.128651	762.064				1825	0.115681	659.475				1825	0.122342	722.862
1826	0.127405	731.199				1826	0.113491	684.078				1826	0.123584	653.625
1827	0.129669	732.167				1827	0.113576	688.18				1827	0.126442	713.816
1828	0.128949	750.698				1828	0.109433	649.423				1828	0.127818	749.339
1829	0.126471	756.752				1829	0.1114	575.819				1829	0.127636	720.761
1830	0.125624	795.211				1830	0.110805	648.316				1830	0.122402	693.803
1831	0.128701	718.85				1831	0.107303	599				1831	0.125793	738.786
1832	0.126156	723.604				1832	0.108682	580.195				1832	0.120082	696.242
1833	0.125703	711.947				1833	0.105295	603.448				1833	0.117356	655.912
1834	0.119316	733.704				1834	0.100519	594.476				1834	0.116627	669.298
1835	0.112227	671.384				1835	0.106387	592.207				1835	0.120827	696.466
1836	0.110258	619.632				1836	0.107252	636.018				1836	0.12594	740.933
1837	0.114058	651.879				1837	0.10286	601.381				1837	0.130098	758.676
1838	0.118581	614.405				1838	0.10768	602.476				1838	0.124871	778.354
1839	0.117299	659.151				1839	0.112855	611.175				1839	0.130128	762.14
1840	0.116817	674.652				1840	0.113476	666.079				1840	0.136168	835.252
1841	0.123916	681.684				1841	0.109929	629.871				1841	0.13713	784.031
1842	0.124118	723.463				1842	0.107847	621.85				1842	0.137098	812.943
1843	0.124402	739.094				1843	0.111444	631.547				1843	0.137104	793.002
1844	0.123018	703.052				1844	0.110667	650.155				1844	0.13752	800.444
1845	0.128442	755.127				1845	0.112456	644.089				1845	0.137047	846.92
1846	0.129317	753.808				1846	0.111523	650.223				1846	0.13513	806.454
1847	0.127664	725.852				1847	0.110988	631.112				1847	0.137549	788.621
1848	0.123439	750.665				1848	0.116497	634.439				1848	0.137296	753.179
1849	0.128791	728.896				1849	0.11982	663.442				1849	0.13668	821.065
1850	0.129234	790.535				1850	0.12434	708.118				1850	0.136553	813.782
1851	0.127637	720.397				1851	0.121273	703.413				1851	0.134472	826.166
1852	0.129374	756.484				1852	0.123617	730.873				1852	0.133739	789.88
1853	0.12871	779.988				1853	0.123183	695.989				1853	0.130569	787.74
1854	0.127753	721.394				1854	0.121904	700.699				1854	0.131956	747.668
1855	0.129881	778.797				1855	0.122856	732.376				1855	0.13597	790.295
1856	0.129537	768.048				1856	0.123644	724.163				1856	0.136863	817.549
1857	0.12633	717.782				1857	0.12549	751.82				1857	0.13631	813.982
1858	0.125597	732.578				1858	0.127173	726.778				1858	0.131849	779.353
1859	0.125451	698.261				1859	0.12739	801.01				1859	0.129408	724.711
1860	0.127619	739.199				1860	0.126927	748.879				1860	0.122435	755.761
1861	0.123798	727.746				1861	0.129175	708.242				1861	0.126835	780.891
1862	0.123542	724.918				1862	0.128854	771.521				1862	0.131937	711.139
1863	0.124229	710.907				1863	0.130618	739.181				1863	0.136442	775.475
1864	0.124535	748.199				1864	0.128299	755.921				1864	0.136012	792.869
1865	0.124318	758.591				1865	0.125016	738.306				1865	0.135499	837.765
1866	0.127266	749.64				1866	0.123874	734.497				1866	0.131762	799.045
1867	0.127909	744.134				1867	0.123188	743.43				1867	0.137763	821.888
1868	0.126685	735.453				1868	0.117176	710.716				1868	0.135693	774.254
1869	0.124363	744.872				1869	0.116677	722.886				1869	0.136753	777.459
1870	0.124066	718.843				1870	0.115895	702.004				1870	0.135636	820.252
1871	0.11894	740.377				1871	0.112963	631.276				1871	0.137313	828.863
1872	0.123253	720.131				1872	0.11156	631.92				1872	0.133647	784.967
1873	0.125815	705.935				1873	0.116059	633.046				1873	0.132115	774.723
1874	0.124087	731.441				1874	0.115938	669.372				1874	0.130177	786.1
1875	0.118568	692.983				1875	0.112546	687.007				1875	0.130784	771.184
1876	0.115141	685.398				1876	0.108686	619.187				1876	0.123173	727.162
1877	0.114777	663.068				1877	0.113192	621.127				1877	0.116688	659.705
1878	0.117159	656.007				1878	0.111286	668.813				1878	0.12601	701.851
1879	0.118163	662.7				1879	0.11135	652.062				1879	0.124414	727.679
1880	0.121086	706.124				1880	0.1108	632.965				1880	0.131548	718.747
1881	0.125906	699.821				1881	0.113155	636.37				1881	0.126854	743.612
1882	0.129451	763.928				1882	0.110044	624.568				1882	0.137864	780.665
1883	0.127358	732.599				1883	0.107853	646.916				1883	0.137455	777.644
1884	0.125047	735.314				1884	0.110307	652.572				1884	0.136259	788.651
1885	0.129235	736.645				1885	0.112351	634.704				1885	0.135476	817.345
1886	0.127006	762.27				1886	0.114063	628.103				1886	0.135321	819.83
1887	0.128799	739.836				1887	0.113775	649.411				1887	0.13032	810.79
1888	0.128967	788.295				1888	0.115849	665.526				1888	0.132553	749.098
1889	0.127683	787.566				1889	0.114604	683.899				1889	0.129203	793.472
1890	0.128074	740.68				1890	0.115958	669.637				1890	0.122361	728.838
1891	0.128177	770.022				1891	0.115087	695.149				1891	0.12364	704.589
1892	0.125494	755.663				1892	0.112126	693.085				1892	0.128332	727.734
1893	0.127634	709.638				1893	0.110766	648.593				1893	0.132999	726.948
1894	0.125721	732.205				1894	0.109913	617.109				1894	0.136744	824.675
1895	0.125879	733.105				1895	0.111589	610.109				1895	0.135953	821.087
1896	0.126751	730.875				1896	0.111976	610.857				1896	0.136262	811.792
1897	0.127976	731.123				1897	0.110529	614.791				1897	0.134093	779.513
1898	0.126954	750.932				1898	0.111394	631.265				1898	0.134249	764.848
1899	0.126384	755.849				1899	0.109947	658.658				1899	0.131695	801.656
1900	0.128333	745.33				1900	0.106671	608.658				1900	0.133688	751.424
1901	0.126923	721.625				1901	0.106673	610.105				1901	0.132276	822.336
1902	0.126255	724.118				1902	0.106705	598.89				1902	0.133499	755.824
1903	0.124451	754.772				1903	0.105641	631.331				1903	0.133925	766.309
1904	0.125659	715.362				1904	0.10405	607.579				1904	0.131785	738.209
1905	0.125314	744.423				1905	0.104015	625.024				1905	0.130205	793.432
1906	0.126991	731.678				1906	0.103663	604.909				1906	0.129324	751.355
1907	0.126553	730.806				1907	0.105137	582.349				1907	0.128807	734.677
1908	0.12812	770.398				1908	0.10284	589.763				1908	0.131338	739.845
1909	0.12585	779.656				1909	0.104972	599.571				1909	0.131683	729.052
1910	0.128537	746.164				1910	0.104027	642.394				1910	0.133029	746.722
1911	0.130064	724.124				1911	0.102248	610.151				1911	0.133975	767.853
1912	0.129943	777.057				1912	0.10188	568.244				1912	0.132535	806.393
1913	0.127958	755.046				1913	0.0991432	538.846				1913	0.130592	770.909
1914	0.12855	769.008				1914	0.0995567	543.38				1914	0.131831	742.451
1915	0.128229	751.527				1915	0.100272	606.233				1915	0.127829	760.576
1916	0.128674	729.634				1916	0.106459	588.235				1916	0.126049	745.588
1917	0.126758	738.045				1917	0.106861	615.788				1917	0.129449	730.139
1918	0.127606	739.322				1918	0.106209	588.388				1918	0.129096	782.504
1919	0.12722	819.543				1919	0.104928	617.221				1919	0.129757	754.367
1920	0.124206	727.022				1920	0.103799	591.833				1920	0.134335	791.155
1921	0.130325	739.54				1921	0.101557	623.347				1921	0.135374	789.928
1922	0.129136	744.031				1922	0.102849	577.136				1922	0.133938	791.718
1923	0.130594	736.743				1923	0.105329	597.941				1923	0.134841	838.374
1924	0.131077	755.521				1924	0.105616	598.39				1924	0.135939	789.505
1925	0.130521	760.478				1925	0.106059	591.31				1925	0.136187	756.096
1926	0.130737	787.271				1926	0.104775	600.082				1926	0.134116	797.951
1927	0.130069	731.553				1927	0.105771	601.102				1927	0.131938	772.478
1928	0.130608	727.472				1928	0.105283	621.516				1928	0.133321	758.12
1929	0.130697	764.977				1929	0.105315	616.483				1929	0.133836	773.779
1930	0.130822	763.409				1930	0.105452	592.878				1930	0.13233	789.424
1931	0.128264	782.117				1931	0.105436	628.076				1931	0.132677	796.795
1932	0.128756	805.815				1932	0.104639	605.217				1932	0.131754	770.425
1933	0.130118	771.5				1933	0.103164	619.028				1933	0.132506	739.852
1934	0.126366	734.509				1934	0.103659	617.225				1934	0.132938	754.976
1935	0.126854	721.615				1935	0.102686	598.377				1935	0.129514	754.914
1936	0.130608	748.324				1936	0.101638	578.348				1936	0.12493	732.747
1937	0.13064	750.39				1937	0.102546	566.649				1937	0.11913	719.771
1938	0.130394	768.789				1938	0.101406	592.71				1938	0.117948	667.245
1939	0.129174	771.913				1939	0.098411	591.754				1939	0.116563	645.261
1940	0.130584	754.773				1940	0.100093	586.823				1940	0.112167	665.952
1941	0.128465	769.182				1941	0.100293	561.535				1941	0.107378	651.478
1942	0.128249	747.13				1942	0.103616	586.288				1942	0.104996	599.145
1943	0.128614	777.889				1943	0.105321	581.955				1943	0.103408	567.726
1944	0.129831	793.045				1944	0.104672	619.597				1944	0.0989435	540.148
1945	0.13041	720.012				1945	0.104862	629.329				1945	0.105966	574.938
1946	0.129326	793.464				1946	0.105291	585.119				1946	0.104853	607.177
1947	0.129403	743.931				1947	0.101932	591.206				1947	0.103651	572.281
1948	0.129996	746.329				1948	0.103649	588.911				1948	0.0995458	584.564
1949	0.128849	765.198				1949	0.104824	616.442				1949	0.107929	568.041
1950	0.127761	743.047				1950	0.105245	567.144				1950	0.11664	631.693
1951	0.126939	753.088				1951	0.1056	600.354				1951	0.108976	656.415
1952	0.129835	756.719				1952	0.105042	617.257				1952	0.115716	602.431
1953	0.128429	746.678				1953	0.105183	601.122				1953	0.119175	671.771
1954	0.128916	733.228				1954	0.104997	605.921				1954	0.114573	692.363
1955	0.127672	748.241				1955	0.104533	627.863				1955	0.124336	652.504
1956	0.129867	765.909				1956	0.104854	604.284				1956	0.131013	713.42
1957	0.131084	744.801				1957	0.105083	593.083				1957	0.131965	761.672
1958	0.128763	787.421				1958	0.103804	606.606				1958	0.133368	756.387
1959	0.131308	784.068				1959	0.105205	578.34				1959	0.134837	793
1960	0.131538	768.37				1960	0.105531	603.632				1960	0.134419	810.623
1961	0.132997	776.727				1961	0.105913	592.611				1961	0.135014	830.048
1962	0.131638	767.201				1962	0.105954	598.903				1962	0.134581	765.82
1963	0.132322	771.277				1963	0.105257	595.961				1963	0.13622	779.985
1964	0.130933	765.221				1964	0.10529	636.814				1964	0.13605	814.6
1965	0.131788	792.026				1965	0.105572	599.011				1965	0.133889	788.23
1966	0.128004	771.409				1966	0.104354	619.026				1966	0.134636	778.641
1967	0.128008	763.574				1967	0.106168	589.458				1967	0.131441	757.281
1968	0.127837	765.79				1968	0.105203	631.492				1968	0.130269	743.988
1969	0.128484	720.114				1969	0.106383	660.958				1969	0.131684	775.826
1970	0.129562	770.682				1970	0.10665	650.239				1970	0.134438	770.06
1971	0.125531	730.409				1971	0.106901	606.702				1971	0.132856	806.237
1972	0.125272	732.617				1972	0.10481	617.068				1972	0.128611	770.632
1973	0.133876	745.187				1973	0.102881	602.65				1973	0.137014	781.994
1974	0.134163	803.727				1974	0.104758	571.573				1974	0.134245	797.128
1975	0.132664	752.956				1975	0.10628	611.874				1975	0.133649	762.51
1976	0.132752	745.562				1976	0.105088	599.462				1976	0.134842	773.954
1977	0.133297	774.697				1977	0.105767	600.655				1977	0.135264	801.011
1978	0.131028	760.173				1978	0.104837	607.662				1978	0.135737	792.54
1979	0.132909	765.652				1979	0.104522	609.087				1979	0.135914	775.394
1980	0.134187	766.619				1980	0.0981289	564.293				1980	0.138619	751.153
1981	0.133696	793.67				1981	0.0956674	541.657				1981	0.137847	791.653
1982	0.134491	766.047				1982	0.0934083	545.148				1982	0.135078	767.959
1983	0.133199	755.05				1983	0.0957118	541.606				1983	0.136688	788.79
1984	0.132214	762.857				1984	0.100438	519.907				1984	0.140937	847.887
1985	0.133182	784.952				1985	0.100059	565.59				1985	0.140115	825.248
1986	0.131351	782.254				1986	0.104515	588.04				1986	0.137954	839.909
1987	0.130222	792.391				1987	0.106313	609.076				1987	0.136319	772.535
1988	0.13214	787.434				1988	0.106344	603.203				1988	0.13566	779.169
1989	0.133683	786.127				1989	0.106261	602.695				1989	0.137567	783.491
1990	0.133046	772.219				1990	0.104659	597.25				1990	0.135841	785.841
1991	0.132303	773.783				1991	0.104862	606.838				1991	0.133861	801.554
1992	0.133519	765.919				1992	0.103901	595.731				1992	0.132524	778.831
1993	0.132121	847.414				1993	0.10117	627.009				1993	0.135856	752.17
1994	0.131453	734.105				1994	0.10452	606.817				1994	0.125955	818.777
1995	0.127289	747.427				1995	0.102521	566.159				1995	0.126403	754.989
1996	0.130171	753.821				1996	0.104308	609.188				1996	0.120346	687.777
1997	0.130723	740.692				1997	0.103337	630.846				1997	0.123382	703.264
1998	0.132063	805.402				1998	0.103552	613.392				1998	0.131768	693.796
[truncated: 2 more rows]

## Sheet: C
black						cyan						gray
cycle #	average selected fp	average selected P(T)				cycle #	average selected fp	average selected P(T)				cycle #	average selected fp	average selected P(T)
1	0.129493	809.781				1	0.129517	810.954				1	0.129591	809.489
2	0.129757	639.134				2	0.129572	640.084				2	0.129478	638.263
3	0.129912	632.612				3	0.130237	634.369				3	0.129618	631.639
4	0.13016	599.34				4	0.131245	630.926				4	0.129849	599.721
5	0.129848	600.282				5	0.133071	604.477				5	0.130128	598.782
6	0.129813	597.533				6	0.135301	618.591				6	0.13099	602.252
7	0.129957	596.018				7	0.136827	668.462				7	0.131958	581.838
8	0.130206	594.564				8	0.139708	649.856				8	0.132833	588.89
9	0.130533	589.92				9	0.140479	647.056				9	0.133638	592.302
10	0.131919	573.593				10	0.144001	657.3				10	0.136119	600.172
11	0.133725	581.117				11	0.146193	765.861				11	0.136041	620.567
12	0.135829	681.397				12	0.146757	724.645				12	0.136823	658.7
13	0.137125	649.861				13	0.148816	623.304				13	0.137674	663.82
14	0.138738	722.862				14	0.148871	638.574				14	0.138708	634.513
15	0.140667	685.048				15	0.151234	629.167				15	0.138934	608.956
16	0.142861	767.083				16	0.152137	618.777				16	0.139314	621.881
17	0.145016	746.481				17	0.152893	640.958				17	0.139624	632.746
18	0.144697	723.03				18	0.153919	630.352				18	0.139426	634.033
19	0.147061	689.057				19	0.157753	661.679				19	0.140954	615.347
20	0.145859	677.578				20	0.162729	664.985				20	0.141152	623.974
21	0.147806	755.512				21	0.164938	693.068				21	0.141465	626.661
22	0.149258	716.708				22	0.167912	774.572				22	0.142454	632.858
23	0.150191	683.573				23	0.172586	764.887				23	0.143887	618.325
24	0.151476	663.375				24	0.173377	770.005				24	0.145177	629.187
25	0.152418	680.027				25	0.179038	767.125				25	0.146791	682.507
26	0.153097	656.447				26	0.183726	793.201				26	0.148957	800.904
27	0.153981	674.027				27	0.185796	772.565				27	0.150705	752.966
28	0.155135	682.844				28	0.187476	945.843				28	0.152374	785.431
29	0.155893	697.008				29	0.188506	894.064				29	0.154153	744.313
30	0.156574	674.045				30	0.188797	853.327				30	0.157026	782.637
31	0.158578	714.988				31	0.189023	818.999				31	0.158107	769.956
32	0.159225	692.069				32	0.190444	842.677				32	0.158585	733.668
33	0.159697	697.059				33	0.19037	853.921				33	0.161196	710.225
34	0.160734	704.79				34	0.191019	865.629				34	0.16434	728.994
35	0.161718	685.211				35	0.191437	872.386				35	0.168266	718.243
36	0.164871	877.059				36	0.192165	840.063				36	0.171389	739.898
37	0.166056	823.235				37	0.193117	849.201				37	0.172869	745.698
38	0.167628	784.428				38	0.194642	892.268				38	0.173618	871.505
39	0.169568	797.728				39	0.196812	901.425				39	0.174061	819.52
40	0.172465	775.281				40	0.202101	917.489				40	0.174168	823.22
41	0.178042	767.749				41	0.204924	924.003				41	0.173768	824.103
42	0.179259	786.701				42	0.207981	1038.57				42	0.173872	821.851
43	0.181955	771.225				43	0.211141	1046.34				43	0.173961	817.841
44	0.185192	758.953				44	0.212005	948.463				44	0.173764	779.396
45	0.187064	752.34				45	0.213469	967.009				45	0.174378	783.219
46	0.187295	738.316				46	0.215737	940.607				46	0.174031	784.142
47	0.188024	759.662				47	0.216437	912.28				47	0.174032	782.465
48	0.19023	753.893				48	0.216735	935.751				48	0.174494	753.463
49	0.193511	750.146				49	0.217068	907.365				49	0.174434	758.168
50	0.197102	783.363				50	0.217178	926.797				50	0.174402	758.058
51	0.203734	898.464				51	0.216684	938.501				51	0.173999	876.684
52	0.206787	878.672				52	0.216868	950.562				52	0.174305	869.153
53	0.209368	1072.44				53	0.217778	919.803				53	0.174131	858.22
54	0.213088	1024.92				54	0.218641	934.284				54	0.174463	814.033
55	0.218954	1000.14				55	0.219075	947.291				55	0.174651	812.439
56	0.220566	1015.84				56	0.21965	955.149				56	0.174421	811.124
57	0.226434	940.38				57	0.219121	955.589				57	0.175435	780.466
58	0.227672	1298.34				58	0.219828	1106.39				58	0.175774	785.398
59	0.232814	1244.43				59	0.2208	1046.26				59	0.176944	761.685
60	0.234528	1208.03				60	0.22073	1052.71				60	0.176594	797.653
61	0.234311	1166.49				61	0.221403	1054.95				61	0.178088	798.92
62	0.235494	1137.9				62	0.221782	1005.51				62	0.180247	778.381
63	0.237083	1299.98				63	0.221564	1010.64				63	0.183707	794.069
64	0.238718	1301.1				64	0.224155	1020.6				64	0.18786	943.481
65	0.241215	1403.07				65	0.226039	1028.25				65	0.188526	938.317
66	0.241116	1315.29				66	0.227804	1038.74				66	0.189068	932.633
67	0.244314	1235.9				67	0.229496	1005.04				67	0.190965	846.048
68	0.24832	1216.1				68	0.228881	1012.5				68	0.191739	820.161
69	0.248368	1118.24				69	0.232671	1097.81				69	0.193099	803.602
70	0.251184	1085.13				70	0.233563	1077.3				70	0.193894	823.739
71	0.250976	1321.6				71	0.241974	1276.8				71	0.195349	806.952
72	0.251844	1296.79				72	0.242342	1401.78				72	0.196091	790.417
73	0.251271	1269.11				73	0.246944	1300.22				73	0.197086	816.075
74	0.252552	1198.18				74	0.249413	1267.68				74	0.198698	802.345
75	0.253542	1193.42				75	0.255416	1130.33				75	0.20056	825.269
76	0.25566	1150.26				76	0.258105	1330.49				76	0.203244	820.679
77	0.256048	1159.35				77	0.259666	1330.48				77	0.203785	808.854
78	0.2575	1119.34				78	0.263916	1235.11				78	0.206695	937.49
79	0.259125	1093.01				79	0.267401	1235.68				79	0.207528	937.731
80	0.261267	1112.66				80	0.267453	1428.61				80	0.211157	916.168
81	0.263265	1261.5				81	0.268498	1341.79				81	0.212901	1073.29
82	0.264327	1240.48				82	0.270156	1281.48				82	0.215941	1026.1
83	0.266544	1408.18				83	0.273183	1234.52				83	0.220474	992.304
84	0.268414	1384.63				84	0.272793	1245.21				84	0.225329	974.815
85	0.271777	1302.79				85	0.273524	1255.24				85	0.227104	1278.41
86	0.270783	1301.17				86	0.274741	1208.18				86	0.227131	1216.83
87	0.273352	1245.94				87	0.274781	1219.93				87	0.228556	1177.47
88	0.275214	1261.23				88	0.27456	1223.89				88	0.228806	1135.9
89	0.275737	1265.09				89	0.274567	1226.56				89	0.229483	1111.94
90	0.276261	1265.7				90	0.27494	1182.54				90	0.232318	1243.39
91	0.276632	1262.77				91	0.274899	1232.93				91	0.232518	1313.93
92	0.275898	1257.57				92	0.274954	1229.08				92	0.233224	1258.24
93	0.276359	1250.3				93	0.273759	1437.72				93	0.233451	1255.1
94	0.276741	1206.38				94	0.274519	1404.91				94	0.234816	1255.15
95	0.277125	1399.12				95	0.274894	1382.91				95	0.238032	1219.18
96	0.278168	1321.14				96	0.275174	1361.11				96	0.241357	1161.2
97	0.278806	1260.16				97	0.275834	1287.03				97	0.239832	1097.55
98	0.279265	1283.1				98	0.277746	1287.77				98	0.241768	1394.34
99	0.280317	1294.12				99	0.277973	1239.3				99	0.247122	1293.97
100	0.279674	1300.2				100	0.281726	1256.34				100	0.246112	1401.42
101	0.279611	1301.98				101	0.283195	1271.03				101	0.248061	1292.5
102	0.281032	1248.72				102	0.285311	1405.2				102	0.247091	1237
103	0.280078	1253.59				103	0.285622	1374.18				103	0.249063	1340.18
104	0.280796	1260.32				104	0.286125	1614.17				104	0.25312	1221.56
105	0.28184	1220.11				105	0.28847	1513.68				105	0.257308	1182.08
106	0.282586	1275.66				106	0.291129	1483.36				106	0.261657	1414.87
107	0.28246	1274.39				107	0.293901	1404.67				107	0.262415	1380.1
108	0.281877	1265.9				108	0.295086	1402.13				108	0.266603	1305.11
109	0.283831	1491.33				109	0.297141	1344.78				109	0.269521	1305.91
110	0.285321	1465.21				110	0.29718	1352.01				110	0.275586	1270.17
111	0.286649	1378.23				111	0.298313	1345.77				111	0.279146	1233.48
112	0.288534	1384.93				112	0.301054	1361.34				112	0.283183	1209.11
113	0.291346	1330.59				113	0.302141	1360.07				113	0.284538	1285.76
114	0.292839	1454.91				114	0.303794	1364.29				114	0.287867	1299.06
115	0.295067	1437.55				115	0.304068	1601.75				115	0.291258	1310.65
116	0.296095	1419.89				116	0.304171	1630.06				116	0.292991	1355.98
117	0.29773	1357.32				117	0.303566	1516.55				117	0.297241	1596.21
118	0.302137	1592.72				118	0.304747	1438.92				118	0.300156	1814.29
119	0.303108	1803.76				119	0.305462	1554.74				119	0.303813	1662.2
120	0.30593	1656.52				120	0.305439	1520.18				120	0.306775	1608.92
121	0.307899	1484.88				121	0.310258	1454.28				121	0.311414	1409.83
122	0.311988	1671.76				122	0.313054	1453.8				122	0.311143	1415.6
123	0.320832	1646.55				123	0.314461	1450.56				123	0.314378	1374.4
124	0.321647	1597.35				124	0.313334	1436.58				124	0.316946	1397.36
125	0.327299	1687.47				125	0.315089	2006.21				125	0.318538	1355.82
126	0.328064	1636.23				126	0.319515	1857.28				126	0.319312	1368.9
127	0.329284	1871.59				127	0.321784	1585.24				127	0.319057	1377.7
128	0.329771	1785.19				128	0.322652	1573.53				128	0.319902	1688.32
129	0.331241	1660.46				129	0.326201	1559.88				129	0.319265	1720.96
130	0.332317	1634.93				130	0.328083	1500.32				130	0.319305	1656.67
131	0.332445	1616.74				131	0.329611	1501.03				131	0.3186	1556.28
132	0.331829	1592.08				132	0.331252	1502.86				132	0.321657	1551.89
133	0.332102	1515.21				133	0.332948	1501.38				133	0.321685	1536.32
134	0.333446	1516.23				134	0.33246	1761.5				134	0.322754	1524.45
135	0.331903	1508.08				135	0.33395	1722.01				135	0.325715	1579.17
136	0.334259	1461.84				136	0.336298	1704.98				136	0.326914	1551.59
137	0.334225	1763.76				137	0.338212	1883.25				137	0.327055	1534.81
138	0.334092	1733.16				138	0.341733	1804.15				138	0.33242	1974.24
139	0.334859	1626.87				139	0.344552	1699.89				139	0.334048	1869.03
140	0.335967	2050.41				140	0.34475	1727				140	0.338635	1803.63
141	0.336123	1897.52				141	0.344558	1671.97				141	0.340272	1972.22
142	0.338168	1802.38				142	0.346082	1645.3				142	0.34426	1870.44
143	0.339461	1732.84				143	0.348715	1896.64				143	0.341844	1777.2
144	0.339905	1971.07				144	0.350956	1770.2				144	0.342487	1758.9
145	0.341319	1999.67				145	0.35132	1751.11				145	0.342669	1972.55
146	0.348055	2048.21				146	0.3515	1726.66				146	0.346186	1954.99
147	0.351347	1878.54				147	0.352832	1644.31				147	0.350535	1883.56
148	0.35401	2021.19				148	0.352457	1578.52				148	0.352492	1823.49
149	0.353739	1893.04				149	0.352691	1592.74				149	0.356981	1670.79
150	0.35403	2015.83				150	0.351956	1598.38				150	0.359099	1662.99
151	0.354595	1872.14				151	0.353347	1543.34				151	0.359966	1662.78
152	0.360723	2048.99				152	0.35338	1555.23				152	0.360587	1699.04
153	0.363376	1965.74				153	0.352623	1560.62				153	0.360289	2005.25
154	0.360324	1876.29				154	0.353472	1510.13				154	0.360715	1854.98
155	0.365429	1843.24				155	0.353208	1524.58				155	0.361224	1744.36
156	0.366593	1798.97				156	0.352091	1776.39				156	0.359556	2186.13
157	0.373826	1799.69				157	0.353792	1768.07				157	0.360256	2076.07
158	0.377769	1884.28				158	0.353561	1744.38				158	0.36003	1951.79
159	0.380257	2407.2				159	0.352399	1652.64				159	0.359936	1858.65
160	0.387871	2190.96				160	0.35222	2202.32				160	0.359467	2183.86
161	0.394459	2064.84				161	0.352671	2015.69				161	0.361435	1981.61
162	0.395699	2010.06				162	0.353435	1851.75				162	0.360547	1908.19
163	0.400112	1918.67				163	0.351726	1823.14				163	0.36345	1921.79
164	0.401804	1914.43				164	0.353843	2106.74				164	0.364712	1793.69
165	0.400026	1878.98				165	0.352729	1971.27				165	0.366158	1771.7
166	0.393915	2181.05				166	0.352928	1879.52				166	0.368438	1864.76
167	0.396948	2133.96				167	0.353409	1816.25				167	0.369997	1812.65
168	0.400426	2011.44				168	0.353286	1708.56				168	0.371876	2098.23
169	0.401279	2079.87				169	0.354082	1684.46				169	0.374007	2161.78
170	0.403115	2037.28				170	0.35399	1812.28				170	0.373267	2111.98
171	0.398942	1985.83				171	0.352627	2049.36				171	0.376439	2023.75
172	0.400614	1964.44				172	0.354637	1954.05				172	0.379385	2222.51
173	0.406248	1959.23				173	0.354428	1883.6				173	0.382769	2100.37
174	0.406432	2000.31				174	0.357048	1901.2				174	0.389911	2428.6
175	0.404265	1952.89				175	0.360946	1848.73				175	0.390195	2109.36
176	0.406932	2340.62				176	0.36342	1868.12				176	0.393143	2056.97
177	0.407412	2400.26				177	0.362075	1816.6				177	0.394975	1940.22
178	0.409036	2268.18				178	0.366044	1936.46				178	0.396102	1924.19
179	0.407466	2106.13				179	0.365107	2275.68				179	0.39639	1838.04
180	0.406982	2306.24				180	0.367992	2061.78				180	0.396764	1901.19
181	0.406327	2190.88				181	0.368219	2161.56				181	0.396153	1945.78
182	0.409576	2120.86				182	0.376224	2079.59				182	0.396585	1959.3
183	0.413545	2778.38				183	0.388419	1792.22				183	0.396246	2251.89
184	0.408896	2494.33				184	0.385823	2208.85				184	0.395749	2156.1
185	0.414469	2339.35				185	0.388952	2508.65				185	0.39612	2086.45
186	0.417185	2162.5				186	0.393461	2097.3				186	0.396778	1957.75
187	0.422185	2136.66				187	0.394162	1968.01				187	0.396758	1933.56
188	0.423447	2020.62				188	0.398829	2456.51				188	0.395005	1840.18
189	0.427811	2354.62				189	0.400857	2162.25				189	0.396245	1842.55
190	0.431034	2835.77				190	0.40276	2089.43				190	0.397077	1841.51
191	0.431247	2578.28				191	0.402099	2478.54				191	0.395193	2310.57
192	0.427256	2321.21				192	0.406117	2314.81				192	0.396789	2605.05
193	0.427128	2085.2				193	0.40598	2205.17				193	0.396523	2346.69
194	0.424337	1968.23				194	0.405695	2202.47				194	0.395894	2205.41
195	0.428552	2483.65				195	0.405236	2117.83				195	0.395797	2098.98
196	0.431173	2729.52				196	0.406458	2054.42				196	0.395001	2082.5
197	0.433579	2455.54				197	0.405629	1943.46				197	0.396766	2009.89
198	0.433254	2324.69				198	0.405036	2282.77				198	0.396528	2309.06
199	0.427935	2161.64				199	0.405738	2196.26				199	0.397155	2197.11
200	0.43212	2702.72				200	0.405122	2048.7				200	0.398182	2036.82
201	0.434048	2387.93				201	0.405335	2027.85				201	0.399086	1999.04
202	0.436313	2699.26				202	0.406246	1925.96				202	0.399912	2103.14
203	0.435006	2514.83				203	0.406691	1924.34				203	0.398885	2092.56
204	0.436239	2274.58				204	0.407129	2532.93				204	0.396783	2017.87
205	0.4301	2177.48				205	0.403062	2306.01				205	0.399008	1914.66
206	0.43037	2050.78				206	0.404879	2611.65				206	0.400042	2351.28
207	0.433724	2627.19				207	0.405711	2319.23				207	0.400001	2239.71
208	0.434618	2435.6				208	0.406434	2204.92				208	0.400583	2473.3
209	0.435658	2775.48				209	0.406446	2125.01				209	0.400296	2275.45
210	0.435899	2547.84				210	0.406296	2061.15				210	0.402347	2165.04
211	0.435059	2325.13				211	0.406809	2015.5				211	0.401688	2071.06
212	0.438424	2154.2				212	0.406729	1981.37				212	0.403386	2705.32
213	0.437247	2007.06				213	0.407665	2350.57				213	0.40315	2436.25
214	0.435041	2688.03				214	0.408853	2244.79				214	0.402854	2203.7
215	0.435944	2930.1				215	0.409759	2171.91				215	0.403827	2112.55
216	0.434908	2628.63				216	0.40982	2122.56				216	0.403361	2044.37
217	0.430746	2436.76				217	0.408934	2070.13				217	0.40572	2002.87
218	0.432747	2244.24				218	0.412441	2050.95				218	0.406742	2315.12
219	0.427186	2090.81				219	0.413789	2153.2				219	0.408349	2676.79
220	0.422591	2425.16				220	0.415517	2098.81				220	0.406151	2424.31
221	0.426432	2761.44				221	0.417591	2004.99				221	0.409713	2275.96
222	0.424947	2452.11				222	0.416757	2637.08				222	0.409647	2165.28
223	0.428593	2274.55				223	0.41808	2443.05				223	0.411861	2458.41
224	0.422289	2106.87				224	0.422705	2320.92				224	0.41205	2334.83
225	0.42969	2625.53				225	0.425815	2494.03				225	0.414639	2241.76
226	0.430631	2395.52				226	0.422759	2338.04				226	0.416486	2186.99
227	0.431993	2759.01				227	0.425555	2292.46				227	0.418499	2273.57
228	0.43661	2473.21				228	0.427462	2904.92				228	0.417511	2192.36
229	0.432905	2252.15				229	0.428774	2606.67				229	0.424408	2207.85
230	0.431752	2134.36				230	0.428065	2212.73				230	0.425152	2146.91
231	0.437547	2799.46				231	0.427071	2078.71				231	0.425488	2506.54
232	0.438151	2545.47				232	0.428792	2339.65				232	0.427814	2298.71
233	0.440127	2846.15				233	0.42587	2307.38				233	0.431435	2706
234	0.438678	2570.5				234	0.431274	2650.24				234	0.431829	2418.89
235	0.440625	2449.86				235	0.433358	2792.03				235	0.432923	2446.81
236	0.435772	2210.35				236	0.43447	2479.59				236	0.429232	2256.73
237	0.435848	2065.44				237	0.437265	2376.69				237	0.426613	2803.01
238	0.438538	2654.92				238	0.435095	2171.09				238	0.421497	2380.97
239	0.439477	2952.12				239	0.436046	2335.02				239	0.432067	2237.86
240	0.441595	2728.74				240	0.43959	2946.48				240	0.426085	2257.6
241	0.438551	2506.15				241	0.437933	2644.59				241	0.430987	2421.27
242	0.439742	2410.19				242	0.433258	2392.8				242	0.427001	2288.11
243	0.437808	2208.02				243	0.435966	2371.43				243	0.422443	2127.11
244	0.435474	2037.13				244	0.43545	2399.67				244	0.42244	2756.91
245	0.43735	2492.48				245	0.434267	2193.91				245	0.429417	2473.18
246	0.434406	2283.27				246	0.43315	2588.47				246	0.42814	2500.78
247	0.434591	2936.31				247	0.433324	2616.86				247	0.42608	2473.18
248	0.437751	2637.08				248	0.438745	2756.56				248	0.42674	2331.08
249	0.43594	2420.59				249	0.440545	2364.43				249	0.430165	2420.98
250	0.435928	2222.35				250	0.429624	2242.98				250	0.433678	2415.98
251	0.433603	2583.17				251	0.427706	2137.01				251	0.431707	2322.51
252	0.437773	2406.33				252	0.430512	2395.16				252	0.4296	2557.63
253	0.436079	2208.86				253	0.428356	2787.32				253	0.426537	2397.81
254	0.435184	2062.98				254	0.432742	2550.74				254	0.426105	2416.3
255	0.437399	2825.27				255	0.431369	2151.67				255	0.426449	2284.82
256	0.434606	2504.11				256	0.437127	2443.63				256	0.423944	2129.74
257	0.431411	2342.65				257	0.436162	2463.95				257	0.428408	2732.77
258	0.436592	2692.49				258	0.433156	2289.44				258	0.432671	2545.78
259	0.436317	2428.07				259	0.432699	2697.32				259	0.427803	2393.39
260	0.434514	2223.62				260	0.435093	2746				260	0.429413	2538.35
261	0.430674	2140.7				261	0.436046	2523.09				261	0.424797	2365.82
262	0.430319	2682.54				262	0.422601	2263.38				262	0.421908	1914.64
263	0.432436	2417.23				263	0.430675	2116.67				263	0.424325	2617.72
264	0.435659	2769.11				264	0.42424	2004.38				264	0.424931	2363.83
265	0.435557	2494.56				265	0.427753	2467.32				265	0.428314	2533.85
266	0.437093	2279.62				266	0.429406	2839.19				266	0.431733	2379.47
267	0.435111	2095.18				267	0.434911	2438.72				267	0.427851	2204.67
268	0.436981	2792.01				268	0.435955	2328.36				268	0.432753	2429.64
269	0.434934	2489.23				269	0.436637	2459.14				269	0.431914	2300.65
270	0.436183	2774.98				270	0.436037	2405.8				270	0.428593	2636.27
271	0.436734	2563.03				271	0.426883	2197.61				271	0.422104	2767.81
272	0.434869	2402.74				272	0.43307	2763.82				272	0.422543	2481.73
273	0.434972	2216.27				273	0.433247	2758.76				273	0.426415	2338.6
274	0.431451	2081.23				274	0.431327	2472.98				274	0.423605	2118.29
275	0.435257	2662.33				275	0.428292	2223.09				275	0.424766	2043.06
276	0.434536	2417.03				276	0.429048	2324.64				276	0.427494	2533.79
277	0.436534	2750.98				277	0.426045	2274.15				277	0.427778	2581.66
278	0.434953	2524.22				278	0.429363	2869.15				278	0.427081	2334.86
279	0.434595	2304.95				279	0.430286	2538.29				279	0.426455	2454.16
280	0.433622	2131.18				280	0.428356	2584.36				280	0.429399	2343.53
281	0.432247	2642.76				281	0.426014	2205.12				281	0.427541	2175.69
282	0.434527	2456.7				282	0.418282	2245.73				282	0.428087	2468.29
283	0.436454	2785.08				283	0.424135	2595.53				283	0.429785	2713.43
284	0.43532	2559.24				284	0.428555	2599.4				284	0.427581	2570.65
285	0.435567	2396.65				285	0.429068	2528.65				285	0.429893	2565.55
286	0.435734	2225.49				286	0.432169	2585.43				286	0.435113	2279.26
287	0.436676	2631.27				287	0.428051	2529.9				287	0.430324	2207.16
288	0.43386	2375.81				288	0.424839	2038.57				288	0.421119	2175.74
289	0.436711	2781.31				289	0.426982	2479.77				289	0.425977	2610.53
290	0.436333	2480.64				290	0.425926	2530.05				290	0.429122	2624.68
291	0.43517	2261.7				291	0.42254	2458.39				291	0.437137	2694.35
292	0.431781	2089.28				292	0.425148	2533.43				292	0.440021	2488.96
293	0.438309	2722.72				293	0.426247	2440.87				293	0.438116	2302.11
294	0.437708	2502.44				294	0.428121	2487.42				294	0.436915	2216.43
295	0.436409	2875.78				295	0.430174	2546.19				295	0.433282	2743.12
296	0.437098	2606.81				296	0.431262	2405.8				296	0.437073	2477.5
297	0.436796	2358.39				297	0.433876	2648.98				297	0.438929	2538.97
298	0.43568	2166.04				298	0.433299	2468.64				298	0.435048	2464.27
299	0.435843	2070.93				299	0.442714	2592.56				299	0.428418	2504.95
300	0.434462	2623.95				300	0.429868	2078.59				300	0.4283	2375.63
301	0.437171	2954.65				301	0.434767	2508.09				301	0.429827	2443.98
302	0.437253	2657.05				302	0.437922	2786.39				302	0.429925	2345.78
303	0.436989	2466.25				303	0.43422	2612.92				303	0.429724	2602.02
304	0.434206	2264.63				304	0.429404	2374.7				304	0.431043	2362.67
305	0.433006	2197.99				305	0.43127	2194.73				305	0.432462	2341.03
306	0.432583	2547.44				306	0.425966	2132.55				306	0.43544	2510.52
307	0.435136	2868.86				307	0.425797	2219.11				307	0.431976	2344.94
308	0.433848	2593.95				308	0.430216	2680.76				308	0.43013	2797.46
309	0.435119	2428.14				309	0.431533	2511.57				309	0.433145	2574.83
310	0.43454	2309.49				310	0.434786	2680.07				310	0.437434	2292.69
311	0.432233	2141.99				311	0.438905	2254.78				311	0.433326	2355.77
312	0.429903	2456.13				312	0.439036	2323.1				312	0.429177	2154.61
313	0.429669	2763.47				313	0.43218	2277.16				313	0.430332	2242.41
314	0.43085	2543.27				314	0.424532	2227.05				314	0.433236	2791.16
315	0.431644	2327.49				315	0.427405	2743.3				315	0.43547	2568.54
316	0.431949	2156.06				316	0.424743	2663.05				316	0.434904	2417.5
317	0.425493	2527.86				317	0.430034	2345.92				317	0.43869	2677.29
318	0.432256	2352.67				318	0.428941	2407.12				318	0.431277	2521.16
319	0.43536	2764.49				319	0.423371	2275.57				319	0.429365	2032.98
320	0.435674	2539.76				320	0.424717	2313.83				320	0.43199	2752.67
321	0.43315	2317.04				321	0.427269	2831.55				321	0.434049	2630.25
322	0.432883	2143.84				322	0.43077	2438.26				322	0.431991	2445.09
323	0.43422	2599.9				323	0.425913	2224.08				323	0.433902	2561.82
324	0.433789	2423.16				324	0.429754	2427.1				324	0.435036	2446.65
325	0.435144	2726.11				325	0.428851	2293.76				325	0.430926	2297.31
326	0.434009	2502.29				326	0.423946	2196.85				326	0.432126	2839.02
327	0.428791	2365.88				327	0.421796	2298.4				327	0.431219	2510.02
328	0.432278	2210.78				328	0.426507	2754.67				328	0.433631	2381.71
329	0.4312	2071.9				329	0.426778	2661.37				329	0.432936	2429.97
330	0.430438	2409.09				330	0.426679	2186.52				330	0.433394	2055.68
331	0.429338	2282.41				331	0.4282	2220.17				331	0.434674	2194.84
332	0.429935	2614.38				332	0.421418	2204.24				332	0.43157	2632.3
333	0.428354	2423.47				333	0.424207	2204.52				333	0.436607	2485.68
334	0.430289	2240.24				334	0.432525	2759.13				334	0.434211	2375.92
335	0.430002	2427.88				335	0.432171	2443.34				335	0.437067	2608.71
336	0.43184	2322.14				336	0.436317	2786.66				336	0.432607	2432.5
337	0.431358	2226.63				337	0.430122	2155.63				337	0.433194	2175.43
338	0.429025	2141.95				338	0.433532	2428.22				338	0.431021	2299.09
339	0.429276	2029.33				339	0.423476	2212.21				339	0.436475	2712.93
340	0.433054	2492.51				340	0.426357	2695.01				340	0.439023	2521.44
341	0.432345	2653.57				341	0.427095	2766.11				341	0.435267	2384.31
342	0.433683	2483.73				342	0.427823	2467.12				342	0.437696	2596.44
343	0.433211	2503.75				343	0.432239	2367.79				343	0.437051	2416.15
344	0.432271	2428.19				344	0.426113	2224.22				344	0.434533	2294.04
345	0.430588	2236.57				345	0.421447	2091.21				345	0.425674	2196.09
346	0.430678	2152.68				346	0.418813	2599.49				346	0.42922	2546.41
347	0.434515	2848.46				347	0.420477	2591.42				347	0.430184	2344.72
348	0.43639	2688.47				348	0.422413	2350.76				348	0.427929	2276.74
349	0.435347	2623.85				349	0.428827	2547.47				349	0.430841	2528.2
350	0.434413	2440.26				350	0.427559	2370.12				350	0.435516	2382.12
351	0.431268	2304.65				351	0.422938	2260.42				351	0.429666	2192.49
352	0.431693	2753.84				352	0.423289	2337.13				352	0.426438	2061.52
353	0.433297	2755.06				353	0.425978	2272.71				353	0.427976	2808.21
354	0.434043	2657.17				354	0.431659	2583.59				354	0.431875	2576.86
355	0.434365	2468.75				355	0.427789	2341.14				355	0.427211	2401.73
356	0.436945	2462.5				356	0.432145	2602.73				356	0.429963	2614.06
357	0.439099	2778.01				357	0.428998	2408.25				357	0.42551	2407.02
358	0.436758	2467.97				358	0.42629	2223.32				358	0.429118	2402.12
359	0.437401	2785.19				359	0.432279	2541.18				359	0.429412	2519.49
360	0.434618	2520.12				360	0.428831	2404.87				360	0.431067	2548.95
361	0.436084	2491.33				361	0.435114	2720.27				361	0.429636	2329.8
362	0.436402	2780.58				362	0.433271	2480.11				362	0.429628	2453.41
363	0.43273	2540.69				363	0.429735	2293.92				363	0.432079	2452.17
364	0.433103	2552.57				364	0.425511	2138.69				364	0.426593	2244.75
365	0.433331	2526.75				365	0.425536	2061.48				365	0.432364	2537.49
366	0.430978	2433.39				366	0.424412	2607.68				366	0.435392	2745.68
367	0.428792	2290.64				367	0.425515	2441				367	0.435585	2669.57
368	0.429381	2748.11				368	0.422736	2319.73				368	0.433861	2317.08
369	0.430365	2536.01				369	0.423291	2638.51				369	0.423965	2064.27
370	0.428885	2382.22				370	0.429094	2363.41				370	0.422778	2248
371	0.431208	2369.22				371	0.431635	2294.43				371	0.424318	2723.67
372	0.432505	2343.95				372	0.432163	2587.49				372	0.426567	2519.1
373	0.434626	2310.95				373	0.440091	2724.32				373	0.430202	2477.8
374	0.434659	2821.76				374	0.438755	2418.64				374	0.429419	2472.87
375	0.433838	2640.54				375	0.43165	2201.51				375	0.42417	2260.4
376	0.430694	2443.06				376	0.430594	2333.27				376	0.421189	2343.74
377	0.430692	2334.86				377	0.431748	2308.3				377	0.418219	2733.39
378	0.433805	2391.98				378	0.430941	2398.43				378	0.430482	2462.58
379	0.432177	2251.32				379	0.429207	2748.5				379	0.434578	2599.37
380	0.437497	2751.76				380	0.430259	2460.82				380	0.43668	2572.11
381	0.436336	2545.33				381	0.43093	2494.07				381	0.434337	2323.56
382	0.432757	2412.73				382	0.428021	2346.68				382	0.431816	2400.3
383	0.435928	2376.11				383	0.428661	2152.64				383	0.4285	2780.35
384	0.430103	2286.13				384	0.431077	2055.91				384	0.437213	2716.26
385	0.43527	2212.52				385	0.425194	1953.25				385	0.431453	2490.64
386	0.431892	2394.06				386	0.428196	2874.51				386	0.435577	2220.8
387	0.433512	2783.48				387	0.431545	2669.93				387	0.43533	2075.6
388	0.434245	2707.57				388	0.431241	2470.28				388	0.43484	2161.17
389	0.434873	2503.68				389	0.43196	2271.15				389	0.435967	2507.39
390	0.433896	2546.37				390	0.428348	2256.19				390	0.439857	2597.23
391	0.432758	2323.27				391	0.427184	2110.91				391	0.438729	2341.06
392	0.435057	2697.49				392	0.427808	2837.85				392	0.439037	2526.68
393	0.436325	2684.55				393	0.429245	2577.46				393	0.438663	2362.91
394	0.430881	2469.39				394	0.42949	2482.99				394	0.434902	2349.01
395	0.433028	2424.68				395	0.427838	2275.03				395	0.428654	2174.16
396	0.433419	2238.8				396	0.427526	2118.05				396	0.431313	2695.53
397	0.430682	2165.79				397	0.426461	2160.43				397	0.435381	2681.97
398	0.425596	2168.08				398	0.426772	2716.89				398	0.436769	2494.48
399	0.4309	2558.42				399	0.426285	2520.78				399	0.434235	2280.55
400	0.432719	2670.86				400	0.429443	2456.2				400	0.435627	2293.13
401	0.430619	2480.82				401	0.428125	2328.42				401	0.435785	2407.95
402	0.433346	2427.08				402	0.427983	2247.85				402	0.432146	2208.03
403	0.433614	2365.34				403	0.427163	2162.27				403	0.429029	2616.15
404	0.430049	2190.92				404	0.425128	2169.04				404	0.432309	2554.5
405	0.429039	2622.03				405	0.42834	2841.34				405	0.432894	2634.8
406	0.431522	2464.06				406	0.432257	2689.21				406	0.428175	2432.71
407	0.431664	2443.28				407	0.431611	2425.38				407	0.423889	2290.34
408	0.430892	2249.37				408	0.431598	2149.86				408	0.424949	2267.24
409	0.43212	2359.86				409	0.431842	2173.89				409	0.425989	2756.11
410	0.432922	2255.08				410	0.429204	2125.09				410	0.424973	2518.96
411	0.429932	2255.72				411	0.433536	2607				411	0.425224	2444.67
412	0.433684	2167.6				412	0.43539	2362				412	0.423295	2435.96
413	0.429869	2554.94				413	0.438936	2769.49				413	0.428209	2310.67
414	0.433343	2511.75				414	0.442025	2541.66				414	0.425166	2206.92
415	0.435066	2688.93				415	0.443629	2644.09				415	0.430567	2808.31
416	0.435415	2559.49				416	0.436737	2367.01				416	0.429356	2575.22
417	0.432639	2319.75				417	0.436532	2801.31				417	0.431805	2410.22
418	0.427685	2197.54				418	0.437638	2708.01				418	0.433712	2568.58
419	0.431683	2593.71				419	0.437275	2599.96				419	0.432809	2394.04
420	0.432948	2365.16				420	0.434609	2541.86				420	0.433843	2767.97
421	0.433413	2381.77				421	0.432452	2377.06				421	0.432484	2474.98
422	0.434391	2540.04				422	0.43439	2676.09				422	0.433374	2529.44
423	0.435178	2388.38				423	0.436425	2578.97				423	0.43612	2303.98
424	0.435598	2267.19				424	0.432493	2424.47				424	0.434065	2202.19
425	0.435348	2262.36				425	0.431128	2316.52				425	0.425854	2150.05
426	0.432976	2713.84				426	0.43156	2156.87				426	0.432342	2267.98
427	0.43443	2735.98				427	0.433652	2107.1				427	0.435958	2633.38
428	0.433746	2674.64				428	0.431144	2288.79				428	0.433106	2459.56
429	0.436782	2470.99				429	0.43105	2158.76				429	0.433216	2658.7
430	0.434725	2269.07				430	0.432849	2900.55				430	0.430987	2398.49
431	0.430688	2149.68				431	0.431601	2596.23				431	0.431143	2279.11
432	0.433356	2563.09				432	0.433632	2452.17				432	0.429631	2268.25
433	0.433836	2522.53				433	0.433406	2256.52				433	0.428884	2303.39
434	0.433289	2477.54				434	0.429861	2163.88				434	0.431076	2698.91
435	0.433275	2275.92				435	0.433394	2084.11				435	0.429027	2491.31
436	0.432229	2551.06				436	0.43465	2908.98				436	0.434806	2728.08
437	0.432531	2326.1				437	0.434933	2696.29				437	0.435118	2506.53
438	0.429683	2208.26				438	0.432383	2423.7				438	0.429333	2279.34
439	0.431124	2750.68				439	0.432429	2303.61				439	0.428883	2762.57
440	0.433546	2625.43				440	0.430975	2200.27				440	0.430266	2754.28
441	0.433135	2447.14				441	0.429003	2034.46				441	0.433851	2475.12
442	0.433386	2311.35				442	0.430719	2511.17				442	0.432703	2485.75
443	0.432891	2168.77				443	0.432749	2323.78				443	0.435528	2601.58
444	0.43129	2117.71				444	0.429642	2254.03				444	0.438649	2625.35
445	0.432115	2093.68				445	0.431148	2842.1				445	0.435428	2371.52
446	0.431431	2717.31				446	0.432557	2511.37				446	0.439802	2499.17
447	0.432592	2668.5				447	0.432973	2357.63				447	0.442821	2672.98
448	0.433657	2547.87				448	0.4306	2696.33				448	0.438175	2381.58
449	0.433372	2384.78				449	0.432352	2511.37				449	0.425161	2187.95
450	0.428903	2265.3				450	0.429856	2295.73				450	0.43382	2351.1
451	0.43056	2184.75				451	0.429186	2200.18				451	0.432981	2874.5
452	0.433974	2742.48				452	0.429794	2077.23				452	0.431894	2532.01
453	0.434427	2625.02				453	0.428396	2566.18				453	0.432879	2309.91
454	0.436951	2462.08				454	0.428584	2392.5				454	0.432551	2451.8
455	0.433776	2384.47				455	0.431806	2739.31				455	0.433748	2385.41
456	0.433707	2276.87				456	0.432323	2455.67				456	0.427895	2215.19
457	0.429291	2136.28				457	0.43072	2334.39				457	0.430568	2915.2
458	0.436002	1975.9				458	0.430464	2171.26				458	0.432283	2626.9
459	0.435525	2577.55				459	0.426072	2034.3				459	0.431559	2380.5
460	0.436121	2726.55				460	0.431069	2592.96				460	0.435149	2660.81
461	0.440018	2670.47				461	0.429774	2408.66				461	0.433374	2450.28
462	0.43763	2456.06				462	0.428876	2755.39				462	0.43743	2457.44
463	0.435352	2257.03				463	0.430777	2464.09				463	0.4393	2341.4
464	0.435304	2380.85				464	0.432547	2348.68				464	0.442669	2650.33
465	0.435158	2834.63				465	0.426305	2165.65				465	0.437493	2437.07
466	0.438134	2592.89				466	0.425266	2025.8				466	0.431456	2263.43
467	0.434085	2439.87				467	0.430446	2597.5				467	0.427176	2221.67
468	0.426871	2288.09				468	0.430272	2890.02				468	0.425477	2291.55
469	0.429887	2219.15				469	0.431197	2621.03				469	0.426222	2702.1
470	0.426382	2097.01				470	0.430823	2449.79				470	0.425866	2503.97
471	0.42798	2412.9				471	0.430346	2321.96				471	0.43087	2525.23
472	0.424727	2473.67				472	0.429711	2166.94				472	0.435146	2533.29
473	0.42603	2526.25				473	0.426858	2110.85				473	0.431451	2307.99
474	0.43125	2400.53				474	0.427861	2879.86				474	0.427278	2189.28
475	0.429182	2277.84				475	0.428815	2529.52				475	0.425273	2697.48
476	0.429837	2130.97				476	0.429827	2383.66				476	0.429983	2582.3
477	0.42909	2448.09				477	0.430334	2286.04				477	0.430873	2424.89
478	0.428122	2261.21				478	0.429029	2192.46				478	0.430885	2440.58
479	0.430795	2700.87				479	0.427331	2150.79				479	0.427153	2371.96
480	0.429932	2509.13				480	0.428692	2285.13				480	0.429125	2385.95
481	0.427274	2295.9				481	0.43161	2760.15				481	0.431705	2888.08
482	0.429196	2634.62				482	0.431145	2529.75				482	0.426812	2595.01
483	0.430006	2440.15				483	0.43115	2320.05				483	0.42787	2543.28
484	0.4335	2039.71				484	0.431496	2315.03				484	0.434028	2397.8
485	0.432709	2408.61				485	0.428412	2151.52				485	0.425586	2029.55
486	0.438554	2789.39				486	0.427616	2112.73				486	0.43155	2625.95
487	0.44125	2640.15				487	0.429091	2270.81				487	0.433064	2484.45
488	0.441459	2440.26				488	0.433341	2736.69				488	0.433389	2451.98
489	0.440015	2232.87				489	0.434698	2457.25				489	0.435266	2579.8
490	0.438002	2099.95				490	0.434582	2490.85				490	0.430638	2397.34
491	0.435629	2502.48				491	0.43248	2288.25				491	0.429802	2212.24
492	0.440217	2940.92				492	0.430767	2202.85				492	0.427578	2330.59
493	0.439369	2566.57				493	0.436049	2160.36				493	0.429608	2616.44
494	0.434018	2316.89				494	0.435389	2010.29				494	0.42878	2464.87
495	0.43396	2233.8				495	0.433818	2359.01				495	0.432409	2507.35
496	0.432897	2515.07				496	0.435128	2838.42				496	0.433921	2581.65
497	0.433706	2374.5				497	0.437596	2663.49				497	0.436474	2352.4
498	0.436581	2783.8				498	0.437333	2398.57				498	0.433623	2357.52
499	0.436346	2480.22				499	0.437876	2351.45				499	0.436447	2761.34
500	0.437382	2701.4				500	0.432918	2169.07				500	0.433721	2696.27
501	0.436041	2558.4				501	0.435051	2024.25				501	0.434038	2763.68
502	0.436284	2318.46				502	0.434588	2608.97				502	0.43822	2261.25
503	0.436422	2710.76				503	0.440255	2405.59				503	0.437561	2054.95
504	0.434467	2506.99				504	0.440425	2663.85				504	0.432563	2190.52
505	0.435077	2802.27				505	0.437355	2492.35				505	0.436611	2881.19
506	0.437536	2559.96				506	0.437831	2550.93				506	0.436557	2605.8
507	0.435664	2353.89				507	0.433774	2320.05				507	0.436863	2583.11
508	0.429079	2262.66				508	0.433407	2139.2				508	0.432502	2409.05
509	0.428655	2661.04				509	0.435909	2575.58				509	0.427417	2227.87
510	0.431294	2825.07				510	0.437486	2438.29				510	0.426893	2341.5
511	0.434948	2575.37				511	0.437674	2234.57				511	0.430898	2791.54
512	0.435314	2405.29				512	0.439946	2338.67				512	0.433339	2569.46
513	0.434516	1982.11				513	0.436958	2575.33				513	0.42994	2405.91
514	0.429921	1872.51				514	0.437185	2430.42				514	0.431184	2678.05
515	0.433824	2688.98				515	0.438103	2476.24				515	0.434246	2430.74
516	0.435907	2428.06				516	0.439944	2878.04				516	0.433534	2431
517	0.433609	2405.22				517	0.438431	2546				517	0.434461	2444.17
518	0.437699	2318.98				518	0.441302	2559.06				518	0.435908	2615.61
519	0.437908	2529.08				519	0.443491	2382.11				519	0.43421	2441.86
520	0.438346	2369.01				520	0.443547	2199.81				520	0.435777	2308.78
521	0.437001	2155.67				521	0.438037	2045.73				521	0.43057	2217.97
522	0.437931	2508.81				522	0.437868	2774.57				522	0.430413	2365.58
523	0.43352	2290.61				523	0.441491	2521.5				523	0.434596	2802.12
524	0.436172	2359.73				524	0.441276	2279.95				524	0.435903	2581.14
525	0.436943	2744.48				525	0.440824	2206.58				525	0.432284	2412.66
526	0.436969	2517.9				526	0.441409	2725.34				526	0.433248	2662.18
527	0.434389	2355.3				527	0.439098	2451.85				527	0.431734	2449.16
528	0.434363	2234.94				528	0.431932	2285.78				528	0.428428	2239.35
529	0.43442	2665.68				529	0.436228	2788.33				529	0.431989	2702.23
530	0.436888	2485.04				530	0.436866	2722.95				530	0.433028	2785.85
531	0.432727	2271.93				531	0.438802	2446.97				531	0.436343	2570.11
532	0.435283	2110.4				532	0.435118	2357.82				532	0.431012	2451.84
533	0.436563	2642.43				533	0.434698	2184.17				533	0.428691	2297.62
534	0.43819	2530.69				534	0.432925	2003.3				534	0.428529	2282.7
535	0.435866	2347.71				535	0.437657	2654.51				535	0.427826	2533.86
536	0.437106	2705.65				536	0.438545	2398.92				536	0.426712	2387.67
537	0.436176	2506.27				537	0.439019	2797.64				537	0.425555	2292.63
538	0.434228	2366.8				538	0.439016	2685.68				538	0.427434	2227.56
539	0.433892	2201.91				539	0.438328	2466.36				539	0.427645	2329.41
540	0.436387	2103.32				540	0.437084	2252.58				540	0.433283	2224.33
541	0.430082	2576.48				541	0.435113	2586.89				541	0.430529	2284.18
542	0.433092	2288.2				542	0.439182	2548.72				542	0.431831	2595.7
543	0.435771	2708.41				543	0.43911	2302.47				543	0.435557	2698.78
544	0.435706	2520.4				544	0.435653	2188.27				544	0.433559	2632.2
545	0.435209	2372.47				545	0.443246	2366.66				545	0.433902	2459.05
546	0.435508	2199.13				546	0.439682	2138.47				546	0.431699	2248.28
547	0.43406	2040.17				547	0.439833	2382.01				547	0.431987	2536.37
548	0.43384	2717.11				548	0.439873	2434.56				548	0.436397	2839.62
549	0.435092	2930.08				549	0.438088	2937.1				549	0.434873	2595.51
550	0.436062	2711.7				550	0.438923	2641.82				550	0.429926	2422.13
551	0.434219	2489.71				551	0.432488	2445.95				551	0.425955	2420.4
552	0.435104	2289.27				552	0.434879	2323.04				552	0.431205	2365.74
553	0.435283	2103.37				553	0.434896	2227.31				553	0.425258	2196.18
554	0.434278	1991.21				554	0.432128	2066.04				554	0.428049	2504.83
555	0.434452	2553.56				555	0.43286	2479.91				555	0.430516	2795.68
556	0.436901	2897.74				556	0.433916	2385.44				556	0.433812	2523.44
557	0.437416	2625.94				557	0.43224	2688.91				557	0.429466	2361.68
558	0.438216	2523.07				558	0.433649	2562.18				558	0.425199	2240.96
559	0.438213	2284.74				559	0.434441	2456.25				559	0.425998	2440.68
560	0.43893	2094.23				560	0.433666	2304.67				560	0.427211	2459.84
561	0.438399	2711.82				561	0.429697	2739				561	0.428035	2260.74
562	0.440586	2457.36				562	0.430268	2469.42				562	0.431799	2617.88
563	0.441353	2318.39				563	0.43603	2452.65				563	0.432855	2450.45
564	0.437091	2662.83				564	0.431041	2330.62				564	0.43409	2311.63
565	0.438403	2647.77				565	0.428891	2446.8				565	0.428122	2150.46
566	0.438956	2389.14				566	0.431897	2442.04				566	0.432399	2426.38
567	0.438789	2715.46				567	0.435057	2786.81				567	0.432518	2811.35
568	0.439688	2525.79				568	0.433585	2560.05				568	0.434991	2500.25
569	0.439097	2569.66				569	0.433904	2490.78				569	0.431981	2272.69
570	0.443104	2373.85				570	0.4353	2348.91				570	0.432173	2684.11
571	0.441455	2148.92				571	0.433744	2185.54				571	0.432286	2402.45
572	0.442014	1997.19				572	0.433003	2269.88				572	0.43469	2503.23
573	0.441378	2316.88				573	0.431903	2126.03				573	0.433301	2297.18
574	0.435017	2420.22				574	0.432193	2504.37				574	0.432833	2730.36
575	0.439406	2896.83				575	0.433685	2493.46				575	0.434239	2520.27
576	0.437873	2558.12				576	0.436551	2744.83				576	0.433556	2357.15
577	0.440207	2620.57				577	0.435578	2527.71				577	0.430835	2184.09
578	0.437139	2417.43				578	0.434393	2306.69				578	0.425113	2126.72
579	0.436792	2265.9				579	0.433397	2469.45				579	0.424674	2831.27
580	0.437714	2699.13				580	0.432983	2750.46				580	0.430432	2509.53
581	0.438906	2432.11				581	0.433237	2536.85				581	0.42691	2367.93
582	0.435537	2569.24				582	0.435293	2557.3				582	0.429167	2656.46
583	0.43813	2495.5				583	0.435162	2397.72				583	0.431326	2156.34
584	0.4384	2553.75				584	0.430682	2203.1				584	0.430464	2006.29
585	0.437995	2306.14				585	0.434078	2302.33				585	0.428588	2360.97
586	0.436829	2714.83				586	0.432013	2637.78				586	0.434156	2679.3
587	0.434624	2524.89				587	0.434261	2394.78				587	0.434792	2410.38
588	0.436025	2289.22				588	0.432212	2306.56				588	0.432889	2288.28
589	0.434033	2197.86				589	0.431087	2404.1				589	0.427794	2139.15
590	0.433907	2409.09				590	0.432684	2458.36				590	0.428879	2451.31
591	0.436048	2571.21				591	0.431222	2395.91				591	0.428949	2261.02
592	0.434335	2328.1				592	0.433687	2356.9				592	0.429261	2601.93
593	0.437255	2732.59				593	0.435127	2706.81				593	0.428468	2789.3
594	0.436897	2455.97				594	0.432098	2521.43				594	0.429966	2558.78
595	0.437991	2246.49				595	0.433658	2398.64				595	0.429983	2392.38
596	0.429594	2605.88				596	0.434665	2457.31				596	0.429181	2209.88
597	0.437585	2406.04				597	0.429639	2334.92				597	0.431233	2206.25
598	0.434959	2210.27				598	0.429376	2232.58				598	0.432341	2540.68
599	0.434281	2039.39				599	0.429268	2283.74				599	0.435117	2368.97
600	0.43443	2572.89				600	0.432715	2655.94				600	0.431316	2196.32
601	0.436025	2921.05				601	0.433161	2401.38				601	0.430582	2661.67
602	0.435969	2614.7				602	0.435065	2494.54				602	0.433395	2467.32
603	0.434293	2412.74				603	0.434594	2431.74				603	0.431164	2330.38
604	0.435576	2223.94				604	0.436076	2243.72				604	0.426032	2165.5
605	0.435859	2628.7				605	0.435737	2462.73				605	0.429096	2926.03
606	0.435079	2382.36				606	0.432708	2247.46				606	0.425807	2611.81
607	0.435557	2560.86				607	0.435859	2650.56				607	0.425864	2440.14
608	0.436759	2348.15				608	0.436057	2780.25				608	0.425734	2581.12
609	0.436645	2534.4				609	0.437586	2557.77				609	0.423093	2387.56
610	0.435782	2386.84				610	0.433826	2319.44				610	0.425259	2755.77
611	0.433714	2258.18				611	0.433867	2149.7				611	0.425802	2718
612	0.436613	2576.24				612	0.431961	2220.91				612	0.432125	2572.17
613	0.437963	2774.03				613	0.432389	2618.29				613	0.429563	2051.78
614	0.437459	2546.05				614	0.434612	2375.44				614	0.427403	1982.11
615	0.437542	2311.56				615	0.434789	2567.37				615	0.429212	2328.93
616	0.435077	2202.63				616	0.432351	2333.15				616	0.434875	2774.56
617	0.436791	2035.47				617	0.438244	2143.32				617	0.43414	2546.2
618	0.432927	2100.24				618	0.439477	1997.71				618	0.436126	2318.32
619	0.436793	2974.77				619	0.436182	2654.14				619	0.424693	2151.28
620	0.437836	2674.44				620	0.436049	2412.12				620	0.426432	2542.17
621	0.435707	2399.41				621	0.435685	2818.55				621	0.430033	2370.97
622	0.437853	2212.33				622	0.435555	2582.21				622	0.429888	2714.65
623	0.428382	2057.96				623	0.434345	2677.87				623	0.425257	2405.34
624	0.428708	2380.75				624	0.430742	2462.06				624	0.426487	2648.24
625	0.436778	2698.11				625	0.42868	2374.31				625	0.427399	2094.97
626	0.436055	2738.1				626	0.432417	2769.31				626	0.425289	2047.26
627	0.435288	2521.97				627	0.432914	2467.59				627	0.427328	2266.27
628	0.432316	2305.23				628	0.428786	2405.61				628	0.427305	2173.75
629	0.434791	2138.55				629	0.429845	2377.93				629	0.428521	2542.74
630	0.436351	2512.83				630	0.428177	2262.53				630	0.429747	2776.34
631	0.435259	2843.04				631	0.424726	2108.94				631	0.431419	2529.75
632	0.437328	2538.04				632	0.423359	1934.16				632	0.428616	2318.86
633	0.436481	2394.34				633	0.427632	2467.53				633	0.429854	2215.14
634	0.437704	2195.39				634	0.432509	2388.92				634	0.434461	2482.55
635	0.435803	2148.94				635	0.434739	2213.54				635	0.43184	2860.5
636	0.436395	2543.58				636	0.434902	2734.93				636	0.436785	2533.2
637	0.435094	2426.12				637	0.434531	2515.86				637	0.432833	2299.95
638	0.436767	2781.68				638	0.431681	2298.49				638	0.435674	2523.99
639	0.439007	2484.15				639	0.43289	2447.67				639	0.433416	2356.26
640	0.438632	2422.1				640	0.434565	2835.96				640	0.427714	2178.98
641	0.435204	2323.42				641	0.435918	2519.13				641	0.42956	2540.02
642	0.439328	2463.61				642	0.43087	2295.49				642	0.433835	2743.65
643	0.435471	2306.63				643	0.43544	2383.07				643	0.4338	2529.17
644	0.437405	2851.7				644	0.438691	2255.01				644	0.431379	2370.56
645	0.43583	2601.22				645	0.432225	2065.49				645	0.428686	2202.36
646	0.434632	2451.2				646	0.433776	2310.84				646	0.42957	2455.42
647	0.436562	2402				647	0.438067	2786.23				647	0.431754	2724.39
648	0.433273	2229.71				648	0.441321	2479.91				648	0.432092	2525.78
649	0.434541	2486.6				649	0.435838	2233.47				649	0.4302	2304.97
650	0.429169	2788.29				650	0.438814	2551.43				650	0.433345	2464.22
651	0.438736	2547.85				651	0.444	2328.9				651	0.433354	2343.97
652	0.436484	2392.37				652	0.443557	2079.89				652	0.428247	2222.23
653	0.433068	2378.41				653	0.44403	1905.01				653	0.424186	2100.62
654	0.433979	2207.92				654	0.429206	2982.98				654	0.42764	2691.24
655	0.43195	2209.61				655	0.442718	2734.09				655	0.431105	2429.51
656	0.433519	2529.9				656	0.430438	2447.46				656	0.429134	2309.12
657	0.435837	2702.9				657	0.438613	2229.69				657	0.430963	2472.97
658	0.433822	2501.88				658	0.437928	2604.44				658	0.433008	2349.64
659	0.432035	2302.52				659	0.440328	2882.05				659	0.432313	2169.35
660	0.433097	2381.21				660	0.439708	2634.63				660	0.428453	2026.56
661	0.431466	2402.41				661	0.434382	2439				661	0.429725	2750.34
662	0.429799	2237.38				662	0.435918	2611.29				662	0.432328	2538.26
663	0.424222	2208.98				663	0.433568	2405.96				663	0.431935	2325.39
664	0.42967	2668.26				664	0.430932	2225.42				664	0.430523	2147.66
665	0.431191	2495.97				665	0.431993	2776.75				665	0.432017	2349.07
666	0.42985	2700.75				666	0.431055	2546.23				666	0.431628	2172.61
667	0.430556	2357.71				667	0.429843	2391.82				667	0.431545	2039.56
668	0.433853	2325.8				668	0.432253	2295.77				668	0.428652	1917.71
669	0.433016	2140.62				669	0.428943	2214.19				669	0.433241	2597.26
670	0.431708	2470.31				670	0.431509	2073.95				670	0.432122	2366.99
671	0.432058	2466.88				671	0.427538	1945.46				671	0.431209	2175.19
672	0.43692	2745				672	0.433805	2419.66				672	0.433753	2435.04
673	0.432019	2519.91				673	0.434492	2787.14				673	0.434426	2337.53
674	0.434359	2491.74				674	0.436031	2616.93				674	0.436498	2382.47
675	0.434072	2204.74				675	0.435635	2648.52				675	0.430382	2202.88
676	0.436574	2518.15				676	0.435038	2369.91				676	0.433197	2498.55
677	0.439161	2606.84				677	0.433011	2198.83				677	0.434977	2823.77
678	0.438857	2618.71				678	0.436524	2835.4				678	0.433171	2572.2
679	0.435063	2338.87				679	0.437462	2517.93				679	0.431886	2335.57
680	0.435412	2472.37				680	0.435072	2529.11				680	0.434347	2641.46
681	0.43414	2277.55				681	0.434793	2572.3				681	0.432456	2425.88
682	0.427474	2239.18				682	0.435246	2338.5				682	0.437488	2761.75
683	0.42882	2620.95				683	0.433603	2207.6				683	0.435651	2467.67
684	0.430627	2541.25				684	0.432356	2647.18				684	0.437645	2835.12
685	0.430712	2402.05				685	0.434084	2656.52				685	0.435113	2566.35
686	0.433543	2526.59				686	0.436513	2310.09				686	0.431104	2379.78
687	0.435076	2365.13				687	0.43469	2533.67				687	0.432057	2672.37
688	0.429612	2193.83				688	0.433573	2442.22				688	0.434094	2887.64
689	0.43311	2848.5				689	0.434697	2436.75				689	0.436842	2620.59
690	0.435727	2758.11				690	0.438023	2759.95				690	0.4356	2376.3
691	0.429247	2287.6				691	0.437907	2445.18				691	0.428232	2255.84
692	0.430541	2517.76				692	0.438554	2605.79				692	0.431337	2958.17
693	0.432202	2292.5				693	0.440347	2353.97				693	0.434836	2657.54
694	0.42702	2119.88				694	0.436064	2465.05				694	0.435598	2468.39
695	0.421845	2704.48				695	0.434976	2264.35				695	0.431587	2261.12
696	0.426368	2439.61				696	0.438376	2807.4				696	0.433186	2444.78
697	0.429447	2325.38				697	0.436601	2503.7				697	0.431775	2778.37
698	0.427915	2702.82				698	0.434916	2263.91				698	0.431017	2551.36
699	0.432532	2441.22				699	0.4334	2295.02				699	0.432918	2407.69
700	0.431871	2185.81				700	0.436045	2658.75				700	0.432585	2456.99
701	0.4328	2737.3				701	0.438003	2337.45				701	0.431003	2247.53
702	0.432186	2536.89				702	0.439281	2341.27				702	0.429001	2238.71
703	0.434919	2312.99				703	0.440229	2714.2				703	0.431904	2290.01
704	0.426905	2207.84				704	0.438046	2505.99				704	0.434576	2770.24
705	0.428027	2075.95				705	0.436084	2280.88				705	0.435889	2559.74
706	0.433878	2616.46				706	0.443487	2375.11				706	0.431855	2328.05
707	0.434886	2546.17				707	0.439905	2582.06				707	0.436998	2400.83
708	0.433933	2866.08				708	0.438304	2397.48				708	0.43698	2425.72
709	0.435831	2656.39				709	0.439367	2722.24				709	0.438904	2212.46
710	0.4358	2545.94				710	0.439333	2691.01				710	0.43935	2627.66
711	0.43434	2297.95				711	0.439124	2486.6				711	0.440586	2676.73
712	0.431956	2147.85				712	0.440231	2257.32				712	0.442027	2393.83
713	0.435696	2618.53				713	0.441614	2367.03				713	0.442601	2609.51
714	0.436921	2478.2				714	0.440653	2429.78				714	0.435068	2405.33
715	0.433854	2269.25				715	0.441502	2378.79				715	0.431992	2214.58
716	0.436371	2101.08				716	0.442068	2781.23				716	0.430847	2291.9
717	0.43782	2772.37				717	0.441964	2720.87				717	0.435879	2734.74
718	0.436886	2486.59				718	0.441093	2411.05				718	0.434264	2745.07
719	0.435007	2329.76				719	0.433219	2301.46				719	0.437681	2545.04
720	0.435425	2728.52				720	0.427476	2157.69				720	0.439661	2530.99
721	0.437488	2544.08				721	0.436625	2221.17				721	0.438828	2331.22
722	0.436839	2480.14				722	0.436128	2707.81				722	0.438322	2753.06
723	0.436468	2423.47				723	0.439606	2709.1				723	0.440177	2716.98
724	0.436995	2220.83				724	0.440656	2603.68				724	0.43603	2494.31
725	0.418263	2099.07				725	0.437001	2402.74				725	0.435432	2503.27
726	0.437405	1961.39				726	0.440079	2230.33				726	0.432598	2280.18
727	0.437824	2876.23				727	0.431937	2117.03				727	0.431546	2501.21
728	0.436664	2550.79				728	0.440007	2373.19				728	0.432643	2786.85
729	0.437611	2758.49				729	0.441583	2755.81				729	0.433561	2645.09
730	0.437051	2511.76				730	0.440843	2635.48				730	0.431627	2442.76
731	0.43666	2303.66				731	0.437798	2434.81				731	0.427804	2256.87
732	0.432145	2172.18				732	0.432613	2517.42				732	0.430843	2568.35
733	0.435025	2626.52				733	0.44021	2307.1				733	0.431579	2337.12
734	0.436407	2381.68				734	0.437182	2143.48				734	0.433521	2736.39
735	0.437428	2472.72				735	0.441748	2831.38				735	0.432364	2525.29
736	0.430799	2427.03				736	0.440911	2594.61				736	0.433711	2717.5
737	0.423758	2282.96				737	0.442294	2739.63				737	0.431886	2502.01
738	0.438235	2382.17				738	0.442017	2436.65				738	0.43151	2277.62
739	0.435457	2431.21				739	0.44095	2233.3				739	0.433354	2663.92
740	0.438934	2791.51				740	0.443242	2080.86				740	0.432249	2495.54
741	0.437519	2490.41				741	0.441231	2082.44				741	0.433038	2724.84
742	0.435356	2370.18				742	0.443753	2600.09				742	0.433865	2505.63
743	0.434098	2560.7				743	0.442732	2903.26				743	0.431406	2356.04
744	0.436067	2393.01				744	0.443816	2568.77				744	0.430978	2300.5
745	0.433268	2202.79				745	0.443696	2302.12				745	0.431625	2884.9
746	0.433553	2596.15				746	0.440318	2259.54				746	0.433064	2560.48
747	0.433324	2432.17				747	0.438203	2236.6				747	0.435843	2616.95
748	0.432798	2259.29				748	0.444245	3049.13				748	0.432614	2357.64
749	0.433154	2765.83				749	0.442233	2657.23				749	0.428237	2243.76
750	0.433252	2468.28				750	0.445219	2432.02				750	0.431598	2868.21
751	0.431587	2320.52				751	0.439698	2292.26				751	0.431157	2624.4
752	0.432071	2686.02				752	0.437156	2153.57				752	0.430723	2456.08
753	0.433249	2657.68				753	0.442779	2018.88				753	0.432327	2462.88
754	0.431369	2473.99				754	0.443722	2960.75				754	0.432805	2452.65
755	0.4337	2333.48				755	0.43599	2653.22				755	0.435898	2797.54
756	0.431417	2218.62				756	0.441259	2483.21				756	0.434573	2658.67
757	0.43304	2153.64				757	0.437855	2232.77				757	0.43358	2477.85
758	0.427398	2106.88				758	0.443321	2058.65				758	0.434819	2501.39
759	0.430274	2496.06				759	0.43577	2540.2				759	0.431401	2348.26
760	0.429662	2781.71				760	0.4434	2892.1				760	0.432301	2292.64
761	0.432788	2551.01				761	0.442156	2716.52				761	0.434844	2694.75
762	0.432194	2383.29				762	0.443404	2430.83				762	0.433977	2419.82
763	0.432744	2409.15				763	0.444424	2182.95				763	0.434835	2711.16
764	0.431357	2283				764	0.427355	2420.74				764	0.433563	2500.68
765	0.432022	2655.92				765	0.442622	2386.61				765	0.434997	2274.47
766	0.431996	2500.09				766	0.444601	2941.87				766	0.433967	2339.5
767	0.431711	2373.12				767	0.440692	2661.34				767	0.435776	2924.39
768	0.432662	2572.52				768	0.444831	2394.54				768	0.433721	2568.38
769	0.431354	2402.8				769	0.437787	2160.33				769	0.436584	2553.28
770	0.429742	2274.41				770	0.439884	2387.06				770	0.433192	2401.66
771	0.432272	2623.73				771	0.438301	2550.26				771	0.430436	2335.9
772	0.432702	2469.04				772	0.444004	2880.03				772	0.426126	2227.37
773	0.432618	2441.2				773	0.442287	2605.4				773	0.434521	2719.47
774	0.42764	2315.9				774	0.441955	2354.36				774	0.434267	2601.82
775	0.430926	2228.68				775	0.441547	2427.86				775	0.433805	2415.24
776	0.430198	2191.46				776	0.441677	2585.01				776	0.432391	2457.32
777	0.431664	2526.82				777	0.441953	2376.54				777	0.433788	2441.59
778	0.432449	2840.44				778	0.442366	2768.87				778	0.430126	2251.5
779	0.432379	2584.22				779	0.441313	2470.43				779	0.422452	2707.99
780	0.432542	2351.15				780	0.439273	2252.41				780	0.429086	2627.46
781	0.432202	2340.46				781	0.437869	2596.82				781	0.430033	2456.72
782	0.432825	2308.2				782	0.440372	2377.1				782	0.431557	2517.29
783	0.433449	2242.44				783	0.441743	2156.4				783	0.4305	2357.82
784	0.430693	2380.3				784	0.437576	1984.28				784	0.430745	2698.87
785	0.431009	2724.02				785	0.433543	2625.05				785	0.430741	2655.73
786	0.432384	2515.71				786	0.440511	2959.58				786	0.428212	2539.39
787	0.431229	2371.35				787	0.43958	2640.32				787	0.430604	2317.2
788	0.43056	2196.13				788	0.437816	2379.65				788	0.433648	2380.25
789	0.431747	2125.64				789	0.432803	2189.9				789	0.429316	2248.55
790	0.430594	2249.11				790	0.435907	2455.79				790	0.43244	2615.95
791	0.427721	2120.35				791	0.43722	2880.79				791	0.436566	2657.67
792	0.431381	2925.55				792	0.436018	2528.19				792	0.434952	2542.36
793	0.431433	2625.43				793	0.438616	2282.46				793	0.433433	2320.27
794	0.431581	2369.74				794	0.432294	2098.02				794	0.431457	2454.59
795	0.428	2259.91				795	0.437861	2357.61				795	0.429832	2315.61
796	0.425943	2183.81				796	0.437206	2185.3				796	0.426519	2145.42
797	0.426643	2064.41				797	0.432857	2387.73				797	0.425305	2681.13
798	0.426692	2842.78				798	0.434639	2628.2				798	0.425224	2471.87
799	0.426822	2578.1				799	0.437073	2769.79				799	0.429039	2510.69
800	0.427475	2486.95				800	0.436286	2525.87				800	0.429153	2448.12
801	0.427262	2357.91				801	0.433431	2310.37				801	0.426899	2236.12
802	0.428456	2190.28				802	0.43019	2150.71				802	0.427601	2292.48
803	0.426731	2054.99				803	0.429034	2244.01				803	0.429155	2738.14
804	0.426447	2368.65				804	0.43163	2586.96				804	0.427408	2335.15
805	0.427297	2773.32				805	0.437201	2356.16				805	0.431349	2600.98
806	0.427434	2532.67				806	0.436289	2563.69				806	0.431858	2428.78
807	0.428935	2383.8				807	0.437179	2761.39				807	0.431909	2242.08
808	0.428965	2214.13				808	0.439794	2524.78				808	0.433184	2378.91
809	0.429961	2134.08				809	0.438661	2287.53				809	0.434519	2734.42
810	0.430524	2006.15				810	0.437736	2676.05				810	0.435164	2447.47
811	0.430129	2382.76				811	0.435424	2516.93				811	0.434171	2657.85
812	0.431809	2843.05				812	0.43587	2640.86				812	0.43654	2398.03
813	0.430513	2579.05				813	0.436372	2445.87				813	0.42985	2193.7
814	0.432487	2480.1				814	0.437184	2241.2				814	0.430801	2360.72
815	0.428892	2278.82				815	0.428759	2078.93				815	0.428639	2251.3
816	0.430581	2120.9				816	0.430749	2133.03				816	0.431075	2557.24
817	0.432203	2489.97				817	0.434608	2529.39				817	0.433918	2671.86
818	0.433067	2391.69				818	0.433321	2869.51				818	0.429869	2399.47
819	0.434103	2216.82				819	0.433744	2588.37				819	0.433455	2303.68
820	0.434994	2724.73				820	0.435304	2618.41				820	0.43025	2358.09
821	0.435685	2686.26				821	0.434931	2429.9				821	0.428017	2257.95
822	0.434747	2455.16				822	0.436952	2713.71				822	0.421984	2097.02
823	0.436965	2769.97				823	0.43586	2535.17				823	0.424301	2524.89
824	0.436339	2562.35				824	0.433496	2296.68				824	0.42951	2406.67
825	0.437691	2645.66				825	0.435845	2412.54				825	0.433681	2575.21
826	0.428544	2425.21				826	0.438555	2269.39				826	0.435672	2359.06
827	0.436439	2252.88				827	0.430017	2102.65				827	0.430081	2242.09
828	0.434994	2103.62				828	0.434826	1972.97				828	0.429821	2319.94
829	0.435599	2253.66				829	0.436359	2626.72				829	0.428844	2226.12
830	0.436424	2619.65				830	0.439774	2976.81				830	0.42734	2523.84
831	0.438587	2653.61				831	0.437428	2662.71				831	0.435485	2664.65
832	0.434459	2446.56				832	0.438213	2406.95				832	0.436607	2492.76
833	0.437392	2559.14				833	0.435225	2227.39				833	0.433574	2276.9
834	0.436963	2528.54				834	0.436561	2405.66				834	0.432523	2495.99
835	0.432297	2293.46				835	0.437777	2724.1				835	0.433292	2294.91
836	0.439873	2645.39				836	0.433626	2520.02				836	0.427908	2112.36
837	0.435756	2711.12				837	0.435646	2291.87				837	0.429889	2751.17
838	0.434256	2502.88				838	0.434813	2484.72				838	0.43379	2552.05
839	0.440322	2280.09				839	0.434062	2274.25				839	0.434161	2322.68
840	0.437168	2085.7				840	0.43505	2476.64				840	0.439691	2566.58
841	0.435245	1970.63				841	0.430699	2267.13				841	0.434214	2364.15
842	0.437914	2217.86				842	0.431065	2853.37				842	0.433713	2193.34
843	0.438603	2949.15				843	0.436956	2608.42				843	0.43301	2384.2
844	0.436982	2649.23				844	0.437173	2362.1				844	0.436598	2762.26
845	0.436969	2601.73				845	0.43506	2177.53				845	0.433633	2543.15
846	0.437642	2489.48				846	0.43282	2357.32				846	0.436508	2613.89
847	0.438786	2284.75				847	0.434864	2209.39				847	0.431836	2409.09
848	0.440425	2558.21				848	0.440881	2571.78				848	0.430301	2224.5
849	0.437013	2709.24				849	0.438348	2627.61				849	0.429378	2340.61
850	0.438266	2428.44				850	0.438369	2813.16				850	0.434074	2680.75
851	0.436727	2393.07				851	0.436892	2554.57				851	0.433578	2502.85
852	0.441826	2196.55				852	0.435483	2336.41				852	0.437808	2682.75
853	0.438765	2635.06				853	0.431503	2146.86				853	0.434634	2475.17
854	0.436466	2406.28				854	0.435666	2714.59				854	0.434128	2263.49
855	0.437442	2728.12				855	0.436324	2532.92				855	0.434414	2444.23
856	0.436413	2671.51				856	0.439589	2298.19				856	0.442777	2790.53
857	0.438756	2634.93				857	0.434565	2100.94				857	0.436561	2561.99
858	0.439041	2412.99				858	0.440507	2826.71				858	0.433163	2407.04
859	0.429658	2223.06				859	0.437317	2512.69				859	0.434005	2584.98
860	0.436162	2058.44				860	0.439258	2808.68				860	0.430679	2401.75
861	0.436326	2773				861	0.438325	2561.99				861	0.425081	2142.52
862	0.435275	2554.07				862	0.436617	2332.45				862	0.428473	2832.16
863	0.435592	2332.68				863	0.437482	2566.03				863	0.432583	2586.09
864	0.430999	2318.83				864	0.431277	2323.38				864	0.434327	2679.03
865	0.435719	2537.82				865	0.436489	2133.32				865	0.431591	2419.28
866	0.438988	2493.53				866	0.43507	1981.57				866	0.43072	2225.07
867	0.439304	2799.69				867	0.43712	2713.96				867	0.43437	2888.41
868	0.431313	2550.3				868	0.437968	2450.09				868	0.433672	2619.08
869	0.439336	2573.69				869	0.435461	2717.89				869	0.432965	2376.03
870	0.436561	2347.91				870	0.433806	2506.62				870	0.433132	2551.65
871	0.440295	2319.65				871	0.436058	2548.08				871	0.433081	2319.83
872	0.434161	2128.3				872	0.434311	2351.31				872	0.427957	2139.38
873	0.442006	2286.76				873	0.437031	2717.26				873	0.434146	2801.15
874	0.433554	2713.8				874	0.436267	2437.58				874	0.432224	2640.46
875	0.441024	2464.21				875	0.434631	2479.99				875	0.433716	2389.08
876	0.439607	2237.57				876	0.43427	2282.79				876	0.430151	2409.75
877	0.438058	2382.79				877	0.434566	2203.79				877	0.430583	2416.68
878	0.441739	2661.86				878	0.431697	2296.16				878	0.428444	2278.56
879	0.438482	2395.93				879	0.43816	2512				879	0.430574	2679.74
880	0.438573	2666.47				880	0.441044	2922.19				880	0.433707	2650.88
881	0.437666	2489.35				881	0.44081	2568.97				881	0.42994	2519.92
882	0.438895	2706.47				882	0.439445	2308.57				882	0.432448	2302.81
883	0.437655	2426.5				883	0.437366	2526.28				883	0.427914	2142.01
884	0.440009	2204.91				884	0.438623	2363.84				884	0.430784	2231.93
885	0.439465	2089.9				885	0.439096	2666.29				885	0.432509	2676.67
886	0.440945	2143.16				886	0.438275	2387.63				886	0.431882	2505.8
887	0.437123	2252.41				887	0.433926	2250.92				887	0.434496	2688.8
888	0.439096	2743.44				888	0.436185	2434.23				888	0.43365	2496.59
889	0.440894	2456.29				889	0.439343	2694.35				889	0.430802	2261.73
890	0.43872	2599.93				890	0.435846	2465.44				890	0.427626	2378.21
891	0.439453	2346.33				891	0.434267	2260.65				891	0.434821	2759.58
892	0.436139	2589.49				892	0.433787	2796.36				892	0.433394	2547.34
893	0.435476	2347.82				893	0.433013	2554.75				893	0.436973	2579.89
894	0.439766	2767.67				894	0.434679	2422.19				894	0.439149	2534.1
895	0.439717	2468.34				895	0.433831	2230.29				895	0.433021	2316.89
896	0.433365	2312.05				896	0.434689	2149.18				896	0.432727	2341.8
897	0.436088	2566.98				897	0.432071	2027.24				897	0.432104	2722.61
898	0.436997	2410.66				898	0.432659	2483.7				898	0.434899	2533.06
899	0.435018	2205.64				899	0.436065	2791.51				899	0.435785	2693.49
900	0.439854	2072.53				900	0.436647	2774.65				900	0.433618	2475.13
901	0.441646	2475.37				901	0.436712	2537.02				901	0.424092	2251.78
902	0.44084	2303.46				902	0.434278	2292.84				902	0.430108	2370.46
903	0.442982	2985				903	0.432585	2205.85				903	0.432199	2759.22
904	0.438646	2600.45				904	0.426832	2061.98				904	0.43564	2556.27
905	0.438971	2363.46				905	0.432672	2577.22				905	0.432091	2329.66
906	0.439332	2211.8				906	0.431444	2348.4				906	0.431513	2537.83
907	0.43435	2663.37				907	0.432624	2176				907	0.431348	2305.27
908	0.435714	2378.02				908	0.42979	2790.08				908	0.422689	2185.94
909	0.436505	2684.44				909	0.430231	2528.26				909	0.426493	2697.9
910	0.4375	2440.95				910	0.432838	2388.87				910	0.426522	2501.95
911	0.437597	2297.67				911	0.432413	2730.38				911	0.427321	2444.29
912	0.434359	2102.35				912	0.4315	2538.28				912	0.430931	2405.51
913	0.423947	1971.1				913	0.430764	2384.58				913	0.42883	2219.19
914	0.433378	2895.01				914	0.433402	2220.71				914	0.432146	2295.5
915	0.43732	2602.13				915	0.427871	2160.43				915	0.434051	2643.16
916	0.437139	2577.29				916	0.43052	2565.63				916	0.437227	2483.59
917	0.435456	2342.2				917	0.430558	2342.54				917	0.440581	2714.36
918	0.435304	2509				918	0.43216	2813.94				918	0.437109	2479.96
919	0.434097	2399.63				919	0.429459	2622.38				919	0.432196	2301.76
920	0.436089	2828.56				920	0.430829	2449.48				920	0.435745	2483.38
921	0.432843	2497.57				921	0.429028	2320				921	0.437206	2814.56
922	0.430802	2278.91				922	0.424436	2134.36				922	0.434155	2501.49
923	0.434279	2625.49				923	0.426533	2027.9				923	0.436322	2677.71
924	0.435421	2443.68				924	0.426628	2376.28				924	0.437721	2494.89
925	0.435232	2796.65				925	0.429001	2886.17				925	0.433154	2259.76
926	0.437727	2302.29				926	0.428708	2574.33				926	0.433241	2435.02
927	0.437265	2351.79				927	0.431261	2432.34				927	0.430767	2812.77
928	0.435802	2588.52				928	0.428989	2305.65				928	0.435375	2510.25
929	0.439791	2348.57				929	0.427722	2147.43				929	0.434692	2673.61
930	0.438452	2146.44				930	0.431851	2443.73				930	0.433066	2455.57
931	0.436097	2201.37				931	0.431782	2348.31				931	0.425642	2247.64
932	0.440891	2531.81				932	0.430263	2175.09				932	0.435401	2428.97
933	0.442895	2652.68				933	0.431922	2848.62				933	0.433817	2818.84
934	0.440349	2642.39				934	0.432334	2577.06				934	0.432777	2329.21
935	0.438276	2610.39				935	0.431926	2392.97				935	0.436544	2518.99
936	0.442265	2327.45				936	0.429687	2699.37				936	0.439126	2369.01
937	0.428229	2113.42				937	0.434749	2508.55				937	0.435677	2172.09
938	0.426194	2048.56				938	0.435944	2383.07				938	0.433069	2400.49
939	0.443582	2980.23				939	0.438746	2361.53				939	0.438776	2734.64
940	0.440251	2810.8				940	0.435055	2179.56				940	0.438594	2529.45
941	0.44293	2496.61				941	0.431845	2003.52				941	0.438366	2766.1
942	0.436531	2277.91				942	0.435057	2012.28				942	0.440829	2460.09
943	0.432716	2016.37				943	0.431243	2419.74				943	0.427916	2234.06
944	0.432998	2371.01				944	0.435732	2942.86				944	0.433038	2374.22
945	0.435687	2720.82				945	0.435932	2587.6				945	0.437375	2673.45
946	0.438119	2695.2				946	0.434864	2480.32				946	0.436577	2409.05
947	0.435057	2340.54				947	0.432317	2280.57				947	0.440311	2717.31
948	0.439485	2546.58				948	0.425878	2182.89				948	0.440509	2578.08
949	0.435755	2317.57				949	0.431397	2427.93				949	0.437533	2355.83
950	0.429815	2331.44				950	0.432898	2252.8				950	0.429561	2170.6
951	0.425515	2717.96				951	0.434397	2793.95				951	0.437558	2871.07
952	0.435748	2481.13				952	0.43362	2669.37				952	0.435972	2552.86
953	0.437542	2688.43				953	0.434028	2473.49				953	0.432581	2385.25
954	0.434877	2472.49				954	0.432476	2258.24				954	0.436842	2453.21
955	0.43703	2320.92				955	0.435929	2733.36				955	0.430453	2252.84
956	0.42853	2221.46				956	0.438018	2445.57				956	0.430433	2238.61
957	0.428433	2757.3				957	0.434432	2330.97				957	0.430651	2292.44
958	0.43567	2566.36				958	0.434526	2332.25				958	0.431535	2688.32
959	0.431472	2398.11				959	0.432404	2241.87				959	0.432653	2640.42
960	0.433418	2462.59				960	0.434645	2490.72				960	0.437055	2544.27
961	0.43464	2588.46				961	0.432542	2333.29				961	0.434834	2402.49
962	0.433588	2221.84				962	0.434701	2850.25				962	0.433048	2472.22
963	0.43027	2586.2				963	0.434643	2604.83				963	0.438283	2826.09
964	0.431467	2337.51				964	0.432527	2423.49				964	0.433444	2658.78
965	0.431945	2679.4				965	0.43477	2265.34				965	0.435894	2805.96
966	0.43096	2476.47				966	0.432753	2123.5				966	0.434744	2532.85
967	0.430422	2411.14				967	0.438701	2435.62				967	0.430489	2312.5
968	0.435404	2292.5				968	0.430421	2219.44				968	0.432055	2979.89
969	0.43805	2830.36				969	0.431511	2621.7				969	0.433767	2677.4
970	0.438418	2574.69				970	0.434215	2679.55				970	0.431228	2418.58
971	0.436445	2348.05				971	0.430814	2476.25				971	0.431185	2601.3
972	0.435146	2661.16				972	0.434203	2567.64				972	0.429508	2405.19
973	0.433212	2375.09				973	0.427782	2300.42				973	0.431285	2725.22
974	0.42835	2175.38				974	0.425346	2126.47				974	0.429733	2830.95
975	0.427917	2045.86				975	0.43008	2629.51				975	0.431536	2557.6
976	0.434289	2869.14				976	0.430118	2391.71				976	0.427277	2384.06
977	0.437294	2631.57				977	0.427374	2524.58				977	0.426889	2479.34
978	0.433398	2372.34				978	0.427663	2380.62				978	0.426432	2782.39
979	0.433775	2195.17				979	0.430845	2478.69				979	0.429678	2732.01
980	0.437278	2475.64				980	0.428478	2338.5				980	0.433021	2518.1
981	0.433306	2322.48				981	0.434841	2516.79				981	0.429353	2350.93
982	0.437332	2679.09				982	0.433157	2400.56				982	0.430222	2883.78
983	0.434693	2490.45				983	0.430469	2680.9				983	0.428282	2661.81
984	0.436367	2627.05				984	0.4349	2514.61				984	0.42696	2587.17
985	0.43412	2445.9				985	0.427571	2292.54				985	0.427812	2474.61
986	0.433573	2223.92				986	0.43027	2468.89				986	0.428112	2319.86
987	0.428616	2243.89				987	0.423505	2310.71				987	0.429932	2887.28
988	0.429687	2348.7				988	0.425155	2362.46				988	0.432451	2622.56
989	0.429835	2605.81				989	0.429542	2306.24				989	0.430088	2436.56
990	0.436169	2542.05				990	0.426242	2321.21				990	0.428513	2499.44
991	0.436846	2337.38				991	0.421784	2231.67				991	0.427869	2351.17
992	0.434327	2394.26				992	0.426291	2319.19				992	0.427315	2657.2
993	0.433592	2545.82				993	0.431032	2255.12				993	0.432908	2776.21
994	0.431119	2329.96				994	0.42689	2113.17				994	0.433664	2552.42
995	0.431652	2397.42				995	0.424689	2250.19				995	0.432052	2317.06
996	0.433437	2531.33				996	0.42507	2604.36				996	0.4329	2534.9
997	0.432675	2557.74				997	0.421007	2653.64				997	0.434137	2803.9
998	0.431986	2476.58				998	0.425784	2458.77				998	0.436359	2577.46
999	0.432277	2336.15				999	0.431976	2604.78				999	0.435441	2768.31
1000	0.431392	2582.93				1000	0.428536	2421.44				1000	0.43147	2579.49
1001	0.432075	2617.31				1001	0.426003	2399.06				1001	0.426398	2316.25
1002	0.434636	2369.75				1002	0.422369	2400.25				1002	0.429487	2926.69
1003	0.435011	2379.86				1003	0.425433	2395.11				1003	0.433162	2579.84
1004	0.441463	2716.6				1004	0.424855	2289.99				1004	0.433871	2742.63
1005	0.433889	2394.53				1005	0.425647	2450.61				1005	0.434544	2516.21
1006	0.427136	2231.26				1006	0.426187	2392.02				1006	0.429325	2302.45
1007	0.431477	2310.49				1007	0.425999	2391.82				1007	0.434247	2948.72
1008	0.436685	2691.52				1008	0.426248	2863.7				1008	0.432717	2625.09
1009	0.432167	2488.12				1009	0.427455	2298.99				1009	0.431647	2500.07
1010	0.426795	2275.47				1010	0.421489	2124.13				1010	0.430749	2591.13
1011	0.432599	2563.37				1011	0.418671	2246.27				1011	0.433298	2913.23
1012	0.429046	2389.67				1012	0.419518	2180.9				1012	0.431289	2542.95
1013	0.425285	1983.21				1013	0.419198	2259.98				1013	0.431572	2726.42
1014	0.428332	2331.23				1014	0.421633	2185.49				1014	0.434511	2504.82
1015	0.427482	2691.36				1015	0.423786	2246.33				1015	0.43202	2289.99
1016	0.427407	2503.48				1016	0.427223	2769.33				1016	0.431778	2901.76
1017	0.434422	2786.99				1017	0.426595	2617.01				1017	0.432293	2590.09
1018	0.433409	2275.47				1018	0.42885	2615.49				1018	0.430983	2347.63
1019	0.429736	2155.76				1019	0.427908	2493.63				1019	0.429543	2580.34
1020	0.421683	2059.72				1020	0.426829	2096.8				1020	0.429282	2396.77
1021	0.419441	2701.98				1021	0.427174	2452.95				1021	0.429708	2897.14
1022	0.427769	2514.6				1022	0.42576	2530.56				1022	0.431925	2639.15
1023	0.424038	2703.71				1023	0.429194	2458.76				1023	0.429455	2518.67
1024	0.427367	2417.46				1024	0.427265	2630.9				1024	0.432544	2613.84
1025	0.427638	2287.15				1025	0.428226	2375				1025	0.429911	2410.34
1026	0.426753	1992.34				1026	0.429752	2545.93				1026	0.431672	2749.2
1027	0.42864	2706.91				1027	0.42854	2432.29				1027	0.437388	2879.84
1028	0.42587	2504.08				1028	0.42723	2523.7				1028	0.432033	2514.99
1029	0.4295	2452.47				1029	0.425187	2377.94				1029	0.432045	2363.72
1030	0.430871	2600.24				1030	0.429603	2518.77				1030	0.431208	2533.46
1031	0.427837	2460.28				1031	0.42231	2334.61				1031	0.433482	2381.31
1032	0.427632	2000.27				1032	0.417967	2382.62				1032	0.431903	2184.06
1033	0.427462	2688.51				1033	0.417254	2637.7				1033	0.433337	2370.37
1034	0.429274	2431.04				1034	0.421641	2732.31				1034	0.432403	2258.98
1035	0.428254	2315.45				1035	0.424007	2623.7				1035	0.431128	2118.56
1036	0.427236	2578.62				1036	0.422722	2431.47				1036	0.434241	2350.23
1037	0.430236	2401.96				1037	0.421801	2454.08				1037	0.428082	2177.57
1038	0.426885	2229.4				1038	0.423673	2197.84				1038	0.428792	2035.22
1039	0.428536	2490.31				1039	0.424456	2383.35				1039	0.43114	2247.62
1040	0.428857	2626.54				1040	0.4249	2203.52				1040	0.438167	2650.38
1041	0.427821	2535.83				1041	0.428015	2431.78				1041	0.434225	2475.43
1042	0.429834	2517.41				1042	0.425064	2236.14				1042	0.435217	2612.28
1043	0.430076	2309.09				1043	0.429893	2394.4				1043	0.432994	2413.08
1044	0.426524	2204.49				1044	0.424578	2276.53				1044	0.428723	2226.81
1045	0.423822	1847.24				1045	0.42496	2431.75				1045	0.430898	2366.75
1046	0.425637	2717.63				1046	0.426852	2192.71				1046	0.429151	2680.77
1047	0.426014	2430.71				1047	0.428874	2390.69				1047	0.430355	2501.52
1048	0.428522	2323.29				1048	0.424509	2288.57				1048	0.428935	2599.52
1049	0.426488	2161.5				1049	0.42357	2463.56				1049	0.429397	2417.54
1050	0.428061	2527.16				1050	0.423467	2456.27				1050	0.426902	2237.98
1051	0.421031	2396.29				1051	0.421936	2308.62				1051	0.427653	2294.86
1052	0.42828	2677.12				1052	0.424789	2341.09				1052	0.429019	2611.08
1053	0.430953	2226.94				1053	0.426848	2698.61				1053	0.43083	2612.07
1054	0.432797	2690.61				1054	0.42815	2771.32				1054	0.43025	2444.47
1055	0.434962	2483.33				1055	0.431198	2475.29				1055	0.429635	2256.94
1056	0.435062	2353.17				1056	0.43046	2638.86				1056	0.430444	2415.17
1057	0.430282	2180.46				1057	0.424407	1975.25				1057	0.429898	2286.8
1058	0.430467	2199.03				1058	0.431733	2621.29				1058	0.427746	2122.19
1059	0.434731	2881.5				1059	0.43088	2374.04				1059	0.429925	2729.3
1060	0.436089	2617.89				1060	0.42913	2613.08				1060	0.43189	2533.29
1061	0.436335	2526.34				1061	0.42508	2433.98				1061	0.428209	2369.83
1062	0.431152	2369.57				1062	0.42367	2558.83				1062	0.428026	2432.53
1063	0.431295	2199.04				1063	0.417546	2346.42				1063	0.430953	2318.45
1064	0.433493	2443.37				1064	0.4201	2787.72				1064	0.426846	2133.72
1065	0.434859	2765.9				1065	0.41981	2650.56				1065	0.426143	2226.26
1066	0.435307	2475.06				1066	0.423712	2445.17				1066	0.426379	2590.92
1067	0.435399	2587.14				1067	0.423903	2505.36				1067	0.425318	2424.82
1068	0.43645	2340.59				1068	0.421189	2471.57				1068	0.430698	2490.12
1069	0.437213	2312.07				1069	0.423632	2782.39				1069	0.430434	2353.8
1070	0.436833	2184.14				1070	0.424912	2714.91				1070	0.429474	2456.21
1071	0.439401	2875				1071	0.425856	2432.34				1071	0.429629	2327.35
1072	0.441912	2538.41				1072	0.426629	2032.15				1072	0.4323	2691.13
1073	0.437959	2292.19				1073	0.415116	1977.01				1073	0.431541	2412.76
1074	0.441151	2454.18				1074	0.421047	2062.06				1074	0.433922	2624.43
1075	0.44082	2510.36				1075	0.423305	2412.55				1075	0.434114	2472.46
1076	0.433968	2270.45				1076	0.428943	2599.45				1076	0.430733	2322.84
1077	0.440544	2556.52				1077	0.434256	2680.35				1077	0.428963	2474.95
1078	0.44143	2789.79				1078	0.430685	2456.79				1078	0.428288	2791.93
1079	0.443772	2496.55				1079	0.43177	2577.5				1079	0.430458	2501.38
1080	0.441209	2246.27				1080	0.427096	2382.82				1080	0.430204	2713.75
1081	0.436552	2346.76				1081	0.429551	2481.88				1081	0.436098	2451.06
1082	0.438889	2543.25				1082	0.427914	2352.3				1082	0.431556	2255.78
1083	0.436891	2346.77				1083	0.424875	2442.43				1083	0.430422	2468.6
1084	0.439649	2733.9				1084	0.422205	2305.18				1084	0.431921	2800.39
1085	0.43953	2463.87				1085	0.425989	2372.69				1085	0.431016	2553.22
1086	0.440558	2667.95				1086	0.423845	2298.36				1086	0.435029	2679.89
1087	0.434291	2415.59				1087	0.421125	2385.25				1087	0.434139	2035.63
1088	0.436837	2548.62				1088	0.427904	2774.23				1088	0.421967	1981.07
1089	0.436827	2130.63				1089	0.423911	2655.22				1089	0.435085	2141.48
1090	0.437245	2780.25				1090	0.421484	2540.01				1090	0.434583	2647.42
1091	0.438329	2479.51				1091	0.419054	1990.56				1091	0.435006	2378.94
1092	0.436707	2334.44				1092	0.422467	2055.25				1092	0.434812	2405.9
1093	0.437339	2150.32				1093	0.425493	2033.59				1093	0.440043	2471.81
1094	0.436591	2312.81				1094	0.427919	2475.38				1094	0.435201	2352.7
1095	0.43293	2438.03				1095	0.430141	2562.34				1095	0.434939	2404.19
1096	0.432473	2312.67				1096	0.424945	2624.02				1096	0.434279	2355.42
1097	0.434544	2621.88				1097	0.428763	2354.69				1097	0.433752	2708.82
1098	0.43363	2632.33				1098	0.425351	2502.92				1098	0.435927	2672.86
1099	0.4359	2459.13				1099	0.425439	2479.89				1099	0.434494	2491.08
1100	0.434485	2255.11				1100	0.420168	2303.86				1100	0.431868	2288.9
1101	0.433742	2344.62				1101	0.425753	2380.91				1101	0.430453	2347.51
1102	0.432037	2452.28				1102	0.42392	2446.57				1102	0.431132	2184.65
1103	0.433219	2311.84				1103	0.422324	2398.8				1103	0.426771	2120.2
1104	0.437072	2656.22				1104	0.417466	2317.91				1104	0.43123	2804.8
1105	0.434465	2390.81				1105	0.418099	2220.8				1105	0.434345	2656.86
1106	0.43345	2550.55				1106	0.416966	2254.92				1106	0.431661	2449.44
1107	0.435853	2604.99				1107	0.41935	2731.21				1107	0.43153	2467.69
1108	0.437181	2358.69				1108	0.419544	2491.46				1108	0.431222	2328.15
1109	0.435696	2448.16				1109	0.42109	2482.66				1109	0.427377	2156.14
1110	0.440433	2783.48				1110	0.419285	2379.15				1110	0.427582	2693.29
1111	0.439675	2466.34				1111	0.419817	2275.12				1111	0.428559	2641.75
1112	0.4396	2234.3				1112	0.421178	2342.42				1112	0.428764	2584.16
1113	0.440474	2813.76				1113	0.420385	2640.52				1113	0.42923	2477.81
1114	0.438135	2541.7				1114	0.421932	2651.61				1114	0.42775	2335.28
1115	0.436612	2322.13				1115	0.423962	2568.09				1115	0.429325	2746.83
1116	0.43574	2635.21				1116	0.420759	2382.55				1116	0.430626	2668.18
1117	0.436486	2388.01				1117	0.418691	2402.87				1117	0.430351	2550.38
1118	0.434411	2284.41				1118	0.422907	2771.34				1118	0.429896	2530.93
1119	0.440775	2483.14				1119	0.42479	2710.7				1119	0.42926	2430.11
1120	0.441945	2598.17				1120	0.423568	2570.72				1120	0.433266	2837.43
1121	0.443762	2380.39				1121	0.425454	2405.83				1121	0.430338	2588.16
1122	0.443841	2144.87				1122	0.423922	2421.02				1122	0.433556	2651.68
1123	0.436257	2536.45				1123	0.419875	2305.09				1123	0.432684	2452.6
1124	0.4386	2551.7				1124	0.417691	2315.98				1124	0.435036	2508.25
1125	0.439037	2639.69				1125	0.421388	2153.27				1125	0.433446	2916.22
1126	0.436715	2465.71				1126	0.421026	2340.95				1126	0.430335	2592.98
1127	0.432701	2237.71				1127	0.421089	2171.88				1127	0.43331	2713.32
1128	0.435165	2372.18				1128	0.421611	2313.36				1128	0.42899	2422.26
1129	0.429559	2252.1				1129	0.421341	2332.97				1129	0.432202	2529.26
1130	0.43184	2604.15				1130	0.426478	2713.58				1130	0.436614	2447.79
1131	0.430391	2458.18				1131	0.429036	2726.43				1131	0.432317	2234.47
1132	0.433219	2504.33				1132	0.427706	2485.65				1132	0.437593	2494.78
1133	0.434715	2365.67				1133	0.434704	2612.79				1133	0.433541	2271.31
1134	0.430134	2251.77				1134	0.421161	2004.43				1134	0.436129	2454.1
1135	0.428101	2174.72				1135	0.426219	2666.93				1135	0.433697	2253.85
1136	0.430216	2375.69				1136	0.432592	2400.86				1136	0.427686	2108.34
1137	0.433799	2781.84				1137	0.43021	2625.17				1137	0.428356	2204.83
1138	0.439391	2710.66				1138	0.42619	2371.73				1138	0.432491	2573.3
1139	0.434331	2509.74				1139	0.423598	2434.15				1139	0.435944	2632.47
1140	0.433425	2123.11				1140	0.417473	2268.12				1140	0.431152	2445.78
1141	0.42576	2077.23				1141	0.415634	2786.15				1141	0.426332	2320.45
1142	0.425875	2326.93				1142	0.420929	2693.99				1142	0.425113	2379.46
1143	0.431422	2766.71				1143	0.428659	2503.15				1143	0.424972	2262.83
1144	0.431861	2484.48				1144	0.426491	2147.48				1144	0.423912	2234.9
1145	0.43242	2588.08				1145	0.421116	2078.13				1145	0.422168	2579.12
1146	0.436552	2496.81				1146	0.424469	2200.88				1146	0.42109	2485.43
1147	0.431282	2409.97				1147	0.428107	2570.61				1147	0.42271	2343.21
1148	0.428649	2327.76				1148	0.43163	2649.41				1148	0.421516	2319.26
1149	0.426701	2753.42				1149	0.427742	2459.56				1149	0.422544	2234.21
1150	0.425929	2640.96				1150	0.431692	2562.31				1150	0.422693	2093.84
1151	0.427515	2641.47				1151	0.427705	2314.98				1151	0.424076	2110.49
1152	0.427765	2387.6				1152	0.421255	2378.45				1152	0.425562	2468.41
1153	0.428519	2140.86				1153	0.423242	2652.78				1153	0.425064	2529.01
1154	0.425719	2608.31				1154	0.431013	2242.55				1154	0.425878	2308.68
1155	0.434853	2696.28				1155	0.431738	2387.09				1155	0.430509	2403.93
1156	0.430194	2410.22				1156	0.432553	2265.46				1156	0.42628	2286.23
1157	0.425266	2215.35				1157	0.43544	2455.7				1157	0.428598	2141.75
1158	0.42463	2428.78				1158	0.436171	2295.93				1158	0.429262	2229.43
1159	0.422508	2295.68				1159	0.434967	2473.68				1159	0.426017	2130.1
1160	0.423552	2431.59				1160	0.435728	2811.77				1160	0.42786	2697.33
1161	0.427456	2675.73				1161	0.435337	2430.3				1161	0.426951	2500.63
1162	0.427914	2431.19				1162	0.431937	2301.48				1162	0.431656	2510.74
1163	0.427957	2312.2				1163	0.427188	2454.51				1163	0.426399	2377.19
1164	0.425236	2421.68				1164	0.428053	2311.7				1164	0.42758	2194.95
1165	0.425077	2299.36				1165	0.42739	2368.89				1165	0.427819	2332.85
1166	0.416493	2051.01				1166	0.429293	2704.92				1166	0.42918	2610.36
1167	0.424117	2647.78				1167	0.432138	2806.06				1167	0.437004	2718.89
1168	0.425299	2396.62				1168	0.429999	2476.57				1168	0.432533	2493.32
1169	0.421971	2572.78				1169	0.430588	2653.38				1169	0.430556	2287.49
1170	0.41754	2451.43				1170	0.430725	2037.55				1170	0.432175	2506.12
1171	0.418536	2472.19				1171	0.423866	2267.44				1171	0.42807	2276.38
1172	0.415592	2298.81				1172	0.429262	2614.78				1172	0.431654	2849.97
1173	0.417741	2753.12				1173	0.434281	2726.56				1173	0.431217	2601.64
1174	0.41371	2493.19				1174	0.430678	2508.92				1174	0.438437	2735.04
1175	0.417318	2468.96				1175	0.436993	2693.64				1175	0.433198	2434.65
1176	0.413582	2297.79				1176	0.42617	2028.32				1176	0.428105	2285.49
1177	0.413405	2335.83				1177	0.432012	2266.57				1177	0.426604	2755.79
1178	0.414262	2741.17				1178	0.42964	2715.62				1178	0.432149	2549.68
1179	0.416749	2496.47				1179	0.431097	2734.76				1179	0.4331	2643.36
1180	0.420775	2482.89				1180	0.429703	2524.91				1180	0.432135	2434.59
1181	0.421936	2344.76				1181	0.433791	2692.42				1181	0.433698	2449.39
1182	0.421884	2449.19				1182	0.429464	2408.16				1182	0.430421	2245.66
1183	0.420927	2741.96				1183	0.430268	2521.4				1183	0.432788	2783.32
1184	0.421775	2710.71				1184	0.428504	2397.88				1184	0.432172	2640.49
1185	0.420923	2483.91				1185	0.424624	2522.1				1185	0.434049	2453.14
1186	0.41871	2478.67				1186	0.424479	2362.42				1186	0.43594	2664.11
1187	0.416817	2208.36				1187	0.421811	2395.59				1187	0.431938	2447.86
1188	0.424031	2298.96				1188	0.424952	2210.63				1188	0.432807	2735.11
1189	0.424117	2246.91				1189	0.422352	2318.94				1189	0.431995	2842.38
1190	0.426242	2371.41				1190	0.423533	2695.61				1190	0.431143	2573.93
1191	0.42964	2272.9				1191	0.421803	2683.84				1191	0.430907	2455.07
1192	0.427794	2491.88				1192	0.426766	2664.88				1192	0.428167	2369.84
1193	0.426542	2343				1193	0.426394	2452.82				1193	0.427269	2846.79
1194	0.420831	2219.65				1194	0.427778	2421.11				1194	0.431057	2531.34
1195	0.42214	2853.54				1195	0.428458	2439.96				1195	0.430273	2633.22
1196	0.425337	2522.77				1196	0.426248	2421.83				1196	0.42906	2431.16
1197	0.428291	2157.4				1197	0.433393	2469.76				1197	0.429325	2305.11
1198	0.426064	2099.48				1198	0.433566	2433.2				1198	0.431437	2892.9
1199	0.428349	2307.67				1199	0.43416	2516.04				1199	0.434586	2632.21
1200	0.42352	2145.49				1200	0.428136	2418.36				1200	0.434969	2450.01
1201	0.425393	2279.49				1201	0.436406	2487.9				1201	0.43462	2573.65
1202	0.424594	2647.72				1202	0.435772	2469.9				1202	0.430997	2405.93
1203	0.41914	2627.12				1203	0.435224	2532.23				1203	0.433904	2796.9
1204	0.424559	2448.59				1204	0.432105	2455.44				1204	0.433928	2485.83
1205	0.419457	2413.42				1205	0.431399	2542.83				1205	0.436856	2786.71
1206	0.419719	2338.99				1206	0.429634	2445.12				1206	0.433291	2532.83
1207	0.419855	2784.34				1207	0.431205	2711.05				1207	0.429167	2291.64
1208	0.421766	2458.36				1208	0.432774	2441.94				1208	0.428602	2893.61
1209	0.421805	2522.14				1209	0.431902	2244.23				1209	0.428711	2610.05
1210	0.423801	2365.55				1210	0.431887	2447.4				1210	0.428492	2430.54
1211	0.42647	2495.46				1211	0.431237	2315.11				1211	0.430319	2566.42
1212	0.43271	2801.88				1212	0.42963	2505.56				1212	0.428006	2381.92
1213	0.423853	2452.82				1213	0.426801	2339.83				1213	0.433194	2701.6
1214	0.430239	2365.58				1214	0.428753	2925.48				1214	0.430473	2849.11
1215	0.427786	2244.39				1215	0.432707	2648.67				1215	0.434766	2583.85
1216	0.430899	2418.15				1216	0.435005	2330.19				1216	0.432399	2348.46
1217	0.425823	2220.34				1217	0.433615	2230				1217	0.434445	2590.11
1218	0.430519	2387.37				1218	0.442395	2415.66				1218	0.435245	2618.05
1219	0.42899	2779.21				1219	0.430192	2220.79				1219	0.438314	2370.68
1220	0.429559	2795.68				1220	0.428517	2743.27				1220	0.430978	2182.57
1221	0.430103	2534.87				1221	0.42922	2714.65				1221	0.43428	2423.22
1222	0.421511	1940.85				1222	0.426524	2478.77				1222	0.434656	2225.06
1223	0.427251	2100.49				1223	0.426138	2146.63				1223	0.432396	2065.51
1224	0.42208	2392.37				1224	0.42571	2021.62				1224	0.430312	2358.68
1225	0.426326	2590.27				1225	0.42382	2078.55				1225	0.430958	2179.8
1226	0.422123	2406.88				1226	0.418255	2516.19				1226	0.431289	2554.34
1227	0.425622	2513.48				1227	0.418767	2307.88				1227	0.432858	2595.54
1228	0.427226	2371.84				1228	0.423491	2419.62				1228	0.432431	2360.93
1229	0.428707	2516.82				1229	0.424592	2304.68				1229	0.429401	2248.99
1230	0.432089	2838.91				1230	0.429317	2533.23				1230	0.429761	2347.32
1231	0.433889	2547.17				1231	0.426801	2365.44				1231	0.430457	2394.24
1232	0.434092	2294.9				1232	0.423676	2359.06				1232	0.429536	2273.23
1233	0.428404	2131.08				1233	0.423451	2827.04				1233	0.429085	2647.74
1234	0.42873	2342.48				1234	0.425985	2629.78				1234	0.432659	2480.71
1235	0.423975	2231.53				1235	0.42656	2667.92				1235	0.431356	2349.97
1236	0.424579	2350.61				1236	0.429296	2455.37				1236	0.430587	2548.76
1237	0.433127	2727.1				1237	0.429782	2365.49				1237	0.432978	2448.69
1238	0.434814	2839.68				1238	0.431816	2591.4				1238	0.430441	2311.62
1239	0.431433	2622.99				1239	0.432947	2356.74				1239	0.429039	2682.1
1240	0.423751	2135.13				1240	0.428195	2250.32				1240	0.430028	2505
1241	0.428878	2309.98				1241	0.430102	2499.82				1241	0.431294	2457.86
1242	0.426599	2210.64				1242	0.429201	2340.45				1242	0.431719	2264.49
1243	0.427562	2811.58				1243	0.424985	2241.61				1243	0.433161	2488.29
1244	0.430574	2575.15				1244	0.426471	2851.32				1244	0.434116	2407.47
1245	0.431241	2682.38				1245	0.430977	2597.14				1245	0.433934	2341.27
1246	0.431178	2578.03				1246	0.433426	2386.69				1246	0.437204	2697.89
1247	0.428688	2391.39				1247	0.426872	2255.68				1247	0.434111	2497.1
1248	0.426383	2879.26				1248	0.425695	2117.24				1248	0.435635	2532.15
1249	0.431067	2722.43				1249	0.426336	2288.99				1249	0.42883	2159.99
1250	0.427256	2534.91				1250	0.425787	2596.01				1250	0.43661	2528.17
1251	0.426058	2370.29				1251	0.425969	2663.77				1251	0.44151	2521.83
1252	0.425068	2823.14				1252	0.432431	2499.87				1252	0.442723	2844.64
1253	0.425745	2641.7				1253	0.430239	2278.86				1253	0.439843	2506.61
1254	0.427167	2566.56				1254	0.429743	2546.45				1254	0.441152	2556.43
1255	0.427184	2402.83				1255	0.4307	2314.45				1255	0.44041	2366.94
1256	0.427398	2334.49				1256	0.430297	2668.21				1256	0.436455	2183.01
1257	0.428358	2773.97				1257	0.430379	2515.11				1257	0.435225	2094.22
1258	0.429111	2607.69				1258	0.432638	2378.53				1258	0.439677	1926.46
1259	0.43007	2446.3				1259	0.424181	2196.19				1259	0.439685	2949.28
1260	0.428372	2451.09				1260	0.427452	2442.74				1260	0.441378	2827.43
1261	0.427395	2359.69				1261	0.427087	2319.87				1261	0.440852	2510.06
1262	0.424293	2247.42				1262	0.421807	2210.78				1262	0.434409	2316.96
1263	0.425542	2711.17				1263	0.423025	2821.94				1263	0.440491	2236.11
1264	0.428703	2497.85				1264	0.424941	2505.1				1264	0.435667	2103.15
1265	0.429189	2438.53				1265	0.427893	2695.86				1265	0.437785	2549.65
1266	0.42405	2316.54				1266	0.428607	2417.06				1266	0.44046	2466.21
1267	0.430099	2355.54				1267	0.427054	2170.32				1267	0.441668	2437.45
1268	0.428302	2249.71				1268	0.425095	2596.31				1268	0.438976	2525.04
1269	0.429515	2774.18				1269	0.430002	2442.62				1269	0.441554	2409.65
1270	0.430721	2548.34				1270	0.432412	2662.59				1270	0.440125	2421.61
1271	0.43245	2480.1				1271	0.437052	2478.15				1271	0.434376	2316.75
1272	0.433168	2494.95				1272	0.430845	2268.09				1272	0.438903	2684.58
1273	0.42584	2331.36				1273	0.436275	2519.97				1273	0.436493	2411.13
1274	0.425692	2346.69				1274	0.436817	2884.46				1274	0.440581	2305.2
1275	0.427611	2790.15				1275	0.438047	2342.84				1275	0.43863	2779.81
1276	0.430346	2694.53				1276	0.439626	2694.93				1276	0.436503	2542.7
1277	0.429369	2486.68				1277	0.437316	2412.85				1277	0.437099	2423.76
1278	0.430469	2534.9				1278	0.431246	2219.24				1278	0.439707	2762.93
1279	0.432297	2361.57				1279	0.431652	2429.06				1279	0.440108	2464.13
1280	0.43112	2737.02				1280	0.434791	2791.24				1280	0.438258	2441.01
1281	0.425802	2648.9				1281	0.435159	2567.2				1281	0.433164	2303.91
1282	0.430035	2468.32				1282	0.435861	2587.18				1282	0.430253	2151.21
1283	0.43286	2588.22				1283	0.434594	2343.89				1283	0.436702	2542.46
1284	0.428353	2217.31				1284	0.429475	2168.7				1284	0.430298	2365.14
1285	0.425248	2796.16				1285	0.428463	2457.45				1285	0.436214	2774.7
1286	0.430788	2630.86				1286	0.43361	2718.87				1286	0.43864	2544.23
1287	0.428676	2466.86				1287	0.43243	2524.82				1287	0.435729	2331.67
1288	0.428144	2520.41				1288	0.429197	2790.08				1288	0.436925	2243.49
1289	0.426979	2420.66				1289	0.43515	2213.15				1289	0.432396	2076.28
1290	0.421186	2752.66				1290	0.423935	2048.93				1290	0.432419	2602.16
1291	0.424675	2533.18				1291	0.426924	2250.34				1291	0.43509	2922.54
1292	0.424312	2530.99				1292	0.424219	2163.63				1292	0.43508	2633.22
1293	0.42611	2437.69				1293	0.423497	2737.75				1293	0.435902	2396
1294	0.429509	2444.88				1294	0.428517	2455.15				1294	0.432132	2200.78
1295	0.426871	2758.23				1295	0.430115	2343.14				1295	0.42754	2104.69
1296	0.428461	2677.39				1296	0.429591	2552.72				1296	0.432971	2023.12
1297	0.429258	2607.18				1297	0.429066	2378.62				1297	0.434226	2525.01
1298	0.424489	2462.65				1298	0.42304	2247.67				1298	0.435006	2856.54
1299	0.425206	2321.7				1299	0.420794	2513.5				1299	0.432745	2585.38
1300	0.423327	2777.93				1300	0.427521	2315.78				1300	0.435256	2351.73
1301	0.419684	2587.59				1301	0.425728	2487.21				1301	0.434246	2162.87
1302	0.425404	2428.34				1302	0.431066	2366.75				1302	0.427389	2012.54
1303	0.425389	2300.81				1303	0.425641	2179.48				1303	0.43391	2455.8
1304	0.429549	2351.5				1304	0.42648	2342.9				1304	0.435315	2941.53
1305	0.426752	2367.94				1305	0.427041	2231.48				1305	0.436814	2649
1306	0.42811	2686.36				1306	0.426749	2571.31				1306	0.43561	2383.63
1307	0.4356	2737.49				1307	0.428075	2735.6				1307	0.436015	2175.5
1308	0.436605	2719.53				1308	0.427432	2432.52				1308	0.435692	2030.45
1309	0.427844	2473.77				1309	0.42824	2649.92				1309	0.43117	2168.75
1310	0.427231	2440				1310	0.428124	2441.93				1310	0.438105	2457.02
1311	0.431824	2936.31				1311	0.428408	2311.27				1311	0.439234	2830.49
1312	0.429383	2751.07				1312	0.429576	2635.58				1312	0.440365	2507.33
1313	0.425238	2500.69				1313	0.424301	2453.73				1313	0.437585	2468.57
1314	0.426979	2466.59				1314	0.426566	2249.08				1314	0.439807	2498.94
1315	0.430093	2922.61				1315	0.429475	2551.12				1315	0.436084	2257.2
1316	0.425516	2656.72				1316	0.425476	2323.96				1316	0.42854	2087.87
1317	0.426553	2459.78				1317	0.424063	2214.86				1317	0.432942	2271.19
1318	0.426772	2441.2				1318	0.422131	2879.61				1318	0.437116	2717.07
1319	0.423492	2405.74				1319	0.42924	2547.58				1319	0.435311	2747.07
1320	0.420185	2719.02				1320	0.43145	2349.57				1320	0.438745	2466.31
1321	0.420934	2496.28				1321	0.429123	2246.24				1321	0.43727	2312.07
1322	0.421646	2418.87				1322	0.421838	2095.45				1322	0.433046	2215.49
1323	0.424274	2367.29				1323	0.426232	2257.38				1323	0.432279	2053.18
1324	0.422591	2300.95				1324	0.427895	2591.88				1324	0.435157	2185.76
1325	0.421851	2616.44				1325	0.43173	2766.28				1325	0.433108	2833.14
1326	0.422357	2513.13				1326	0.432089	2463.68				1326	0.434128	2591.88
1327	0.425743	2389.05				1327	0.425646	2317.19				1327	0.43895	2419.88
1328	0.428602	2376				1328	0.429903	2492.92				1328	0.436183	2306.92
1329	0.425648	2189.12				1329	0.42658	2276.61				1329	0.434021	2301.5
1330	0.426532	2205.49				1330	0.428044	2896.31				1330	0.422809	2125.04
1331	0.426589	2200.99				1331	0.432797	2643.1				1331	0.43133	2541.55
1332	0.426396	2558.7				1332	0.428125	2119.26				1332	0.435528	2597.15
1333	0.427766	2509.01				1333	0.431976	2424.87				1333	0.438074	2613.77
1334	0.424084	2456.16				1334	0.430618	2282.45				1334	0.440123	2637.57
1335	0.43355	2427.74				1335	0.426612	2133.44				1335	0.441124	2372.1
1336	0.426528	2288.65				1336	0.4285	2742.87				1336	0.435057	2239.44
1337	0.426833	2274.52				1337	0.429657	2599.34				1337	0.436838	2448.75
1338	0.42787	2257.95				1338	0.430606	2693.28				1338	0.439128	2658.35
1339	0.428843	2626.6				1339	0.429963	2482.62				1339	0.442136	2853.81
1340	0.428591	2624.98				1340	0.42707	2267.82				1340	0.441976	2576.91
1341	0.42901	2574.2				1341	0.426214	2590.63				1341	0.439045	2380.38
1342	0.428977	2564.68				1342	0.424775	2341.39				1342	0.435671	2225.82
1343	0.430202	2395.96				1343	0.426836	2342.48				1343	0.43521	2834.88
1344	0.427543	2383.4				1344	0.428898	2338.29				1344	0.434959	2730.44
1345	0.427363	2845.17				1345	0.428937	2191.61				1345	0.433063	2440.26
1346	0.429344	2646.49				1346	0.429609	2290.83				1346	0.432903	2302.62
1347	0.433059	2610.42				1347	0.431465	2415.05				1347	0.435839	2504.33
1348	0.431185	2586.03				1348	0.431173	2221.83				1348	0.436185	2343.33
1349	0.431005	2831.5				1349	0.435077	2788.07				1349	0.438083	2700.93
1350	0.432469	2774.71				1350	0.432137	2491.62				1350	0.430335	2481.68
1351	0.431978	2732.33				1351	0.432033	2367.31				1351	0.435115	2287.89
1352	0.427624	2650.59				1352	0.435998	2360.42				1352	0.437174	2607.53
1353	0.428441	2282.92				1353	0.432565	2153.79				1353	0.435856	2427.19
1354	0.426486	2347.26				1354	0.427655	2109.57				1354	0.437265	2221.9
1355	0.431882	2363.79				1355	0.428512	2346.78				1355	0.438936	2633.28
1356	0.429345	2212.37				1356	0.434321	2752.34				1356	0.435019	2367.11
1357	0.430423	2274.92				1357	0.433138	2547.86				1357	0.437583	2720.06
1358	0.429169	2265.66				1358	0.430687	2532.07				1358	0.435726	2511.64
1359	0.424042	2182.34				1359	0.431763	2310.68				1359	0.437772	2275.41
1360	0.428642	2211.85				1360	0.428741	2232.34				1360	0.437652	2256.7
1361	0.425587	2208.71				1361	0.425988	2305.46				1361	0.437842	2160.45
1362	0.430653	2602.53				1362	0.424276	2197.82				1362	0.430302	2700.77
1363	0.431386	2632.37				1363	0.420741	2680.35				1363	0.440281	2739.91
1364	0.433526	2611.38				1364	0.423224	2478.98				1364	0.441235	2686.7
1365	0.429752	2422.61				1365	0.420138	2464.74				1365	0.441451	2469.8
1366	0.428933	2433.85				1366	0.427975	2398.2				1366	0.435079	2242.15
1367	0.42722	2354.65				1367	0.430528	2368.11				1367	0.433106	2110.17
1368	0.427893	2844.44				1368	0.430022	2774.79				1368	0.433681	2282.8
1369	0.429358	2577.12				1369	0.430087	2808.64				1369	0.43784	2864.5
1370	0.428561	2551.01				1370	0.430973	2499.41				1370	0.437907	2593.74
1371	0.427569	2501.43				1371	0.425452	2030.66				1371	0.435543	2566.74
1372	0.428068	2348.33				1372	0.432438	2401.25				1372	0.436142	2468.17
1373	0.426278	2838.49				1373	0.433199	2288.2				1373	0.435175	2254.38
1374	0.426971	2634.67				1374	0.431999	2587.01				1374	0.437026	2641.81
1375	0.426985	2510.75				1375	0.436992	2770.9				1375	0.437443	2665.77
1376	0.425493	2352.37				1376	0.439679	2541.84				1376	0.43852	2557.33
1377	0.42534	2297.31				1377	0.436419	2318.37				1377	0.436762	2567.56
1378	0.426341	2786.06				1378	0.436104	2242.05				1378	0.43491	2332.13
1379	0.421361	2595.36				1379	0.436181	2159.75				1379	0.437233	2350.55
1380	0.424544	2417.24				1380	0.430918	2256.06				1380	0.436479	2735.71
1381	0.42379	2371.26				1381	0.433234	2800.08				1381	0.436216	2452.36
1382	0.427792	2333.65				1382	0.431012	2564.21				1382	0.434872	2591.31
1383	0.428106	2293.87				1383	0.434067	2480.07				1383	0.436481	2354.99
1384	0.426443	2741.95				1384	0.42964	2348.46				1384	0.433222	2398.24
1385	0.429996	2610.89				1385	0.427576	2168.07				1385	0.43468	2224.06
1386	0.436701	2600.49				1386	0.427266	2517				1386	0.434267	2320.78
1387	0.426107	2330.6				1387	0.428945	2861.13				1387	0.438051	2761.85
1388	0.427145	2368.65				1388	0.432172	2590.15				1388	0.437011	2460.27
1389	0.424762	2808.34				1389	0.432719	2378.5				1389	0.438904	2527.01
1390	0.431643	2662.02				1390	0.433321	2195.56				1390	0.433414	2361.54
1391	0.429857	2454.8				1391	0.430346	2075.62				1391	0.439004	2490.57
1392	0.431258	2478.48				1392	0.435958	2557.76				1392	0.435743	2282.23
1393	0.431791	2467.9				1393	0.439124	2873.22				1393	0.434843	2872.21
1394	0.432152	2723.35				1394	0.438389	2682.25				1394	0.43851	2549.91
1395	0.431272	2743.41				1395	0.438515	2484.6				1395	0.438989	2299.23
1396	0.433833	2670.35				1396	0.435548	2258.09				1396	0.436694	2559.11
1397	0.434846	2646.78				1397	0.432433	2185.06				1397	0.443081	2317.82
1398	0.429896	2434.59				1398	0.435294	1995.31				1398	0.430948	2284.14
1399	0.43054	2904.6				1399	0.428063	2390.18				1399	0.439174	2308.79
1400	0.431921	2620.65				1400	0.433726	2774				1400	0.444018	2796.2
1401	0.434662	2652.61				1401	0.438246	2642.31				1401	0.441653	2656.05
1402	0.42961	2499.74				1402	0.437252	2467.35				1402	0.436585	2431.05
1403	0.430169	2514.34				1403	0.435124	2456.43				1403	0.435452	2465.28
1404	0.432391	2846.36				1404	0.431958	2264.86				1404	0.44177	2275.87
1405	0.434638	2832.91				1405	0.434214	2627.05				1405	0.434168	2067.72
1406	0.433044	2556.55				1406	0.436135	2470.81				1406	0.444906	2488.62
1407	0.429903	2025.42				1407	0.435076	2670.52				1407	0.448434	3051.18
1408	0.424975	2213.52				1408	0.433176	2470.24				1408	0.441096	2620.17
1409	0.430752	2614.39				1409	0.433551	2351.38				1409	0.4457	2344.64
1410	0.429203	2609.66				1410	0.433739	2156.22				1410	0.44413	2153.73
1411	0.427435	2367.95				1411	0.429929	2308.07				1411	0.435062	2446.88
1412	0.431218	2498.84				1412	0.433957	2715.36				1412	0.442294	2911.23
1413	0.426909	2355.48				1413	0.43279	2507.17				1413	0.442295	2555.26
1414	0.42776	2416.82				1414	0.431648	2587.31				1414	0.437707	2308.24
1415	0.429601	2787.91				1415	0.433116	2477.71				1415	0.44273	2430.37
1416	0.430514	2750.66				1416	0.430751	2283.57				1416	0.44451	2304.97
1417	0.425977	2504.85				1417	0.431223	2111.32				1417	0.441965	2393.65
1418	0.427772	2480.02				1418	0.432396	2500.75				1418	0.440789	2756.02
1419	0.422308	2307.91				1419	0.429508	2277.91				1419	0.443428	2793.93
1420	0.426002	2741.09				1420	0.430349	2493.19				1420	0.439401	2468.75
1421	0.425873	2513.91				1421	0.432122	2765.48				1421	0.441232	2227.77
1422	0.427071	2514.77				1422	0.433265	2534.76				1422	0.436034	2252.57
1423	0.429059	2377.25				1423	0.432839	2308.02				1423	0.443671	2471.84
1424	0.432715	2463.87				1424	0.434104	2682.51				1424	0.444667	2253.79
1425	0.431807	2720.51				1425	0.436502	2421.89				1425	0.441045	2693.63
1426	0.435487	2773.06				1426	0.435061	2298.85				1426	0.440627	2436.48
1427	0.434112	2539.19				1427	0.428603	2148.01				1427	0.443699	2532.11
1428	0.432395	2648.87				1428	0.434949	2595.94				1428	0.4328	2371.48
1429	0.427209	2416.78				1429	0.436703	2424.65				1429	0.437063	2550.7
1430	0.433457	2950.8				1430	0.43108	2336.04				1430	0.43385	2313.51
1431	0.436221	2621.27				1431	0.435131	2732.82				1431	0.436478	2933.8
1432	0.437491	2725.37				1432	0.434086	2460.34				1432	0.439184	2642.14
1433	0.433487	2429.82				1433	0.437668	2238.76				1433	0.434863	2443.36
1434	0.430878	2534.43				1434	0.440599	2390.48				1434	0.433302	2402.42
1435	0.429368	2829.7				1435	0.438944	2626.12				1435	0.435256	2368.98
1436	0.435155	2842.72				1436	0.436049	2429.08				1436	0.434185	2301.85
1437	0.43271	2573.8				1437	0.438109	2802.95				1437	0.43502	2653.82
1438	0.432169	2570.8				1438	0.438534	2740.9				1438	0.433918	2467.53
1439	0.435997	2917.32				1439	0.43517	2437.39				1439	0.433642	2443.39
1440	0.436589	2823.43				1440	0.435476	2301.61				1440	0.433279	2246.79
1441	0.434314	2568.93				1441	0.436606	2122.04				1441	0.4325	2181.96
1442	0.433858	2618.68				1442	0.437205	2161.12				1442	0.434154	2130.29
1443	0.428599	2916.84				1443	0.435924	2037.8				1443	0.436272	2504.99
1444	0.434826	2892.73				1444	0.438336	2962.68				1444	0.43718	2857.03
1445	0.430777	2580.65				1445	0.437514	2666.78				1445	0.433858	2591.89
1446	0.43271	2574.86				1446	0.43936	2675.71				1446	0.435275	2575.41
1447	0.435304	2855.07				1447	0.435027	2476.45				1447	0.434967	2479.22
1448	0.43373	2915.77				1448	0.436364	2219.89				1448	0.432837	2339.37
1449	0.435187	2558.89				1449	0.439314	2539.8				1449	0.430779	2213.66
1450	0.438458	2651.14				1450	0.437449	2422.95				1450	0.436929	2567.42
1451	0.438242	2957.99				1451	0.440532	2450.94				1451	0.435402	2440.76
1452	0.435084	2594.87				1452	0.44264	2316.8				1452	0.436232	2582.61
1453	0.435694	2699.28				1453	0.44264	2636.69				1453	0.43747	2414.3
1454	0.428884	1934.01				1454	0.440697	2421.05				1454	0.441012	2367.73
1455	0.427014	2026.36				1455	0.435069	2447.16				1455	0.43589	2354.99
1456	0.425593	1941.33				1456	0.435715	2776.34				1456	0.435309	2227.79
1457	0.427381	1994.83				1457	0.43803	2554.74				1457	0.439051	2821.14
1458	0.423811	1915.95				1458	0.436541	2311.56				1458	0.438557	2798.23
1459	0.426602	2387.66				1459	0.436471	2249.75				1459	0.437236	2550.89
1460	0.423849	2300.73				1460	0.426248	2077.85				1460	0.436433	2454.81
1461	0.424061	2241.32				1461	0.438331	2030.87				1461	0.433991	2312.83
1462	0.426106	2178.87				1462	0.436641	1910.24				1462	0.434753	2691.09
1463	0.427027	2174.31				1463	0.435627	2619.09				1463	0.433249	2588
1464	0.421554	2035.2				1464	0.435916	2970.96				1464	0.434259	2347.2
1465	0.423589	2025.57				1465	0.437082	2662.23				1465	0.434499	2339.9
1466	0.424369	2547.75				1466	0.435685	2466.23				1466	0.428407	2159.52
1467	0.426281	2478.37				1467	0.435347	2320.79				1467	0.42989	2189.68
1468	0.427403	2823.34				1468	0.434158	2152.13				1468	0.429466	2072.63
1469	0.426635	2689.07				1469	0.434129	2531.27				1469	0.431714	2314.63
1470	0.426809	2480.74				1470	0.433463	2323.1				1470	0.433535	2840.58
1471	0.428728	2448.91				1471	0.433285	2158				1471	0.434445	2604.9
1472	0.427411	2760.78				1472	0.435871	2846.4				1472	0.435212	2581.88
1473	0.428378	2674.12				1473	0.435467	2578.07				1473	0.433686	2387.68
1474	0.434049	2635.14				1474	0.432837	2399.97				1474	0.427368	2220.7
1475	0.430639	2437.45				1475	0.43352	2209				1475	0.426656	2186.1
1476	0.431531	2443.28				1476	0.434388	2624.17				1476	0.430643	2606.45
1477	0.436301	2793.08				1477	0.434983	2385				1477	0.430421	2451.04
1478	0.439598	2810.05				1478	0.433734	2193.35				1478	0.431423	2350.59
1479	0.437772	2559.97				1479	0.429656	2117.36				1479	0.429786	2258.13
1480	0.434498	2586.62				1480	0.435079	2719.38				1480	0.429731	2189.73
1481	0.429616	2404.47				1481	0.434442	2498.45				1481	0.429551	2475.21
1482	0.434186	2686.55				1482	0.432654	2266.84				1482	0.430153	2340.54
1483	0.434803	2745.62				1483	0.432151	2678.33				1483	0.431835	2792.92
1484	0.434811	2599.77				1484	0.435512	2426.61				1484	0.43277	2543.39
1485	0.433743	2618.98				1485	0.434756	2217.9				1485	0.428097	2457.83
1486	0.428334	2417.7				1486	0.433783	2060.16				1486	0.427653	2330.5
1487	0.430174	2808.17				1487	0.43462	2767.29				1487	0.428299	2241.89
1488	0.429403	2633.57				1488	0.433009	2521.78				1488	0.427165	2244.16
1489	0.430869	2595.28				1489	0.433099	2806.37				1489	0.431374	2507.59
1490	0.431566	2423.55				1490	0.434048	2577.32				1490	0.433807	2659.76
1491	0.432113	2498.06				1491	0.432591	2402.27				1491	0.432903	2539.22
1492	0.434737	2839.78				1492	0.433268	2236.92				1492	0.436546	2553.46
1493	0.436194	2814.96				1493	0.435412	2078.46				1493	0.43524	2430.93
1494	0.4308	2536.54				1494	0.434127	1935.5				1494	0.429724	2254.95
1495	0.434503	2568.89				1495	0.435666	2580.29				1495	0.431013	2815
1496	0.429903	2322.25				1496	0.436177	2875.48				1496	0.431042	2581.98
1497	0.432868	2916				1497	0.43688	2684.29				1497	0.435756	2640.72
1498	0.434245	2557.2				1498	0.432512	2469.47				1498	0.432066	2451.1
1499	0.433948	2610.87				1499	0.43465	2266.45				1499	0.426278	2298.21
1500	0.433333	2362.55				1500	0.432154	2160.84				1500	0.428227	2277.44
1501	0.43188	2496.91				1501	0.429995	2038.95				1501	0.42934	2661.08
1502	0.432342	2795.97				1502	0.432374	2417.37				1502	0.431068	2418.64
1503	0.433856	2768.65				1503	0.434335	2705.51				1503	0.431583	2534.9
1504	0.434928	2535.07				1504	0.433253	2425.89				1504	0.429623	2626.31
1505	0.438453	2577.4				1505	0.434357	2659.79				1505	0.428962	2363.95
1506	0.428475	2370.73				1506	0.434603	2468.19				1506	0.429298	2322.48
1507	0.427336	2910.93				1507	0.43118	2322.92				1507	0.429469	2476.57
1508	0.426663	2622.6				1508	0.431495	2676.26				1508	0.427301	2259.89
1509	0.431294	2572.75				1509	0.430409	2646.82				1509	0.428231	2532.12
1510	0.430921	2392.56				1510	0.430809	2466.24				1510	0.42951	2316.67
1511	0.428853	2450.97				1511	0.43005	2341.84				1511	0.425846	2148.27
1512	0.430533	2789.47				1512	0.431437	2179.18				1512	0.426122	2311.51
1513	0.437541	2777.61				1513	0.432104	2027.36				1513	0.425496	2162.51
1514	0.435631	2529.99				1514	0.431816	1922.59				1514	0.429347	2663.64
1515	0.436008	2602.22				1515	0.427998	2450.43				1515	0.433674	2593.86
1516	0.436647	2874.85				1516	0.431401	2829.32				1516	0.433193	2649.9
1517	0.437948	2828.21				1517	0.430569	2574.69				1517	0.432335	2394.14
1518	0.433728	2579.55				1518	0.431749	2417.33				1518	0.430032	2199.17
1519	0.436275	2587				1519	0.433417	2299.48				1519	0.429423	2397.83
1520	0.434097	2394.33				1520	0.433269	2141.66				1520	0.426137	2718.92
1521	0.437909	2811.59				1521	0.430169	2038.69				1521	0.432716	2607.7
1522	0.436973	2800.77				1522	0.431926	2467.71				1522	0.429334	2575.09
1523	0.437942	2679.54				1523	0.431091	2387.44				1523	0.428558	2405.86
1524	0.432183	2582.89				1524	0.432467	2308.63				1524	0.430966	2416.05
1525	0.4288	2446.23				1525	0.432979	2805.43				1525	0.426442	2284.74
1526	0.433391	2845.53				1526	0.433705	2549.81				1526	0.432843	2879.65
1527	0.433449	2720.42				1527	0.433339	2373.85				1527	0.435055	2616.55
1528	0.431316	2614.64				1528	0.433177	2819.16				1528	0.430833	2442.11
1529	0.433688	2484.33				1529	0.432285	2579.68				1529	0.432969	2189.35
1530	0.431525	2399.2				1530	0.434973	2493.89				1530	0.428712	2029.71
1531	0.434964	2331.17				1531	0.434439	2296.52				1531	0.431931	2226.95
1532	0.437788	2293.02				1532	0.432027	2141.25				1532	0.431986	2610.89
1533	0.433275	2207.46				1533	0.434796	2219.32				1533	0.434388	2377.51
1534	0.435534	2360.63				1534	0.42694	2140.28				1534	0.435662	2648.92
1535	0.431076	2184.85				1535	0.433752	2466.6				1535	0.439117	2386.46
1536	0.428572	2321.92				1536	0.434246	2564.34				1536	0.434773	2631.91
1537	0.432149	2107.76				1537	0.43866	2675.21				1537	0.441506	2358.26
1538	0.429979	1970.7				1538	0.437864	2724.74				1538	0.427005	2199.91
1539	0.424725	2073.44				1539	0.435499	2494.58				1539	0.429997	2873.3
1540	0.425651	2465.84				1540	0.43593	2285.16				1540	0.433652	2538.12
1541	0.431622	2474.68				1541	0.435692	2711.66				1541	0.436662	2738.99
1542	0.428183	2342.83				1542	0.43492	2598.67				1542	0.430706	2485.38
1543	0.430622	2361.42				1543	0.435107	2413.09				1543	0.426585	2329.55
1544	0.430737	2254.77				1544	0.432893	2234.34				1544	0.428316	2900.7
1545	0.431512	2272.28				1545	0.42735	2143.29				1545	0.42819	2605.82
1546	0.428744	2119.27				1546	0.427456	2197.97				1546	0.434265	2697.69
1547	0.428926	2194.96				1547	0.429119	2311.95				1547	0.43559	2083.89
1548	0.431817	2591.73				1548	0.431128	2711.16				1548	0.421531	1994.8
1549	0.432085	2625.13				1549	0.43342	2518.53				1549	0.432202	2609.43
1550	0.432521	2453.75				1550	0.433582	2384.45				1550	0.431012	2368.14
1551	0.432187	2487.6				1551	0.433328	2358.83				1551	0.430972	2472.48
1552	0.433076	2336.24				1552	0.432533	2529.13				1552	0.432632	2510.57
1553	0.429919	2374.1				1553	0.434408	2319.91				1553	0.430636	2294.58
1554	0.428095	2260.42				1554	0.433702	2682.54				1554	0.430579	2481.53
1555	0.429372	2576.35				1555	0.434803	2596.95				1555	0.428554	2268.31
1556	0.430657	2531.26				1556	0.433154	2435.16				1556	0.429626	2624.36
1557	0.43039	2460.35				1557	0.43434	2328.23				1557	0.433199	2792.17
1558	0.432958	2490.22				1558	0.432337	2157.26				1558	0.433337	2546.7
1559	0.425323	2325.01				1559	0.433589	2637.01				1559	0.432257	2515.12
1560	0.428717	2358.55				1560	0.435613	2925.66				1560	0.43014	2530.7
1561	0.429761	2649.81				1561	0.435544	2646.74				1561	0.430258	2778.25
1562	0.436068	2730.91				1562	0.434644	2459.2				1562	0.426336	2740.71
1563	0.428927	2491.9				1563	0.433189	2255.94				1563	0.424994	2225.6
1564	0.42941	2492.38				1564	0.435189	2086.81				1564	0.430007	2258.99
1565	0.429389	2340.93				1565	0.43341	1950.5				1565	0.430233	2111.19
1566	0.428329	2361				1566	0.435563	2600.97				1566	0.433817	2150.7
1567	0.434531	2768.96				1567	0.434022	2962.72				1567	0.432837	2174.91
1568	0.438445	2788.57				1568	0.432775	2668.08				1568	0.432803	2537.77
1569	0.435202	2472.58				1569	0.433597	2464.81				1569	0.430987	2337.83
1570	0.4364	2580				1570	0.435567	2264.98				1570	0.438264	2694.31
1571	0.431679	2388.38				1571	0.434803	2159.02				1571	0.437841	2431.67
1572	0.433262	2907.54				1572	0.434142	2491				1572	0.434906	2389.2
1573	0.429495	2614.34				1573	0.435332	2275.79				1573	0.434031	2476.88
1574	0.4326	2645.27				1574	0.432318	2204.61				1574	0.437486	2729.25
1575	0.432969	2447.67				1575	0.435196	2860.31				1575	0.437592	2785.78
1576	0.431866	2481.52				1576	0.433637	2581.15				1576	0.437302	2692.97
1577	0.434562	2815.55				1577	0.432409	2336.37				1577	0.436247	2605.86
1578	0.437059	2786.64				1578	0.431532	2705.14				1578	0.42783	2076.42
1579	0.436157	2536.06				1579	0.431338	2508.41				1579	0.438293	1976.69
1580	0.433951	2560.62				1580	0.435356	2297.37				1580	0.435059	2772.89
1581	0.431938	2841.51				1581	0.435224	2123.33				1581	0.434621	2579.67
1582	0.435258	2759.56				1582	0.435614	2054.45				1582	0.429889	2413.28
1583	0.433707	2523.57				1583	0.434545	2721.2				1583	0.434906	2491.43
1584	0.432228	2567.45				1584	0.434953	2498.79				1584	0.431407	2401.61
1585	0.429783	2391.03				1585	0.434993	2789.38				1585	0.428081	2270.84
1586	0.429108	2861.17				1586	0.433137	2554.45				1586	0.423612	2808.4
1587	0.430407	2516.08				1587	0.4353	2330.9				1587	0.428912	2491.57
1588	0.433238	2524.9				1588	0.431285	2223.55				1588	0.425458	2431.06
1589	0.430253	2369.35				1589	0.42845	2106.7				1589	0.423862	2494.27
1590	0.430728	2408.13				1590	0.428323	2573.04				1590	0.426313	2407.48
1591	0.428064	2207.85				1591	0.431878	2825.19				1591	0.423951	2273.36
1592	0.428355	2756.61				1592	0.431942	2581.2				1592	0.423971	2828.33
1593	0.43142	2463.15				1593	0.431347	2415.48				1593	0.423927	2563.34
1594	0.429989	2485.66				1594	0.432399	2225.05				1594	0.428445	2594.83
1595	0.432015	2264.11				1595	0.427976	2085.18				1595	0.428332	2411.57
1596	0.430099	2334.46				1596	0.430854	2575.62				1596	0.423891	2267.85
1597	0.430603	2171.55				1597	0.433101	2814.88				1597	0.424183	2889.57
1598	0.431088	2702.12				1598	0.434322	2581.92				1598	0.428685	2616.13
1599	0.432059	2524.68				1599	0.435507	2349.29				1599	0.425498	2421.48
1600	0.436092	2626.91				1600	0.434738	2173.67				1600	0.428291	2532.45
1601	0.431055	2436.4				1601	0.433412	2026.65				1601	0.430083	2837.83
1602	0.432306	2447.57				1602	0.435378	2700.98				1602	0.42941	2576.67
1603	0.427414	2252.69				1603	0.435134	2909.59				1603	0.432143	2685.62
1604	0.42828	2744.03				1604	0.434594	2629.26				1604	0.434945	2489.81
1605	0.432353	2473.15				1605	0.43488	2454.26				1605	0.430709	2328.14
1606	0.432734	2592.47				1606	0.430406	2247.13				1606	0.427184	2399.56
1607	0.43181	2350.1				1607	0.4315	2096.98				1607	0.425755	2414.06
1608	0.431409	2396.14				1608	0.424606	1977.49				1608	0.43113	2242.35
1609	0.4301	2264.21				1609	0.422542	2411.78				1609	0.431221	2542.94
1610	0.433253	2790.67				1610	0.431178	2740.52				1610	0.428567	2313.21
1611	0.433187	2479.73				1611	0.435283	2466.84				1611	0.427927	2213.43
1612	0.435051	2614.91				1612	0.434307	2344.92				1612	0.431833	2382.61
1613	0.430551	2343.96				1613	0.435012	2170.43				1613	0.429107	2190
1614	0.425985	2320.76				1614	0.434385	2115.25				1614	0.434309	2568.75
1615	0.427162	2274.6				1615	0.433976	2654.11				1615	0.432178	2746.17
1616	0.428155	2207				1616	0.434414	2918.55				1616	0.433637	2529.29
1617	0.42674	2579.47				1617	0.436266	2698.65				1617	0.434323	2376.5
1618	0.426904	2437.18				1618	0.435668	2492				1618	0.435411	2531.92
1619	0.428765	2483.12				1619	0.432455	2274.68				1619	0.431884	2428.82
1620	0.430243	2355.41				1620	0.434722	2102.94				1620	0.434269	2748.27
1621	0.435903	2322.68				1621	0.433566	1976.06				1621	0.431413	2599.07
1622	0.431217	2308.07				1622	0.432941	1874.34				1622	0.434891	2654.91
1623	0.432538	2279.88				1623	0.435044	3054.19				1623	0.426088	2063.28
1624	0.434406	2760.63				1624	0.433643	2709.49				1624	0.419766	2038.75
1625	0.43477	2628.31				1625	0.435107	2495.56				1625	0.428311	2127.48
1626	0.433272	2472.42				1626	0.432711	2282.47				1626	0.430746	2125.98
1627	0.430379	2401.84				1627	0.430007	2189.72				1627	0.43621	2523.27
1628	0.426319	2268.27				1628	0.434045	2583.38				1628	0.43888	2539.83
1629	0.425358	2169.19				1629	0.434182	2359.77				1629	0.437741	2621.11
1630	0.425481	2626.96				1630	0.434722	2749.8				1630	0.435603	2384.68
1631	0.426955	2461.62				1631	0.434493	2525.06				1631	0.436381	2624.36
1632	0.429017	2265.51				1632	0.434923	2501.48				1632	0.432354	2364.77
1633	0.429196	2204.91				1633	0.434733	2333.95				1633	0.437727	2676.15
1634	0.431888	2637.99				1634	0.436966	2667.27				1634	0.438787	2915.79
1635	0.42935	2441.1				1635	0.43402	2475.49				1635	0.440047	2636.53
1636	0.431745	2900.88				1636	0.432789	2272				1636	0.434997	2384.1
1637	0.432428	2617.33				1637	0.432358	2755.21				1637	0.425768	2177.26
1638	0.432615	2438.93				1638	0.429642	2508.43				1638	0.42525	2863.34
1639	0.433856	2404.08				1639	0.431222	2361.09				1639	0.424468	2579.16
1640	0.437223	2274.82				1640	0.426567	2732.74				1640	0.428029	2654.58
1641	0.429497	2176.89				1641	0.43191	2524.54				1641	0.427669	2398.95
1642	0.422438	2690.58				1642	0.429064	2458.55				1642	0.425332	2212.21
1643	0.430847	2444.94				1643	0.427875	2321.85				1643	0.424753	2841.3
1644	0.430874	2259.21				1644	0.428269	2229.48				1644	0.428842	2652.31
1645	0.432267	2193.46				1645	0.428497	2407.75				1645	0.426104	2690.29
1646	0.432784	2160.2				1646	0.430984	2700.53				1646	0.431223	2490.56
1647	0.43331	2473.49				1647	0.431032	2513.59				1647	0.430297	2281.82
1648	0.432778	2336.76				1648	0.430698	2360.76				1648	0.430498	2504.44
1649	0.432258	2947.61				1649	0.431494	2197.5				1649	0.433202	2767.17
1650	0.433127	2583.16				1650	0.433431	2614.27				1650	0.432708	2115.86
1651	0.431202	2412.36				1651	0.433693	2442.6				1651	0.434386	2439.44
1652	0.431302	2439.72				1652	0.434471	2734.01				1652	0.434987	2248.72
1653	0.433125	2236.25				1653	0.431443	2516.32				1653	0.436816	2076.31
1654	0.432247	2078.63				1654	0.433805	2461.61				1654	0.43305	2400.48
1655	0.431791	2476.74				1655	0.433554	2264.72				1655	0.436097	2738.72
1656	0.432847	2470.27				1656	0.432979	2186.68				1656	0.436848	2440.2
1657	0.433097	2360.72				1657	0.432166	2526.96				1657	0.430651	2249.22
1658	0.428464	2183.62				1658	0.434164	2791.96				1658	0.435554	2585.84
1659	0.429853	2623.03				1659	0.435369	2492.31				1659	0.435153	2338.21
1660	0.43487	2443.33				1660	0.43392	2268.84				1660	0.430237	2162.44
1661	0.42986	2254.62				1661	0.432822	2526.3				1661	0.431578	2423.38
1662	0.431196	2541.37				1662	0.430836	2305.77				1662	0.433892	2826.98
1663	0.432918	2732.4				1663	0.435478	2423.03				1663	0.43187	2571.84
1664	0.432529	2520.77				1664	0.434486	2223.23				1664	0.434965	2445.91
1665	0.432095	2303.74				1665	0.435054	2550.98				1665	0.431499	2253.24
1666	0.434704	2186.72				1666	0.435491	2741.95				1666	0.426541	2134.95
1667	0.433578	2367.99				1667	0.435725	2528.4				1667	0.426006	2036.08
1668	0.437743	2744.79				1668	0.435832	2378.75				1668	0.426089	2224.32
1669	0.43561	2537.53				1669	0.432647	2198.58				1669	0.436395	2556
1670	0.433252	2310.73				1670	0.430598	2341.83				1670	0.43391	2331.4
1671	0.436713	2500.24				1671	0.435473	2714.91				1671	0.439069	2690.75
1672	0.436713	2352.03				1672	0.433747	2525.17				1672	0.435134	2483
1673	0.439666	2173.04				1673	0.436208	2700.25				1673	0.430331	2271.22
1674	0.440191	2117.73				1674	0.436434	2491.39				1674	0.43529	2582.53
1675	0.429435	2133.38				1675	0.43389	2277.83				1675	0.438185	2935.3
1676	0.43491	2940				1676	0.432214	2154.2				1676	0.436053	2574.68
1677	0.438046	2653.69				1677	0.428009	2423.29				1677	0.433952	2106.68
1678	0.436438	2459.37				1678	0.431236	2630.74				1678	0.440343	2517.22
1679	0.435688	2584.45				1679	0.435818	2382.07				1679	0.436422	2324.52
1680	0.436182	2413.53				1680	0.430995	2701.1				1680	0.433282	2165.12
1681	0.438433	2753.66				1681	0.434883	2530.99				1681	0.432374	2432.77
1682	0.437187	2454.69				1682	0.433532	2305.31				1682	0.437097	2790.98
[truncated: 318 more rows]
