# Supplementary material for: Simulations reveal challenges to artificial community selection and possible strategies for success
Source: PLoS Biol. 2019 Jun 25;17(6):e3000295. doi: 10.1371/journal.pbio.3000295 (PMC6658139; doi:10.1371/journal.pbio.3000295)
Supplement: S10 Data — (XLSX) [file pbio.3000295.s067.xlsx]

## Sheet: top 2%
black						cyan						gray
cycle #	average selected fp	average selected P(T)				cycle #	average selected fp	average selected P(T)				cycle #	average selected fp	average selected P(T)
1	0.12948	809.646				1	0.129604	809.876				1	0.129499	810.269
2	0.128727	889.813				2	0.129483	854.988				2	0.129208	813.564
3	0.125993	769.391				3	0.128465	811.416				3	0.128626	817.566
4	0.129262	788.934				4	0.12773	794.111				4	0.129024	847.465
5	0.128653	861.097				5	0.128793	840.26				5	0.124894	847.254
6	0.127567	817.416				6	0.129103	853.102				6	0.124857	804.919
7	0.122024	765.458				7	0.129391	827.266				7	0.124464	781.565
8	0.125777	838.566				8	0.130109	852.719				8	0.123641	837.352
9	0.126316	814.893				9	0.130163	828.282				9	0.121501	792.864
10	0.127824	790.381				10	0.127584	829.967				10	0.126348	770.366
11	0.126167	774.904				11	0.130469	822.588				11	0.126502	842.146
12	0.124633	835.994				12	0.129193	901.534				12	0.123736	811.153
13	0.123606	780.883				13	0.12751	843.737				13	0.125498	837.691
14	0.123642	814.258				14	0.126497	784.938				14	0.129043	840.103
15	0.122225	809.207				15	0.128555	849.143				15	0.128981	872.682
16	0.124693	829.292				16	0.128889	869.308				16	0.128777	844.702
17	0.129403	778.433				17	0.125978	815.022				17	0.128671	851.979
18	0.128915	890.364				18	0.12666	818.169				18	0.12929	845.908
19	0.128935	812.238				19	0.1287	827.785				19	0.129168	830.171
20	0.127082	808.365				20	0.126096	794.385				20	0.129021	812.572
21	0.127742	844.682				21	0.126404	802.794				21	0.127013	864.286
22	0.12634	844.091				22	0.126724	803.549				22	0.124783	857.542
23	0.129009	778.865				23	0.128296	778.809				23	0.127684	787.466
24	0.128746	796.11				24	0.127964	834.4				24	0.126543	836.593
25	0.128844	859.912				25	0.127388	896.083				25	0.129907	865.391
26	0.129003	830.096				26	0.125682	824.616				26	0.126507	842.862
27	0.129092	783.14				27	0.129015	847.113				27	0.130065	883.844
28	0.129186	789.818				28	0.129324	862.248				28	0.128874	851.987
29	0.129627	835.66				29	0.129441	827.08				29	0.130342	772.576
30	0.127119	802.152				30	0.127896	813.13				30	0.129816	842.334
31	0.127543	804.81				31	0.127503	892.887				31	0.129372	795.216
32	0.127222	797.051				32	0.12544	767.031				32	0.124359	803.818
33	0.131442	855.173				33	0.12976	818.357				33	0.129596	799.01
34	0.131148	824.627				34	0.129922	887.262				34	0.12976	840.002
35	0.130864	829.881				35	0.130514	796.61				35	0.13013	831.543
36	0.133644	827.783				36	0.129926	810.275				36	0.127549	817.79
37	0.134135	885.512				37	0.131429	846.915				37	0.129401	894.014
38	0.134254	858.586				38	0.132803	855.694				38	0.12938	803.297
39	0.136299	857.926				39	0.132561	846.829				39	0.128851	848.492
40	0.13668	893.465				40	0.131109	833.407				40	0.125619	805.069
41	0.13375	882.422				41	0.130525	895.671				41	0.121037	777.179
42	0.135704	913.478				42	0.1302	840.736				42	0.128647	799.949
43	0.134743	897.134				43	0.129193	803.866				43	0.129085	820.207
44	0.134044	860.956				44	0.13493	810.323				44	0.126792	875.699
45	0.134682	901.967				45	0.132666	870.412				45	0.12661	791.173
46	0.136403	846.23				46	0.133086	860.185				46	0.129702	801.888
47	0.137509	852.925				47	0.13449	870.71				47	0.129009	828.411
48	0.138594	881.23				48	0.134998	895.798				48	0.128102	865.897
49	0.136931	904.027				49	0.132933	836.805				49	0.129449	781.771
50	0.136712	872				50	0.132102	870.305				50	0.129672	816.135
51	0.138648	880.386				51	0.130378	853.057				51	0.127903	853.585
52	0.137669	910.669				52	0.129719	850.103				52	0.128084	834.292
53	0.13452	873.236				53	0.127659	842.67				53	0.128129	814.757
54	0.135014	870.176				54	0.12425	810.75				54	0.129125	880.385
55	0.139014	911.878				55	0.129047	846.8				55	0.129224	852.285
56	0.14086	895.264				56	0.131476	827.564				56	0.127209	804.001
57	0.138381	900.925				57	0.132861	857.884				57	0.127452	885.189
58	0.142433	891.531				58	0.132159	895.95				58	0.128828	814.126
59	0.139809	917.928				59	0.133383	852.293				59	0.128555	824.866
60	0.140787	886.652				60	0.133918	868.883				60	0.126025	858.272
61	0.139537	868.827				61	0.131625	892.179				61	0.122892	782.735
62	0.136378	912.533				62	0.135394	795.982				62	0.12466	724.786
63	0.141958	918.897				63	0.136414	848.478				63	0.126074	782.491
64	0.14204	894.123				64	0.135121	901.425				64	0.123056	826.524
65	0.135424	857.12				65	0.136472	884.953				65	0.129327	817.839
66	0.135905	875.657				66	0.135639	843.288				66	0.128696	808.536
67	0.13335	868.484				67	0.13481	845.014				67	0.128841	851.957
68	0.134104	845.276				68	0.137045	839.957				68	0.129499	814.163
69	0.130635	953.499				69	0.134817	862.497				69	0.127773	840.891
70	0.131687	883.069				70	0.127484	843.236				70	0.127517	892.928
71	0.129552	821.953				71	0.130062	802.182				71	0.125669	800.207
72	0.12348	816.155				72	0.130389	817.855				72	0.125163	787.022
73	0.118795	773.731				73	0.127926	822.496				73	0.129449	868.891
74	0.121398	777.182				74	0.127201	774.067				74	0.127615	828.312
75	0.120347	789.546				75	0.127626	854.155				75	0.128269	827.902
76	0.117633	712.205				76	0.126955	796.13				76	0.129836	823.74
77	0.127618	771.679				77	0.126222	816.027				77	0.128762	820.712
78	0.130658	869.773				78	0.124692	784.843				78	0.127208	805.42
79	0.130218	865.542				79	0.126866	880.822				79	0.125866	803.996
80	0.128425	788.855				80	0.127815	846.726				80	0.129624	859.003
81	0.132835	818.92				81	0.129429	846.918				81	0.125186	849.643
82	0.133239	872.208				82	0.128703	816.756				82	0.119734	760.509
83	0.13199	909.28				83	0.128575	828.995				83	0.120925	790.538
84	0.134018	888.169				84	0.128828	811.321				84	0.123843	791.753
85	0.133006	841.516				85	0.128787	854.588				85	0.126971	796.036
86	0.133475	898.472				86	0.128325	823.753				86	0.127602	824.439
87	0.136321	856.604				87	0.126567	801.743				87	0.130155	854.997
88	0.137489	851.849				88	0.125793	881.504				88	0.130836	848.772
89	0.135098	864.34				89	0.128512	810.24				89	0.130286	829.186
90	0.137993	917.563				90	0.128794	822.808				90	0.130422	831.541
91	0.134068	871.072				91	0.12871	898.32				91	0.12851	908.184
92	0.137112	796.263				92	0.128566	811.196				92	0.128862	803.136
93	0.138331	883.286				93	0.127685	787.79				93	0.130062	901.14
94	0.141052	908.183				94	0.125392	863.39				94	0.127965	845.424
95	0.137877	883.246				95	0.128106	826.815				95	0.128557	855.634
96	0.132762	924.496				96	0.127284	799.334				96	0.126411	837.164
97	0.133611	891.397				97	0.12717	820.754				97	0.129938	798.648
98	0.133443	836.995				98	0.126622	802.567				98	0.129875	879.447
99	0.130577	886.044				99	0.128368	822.663				99	0.130432	863.322
100	0.132798	850.394				100	0.128824	814.775				100	0.129593	863.369
101	0.130052	851.956				101	0.126964	831.284				101	0.130011	829.727
102	0.133068	886.299				102	0.126362	829.556				102	0.129467	861.871
103	0.137486	887.573				103	0.128816	801.803				103	0.126298	836.869
104	0.135561	879.563				104	0.129377	865.071				104	0.130356	831.601
105	0.13351	879.341				105	0.129357	844.06				105	0.130089	787.866
106	0.13033	849.295				106	0.129157	851.839				106	0.130191	864.409
107	0.128766	788.524				107	0.129269	817.582				107	0.129974	880.393
108	0.127663	789.818				108	0.129146	852.514				108	0.130234	820.586
109	0.124404	796.968				109	0.124978	771.366				109	0.130073	839.968
110	0.126004	816.383				110	0.126706	780.08				110	0.127985	800.968
111	0.128006	814.567				111	0.128917	871.579				111	0.124691	801.932
112	0.123436	820.06				112	0.128472	846.147				112	0.126739	790.239
113	0.121495	802.964				113	0.126231	806.554				113	0.130529	830.672
114	0.121594	799.118				114	0.129538	835.713				114	0.130888	822.836
115	0.123031	726.043				115	0.12884	828.197				115	0.130877	841.488
116	0.121027	779.503				116	0.129859	866.994				116	0.129736	884.412
117	0.121712	782.366				117	0.129443	832.893				117	0.129544	861.783
118	0.117851	754.72				118	0.126239	843.391				118	0.127641	774.554
119	0.116951	755.77				119	0.128609	768.598				119	0.127977	856.454
120	0.121417	762.427				120	0.129716	769.101				120	0.124304	826.131
121	0.118783	775.2				121	0.129536	869.733				121	0.131059	836.056
122	0.114853	749.647				122	0.130057	818.129				122	0.128664	797.692
123	0.111087	785.005				123	0.130133	808.986				123	0.128716	845.582
124	0.107964	680.301				124	0.129906	866.746				124	0.130627	830.112
125	0.10384	677.407				125	0.123931	853.795				125	0.130724	817.735
126	0.106145	707.831				126	0.125293	797.015				126	0.130436	871.777
127	0.103574	645.272				127	0.123103	859.486				127	0.130329	850.674
128	0.0982578	647.423				128	0.130428	788.246				128	0.13112	794.784
129	0.100629	635.062				129	0.129653	818.473				129	0.128901	883.91
130	0.102197	618.596				130	0.128608	840.217				130	0.130114	838.832
131	0.10618	622.033				131	0.13022	815.555				131	0.129011	824.927
132	0.115465	696.412				132	0.129303	818.093				132	0.130068	790.408
133	0.119685	718.718				133	0.130769	790.717				133	0.130854	857.097
134	0.123672	855.895				134	0.131868	823.112				134	0.128521	847.132
135	0.121573	785.77				135	0.132084	853.047				135	0.130948	831.981
136	0.121957	762.88				136	0.13374	884.264				136	0.127833	875.835
137	0.118934	766.425				137	0.132209	818.02				137	0.130797	833.715
138	0.122098	776.385				138	0.12686	869.548				138	0.130824	865.612
139	0.127464	794.856				139	0.121238	771.484				139	0.128718	864.352
140	0.127981	781.09				140	0.127031	775.729				140	0.130147	840.369
141	0.124927	829.193				141	0.127558	851.231				141	0.129652	837.631
142	0.120036	763.857				142	0.131639	798.301				142	0.130278	864.267
143	0.115888	774.471				143	0.132345	853.869				143	0.130266	832.463
144	0.113435	753.631				144	0.128119	838.841				144	0.128136	817.893
145	0.118906	735.677				145	0.131385	865.853				145	0.12624	839.456
146	0.114154	751.978				146	0.131815	859.848				146	0.119208	800.087
147	0.114227	752.049				147	0.129337	827.529				147	0.126784	798.926
148	0.11509	712.383				148	0.129692	826.549				148	0.128687	817.576
149	0.114083	757.918				149	0.131504	819.736				149	0.130471	819.321
150	0.114633	728.289				150	0.132351	866.299				150	0.129011	818.741
151	0.115413	692.351				151	0.132777	858.869				151	0.130435	821.371
152	0.113744	724.726				152	0.13359	889.044				152	0.130433	805.078
153	0.111809	757.786				153	0.135203	862.791				153	0.129621	878.861
154	0.113408	726.985				154	0.135808	877.499				154	0.128052	878.973
155	0.116111	722.064				155	0.133322	855.296				155	0.130392	833.878
156	0.11392	775.059				156	0.129879	854.228				156	0.127687	854.376
157	0.111221	757.182				157	0.135156	895.898				157	0.119142	748.248
158	0.112872	726.766				158	0.135021	921.002				158	0.11502	746.723
159	0.109158	727.965				159	0.133848	870.508				159	0.118074	752.554
160	0.107075	701.25				160	0.132319	818.385				160	0.117901	730.436
161	0.11055	679.873				161	0.128653	852.97				161	0.129196	803.566
162	0.11106	764.99				162	0.127909	863.861				162	0.127869	813.816
163	0.111176	728.893				163	0.132349	764.528				163	0.126243	815.055
164	0.110361	689.08				164	0.129676	809.498				164	0.125825	810.776
165	0.111445	716				165	0.132303	877.832				165	0.126185	836.758
166	0.110859	763.215				166	0.134071	819.939				166	0.128462	819.351
167	0.111643	689.253				167	0.13395	851.551				167	0.127628	809.663
168	0.110738	710.533				168	0.131506	812.74				168	0.126652	857.883
169	0.109854	705.217				169	0.132808	874.152				169	0.126447	840.529
170	0.105589	700.567				170	0.137699	819.156				170	0.127139	812.565
171	0.104363	650.697				171	0.141138	840.307				171	0.125835	783.29
172	0.105517	728.971				172	0.136216	875.827				172	0.124425	789.06
173	0.109363	641.138				173	0.139374	940.036				173	0.126629	872.863
174	0.111267	710.605				174	0.140058	918.299				174	0.126076	790.362
175	0.110818	729.216				175	0.138883	906.486				175	0.125555	756.432
176	0.109392	719.136				176	0.13959	932.301				176	0.125957	780.47
177	0.11087	708.892				177	0.136416	888.005				177	0.126721	858.321
178	0.106067	737.943				178	0.137698	874.433				178	0.127778	792.476
179	0.110789	729.45				179	0.137528	886.377				179	0.12936	826.945
180	0.110557	725.349				180	0.134994	873.878				180	0.124721	869.519
181	0.110258	723.765				181	0.129016	820.075				181	0.129702	808.303
182	0.11158	709.931				182	0.135647	849.245				182	0.12471	843.033
183	0.111476	727.174				183	0.134673	875.734				183	0.128751	871.541
184	0.110259	724.282				184	0.134516	841.758				184	0.128321	807.937
185	0.109816	715.187				185	0.133689	847.008				185	0.122159	803.177
186	0.109684	691.906				186	0.135785	870.413				186	0.129608	829.921
187	0.109089	676.863				187	0.13712	862.902				187	0.129985	850.469
188	0.111058	730.116				188	0.137461	860.297				188	0.129731	839.344
189	0.108824	697.556				189	0.136296	910.858				189	0.128849	860.85
190	0.111141	665.794				190	0.134587	860.623				190	0.130223	802.119
191	0.109005	698.234				191	0.132676	841.398				191	0.129717	790.118
192	0.107446	705.514				192	0.136943	869.567				192	0.129288	810.679
193	0.110859	703.064				193	0.136651	904.146				193	0.129723	835.303
194	0.111003	714.939				194	0.132934	867.55				194	0.129606	809.938
195	0.111143	716.409				195	0.138708	872.112				195	0.129513	840.896
196	0.111036	761.871				196	0.136668	917.096				196	0.129914	821.64
197	0.109348	683.352				197	0.133077	882.299				197	0.123168	839.188
198	0.109949	734.239				198	0.130641	875.769				198	0.123351	767.367
199	0.11037	706.624				199	0.133729	818.651				199	0.124843	812.938
200	0.107338	678.298				200	0.135952	812.675				200	0.125489	791.201
201	0.110883	660.762				201	0.131332	856.443				201	0.12995	812.618
202	0.11085	757.69				202	0.138461	869.572				202	0.127392	813.094
203	0.110983	742.541				203	0.138289	896.055				203	0.128004	799.756
204	0.110416	700.728				204	0.137988	839.252				204	0.126409	839.6
205	0.109198	719.953				205	0.130651	845.214				205	0.129306	837.225
206	0.110967	717.953				206	0.135134	849.716				206	0.129183	875.478
207	0.109786	717.621				207	0.133177	861.708				207	0.128687	878.664
208	0.109568	728.828				208	0.13821	868.7				208	0.130023	834.658
209	0.110516	708.791				209	0.140045	889.875				209	0.13078	867.715
210	0.111131	705.586				210	0.140634	875.425				210	0.130149	838.983
211	0.111002	721.413				211	0.141735	931.035				211	0.130756	810.18
212	0.110524	715.636				212	0.142006	883.325				212	0.130317	839.705
213	0.109388	716.395				213	0.142577	936.416				213	0.125793	824.685
214	0.110003	694.157				214	0.138391	857.037				214	0.130309	853.146
215	0.107636	735.452				215	0.137211	835.152				215	0.129959	842.799
216	0.109889	688.75				216	0.143861	888.393				216	0.129668	842.449
217	0.108755	664.773				217	0.144106	929.012				217	0.130363	858.013
218	0.109238	695.707				218	0.143045	914.28				218	0.129553	857.009
219	0.110272	677.481				219	0.147758	906.315				219	0.127707	826.124
220	0.109958	701.158				220	0.144864	996.127				220	0.129446	838.409
221	0.109002	689.939				221	0.144786	944.534				221	0.130444	830.421
222	0.108961	684.309				222	0.147314	899.878				222	0.129818	856.763
223	0.108491	683.584				223	0.146229	984.676				223	0.127355	812.266
224	0.10394	663.39				224	0.146988	935.347				224	0.126132	817.175
225	0.103588	696.277				225	0.146123	892.86				225	0.128246	836.466
226	0.108837	698.469				226	0.14703	936.558				226	0.128531	833.676
227	0.107393	668.715				227	0.145435	1003.75				227	0.130154	777.892
228	0.108474	675.752				228	0.146733	923.945				228	0.129332	899.805
229	0.106605	702.71				229	0.14576	958.334				229	0.130127	824.744
230	0.104466	662.384				230	0.144367	928.219				230	0.130046	827.44
231	0.106989	660.663				231	0.144983	935.926				231	0.129274	897.368
232	0.103908	687.314				232	0.140223	927.039				232	0.129341	790.494
233	0.100284	661.775				233	0.142128	942.878				233	0.129007	821.312
234	0.108566	678.983				234	0.14517	887.527				234	0.128217	868.21
235	0.107493	647.354				235	0.139988	962.696				235	0.124535	791.914
236	0.105247	707.51				236	0.145054	929.067				236	0.120929	771.473
237	0.106405	704.706				237	0.145831	905.563				237	0.122134	785.502
238	0.108595	682.731				238	0.147458	905.405				238	0.129895	787.545
239	0.109202	737.764				239	0.146343	974.014				239	0.125682	779.697
240	0.108636	710.875				240	0.140085	960.942				240	0.125827	824.759
241	0.106994	687.879				241	0.140812	908.345				241	0.122135	837.618
242	0.103928	680.286				242	0.147515	902.761				242	0.129967	824.007
243	0.108332	693.53				243	0.147211	978.151				243	0.13024	819.883
244	0.108326	673.469				244	0.147654	981.745				244	0.127369	857.085
245	0.108548	695.002				245	0.145924	956.667				245	0.129741	881.201
246	0.108543	744.861				246	0.145458	961.216				246	0.129844	799.848
247	0.106433	677.25				247	0.146281	901.266				247	0.129833	868.937
248	0.106618	675.032				248	0.146759	1041.85				248	0.129988	823.449
249	0.10676	728.196				249	0.145584	933.218				249	0.128788	830.926
250	0.106251	708.222				250	0.147438	924.333				250	0.130076	899.351
251	0.108779	658.448				251	0.148047	920.892				251	0.126503	833.045
252	0.106515	699.528				252	0.145265	996.787				252	0.129701	802.694
253	0.104842	693.877				253	0.147998	936.285				253	0.129181	865.84
254	0.100735	669.621				254	0.147547	972.53				254	0.127791	849.017
255	0.104205	646.716				255	0.145564	959.014				255	0.128043	825.255
256	0.104985	648.541				256	0.147126	950.635				256	0.12828	874.211
257	0.106829	654.511				257	0.146432	948.342				257	0.130293	877.372
258	0.106712	630.96				258	0.145229	952.925				258	0.129057	831.138
259	0.103709	637.141				259	0.143846	936.94				259	0.129722	821.167
260	0.103914	659.856				260	0.143823	934.951				260	0.129919	847.98
261	0.105327	695.688				261	0.142306	904.258				261	0.124327	831.769
262	0.103593	627.635				262	0.144868	956.88				262	0.12573	794.306
263	0.106662	670.105				263	0.142066	919.174				263	0.125136	784.513
264	0.104944	656.566				264	0.14333	901.269				264	0.128813	804.158
265	0.103496	679.657				265	0.144695	940.038				265	0.128028	859.792
266	0.103058	610.196				266	0.144762	956.294				266	0.129346	831.437
267	0.0984939	658.394				267	0.138615	898.145				267	0.129431	839.67
268	0.103184	638.388				268	0.13663	903.742				268	0.129365	844.645
269	0.102172	662.438				269	0.145471	959.216				269	0.127628	824.628
270	0.105782	645.375				270	0.13991	911.444				270	0.128647	832.911
271	0.109934	683.533				271	0.139639	938.213				271	0.124139	794.663
272	0.109432	735.078				272	0.145858	930.435				272	0.126911	851.187
273	0.108943	659.819				273	0.146059	945.011				273	0.129884	795.281
274	0.108069	681.047				274	0.145296	948.337				274	0.130343	832.989
275	0.106198	678.401				275	0.145353	990.29				275	0.126935	816.898
276	0.110013	679.642				276	0.146917	976.279				276	0.12774	883.556
277	0.108517	696.127				277	0.143556	951.213				277	0.129787	818.788
278	0.108542	702.074				278	0.144104	999.677				278	0.130004	892.227
279	0.105808	707.392				279	0.146217	920.962				279	0.129855	843.184
280	0.104626	698.216				280	0.139421	922.584				280	0.129469	820.671
281	0.101037	689.65				281	0.140929	931.19				281	0.129378	852.256
282	0.109944	668.204				282	0.140354	931.899				282	0.128848	834.427
283	0.108857	699.08				283	0.140237	859.645				283	0.126155	796.309
284	0.108175	721.495				284	0.136344	962.339				284	0.128243	825.699
285	0.109395	731.137				285	0.140051	860.061				285	0.12698	842.225
286	0.110109	697.492				286	0.139943	889.078				286	0.127893	814.62
287	0.109708	714.637				287	0.143919	953.513				287	0.130166	797.619
288	0.109437	703.244				288	0.145927	929.486				288	0.128258	874.954
289	0.108149	696.112				289	0.146121	923.185				289	0.122598	811.244
290	0.106598	671.729				290	0.142612	897.577				290	0.128731	802.595
291	0.108561	682.826				291	0.143277	933.259				291	0.129496	850.995
292	0.109129	707.756				292	0.141315	940.769				292	0.129997	840.848
293	0.108787	710.654				293	0.144609	873.959				293	0.12896	829.398
294	0.108596	665.535				294	0.144386	996.163				294	0.129031	855.548
295	0.107853	668.687				295	0.144278	930.97				295	0.128366	785.077
296	0.107234	674.631				296	0.140774	896.242				296	0.125265	829.855
297	0.104967	656.238				297	0.142981	851.997				297	0.124284	776.298
298	0.104689	670.527				298	0.142622	944.204				298	0.119217	800.673
299	0.103786	653.045				299	0.144707	958.212				299	0.119344	766.495
300	0.106174	703.267				300	0.144041	937.738				300	0.120873	737.377
301	0.106423	646.482				301	0.143991	939.725				301	0.12846	752.439
302	0.105067	682.608				302	0.143238	919.346				302	0.130889	877.13
303	0.106285	696.736				303	0.141408	926.32				303	0.128152	859.956
304	0.104354	653.458				304	0.139155	879.206				304	0.130771	834.237
305	0.104325	638.617				305	0.140213	933.747				305	0.127731	832.876
306	0.102994	659.716				306	0.138337	894.138				306	0.128494	795.033
307	0.101256	662.611				307	0.137572	906.246				307	0.129441	821.151
308	0.105089	673.7				308	0.141691	901.362				308	0.130121	819.841
309	0.105479	624.58				309	0.141982	947.903				309	0.129854	884.566
310	0.103967	727.731				310	0.140088	902.858				310	0.131996	775.988
311	0.102578	681.036				311	0.136269	880.297				311	0.131613	863.391
312	0.105519	642.441				312	0.143179	971.213				312	0.132874	903.685
313	0.105012	677.119				313	0.141845	917.908				313	0.134102	848.58
314	0.103893	696.539				314	0.140262	926.2				314	0.132985	849.382
315	0.103648	648.615				315	0.140629	939.677				315	0.133571	879.129
316	0.104543	679.573				316	0.141998	925.83				316	0.13381	860.802
317	0.104077	652.132				317	0.140619	916.079				317	0.132323	840.998
318	0.104348	678.58				318	0.136742	928.288				318	0.132191	859.108
319	0.104768	664.864				319	0.140363	909.143				319	0.13253	879.419
320	0.104898	714.206				320	0.138524	902.306				320	0.132483	853.646
321	0.105131	661.553				321	0.140835	925.541				321	0.131424	853.848
322	0.104086	674.435				322	0.141254	928.166				322	0.131549	829.688
323	0.102612	705.285				323	0.139772	900.739				323	0.130306	815.609
324	0.101089	623.01				324	0.138435	875.605				324	0.133308	869.356
325	0.102888	636.573				325	0.139989	910.325				325	0.134984	829.76
326	0.102691	656.638				326	0.136563	876.191				326	0.131425	878.652
327	0.102064	642.985				327	0.134288	878.012				327	0.129431	823.507
328	0.10555	681.297				328	0.140411	872.729				328	0.134596	871.043
329	0.105819	634.374				329	0.138783	878.322				329	0.13425	900.938
330	0.105318	700.197				330	0.138673	911.094				330	0.132155	853.665
331	0.105419	678.735				331	0.134315	876.959				331	0.134235	855.462
332	0.105007	671.836				332	0.142117	949.681				332	0.131377	870.689
333	0.105812	671.006				333	0.139917	882.667				333	0.13366	846.976
334	0.103885	673.544				334	0.14048	922.347				334	0.134012	910.615
335	0.105351	649.82				335	0.140328	902.187				335	0.134356	838.641
336	0.106379	703.128				336	0.138674	853.953				336	0.132987	920.405
337	0.106145	709.747				337	0.139847	917.493				337	0.134581	851.272
338	0.10353	705.374				338	0.141986	919.208				338	0.133986	865.047
339	0.106073	694.83				339	0.141511	897.7				339	0.12948	832.405
340	0.105952	712.565				340	0.138927	877.584				340	0.132791	883.521
341	0.104378	683.775				341	0.13928	897.571				341	0.131858	831.205
342	0.105522	660.176				342	0.140207	924.846				342	0.131493	824.505
343	0.102048	674.617				343	0.137522	924.188				343	0.128413	831.007
344	0.100112	675.618				344	0.139677	902.656				344	0.13031	803.976
345	0.106004	622.342				345	0.139518	880.622				345	0.13056	815.335
346	0.102172	643.849				346	0.140019	896.523				346	0.130117	894.478
347	0.106211	723.942				347	0.135816	923.804				347	0.127378	837.452
348	0.105821	702.272				348	0.142775	941.449				348	0.129435	817.563
349	0.105087	638.6				349	0.143595	906.598				349	0.126283	805.381
350	0.10418	699.22				350	0.141803	980.064				350	0.130435	844.891
351	0.104076	700.81				351	0.143238	949.339				351	0.129284	834.598
352	0.105751	666.824				352	0.142098	897.451				352	0.129447	771.464
353	0.105225	696.556				353	0.143738	989.972				353	0.127205	871.994
354	0.105407	699.527				354	0.143488	908.036				354	0.128474	841.845
355	0.10596	665.014				355	0.143891	899.586				355	0.123154	773.552
356	0.105791	679.493				356	0.143653	931.982				356	0.12216	837.394
357	0.105385	705.026				357	0.143169	942.741				357	0.122952	807.053
358	0.103463	667.722				358	0.144726	890.904				358	0.120981	772.417
359	0.102563	630.172				359	0.144147	930.271				359	0.117217	721.835
360	0.104505	701.309				360	0.143955	939.222				360	0.119318	726.91
361	0.101782	679.238				361	0.142646	934.255				361	0.119512	764.737
362	0.105398	638.913				362	0.140419	928.331				362	0.122054	747.907
363	0.105214	726.3				363	0.147222	887.171				363	0.12537	825.082
364	0.10523	693.45				364	0.143576	922.313				364	0.129413	810.694
365	0.105918	644.232				365	0.144815	893.774				365	0.128236	799.78
366	0.105142	683.031				366	0.146036	974.678				366	0.129225	846.414
367	0.101874	680.265				367	0.144436	948.942				367	0.127609	890.004
368	0.10341	668.438				368	0.146005	960.194				368	0.126418	802.407
369	0.106231	661.243				369	0.144609	979.729				369	0.129928	778.812
370	0.105171	647.476				370	0.145645	938.511				370	0.129649	871.416
371	0.105908	659.832				371	0.142875	969.122				371	0.127027	832.209
372	0.105665	661.147				372	0.144186	904.867				372	0.127781	803.408
373	0.103816	680.093				373	0.142555	950.311				373	0.130099	825.972
374	0.104249	645.643				374	0.138152	930.665				374	0.129796	840.798
375	0.106041	671.027				375	0.128649	854.311				375	0.129582	824.531
376	0.105765	676.737				376	0.128866	899.682				376	0.128497	831.514
377	0.105904	686.532				377	0.126172	794.831				377	0.126486	810.426
378	0.105795	692.834				378	0.128671	781.59				378	0.127482	802.073
379	0.105387	689.087				379	0.122448	808.7				379	0.130046	800.271
380	0.104759	684.527				380	0.113547	821.876				380	0.130059	870.298
381	0.105148	666.224				381	0.105129	710.581				381	0.127828	868.079
382	0.104548	698.935				382	0.104111	642.097				382	0.130196	816.951
383	0.103826	697.434				383	0.118187	741.821				383	0.129256	798.736
384	0.103113	687.533				384	0.13617	837.62				384	0.127769	850.631
385	0.103363	656.984				385	0.141392	844.884				385	0.128757	816.513
386	0.0994052	646.988				386	0.141177	896.27				386	0.125426	818.567
387	0.10113	635.414				387	0.141306	938.032				387	0.1235	809.91
388	0.101372	630.364				388	0.140535	944.65				388	0.116541	802.249
389	0.0979832	667.642				389	0.140818	865.289				389	0.126964	750.333
390	0.103869	648.183				390	0.140934	915.786				390	0.126161	837.047
391	0.102481	635.183				391	0.140056	921.895				391	0.123957	785.829
392	0.102206	662.88				392	0.135223	890.941				392	0.118218	760.168
393	0.103648	671.855				393	0.137165	927.029				393	0.120757	734.892
394	0.105027	670.43				394	0.137132	882.333				394	0.122965	844.409
395	0.103971	669.756				395	0.13887	932.213				395	0.129054	847.229
396	0.103831	661.276				396	0.138094	909.459				396	0.127902	794.822
397	0.104648	671.692				397	0.134647	874.784				397	0.126979	798.624
398	0.105226	669.112				398	0.140562	857.17				398	0.126286	823.813
399	0.103792	677.508				399	0.142369	961.744				399	0.128817	830.389
400	0.104192	689.777				400	0.14063	941.015				400	0.124758	806.707
401	0.103044	677.903				401	0.140456	848.313				401	0.125087	772.338
402	0.105519	661.597				402	0.14031	881.684				402	0.130254	848.086
403	0.105375	698.067				403	0.142435	977.408				403	0.128846	845.352
404	0.103906	704.183				404	0.143085	914.118				404	0.130094	789.995
405	0.104055	672.091				405	0.143289	893.728				405	0.130295	876.715
406	0.104928	710.973				406	0.143493	932.191				406	0.130237	876.937
407	0.104881	695.973				407	0.14042	944.12				407	0.130066	865.309
408	0.10474	684.329				408	0.143316	887.329				408	0.130426	840.301
409	0.10566	675.982				409	0.143535	929.948				409	0.12911	805.054
410	0.106056	684.514				410	0.141846	900.346				410	0.128903	844.15
411	0.104834	674.722				411	0.142145	893.314				411	0.126417	825.653
412	0.106001	697.034				412	0.141597	877.836				412	0.124815	835.411
413	0.105506	698.416				413	0.139171	926.051				413	0.127024	862.166
414	0.106083	684.806				414	0.138564	891.643				414	0.129136	888.297
415	0.106873	695.422				415	0.141426	886.175				415	0.127097	812.37
416	0.106775	731.554				416	0.140525	884.225				416	0.127795	816.287
417	0.106699	658.206				417	0.140957	909.071				417	0.124795	792.369
418	0.106884	682.578				418	0.14249	946.687				418	0.124544	818.06
419	0.104971	690.178				419	0.140479	898.963				419	0.129652	824.496
420	0.104674	648.69				420	0.138161	885.446				420	0.129452	833.755
421	0.106911	660.407				421	0.142453	894.39				421	0.128341	863.687
422	0.105382	712.06				422	0.140922	892.543				422	0.123583	818.936
423	0.105248	705.849				423	0.138484	848.688				423	0.125195	802.325
424	0.106077	683.787				424	0.140422	958.737				424	0.128427	860.292
425	0.105974	709.573				425	0.141474	939.026				425	0.129307	842.791
426	0.106148	719.751				426	0.14159	894.357				426	0.12824	854.118
427	0.10516	682.126				427	0.139016	923.061				427	0.126852	867.469
428	0.103671	687.582				428	0.140877	902.366				428	0.129135	830.379
429	0.103834	656.95				429	0.139096	885.08				429	0.130022	890.714
430	0.10571	652.148				430	0.13566	908.261				430	0.130269	856.13
431	0.105141	667.755				431	0.134983	849.893				431	0.12897	822.386
432	0.104425	667.054				432	0.138559	892.576				432	0.129034	792.176
433	0.106622	664.708				433	0.138752	866.601				433	0.129137	836.195
434	0.106468	728.239				434	0.135628	899.926				434	0.126861	871.547
435	0.106761	709.424				435	0.136389	884.172				435	0.129988	854.701
436	0.107026	691.797				436	0.138703	890.868				436	0.129687	892.372
437	0.107257	701.736				437	0.137511	894.765				437	0.129679	831.722
438	0.106626	663.209				438	0.138233	868.705				438	0.128334	822.231
439	0.10691	700.209				439	0.137774	862.92				439	0.129811	906.107
440	0.107551	712.258				440	0.136196	828.468				440	0.12851	823.149
441	0.106886	660.929				441	0.132577	916.332				441	0.13032	792.621
442	0.105523	708.581				442	0.136347	824.866				442	0.126724	869.047
443	0.106975	684.603				443	0.135059	876.921				443	0.129909	803.87
444	0.105265	708.071				444	0.13893	911.29				444	0.129464	826.278
445	0.103556	677.173				445	0.140908	918.801				445	0.126683	878.564
446	0.106693	684.234				446	0.137612	903.828				446	0.128434	797.072
447	0.106534	693.841				447	0.138465	886.927				447	0.124442	812.799
448	0.107082	695.209				448	0.141475	928.178				448	0.126699	801.381
449	0.105461	672.387				449	0.14227	906.37				449	0.12148	814.108
450	0.104952	675.09				450	0.141224	883.974				450	0.125013	782.73
451	0.104826	685.401				451	0.141305	933.422				451	0.126339	773.648
452	0.105194	674.077				452	0.139865	913.424				452	0.125206	864.068
453	0.105694	675.086				453	0.137192	908.766				453	0.127063	814.882
454	0.107564	678.431				454	0.139854	913.883				454	0.128696	801.057
455	0.107102	690.348				455	0.140316	919.249				455	0.125131	813.098
456	0.106924	704.373				456	0.136063	902.451				456	0.121906	788.627
457	0.107335	692.375				457	0.131258	870.921				457	0.117041	797.097
458	0.107028	725.094				458	0.137389	914.175				458	0.121834	771.256
459	0.10592	686.118				459	0.137589	903.977				459	0.118059	744.788
460	0.103666	667.983				460	0.14109	946.11				460	0.13031	818.591
461	0.107111	672.876				461	0.140954	899.227				461	0.130015	820.868
462	0.107377	700.196				462	0.140227	896.93				462	0.129644	781.876
463	0.107092	665.9				463	0.139147	874.216				463	0.129948	808.104
464	0.107257	680.508				464	0.136474	882.105				464	0.12834	851.232
465	0.106534	693.346				465	0.138982	871.353				465	0.1274	828.161
466	0.105509	685.491				466	0.138027	864.983				466	0.127834	793.743
467	0.103405	664.175				467	0.138126	856.11				467	0.129167	811.439
468	0.104726	695.939				468	0.134076	904.748				468	0.129674	842.855
469	0.10749	647.29				469	0.134669	890.575				469	0.129619	808.17
470	0.10745	676.171				470	0.13799	927.816				470	0.129991	847.976
471	0.107244	692.737				471	0.135903	872.302				471	0.129497	851.374
472	0.107514	701.173				472	0.138285	870.857				472	0.129722	812.852
473	0.10714	706.563				473	0.138981	892.029				473	0.129632	903.816
474	0.105904	657.069				474	0.138567	891.782				474	0.126957	845.092
475	0.104386	707.931				475	0.137354	881.243				475	0.128579	808.037
476	0.102772	650.164				476	0.136326	883.636				476	0.131147	874.821
477	0.106432	604.133				477	0.13871	881.448				477	0.130542	828.058
478	0.106506	684.334				478	0.137649	888.853				478	0.131223	867.595
479	0.104696	690.707				479	0.138296	903.09				479	0.128896	886.045
480	0.105873	688.78				480	0.136328	947.776				480	0.131381	885.513
481	0.107403	668.715				481	0.137033	876.724				481	0.132168	859.583
482	0.106096	644.134				482	0.135578	812.473				482	0.128689	834.261
483	0.107364	657.863				483	0.134988	825.589				483	0.126653	790.785
484	0.105294	689.522				484	0.137481	882.989				484	0.130123	783.046
485	0.102306	623.306				485	0.137708	869.207				485	0.132056	820.184
486	0.102548	662.642				486	0.133715	880.731				486	0.130252	876.917
487	0.103456	647.03				487	0.13214	840.745				487	0.130958	857.053
488	0.104211	633.477				488	0.135335	868.181				488	0.12877	827.676
489	0.105929	628.109				489	0.135944	877.537				489	0.130376	848.733
490	0.107379	697.256				490	0.137612	869.427				490	0.130175	846.553
491	0.107133	705.594				491	0.137896	898.179				491	0.128767	799.854
492	0.107214	702.299				492	0.137084	939.13				492	0.128914	844.844
493	0.105457	671.32				493	0.136367	868.659				493	0.13039	838.409
494	0.104777	667.262				494	0.137055	894.383				494	0.131	847.221
495	0.107444	669.635				495	0.137768	910.064				495	0.130581	824.498
496	0.10725	697.859				496	0.137197	947.292				496	0.130115	876.106
497	0.105591	715.841				497	0.137627	907.477				497	0.130131	792.409
498	0.106806	663.865				498	0.138132	936.469				498	0.130541	832.595
499	0.107602	680.293				499	0.136878	879.387				499	0.130388	864.225
500	0.105766	702.94				500	0.138092	891.749				500	0.128172	858.648
501	0.106806	681.75				501	0.136787	929.856				501	0.129775	791.526
502	0.106216	702.678				502	0.133945	916.23				502	0.127412	861.175
503	0.103225	688.512				503	0.129978	893.117				503	0.124787	774.164
504	0.107218	709.526				504	0.120984	852.282				504	0.125749	810.719
505	0.105019	662.54				505	0.124938	806.476				505	0.126669	821.373
506	0.106348	705.531				506	0.120703	781.141				506	0.129612	789.191
507	0.105458	682.724				507	0.112374	759.689				507	0.131921	839.108
508	0.106874	621.993				508	0.115721	697.923				508	0.132791	795.783
509	0.104454	646.354				509	0.115445	756.793				509	0.131114	884.976
510	0.107168	675.785				510	0.12073	763.955				510	0.135638	874.553
511	0.107392	680.32				511	0.126652	740.815				511	0.133391	870.404
512	0.10616	715.695				512	0.132932	835.903				512	0.133619	845.71
513	0.103553	692.229				513	0.137834	906.816				513	0.131571	876.627
514	0.105716	665.514				514	0.137953	909.842				514	0.131955	849.638
515	0.107821	705.676				515	0.136343	874.302				515	0.13381	865.083
516	0.106676	680.873				516	0.13779	917.487				516	0.13331	893.33
517	0.105621	744.136				517	0.134449	865.586				517	0.135401	844.316
518	0.107315	657.487				518	0.136631	872.975				518	0.132292	846.465
519	0.107865	702.747				519	0.135919	891.571				519	0.122781	854.425
520	0.107866	686.819				520	0.137591	889.589				520	0.12887	797.786
521	0.106954	680.882				521	0.136823	896.997				521	0.137301	830.426
522	0.106773	676.438				522	0.137657	886.44				522	0.134425	844.208
523	0.106039	699.257				523	0.137391	922.156				523	0.132019	907.054
524	0.107539	676.07				524	0.133373	908.907				524	0.137326	909.416
525	0.107468	720.204				525	0.133862	861.517				525	0.135927	862.776
526	0.107146	693.676				526	0.133596	899.975				526	0.136095	895.573
527	0.105896	668.413				527	0.136471	853.761				527	0.135849	894.747
528	0.107156	639.213				528	0.134297	831.141				528	0.1324	877.841
529	0.105731	720.294				529	0.134911	917.424				529	0.132232	886.711
530	0.106653	671.461				530	0.135156	884.081				530	0.131754	870.799
531	0.103318	695.915				531	0.136553	856.259				531	0.131355	844.445
532	0.105084	651.712				532	0.135496	912.059				532	0.133391	913.056
533	0.106495	730.788				533	0.137452	891.872				533	0.133372	819.143
534	0.103616	678.377				534	0.137613	860.159				534	0.131393	869.477
535	0.0992336	668.426				535	0.133928	909.187				535	0.131343	897.584
536	0.10243	664.785				536	0.137116	886.769				536	0.127985	849.852
537	0.103632	661.47				537	0.137414	877.713				537	0.134281	835.534
538	0.106866	668.868				538	0.136459	881.768				538	0.133336	887.69
539	0.106179	714.246				539	0.136883	895.488				539	0.129533	825.051
540	0.106978	666.973				540	0.137154	882.828				540	0.127762	815.904
541	0.105591	656.479				541	0.136647	879.644				541	0.130636	799.755
542	0.104735	682.995				542	0.136801	858.55				542	0.128071	856.418
543	0.104121	674.752				543	0.13632	942.074				543	0.12966	818.805
544	0.103795	627.839				544	0.136104	872.462				544	0.13443	810.494
545	0.102372	688.906				545	0.135147	894.909				545	0.131446	893.521
546	0.101999	673.288				546	0.13673	877.696				546	0.135267	865.132
547	0.102012	638.593				547	0.137773	885.303				547	0.13354	875.4
548	0.105467	641.505				548	0.137615	860.68				548	0.131598	877.972
549	0.105594	651.594				549	0.136911	947.445				549	0.132484	824.132
550	0.104921	701.412				550	0.1303	902.928				550	0.133398	863.673
551	0.100546	646.54				551	0.137165	889.473				551	0.133298	860.46
552	0.101723	628.865				552	0.132531	904.555				552	0.128774	844.737
553	0.102418	663.007				553	0.137818	861.504				553	0.120295	779.977
554	0.102632	646.596				554	0.137774	862.543				554	0.118929	740.324
555	0.102773	651.141				555	0.137645	889.228				555	0.113516	746.32
556	0.103071	658.861				556	0.134935	892.078				556	0.118685	748.292
557	0.104546	646.027				557	0.136992	882.138				557	0.116323	750.111
558	0.105784	658.037				558	0.134937	843.65				558	0.116219	691.953
559	0.105548	641.874				559	0.132823	921.374				559	0.113355	750.263
560	0.105761	708.77				560	0.136658	856.201				560	0.106917	707.703
561	0.104346	651.572				561	0.134716	845.778				561	0.106867	633.465
562	0.104813	636.848				562	0.13634	869.805				562	0.108863	661.881
563	0.106287	609.046				563	0.13263	900.541				563	0.109755	708.955
564	0.106778	691.975				564	0.137833	870.828				564	0.109355	679.027
565	0.104946	678.207				565	0.137112	905.758				565	0.110988	681.368
566	0.101348	662.562				566	0.135891	877.069				566	0.110926	664.096
567	0.106095	724.191				567	0.13756	861.642				567	0.123175	818.48
568	0.105907	695.52				568	0.137617	928.461				568	0.124094	804.118
569	0.102233	664.231				569	0.136503	876.298				569	0.122553	803.315
570	0.105873	716.22				570	0.13286	841.446				570	0.124468	738.658
571	0.105389	668.85				571	0.138113	857.747				571	0.125949	832.927
572	0.104503	659.716				572	0.138255	868.701				572	0.129413	833.632
573	0.105688	650.435				573	0.137953	937.864				573	0.12899	811.322
574	0.106254	689.034				574	0.136824	902.466				574	0.129069	795.861
575	0.106269	701.485				575	0.13347	921.356				575	0.127435	826.605
576	0.106341	672.04				576	0.133433	850.361				576	0.124544	832.834
577	0.105688	655.448				577	0.13731	833.152				577	0.1273	761.553
578	0.10407	711.162				578	0.135842	901.75				578	0.127526	861.704
579	0.105185	665.917				579	0.136121	893.402				579	0.127135	814.973
580	0.102567	653.793				580	0.136388	842.566				580	0.125347	791.38
581	0.101751	670.438				581	0.13756	861.367				581	0.123147	791.949
582	0.103392	687.483				582	0.136063	906.337				582	0.124511	813.569
583	0.105554	663.482				583	0.135922	898.254				583	0.123446	802.172
584	0.104487	683.467				584	0.128901	833.427				584	0.121165	756.255
585	0.103607	673.667				585	0.131377	877.671				585	0.119589	766.768
586	0.10325	648.83				586	0.124887	838.522				586	0.118885	769.277
587	0.104442	684.357				587	0.13187	804.242				587	0.119369	747.052
588	0.105258	688.582				588	0.13129	831.633				588	0.120404	797.598
589	0.105699	676.886				589	0.128057	824.513				589	0.124112	795.698
590	0.105502	679.347				590	0.128334	844.523				590	0.122178	766.007
591	0.10386	677.231				591	0.13313	830.041				591	0.121676	747.966
592	0.103265	679.903				592	0.131148	838.991				592	0.122522	800.971
593	0.0992391	656.964				593	0.131995	828.686				593	0.12524	818.142
594	0.095194	612.733				594	0.132431	826.065				594	0.124983	757.163
595	0.0909062	580.76				595	0.131325	873.506				595	0.123093	793.884
596	0.0938928	561.144				596	0.126909	866.382				596	0.124413	809.879
597	0.0928462	599.823				597	0.126331	798.442				597	0.125454	772.377
598	0.0970886	588.017				598	0.12762	908.013				598	0.125062	787.174
599	0.091193	579.924				599	0.129879	834.276				599	0.12062	774.719
600	0.0918887	583.578				600	0.131206	798.338				600	0.117655	735.266
601	0.0930855	618.139				601	0.129082	866.808				601	0.124357	769.2
602	0.0891517	572.418				602	0.128033	881.596				602	0.12281	799.542
603	0.0794377	507.996				603	0.125494	809.205				603	0.126024	800.845
604	0.0839193	504.473				604	0.130008	807.837				604	0.124493	803.152
605	0.0867356	531.374				605	0.131911	856.17				605	0.128081	788.058
606	0.0830177	559.202				606	0.131	862.369				606	0.124675	853.93
607	0.0767621	483.227				607	0.130128	841.974				607	0.125806	773.744
608	0.0776325	491.041				608	0.130185	892.336				608	0.125649	772.986
609	0.0749702	472.168				609	0.129203	874.031				609	0.126763	782.104
610	0.0793097	452.113				610	0.128725	805.583				610	0.128787	838.131
611	0.0821118	529.104				611	0.12921	835.107				611	0.129092	821.939
612	0.0789686	516.396				612	0.132829	839.022				612	0.130002	822.815
613	0.0766556	499.023				613	0.135296	900.285				613	0.129763	820.539
614	0.0771784	463.183				614	0.134014	885.363				614	0.130055	873.108
615	0.07363	434.143				615	0.135233	846.718				615	0.129362	821.108
616	0.0755837	421.084				616	0.133747	867.085				616	0.1295	813.293
617	0.0790865	461.5				617	0.133495	861.073				617	0.129818	820.974
618	0.0785821	486.119				618	0.133605	908.3				618	0.129412	875.517
619	0.0915357	486.767				619	0.13358	861.581				619	0.128814	836.604
620	0.0960506	644.29				620	0.134963	844.411				620	0.126069	833.645
621	0.0952471	600.438				621	0.134176	842.434				621	0.121507	794.247
622	0.1019	627.715				622	0.133742	844.235				622	0.125102	743.803
623	0.102687	683.996				623	0.136192	852.191				623	0.128101	806.468
624	0.0988719	642.211				624	0.137873	838.857				624	0.129825	891.709
625	0.094695	615.521				625	0.134354	887.08				625	0.12848	818.203
626	0.0929165	623.406				626	0.136613	838.942				626	0.130282	803.346
627	0.0966117	582.37				627	0.134716	862.795				627	0.129451	816.709
628	0.106587	615.529				628	0.136925	919.221				628	0.129154	842.995
629	0.103936	653.714				629	0.136306	890.105				629	0.12933	834.199
630	0.107106	727.382				630	0.137122	882.088				630	0.129237	766.777
631	0.104815	685.785				631	0.136824	895.679				631	0.129159	862.856
632	0.106686	615.999				632	0.136496	918.045				632	0.12952	824.81
633	0.106578	708.708				633	0.132607	874.527				633	0.128549	799.448
634	0.107019	711.873				634	0.131289	857.332				634	0.129178	838.968
635	0.104172	632.338				635	0.12964	845.187				635	0.129861	819.605
636	0.105787	644.493				636	0.127904	851.098				636	0.128623	837.058
637	0.102749	702.922				637	0.124709	858.336				637	0.12983	798.606
638	0.101401	677.294				638	0.136094	810.778				638	0.129688	825.466
639	0.106556	615.638				639	0.136315	857.6				639	0.128424	831.745
640	0.105897	646.832				640	0.134922	847.851				640	0.126777	802.497
641	0.106679	657.391				641	0.132866	878.901				641	0.129019	870.9
642	0.106013	707.398				642	0.130266	896.11				642	0.128571	845.341
643	0.106757	675.616				643	0.130311	859.477				643	0.125865	818.566
644	0.105988	700.024				644	0.132496	835.294				644	0.128027	863.179
645	0.106637	658.742				645	0.134876	840.88				645	0.12776	800.846
646	0.106232	682.041				646	0.134122	856.594				646	0.127437	784.998
647	0.10651	633.03				647	0.134333	876.276				647	0.127999	813.99
648	0.10445	706.804				648	0.131944	862.066				648	0.127646	837.617
649	0.103346	652.356				649	0.133082	827.992				649	0.127905	824.557
650	0.104935	618.752				650	0.132123	824.695				650	0.124236	819.367
651	0.103485	647.973				651	0.132209	889.854				651	0.124909	810.119
652	0.103909	655.992				652	0.126289	804.628				652	0.126429	778.951
653	0.105602	662.746				653	0.132356	837.911				653	0.127633	804.659
654	0.106844	663.379				654	0.134045	864.531				654	0.126709	873.671
655	0.105975	712.852				655	0.133968	863.098				655	0.12441	854.62
656	0.105562	680.775				656	0.134033	896.851				656	0.123435	808.981
657	0.104441	642.636				657	0.134123	846.479				657	0.124799	806.166
658	0.10417	694.803				658	0.133601	891.196				658	0.127716	813.16
659	0.106111	647.394				659	0.134316	882.373				659	0.123385	773.765
660	0.10516	687.618				660	0.13543	879.096				660	0.128475	809.402
661	0.104196	670.471				661	0.133786	845.629				661	0.128277	885.983
662	0.10288	663.197				662	0.131125	834.153				662	0.122825	817.376
663	0.102699	632.313				663	0.130267	858.382				663	0.126022	812.695
664	0.100153	618.976				664	0.133883	880.03				664	0.125594	861.811
665	0.101521	640.489				665	0.134489	838.99				665	0.125765	780.004
666	0.103496	663.562				666	0.132726	862.492				666	0.129038	827.996
667	0.102701	675.669				667	0.129752	910.785				667	0.128964	817.48
668	0.103475	676.4				668	0.1339	809.248				668	0.129171	828.728
669	0.101854	674.69				669	0.134105	831.707				669	0.127654	804.331
670	0.102203	631.064				670	0.133394	840.352				670	0.129045	817.377
671	0.102207	645.493				671	0.133202	871.086				671	0.128308	857.637
672	0.10084	680.443				672	0.133248	856.272				672	0.128452	815.105
673	0.103552	656.369				673	0.133242	834.714				673	0.128733	812.781
674	0.10267	639.677				674	0.131544	903.594				674	0.12782	826.161
675	0.104012	690.75				675	0.127301	787.736				675	0.127832	851.21
676	0.103284	669.897				676	0.13183	848.56				676	0.128464	827.924
677	0.103013	648.021				677	0.127624	840.663				677	0.12426	842.505
678	0.103073	673.887				678	0.130285	850.474				678	0.124318	749.262
679	0.10288	686.233				679	0.134385	872.515				679	0.122497	838.093
680	0.101552	659.955				680	0.133961	901.452				680	0.118799	802.094
681	0.102058	657.417				681	0.130596	865.167				681	0.119675	740.306
682	0.102977	671.418				682	0.133487	853.865				682	0.128806	796.805
683	0.103782	703.444				683	0.127784	871.358				683	0.127455	820.081
684	0.101519	628.281				684	0.134409	836.701				684	0.127974	801.988
685	0.099972	615.655				685	0.133884	880.442				685	0.127706	782.42
686	0.103003	647.827				686	0.132343	859.016				686	0.126551	805.808
687	0.0991438	663.454				687	0.134512	870.735				687	0.123921	824.879
688	0.101359	653.702				688	0.134501	903.373				688	0.124537	790.078
689	0.102683	618.49				689	0.133644	868.985				689	0.121225	806.862
690	0.101885	663.069				690	0.133553	859.126				690	0.122479	794.818
691	0.103142	633.113				691	0.13075	842.361				691	0.127886	832.828
692	0.103412	656.833				692	0.127891	839.283				692	0.127651	823.937
693	0.100377	651.96				693	0.12806	837.536				693	0.128556	868.808
694	0.096544	637.761				694	0.130541	810.365				694	0.127601	823.429
695	0.0968803	623.289				695	0.132241	820.892				695	0.130039	793.412
696	0.0967742	619.849				696	0.133615	819.494				696	0.129489	864.203
697	0.0929172	582.55				697	0.13325	899.075				697	0.130162	827.773
698	0.090684	551.635				698	0.13091	842.797				698	0.129585	857.453
699	0.0950392	628.66				699	0.134393	873.21				699	0.128607	777.242
700	0.102445	629.134				700	0.134008	879.263				700	0.131603	871.002
701	0.102571	676.966				701	0.133728	851.689				701	0.131665	856.075
702	0.102178	665.057				702	0.133903	840.786				702	0.129572	877.028
703	0.101359	660.428				703	0.129568	891.203				703	0.131134	882.654
704	0.0996351	637.914				704	0.131832	858.484				704	0.131145	843.147
705	0.101541	643.732				705	0.13407	823.238				705	0.131822	790.409
706	0.0991191	652.646				706	0.13417	901.613				706	0.13089	841.593
707	0.0995596	651.268				707	0.133741	920.462				707	0.131294	848.291
708	0.10139	615.15				708	0.133083	924.217				708	0.131997	825.64
709	0.101893	626.702				709	0.133793	862.933				709	0.132312	810.614
710	0.101547	647.739				710	0.130734	838.488				710	0.131964	880.251
711	0.102118	679.434				711	0.123469	803.769				711	0.131138	827.186
712	0.101068	656.472				712	0.125437	765.365				712	0.130308	807.622
713	0.100296	637.762				713	0.127249	778.745				713	0.1344	876.537
714	0.0993447	647.857				714	0.124858	788.397				714	0.134413	816.082
715	0.0999774	646.62				715	0.122879	828.031				715	0.134227	899.916
716	0.100734	594.721				716	0.12222	774.206				716	0.135602	850.509
717	0.102539	653.687				717	0.131855	856.453				717	0.1325	889.65
718	0.102254	657.52				718	0.133389	874.558				718	0.136306	835.368
719	0.0996366	638.69				719	0.134377	882.584				719	0.13492	853.723
720	0.102231	635.995				720	0.130833	849.58				720	0.131875	920.396
721	0.100292	672.856				721	0.133971	848.085				721	0.130877	847.051
722	0.102123	619.679				722	0.132398	890.409				722	0.129044	839.075
723	0.10248	638.487				723	0.134589	874.179				723	0.124725	837.478
724	0.102323	656.396				724	0.134332	860.388				724	0.120723	793.097
725	0.100488	640.43				725	0.132715	898.379				725	0.121004	782.17
726	0.102487	623.988				726	0.133342	830.238				726	0.119281	774.503
727	0.102264	655.654				727	0.131414	821.371				727	0.122259	805.203
728	0.100238	692.646				728	0.134005	909.364				728	0.124412	715.871
729	0.102185	675.129				729	0.133026	883.737				729	0.121898	791.752
730	0.0999959	649.83				730	0.130001	831.513				730	0.127722	787.907
731	0.0976261	646.411				731	0.130942	852.211				731	0.133378	840.25
732	0.100034	612.06				732	0.133452	840.555				732	0.133365	887.522
733	0.0983681	640.989				733	0.133894	873.874				733	0.133164	904.03
734	0.102202	635.686				734	0.133912	866.428				734	0.135189	843.703
735	0.101814	663.709				735	0.133034	887.908				735	0.135062	862.977
736	0.102101	629.219				736	0.132413	884.336				736	0.129754	846.133
737	0.102326	641.991				737	0.132653	794.678				737	0.134711	820.741
738	0.10258	659.263				738	0.129084	880.478				738	0.133437	848.515
739	0.101883	670.673				739	0.126693	826.983				739	0.131702	859.409
740	0.102031	647.832				740	0.12681	809.229				740	0.13254	844.844
741	0.101559	667.249				741	0.122471	789.268				741	0.13546	823.726
742	0.0999882	666.035				742	0.121648	797.732				742	0.134614	916.804
743	0.104051	642.033				743	0.119623	771.717				743	0.136028	829.39
744	0.105195	640.29				744	0.109254	713.097				744	0.134588	870.083
745	0.1052	705.508				745	0.1045	642.948				745	0.134781	886.882
746	0.10518	694.316				746	0.109256	709.823				746	0.135547	855.474
747	0.103518	642.752				747	0.108829	654.164				747	0.134633	868.051
748	0.105447	672.007				748	0.116693	646.376				748	0.135394	879.594
749	0.104624	680.701				749	0.132328	824.512				749	0.134629	867.418
750	0.103053	653.265				750	0.131884	881.242				750	0.132793	851.417
751	0.103282	633.564				751	0.128338	853.139				751	0.135803	867.333
752	0.10373	671.938				752	0.122792	779.769				752	0.135475	909.61
753	0.103269	658.001				753	0.122941	839.178				753	0.128782	822.858
754	0.101821	633.861				754	0.12737	795.023				754	0.130672	769.106
755	0.101268	635.349				755	0.129406	812.056				755	0.129129	862.197
756	0.0998525	648.334				756	0.1296	840.113				756	0.132311	848.653
757	0.102263	632.566				757	0.132562	840.385				757	0.134764	842.084
758	0.10111	643.123				758	0.131926	851.305				758	0.135137	820.228
759	0.102815	686.556				759	0.130258	791.503				759	0.135111	890.493
760	0.102416	675.749				760	0.131369	855.403				760	0.133512	905.336
761	0.10305	646.045				761	0.132191	870.575				761	0.133655	873.718
762	0.102402	652.726				762	0.131707	851.474				762	0.137868	916.199
763	0.101815	702.978				763	0.131394	798.806				763	0.137197	907.881
764	0.103744	654.804				764	0.132518	884.571				764	0.138348	898.591
765	0.101151	681.379				765	0.131623	862.27				765	0.137984	906.223
766	0.101969	679.104				766	0.131208	818.231				766	0.144328	938.453
767	0.102472	656.642				767	0.130755	851.529				767	0.144021	940.948
768	0.101008	639.756				768	0.130155	815.248				768	0.138786	940.911
769	0.101654	643.627				769	0.126433	804.835				769	0.140584	885.609
770	0.103245	624.549				770	0.127933	790.606				770	0.132786	933.456
771	0.103116	629.743				771	0.128149	819.47				771	0.126189	908.158
772	0.101807	669.087				772	0.127759	868.22				772	0.128524	783.026
773	0.103538	702.658				773	0.128254	807.333				773	0.133547	822.451
774	0.103152	622.864				774	0.131766	844.088				774	0.130914	842.702
775	0.104448	649.529				775	0.13105	887.325				775	0.128084	881.039
776	0.103892	676.917				776	0.129135	833.853				776	0.13035	810.906
777	0.103983	658.247				777	0.131436	888.233				777	0.122902	845.38
778	0.104731	639.608				778	0.128279	840.772				778	0.126382	823.369
779	0.103302	633.026				779	0.131582	830.28				779	0.123131	786.733
780	0.102124	700.108				780	0.131465	881.696				780	0.127458	857.068
781	0.101105	655.607				781	0.129619	829.301				781	0.130442	866.153
782	0.10321	626.696				782	0.131	836.529				782	0.131016	841.122
783	0.102854	702.988				783	0.131195	783.924				783	0.13055	830.277
784	0.103109	664.1				784	0.130536	863.177				784	0.129872	853.774
785	0.10312	627.08				785	0.127115	811.735				785	0.130361	855.327
786	0.101831	692.25				786	0.130485	821.974				786	0.131246	804.81
787	0.100668	650.76				787	0.128449	859.569				787	0.131138	859.315
788	0.102759	669.911				788	0.131319	827.027				788	0.13294	856.466
789	0.102365	654.473				789	0.131152	844.542				789	0.130874	827.919
790	0.103756	673.702				790	0.129451	837.381				790	0.129029	818.384
791	0.104902	669.675				791	0.129512	845.496				791	0.130249	858.734
792	0.105365	646.582				792	0.128391	818.78				792	0.128624	843.077
793	0.106713	717.97				793	0.131495	827.772				793	0.13056	791.941
794	0.106023	691.896				794	0.130697	850.99				794	0.128184	849.807
795	0.1062	670.859				795	0.130629	861.45				795	0.13089	828.228
796	0.106394	662.58				796	0.129682	807.045				796	0.13005	840.439
797	0.108566	672.966				797	0.129746	808.69				797	0.1283	835.498
798	0.106096	703.736				798	0.128459	836.3				798	0.12977	842.725
799	0.106609	702.89				799	0.130035	835.329				799	0.128273	838.884
800	0.107083	730.502				800	0.130745	815.842				800	0.122217	792.747
801	0.112694	700.783				801	0.12979	906.889				801	0.127387	881.582
802	0.111318	699.022				802	0.127208	834.001				802	0.129142	822.343
803	0.112045	753.138				803	0.13036	837.725				803	0.127245	856.905
804	0.111482	695.252				804	0.130953	858.796				804	0.1296	832.436
805	0.105382	726.405				805	0.126147	848.785				805	0.127188	807.894
806	0.0996852	660.619				806	0.130667	835.902				806	0.126267	853.939
807	0.0977325	611.203				807	0.130042	865.368				807	0.125768	797.275
808	0.10065	638.143				808	0.129632	830.905				808	0.126666	844.039
809	0.110742	674.525				809	0.130361	788.852				809	0.127108	849.886
810	0.114065	717.482				810	0.126006	781.671				810	0.130121	865.657
811	0.113921	771.551				811	0.124007	836.852				811	0.129575	804.487
812	0.11324	727.236				812	0.116338	747.54				812	0.129657	854.13
813	0.114441	734.105				813	0.118738	743.513				813	0.130013	853.374
814	0.113327	739.021				814	0.116811	748.39				814	0.129636	819.889
815	0.112637	697.609				815	0.124404	807.003				815	0.130141	808.144
816	0.110282	661.029				816	0.129505	781.743				816	0.129389	872.87
817	0.107842	734.487				817	0.129263	788.88				817	0.129639	797.823
818	0.111895	695.655				818	0.129972	837.007				818	0.12925	828.099
819	0.114665	722.829				819	0.12926	811.47				819	0.128975	873.05
820	0.11435	726.588				820	0.127457	877.496				820	0.129006	821.668
821	0.11365	755.58				821	0.128777	853.163				821	0.129015	802.432
822	0.11202	744.013				822	0.128513	823.064				822	0.128202	906.345
823	0.110151	664.978				823	0.126633	804.581				823	0.125795	814.684
824	0.109076	687.705				824	0.128597	807.11				824	0.13	788.268
825	0.110022	724.095				825	0.129437	842.888				825	0.129188	853.508
826	0.114124	757.789				826	0.129199	820.168				826	0.12942	849.898
827	0.114902	765.952				827	0.128859	830.047				827	0.125751	809.27
828	0.114942	747.677				828	0.129498	863.418				828	0.126005	793.53
829	0.113562	707.398				829	0.12316	842.4				829	0.129198	862.285
830	0.114104	689.708				830	0.121615	796.103				830	0.127999	832.697
831	0.116449	749.127				831	0.127685	819.992				831	0.130136	791.891
832	0.115664	792.082				832	0.128958	852.007				832	0.128311	850.444
833	0.117076	748.891				833	0.123764	812.407				833	0.129075	879.387
834	0.117951	809.263				834	0.118659	790.891				834	0.129664	826.484
835	0.117907	753.188				835	0.119147	756.26				835	0.127799	861.248
836	0.119006	772.945				836	0.121145	753.337				836	0.128562	825.41
837	0.118545	777.21				837	0.118995	767.848				837	0.130041	838.222
838	0.117671	738.679				838	0.119227	714.613				838	0.129963	858.065
839	0.118244	792.989				839	0.131346	756.411				839	0.129399	849.601
840	0.119222	791.073				840	0.130757	826.161				840	0.12994	813.156
841	0.115857	775.051				841	0.13056	860.866				841	0.130406	862.814
842	0.115184	712.152				842	0.130578	810.453				842	0.129832	868.305
843	0.119335	719.259				843	0.129775	818.117				843	0.127187	792.031
844	0.119468	772.564				844	0.125418	820.916				844	0.126916	811.493
845	0.119323	769.679				845	0.12103	754.494				845	0.127215	829.126
846	0.117709	728.455				846	0.124847	835.949				846	0.120602	770.033
847	0.11737	802.916				847	0.125816	729.048				847	0.125727	779.751
848	0.117663	735.958				848	0.129606	846.208				848	0.130354	832.301
849	0.118047	769.664				849	0.131288	851.311				849	0.130222	832.93
850	0.118131	758.765				850	0.13065	822.265				850	0.130532	821.56
851	0.115252	766.908				851	0.128362	844.243				851	0.130043	786.207
852	0.111981	728.63				852	0.126066	823.587				852	0.130249	875.593
853	0.107624	697.024				853	0.128808	781.928				853	0.128476	849.437
854	0.113824	710.354				854	0.126332	806.424				854	0.129968	817.781
855	0.118773	785.145				855	0.127103	831.477				855	0.129779	888.107
856	0.1184	745.539				856	0.125766	826.243				856	0.129831	856.055
857	0.118788	761.358				857	0.127807	858.974				857	0.129877	822.64
858	0.116109	768.41				858	0.129749	848.222				858	0.129868	864.612
859	0.118632	734.19				859	0.127751	828.814				859	0.129256	862.558
860	0.116666	739.043				860	0.130745	832.824				860	0.130218	855.595
861	0.116448	786.478				861	0.128958	799.718				861	0.129684	848.18
862	0.117739	708.657				862	0.13056	817.836				862	0.126773	832.817
863	0.116383	727.388				863	0.130461	822.645				863	0.12791	816.17
864	0.114221	752.308				864	0.127566	820.802				864	0.130309	788.358
865	0.110334	744.043				865	0.130763	826.369				865	0.128661	829.948
866	0.11763	723.274				866	0.1305	863.142				866	0.130552	834.763
867	0.117183	726.183				867	0.12966	836.619				867	0.130269	833.69
868	0.115755	775.266				868	0.130098	813.26				868	0.129611	860.008
869	0.113699	688.216				869	0.128677	868.832				869	0.129902	849.47
870	0.113253	739.738				870	0.127775	827.597				870	0.128736	846.091
871	0.109978	755.498				871	0.131097	772.218				871	0.129612	863.837
872	0.102892	674.826				872	0.131074	806.502				872	0.129816	827.175
873	0.100213	600.943				873	0.129848	827.319				873	0.129399	848.418
874	0.0953426	582.023				874	0.130263	861.46				874	0.129006	803.054
875	0.0963918	628.915				875	0.12753	853.638				875	0.130178	823.255
876	0.0911333	610.515				876	0.124649	820.473				876	0.129693	809.879
877	0.0904636	581.951				877	0.125768	800.121				877	0.125152	803.416
878	0.0859889	494.808				878	0.121168	782.864				878	0.127025	807.355
879	0.0894153	545.028				879	0.117092	804.393				879	0.12921	847.699
880	0.0900014	493.516				880	0.128541	761.8				880	0.129373	817.094
881	0.0821322	515.555				881	0.130671	792.768				881	0.125882	776.148
882	0.0772553	498.865				882	0.127393	825.742				882	0.126783	858.004
883	0.0708719	444.306				883	0.130175	847.139				883	0.129815	834.017
884	0.0654085	419.083				884	0.130055	875.536				884	0.129733	841.946
885	0.0587123	404.641				885	0.132493	790.408				885	0.128551	830.196
886	0.0633397	338.598				886	0.132158	793.188				886	0.126864	815.732
887	0.0617632	430.049				887	0.130902	867.828				887	0.127091	799.426
888	0.0613505	374.894				888	0.132708	858.68				888	0.129051	791.553
889	0.0569564	362.884				889	0.132322	836.376				889	0.129452	823.799
890	0.0645565	388.69				890	0.131312	850.603				890	0.129601	829.275
891	0.0605744	389.159				891	0.132462	854.529				891	0.127506	841.562
892	0.0590494	373.237				892	0.130649	859.07				892	0.128053	829.194
893	0.05914	336.255				893	0.134777	827.631				893	0.1284	812.95
894	0.061622	365.865				894	0.134907	866.198				894	0.128526	846.172
895	0.0555186	362.571				895	0.132855	866.57				895	0.126416	823.367
896	0.0609208	387.892				896	0.134082	866.734				896	0.127109	809.171
897	0.0631679	417.518				897	0.132852	903.877				897	0.129978	824.052
898	0.0669812	391.227				898	0.132404	891.235				898	0.12945	792.725
899	0.0761635	438.594				899	0.131955	830.012				899	0.128766	830.909
900	0.068379	439.542				900	0.132355	823.013				900	0.131508	819.012
901	0.0656945	434.49				901	0.13278	872.339				901	0.132048	817.887
902	0.0613237	375.04				902	0.132472	812.047				902	0.131986	804.817
903	0.0643989	375.461				903	0.133303	875.953				903	0.135891	881.118
904	0.0611514	360.988				904	0.133168	886.346				904	0.135728	890.403
905	0.0629888	363.048				905	0.131468	860.355				905	0.135873	850.073
906	0.0678597	372.161				906	0.13178	870.889				906	0.134226	911.841
907	0.0727782	449.691				907	0.133236	901.046				907	0.134323	928.393
908	0.0830467	531.852				908	0.13104	859.808				908	0.132352	847.269
909	0.0857318	504.335				909	0.128779	815.273				909	0.131564	855.906
910	0.0946258	613.344				910	0.126789	811.966				910	0.129763	851.068
911	0.0953449	583.513				911	0.131108	896.347				911	0.13252	831.93
912	0.0895132	592.937				912	0.130876	854.09				912	0.132256	854.511
913	0.083251	528.25				913	0.128061	876.112				913	0.132863	870.01
914	0.0879861	531.605				914	0.127004	819.023				914	0.133142	814.266
915	0.0954722	555.378				915	0.128372	786.891				915	0.131104	840.346
916	0.0948555	568.158				916	0.12908	807.263				916	0.129999	838.396
917	0.0934119	604.892				917	0.129985	894.876				917	0.130071	850.024
918	0.0924172	555.826				918	0.129324	834.866				918	0.131409	776.902
919	0.087293	554.014				919	0.12959	808.852				919	0.12669	875.784
920	0.0899475	580.122				920	0.129186	828.371				920	0.129998	804.022
921	0.10072	676.524				921	0.128787	794.731				921	0.123177	825.027
922	0.095773	622.035				922	0.129993	848.253				922	0.121548	826.38
923	0.0982836	584.492				923	0.129947	868.653				923	0.11891	795.937
924	0.101994	623.437				924	0.128955	840.417				924	0.11706	753.582
925	0.106639	667.738				925	0.129532	819.965				925	0.123762	784.746
926	0.107192	679.493				926	0.128017	841.793				926	0.128608	880.281
927	0.116209	650.409				927	0.127131	826.102				927	0.127904	800.468
928	0.123253	776.699				928	0.130302	810.337				928	0.13201	824.985
929	0.121499	757.427				929	0.13104	828.085				929	0.132959	857.833
930	0.121912	789.334				930	0.131402	909.293				930	0.132368	831.655
931	0.117953	801.645				931	0.131515	802.189				931	0.131886	815.865
932	0.112617	730.2				932	0.131298	791.577				932	0.125695	909.785
933	0.118077	734.015				933	0.130577	847.831				933	0.118467	759.445
934	0.121134	759.735				934	0.130949	885.703				934	0.12783	759.848
935	0.121095	827.6				935	0.131129	882.636				935	0.1297	832.384
936	0.116942	787.787				936	0.130723	910.193				936	0.123945	836.153
937	0.121532	777.454				937	0.131224	849.003				937	0.12702	749.986
938	0.121291	809.804				938	0.13021	834.226				938	0.123558	804.74
939	0.121194	815.07				939	0.129801	913.23				939	0.126846	792.85
940	0.119341	806.46				940	0.130773	804.655				940	0.124602	790.717
941	0.12215	748.106				941	0.130895	781.691				941	0.127089	776.965
942	0.121944	769.103				942	0.129962	880.986				942	0.132411	876.911
943	0.121113	783.059				943	0.128338	845.077				943	0.133755	878.561
944	0.120895	743.303				944	0.128209	818.058				944	0.133622	853.897
945	0.121336	771.01				945	0.127604	860.166				945	0.133819	826.442
946	0.118897	770.98				946	0.128265	815.695				946	0.133852	849.155
947	0.120858	821.482				947	0.12623	817.455				947	0.133845	864.566
948	0.120798	780.784				948	0.126728	784.319				948	0.131176	836.565
949	0.117251	766.338				949	0.129293	846.821				949	0.132229	816.897
950	0.12001	745.812				950	0.128878	889.66				950	0.131444	878.639
951	0.119722	735.908				951	0.129775	838.901				951	0.132635	839.535
952	0.120424	807.012				952	0.130743	843.106				952	0.133447	865.474
953	0.119872	765.972				953	0.128716	873.867				953	0.133753	901.9
954	0.117211	712.45				954	0.129603	846.464				954	0.13239	864.152
955	0.117762	770.948				955	0.124897	812.386				955	0.131368	842.641
956	0.114366	776.328				956	0.126723	797.195				956	0.126613	845.55
957	0.118662	725.347				957	0.125791	798.137				957	0.123503	817.986
958	0.11931	756.191				958	0.124154	818.187				958	0.123638	751.49
959	0.116128	767.507				959	0.127501	810.274				959	0.130982	790.352
960	0.114471	772.719				960	0.12724	791.79				960	0.132465	865.932
961	0.116766	724.103				961	0.128411	794.664				961	0.129712	841.663
962	0.117339	791.769				962	0.131293	826.07				962	0.131677	867.771
963	0.119927	813.38				963	0.131954	859.397				963	0.132322	798.599
964	0.119572	773.568				964	0.131282	815.321				964	0.128976	868.378
965	0.116873	757.805				965	0.131567	874.213				965	0.13263	823.216
966	0.117623	749.024				966	0.130126	825.312				966	0.134337	813.617
967	0.117537	755.876				967	0.131304	837.663				967	0.13301	867.157
968	0.115478	730.429				968	0.128671	821.131				968	0.133216	867.656
969	0.113048	738.589				969	0.131078	846.032				969	0.132583	876.186
970	0.116182	735.019				970	0.129877	868.92				970	0.133473	882.549
971	0.11642	688.697				971	0.129516	849.223				971	0.13595	898.444
972	0.116507	769.972				972	0.131341	846.604				972	0.135776	857.023
973	0.116254	767.804				973	0.130152	835.209				973	0.134695	840.973
974	0.11615	718.693				974	0.12803	802.393				974	0.134409	916.187
975	0.118153	709.554				975	0.125993	782.465				975	0.133709	864.421
976	0.117904	766.664				976	0.124197	857.538				976	0.132964	864.403
977	0.116341	753.48				977	0.129221	779.515				977	0.134287	886.712
978	0.116961	726.593				978	0.131136	803.026				978	0.1343	850.829
979	0.118606	787.277				979	0.130575	859.981				979	0.13387	850.441
980	0.11797	787.285				980	0.130964	802.601				980	0.13258	834.492
981	0.118849	778.099				981	0.131343	825.344				981	0.132447	862.543
982	0.118486	809.864				982	0.131091	836.52				982	0.128146	859.65
983	0.118478	750.574				983	0.131394	858.1				983	0.131535	883.972
984	0.118121	728.389				984	0.131277	817.238				984	0.132016	874.716
985	0.112576	778.185				985	0.130902	848.52				985	0.132188	834.352
986	0.109453	677.584				986	0.130853	850.629				986	0.127501	838.191
987	0.111013	709.614				987	0.125039	853.277				987	0.125546	828.304
988	0.113303	744.011				988	0.124906	802.112				988	0.132697	882.823
989	0.114482	717.995				989	0.123192	775.149				989	0.135279	871.208
990	0.11166	718.866				990	0.127109	829.168				990	0.136947	898.9
991	0.115588	705.919				991	0.124214	818.275				991	0.136014	852.206
992	0.117378	755.691				992	0.122499	780.003				992	0.130016	852.39
993	0.114974	747.907				993	0.129373	762.625				993	0.134791	797.464
994	0.115435	699.765				994	0.130047	865.2				994	0.130535	855.369
995	0.115744	677.089				995	0.131637	835.415				995	0.13384	917.642
996	0.116208	709.068				996	0.131128	829.76				996	0.132433	848.723
997	0.115398	753.887				997	0.130507	879.118				997	0.136203	869.342
998	0.114835	717.755				998	0.125478	859.339				998	0.136288	906.436
999	0.114015	723.312				999	0.12808	764.875				999	0.136188	862.098
1000	0.114279	751.203				1000	0.126723	835.517				1000	0.133	910.071
1001	0.113094	721.704				1001	0.123412	814.547				1001	0.132115	894.874
1002	0.106417	701.832				1002	0.130767	761.209				1002	0.132836	834.783
1003	0.100807	653.303				1003	0.13032	796.898				1003	0.130384	854.279
1004	0.100769	651.281				1004	0.130724	903.71				1004	0.135559	859.048
1005	0.100735	603.927				1005	0.131188	841.227				1005	0.136659	906.299
1006	0.104171	641.787				1006	0.130826	835.89				1006	0.135153	871.646
1007	0.109992	720.353				1007	0.129776	830.428				1007	0.13234	891.576
1008	0.107177	682.751				1008	0.1313	871.607				1008	0.132767	914.721
1009	0.111155	685.541				1009	0.130804	822.214				1009	0.132941	884.29
1010	0.109395	703.587				1010	0.128602	845.534				1010	0.130868	846.829
1011	0.111883	714.919				1011	0.12953	815.798				1011	0.127482	824.331
1012	0.111835	720.96				1012	0.130531	835.689				1012	0.13133	848.002
1013	0.110632	709.326				1013	0.13142	791.224				1013	0.130914	905.308
1014	0.108854	744.831				1014	0.129465	859.442				1014	0.131482	853.965
1015	0.108272	668.602				1015	0.131661	843.713				1015	0.130446	821.946
1016	0.111785	659.323				1016	0.131532	863.233				1016	0.131185	872.789
1017	0.112599	748.012				1017	0.131307	878.551				1017	0.131061	849.763
1018	0.111551	725.07				1018	0.131273	838.995				1018	0.131901	795.267
1019	0.113293	741.16				1019	0.131346	831.411				1019	0.13094	876.75
1020	0.113558	773.366				1020	0.13062	817.943				1020	0.128008	844.837
1021	0.113258	728.924				1021	0.131467	873.994				1021	0.1305	812.728
1022	0.113606	711.957				1022	0.131177	852.016				1022	0.13111	868.904
1023	0.113433	752.121				1023	0.131144	826.588				1023	0.128606	865.406
1024	0.112201	743.271				1024	0.13129	903.461				1024	0.130347	817.331
1025	0.11273	695.131				1025	0.130962	837.515				1025	0.128015	857.33
1026	0.110345	753.744				1026	0.127627	850.698				1026	0.131843	821.005
1027	0.111153	735.721				1027	0.130807	815.812				1027	0.131574	837.575
1028	0.110794	706.155				1028	0.128406	848.14				1028	0.131956	841.643
1029	0.108671	714.944				1029	0.131059	905.251				1029	0.131176	853.533
1030	0.112216	691.92				1030	0.128617	869.954				1030	0.131675	834.712
1031	0.111793	724.436				1031	0.131202	787.57				1031	0.13185	818.967
1032	0.110082	735.032				1032	0.130778	804.028				1032	0.132027	852.466
1033	0.109873	677.333				1033	0.129537	859.967				1033	0.132186	881.615
1034	0.107502	666.187				1034	0.130495	868.221				1034	0.131691	843.724
1035	0.105772	683.767				1035	0.126348	816.113				1035	0.132122	871.405
1036	0.104645	701.96				1036	0.13022	827.069				1036	0.131595	829.314
1037	0.102716	646.241				1037	0.129202	801.304				1037	0.127681	863.56
1038	0.103917	607.424				1038	0.130561	836.67				1038	0.132053	824.319
1039	0.101894	635.954				1039	0.130135	874.787				1039	0.131657	894.172
1040	0.0994872	627.578				1040	0.131588	841.571				1040	0.131064	860.882
1041	0.103917	661.402				1041	0.130181	826.926				1041	0.130418	792.145
1042	0.107055	687.989				1042	0.131347	813.593				1042	0.129529	882.419
1043	0.107343	699.125				1043	0.131895	904.995				1043	0.131008	847.923
1044	0.109369	697.127				1044	0.133093	859.194				1044	0.130622	843.301
1045	0.108957	733.209				1045	0.131388	847.733				1045	0.129891	896.489
1046	0.108203	726.922				1046	0.130451	832.799				1046	0.131255	847.009
1047	0.108851	689.113				1047	0.129857	840.865				1047	0.131541	858.251
1048	0.109122	664.997				1048	0.13373	820.091				1048	0.130557	870.75
1049	0.108809	651.749				1049	0.133158	884.073				1049	0.1276	817.177
1050	0.108642	716.825				1050	0.132837	847.837				1050	0.128581	823.041
1051	0.108895	733.637				1051	0.128218	820.773				1051	0.128398	847.216
1052	0.10879	648.54				1052	0.126511	823.822				1052	0.1282	855.971
1053	0.108506	722.43				1053	0.131842	826.407				1053	0.12828	822.161
1054	0.107372	717.538				1054	0.131623	816.491				1054	0.127947	877.15
1055	0.109552	691.64				1055	0.13111	817.281				1055	0.126204	821.861
1056	0.108657	713.088				1056	0.132573	832.286				1056	0.127452	770.582
1057	0.107957	718.212				1057	0.130375	862.789				1057	0.127705	803.114
1058	0.108904	679.239				1058	0.130013	830.775				1058	0.128208	827.582
1059	0.109329	738.407				1059	0.130465	823.23				1059	0.128396	778.838
1060	0.108398	698.957				1060	0.131786	862.813				1060	0.128836	817.355
1061	0.107669	692.035				1061	0.127863	848.114				1061	0.128971	890.327
1062	0.107943	705.007				1062	0.124615	814.758				1062	0.128721	836.478
1063	0.108479	689.858				1063	0.131874	793.57				1063	0.129188	871.368
1064	0.10822	675.62				1064	0.131643	859.397				1064	0.127294	823.942
1065	0.108109	700.717				1065	0.131002	852.787				1065	0.124349	799.405
1066	0.104661	690.206				1066	0.127143	793.208				1066	0.125885	791.748
1067	0.102191	643.987				1067	0.131487	810.173				1067	0.127445	809.727
1068	0.101038	653.793				1068	0.12912	878.983				1068	0.12772	823.367
1069	0.107489	633.396				1069	0.128654	790.158				1069	0.12782	799.964
1070	0.104638	693.044				1070	0.128726	849.846				1070	0.127909	832.088
1071	0.105431	656.646				1071	0.129106	844.043				1071	0.128872	825.862
1072	0.106179	648.56				1072	0.131604	793.856				1072	0.121598	852.721
1073	0.105836	691.498				1073	0.132041	858.448				1073	0.126679	837.192
1074	0.109065	670.432				1074	0.132447	869.52				1074	0.129395	815.021
1075	0.108049	708.023				1075	0.131691	882.097				1075	0.126177	826.456
1076	0.108441	664.325				1076	0.131812	846.33				1076	0.128231	796.702
1077	0.106873	729.628				1077	0.129513	899.438				1077	0.12916	837.554
1078	0.10856	652.885				1078	0.129945	852.01				1078	0.129878	842.538
1079	0.105588	681.432				1079	0.127724	813.206				1079	0.12975	837.266
1080	0.108583	667.54				1080	0.128833	893.088				1080	0.128892	869.618
1081	0.109399	735.031				1081	0.125102	833.959				1081	0.127457	859.626
1082	0.108038	700.341				1082	0.131381	792.072				1082	0.120914	760.259
1083	0.109539	672				1083	0.130011	852.603				1083	0.120786	773.829
1084	0.106296	717.662				1084	0.131708	850.363				1084	0.11446	757.004
1085	0.108849	717.726				1085	0.13233	827.653				1085	0.117949	716.6
1086	0.107264	692.574				1086	0.132117	855.533				1086	0.119804	722.818
1087	0.109181	702.331				1087	0.132112	861.061				1087	0.125214	824.229
1088	0.109067	681.644				1088	0.128578	818.317				1088	0.126466	851.976
1089	0.107143	683.395				1089	0.127766	811.224				1089	0.12432	789.477
1090	0.106648	667.572				1090	0.122392	813.467				1090	0.129896	793.205
1091	0.108459	688.168				1091	0.128959	862.485				1091	0.130008	835.077
1092	0.108495	699.732				1092	0.128966	808.819				1092	0.129529	799.501
1093	0.105786	694.48				1093	0.133762	930.17				1093	0.129593	872.072
1094	0.103538	710.443				1094	0.13311	854.546				1094	0.128287	817.583
1095	0.108478	691.076				1095	0.130383	820.17				1095	0.130297	884.674
1096	0.108552	686.99				1096	0.124713	818.458				1096	0.130097	838.652
1097	0.108733	687.987				1097	0.117773	768.536				1097	0.129231	796.93
1098	0.108289	694.398				1098	0.119915	762.937				1098	0.13002	861.073
1099	0.10762	686.718				1099	0.11503	721.123				1099	0.130027	821.417
1100	0.108518	648.924				1100	0.124051	697.606				1100	0.129411	799.124
1101	0.107946	723.187				1101	0.125788	796.646				1101	0.127988	833.627
1102	0.108175	693.095				1102	0.128828	813.942				1102	0.126689	814.328
1103	0.107444	651.769				1103	0.12577	783.198				1103	0.129721	817.669
1104	0.105589	716.042				1104	0.127796	807.633				1104	0.128137	808.831
1105	0.1064	689.049				1105	0.128191	801.273				1105	0.129356	864.89
1106	0.106446	675.793				1106	0.129064	778.667				1106	0.129933	784.463
1107	0.106533	678.495				1107	0.128268	834.718				1107	0.12858	842.289
1108	0.104991	697.89				1108	0.126932	870.507				1108	0.123561	809.992
1109	0.103949	663.404				1109	0.130515	830.467				1109	0.120145	764.77
1110	0.101626	690.034				1110	0.130604	866.277				1110	0.116504	707.388
1111	0.104411	635.957				1111	0.128645	871.523				1111	0.111355	715.013
1112	0.102427	654.058				1112	0.129227	811.154				1112	0.119846	742.192
1113	0.101321	633.656				1113	0.128284	831.251				1113	0.122399	758.664
1114	0.101399	660.196				1114	0.127504	838.715				1114	0.125315	794.266
1115	0.100625	626.494				1115	0.125972	830.349				1115	0.126985	788.312
1116	0.106217	648.239				1116	0.128937	788.358				1116	0.129749	876.49
1117	0.105599	632.36				1117	0.127413	793.357				1117	0.130167	856.304
1118	0.102945	694.958				1118	0.127286	798.985				1118	0.125331	820.197
1119	0.104897	672.32				1119	0.121583	791.464				1119	0.127457	834.259
1120	0.103137	654.27				1120	0.124102	783.472				1120	0.126698	828.94
1121	0.10383	698.312				1121	0.121348	805.595				1121	0.130121	779.341
1122	0.105365	646.556				1122	0.117431	770.346				1122	0.126976	851.283
1123	0.104312	655.29				1123	0.12352	733.71				1123	0.129569	832.756
1124	0.101655	672.089				1124	0.128972	858.384				1124	0.129229	864.736
1125	0.104043	653.296				1125	0.12975	831.108				1125	0.130065	836.908
1126	0.104408	677.557				1126	0.129468	789.489				1126	0.129979	851.62
1127	0.104267	632.754				1127	0.128639	812.539				1127	0.128874	839.223
1128	0.101761	671.881				1128	0.123458	839.714				1128	0.128461	867.537
1129	0.101704	636.611				1129	0.129445	846.978				1129	0.129551	853.278
1130	0.100814	644.583				1130	0.128352	817.939				1130	0.127862	811.325
1131	0.104151	642.2				1131	0.130697	866.665				1131	0.12998	822.343
1132	0.105069	641.658				1132	0.128552	848.714				1132	0.129441	830.464
1133	0.107328	660.596				1133	0.125055	772.253				1133	0.129699	832.123
1134	0.107113	679.685				1134	0.127176	775.413				1134	0.128332	836.296
1135	0.109153	711.981				1135	0.12611	824.626				1135	0.126882	854.851
1136	0.109959	718.971				1136	0.13021	831.513				1136	0.126451	866.666
1137	0.109941	702.052				1137	0.128282	790.587				1137	0.128142	758.597
1138	0.109387	700.056				1138	0.131593	775.111				1138	0.128528	887.541
1139	0.107368	699.727				1139	0.130633	916.423				1139	0.128083	813.473
1140	0.108253	696.146				1140	0.131178	813.415				1140	0.12859	761.859
1141	0.10783	688.777				1141	0.131215	838.447				1141	0.127769	821.708
1142	0.108701	722.867				1142	0.129205	871.617				1142	0.126034	858.158
1143	0.107202	699.948				1143	0.129861	843.836				1143	0.128331	849.768
1144	0.109497	697.02				1144	0.129249	838.218				1144	0.128547	827.674
1145	0.109668	717.577				1145	0.130536	868.553				1145	0.128476	842.351
1146	0.107177	693.123				1146	0.128898	821.163				1146	0.129438	826.448
1147	0.109019	685.124				1147	0.131607	833.886				1147	0.128697	814.55
1148	0.109885	685.135				1148	0.131901	879.432				1148	0.129259	791.799
1149	0.109665	721.104				1149	0.130975	852.34				1149	0.12895	858.483
1150	0.109632	733.674				1150	0.131139	817.951				1150	0.128603	834.541
1151	0.10887	709.656				1151	0.131204	823.047				1151	0.129157	845.047
1152	0.107529	685.624				1152	0.130937	879.835				1152	0.126153	871.29
1153	0.105283	689.253				1153	0.129132	832.578				1153	0.125672	820.71
1154	0.106127	704.625				1154	0.125412	801.22				1154	0.126567	809.452
1155	0.109087	699.677				1155	0.124079	783.536				1155	0.127112	814.361
1156	0.109463	717.461				1156	0.12434	752.187				1156	0.128923	822.197
1157	0.108821	696.95				1157	0.128534	807.722				1157	0.12939	841.916
1158	0.106294	665.332				1158	0.130782	807.26				1158	0.129218	843.317
1159	0.103642	710.755				1159	0.130331	895.857				1159	0.12786	887.806
1160	0.100902	625.348				1160	0.13124	859.562				1160	0.128214	791.733
1161	0.105284	643.953				1161	0.131676	851.764				1161	0.128081	864.171
1162	0.108901	702.139				1162	0.128601	817.04				1162	0.126325	827.37
1163	0.105085	706.224				1163	0.123529	834.075				1163	0.127091	821.398
1164	0.108664	661.195				1164	0.123578	806.843				1164	0.12613	856.621
1165	0.109201	667.019				1165	0.121285	767.199				1165	0.128416	831.148
1166	0.109482	682.104				1166	0.131206	817.012				1166	0.128783	815.27
1167	0.109407	730.932				1167	0.130481	895.421				1167	0.126839	851.134
1168	0.109297	681.104				1168	0.131864	861.91				1168	0.123822	787.589
1169	0.108305	762.801				1169	0.131165	835.249				1169	0.127414	833.162
1170	0.1052	675.47				1170	0.131685	873.807				1170	0.124511	820.599
1171	0.105116	680.184				1171	0.129657	874.109				1171	0.1271	834.847
1172	0.102185	722.263				1172	0.131812	835.163				1172	0.121513	779.487
1173	0.0987452	627.37				1173	0.131663	864.349				1173	0.121513	822.477
1174	0.0923811	612.678				1174	0.131646	858.576				1174	0.120322	754.842
1175	0.091032	617.251				1175	0.131272	831.551				1175	0.122974	766.171
1176	0.0943794	585.417				1176	0.130801	836.757				1176	0.1288	783.384
1177	0.0940153	617.127				1177	0.130474	868.318				1177	0.127945	882.464
1178	0.102406	615.225				1178	0.131955	821.355				1178	0.128442	788.378
1179	0.0992777	680.055				1179	0.130846	850.041				1179	0.125987	808.195
1180	0.0940035	592.481				1180	0.132992	850.042				1180	0.121809	841.221
1181	0.098829	573.662				1181	0.131919	882.353				1181	0.118813	774.603
1182	0.0997475	620.855				1182	0.1313	849.463				1182	0.112231	714.215
1183	0.0984011	626.578				1183	0.125612	840.007				1183	0.107215	724.839
1184	0.100938	631.935				1184	0.12836	838.943				1184	0.115341	663.44
1185	0.0993331	678.083				1185	0.131836	772.904				1185	0.115923	700.683
1186	0.101145	639.566				1186	0.130226	873.335				1186	0.125279	774.353
1187	0.108175	664.536				1187	0.132423	827.044				1187	0.123875	800.042
1188	0.10911	695.721				1188	0.126383	851.638				1188	0.126124	807.179
1189	0.107863	672.912				1189	0.131642	899.729				1189	0.125299	822.549
1190	0.1071	713.525				1190	0.126071	854.48				1190	0.12549	811.447
1191	0.107522	722.431				1191	0.123576	775.347				1191	0.125054	874.871
1192	0.10848	711.829				1192	0.132143	863.476				1192	0.124558	817.657
1193	0.108225	699.202				1193	0.131135	831.616				1193	0.122049	763.996
1194	0.108213	702.335				1194	0.132039	824.603				1194	0.125859	828.667
1195	0.107204	688.452				1195	0.130109	819.46				1195	0.124787	801.611
1196	0.108209	656.722				1196	0.132514	848.125				1196	0.124512	770.096
1197	0.109926	716.258				1197	0.130683	859.559				1197	0.123798	814.495
1198	0.106778	686.019				1198	0.131021	821.193				1198	0.125341	786.235
1199	0.110035	656.643				1199	0.131333	902.99				1199	0.124063	814.731
1200	0.107356	728.859				1200	0.131595	798.239				1200	0.124761	765.587
1201	0.107066	718.236				1201	0.131217	849.659				1201	0.123813	812.182
1202	0.105212	651.127				1202	0.134546	818.213				1202	0.125051	792.897
1203	0.107611	688.298				1203	0.13429	893.512				1203	0.121294	789.394
1204	0.107277	732.997				1204	0.132257	860.771				1204	0.118532	796.545
1205	0.105652	655.433				1205	0.130065	848.043				1205	0.124785	782.516
1206	0.108369	687.81				1206	0.128149	849.317				1206	0.126902	815.723
1207	0.108911	723.488				1207	0.131271	825.473				1207	0.126615	836.255
1208	0.107183	708.331				1208	0.132949	794.322				1208	0.12434	826.991
1209	0.107396	691.247				1209	0.1316	837.353				1209	0.125863	758.904
1210	0.109299	708.603				1210	0.130726	863.976				1210	0.126306	847.525
1211	0.109662	699.68				1211	0.127928	861.004				1211	0.126079	804.789
1212	0.107731	703.524				1212	0.130555	771.88				1212	0.124683	778.505
1213	0.108704	712.385				1213	0.130628	825.765				1213	0.122876	799.496
1214	0.106679	692.364				1214	0.13014	850.708				1214	0.120618	794.067
1215	0.10527	691.907				1215	0.136414	823.71				1215	0.119302	754.739
1216	0.105928	661.584				1216	0.136116	881.736				1216	0.113716	746.774
1217	0.109611	707.85				1217	0.136655	884.972				1217	0.118194	736.383
1218	0.108733	682.223				1218	0.136953	892.91				1218	0.115808	736.876
1219	0.108948	685.923				1219	0.132893	896.905				1219	0.115345	692.682
1220	0.107908	708.008				1220	0.128802	880.959				1220	0.105988	704.987
1221	0.107395	693.331				1221	0.137521	877.454				1221	0.119553	712.245
1222	0.109403	689.701				1222	0.133389	903.43				1222	0.113326	747.2
1223	0.109177	708.635				1223	0.135874	846.107				1223	0.108658	670.62
1224	0.107942	714.962				1224	0.136343	888.49				1224	0.0993932	669.938
1225	0.109034	683.926				1225	0.135083	902.89				1225	0.101878	637.269
1226	0.107514	684.239				1226	0.134758	956.049				1226	0.107717	637.699
1227	0.109419	699.611				1227	0.131922	818.018				1227	0.118981	711.652
1228	0.108244	709.33				1228	0.133819	856.336				1228	0.122483	787.172
1229	0.108923	665.094				1229	0.132786	850.606				1229	0.1194	818.226
1230	0.109423	681.969				1230	0.133332	870.747				1230	0.115814	723.442
1231	0.109019	700.697				1231	0.136362	827.134				1231	0.110118	706.602
1232	0.109446	705.377				1232	0.136926	849.798				1232	0.108075	666.466
1233	0.108911	694.595				1233	0.137813	887.539				1233	0.106309	669.134
1234	0.108086	727.494				1234	0.13764	933.275				1234	0.113001	721.736
1235	0.106042	664.978				1235	0.135474	919.331				1235	0.118042	731.317
1236	0.109424	696.353				1236	0.134888	872.001				1236	0.112542	737.59
1237	0.109314	651.997				1237	0.13535	858.6				1237	0.118437	731.135
1238	0.109463	722.265				1238	0.133622	859.686				1238	0.122697	761.448
1239	0.10933	723.655				1239	0.135843	953.616				1239	0.116742	787.217
1240	0.108904	672.073				1240	0.135779	922.046				1240	0.119177	773.318
1241	0.109676	695.188				1241	0.134893	851.846				1241	0.130006	805.697
1242	0.109486	739.006				1242	0.133008	867.378				1242	0.129759	825.638
1243	0.109856	713.322				1243	0.132096	868.129				1243	0.129033	791.413
1244	0.108758	763.573				1244	0.133456	861.668				1244	0.128744	828.379
1245	0.110281	683.125				1245	0.134561	854.276				1245	0.129253	849.078
1246	0.110476	668.124				1246	0.13429	897.836				1246	0.128567	797.958
1247	0.109601	685.162				1247	0.13607	852.677				1247	0.125613	819.536
1248	0.109208	715.897				1248	0.135089	859.16				1248	0.120013	789.755
1249	0.109639	709.483				1249	0.133818	920.103				1249	0.128235	772.683
1250	0.109237	664.826				1250	0.136412	891.443				1250	0.128814	806.714
1251	0.110194	778.237				1251	0.138146	881.851				1251	0.125877	825.851
1252	0.109325	689.985				1252	0.135778	930.763				1252	0.130054	792.779
1253	0.109582	686.48				1253	0.140732	933.758				1253	0.129366	858.396
1254	0.109442	744.279				1254	0.139779	884.855				1254	0.1292	806.056
1255	0.108361	715.8				1255	0.139824	922.508				1255	0.128649	824.848
1256	0.107705	678.978				1256	0.139289	965.373				1256	0.129504	848.878
1257	0.106454	714.887				1257	0.140124	940.737				1257	0.126296	815.784
1258	0.105282	685.178				1258	0.139548	920.597				1258	0.129096	821.976
1259	0.108467	645.642				1259	0.136781	882.804				1259	0.128591	875.956
1260	0.108584	686.099				1260	0.138757	849.506				1260	0.128483	830.674
1261	0.108805	708.696				1261	0.141666	907.871				1261	0.128439	810.2
1262	0.108687	688.837				1262	0.137142	954.466				1262	0.128755	792.587
1263	0.106481	695.575				1263	0.142927	856.648				1263	0.127893	836.824
1264	0.109181	715.756				1264	0.141471	950.327				1264	0.125271	841.645
1265	0.108863	674.599				1265	0.142674	888.717				1265	0.125283	804.103
1266	0.109103	705.793				1266	0.138022	916.648				1266	0.126928	837.77
1267	0.108079	683.716				1267	0.138737	891.325				1267	0.127958	820.336
1268	0.104784	697.663				1268	0.138536	906.842				1268	0.124217	827.289
1269	0.105985	686.255				1269	0.14093	968.074				1269	0.127779	879.421
1270	0.105802	708.224				1270	0.133909	889.682				1270	0.125855	801.939
1271	0.105537	676.961				1271	0.134855	865.597				1271	0.124246	780.902
1272	0.103685	671.9				1272	0.139866	908.552				1272	0.12791	874.115
1273	0.109135	678.22				1273	0.137184	858.966				1273	0.127381	807.079
1274	0.10902	687.801				1274	0.135618	927.477				1274	0.12774	814.359
1275	0.10555	689.403				1275	0.136647	858.759				1275	0.126012	848.91
1276	0.102463	673.021				1276	0.13989	915.422				1276	0.124708	821.9
1277	0.104769	621.555				1277	0.139464	922.495				1277	0.12678	811.743
1278	0.107333	685.648				1278	0.139246	895.424				1278	0.12604	829.29
1279	0.108846	661.723				1279	0.136103	863.972				1279	0.127073	834.567
1280	0.108593	676.103				1280	0.134445	875.824				1280	0.127172	834.106
1281	0.107926	677.853				1281	0.138147	869.119				1281	0.124957	865.082
1282	0.108713	740.571				1282	0.138046	877.657				1282	0.123504	774.071
1283	0.107638	690.227				1283	0.138008	904.914				1283	0.125076	763.55
1284	0.10848	656.428				1284	0.139469	967.502				1284	0.124945	839.217
1285	0.109427	733.499				1285	0.138228	939.385				1285	0.126173	801.338
1286	0.109285	663.292				1286	0.137515	887.767				1286	0.124632	800.413
1287	0.107221	704.673				1287	0.138584	908.17				1287	0.124071	774.378
1288	0.106256	721.105				1288	0.138066	869.004				1288	0.122867	856.95
1289	0.106619	687.147				1289	0.137946	932.107				1289	0.12341	758.872
1290	0.104877	670.205				1290	0.137403	895.318				1290	0.118995	793.421
1291	0.10505	645.062				1291	0.137419	845.767				1291	0.119968	801.984
1292	0.107219	715.816				1292	0.137961	901.652				1292	0.122838	771.429
1293	0.104085	709.638				1293	0.137714	938.158				1293	0.125169	768.923
1294	0.108742	644.212				1294	0.136544	859.953				1294	0.126055	807.149
1295	0.10945	750.174				1295	0.137296	926.036				1295	0.12487	786.7
1296	0.109159	736.27				1296	0.132456	898.388				1296	0.125915	801.174
1297	0.108555	675.103				1297	0.134076	846.184				1297	0.122985	775.735
1298	0.108875	732.565				1298	0.136432	878.75				1298	0.123493	859.851
1299	0.108691	714.856				1299	0.131424	875.299				1299	0.12552	788.48
1300	0.108169	654.682				1300	0.133948	837.632				1300	0.124475	807.828
1301	0.105719	708.522				1301	0.130057	818.402				1301	0.125107	808.279
1302	0.103408	680.64				1302	0.134101	875.379				1302	0.12493	834.348
1303	0.105979	657.256				1303	0.133241	870.697				1303	0.122555	787.516
1304	0.108335	679.449				1304	0.135731	827.335				1304	0.12365	802.179
1305	0.109125	705.292				1305	0.136229	919.55				1305	0.123206	788.381
1306	0.109672	690.645				1306	0.13633	860.847				1306	0.121557	793.023
1307	0.109327	672.847				1307	0.135479	839.266				1307	0.12344	764.489
1308	0.106365	671.872				1308	0.13551	900.807				1308	0.124358	819.298
1309	0.108969	721.382				1309	0.135834	878.164				1309	0.120173	757.384
1310	0.109607	686.891				1310	0.135626	886.164				1310	0.117479	762.188
1311	0.110183	673.792				1311	0.135422	910.868				1311	0.115619	734.113
1312	0.108974	755.214				1312	0.133887	868.801				1312	0.119321	784.746
1313	0.107051	672.538				1313	0.135045	841.569				1313	0.117527	742.011
1314	0.109274	661.834				1314	0.134715	873.981				1314	0.121184	753.212
1315	0.108558	738.628				1315	0.131545	914.048				1315	0.115926	769.416
1316	0.108845	692.963				1316	0.133638	835.064				1316	0.113977	721.843
1317	0.10974	714.584				1317	0.135082	837.174				1317	0.114695	747.959
1318	0.107346	683.491				1318	0.131625	887.673				1318	0.112009	716.67
1319	0.106309	679.025				1319	0.133898	889.891				1319	0.119993	752.515
1320	0.109055	705.085				1320	0.133423	865.514				1320	0.118622	749.649
1321	0.108249	733.344				1321	0.131746	861.11				1321	0.114036	740.933
1322	0.108614	684.094				1322	0.134775	848.312				1322	0.115399	756.363
1323	0.109407	744.25				1323	0.13432	824.784				1323	0.115898	730.546
1324	0.104462	686.392				1324	0.133422	887.42				1324	0.114771	745.554
1325	0.106923	745.708				1325	0.133532	915.537				1325	0.116069	699.717
1326	0.109122	723.795				1326	0.133448	852.186				1326	0.115938	769.873
1327	0.109365	714.851				1327	0.134516	929.523				1327	0.122418	780.07
1328	0.108464	721.266				1328	0.134696	855.039				1328	0.12366	776.634
1329	0.110041	654.429				1329	0.13476	828.465				1329	0.121552	847.234
1330	0.109966	701.217				1330	0.136376	868.988				1330	0.121893	802.636
1331	0.108983	741.451				1331	0.136879	857.248				1331	0.121722	788.86
1332	0.108059	721.333				1332	0.136038	863.278				1332	0.123206	825.433
1333	0.109828	672.897				1333	0.134307	831.684				1333	0.119034	800.302
1334	0.108284	747.879				1334	0.135609	893.715				1334	0.119393	776.593
1335	0.109727	694.103				1335	0.135683	873.355				1335	0.118471	790.485
1336	0.109708	676.303				1336	0.135193	852.497				1336	0.119586	763.731
1337	0.109336	727.672				1337	0.134541	886.078				1337	0.11864	732.254
1338	0.107552	676.647				1338	0.132935	807.186				1338	0.119069	753.655
1339	0.107456	665.618				1339	0.13007	879.816				1339	0.116575	745.043
1340	0.109373	690.885				1340	0.137367	924.371				1340	0.117837	774.781
1341	0.109664	724.033				1341	0.137001	937.393				1341	0.116833	765.015
1342	0.106508	701.67				1342	0.13685	874.467				1342	0.117596	758.508
1343	0.109443	672.977				1343	0.137333	889.757				1343	0.115283	763.458
1344	0.109608	721.426				1344	0.136197	881.504				1344	0.113237	751.349
1345	0.108998	726.976				1345	0.136491	876.898				1345	0.10894	723.183
1346	0.109077	674.64				1346	0.135189	915.7				1346	0.115685	728.429
1347	0.109182	721.827				1347	0.136139	891.101				1347	0.111691	701.443
1348	0.10951	704.551				1348	0.135226	822.769				1348	0.116554	770.735
1349	0.108186	699.313				1349	0.133849	808.942				1349	0.117804	755.207
1350	0.109367	731.403				1350	0.131686	889.488				1350	0.117059	733.477
1351	0.108839	681.933				1351	0.130712	877.166				1351	0.115809	728.767
1352	0.10767	681.695				1352	0.13412	862.071				1352	0.114622	713.412
1353	0.107701	689.297				1353	0.135178	851.036				1353	0.115363	751.534
1354	0.107505	667.433				1354	0.136887	873.903				1354	0.116727	731.287
1355	0.107129	683.117				1355	0.13474	876.495				1355	0.118835	765.816
1356	0.109089	689.382				1356	0.136205	859.101				1356	0.116755	728.262
1357	0.108108	735.107				1357	0.135603	893.28				1357	0.119119	739.533
1358	0.10639	671.93				1358	0.134388	831.223				1358	0.118818	776.856
1359	0.106045	637.799				1359	0.137547	828.437				1359	0.1191	744.827
1360	0.109066	714.333				1360	0.137445	923.476				1360	0.119469	801.474
1361	0.107379	727.08				1361	0.139468	865.507				1361	0.11984	767.525
1362	0.109052	715.427				1362	0.139122	899.821				1362	0.117886	771.703
1363	0.109021	724.254				1363	0.138381	923.916				1363	0.114162	750.395
1364	0.107697	681.777				1364	0.138	882.825				1364	0.116994	724.611
1365	0.109223	673.438				1365	0.136487	859.697				1365	0.119039	721.335
1366	0.109358	751.748				1366	0.137459	916.778				1366	0.118855	766.846
1367	0.109532	703.59				1367	0.136869	861.035				1367	0.11874	786.886
1368	0.109325	668.74				1368	0.139512	906.517				1368	0.117804	746.23
1369	0.108928	693.462				1369	0.139814	901.933				1369	0.118242	771.13
1370	0.10659	685.67				1370	0.139071	909.227				1370	0.116081	757.713
1371	0.107858	675.474				1371	0.136658	903.804				1371	0.109459	712.886
1372	0.10735	657.249				1372	0.139283	866.274				1372	0.114185	693.825
1373	0.1046	698.988				1373	0.137176	943.651				1373	0.117431	755.407
1374	0.0977696	658.271				1374	0.137581	886.192				1374	0.11685	791.092
1375	0.0988792	594.063				1375	0.140722	890.358				1375	0.117002	729.133
1376	0.10043	668.428				1376	0.141638	974.593				1376	0.113977	759.401
1377	0.10023	623.047				1377	0.143191	905.514				1377	0.115824	738.658
1378	0.100441	647.153				1378	0.141269	947.725				1378	0.118974	771.994
1379	0.0934165	640.714				1379	0.129411	878.854				1379	0.118393	759.275
1380	0.0897432	585.781				1380	0.140038	859.657				1380	0.117948	755.451
1381	0.0855059	570.212				1381	0.142709	916.134				1381	0.116121	752.579
1382	0.0880067	546.222				1382	0.139987	895.57				1382	0.115163	727.082
1383	0.0812867	533.62				1383	0.138216	947.5				1383	0.110707	762.388
1384	0.0931061	557.439				1384	0.13736	867.859				1384	0.116496	748.782
1385	0.0919878	577.807				1385	0.144817	914.664				1385	0.117543	794.937
1386	0.102019	618.53				1386	0.143302	920.357				1386	0.117997	761.014
1387	0.105003	679.093				1387	0.144257	980.773				1387	0.116743	750.802
1388	0.104118	698.334				1388	0.142859	913.465				1388	0.117588	721.857
1389	0.103696	672.356				1389	0.143194	954.03				1389	0.114811	736.046
1390	0.104141	648.906				1390	0.144539	931.736				1390	0.11574	737.73
1391	0.104285	658.02				1391	0.138725	906.286				1391	0.117424	738.426
1392	0.107696	690.528				1392	0.143651	909.032				1392	0.116455	721.055
1393	0.108316	651.886				1393	0.143928	933.591				1393	0.118243	745.733
1394	0.108255	701.913				1394	0.142768	913.629				1394	0.113935	771.685
1395	0.10918	729.309				1395	0.138752	932.38				1395	0.116953	749.252
1396	0.107707	695.636				1396	0.149007	900.932				1396	0.116801	701.453
1397	0.10867	692.523				1397	0.148429	997.471				1397	0.117449	728.287
1398	0.107824	699.431				1398	0.148098	970.783				1398	0.118605	727.195
1399	0.111765	659.151				1399	0.1466	946.906				1399	0.117147	788.627
1400	0.111455	692.719				1400	0.149421	971.809				1400	0.117515	751.458
1401	0.112086	753.191				1401	0.148222	1013.86				1401	0.118958	743.661
1402	0.1099	726.464				1402	0.146892	909.555				1402	0.11809	745.547
1403	0.110583	722.61				1403	0.147292	911.322				1403	0.117111	730.914
1404	0.112171	714.852				1404	0.148243	974.656				1404	0.118934	776.306
1405	0.112688	701.074				1405	0.145496	969.559				1405	0.117363	752.291
1406	0.111466	681.734				1406	0.144126	954.959				1406	0.116169	723.769
1407	0.111652	676.443				1407	0.147576	1028.21				1407	0.117807	749.074
1408	0.11296	709.966				1408	0.146316	970.114				1408	0.115819	745.77
1409	0.110682	713.41				1409	0.145119	921.253				1409	0.11747	787.534
1410	0.112281	676.937				1410	0.14463	1008.84				1410	0.11902	755.015
1411	0.110725	715.565				1411	0.144667	964.302				1411	0.115022	701.496
1412	0.110319	685.481				1412	0.142217	905.489				1412	0.116809	767.251
1413	0.110344	693.759				1413	0.143148	1005.24				1413	0.115094	719.292
1414	0.11338	731.218				1414	0.147218	922.973				1414	0.118627	764.48
1415	0.111088	717.44				1415	0.147553	966.402				1415	0.117875	774.444
1416	0.113109	745.121				1416	0.146104	922.646				1416	0.119241	769.182
1417	0.112778	729.148				1417	0.141858	928.884				1417	0.118491	764.023
1418	0.112864	713.2				1418	0.140493	853.436				1418	0.119278	748.497
1419	0.112188	722.176				1419	0.14205	965.175				1419	0.117404	778.056
1420	0.113083	710.407				1420	0.143998	980.863				1420	0.119411	797.275
1421	0.11343	706.422				1421	0.146244	894.871				1421	0.118951	734.277
1422	0.109736	714.181				1422	0.145881	901.853				1422	0.119586	787.116
1423	0.114721	735.249				1423	0.140938	957.219				1423	0.11948	768.187
1424	0.115499	744.798				1424	0.134829	834.52				1424	0.119	737.112
1425	0.115789	723.224				1425	0.134597	832.008				1425	0.117772	776.682
1426	0.114674	759.134				1426	0.142329	971.898				1426	0.118158	728.774
1427	0.114579	754.012				1427	0.142146	901.99				1427	0.119299	765.748
1428	0.111539	710.601				1428	0.14166	943.431				1428	0.116425	717.152
1429	0.111524	687.111				1429	0.142905	978.364				1429	0.115566	762.263
1430	0.113198	742.216				1430	0.142347	901.353				1430	0.118382	761.842
1431	0.10858	732.812				1431	0.140359	904.815				1431	0.118932	769.757
1432	0.113047	716.274				1432	0.14347	949.458				1432	0.118467	783.167
1433	0.111228	764.11				1433	0.142234	908.315				1433	0.117689	774.296
1434	0.11317	741.624				1434	0.142183	929.023				1434	0.116396	700.997
1435	0.114911	702.909				1435	0.142794	908.274				1435	0.11492	712.674
1436	0.115657	744.881				1436	0.141778	913.985				1436	0.106943	713.005
1437	0.112258	731.539				1437	0.140847	883.305				1437	0.106855	691.884
1438	0.108657	697.918				1438	0.139351	901.591				1438	0.108092	725.24
1439	0.108164	697.433				1439	0.144195	968.143				1439	0.108866	711.246
1440	0.112301	732.816				1440	0.145796	938.798				1440	0.112373	712.961
1441	0.111659	717.306				1441	0.146537	952.515				1441	0.115062	754.741
1442	0.119326	743.322				1442	0.141421	948.2				1442	0.117102	708.991
1443	0.119494	769.868				1443	0.14497	919.395				1443	0.113817	771.356
1444	0.119358	772.372				1444	0.142805	971.582				1444	0.11394	733.788
1445	0.11751	729.98				1445	0.144186	885.732				1445	0.119914	728.45
1446	0.117029	810.032				1446	0.142552	901.646				1446	0.119997	827.893
1447	0.114692	755.015				1447	0.141969	929.358				1447	0.11963	752.965
1448	0.11621	754.835				1448	0.140706	921.078				1448	0.117809	792.72
1449	0.113599	742.002				1449	0.1438	873.024				1449	0.115967	761.877
1450	0.118136	769.276				1450	0.140413	931.902				1450	0.110951	721.335
1451	0.116943	735.965				1451	0.141546	931.327				1451	0.112055	705.971
1452	0.118664	686.35				1452	0.139257	877.254				1452	0.117855	801.034
1453	0.117699	788.841				1453	0.138858	917.023				1453	0.118405	775.794
1454	0.115004	754.122				1454	0.137972	923.601				1454	0.116126	716.015
1455	0.118678	726.163				1455	0.132467	875.423				1455	0.119305	693.688
1456	0.116389	748.244				1456	0.127881	843.529				1456	0.119022	766.087
1457	0.11794	765.339				1457	0.1228	831.068				1457	0.117892	748.477
1458	0.116743	745.14				1458	0.130438	790.003				1458	0.11618	767.071
1459	0.117486	696.041				1459	0.13518	868.259				1459	0.113925	742.966
1460	0.117431	782.145				1460	0.132709	909.44				1460	0.108265	736.459
1461	0.116355	753.341				1461	0.133815	860.851				1461	0.108738	681.621
1462	0.116828	749.263				1462	0.133104	874.26				1462	0.110601	715.904
1463	0.114929	747.473				1463	0.132594	897.588				1463	0.112037	680.538
1464	0.116434	749.229				1464	0.133574	845.423				1464	0.109596	733.277
1465	0.116771	740.167				1465	0.13253	900.992				1465	0.112027	665.488
1466	0.11599	742.99				1466	0.132758	920.279				1466	0.116681	725.985
1467	0.114596	744.451				1467	0.131198	837.34				1467	0.119773	765.228
1468	0.11531	739.517				1468	0.131814	825.124				1468	0.119605	760.105
1469	0.118375	723.725				1469	0.130846	859.799				1469	0.117429	758.669
1470	0.118656	766.601				1470	0.127044	806.444				1470	0.119645	778.856
1471	0.119022	810.693				1471	0.128066	782.036				1471	0.119379	780.401
1472	0.118796	767.515				1472	0.126153	774.647				1472	0.119188	736.686
1473	0.11972	801.818				1473	0.133601	866.635				1473	0.117755	773.198
1474	0.118253	788.742				1474	0.133048	872.512				1474	0.11698	793.272
1475	0.119828	754.879				1475	0.13303	862.367				1475	0.11901	745.093
1476	0.119153	813.018				1476	0.132464	881.065				1476	0.116954	734.487
1477	0.120226	794.1				1477	0.131411	879.148				1477	0.117069	790.689
1478	0.119795	757.582				1478	0.134018	830.912				1478	0.116374	775.127
1479	0.118637	780.008				1479	0.133619	854.071				1479	0.11799	723.721
1480	0.11854	771.574				1480	0.132308	885.987				1480	0.114259	780.266
1481	0.121652	753.243				1481	0.134058	862.652				1481	0.117322	786.032
1482	0.121565	798.822				1482	0.132526	867.021				1482	0.119694	770.177
1483	0.120908	768.554				1483	0.128733	865.172				1483	0.119693	771.521
1484	0.122576	808.506				1484	0.133712	814.306				1484	0.119441	788.794
1485	0.123207	807.741				1485	0.135191	875.563				1485	0.117029	752.361
1486	0.121644	816.418				1486	0.13472	860.554				1486	0.1139	750.126
1487	0.122884	751.739				1487	0.131783	836.79				1487	0.111333	758.407
1488	0.123068	762.977				1488	0.131942	880.076				1488	0.110621	693.01
1489	0.123465	796.238				1489	0.132322	860.796				1489	0.112722	692.113
1490	0.12428	794.792				1490	0.129348	858.497				1490	0.118832	755.009
1491	0.125187	762.38				1491	0.130994	852.708				1491	0.114953	747.486
1492	0.125092	803.184				1492	0.132221	849.469				1492	0.118407	741.848
1493	0.124086	811.12				1493	0.129845	827.433				1493	0.117337	752.764
1494	0.124489	791.784				1494	0.126482	827.367				1494	0.114758	744.972
1495	0.124467	773.417				1495	0.131729	848.976				1495	0.114118	715.176
1496	0.126828	881.284				1496	0.131814	850.326				1496	0.113568	729.631
1497	0.123792	821.177				1497	0.133742	849.265				1497	0.113939	776.101
1498	0.126507	779.791				1498	0.132819	904.509				1498	0.116086	760.334
1499	0.125518	815.26				1499	0.13335	870.263				1499	0.114912	750.748
1500	0.126162	794.349				1500	0.131984	841.27				1500	0.112972	774.786
1501	0.120121	786.327				1501	0.13387	834.779				1501	0.115737	739.18
1502	0.121405	800.706				1502	0.13397	883.626				1502	0.116815	710.932
1503	0.122038	810.34				1503	0.13414	866.006				1503	0.115763	734.763
1504	0.122666	780.811				1504	0.132784	851.663				1504	0.113596	737.061
1505	0.118794	785.388				1505	0.131567	841.999				1505	0.114234	737.752
1506	0.120348	793.633				1506	0.132492	828.824				1506	0.115686	717.866
1507	0.122889	798.704				1507	0.132	910.594				1507	0.114298	772.837
1508	0.121757	808.231				1508	0.131231	856.952				1508	0.113701	758.558
1509	0.122903	751.903				1509	0.130764	811.314				1509	0.113773	727.186
1510	0.123145	782.122				1510	0.130088	846.007				1510	0.111375	766.564
1511	0.123069	781.688				1511	0.130447	851.239				1511	0.115097	734.102
1512	0.124505	844.442				1512	0.128083	836.577				1512	0.115361	720.57
1513	0.121493	762.117				1513	0.127923	833.052				1513	0.114475	762.092
1514	0.121445	751.783				1514	0.130714	872.102				1514	0.116126	758.754
1515	0.123628	770.602				1515	0.129072	817.669				1515	0.115665	742.956
1516	0.123764	806.24				1516	0.12927	804.982				1516	0.112257	733.055
1517	0.123787	808.442				1517	0.127023	801.808				1517	0.108402	724.15
1518	0.124164	787.335				1518	0.121791	831.895				1518	0.108775	712.448
1519	0.124373	806.881				1519	0.126339	779.688				1519	0.111385	705.559
1520	0.121116	771.467				1520	0.128091	837.691				1520	0.113775	723.46
1521	0.121836	746.773				1521	0.127894	840.682				1521	0.114783	726.573
1522	0.119328	795.344				1522	0.129566	801.298				1522	0.114735	725.289
1523	0.120824	816.929				1523	0.13056	855.292				1523	0.114657	763.135
1524	0.123824	764.067				1524	0.130377	842.613				1524	0.109877	701.045
1525	0.124381	808.406				1525	0.128385	820.311				1525	0.103544	701.387
1526	0.123974	791.314				1526	0.126482	788.25				1526	0.105363	680.632
1527	0.121078	794.795				1527	0.128617	845.384				1527	0.109384	700.704
1528	0.119806	768.993				1528	0.129017	810.343				1528	0.114009	733.244
1529	0.118094	779.501				1529	0.128857	824.688				1529	0.112578	695.851
1530	0.117635	711.358				1530	0.12875	869.828				1530	0.112995	726.028
1531	0.121794	764.53				1531	0.12848	818.069				1531	0.113275	736.362
1532	0.121737	733.531				1532	0.127766	795.631				1532	0.111884	735.169
1533	0.121878	781.804				1533	0.124887	812.972				1533	0.113843	713.954
1534	0.121295	788.659				1534	0.128399	786.871				1534	0.116188	733.16
1535	0.12291	763.362				1535	0.126602	820.561				1535	0.118631	742.536
1536	0.122266	849.41				1536	0.128246	808.282				1536	0.114284	728.179
1537	0.120663	794.411				1537	0.128017	859.582				1537	0.113348	690.391
1538	0.123808	755.534				1538	0.124644	805.309				1538	0.118437	755.834
1539	0.124392	812.142				1539	0.128444	794.355				1539	0.117062	732.153
1540	0.124314	820.757				1540	0.1272	823.742				1540	0.117044	768.178
1541	0.123382	807.516				1541	0.124945	801.414				1541	0.114308	788.089
1542	0.123048	794.578				1542	0.128553	789.889				1542	0.115331	736.02
1543	0.121122	811.911				1543	0.124611	860.803				1543	0.113044	760.435
1544	0.123368	820.023				1544	0.123893	842.426				1544	0.115162	734.966
1545	0.122224	787.091				1545	0.128077	802.954				1545	0.112188	710.827
1546	0.123179	780.586				1546	0.128928	783.106				1546	0.114841	710.064
1547	0.123302	804.1				1547	0.128554	807.263				1547	0.11366	663.868
1548	0.123481	808.407				1548	0.128562	860.522				1548	0.116276	796.228
1549	0.123443	838.263				1549	0.127594	833.23				1549	0.113867	738.069
1550	0.122696	771.33				1550	0.128651	809.315				1550	0.113294	727.977
1551	0.122932	791.634				1551	0.128158	824.157				1551	0.112983	736.415
1552	0.120778	792.149				1552	0.125775	789.913				1552	0.113814	740.032
1553	0.123397	757.143				1553	0.125343	796.33				1553	0.114904	700.499
1554	0.120868	797.958				1554	0.126589	817.748				1554	0.116481	772.875
1555	0.120055	794.793				1555	0.125884	821.739				1555	0.11475	783.645
1556	0.123605	774.148				1556	0.127093	841.45				1556	0.11451	716.559
1557	0.120179	778.289				1557	0.123639	853.386				1557	0.112949	710.989
1558	0.123102	719.219				1558	0.122309	757.411				1558	0.115545	708.175
1559	0.124194	779.791				1559	0.12711	797.815				1559	0.114918	749.805
1560	0.124474	842.877				1560	0.128005	789.051				1560	0.115366	751.277
1561	0.124266	764.851				1561	0.126507	800.953				1561	0.11435	706.139
1562	0.122176	781.349				1562	0.127857	811.734				1562	0.110115	696.546
1563	0.118904	786.389				1563	0.12721	786.261				1563	0.106754	695.452
1564	0.125	797.052				1564	0.126993	816.873				1564	0.107792	664.934
1565	0.124848	830.374				1565	0.127168	796.241				1565	0.114185	714.311
1566	0.124326	832.956				1566	0.125595	771.118				1566	0.111751	714.695
1567	0.124269	790.108				1567	0.122945	780.037				1567	0.110566	759.571
1568	0.123739	778.539				1568	0.121524	806.382				1568	0.108391	704.678
1569	0.122144	803.173				1569	0.126501	782.629				1569	0.106754	697.939
1570	0.12337	813.04				1570	0.124163	819.079				1570	0.108845	686.566
1571	0.124258	788.382				1571	0.119689	779.105				1571	0.109867	715.072
1572	0.12437	821.566				1572	0.120553	747.51				1572	0.110825	719.316
1573	0.122615	797.656				1573	0.116723	753.908				1573	0.111145	666.954
1574	0.123884	779.894				1574	0.121993	741.084				1574	0.109295	689.767
1575	0.122643	794.873				1575	0.126442	779.5				1575	0.108584	705.715
1576	0.121362	816.634				1576	0.124624	847.866				1576	0.1131	703.603
1577	0.12353	800.444				1577	0.122991	778.283				1577	0.11429	711.186
1578	0.123472	789.387				1578	0.126726	771.639				1578	0.110154	776.539
1579	0.121067	809.034				1579	0.1257	838.073				1579	0.111859	706.907
1580	0.121595	800.321				1580	0.125591	818.441				1580	0.111645	703.085
1581	0.12341	757.246				1581	0.127504	808.56				1581	0.1102	697.477
1582	0.12167	794.614				1582	0.125531	869.514				1582	0.111625	704.693
1583	0.120115	745.214				1583	0.126722	810.295				1583	0.111135	717.825
1584	0.118374	770.801				1584	0.127469	782.274				1584	0.111265	700.982
1585	0.119324	752.763				1585	0.125563	799.585				1585	0.111018	741.77
1586	0.118343	776.53				1586	0.125278	812.694				1586	0.110404	715.034
1587	0.12242	796.896				1587	0.127837	771.092				1587	0.110824	731.428
1588	0.123286	768.793				1588	0.127534	791.972				1588	0.108824	738.465
1589	0.12303	842.137				1589	0.127092	843.841				1589	0.102928	685.114
1590	0.121673	780.193				1590	0.127955	816.369				1590	0.0999621	614.069
1591	0.123324	783.106				1591	0.1228	791.746				1591	0.101648	636.541
1592	0.122866	788.424				1592	0.126606	806.863				1592	0.099519	632.489
1593	0.123532	820.097				1593	0.127755	868.773				1593	0.096512	576.516
1594	0.123075	762.407				1594	0.126575	800.979				1594	0.0941446	568.885
1595	0.12089	789.62				1595	0.127965	779.983				1595	0.0984742	584.164
1596	0.123715	799.767				1596	0.126498	863.141				1596	0.101094	625.199
1597	0.121943	788.375				1597	0.124446	815.359				1597	0.106353	680.603
1598	0.124107	823.91				1598	0.123353	766.907				1598	0.112939	680.465
1599	0.123867	801.863				1599	0.119662	755.318				1599	0.110631	701.3
1600	0.123713	791.868				1600	0.117825	761.069				1600	0.110855	710.191
1601	0.124438	817.027				1601	0.119454	744.867				1601	0.109109	699.382
1602	0.123501	800.047				1602	0.120403	765.448				1602	0.111235	673.527
1603	0.124503	806.639				1603	0.113086	745.983				1603	0.109945	737.829
1604	0.12311	817.258				1604	0.117462	783.843				1604	0.110088	693.55
1605	0.119138	732.896				1605	0.11721	739.548				1605	0.110138	709.21
1606	0.122654	779.769				1606	0.119226	751.05				1606	0.110728	670.101
1607	0.123789	805.021				1607	0.112619	774.064				1607	0.111871	731.245
1608	0.123074	789.82				1608	0.121119	719.013				1608	0.111267	689.05
1609	0.120928	781.081				1609	0.120358	740.08				1609	0.11078	695.48
1610	0.123329	809.233				1610	0.124067	786.603				1610	0.110507	726.693
1611	0.121703	787.01				1611	0.124516	813.714				1611	0.112073	670.858
1612	0.120993	753.977				1612	0.126854	754.36				1612	0.110642	713.492
1613	0.123386	801.81				1613	0.124936	806.389				1613	0.113248	721.673
1614	0.124993	800.821				1614	0.124134	853.57				1614	0.112695	768.541
1615	0.125035	774.914				1615	0.12852	827.675				1615	0.112103	726.248
1616	0.124207	822.207				1616	0.127	841.399				1616	0.108612	726.382
1617	0.124398	829.426				1617	0.124264	816.107				1617	0.110442	649.968
1618	0.124492	813.369				1618	0.12861	809.148				1618	0.113782	732.314
1619	0.125274	847.979				1619	0.129325	844.454				1619	0.112699	729.543
1620	0.123739	769.495				1620	0.128039	818.795				1620	0.109927	688.593
1621	0.125427	774.279				1621	0.129479	857.462				1621	0.112871	707.292
1622	0.125518	849.702				1622	0.129599	847.813				1622	0.114196	759.786
1623	0.124091	819.98				1623	0.129279	862.402				1623	0.113489	733.23
1624	0.124141	827.305				1624	0.129258	847.646				1624	0.113223	715.933
1625	0.123772	798.44				1625	0.128723	829.335				1625	0.116001	761.057
1626	0.124737	857.418				1626	0.130528	855.89				1626	0.117049	752.69
1627	0.122684	745.814				1627	0.130345	819.398				1627	0.116842	733.606
1628	0.123304	818.078				1628	0.130453	853.113				1628	0.11634	779.22
1629	0.121503	785.228				1629	0.127342	836.164				1629	0.11579	764.199
1630	0.121583	761.672				1630	0.131622	774.628				1630	0.115782	710.483
1631	0.123928	746.702				1631	0.131473	849.871				1631	0.115897	784.868
1632	0.124161	812.891				1632	0.130955	882.544				1632	0.117597	748.078
1633	0.122969	831.028				1633	0.128696	843.408				1633	0.116817	748.133
1634	0.120138	777.361				1634	0.126918	842.433				1634	0.117284	732.653
1635	0.123396	795.934				1635	0.132505	794.135				1635	0.116821	793.706
1636	0.121133	782.109				1636	0.133397	829.501				1636	0.117968	745.402
1637	0.121347	762.442				1637	0.131534	818.716				1637	0.118585	721.228
1638	0.123618	777.968				1638	0.130288	863.122				1638	0.118051	770.788
1639	0.122317	825.334				1639	0.132936	814.393				1639	0.117417	767.844
1640	0.116387	795.53				1640	0.130917	878.546				1640	0.11857	717.679
1641	0.115655	718.303				1641	0.129515	882.98				1641	0.118019	707.853
1642	0.117859	789.415				1642	0.12338	799.796				1642	0.114832	746.029
1643	0.112802	710.788				1643	0.125353	749.576				1643	0.115206	704.645
1644	0.109751	642.623				1644	0.124726	805.894				1644	0.116849	705.233
1645	0.112196	647.573				1645	0.133322	894.043				1645	0.118911	747.818
1646	0.115393	732.783				1646	0.133781	856.465				1646	0.118073	816.312
1647	0.119101	740.768				1647	0.132509	884.999				1647	0.119259	706.633
1648	0.128133	774.778				1648	0.132616	877.618				1648	0.119024	749.547
1649	0.127344	790.293				1649	0.132928	868.202				1649	0.119694	782.515
1650	0.12513	815.156				1650	0.13323	878.876				1650	0.117651	787.476
1651	0.126382	785.066				1651	0.133661	900.259				1651	0.11968	725.695
1652	0.126637	827.259				1652	0.133794	863.459				1652	0.120095	824.263
1653	0.128924	850.047				1653	0.133766	806.784				1653	0.120739	780.372
1654	0.128832	846.083				1654	0.13495	845.748				1654	0.115777	737.127
1655	0.127793	814.543				1655	0.132262	855.57				1655	0.117405	747.899
1656	0.126466	790.604				1656	0.134781	883.356				1656	0.113702	728.919
1657	0.126816	855.687				1657	0.134464	858.182				1657	0.1127	696.419
1658	0.125281	795.162				1658	0.1327	821.567				1658	0.113881	672.04
1659	0.125595	796.557				1659	0.13445	864.916				1659	0.113213	726.85
1660	0.125844	828.258				1660	0.133623	834.419				1660	0.114359	714.985
1661	0.125898	817.104				1661	0.136198	865.745				1661	0.117594	722.621
1662	0.124854	784.577				1662	0.136329	917.817				1662	0.113062	750.981
1663	0.125532	761.087				1663	0.135503	885.972				1663	0.111084	723.917
1664	0.125404	820.656				1664	0.131442	861.509				1664	0.113942	769.326
1665	0.126247	793.636				1665	0.134882	903.229				1665	0.120521	778.166
1666	0.125958	818.771				1666	0.136619	921.247				1666	0.120359	750.734
1667	0.126212	877.256				1667	0.138357	844.327				1667	0.119938	770.855
1668	0.124375	801.729				1668	0.135717	878.262				1668	0.11908	770.027
1669	0.125934	765.285				1669	0.133849	872.127				1669	0.120289	797.619
1670	0.126196	852.019				1670	0.134908	866.993				1670	0.121725	794.389
1671	0.124796	808.05				1671	0.131244	840.197				1671	0.12165	801.546
1672	0.126333	783.899				1672	0.134796	858.968				1672	0.120151	811.951
1673	0.126721	867.327				1673	0.138145	903.579				1673	0.119124	813.741
1674	0.1243	819.738				1674	0.139124	897.018				1674	0.119934	737.345
1675	0.122951	759.074				1675	0.137707	912.783				1675	0.117074	782.826
1676	0.126217	787.951				1676	0.135426	868.709				1676	0.114591	779.169
1677	0.126109	805.676				1677	0.135492	838.309				1677	0.11745	772.249
1678	0.12683	797.878				1678	0.138662	856.747				1678	0.116593	760.775
1679	0.125886	810.018				1679	0.138808	928.475				1679	0.118301	741.697
1680	0.125271	836.17				1680	0.135229	888.288				1680	0.117125	732.322
1681	0.125669	783.705				1681	0.137174	870.215				1681	0.119321	731.197
1682	0.125351	807.004				1682	0.136131	898.004				1682	0.116271	792.664
1683	0.125849	804.581				1683	0.135358	871.43				1683	0.112212	763.746
1684	0.125403	803.493				1684	0.137451	882.501				1684	0.115277	741.945
1685	0.125371	796.668				1685	0.138122	871.314				1685	0.118493	712.486
1686	0.120682	750.584				1686	0.135758	888.717				1686	0.11855	777.203
1687	0.122822	787.825				1687	0.136803	863.845				1687	0.118358	727.998
1688	0.118147	773.242				1688	0.137784	888.982				1688	0.118699	751.868
1689	0.123343	745.362				1689	0.137117	883.507				1689	0.116894	709.059
1690	0.123173	756.127				1690	0.138122	919.404				1690	0.116717	754.309
1691	0.125665	843.599				1691	0.138147	875.915				1691	0.1187	719.119
1692	0.122074	824.828				1692	0.137657	912.293				1692	0.117297	722.827
1693	0.124984	755.252				1693	0.137492	923.592				1693	0.116068	744.11
1694	0.12459	805.613				1694	0.138045	887.084				1694	0.116588	706.95
1695	0.123452	790.283				1695	0.137515	889.085				1695	0.11849	743.241
1696	0.125347	813.672				1696	0.137886	907.379				1696	0.11834	737.471
1697	0.126059	835.416				1697	0.137607	883.938				1697	0.117956	800.311
1698	0.125659	787.215				1698	0.137415	864.751				1698	0.117957	763.522
1699	0.122813	803.436				1699	0.137949	946.52				1699	0.116712	740.431
1700	0.12473	802.526				1700	0.137457	896.104				1700	0.118072	803.753
1701	0.123395	798.221				1701	0.135602	841.267				1701	0.11698	733.547
1702	0.117871	742.45				1702	0.137576	938.211				1702	0.118528	746.428
1703	0.115989	729.5				1703	0.138064	903.047				1703	0.118539	820.828
1704	0.118717	746.159				1704	0.135307	865.677				1704	0.118331	769.065
1705	0.122639	769.855				1705	0.135853	868.446				1705	0.115197	735.06
1706	0.118576	772.626				1706	0.133993	904.853				1706	0.117239	731.56
1707	0.121038	800.343				1707	0.134072	843.513				1707	0.11879	808.563
1708	0.116436	758.896				1708	0.135829	941.622				1708	0.117074	762.989
1709	0.116588	767.81				1709	0.13539	885.436				1709	0.119018	835.739
1710	0.115953	742.843				1710	0.133125	832.953				1710	0.118314	774.178
1711	0.121522	740.111				1711	0.135047	863.739				1711	0.117364	747.974
1712	0.119926	773.482				1712	0.130327	873.431				1712	0.117703	759.368
1713	0.11438	737.34				1713	0.138015	890.017				1713	0.118118	770.31
1714	0.117142	759.115				1714	0.137353	907.318				1714	0.118577	716.043
1715	0.117305	753.62				1715	0.13488	892.913				1715	0.118785	741.217
1716	0.114956	772.147				1716	0.135765	851.896				1716	0.118763	780.145
1717	0.117361	727.654				1717	0.13871	873.793				1717	0.118296	775.217
1718	0.117625	724.415				1718	0.137471	899.652				1718	0.11755	760.054
1719	0.116444	776.984				1719	0.136224	886.015				1719	0.118297	791.113
1720	0.116006	776.395				1720	0.137924	834.593				1720	0.11835	807.385
1721	0.117424	753.507				1721	0.134637	946.151				1721	0.115994	757.501
1722	0.116795	788.039				1722	0.138246	880.153				1722	0.116801	746.162
1723	0.117782	759.117				1723	0.136145	905.194				1723	0.118469	809.987
1724	0.116639	749.106				1724	0.138433	891.589				1724	0.118534	754.342
1725	0.114689	748.276				1725	0.136191	859.608				1725	0.117091	817.647
1726	0.112528	774.941				1726	0.138119	863.673				1726	0.115797	755.991
1727	0.117247	685.188				1727	0.138048	940.188				1727	0.113217	721.384
1728	0.116403	700.728				1728	0.135725	883.325				1728	0.114936	759.036
1729	0.120226	725.627				1729	0.134507	872.201				1729	0.118082	749.358
1730	0.121888	747.027				1730	0.137727	828.669				1730	0.115233	729.881
1731	0.121484	737.37				1731	0.133009	873.359				1731	0.116924	714.648
1732	0.121676	800.182				1732	0.136589	909.367				1732	0.118308	782.745
1733	0.122704	805.577				1733	0.136614	866.445				1733	0.119079	741.736
1734	0.122527	750.283				1734	0.137363	929.054				1734	0.118632	739.453
1735	0.122505	805.894				1735	0.138005	886.995				1735	0.118845	764.429
1736	0.121424	791.446				1736	0.135791	885.488				1736	0.117549	728.582
1737	0.123196	795.712				1737	0.136666	820.52				1737	0.11937	754.655
1738	0.121832	807.482				1738	0.13394	889.431				1738	0.118444	745.023
1739	0.12295	795.906				1739	0.132424	832.202				1739	0.118797	778.776
1740	0.122943	809.544				1740	0.138109	879				1740	0.119163	782.044
1741	0.120909	749.18				1741	0.139091	867.525				1741	0.11906	772.341
1742	0.118697	783.266				1742	0.138028	928.283				1742	0.118791	746.486
1743	0.122817	834.482				1743	0.137987	871.771				1743	0.119712	814.606
1744	0.125641	793.101				1744	0.136516	851.926				1744	0.11815	806.041
1745	0.124938	812.176				1745	0.136629	883.935				1745	0.116237	744.747
1746	0.125131	777.377				1746	0.131493	873.19				1746	0.11551	769.133
1747	0.125023	802.644				1747	0.138198	876.495				1747	0.118091	722.69
1748	0.127386	799.135				1748	0.137529	873.117				1748	0.118468	796.396
1749	0.126866	828.304				1749	0.138391	882.425				1749	0.118458	788.624
1750	0.126952	837.364				1750	0.135444	899.35				1750	0.118915	725.527
1751	0.128025	845.244				1751	0.138026	835.289				1751	0.115984	726.667
1752	0.125236	826.617				1752	0.138303	889.001				1752	0.114717	748.819
1753	0.126766	813.108				1753	0.138514	928.265				1753	0.118818	757.92
1754	0.127934	809.848				1754	0.138408	896.823				1754	0.11739	779.568
1755	0.126991	864				1755	0.138375	870.966				1755	0.118641	752.489
1756	0.12376	827.749				1756	0.137966	932.759				1756	0.11847	773.152
1757	0.125816	812.213				1757	0.135808	865.142				1757	0.118819	719.573
1758	0.126045	781.936				1758	0.138231	889.469				1758	0.118542	768.148
1759	0.12631	837.27				1759	0.135076	908.519				1759	0.118582	737.549
1760	0.126162	832.823				1760	0.137922	884.048				1760	0.119338	766.585
1761	0.127989	796.976				1761	0.138339	871.423				1761	0.118195	726.579
1762	0.123044	774.238				1762	0.138379	953.734				1762	0.118025	728.187
1763	0.127042	817.38				1763	0.137592	907.775				1763	0.117056	750.276
1764	0.124732	807.718				1764	0.132805	844.557				1764	0.11688	746.553
1765	0.127711	862.198				1765	0.133368	861.218				1765	0.114852	712.506
1766	0.126444	838.612				1766	0.135694	933.853				1766	0.113436	771.872
1767	0.124422	834.857				1767	0.137756	847.117				1767	0.116542	751.235
1768	0.123675	773.025				1768	0.137285	873.755				1768	0.118596	738.31
1769	0.123544	839.826				1769	0.138417	920.016				1769	0.113474	717.324
1770	0.125182	823.997				1770	0.138448	916.694				1770	0.117731	760.653
1771	0.124852	763.012				1771	0.13814	884.593				1771	0.118811	763.491
1772	0.124016	800.777				1772	0.138025	908.372				1772	0.118721	730.839
1773	0.121116	795.697				1773	0.13362	892.713				1773	0.119035	799.054
1774	0.120745	817.017				1774	0.129407	850.688				1774	0.119202	758.651
1775	0.124657	735.656				1775	0.136073	882.054				1775	0.118768	751.054
1776	0.12439	797.573				1776	0.137691	878.864				1776	0.11902	737.252
1777	0.123129	796.251				1777	0.138087	857.572				1777	0.117831	767.571
1778	0.121247	763.536				1778	0.139368	902.01				1778	0.118777	755.896
1779	0.11745	773.534				1779	0.138925	925.955				1779	0.120224	753.069
1780	0.115109	762.953				1780	0.137645	904.036				1780	0.1174	769.273
1781	0.122212	721.576				1781	0.138169	930.483				1781	0.106687	710.894
1782	0.122298	820.342				1782	0.137504	936.03				1782	0.118214	691.237
1783	0.123896	789.047				1783	0.13645	875.963				1783	0.116777	757.002
1784	0.119969	813.294				1784	0.13702	882.451				1784	0.118744	788.181
1785	0.1174	759.6				1785	0.137404	871.505				1785	0.119542	750.198
1786	0.110443	743.441				1786	0.130354	881.59				1786	0.116081	716.754
1787	0.104573	666.376				1787	0.133547	800.36				1787	0.118739	772.642
1788	0.106211	646.275				1788	0.136935	881.634				1788	0.120114	786.799
1789	0.111812	639.888				1789	0.131832	876.146				1789	0.119599	791.779
1790	0.113492	691.95				1790	0.13489	883.672				1790	0.116485	752.829
1791	0.10427	717.547				1791	0.135631	897.043				1791	0.111283	741.353
1792	0.101119	660.628				1792	0.13332	904.281				1792	0.118775	756.637
1793	0.106314	634.759				1793	0.132454	843.732				1793	0.116216	769.104
1794	0.104761	675.298				1794	0.132632	856.074				1794	0.119818	791.641
1795	0.110267	709.866				1795	0.132369	855.165				1795	0.119256	736.976
1796	0.106873	694.819				1796	0.138317	852.358				1796	0.119181	742.562
1797	0.112246	630.448				1797	0.134991	835.063				1797	0.11968	738.983
1798	0.125381	748.295				1798	0.138617	943.639				1798	0.119238	781.875
1799	0.125081	813.55				1799	0.137552	885.48				1799	0.117712	765.86
1800	0.1251	781.951				1800	0.137146	941.733				1800	0.116173	738.624
1801	0.121	801.682				1801	0.136653	914.855				1801	0.116467	778.197
1802	0.124349	826.15				1802	0.137088	924.812				1802	0.119425	774.589
1803	0.125018	791.635				1803	0.137424	847.251				1803	0.119176	770.76
1804	0.123874	766.869				1804	0.13825	940.457				1804	0.114633	751.153
1805	0.123827	818.812				1805	0.139317	927.666				1805	0.113236	748.595
1806	0.125161	823.244				1806	0.1391	871.395				1806	0.117277	748.373
1807	0.120432	745.72				1807	0.137948	936.388				1807	0.11884	738.196
1808	0.124677	793.41				1808	0.12826	880.782				1808	0.115668	789.183
1809	0.125181	832.216				1809	0.131442	822.611				1809	0.119066	747.619
1810	0.125248	787.005				1810	0.130425	871.042				1810	0.118978	761.654
1811	0.126063	859.889				1811	0.138062	835.106				1811	0.118579	800.294
1812	0.123177	823.054				1812	0.136926	921.875				1812	0.115775	754.504
1813	0.118896	809.07				1813	0.135302	915.096				1813	0.117025	701.896
1814	0.118741	823.264				1814	0.13192	872.421				1814	0.114877	742.572
1815	0.120083	754.857				1815	0.13056	847.615				1815	0.111359	771.326
1816	0.120783	787.018				1816	0.127534	841.198				1816	0.113066	703.625
1817	0.116986	757.775				1817	0.131988	796.017				1817	0.115637	689.851
1818	0.125078	805.844				1818	0.133885	849.507				1818	0.118432	751.521
1819	0.123284	779.119				1819	0.135027	845.925				1819	0.118586	794.24
1820	0.124602	805.317				1820	0.14128	913.627				1820	0.118111	739.663
1821	0.12388	795.101				1821	0.138983	921.87				1821	0.118916	756.919
1822	0.122394	830.855				1822	0.13887	835.485				1822	0.116559	769.583
1823	0.123402	802.551				1823	0.137736	915.689				1823	0.116882	744.801
1824	0.124596	760.39				1824	0.140524	932.132				1824	0.109585	765.792
1825	0.124955	823.202				1825	0.138992	894.626				1825	0.116167	723.246
1826	0.123606	791.245				1826	0.132435	920.596				1826	0.118687	730.494
1827	0.125512	799.227				1827	0.133698	868.451				1827	0.118366	725.32
1828	0.124368	814.791				1828	0.128812	845.158				1828	0.114491	765.073
1829	0.127046	818.272				1829	0.138103	860.42				1829	0.113848	701.959
1830	0.126584	803.496				1830	0.138373	905.84				1830	0.117797	721.294
1831	0.125128	830.22				1831	0.140388	872.977				1831	0.116945	714.318
1832	0.126226	838.547				1832	0.141091	955.657				1832	0.118821	753.298
1833	0.124719	809.823				1833	0.139997	891.502				1833	0.118461	760.081
1834	0.122379	821.108				1834	0.1398	922.525				1834	0.118168	740.68
1835	0.125678	817.203				1835	0.134311	919.274				1835	0.118786	795.237
1836	0.124929	822.499				1836	0.136321	868.411				1836	0.116488	766.014
1837	0.125379	800.617				1837	0.137757	831.851				1837	0.11569	747.132
1838	0.125487	852.475				1838	0.138128	902.808				1838	0.117874	805.656
1839	0.125328	768.554				1839	0.137399	921.619				1839	0.116091	780.955
1840	0.120625	776.06				1840	0.138759	882.594				1840	0.116918	770.969
1841	0.125543	800.318				1841	0.137789	887.758				1841	0.117181	788.179
1842	0.124984	850.937				1842	0.136891	887.757				1842	0.118938	776.777
1843	0.124286	812.583				1843	0.137031	889.046				1843	0.118882	750.868
1844	0.12468	852.484				1844	0.13853	876.155				1844	0.117305	800.781
1845	0.124019	795.346				1845	0.133908	878.096				1845	0.118636	737.389
1846	0.12512	817.78				1846	0.133842	843.563				1846	0.116338	723.853
1847	0.123875	792.754				1847	0.133474	849.513				1847	0.116028	768.49
1848	0.121796	792.956				1848	0.136593	826.348				1848	0.118896	731.707
1849	0.124856	811.127				1849	0.136559	833.531				1849	0.117458	743.451
1850	0.123593	808.492				1850	0.128816	888.856				1850	0.118416	764.211
1851	0.122341	805.623				1851	0.126319	801.32				1851	0.118776	763.898
1852	0.119703	728.666				1852	0.129875	823.539				1852	0.118245	742.091
1853	0.119749	764.365				1853	0.13351	833.255				1853	0.116876	718.834
1854	0.120322	774.316				1854	0.13283	850.371				1854	0.11325	747.408
1855	0.123818	794.311				1855	0.135043	830.246				1855	0.118734	731.956
1856	0.122064	804.404				1856	0.133064	872.713				1856	0.117829	785.128
1857	0.125126	785.201				1857	0.135801	873.039				1857	0.118258	738.256
1858	0.125642	853.468				1858	0.13246	877.647				1858	0.116189	747.809
1859	0.125024	781.889				1859	0.133862	875.054				1859	0.114939	765.569
1860	0.124332	789.185				1860	0.136008	949.961				1860	0.114373	687.489
1861	0.121517	797.241				1861	0.137064	893.423				1861	0.11129	722.479
1862	0.123649	785.199				1862	0.138966	835.679				1862	0.107146	719.015
1863	0.124355	770.872				1863	0.137733	886.727				1863	0.110685	735.7
1864	0.124386	826.802				1864	0.134867	904.845				1864	0.120416	716.592
1865	0.125314	783.182				1865	0.136612	856.679				1865	0.117791	820.591
1866	0.125294	845.265				1866	0.135726	907.791				1866	0.118688	722.546
1867	0.1251	846.904				1867	0.136157	882.216				1867	0.119289	749.245
1868	0.124064	806.025				1868	0.134603	900.572				1868	0.118595	823.683
1869	0.122676	778.405				1869	0.130717	853.462				1869	0.116273	753.793
1870	0.12428	791.472				1870	0.123407	804.169				1870	0.113268	735.386
1871	0.124011	823.895				1871	0.124405	800.436				1871	0.116767	764.083
1872	0.126243	787.355				1872	0.126915	788.581				1872	0.118136	753.369
1873	0.12565	819.169				1873	0.135699	920.564				1873	0.119434	792.659
1874	0.126495	816.365				1874	0.139903	954.155				1874	0.117247	717.908
1875	0.127771	866.648				1875	0.13715	868.718				1875	0.117957	735.47
1876	0.125589	849.283				1876	0.135248	864.711				1876	0.117205	797.893
1877	0.126593	832.568				1877	0.133999	936.483				1877	0.115435	711.161
1878	0.129206	845.464				1878	0.134426	877.138				1878	0.117424	783.323
1879	0.123237	811.219				1879	0.136807	913.78				1879	0.118179	756.288
1880	0.119153	770.31				1880	0.139599	873.527				1880	0.116616	751.935
1881	0.122705	765.714				1881	0.140251	872.895				1881	0.117741	758.121
1882	0.118937	752.88				1882	0.139566	935.18				1882	0.11784	768.376
1883	0.124632	754.116				1883	0.13349	902.083				1883	0.118582	757.595
1884	0.12281	808.84				1884	0.137027	848.435				1884	0.114176	724.999
1885	0.123071	773.194				1885	0.138893	899.607				1885	0.116601	758.027
1886	0.122848	817.85				1886	0.138634	878.009				1886	0.117598	748.742
1887	0.121451	776.655				1887	0.139784	863.296				1887	0.119066	766.133
1888	0.122554	754.568				1888	0.136099	920.343				1888	0.119767	808.081
1889	0.124355	803.35				1889	0.135224	873.512				1889	0.118007	740.167
1890	0.123779	801.23				1890	0.13259	855.324				1890	0.116249	771.156
1891	0.124863	814.939				1891	0.129924	857.681				1891	0.119986	803.252
1892	0.125007	779.359				1892	0.130518	822.165				1892	0.119001	816.186
1893	0.123129	844.749				1893	0.134396	864.724				1893	0.121673	758.693
1894	0.125226	788.279				1894	0.133266	848.143				1894	0.121462	786.903
1895	0.124534	801.632				1895	0.130675	845.299				1895	0.120836	810.782
1896	0.125219	779.5				1896	0.130847	880.31				1896	0.121313	737.953
1897	0.122673	805.834				1897	0.130444	841.557				1897	0.119883	760.978
1898	0.116641	777.811				1898	0.132251	833.546				1898	0.121057	803.414
1899	0.115969	718.052				1899	0.131769	873.738				1899	0.120681	787.272
1900	0.125465	798.294				1900	0.13274	884.286				1900	0.121553	739.699
1901	0.125283	804.124				1901	0.130947	856.172				1901	0.118291	763.839
1902	0.125391	801.509				1902	0.132213	825.038				1902	0.120065	827.48
1903	0.125361	853.083				1903	0.135753	861.791				1903	0.120099	740.336
1904	0.125202	835.806				1904	0.133626	877.563				1904	0.120914	801.411
1905	0.124997	806.239				1905	0.133143	841.053				1905	0.118763	820.495
1906	0.124124	802.985				1906	0.132305	879.779				1906	0.119952	761.254
1907	0.119671	776.008				1907	0.133484	824.779				1907	0.119555	767.86
1908	0.119905	747.422				1908	0.131908	841.661				1908	0.120673	764.709
1909	0.121714	797.212				1909	0.130581	821.814				1909	0.120426	777.558
1910	0.120442	766.052				1910	0.134206	895.843				1910	0.121099	776.805
1911	0.124959	780.413				1911	0.138616	872.876				1911	0.120696	754.627
1912	0.126393	802.918				1912	0.14008	890.682				1912	0.121028	770.977
1913	0.126601	821.256				1913	0.137315	906.874				1913	0.122085	754.599
1914	0.126041	801.582				1914	0.134969	911.527				1914	0.115449	780.404
1915	0.126024	796.811				1915	0.136845	928.361				1915	0.12168	785.443
1916	0.126776	808.594				1916	0.140066	886.05				1916	0.119943	786.237
1917	0.123151	829.356				1917	0.140097	894.672				1917	0.118506	814.307
1918	0.126772	775.956				1918	0.141549	962.404				1918	0.118776	744.532
1919	0.123491	787.656				1919	0.137475	903.7				1919	0.120595	752.171
1920	0.127155	801.082				1920	0.142969	888.541				1920	0.120743	772.495
1921	0.126969	835.259				1921	0.141193	899.83				1921	0.122021	762.121
1922	0.125858	808.878				1922	0.144225	931.524				1922	0.121852	771.991
1923	0.122535	797.092				1923	0.145183	982.224				1923	0.119331	760.986
1924	0.122868	820.624				1924	0.142506	982.36				1924	0.122883	774.456
1925	0.125357	756.842				1925	0.142591	896.375				1925	0.123661	805.497
1926	0.124332	762.637				1926	0.142093	968.082				1926	0.12413	798.066
1927	0.124385	851.424				1927	0.140839	887.215				1927	0.123584	836.208
1928	0.125166	823.134				1928	0.147502	898.942				1928	0.117899	765.099
1929	0.123482	784.404				1929	0.140233	956.74				1929	0.124216	770.865
1930	0.124277	832.766				1930	0.140425	908.125				1930	0.125462	814.952
1931	0.123047	833.819				1931	0.140694	898.187				1931	0.125277	802.27
1932	0.12334	765.68				1932	0.146663	975.317				1932	0.124887	830.881
1933	0.122845	837.965				1933	0.147727	978.007				1933	0.122798	777.542
1934	0.125197	804.414				1934	0.150127	967.774				1934	0.126339	793.492
1935	0.124913	770.372				1935	0.150058	963.872				1935	0.124905	781.349
1936	0.125152	772.287				1936	0.150515	981.863				1936	0.121198	767.257
1937	0.124212	792.342				1937	0.149535	952.073				1937	0.126536	831.721
1938	0.125241	786.948				1938	0.147658	963.871				1938	0.126222	842.304
1939	0.12487	781.754				1939	0.144998	916.545				1939	0.122346	834.99
1940	0.124094	863.012				1940	0.150812	963.923				1940	0.117221	760.677
1941	0.123516	778.049				1941	0.148933	971.417				1941	0.112583	770.323
1942	0.124232	770.099				1942	0.148364	967.242				1942	0.114325	743.706
1943	0.121723	793.911				1943	0.145466	956.389				1943	0.112878	721.066
1944	0.124057	839.939				1944	0.14204	919.391				1944	0.117391	721.972
1945	0.124953	791.47				1945	0.139244	931.109				1945	0.118224	743.036
1946	0.124453	821.348				1946	0.137715	863.21				1946	0.12135	780.744
1947	0.124903	799.029				1947	0.141028	886.398				1947	0.126879	775.802
1948	0.124758	784.976				1948	0.141865	911.48				1948	0.125766	823.399
1949	0.123281	798.193				1949	0.136387	896.523				1949	0.124754	847.662
1950	0.125214	861.198				1950	0.137508	933.516				1950	0.123581	811.61
1951	0.124363	755.655				1951	0.134887	922.184				1951	0.125126	826.567
1952	0.124895	739.329				1952	0.133347	851.546				1952	0.124264	839.814
1953	0.124833	814.641				1953	0.127527	811.443				1953	0.123784	767.144
1954	0.124943	803.881				1954	0.125299	819.91				1954	0.123579	815.16
1955	0.123184	771.244				1955	0.127613	812.387				1955	0.121796	760.213
1956	0.120559	784.194				1956	0.123668	758.456				1956	0.121208	775.572
1957	0.123785	772.07				1957	0.126253	774.73				1957	0.121029	734.645
1958	0.123186	817.763				1958	0.129203	826.126				1958	0.12297	835.109
1959	0.1241	748.068				1959	0.12692	805.97				1959	0.120399	810.371
1960	0.12477	847.787				1960	0.126109	797.603				1960	0.123376	774.85
1961	0.125573	813.23				1961	0.127846	832.594				1961	0.122431	836.98
1962	0.124915	804.024				1962	0.125683	812.717				1962	0.122684	754.573
1963	0.123368	816.245				1963	0.126715	797.265				1963	0.122609	779.841
1964	0.125177	818.977				1964	0.125734	803.752				1964	0.122642	780.973
1965	0.125489	773.775				1965	0.129578	854.58				1965	0.123049	762.186
1966	0.122623	807.818				1966	0.129512	883.679				1966	0.12217	799.49
1967	0.117453	811.279				1967	0.128743	826.02				1967	0.123352	835.35
1968	0.11459	735.101				1968	0.126346	839.382				1968	0.123582	797.059
1969	0.119198	781.305				1969	0.121595	811.988				1969	0.120785	755.829
1970	0.124178	784.597				1970	0.129352	776.146				1970	0.121108	766.137
1971	0.123813	797.488				1971	0.12855	871.478				1971	0.117738	760.77
1972	0.124744	767.831				1972	0.124125	805.722				1972	0.12234	736.247
1973	0.123906	845.912				1973	0.122683	777.036				1973	0.121223	774.819
1974	0.122961	751.919				1974	0.126031	821.42				1974	0.119461	833.823
1975	0.120294	754.42				1975	0.128111	803.226				1975	0.117373	709.607
1976	0.121394	827.159				1976	0.126154	817.733				1976	0.116953	787.724
1977	0.123037	749.513				1977	0.125705	825.576				1977	0.11973	764.545
1978	0.125292	782.88				1978	0.128955	784.239				1978	0.120065	782.659
1979	0.124884	789.103				1979	0.128917	832				1979	0.12053	828.301
1980	0.12475	830.6				1980	0.128349	836.19				1980	0.120772	763.354
1981	0.124603	829.744				1981	0.128744	854.61				1981	0.119404	762.679
1982	0.123659	748.072				1982	0.126679	854.857				1982	0.113088	790.044
1983	0.121846	818.134				1983	0.128951	825.695				1983	0.121017	757.32
1984	0.123477	768.804				1984	0.128621	873.908				1984	0.118458	760.149
1985	0.123643	780.316				1985	0.129641	778.487				1985	0.119771	734.136
1986	0.123586	796.35				1986	0.129842	806.215				1986	0.121434	793.805
1987	0.123369	812.711				1987	0.129669	837.754				1987	0.119547	780.898
1988	0.123769	788.436				1988	0.12983	849.85				1988	0.120246	718.884
1989	0.124137	790.244				1989	0.128671	830.279				1989	0.122058	753.837
1990	0.122931	824.594				1990	0.12723	846.895				1990	0.118965	792.366
1991	0.120719	798.055				1991	0.122972	851.415				1991	0.117143	738.377
1992	0.121647	756.334				1992	0.114925	721.267				1992	0.117084	789.996
1993	0.121889	817.098				1993	0.115986	719.441				1993	0.11464	800.784
1994	0.118449	764.19				1994	0.112637	743.831				1994	0.114003	752.939
1995	0.120713	793.022				1995	0.116258	762.272				1995	0.118327	768.101
1996	0.119862	820.266				1996	0.112543	763.77				1996	0.120467	780.245
1997	0.117384	756.113				1997	0.111647	696.355				1997	0.1219	820.223
1998	0.12193	777.059				1998	0.120659	724.413				1998	0.122506	785.748
[truncated: 2 more rows]

## Sheet: top 5%
black						cyan						gray
cycle #	average selected fp	average selected P(T)				cycle #	average selected fp	average selected P(T)				cycle #	average selected fp	average selected P(T)
1	0.129534	810.223				1	0.129588	809.836				1	0.129691	811.07
2	0.128644	831.62				2	0.128667	808.452				2	0.127329	808.973
3	0.128677	805.005				3	0.12821	785.731				3	0.126203	770.165
4	0.128756	800.358				4	0.129005	795.028				4	0.12514	765.131
5	0.127137	774.936				5	0.128323	800.273				5	0.127147	805.453
6	0.127102	840.391				6	0.128783	781.916				6	0.129435	834.527
7	0.126546	809.92				7	0.12916	832.562				7	0.127893	803.022
8	0.126818	798.621				8	0.127633	798.042				8	0.128388	779.201
9	0.126015	814.757				9	0.126521	810.834				9	0.128978	819.871
10	0.125995	760.576				10	0.126195	823.104				10	0.127129	780.604
11	0.126722	808.392				11	0.124505	793.375				11	0.126587	771.956
12	0.128338	798.287				12	0.12491	857.767				12	0.124625	771.327
13	0.128445	849.499				13	0.125796	819.556				13	0.127225	759.607
14	0.129434	815.374				14	0.12828	769.603				14	0.129204	851.948
15	0.127814	801.165				15	0.128028	775.969				15	0.128279	819.68
16	0.128038	811.813				16	0.127825	832.993				16	0.126422	781.671
17	0.128948	852.1				17	0.124969	780.566				17	0.124244	783.601
18	0.128315	799.763				18	0.122633	787.033				18	0.129677	792.774
19	0.129195	780.766				19	0.125878	752.426				19	0.128834	798.791
20	0.128654	826.423				20	0.127272	770.296				20	0.12806	805.006
21	0.128907	843.628				21	0.126842	815.559				21	0.129415	778.867
22	0.129469	792.788				22	0.124246	756.808				22	0.127733	846.989
23	0.128978	841.27				23	0.128714	804.242				23	0.126614	780.566
24	0.128301	803.857				24	0.128612	846.33				24	0.127532	761.469
25	0.125467	782.695				25	0.129322	782.608				25	0.127635	856.437
26	0.126523	792.077				26	0.127537	794.824				26	0.128663	807.011
27	0.126427	770.754				27	0.128684	787.064				27	0.128446	812.109
28	0.126486	838.406				28	0.127044	797.221				28	0.127716	799.238
29	0.126151	806.398				29	0.127754	769.239				29	0.126953	795.009
30	0.126022	795.26				30	0.129425	770.285				30	0.128275	836.116
31	0.123238	817.086				31	0.129218	800.572				31	0.127727	789.942
32	0.123868	795.693				32	0.126279	817.08				32	0.126212	784.002
33	0.123967	778.927				33	0.12887	762.121				33	0.127208	844.472
34	0.125521	716.681				34	0.127983	800.15				34	0.124567	789.05
35	0.124371	822.069				35	0.127609	805.297				35	0.125836	775.273
36	0.123246	771.997				36	0.128994	816.891				36	0.125912	771.596
37	0.12406	766.712				37	0.127549	810.297				37	0.125407	825.706
38	0.124514	745.74				38	0.128661	776.284				38	0.129134	829.353
39	0.12186	785.217				39	0.124258	822.919				39	0.129158	785.993
40	0.125431	791.507				40	0.123482	785.343				40	0.127981	781.79
41	0.121961	764.401				41	0.127488	776.033				41	0.12902	850.956
42	0.123202	762.676				42	0.126765	807.333				42	0.128625	804.812
43	0.124572	767.15				43	0.126454	781.217				43	0.12845	781.722
44	0.125271	746.209				44	0.126869	800.351				44	0.128507	763.482
45	0.124877	783.649				45	0.128032	789.367				45	0.127267	831.781
46	0.122869	794.125				46	0.12837	809.949				46	0.125984	796.799
47	0.121697	753.64				47	0.126603	825.855				47	0.127846	794.24
48	0.124534	751.582				48	0.128318	795.561				48	0.127348	811.984
49	0.123484	784.346				49	0.128224	817.147				49	0.125212	819.078
50	0.120949	750.909				50	0.126987	831.459				50	0.126318	809.559
51	0.117487	744.635				51	0.127078	795.818				51	0.128367	771.386
52	0.120624	761.614				52	0.127754	773.089				52	0.128353	794.495
53	0.120371	737.986				53	0.12587	782.122				53	0.128297	819.598
54	0.118205	737.928				54	0.124805	787.958				54	0.126914	813.756
55	0.122243	796.114				55	0.121947	785.584				55	0.129085	811.49
56	0.121591	749.414				56	0.126629	779.304				56	0.128798	818.589
57	0.121154	765.265				57	0.126612	813.532				57	0.127173	802.059
58	0.121864	738.504				58	0.126394	811.707				58	0.12706	801.168
59	0.120746	780.922				59	0.125885	803.568				59	0.128657	766.525
60	0.120629	789.385				60	0.125196	796.551				60	0.128387	805.923
61	0.119146	762.165				61	0.128141	802.801				61	0.127861	797.988
62	0.12087	764.855				62	0.128266	779.592				62	0.125343	794.154
63	0.12242	772.645				63	0.128408	777.635				63	0.125823	780.391
64	0.123236	775.537				64	0.128618	814.213				64	0.123888	818.26
65	0.123107	753.27				65	0.12739	840.8				65	0.124988	821.309
66	0.12292	762.842				66	0.1267	815.122				66	0.124494	770.485
67	0.123625	775.783				67	0.128319	794.859				67	0.124416	825.389
68	0.125278	762.13				68	0.127612	784.872				68	0.122203	735.838
69	0.123169	773.652				69	0.127963	821.617				69	0.12207	749.876
70	0.121378	774.386				70	0.126616	807.266				70	0.122963	750.587
71	0.11999	737.237				71	0.125144	751.591				71	0.122775	784.49
72	0.121512	758.966				72	0.12622	803.386				72	0.120348	768.107
73	0.120351	801.375				73	0.127305	818.937				73	0.119147	735.69
74	0.118206	769.174				74	0.127959	848.922				74	0.119191	743.092
75	0.115469	739.71				75	0.128818	788.94				75	0.119403	757.922
76	0.115732	740.254				76	0.127094	799.238				76	0.123649	754.886
77	0.122305	744.378				77	0.128011	788.026				77	0.121704	773.273
78	0.122447	785.229				78	0.128807	791.078				78	0.121735	743.524
79	0.123875	773.48				79	0.123696	813.462				79	0.124857	817.173
80	0.12447	778.447				80	0.12816	822.107				80	0.123172	785.717
81	0.123087	778.407				81	0.127841	806.782				81	0.125345	770.39
82	0.122821	794.348				82	0.127528	777.925				82	0.128281	826.896
83	0.121252	764.69				83	0.128354	819.148				83	0.12468	805.144
84	0.122069	748.155				84	0.128736	816.692				84	0.126785	792.14
85	0.122178	782.769				85	0.128487	798.55				85	0.127693	788.238
86	0.122664	797.923				86	0.127456	772.445				86	0.126589	811.5
87	0.124498	759.716				87	0.12713	809.19				87	0.126745	792.668
88	0.123695	802.174				88	0.126867	802.312				88	0.128202	796.323
89	0.124595	814.693				89	0.124942	788.998				89	0.125971	764.1
90	0.122896	761.534				90	0.126785	760.23				90	0.12818	815.296
91	0.122918	738.756				91	0.12761	780.867				91	0.127234	808.145
92	0.120871	749.968				92	0.12934	815.49				92	0.125925	792.639
93	0.123429	761.378				93	0.129213	822.057				93	0.126582	836.57
94	0.121541	758.653				94	0.128576	809.704				94	0.124829	784.151
95	0.123373	785.193				95	0.126545	813.394				95	0.124745	787.36
96	0.123475	764.918				96	0.12695	795.232				96	0.12446	797.25
97	0.122015	790.854				97	0.127658	742.173				97	0.12867	813.351
98	0.120222	816.604				98	0.1274	812.815				98	0.126574	822.926
99	0.121493	795.093				99	0.127817	829.406				99	0.128933	806.964
100	0.12145	760.587				100	0.125391	770.16				100	0.127968	794.526
101	0.121455	773.451				101	0.127858	779.392				101	0.128769	797.679
102	0.11976	773.471				102	0.127316	841.22				102	0.128243	819.214
103	0.121958	758.039				103	0.127428	814.941				103	0.128509	799.899
104	0.120698	768.884				104	0.128845	803.027				104	0.128192	805.812
105	0.116802	728.83				105	0.128584	813.704				105	0.127734	783.833
106	0.119793	717.36				106	0.129669	806.3				106	0.128271	831.218
107	0.119177	738.902				107	0.128708	796.637				107	0.12702	828.127
108	0.119947	767.853				108	0.128703	832.463				108	0.128847	845.697
109	0.121868	735.735				109	0.128648	829.308				109	0.129357	822.893
110	0.122612	757.078				110	0.129985	810.298				110	0.129428	787.107
111	0.122319	736.957				111	0.130053	787.149				111	0.128584	807.728
112	0.120855	790.083				112	0.129256	805.323				112	0.128363	812.506
113	0.118209	717.144				113	0.128105	802.42				113	0.126455	798.064
114	0.119165	731.64				114	0.127525	784.21				114	0.129056	758.843
115	0.122518	738.538				115	0.127063	790.92				115	0.127145	819.084
116	0.12123	777.744				116	0.127329	825.39				116	0.12734	820.524
117	0.120105	741.128				117	0.126428	785.081				117	0.127698	789.055
118	0.118572	722.602				118	0.125024	772.27				118	0.124645	785.605
119	0.12057	709.752				119	0.128055	824.397				119	0.126588	820.005
120	0.121871	765.87				120	0.128149	779.707				120	0.127537	781.449
121	0.12163	801.702				121	0.127493	805.38				121	0.128507	802.994
122	0.121906	721.239				122	0.129305	803.963				122	0.128147	758.941
123	0.119172	747.698				123	0.128579	850.479				123	0.127583	848.08
124	0.119053	741.685				124	0.125864	789.73				124	0.126432	789.671
125	0.121727	741.756				125	0.127772	782.082				125	0.127622	786.807
126	0.123357	752.401				126	0.127784	825.508				126	0.124768	812.298
127	0.122655	759.589				127	0.12819	807.607				127	0.127231	827.957
128	0.124327	750.408				128	0.127992	801.28				128	0.12641	811.96
129	0.125222	808.364				129	0.128186	756.034				129	0.121763	814.14
130	0.123216	739.798				130	0.125712	810.684				130	0.120605	746.65
131	0.124453	773.01				131	0.127559	802.028				131	0.120793	745.892
132	0.123777	816.625				132	0.128321	810.423				132	0.126439	739.111
133	0.124025	769.676				133	0.127416	802.553				133	0.127016	764.426
134	0.121934	754.538				134	0.128089	808.791				134	0.125695	784.665
135	0.124123	781.22				135	0.128887	838.954				135	0.124806	800.256
136	0.122687	768.243				136	0.126393	794.201				136	0.124616	781.827
137	0.123195	772.367				137	0.126352	774.948				137	0.125887	772.849
138	0.120646	775.448				138	0.12524	812.812				138	0.127205	813.591
139	0.122973	792.528				139	0.127758	819.371				139	0.127471	799.865
140	0.117596	776.232				140	0.127303	769.405				140	0.128447	797.152
141	0.123788	729.075				141	0.128721	831.304				141	0.128013	802.826
142	0.123968	739.729				142	0.129293	827.783				142	0.127954	817.975
143	0.123314	775.482				143	0.12987	781.842				143	0.12966	817.838
144	0.121682	775.421				144	0.128927	802.766				144	0.129818	841.012
145	0.121474	735.164				145	0.127441	858.218				145	0.126987	771.627
146	0.121731	742.228				146	0.126689	821.732				146	0.127581	822.951
147	0.12265	753.638				147	0.12748	778.637				147	0.128379	808.987
148	0.123266	796.177				148	0.12791	834.529				148	0.126612	796.586
149	0.123268	768.689				149	0.127435	803.261				149	0.127653	764.72
150	0.125591	753.622				150	0.125839	800.876				150	0.128013	819.689
151	0.124204	751.101				151	0.12737	787.433				151	0.128761	812.803
152	0.123131	792.238				152	0.128476	846.35				152	0.129055	797.775
153	0.120722	764.138				153	0.124687	788.994				153	0.128244	805.016
154	0.123603	753.392				154	0.124147	742.075				154	0.127614	845.033
155	0.120698	739.488				155	0.127715	776.73				155	0.125842	781.841
156	0.11718	780.733				156	0.126362	836.876				156	0.128657	778.679
157	0.122007	751.486				157	0.127809	806.027				157	0.129109	812.502
158	0.121918	756.964				158	0.128111	790.505				158	0.129245	808.92
159	0.122875	746.097				159	0.129582	822.314				159	0.128428	820.321
160	0.123247	808.51				160	0.129109	800.351				160	0.128697	799.113
161	0.123104	789.539				161	0.129439	822.796				161	0.126573	794.419
162	0.123078	776.904				162	0.128367	786.201				162	0.128684	813.997
163	0.122301	793.661				163	0.128879	814.218				163	0.127113	776.752
164	0.123519	792.458				164	0.129355	834.29				164	0.126857	799.449
165	0.122729	791.013				165	0.128666	796.914				165	0.12792	819.571
166	0.119692	765.933				166	0.125941	789.747				166	0.127477	802.506
167	0.120334	753.834				167	0.126875	800.069				167	0.128437	789.006
168	0.122072	769.314				168	0.128937	826.718				168	0.125862	810.717
169	0.120763	750.455				169	0.127989	796.006				169	0.125627	789.69
170	0.119608	733.489				170	0.128304	796.939				170	0.125787	754.127
171	0.123321	788.404				171	0.126945	818.223				171	0.12792	775.706
172	0.123025	767.24				172	0.127734	815.299				172	0.125477	821.054
173	0.122154	767.363				173	0.127703	795.351				173	0.128567	788.222
174	0.121571	786.565				174	0.126735	786.97				174	0.128625	777.113
175	0.119988	760.977				175	0.128243	826.312				175	0.128958	789.682
176	0.121405	771.279				176	0.129183	767.724				176	0.129886	829.162
177	0.121188	724.252				177	0.128779	784.532				177	0.128557	808.023
178	0.121363	759.386				178	0.128157	792.679				178	0.126608	800.082
179	0.120854	734.235				179	0.12853	780.259				179	0.128198	804.549
180	0.122127	753.736				180	0.125602	787.505				180	0.129216	840.534
181	0.12054	769.437				181	0.125036	792.815				181	0.127995	764.347
182	0.120373	754.472				182	0.123905	765.888				182	0.128976	802.086
183	0.122984	759.102				183	0.12483	756.922				183	0.127757	822.01
184	0.122114	742.934				184	0.12711	821.224				184	0.126381	785.393
185	0.11995	789.618				185	0.127488	802.62				185	0.127912	768.944
186	0.120143	753.841				186	0.127243	800.777				186	0.129076	790.861
187	0.12153	714.16				187	0.128507	805.454				187	0.123904	785.112
188	0.12242	735.673				188	0.127699	801.078				188	0.123734	809.492
189	0.120629	764.75				189	0.128764	771.359				189	0.125977	799.474
190	0.120815	769.877				190	0.128984	809.698				190	0.12736	806.913
191	0.122	737.962				191	0.12743	807.831				191	0.126356	787.721
192	0.119938	757.217				192	0.129079	807.501				192	0.124561	811.017
193	0.122709	775.722				193	0.12816	814.517				193	0.125197	778.663
194	0.121681	749.542				194	0.126839	775.07				194	0.127481	803.428
195	0.122332	775.19				195	0.126062	792.04				195	0.127127	792.487
196	0.121584	779.325				196	0.128663	800.338				196	0.12569	752.333
197	0.12235	777.16				197	0.127938	815.094				197	0.12826	747.456
198	0.121328	752.172				198	0.127172	776.778				198	0.125611	784.411
199	0.121653	748.922				199	0.128181	851.808				199	0.122779	764.332
200	0.119436	764.581				200	0.128011	842.855				200	0.124372	766.798
201	0.120916	808.197				201	0.128849	779.21				201	0.125672	785.792
202	0.120447	738.635				202	0.129037	815.719				202	0.129534	797.771
203	0.120284	777.275				203	0.129057	784.723				203	0.126806	834.347
204	0.120087	750.389				204	0.128921	790.451				204	0.127771	805.769
205	0.120447	742.709				205	0.128506	757.304				205	0.124839	783.116
206	0.116913	745.253				206	0.12733	863.068				206	0.126131	769.802
207	0.117056	741.975				207	0.128591	792.021				207	0.129012	807.492
208	0.12149	718.573				208	0.128629	778.047				208	0.127055	832.189
209	0.119865	779.944				209	0.128304	796.018				209	0.126425	750.402
210	0.121155	767.281				210	0.125301	799.692				210	0.127155	787.511
211	0.120987	790.793				211	0.128489	760.05				211	0.128648	828.72
212	0.122099	787.009				212	0.125649	782.367				212	0.129782	801.538
213	0.120225	787.514				213	0.127653	775.096				213	0.12901	838.786
214	0.121411	728.368				214	0.126743	804.962				214	0.12928	828.577
215	0.121509	808.843				215	0.127572	805.512				215	0.12945	795.613
216	0.121847	775.024				216	0.126473	760.077				216	0.129327	835.088
217	0.12261	760.075				217	0.126021	796.066				217	0.128661	783.087
218	0.12185	734.174				218	0.128263	829.959				218	0.129166	802.491
219	0.121911	761.823				219	0.128898	842.217				219	0.129123	827.8
220	0.12146	767.454				220	0.126629	778.083				220	0.129281	819.287
221	0.120756	718.463				221	0.12733	780.443				221	0.127961	828.825
222	0.121184	744.182				222	0.128415	814.569				222	0.128514	806.01
223	0.121526	786.675				223	0.126382	795.269				223	0.128726	797.438
224	0.119305	765.421				224	0.127546	784.83				224	0.124292	800.006
225	0.116549	746.648				225	0.128026	806.75				225	0.127052	751.48
226	0.120718	729.223				226	0.125144	831.997				226	0.125924	809.072
227	0.122305	790.435				227	0.12668	780.418				227	0.126013	791.765
228	0.120474	770.745				228	0.126179	782.594				228	0.128111	757.041
229	0.118739	730.202				229	0.127148	813.091				229	0.128952	779.851
230	0.120449	720.038				230	0.12838	829.597				230	0.128843	816.06
231	0.121949	734.458				231	0.127154	792.944				231	0.127096	784.622
232	0.122283	767.661				232	0.12748	803.708				232	0.124795	803.304
233	0.122431	786.756				233	0.126154	812.687				233	0.121646	745.923
234	0.121388	747.277				234	0.126662	778.984				234	0.122458	764.506
235	0.120857	776.057				235	0.126644	750.078				235	0.127125	781.027
236	0.122292	767.422				236	0.126001	811.491				236	0.128826	756.847
237	0.120969	774.144				237	0.124976	806.301				237	0.127542	774.565
238	0.122408	748.949				238	0.126237	769.312				238	0.129228	849.972
239	0.121425	787.223				239	0.123257	756.214				239	0.127529	823.055
240	0.119306	760.458				240	0.126249	749.192				240	0.129391	806.894
241	0.115997	712.565				241	0.125318	782.368				241	0.128671	821.026
242	0.120513	791.119				242	0.124987	761.262				242	0.127189	816.762
243	0.117927	749.4				243	0.125807	762.039				243	0.12765	762.687
244	0.119721	740.593				244	0.126655	853.821				244	0.124792	813.246
245	0.121245	715.339				245	0.126419	796.29				245	0.127259	760.012
246	0.122521	767.733				246	0.128715	762.634				246	0.128235	829.081
247	0.119184	761.886				247	0.128936	791.047				247	0.129068	812.203
248	0.119306	724.15				248	0.128587	798.658				248	0.129268	802.733
249	0.121037	722.053				249	0.128644	825.071				249	0.127916	846.969
250	0.121536	797.232				250	0.129289	824.176				250	0.126837	802.003
251	0.120189	774.913				251	0.129145	812.926				251	0.124648	795.776
252	0.120127	741.009				252	0.128639	809.445				252	0.124195	772.882
253	0.122547	776.635				253	0.12683	809.258				253	0.128701	854.927
254	0.122298	760.539				254	0.125551	768.337				254	0.128462	827.455
255	0.122086	777.494				255	0.127714	845.243				255	0.12746	777.353
256	0.122527	741.858				256	0.129782	819.69				256	0.125718	768.509
257	0.122335	796.545				257	0.128708	811.626				257	0.127802	831.95
258	0.120546	784.859				258	0.126629	825.579				258	0.126276	816.74
259	0.117838	726.356				259	0.127825	804.746				259	0.126137	789.326
260	0.118646	721.881				260	0.129821	814.841				260	0.126494	785.597
261	0.119521	750.275				261	0.131459	806.26				261	0.122877	836.212
262	0.12139	766.04				262	0.133054	829.87				262	0.124107	757.208
263	0.120866	759.93				263	0.131475	859.781				263	0.124707	753.46
264	0.119741	745.053				264	0.129955	797.177				264	0.124004	764.066
265	0.122113	783.895				265	0.13303	788.89				265	0.127971	778.089
266	0.122575	784.797				266	0.13004	796.631				266	0.128106	816.713
267	0.121905	755.365				267	0.132844	819.373				267	0.127208	795.529
268	0.120582	755.541				268	0.130963	831.728				268	0.124442	773.368
269	0.119592	770.503				269	0.131441	804.493				269	0.127955	766.787
270	0.120921	745.523				270	0.132852	816.198				270	0.128005	821.758
271	0.120998	727.608				271	0.132589	831.018				271	0.128599	780.194
272	0.118352	759.656				272	0.133822	824.218				272	0.129411	774.405
273	0.12056	710.832				273	0.133114	802.074				273	0.126172	794.192
274	0.122607	757.254				274	0.133189	807.939				274	0.125155	814.536
275	0.122351	785.553				275	0.130424	880.407				275	0.128852	775.93
276	0.122286	761.92				276	0.129654	803.629				276	0.129574	840.364
277	0.121828	769.516				277	0.129056	786.334				277	0.127958	827.017
278	0.121246	738.763				278	0.129962	793.725				278	0.1286	808.057
279	0.121755	714.086				279	0.13021	818.823				279	0.126189	799.172
280	0.123736	752.037				280	0.128435	836.503				280	0.126746	790.041
281	0.123597	809.715				281	0.129875	802.05				281	0.128976	826.399
282	0.123876	791.502				282	0.131375	830.823				282	0.128026	783.266
283	0.12297	769.317				283	0.128988	862.288				283	0.127784	797.054
284	0.119485	774.287				284	0.1321	825.519				284	0.127234	806.974
285	0.114956	722.751				285	0.129679	797.317				285	0.125995	799.64
286	0.118066	723.398				286	0.129034	859.475				286	0.124578	802.167
287	0.11648	759.652				287	0.131626	791.704				287	0.128116	772.937
288	0.114233	713.711				288	0.131003	813.579				288	0.125231	812.223
289	0.116212	721.358				289	0.132584	767.367				289	0.128908	773.887
290	0.118086	719.59				290	0.129831	835.138				290	0.128564	819.467
291	0.124673	759.055				291	0.131442	829.368				291	0.128583	806.521
292	0.124432	794.195				292	0.131743	823.665				292	0.126163	797.744
293	0.129974	785.808				293	0.131526	806.68				293	0.127675	763.067
294	0.130543	832.709				294	0.131725	840.374				294	0.12857	794.92
295	0.130428	792.761				295	0.130357	838.791				295	0.128419	830.073
296	0.129244	845.17				296	0.132561	859.833				296	0.129388	790.094
297	0.130952	808.364				297	0.132332	826.503				297	0.127769	818.247
298	0.130474	829.409				298	0.133364	830.229				298	0.128072	776.027
299	0.13153	864.013				299	0.131991	854.274				299	0.127365	854.779
300	0.13616	850.036				300	0.131755	800.417				300	0.129732	834.611
301	0.136843	880.683				301	0.133439	792.21				301	0.128559	777.508
302	0.134802	826.513				302	0.131763	824.413				302	0.127353	821.756
303	0.132963	855.206				303	0.127897	803.723				303	0.123176	819.369
304	0.132694	853.434				304	0.125669	770.235				304	0.122669	738.11
305	0.138933	853.382				305	0.130684	767.014				305	0.127555	766.029
306	0.139891	886.596				306	0.13203	778.006				306	0.130222	854.687
307	0.139071	926.753				307	0.130967	856.728				307	0.130076	820.695
308	0.137267	878.695				308	0.132877	827.962				308	0.129648	809.976
309	0.140434	841.875				309	0.131611	802.584				309	0.127405	774.173
310	0.135273	887.348				310	0.131818	848.694				310	0.123307	818.973
311	0.135658	876.974				311	0.131913	842.794				311	0.123468	751.508
312	0.137313	852.557				312	0.134072	832.453				312	0.128944	778.672
313	0.136391	812.33				313	0.133651	824.905				313	0.128246	834.673
314	0.142361	872.065				314	0.131794	860.226				314	0.128975	870.994
315	0.141885	896.013				315	0.135369	830.487				315	0.12853	799.958
316	0.141791	897.983				316	0.134201	845.33				316	0.129135	765.56
317	0.141173	871.346				317	0.13461	832.379				317	0.128599	823.855
318	0.14075	916.768				318	0.134912	861.078				318	0.128366	832.176
319	0.141567	908.476				319	0.133966	885.329				319	0.127384	762.097
320	0.141462	912.335				320	0.13356	830.056				320	0.127159	797.051
321	0.140092	893.916				321	0.133968	850.794				321	0.129416	803.736
322	0.141948	872.225				322	0.134084	850.738				322	0.127861	833.308
323	0.140795	907.197				323	0.134196	833.631				323	0.125147	766.756
324	0.141088	887.676				324	0.134045	815.628				324	0.124213	786.369
325	0.13937	935.679				325	0.131983	848.802				325	0.127581	811.711
326	0.140825	886.915				326	0.133983	833.733				326	0.127586	815.636
327	0.140533	871.384				327	0.133892	818.161				327	0.127594	773.417
328	0.142124	878.763				328	0.131643	843.051				328	0.126665	813.882
329	0.141723	904.654				329	0.131602	801.03				329	0.128381	815.069
330	0.143657	891.437				330	0.133349	851.578				330	0.124239	787.433
331	0.14384	916.862				331	0.133611	864.644				331	0.125701	749.245
332	0.141791	934.099				332	0.130073	812.539				332	0.128547	790.579
333	0.142465	897.415				333	0.131588	847.116				333	0.12863	839.895
334	0.143	876.764				334	0.132973	841.524				334	0.128505	776.417
335	0.1429	862.267				335	0.131915	832.749				335	0.129252	767.921
336	0.141106	949.726				336	0.131401	827.855				336	0.128802	802.47
337	0.13912	853.848				337	0.125292	835.742				337	0.127987	839.442
338	0.14147	857.014				338	0.129228	807.157				338	0.127123	788.414
339	0.143182	862.039				339	0.131278	800.945				339	0.128174	757.137
340	0.142639	905.437				340	0.129951	842.587				340	0.127507	857.661
341	0.144168	898.472				341	0.128206	857.745				341	0.127431	814.653
342	0.143912	882.315				342	0.131207	823.688				342	0.127877	798.693
343	0.142891	912.727				343	0.12926	814.271				343	0.127244	793.479
344	0.143363	906.451				344	0.127326	823.974				344	0.126916	823.99
345	0.141836	882.876				345	0.131381	834.372				345	0.129209	838.301
346	0.141711	891.726				346	0.130459	810.448				346	0.128736	793.913
347	0.143276	865.567				347	0.130962	832.041				347	0.128716	784.522
348	0.140466	921.025				348	0.129577	844.055				348	0.128414	829.299
349	0.139648	883.19				349	0.129405	866.747				349	0.126599	779.596
350	0.138995	850.695				350	0.130751	824.809				350	0.127653	763.86
351	0.14133	888.247				351	0.131279	826.884				351	0.125499	785.04
352	0.139324	912.067				352	0.132571	850.15				352	0.129309	806.985
353	0.140381	897.389				353	0.132705	829.338				353	0.129154	805.303
354	0.140849	864.781				354	0.131785	799.373				354	0.126724	800.276
355	0.140322	879.826				355	0.130147	837.561				355	0.127042	802.769
356	0.138627	904.672				356	0.131911	808.481				356	0.129567	813.758
357	0.142138	882.253				357	0.133839	868.355				357	0.130028	823.793
358	0.141866	898.027				358	0.133111	846.377				358	0.130694	797.206
359	0.142288	926.82				359	0.13291	848.377				359	0.12707	815.149
360	0.140936	899.954				360	0.130412	862.424				360	0.129178	812.374
361	0.143018	865.63				361	0.130143	808.233				361	0.127484	806.784
362	0.142461	916.081				362	0.131824	798.543				362	0.126591	777.334
363	0.141552	916.159				363	0.132474	847.516				363	0.129905	827.894
364	0.139341	828.286				364	0.131704	837				364	0.131326	824.315
365	0.141946	880.316				365	0.133635	798.793				365	0.130709	831.388
366	0.141823	962.311				366	0.13239	815.513				366	0.12912	794.865
367	0.142792	920.073				367	0.133234	881.374				367	0.129858	863.372
368	0.144524	873.042				368	0.131626	804.13				368	0.129547	804.798
369	0.142371	888.713				369	0.130107	783.515				369	0.130434	825.992
370	0.143102	914.405				370	0.134368	812.709				370	0.129759	866.552
371	0.139957	921.822				371	0.133617	898.829				371	0.130556	819.521
372	0.135829	844.647				372	0.130649	832.561				372	0.128607	799.102
373	0.140454	855.84				373	0.128501	834.543				373	0.126214	775.294
374	0.135296	879.952				374	0.123443	802.845				374	0.126973	843.519
375	0.142809	882.473				375	0.128631	769.364				375	0.127457	779.489
376	0.140725	911.823				376	0.132728	819.453				376	0.129208	799.762
377	0.139065	848.796				377	0.130761	818.929				377	0.126965	803.901
378	0.139858	886.934				378	0.133879	799.322				378	0.126131	788.083
379	0.139521	879.619				379	0.134861	870.52				379	0.125395	761.75
380	0.140326	903.477				380	0.134029	836.816				380	0.124705	778.955
381	0.13897	906.8				381	0.130873	805.531				381	0.122564	799.731
382	0.142806	901.006				382	0.135212	810.155				382	0.121487	759.66
383	0.143954	869.823				383	0.134475	867.48				383	0.118316	752.93
384	0.143441	923.403				384	0.133444	812.201				384	0.122531	700.21
385	0.141455	874.107				385	0.134084	850.402				385	0.118947	778.091
386	0.142235	930.388				386	0.133648	863.782				386	0.120759	743.564
387	0.143306	873.245				387	0.131126	869.635				387	0.120625	759.38
388	0.143047	890.252				388	0.128673	809.08				388	0.116197	736.912
389	0.141619	885.573				389	0.129968	801.46				389	0.117013	773.159
390	0.142871	916.764				390	0.131115	823.638				390	0.117356	723.37
391	0.140644	892.735				391	0.132327	845.762				391	0.123042	747.407
392	0.140127	898.808				392	0.133445	828.213				392	0.12395	777.816
393	0.143277	889.205				393	0.134046	849.592				393	0.12526	786.714
394	0.142658	924.29				394	0.134782	893.725				394	0.126378	789.14
395	0.142612	890.692				395	0.133765	844.183				395	0.125494	812.059
396	0.142521	882.606				396	0.133556	835.202				396	0.125933	812.103
397	0.138457	921.721				397	0.131647	858.371				397	0.12806	807.852
398	0.143603	882.758				398	0.130176	826.565				398	0.127123	824.474
399	0.143688	876.501				399	0.133752	833.591				399	0.126063	790.466
400	0.142619	918.648				400	0.13465	814.657				400	0.128499	783.051
401	0.143555	912.944				401	0.132914	860.45				401	0.128093	800.076
402	0.14129	898.529				402	0.131918	837.46				402	0.126703	792.68
403	0.141608	890.233				403	0.133202	831.657				403	0.128642	824.417
404	0.141696	889.59				404	0.133211	821.161				404	0.128611	783.168
405	0.140836	928.308				405	0.13481	850.036				405	0.127985	781.981
406	0.143471	871.046				406	0.134166	845.082				406	0.126508	777.688
407	0.143192	919.578				407	0.133281	816.839				407	0.129735	843.742
408	0.142381	894.583				408	0.133985	828.307				408	0.128532	836.787
409	0.141913	912.386				409	0.134	883.829				409	0.127818	806.756
410	0.136743	902.941				410	0.131239	839.681				410	0.128626	792.377
411	0.142663	860.84				411	0.132913	815.265				411	0.130267	864.321
412	0.139188	864.558				412	0.131969	843.769				412	0.130412	798.46
413	0.140782	885.703				413	0.133663	840.657				413	0.131957	797.546
414	0.143654	884.509				414	0.134731	834.601				414	0.130359	811.555
415	0.143793	878.991				415	0.132733	814.189				415	0.133949	810.037
416	0.140069	854.038				416	0.130412	835.387				416	0.134285	860.239
417	0.144083	944.157				417	0.131809	818.762				417	0.130335	809.687
418	0.143331	942.024				418	0.133044	790.331				418	0.133797	881.364
419	0.143873	900.79				419	0.132544	802.853				419	0.132485	878.751
420	0.142393	848.891				420	0.133017	859.747				420	0.135266	846.107
421	0.142163	934.687				421	0.131891	830.666				421	0.133103	866.014
422	0.140852	919.514				422	0.132942	834.858				422	0.134182	831.883
423	0.141532	880.62				423	0.132068	828.595				423	0.134008	830.96
424	0.142692	902.487				424	0.132808	846.838				424	0.132887	840.353
425	0.142041	911.64				425	0.131351	821.587				425	0.133033	839.578
426	0.143718	908.749				426	0.134531	840				426	0.135526	838.631
427	0.144475	923.226				427	0.134544	810.563				427	0.135143	866.575
428	0.142587	910.033				428	0.132654	886.179				428	0.138909	881.902
429	0.143842	894.6				429	0.132676	831.581				429	0.138827	869.767
430	0.141264	901.376				430	0.13402	789.54				430	0.136641	851.646
431	0.144573	964.569				431	0.132175	826.974				431	0.134689	840.818
432	0.143191	866.567				432	0.130964	855.782				432	0.134784	860.769
433	0.14269	902.494				433	0.13395	830.733				433	0.138583	865.982
434	0.142915	937.945				434	0.13396	808.99				434	0.14053	835.606
435	0.141174	906.873				435	0.134125	850.041				435	0.137315	881.402
436	0.140152	884.616				436	0.13041	865.263				436	0.138647	897.32
437	0.145379	896.417				437	0.131682	792.928				437	0.139215	865.079
438	0.142812	911.189				438	0.134803	858.987				438	0.139852	872.216
439	0.139192	864.602				439	0.134028	851.174				439	0.142171	900.247
440	0.145362	884.993				440	0.130997	818.025				440	0.142609	917.816
441	0.143465	912.223				441	0.13284	843.056				441	0.142253	894.465
442	0.142657	939.569				442	0.132325	805.11				442	0.137978	868.816
443	0.144521	913.044				443	0.134701	877.148				443	0.14025	881.602
444	0.145723	871.128				444	0.135143	859.126				444	0.138942	901.946
445	0.146634	871.832				445	0.133518	841.795				445	0.143147	902.239
446	0.14514	912.897				446	0.132841	876.885				446	0.143736	860.215
447	0.146462	954.051				447	0.133503	874.931				447	0.140035	922.852
448	0.147789	906.597				448	0.13345	839.954				448	0.139653	902.63
449	0.149019	927.315				449	0.134071	819.449				449	0.140911	890.528
450	0.149528	949.186				450	0.133048	860.851				450	0.141052	890.368
451	0.148455	934.536				451	0.134705	842.872				451	0.14266	907.689
452	0.150194	945.114				452	0.135665	847.227				452	0.140856	894.045
453	0.150793	902.822				453	0.134931	834.257				453	0.142306	884.683
454	0.150021	922.074				454	0.134944	842.324				454	0.144338	900.424
455	0.14885	954.102				455	0.133253	841.851				455	0.145755	936.711
456	0.1509	930.973				456	0.130411	843.137				456	0.145054	938.833
457	0.150803	944.822				457	0.127003	810.996				457	0.145735	885.838
458	0.150143	958.861				458	0.130109	818.33				458	0.144102	964.068
459	0.149689	956.657				459	0.134824	833.669				459	0.142813	950.114
460	0.148558	978.266				460	0.134313	845.049				460	0.144696	884.828
461	0.147325	949.522				461	0.132557	845.524				461	0.143327	920.492
462	0.147937	925.149				462	0.130869	855.481				462	0.143384	898.912
463	0.149957	918.077				463	0.133402	807.25				463	0.144037	893.838
464	0.149569	909.84				464	0.132616	810.089				464	0.145148	884.707
465	0.15195	935.545				465	0.129481	818.209				465	0.144939	923.165
466	0.15191	986.128				466	0.131178	778.777				466	0.142706	911.748
467	0.151488	980.273				467	0.133078	835.877				467	0.142514	899.405
468	0.148683	927.63				468	0.134191	853.038				468	0.14418	942.031
469	0.151658	933.915				469	0.134756	863.701				469	0.143881	935.742
470	0.147298	1016.48				470	0.13443	861.93				470	0.141783	900.152
471	0.147163	899.417				471	0.133633	833.287				471	0.14261	904.516
472	0.148595	952.445				472	0.133527	852.888				472	0.143288	886.687
473	0.151826	997.697				473	0.132119	882.155				473	0.14476	928.956
474	0.149775	947.37				474	0.13093	870.483				474	0.145619	905.356
475	0.150849	950.684				475	0.133353	802.846				475	0.145361	922.448
476	0.149329	994.66				476	0.135713	886.707				476	0.144309	953.783
477	0.152189	926.753				477	0.134606	869.796				477	0.145435	923.208
478	0.150182	921.658				478	0.132783	853.531				478	0.14621	894.399
479	0.146503	952.856				479	0.134099	854.563				479	0.145127	961.363
480	0.144068	893.427				480	0.13516	891.418				480	0.145592	910.372
481	0.150494	939.213				481	0.136467	864.72				481	0.142919	885.63
482	0.150484	944.65				482	0.134195	848.713				482	0.144344	880.25
483	0.150247	940.755				483	0.134374	858.65				483	0.145601	922.257
484	0.14477	943.198				484	0.139528	899.195				484	0.146237	916.398
485	0.149961	893.752				485	0.139245	875.164				485	0.144479	939.366
486	0.151184	954.587				486	0.138039	857.597				486	0.144431	878.394
487	0.153068	979.666				487	0.138554	892.2				487	0.142219	920.846
488	0.151876	996.878				488	0.139285	887.715				488	0.141976	893.371
489	0.152427	969.329				489	0.139435	838.687				489	0.141566	920.314
490	0.150858	975.848				490	0.137733	850.513				490	0.142823	882.505
491	0.150558	927.804				491	0.140826	910.594				491	0.14583	898.22
492	0.152433	996.733				492	0.139884	872.453				492	0.144879	864.997
493	0.151519	952.461				493	0.140166	882.913				493	0.14368	930.288
494	0.148384	944.618				494	0.13802	868.841				494	0.142883	907.324
495	0.152221	931.109				495	0.139848	885.265				495	0.144873	873.492
496	0.152804	1015.38				496	0.139266	899.632				496	0.145185	858.409
497	0.151514	983.747				497	0.141294	899.719				497	0.140486	938.119
498	0.149801	959.657				498	0.138686	910.72				498	0.137277	869.688
499	0.14803	964.26				499	0.138247	877.159				499	0.143362	894.772
500	0.14764	973.668				500	0.140291	889.515				500	0.142105	880.68
501	0.1461	892.587				501	0.139611	904.704				501	0.141644	876.669
502	0.147952	954.714				502	0.139359	897.676				502	0.144266	941.851
503	0.150898	956.82				503	0.13783	880.234				503	0.144513	891.034
504	0.150931	983.671				504	0.14247	891.641				504	0.145595	955.199
505	0.147982	936.418				505	0.140688	893.129				505	0.145392	923.218
506	0.147545	957.923				506	0.14141	850.282				506	0.146063	910.207
507	0.149613	896.515				507	0.136171	914.96				507	0.145759	928.769
508	0.150157	952.17				508	0.141602	872.845				508	0.147034	960.451
509	0.147438	935.253				509	0.142205	890.034				509	0.145204	915.586
510	0.14847	931.386				510	0.141059	877.315				510	0.14345	871.37
511	0.146177	967.845				511	0.143413	921.864				511	0.142202	948.937
512	0.149081	937.194				512	0.145061	906.469				512	0.14251	902.84
513	0.151723	928.862				513	0.144473	902.31				513	0.142278	903.983
514	0.15144	946.736				514	0.143516	920.494				514	0.143208	881.402
515	0.151588	1003.69				515	0.144045	900.973				515	0.144532	873.165
516	0.148264	931.567				516	0.14318	954.715				516	0.143385	894.324
517	0.15222	976.336				517	0.146432	903.18				517	0.143069	901.67
518	0.15178	961.468				518	0.144761	966.498				518	0.142751	896.903
519	0.152225	941.8				519	0.143755	905.592				519	0.14088	914.707
520	0.152009	938.133				520	0.14101	869.423				520	0.14112	875.254
521	0.150623	972.222				521	0.136912	866.601				521	0.138832	861.661
522	0.150855	928.476				522	0.145682	926.395				522	0.140663	895.417
523	0.147956	929.891				523	0.14388	901.042				523	0.142116	892.155
524	0.148682	981.137				524	0.141675	867.746				524	0.145127	915.491
525	0.152126	983.131				525	0.145128	867.184				525	0.144454	913.178
526	0.151789	965.32				526	0.144425	958.17				526	0.143654	900.407
527	0.150421	921.365				527	0.145512	889.602				527	0.143613	929.302
528	0.151301	954.522				528	0.144333	921.513				528	0.144232	876.653
529	0.150838	1002.87				529	0.146147	929.56				529	0.144584	896.814
530	0.151476	931.513				530	0.145235	939.328				530	0.144537	950.302
531	0.150142	991.197				531	0.146565	912.314				531	0.141644	912.856
532	0.152051	955.1				532	0.145611	910.834				532	0.143889	930.075
533	0.149385	961.077				533	0.142799	929.703				533	0.143682	911.724
534	0.149893	969.243				534	0.140285	894.128				534	0.141961	895.802
535	0.149387	948.521				535	0.145273	900.137				535	0.142133	873.029
536	0.150081	928.904				536	0.144389	909.309				536	0.141668	901.403
537	0.151883	959.792				537	0.144817	880.023				537	0.139048	907.979
538	0.151736	933.092				538	0.143684	920.162				538	0.140619	870.301
539	0.145752	937.335				539	0.144475	894.075				539	0.141778	896.139
540	0.15112	930.294				540	0.141718	893.1				540	0.140546	921.721
541	0.150226	940.584				541	0.146048	890.794				541	0.142202	912.34
542	0.148523	961.5				542	0.143215	894.177				542	0.142356	892.722
543	0.149572	947.26				543	0.141364	936.952				543	0.139796	901.091
544	0.148153	906.843				544	0.144907	922.053				544	0.140248	920.034
545	0.148829	956.36				545	0.140543	890.021				545	0.144254	917.377
546	0.151031	953.714				546	0.147756	912.446				546	0.144638	908.741
547	0.150804	927.2				547	0.146594	969.975				547	0.142912	964.163
548	0.149446	969.434				548	0.145861	928.724				548	0.140769	884.107
549	0.146804	920.938				549	0.140989	898.019				549	0.139938	877.682
550	0.151254	961.78				550	0.140069	899.058				550	0.143397	909.952
551	0.151874	962.024				551	0.146364	898.828				551	0.142155	930.56
552	0.150557	942.808				552	0.14628	937.737				552	0.140856	892.724
553	0.152702	1022.53				553	0.145278	919.997				553	0.13936	852.971
554	0.15094	972.847				554	0.145463	904.5				554	0.141247	890.056
555	0.149375	949.909				555	0.145187	885.259				555	0.139866	903.96
556	0.150126	944.798				556	0.144807	874.523				556	0.139507	888.089
557	0.15157	986.793				557	0.14579	922.6				557	0.139348	855.327
558	0.150676	951.771				558	0.1456	906.662				558	0.140575	897.631
559	0.152129	952.156				559	0.145329	925.706				559	0.140972	905.557
560	0.151702	959.165				560	0.143891	918.235				560	0.138841	850.087
561	0.150541	959.303				561	0.144832	906.727				561	0.139936	891.349
562	0.150599	928.419				562	0.14456	848.2				562	0.136426	909.134
563	0.150268	977.316				563	0.143636	916.226				563	0.141084	857.586
564	0.151758	963.04				564	0.145798	897.478				564	0.14122	855.283
565	0.151184	903.278				565	0.146601	914.724				565	0.138321	892.635
566	0.147706	915.423				566	0.145762	950.343				566	0.138694	900.564
567	0.151376	969.01				567	0.145651	892.416				567	0.13979	831.609
568	0.149976	994.268				568	0.145475	904.108				568	0.140005	862.682
569	0.151155	907.972				569	0.145508	903.003				569	0.139426	911.596
570	0.14869	954.101				570	0.144118	926.773				570	0.1406	900.447
571	0.14906	914.259				571	0.14525	935.628				571	0.13946	887.212
572	0.153575	930.272				572	0.145248	899.175				572	0.136501	847.948
573	0.151661	957.08				573	0.146666	907.935				573	0.136993	843.484
574	0.149411	947.514				574	0.144521	940.028				574	0.141739	898.667
575	0.149037	991.751				575	0.144132	898.505				575	0.139663	900.5
576	0.153932	1004.99				576	0.144324	879.692				576	0.141023	860.873
577	0.154452	962.262				577	0.140443	901.71				577	0.140853	881.168
578	0.151158	957.885				578	0.144153	908.296				578	0.142333	955.153
579	0.14834	962.134				579	0.14569	894.763				579	0.140183	882.787
580	0.150892	939.227				580	0.145814	906.969				580	0.144132	939.03
581	0.152551	944.511				581	0.1456	978.55				581	0.14324	904.611
582	0.151103	994.225				582	0.143792	922.201				582	0.144115	877.877
583	0.152252	991.385				583	0.141666	902.616				583	0.142804	854.813
584	0.151611	963.821				584	0.141666	913.166				584	0.141877	929.517
585	0.150066	967.803				585	0.145146	937.401				585	0.145072	894.579
586	0.1534	940.905				586	0.140991	943.452				586	0.145836	884.979
587	0.152186	955.687				587	0.142866	912.98				587	0.145755	930.372
588	0.149896	962.598				588	0.145919	929.48				588	0.145889	921.912
589	0.150802	965.786				589	0.145562	907.259				589	0.144252	937.594
590	0.149228	949.632				590	0.145186	922.81				590	0.144874	920.976
591	0.15079	925.193				591	0.142508	874.876				591	0.145396	881.695
592	0.150764	986.033				592	0.143718	940.175				592	0.14481	920.463
593	0.149678	951.99				593	0.143271	867.511				593	0.14422	944.358
594	0.151554	920.788				594	0.141943	903.522				594	0.144988	895.536
595	0.151247	970.638				595	0.139942	912.903				595	0.14365	905.012
596	0.146791	959.457				596	0.141776	917.097				596	0.138832	909.276
597	0.140436	905.368				597	0.142153	900.911				597	0.140922	832.604
598	0.144932	928.924				598	0.141742	892.624				598	0.146362	921.623
599	0.147863	929.98				599	0.144527	938.629				599	0.146169	955.91
600	0.149545	975.989				600	0.140825	899.813				600	0.143587	921.727
601	0.150465	951.03				601	0.143822	900.138				601	0.145245	857.879
602	0.150744	921.165				602	0.144076	902.318				602	0.143255	904.541
603	0.151769	923.893				603	0.144206	897.159				603	0.142122	927.634
604	0.15266	928.031				604	0.140794	889.86				604	0.143015	858.176
605	0.152755	970.624				605	0.140997	877.943				605	0.145777	886.314
606	0.151074	942.528				606	0.145447	884.89				606	0.143255	930.28
607	0.151122	962.423				607	0.14307	915.729				607	0.145944	926.89
608	0.152248	956.948				608	0.140444	902.096				608	0.147874	939.169
609	0.151514	976.053				609	0.143817	862.374				609	0.14769	943.83
610	0.149894	924.639				610	0.145238	904.132				610	0.146615	975.39
611	0.151794	927.304				611	0.14196	930.305				611	0.145701	929.689
612	0.15263	914.325				612	0.139889	859.129				612	0.146914	961.243
613	0.153044	974.969				613	0.142055	850.004				613	0.145656	901.321
614	0.153443	998.428				614	0.144369	886.703				614	0.146744	967.987
615	0.151236	973.076				615	0.143774	931.924				615	0.148713	951.688
616	0.152296	930.123				616	0.144435	926.965				616	0.146076	939.032
617	0.147696	969.655				617	0.144235	871.052				617	0.147465	964.277
618	0.148186	971.717				618	0.142416	909.282				618	0.146119	972.539
619	0.149873	922.516				619	0.144069	888.202				619	0.145477	858.552
620	0.153326	959.29				620	0.14267	930.037				620	0.14612	908.195
621	0.152991	1009.9				621	0.146104	927.136				621	0.142907	909.541
622	0.147889	959.144				622	0.145236	892.952				622	0.148109	950.875
623	0.152901	899.879				623	0.145971	934.58				623	0.152088	921.321
624	0.151984	958.492				624	0.144602	870.714				624	0.150425	992.114
625	0.150123	949.716				625	0.143227	892.258				625	0.150855	968.154
626	0.151723	909.339				626	0.143748	901.955				626	0.150465	988.597
627	0.14926	1011.82				627	0.145483	929.809				627	0.153222	935.01
628	0.150791	953.583				628	0.144445	923.181				628	0.152397	982.091
629	0.153089	941.799				629	0.142979	919.39				629	0.153071	949.697
630	0.152653	967.511				630	0.143308	860.87				630	0.152246	940.154
631	0.153508	985.015				631	0.142249	928.579				631	0.150828	927.822
632	0.153185	974.967				632	0.146414	902.849				632	0.151963	961.739
633	0.151694	931.279				633	0.145348	927.428				633	0.15049	963.63
634	0.15167	962.035				634	0.147333	858.681				634	0.153991	959.48
635	0.148283	974.414				635	0.146855	971.634				635	0.154824	979.146
636	0.149721	963.018				636	0.146061	975.412				636	0.151884	975.194
637	0.148964	970.934				637	0.148048	886.613				637	0.15393	943.462
638	0.154334	1002.45				638	0.14619	972.834				638	0.153544	976.78
639	0.153466	991.154				639	0.147949	933.354				639	0.153587	941.612
640	0.151953	967.212				640	0.145991	938.012				640	0.156132	989.575
641	0.155301	992.361				641	0.148349	953.563				641	0.156243	994.64
642	0.153401	981.671				642	0.146788	951.623				642	0.152202	976.129
643	0.152404	943.699				643	0.145412	938.03				643	0.153201	975.26
644	0.153125	960.171				644	0.146694	863.55				644	0.153741	964.67
645	0.151737	992.489				645	0.145601	944.64				645	0.152235	980.681
646	0.152022	1005.52				646	0.143937	895.325				646	0.156167	982.738
647	0.155069	976.829				647	0.143086	870.898				647	0.15421	988.712
648	0.153792	1037.1				648	0.14332	884.605				648	0.15591	990.128
649	0.152794	953.076				649	0.140263	884.398				649	0.155482	1021.41
650	0.15383	978.12				650	0.138198	816.575				650	0.156191	1031.63
651	0.154381	1023.71				651	0.145969	892.752				651	0.159132	991.53
652	0.15354	990.217				652	0.145762	924.445				652	0.157555	989.098
653	0.149891	915.344				653	0.147306	941.471				653	0.162365	1007.06
654	0.152288	929.118				654	0.146524	930.348				654	0.163065	1105.68
655	0.150955	1028.01				655	0.149377	926.993				655	0.165074	983.394
656	0.152806	980.462				656	0.150172	884.382				656	0.163695	997.468
657	0.152865	944.538				657	0.149509	934.068				657	0.166435	1040.34
658	0.150739	981.317				658	0.150776	977.305				658	0.169777	1017.35
659	0.14877	959.232				659	0.150646	934.338				659	0.170178	1078.08
660	0.150212	919.944				660	0.151698	960.191				660	0.173087	1035.08
661	0.153406	938.439				661	0.149723	951.796				661	0.174281	1092.61
662	0.152055	970.994				662	0.152117	973.432				662	0.172324	1108.29
663	0.15457	962.851				663	0.15077	919.393				663	0.167063	1111.79
664	0.15243	977.347				664	0.151535	983.088				664	0.170198	1016.78
665	0.153747	922.03				665	0.152138	945.35				665	0.168336	1078.35
666	0.154408	924.65				666	0.150224	944.416				666	0.169813	1094.84
667	0.151267	955.97				667	0.15163	939.21				667	0.168427	1090.52
668	0.152202	944.646				668	0.151432	952.339				668	0.167598	1026.08
669	0.152239	948.376				669	0.151841	975.62				669	0.166866	1056.43
670	0.152211	937.775				670	0.152429	948.191				670	0.163954	1059.3
671	0.150846	977.196				671	0.14919	949.037				671	0.164114	1022.64
672	0.154218	927.565				672	0.149766	997.175				672	0.165177	1027.48
673	0.154646	925.789				673	0.153002	996.908				673	0.163989	1024.18
674	0.154012	985.595				674	0.150402	949.202				674	0.164548	1116.12
675	0.151721	994.247				675	0.153286	944.342				675	0.16605	1067.78
676	0.153478	973.445				676	0.152614	954.019				676	0.170809	1059.27
677	0.152049	953.343				677	0.153743	964.124				677	0.168812	1076.98
678	0.148805	987.356				678	0.151613	921.712				678	0.172461	1121.41
679	0.151345	948.358				679	0.150726	962.518				679	0.171523	1103.03
680	0.153214	924.034				680	0.152993	986.906				680	0.173441	1048.82
681	0.151737	938.315				681	0.148416	972.346				681	0.17161	1101.24
682	0.15435	979.961				682	0.148718	880.897				682	0.173119	1103.95
683	0.153604	1008.82				683	0.157908	981.78				683	0.171317	1099.49
684	0.151974	933.651				684	0.158663	1026.25				684	0.170979	1067.22
685	0.153856	1015.62				685	0.157969	1003.68				685	0.17237	1142.01
686	0.151933	965.473				686	0.157549	963.222				686	0.171943	1103.37
687	0.151719	987.42				687	0.157648	974.554				687	0.171881	1065.03
688	0.150271	937.606				688	0.161094	1039.86				688	0.174056	1080.2
689	0.149587	959.43				689	0.160717	1062.4				689	0.170613	1155.81
690	0.149721	949.77				690	0.159436	1012.23				690	0.167268	1096.21
691	0.152231	962.736				691	0.158223	991.108				691	0.165806	1041.36
692	0.151577	946.187				692	0.159428	1017.68				692	0.171901	1039.34
693	0.149698	992.276				693	0.158409	976.562				693	0.171983	1134.22
694	0.151932	958.839				694	0.157437	994.159				694	0.175918	1143
695	0.154106	941.46				695	0.155893	1038.53				695	0.174225	1095.19
696	0.15368	941.235				696	0.15844	985.161				696	0.174098	1120.39
697	0.149163	948.789				697	0.157742	975.831				697	0.175528	1167.71
698	0.153194	964.154				698	0.156581	1056.08				698	0.17577	1113.87
699	0.151955	962.388				699	0.154497	980.616				699	0.176375	1106.73
700	0.151392	947.02				700	0.154944	984.2				700	0.175209	1093.01
701	0.152374	938.751				701	0.156305	1002.58				701	0.177248	1128.53
702	0.152691	1007.39				702	0.154237	1018.19				702	0.17254	1096.25
703	0.153158	953.398				703	0.152643	989.853				703	0.175626	1135.62
704	0.151643	992.893				704	0.151207	922.58				704	0.177229	1129.5
705	0.15114	971.471				705	0.1515	928.885				705	0.176346	1126.57
706	0.152424	946.865				706	0.154511	1017.38				706	0.174459	1103.63
707	0.151781	963.084				707	0.152586	954.304				707	0.177222	1096.05
708	0.152533	970.407				708	0.156492	934.733				708	0.179112	1181.7
709	0.151971	966.187				709	0.1559	1015.54				709	0.179531	1155.63
710	0.152355	927.43				710	0.157143	1049.59				710	0.180019	1090.79
711	0.152219	1009.59				711	0.159401	983.639				711	0.179648	1180.34
712	0.152976	967.548				712	0.158032	995.249				712	0.178818	1143.39
713	0.152552	978.452				713	0.158589	978.025				713	0.178258	1120.46
714	0.149086	932.152				714	0.156602	1028.65				714	0.177274	1118.88
715	0.150931	922.254				715	0.158431	943.978				715	0.176001	1126.32
716	0.148939	931.829				716	0.155765	992.283				716	0.173614	1123.49
717	0.149331	927.99				717	0.157738	958.931				717	0.176661	1068.03
718	0.146597	931.751				718	0.157415	1013.75				718	0.175843	1139.87
719	0.150512	994.063				719	0.156836	992.49				719	0.173243	1122.01
720	0.150295	962.975				720	0.158871	972.014				720	0.180573	1112.13
721	0.145397	986.602				721	0.158266	965.077				721	0.180302	1137.58
722	0.147081	870.215				722	0.155339	1034.48				722	0.175745	1129.96
723	0.149055	967.67				723	0.158055	978.977				723	0.177729	1118.21
724	0.148259	962.166				724	0.157608	960.683				724	0.179608	1129.16
725	0.152859	934.037				725	0.15629	1011.45				725	0.17993	1116.79
726	0.152601	924.276				726	0.155591	1022.34				726	0.178582	1163.34
727	0.150463	964.579				727	0.159118	975.018				727	0.178333	1118.54
728	0.149122	924.287				728	0.157654	992.463				728	0.175742	1126.05
729	0.150966	901.401				729	0.157556	1044.05				729	0.172852	1100.38
730	0.152039	905.951				730	0.156063	953.068				730	0.179854	1159.85
731	0.153011	988.317				731	0.15525	956.077				731	0.178877	1196.23
732	0.153519	954.773				732	0.157567	1025.56				732	0.180178	1142
733	0.151417	948.572				733	0.158127	1004.98				733	0.17948	1219.19
734	0.150729	952.881				734	0.158063	985.223				734	0.180215	1164.92
735	0.153787	971.78				735	0.15854	1022.36				735	0.177006	1156.29
736	0.15428	1011.81				736	0.158985	1024.07				736	0.177707	1145.19
737	0.150974	942.946				737	0.158776	986.333				737	0.17963	1124.38
738	0.147801	912.122				738	0.159542	968.871				738	0.180562	1128.35
739	0.153305	926.999				739	0.159531	1041.48				739	0.177628	1185.83
740	0.148266	955.025				740	0.158905	1031.72				740	0.178902	1131.56
741	0.151867	971.396				741	0.159564	1023.37				741	0.176828	1157.48
742	0.152222	988.027				742	0.159586	999.841				742	0.177389	1158.11
743	0.153789	962.31				743	0.161516	1028.23				743	0.178533	1159.28
744	0.152062	954.774				744	0.1608	1023.41				744	0.177551	1113.27
745	0.147734	959.023				745	0.160035	986.979				745	0.17727	1110.5
746	0.143629	939.986				746	0.160662	1043.11				746	0.173181	1105.77
747	0.150351	952.906				747	0.160319	1037.28				747	0.174271	1081.46
748	0.151268	928.119				748	0.15951	990.778				748	0.177525	1055.95
749	0.151702	983.912				749	0.158593	1029.19				749	0.176902	1132.56
750	0.149293	974.819				750	0.159261	1000.7				750	0.177817	1158.09
751	0.153401	915.392				751	0.157887	968.716				751	0.177554	1126.25
752	0.151004	921.43				752	0.157639	997.859				752	0.178435	1089.85
753	0.152289	998.837				753	0.159403	1007.54				753	0.170783	1126.41
754	0.153402	954.663				754	0.1589	967.282				754	0.178567	1082.63
755	0.153486	959.648				755	0.156422	990.794				755	0.179083	1177.69
756	0.15153	967.307				756	0.15919	1051.84				756	0.180681	1130.36
757	0.152955	959.725				757	0.158913	980.264				757	0.178041	1177.46
758	0.152087	959.875				758	0.158371	1003.47				758	0.179166	1137.07
759	0.150169	962.01				759	0.157898	1012.95				759	0.178417	1106.09
760	0.150487	986.367				760	0.159028	1000.29				760	0.177896	1070.53
761	0.15245	945.297				761	0.153381	984.968				761	0.176878	1188.7
762	0.152405	944.518				762	0.159021	941.418				762	0.178369	1141.5
763	0.151639	975.771				763	0.160235	1020.18				763	0.177646	1129.48
764	0.151647	961.706				764	0.158115	1003.25				764	0.179003	1110.88
765	0.153006	951.506				765	0.15747	985.503				765	0.175378	1169.51
766	0.152998	949.663				766	0.155269	1009.75				766	0.178232	1151.85
767	0.150448	992.601				767	0.146936	962.052				767	0.178404	1120.86
768	0.151131	933.778				768	0.15269	908.747				768	0.178481	1108.76
769	0.152238	927.895				769	0.156688	972.903				769	0.177401	1185.23
770	0.151751	946.42				770	0.151693	1011.55				770	0.18053	1132.76
771	0.151212	948.288				771	0.156589	1000.49				771	0.180404	1154.41
772	0.150982	939.452				772	0.158943	979.053				772	0.181108	1173.46
773	0.152465	965.096				773	0.161062	968.08				773	0.177897	1135.99
774	0.150962	899.973				774	0.160126	1043.43				774	0.179152	1070.96
775	0.151341	943.696				775	0.159992	969.876				775	0.177169	1181.31
776	0.150616	932.091				776	0.159972	1006.18				776	0.179713	1132.3
777	0.151216	936.341				777	0.157447	1031.12				777	0.178676	1104.37
778	0.14676	944.318				778	0.161064	1045.46				778	0.172828	1096.55
779	0.15141	945.361				779	0.160631	1021.83				779	0.182548	1157.43
780	0.151036	941.385				780	0.159192	1029.73				780	0.18373	1188.34
781	0.150236	923.511				781	0.157055	971.66				781	0.183422	1164.4
782	0.151827	929.289				782	0.1595	1051.78				782	0.177612	1163.15
783	0.148801	948.083				783	0.155029	1015.03				783	0.180465	1207.92
784	0.150305	979.626				784	0.157408	1021.4				784	0.183386	1145.62
785	0.149115	960.392				785	0.159754	990.341				785	0.180819	1171.18
786	0.146098	925.582				786	0.161629	1040.52				786	0.176778	1140.4
787	0.146002	921.891				787	0.15432	987.208				787	0.182728	1179.34
788	0.150478	929.53				788	0.157871	970.871				788	0.185655	1198.67
789	0.149769	980.361				789	0.158411	1043.54				789	0.186178	1201.12
790	0.149936	969.363				790	0.158364	1028.18				790	0.189049	1217.71
791	0.147333	937.767				791	0.158972	1016.7				791	0.189133	1187.37
792	0.147935	894.457				792	0.159724	1013.75				792	0.189127	1227.09
793	0.150188	1004.13				793	0.156464	1026.99				793	0.189854	1162.14
794	0.149272	976.216				794	0.160181	1031.32				794	0.189143	1237.17
795	0.151728	942.485				795	0.160749	1000.71				795	0.189787	1226.21
796	0.14926	956.402				796	0.159446	1008.25				796	0.188898	1228.15
797	0.145231	947.594				797	0.153347	978.623				797	0.186914	1225.87
798	0.149743	923.986				798	0.159518	975.114				798	0.188994	1159.43
799	0.14998	942.212				799	0.160421	1040.53				799	0.190386	1179.79
800	0.151394	926.763				800	0.160318	1045.63				800	0.186529	1161.14
801	0.149812	985.021				801	0.161421	998.834				801	0.187125	1209.48
802	0.151315	919.632				802	0.160439	1046.23				802	0.183495	1174.04
803	0.151045	954.838				803	0.159606	1034.5				803	0.188087	1156.43
804	0.147415	945.136				804	0.157618	1007.58				804	0.18726	1159
805	0.148004	958.608				805	0.159518	984.086				805	0.184861	1246.69
806	0.146546	937.468				806	0.158114	985.912				806	0.187497	1141.8
807	0.146837	908.936				807	0.156285	1016.25				807	0.184061	1174.94
808	0.148422	933.918				808	0.157633	975				808	0.179534	1199.52
809	0.144821	924.715				809	0.155323	997.626				809	0.177717	1137.57
810	0.148297	927.083				810	0.159569	970.188				810	0.175251	1049.39
811	0.147938	922.323				811	0.160276	1081.07				811	0.178859	1068.9
812	0.149322	949.071				812	0.155214	985.285				812	0.178862	1195.87
813	0.145937	978.136				813	0.159459	961.314				813	0.179403	1161.81
814	0.148982	939.427				814	0.157924	1040.81				814	0.179683	1147.92
815	0.147103	916.241				815	0.158242	988.448				815	0.179679	1168.52
816	0.151552	915.545				816	0.155786	977.671				816	0.178767	1138.53
817	0.150947	956.473				817	0.159498	940.563				817	0.178753	1154.16
818	0.150749	1012.2				818	0.160563	1029.35				818	0.181322	1139.2
819	0.151031	917.412				819	0.16037	1027.48				819	0.181892	1154.57
820	0.151705	964.544				820	0.160781	1008.58				820	0.181018	1153.83
821	0.150754	943.326				821	0.160677	997.596				821	0.181093	1138.97
822	0.150874	941.947				822	0.159285	998.708				822	0.182637	1141.87
823	0.151805	944.807				823	0.156593	1019.51				823	0.18167	1177.07
824	0.147459	970.381				824	0.158408	1021.88				824	0.17881	1105.43
825	0.153034	994.701				825	0.159498	1009.97				825	0.180831	1138.02
826	0.154136	965.992				826	0.15957	1014.02				826	0.175106	1155.46
827	0.154667	1010.64				827	0.160825	1029.47				827	0.177239	1145.39
828	0.150338	961.581				828	0.160538	1065.27				828	0.178577	1090.07
829	0.151225	939.443				829	0.160505	1020.96				829	0.178469	1156.29
830	0.152842	890.751				830	0.161859	997.019				830	0.178067	1122.96
831	0.15363	944.089				831	0.160589	1019.83				831	0.179462	1084.14
832	0.15124	975.391				832	0.15955	1041.45				832	0.176371	1172.45
833	0.151387	948.925				833	0.155773	975.271				833	0.175863	1197.42
834	0.15247	938.093				834	0.159123	959.11				834	0.179099	1139.72
835	0.154026	968.959				835	0.158753	1036.32				835	0.179523	1096.82
836	0.151279	983.42				836	0.160606	1011.06				836	0.179911	1170.7
837	0.151121	895.806				837	0.160325	1004.25				837	0.179223	1183.38
838	0.146844	909.714				838	0.156871	1043.34				838	0.178747	1146.56
839	0.15019	1006.76				839	0.159558	1041.01				839	0.178882	1094.56
840	0.150219	972.472				840	0.158152	990.443				840	0.177528	1156.9
841	0.150678	959.009				841	0.158239	955.261				841	0.174287	1153.98
842	0.151142	967.687				842	0.161309	997.42				842	0.174449	1118.67
843	0.152013	926.95				843	0.160774	992.646				843	0.17906	1178.64
844	0.150899	988.85				844	0.158633	987.994				844	0.177878	1158.43
845	0.152745	978.318				845	0.158718	985.825				845	0.176967	1139.03
846	0.151555	952.147				846	0.158643	1017.5				846	0.177301	1099.39
847	0.151453	985.106				847	0.158247	1006.11				847	0.175393	1136.55
848	0.151455	1011.15				848	0.155105	1003.32				848	0.179011	1123.3
849	0.152404	942.356				849	0.156354	976.886				849	0.178528	1123.21
850	0.148401	952.16				850	0.160164	977.84				850	0.17657	1117.68
851	0.148116	896.977				851	0.15899	991.917				851	0.17976	1187.42
852	0.145866	956.758				852	0.154443	996.068				852	0.179782	1187.83
853	0.152594	989.657				853	0.156494	975.473				853	0.179618	1071.84
854	0.149365	914.472				854	0.159648	1015.06				854	0.178532	1178.14
855	0.152889	957.073				855	0.16152	1023.22				855	0.173284	1106.01
856	0.153531	979.085				856	0.161358	1004.91				856	0.174593	1084.75
857	0.15253	963.635				857	0.1606	1032.75				857	0.179027	1033.84
858	0.153484	931.179				858	0.156917	1048.08				858	0.179556	1163.34
859	0.15234	960.267				859	0.158938	946.012				859	0.179572	1148.17
860	0.151276	976.819				860	0.157344	962.663				860	0.177079	1108.23
861	0.15178	953.71				861	0.15758	997.246				861	0.17886	1080.3
862	0.153453	944.213				862	0.153342	996.226				862	0.178249	1172.88
863	0.154521	974.673				863	0.154929	910.446				863	0.176537	1164.61
864	0.152215	966.032				864	0.155606	1013.83				864	0.169858	1078.57
865	0.153655	944.926				865	0.154905	930.755				865	0.183468	1083.39
866	0.153574	922.597				866	0.158008	973.676				866	0.18445	1236.86
867	0.15502	1009.46				867	0.16086	964.624				867	0.185187	1163.06
868	0.154588	972.934				868	0.156783	1063.33				868	0.183874	1154.44
869	0.152413	975.788				869	0.160462	1035.87				869	0.185282	1169.99
870	0.156333	966.601				870	0.159857	1012.81				870	0.184037	1171.64
871	0.156632	1001.02				871	0.160305	1038.13				871	0.185604	1189.3
872	0.157041	983.466				872	0.161372	1026.49				872	0.184823	1146.66
873	0.157704	977.814				873	0.158482	1006.96				873	0.18462	1243.71
874	0.157174	993.636				874	0.159395	988.867				874	0.182592	1168.04
875	0.15873	996.058				875	0.157819	1019.18				875	0.184264	1156.03
876	0.155844	982.204				876	0.15893	1026.84				876	0.182006	1111.45
877	0.152854	973.613				877	0.158867	975.061				877	0.185297	1217.84
878	0.154025	1012.31				878	0.160392	1011.82				878	0.180529	1142.67
879	0.158863	1068.65				879	0.161429	1051.17				879	0.181694	1152.42
880	0.161	976.847				880	0.163071	1033.25				880	0.177694	1192.46
881	0.157063	989.361				881	0.163224	1041.37				881	0.177706	1146.58
882	0.156787	1055.38				882	0.163662	1096.8				882	0.179308	1124.9
883	0.157764	1041.98				883	0.165862	1077.7				883	0.177712	1160.51
884	0.157775	985.559				884	0.166766	1033.19				884	0.179021	1156.68
885	0.158197	1004.69				885	0.165004	1047.5				885	0.183277	1143.73
886	0.158959	1015.27				886	0.16422	1082.5				886	0.185984	1209.3
887	0.158929	1010.7				887	0.163903	1010.94				887	0.183185	1214.95
888	0.15756	1014.05				888	0.167631	1049.49				888	0.175419	1145.02
889	0.157755	1003.06				889	0.164699	1066.69				889	0.182704	1158.53
890	0.159396	1024.56				890	0.162353	1053.79				890	0.184473	1153.9
891	0.155573	966.448				891	0.160948	1009.27				891	0.186654	1261.52
892	0.15596	962.167				892	0.161901	1031.45				892	0.18409	1165.44
893	0.156881	974.639				893	0.165602	1013.45				893	0.185632	1158.48
894	0.157733	985.683				894	0.163947	1103.78				894	0.184173	1193.41
895	0.15715	1017.88				895	0.161873	1053.63				895	0.185173	1195.7
896	0.154669	998.368				896	0.163208	1060.18				896	0.183929	1130.22
897	0.156337	968.996				897	0.159709	1077.23				897	0.181829	1141.42
898	0.158556	987.949				898	0.15958	977.812				898	0.185451	1242.55
899	0.15893	1013.48				899	0.159624	1040.96				899	0.185329	1187.31
900	0.158901	1067.42				900	0.16079	1030.86				900	0.185826	1187.05
901	0.155615	988.762				901	0.160729	1008.64				901	0.185101	1178.22
902	0.155983	977.529				902	0.160514	1010.76				902	0.184769	1159.03
903	0.154816	1002				903	0.162044	1047.95				903	0.17963	1165.12
904	0.160215	1016.02				904	0.161452	1081.55				904	0.186448	1166.46
905	0.159971	1012.52				905	0.160939	988.264				905	0.186414	1194.66
906	0.159055	983.666				906	0.16029	1025.93				906	0.185241	1237.38
907	0.160742	1052.97				907	0.160771	1034.53				907	0.184775	1177.67
908	0.159709	978.008				908	0.159371	1047.9				908	0.185385	1200.7
909	0.16098	1014.38				909	0.16154	987.33				909	0.184574	1223.43
910	0.159656	1031.51				910	0.160415	985.051				910	0.183426	1144.92
911	0.162612	1021.11				911	0.162107	1025.02				911	0.186779	1222.03
912	0.160867	1004.13				912	0.161337	999.251				912	0.18388	1197.03
913	0.158792	982.513				913	0.162902	990.361				913	0.184042	1149.06
914	0.15945	999.822				914	0.161309	1052.81				914	0.185861	1114.3
915	0.159203	998.124				915	0.161665	1014.59				915	0.185759	1213.64
916	0.156335	1014.91				916	0.160331	1012.75				916	0.183434	1213.78
917	0.154847	984.683				917	0.161405	1044.95				917	0.175672	1124.26
918	0.154352	1010.9				918	0.162665	1049.35				918	0.180305	1155.22
919	0.153957	951.2				919	0.162145	992.84				919	0.184253	1138.99
920	0.150514	1000.28				920	0.161025	1053.78				920	0.182385	1179.29
921	0.149593	942.215				921	0.161931	1065.04				921	0.185617	1111.5
922	0.151403	926.673				922	0.159768	996.117				922	0.185542	1229.94
923	0.152221	951.836				923	0.1604	1002.86				923	0.183598	1195.32
924	0.152546	975.348				924	0.162034	1067.1				924	0.182958	1210.25
925	0.153015	980.14				925	0.157531	1009.75				925	0.188438	1179.58
926	0.156233	959.017				926	0.164562	1038.74				926	0.186104	1191.01
927	0.155167	989.236				927	0.162579	1004.03				927	0.187943	1171.74
928	0.153507	1020.81				928	0.161819	1031.17				928	0.190499	1199.49
929	0.152763	981.164				929	0.164169	1046.02				929	0.18746	1170.15
930	0.15342	970.278				930	0.163794	1061.47				930	0.188458	1257.74
931	0.152919	990.615				931	0.165322	1060.24				931	0.190095	1248.63
932	0.153854	981.491				932	0.166468	1050.4				932	0.190223	1215.76
933	0.156253	965.29				933	0.164807	1024.67				933	0.190679	1281.45
934	0.155741	1004.06				934	0.162134	1071.13				934	0.189598	1204.22
935	0.156822	1007.58				935	0.165912	1080.34				935	0.188873	1214.71
936	0.157266	1027.48				936	0.166916	1058.9				936	0.183776	1128.8
937	0.156784	999.22				937	0.167022	1059.09				937	0.189279	1197.15
938	0.158099	966.326				938	0.166324	1040.03				938	0.189356	1169.56
939	0.156878	1000.32				939	0.168635	1073.58				939	0.186661	1233.23
940	0.156724	1018.49				940	0.16793	1102.05				940	0.187011	1196.45
941	0.157731	1040.26				941	0.167199	1072.08				941	0.182679	1215.02
942	0.156302	959.196				942	0.167136	1056.26				942	0.183108	1126.19
943	0.152799	1044.34				943	0.167754	1108.75				943	0.183963	1250.32
944	0.151525	895.173				944	0.165913	1059.46				944	0.18769	1177.61
945	0.157368	906.956				945	0.163326	1058.43				945	0.185207	1241.03
946	0.156188	969.744				946	0.163434	1040.09				946	0.187011	1219.9
947	0.156674	1032.45				947	0.165202	1028.48				947	0.189911	1190.94
948	0.152353	949.451				948	0.166486	1076.99				948	0.190097	1210.79
949	0.154358	979.592				949	0.164439	1068.04				949	0.188768	1223.34
950	0.157689	988.313				950	0.162377	1055.66				950	0.188296	1235.32
951	0.157635	1006.03				951	0.163697	1039.24				951	0.185072	1200.46
952	0.156359	982.925				952	0.165716	1043.76				952	0.183965	1161.44
953	0.158018	957.916				953	0.162638	1046.12				953	0.185225	1216.93
954	0.158268	1035.05				954	0.165037	980.504				954	0.188883	1187.56
955	0.157926	1014.68				955	0.163201	1092.26				955	0.190806	1135.45
956	0.159956	1017.26				956	0.1643	1057.92				956	0.189554	1196.74
957	0.155705	1034.66				957	0.161255	1054.13				957	0.188431	1251.4
958	0.156343	1012.05				958	0.164932	1038.86				958	0.190586	1235.35
959	0.157466	996.929				959	0.161658	1025.27				959	0.191229	1232.48
960	0.155675	1018.03				960	0.1609	1050.83				960	0.189414	1232.49
961	0.158212	982.285				961	0.162825	994.284				961	0.186284	1210.06
962	0.159286	982.952				962	0.16356	1002.44				962	0.186458	1162.82
963	0.157609	976.012				963	0.164507	1022.01				963	0.19028	1152.98
964	0.159116	1042.7				964	0.162967	1050.18				964	0.188366	1241.42
965	0.160677	1025.01				965	0.16597	996.736				965	0.187499	1204.59
966	0.160129	1036.72				966	0.166044	1090.73				966	0.190067	1220.64
967	0.162764	1007.34				967	0.165181	1102.67				967	0.188554	1201.04
968	0.158621	1062.87				968	0.1657	1015.77				968	0.188074	1248.47
969	0.148794	972.359				969	0.16294	1094.18				969	0.18958	1180.73
970	0.160802	943.427				970	0.16338	1039.04				970	0.18636	1188.57
971	0.160766	1032.98				971	0.167387	1084.91				971	0.187804	1210.01
972	0.159704	1039.77				972	0.166158	1057.19				972	0.190454	1225.05
973	0.158657	1043.53				973	0.167491	1100.32				973	0.188177	1204.1
974	0.1561	989.464				974	0.167374	1049.6				974	0.188319	1212.1
975	0.159391	955.599				975	0.16526	1066.13				975	0.190043	1221.56
976	0.157741	1003.37				976	0.167471	1062.61				976	0.189257	1222.85
977	0.155711	983.072				977	0.16598	1032.91				977	0.186014	1282.5
978	0.158334	1012.11				978	0.163494	1053.59				978	0.190128	1176.62
979	0.158012	1021.6				979	0.164888	1040.57				979	0.188531	1223.25
980	0.150707	982.131				980	0.164683	1038.12				980	0.189407	1234.2
981	0.152622	934.078				981	0.166187	1068.02				981	0.18971	1262.34
982	0.160504	1021.89				982	0.165139	1035.99				982	0.190692	1228.5
983	0.157634	1031.16				983	0.166221	1088.47				983	0.187636	1222.34
984	0.157947	973.442				984	0.163269	1047.14				984	0.184257	1219.08
985	0.15598	1006.46				985	0.164886	1007.39				985	0.186372	1213.04
986	0.155559	974.79				986	0.16662	1067.96				986	0.188859	1209.33
987	0.154004	995.088				987	0.164527	1118.04				987	0.186542	1212.81
988	0.155613	954.628				988	0.165787	1068.92				988	0.186891	1193.49
989	0.156451	990.784				989	0.162825	1027.72				989	0.188174	1234.42
990	0.155642	1006.92				990	0.166564	1060.99				990	0.19149	1269.99
991	0.153347	955.469				991	0.164339	1074.18				991	0.190688	1279.32
992	0.152159	976.371				992	0.16539	1054.71				992	0.191267	1248.89
993	0.152806	949.448				993	0.167961	1061.66				993	0.190662	1219.13
994	0.155127	984.684				994	0.165691	1090.06				994	0.189128	1252.87
995	0.154667	950.422				995	0.16715	1059.62				995	0.188774	1243.55
996	0.153695	967.681				996	0.166265	1030.44				996	0.192169	1171.98
997	0.155827	1012.56				997	0.163108	1035.25				997	0.191983	1207.27
998	0.157208	987.616				998	0.15734	1039.61				998	0.190941	1232.59
999	0.155207	1027.25				999	0.158316	1013.22				999	0.19003	1193.68
1000	0.160082	995.319				1000	0.166873	1056.36				1000	0.191098	1216.57
1001	0.15786	992.818				1001	0.164823	1099.35				1001	0.189996	1211.01
1002	0.158963	983.659				1002	0.16696	1061.31				1002	0.190792	1246
1003	0.156465	1002.84				1003	0.16531	1074.79				1003	0.192341	1174.63
1004	0.160438	965.054				1004	0.164659	1052.77				1004	0.188769	1234.91
1005	0.159278	1000.93				1005	0.167372	1049.37				1005	0.191211	1152.31
1006	0.15694	985.408				1006	0.16515	1066.5				1006	0.187962	1273.65
1007	0.161305	1050.99				1007	0.165391	1038.83				1007	0.18641	1218.76
1008	0.159569	1019.24				1008	0.167068	1082.37				1008	0.188115	1225.44
1009	0.159242	993.613				1009	0.167159	1083.88				1009	0.190113	1207.12
1010	0.15873	993.158				1010	0.164767	1040.17				1010	0.192294	1210.15
1011	0.159834	1047.52				1011	0.164651	1089.54				1011	0.190559	1188.12
1012	0.159963	961.57				1012	0.166751	1079.93				1012	0.187315	1207.69
1013	0.15872	1000.08				1013	0.166985	1086.14				1013	0.187714	1192.05
1014	0.158267	1040.67				1014	0.167613	1063.97				1014	0.187552	1241.18
1015	0.15495	975.485				1015	0.164743	1020.49				1015	0.189117	1255.74
1016	0.152271	933.481				1016	0.166606	1030.83				1016	0.190407	1230.46
1017	0.153759	908.012				1017	0.162352	1062.83				1017	0.190059	1245.35
1018	0.156932	985.209				1018	0.161183	1016.12				1018	0.185731	1228.42
1019	0.155909	1044.5				1019	0.16296	1042.35				1019	0.183691	1157.4
1020	0.154254	981.377				1020	0.160682	1052.08				1020	0.185275	1225.35
1021	0.152495	988.417				1021	0.165753	1044.98				1021	0.18875	1167.47
1022	0.157204	994.469				1022	0.164954	1025.07				1022	0.190074	1223.56
1023	0.157633	1018.38				1023	0.164506	1037.85				1023	0.186487	1235.9
1024	0.156102	995.405				1024	0.16565	1079.14				1024	0.190631	1245.89
1025	0.157842	1018.15				1025	0.165945	1057.64				1025	0.188653	1218.4
1026	0.15634	1004.79				1026	0.162293	1021.43				1026	0.190564	1205.54
1027	0.157829	985.41				1027	0.164406	998.811				1027	0.193708	1212.64
1028	0.157229	1006.28				1028	0.16579	1019.64				1028	0.19237	1284.06
1029	0.157702	1012.16				1029	0.16585	1059.79				1029	0.191006	1253.98
1030	0.155843	961.564				1030	0.166278	1054.82				1030	0.190388	1241.85
1031	0.15766	981.508				1031	0.166377	1034.42				1031	0.187835	1262.19
1032	0.157043	1018.73				1032	0.165947	1071.66				1032	0.191903	1272.04
1033	0.154603	968.573				1033	0.162334	1065.52				1033	0.192777	1207.8
1034	0.155813	1017.93				1034	0.165584	1031.66				1034	0.192459	1317.11
1035	0.156315	987.188				1035	0.165071	1056.56				1035	0.192735	1233.71
1036	0.153852	992.691				1036	0.165183	1037.2				1036	0.190653	1215.12
1037	0.15561	966.7				1037	0.164327	1080.78				1037	0.189803	1268.75
1038	0.152099	967.077				1038	0.166958	1085.47				1038	0.192343	1197.69
1039	0.151357	956.168				1039	0.167899	1099.17				1039	0.191342	1135
1040	0.152373	980.467				1040	0.167039	1018.51				1040	0.192149	1319.97
1041	0.153908	972.289				1041	0.167115	1041.76				1041	0.193195	1259.77
1042	0.15249	972.925				1042	0.166244	1012.5				1042	0.19105	1238.49
1043	0.151561	972.153				1043	0.163164	1095.38				1043	0.188067	1215.54
1044	0.153558	968.644				1044	0.163155	1029.44				1044	0.19206	1208.11
1045	0.154666	990.122				1045	0.166519	1037.37				1045	0.192008	1212.89
1046	0.156428	1019.91				1046	0.16723	1095.92				1046	0.190407	1185.83
1047	0.154867	955.196				1047	0.165813	1052.3				1047	0.187393	1233.76
1048	0.153304	991.583				1048	0.165579	1029.78				1048	0.190782	1213.29
1049	0.153921	966.021				1049	0.166341	1048.98				1049	0.191052	1165.49
1050	0.154048	977.119				1050	0.164983	1049.78				1050	0.186231	1187.09
1051	0.156038	987.558				1051	0.166341	1056.1				1051	0.191989	1233.33
1052	0.159702	1002.52				1052	0.165955	1041.16				1052	0.190032	1196.84
1053	0.156526	975.906				1053	0.165861	1091.64				1053	0.188929	1176.3
1054	0.154648	1022.54				1054	0.166043	1096.22				1054	0.190115	1199.45
1055	0.159266	960.139				1055	0.162838	1033.34				1055	0.189855	1227.61
1056	0.156212	976.524				1056	0.1619	1095.17				1056	0.185294	1196.87
1057	0.158941	1033.17				1057	0.165993	1031.5				1057	0.189487	1209.62
1058	0.159058	1013.64				1058	0.165487	1049.82				1058	0.192298	1225.67
1059	0.15749	977.998				1059	0.163238	1045.79				1059	0.190584	1249.56
1060	0.153763	988.227				1060	0.162692	1079.25				1060	0.190291	1202.89
1061	0.157122	976.08				1061	0.163231	1044.3				1061	0.18958	1231.78
1062	0.152607	1009.32				1062	0.163581	1004.02				1062	0.186276	1204.27
1063	0.157578	980.544				1063	0.167242	1065.07				1063	0.18181	1210.11
1064	0.158118	1013.33				1064	0.166353	1101.79				1064	0.179359	1108.81
1065	0.157463	982.758				1065	0.158777	1000.9				1065	0.188906	1169.39
1066	0.155013	1017.17				1066	0.164517	1016.73				1066	0.191588	1186.39
1067	0.146882	952.688				1067	0.166491	1106.28				1067	0.191107	1246.28
1068	0.14293	915.825				1068	0.165997	1039.46				1068	0.1912	1249.36
1069	0.153925	980.868				1069	0.165994	998.92				1069	0.188891	1261.86
1070	0.151043	945.027				1070	0.163664	1044.34				1070	0.188728	1227.33
1071	0.150012	948.147				1071	0.165869	1014.74				1071	0.186034	1253.85
1072	0.152756	921.452				1072	0.163223	1008.13				1072	0.191595	1223.21
1073	0.151802	969.444				1073	0.163605	1047.31				1073	0.189661	1203.22
1074	0.148726	934.062				1074	0.166518	1039.27				1074	0.189854	1222.51
1075	0.148062	945.492				1075	0.165926	1047.91				1075	0.1898	1241.91
1076	0.151306	998.645				1076	0.165611	1033.6				1076	0.18733	1249.74
1077	0.145219	977.746				1077	0.166279	1055.5				1077	0.191815	1235.02
1078	0.150874	920.848				1078	0.162659	1096.74				1078	0.189174	1288.48
1079	0.15205	987.72				1079	0.164695	1042.93				1079	0.192891	1220.82
1080	0.151444	984.743				1080	0.163199	1028.38				1080	0.192663	1242.52
1081	0.15199	912.178				1081	0.160685	1024.15				1081	0.189412	1247.19
1082	0.150177	962.853				1082	0.167603	1072.37				1082	0.189211	1235.14
1083	0.150894	947.001				1083	0.164914	1065.34				1083	0.184316	1197.77
1084	0.150423	953.284				1084	0.167393	1057.82				1084	0.188536	1210.21
1085	0.152454	979.657				1085	0.166466	1092.4				1085	0.18772	1250.74
1086	0.149818	943.692				1086	0.166239	1050.33				1086	0.18619	1238.61
1087	0.151204	974.982				1087	0.166186	1052.73				1087	0.188011	1195.56
1088	0.15006	971.696				1088	0.165402	1086.44				1088	0.193359	1208.69
1089	0.152344	937.272				1089	0.166034	1050.93				1089	0.194044	1260.53
1090	0.149007	985.811				1090	0.165675	1033.22				1090	0.19301	1275.83
1091	0.149785	949.79				1091	0.165602	1024.15				1091	0.192722	1222.87
1092	0.152181	908.591				1092	0.167133	1085.34				1092	0.191021	1270.82
1093	0.151913	951.429				1093	0.166566	1058.1				1093	0.188541	1250.49
1094	0.152786	952.333				1094	0.165099	1055.74				1094	0.191214	1252.67
1095	0.152558	993.999				1095	0.161405	1023.61				1095	0.192249	1225.24
1096	0.151397	976.763				1096	0.159092	1051.26				1096	0.196607	1313.02
1097	0.150558	917.035				1097	0.159534	1035.18				1097	0.194174	1262.12
1098	0.150505	980.378				1098	0.163876	1044.95				1098	0.190648	1242.05
1099	0.149959	977.75				1099	0.164762	1058.88				1099	0.196432	1240.73
1100	0.150313	930.1				1100	0.166121	1070.4				1100	0.193507	1287.29
1101	0.151881	976.798				1101	0.166403	1036.74				1101	0.194298	1220.61
1102	0.151683	967.823				1102	0.16574	1040.07				1102	0.193543	1250.67
1103	0.151293	933.6				1103	0.164539	1035.83				1103	0.190466	1189.67
1104	0.152769	933.975				1104	0.160313	1018.79				1104	0.190716	1202.56
1105	0.152012	985.29				1105	0.162963	1024.51				1105	0.190499	1195.82
1106	0.151173	982.916				1106	0.163131	1012.33				1106	0.19509	1251.77
1107	0.150223	957.797				1107	0.162295	1053.76				1107	0.194822	1271.74
1108	0.149803	979.098				1108	0.165341	1049.43				1108	0.195421	1274.16
1109	0.153316	1010.27				1109	0.163083	1036.91				1109	0.193121	1249.91
1110	0.152234	979.821				1110	0.163912	1051.38				1110	0.194458	1267.92
1111	0.151593	992.64				1111	0.162186	1055.49				1111	0.192341	1210.82
1112	0.150667	952.693				1112	0.165001	1007.08				1112	0.194646	1209.94
1113	0.15001	967.874				1113	0.163516	1026.17				1113	0.193259	1262.09
1114	0.147256	912.02				1114	0.16418	1107.81				1114	0.19264	1262.3
1115	0.148504	1000.8				1115	0.165079	1058.97				1115	0.189232	1198.86
1116	0.147505	942.862				1116	0.16643	1019.31				1116	0.186106	1184.62
1117	0.152704	929.207				1117	0.164475	1095.49				1117	0.194946	1243.18
1118	0.151346	942.691				1118	0.164124	1052.23				1118	0.195364	1228.01
1119	0.151386	1003.47				1119	0.16585	1006.46				1119	0.195519	1249.17
1120	0.151675	938.639				1120	0.165191	1034.06				1120	0.195014	1242.93
1121	0.148609	927.022				1121	0.164282	1050.34				1121	0.190189	1284.57
1122	0.146561	972.198				1122	0.165711	1041.22				1122	0.191397	1192.9
1123	0.149432	972.477				1123	0.164694	1024.99				1123	0.189256	1210.21
1124	0.151125	982.001				1124	0.16319	1074.12				1124	0.194854	1218.96
1125	0.149506	933.33				1125	0.160302	1058.97				1125	0.194363	1236.25
1126	0.152206	974.911				1126	0.163064	1033.31				1126	0.195835	1245.6
1127	0.151004	961.854				1127	0.164814	995.196				1127	0.192916	1220.93
1128	0.15227	958.954				1128	0.163612	1059.42				1128	0.196569	1249.16
1129	0.150913	997.003				1129	0.160377	1039.92				1129	0.196238	1262.23
1130	0.152478	963.472				1130	0.166264	974.854				1130	0.195984	1325
1131	0.151591	924.591				1131	0.162593	1019.89				1131	0.191159	1174.53
1132	0.152598	968.157				1132	0.164929	1053.22				1132	0.194945	1276.87
1133	0.150733	975.773				1133	0.165818	1040.71				1133	0.195374	1241.41
1134	0.149657	923.244				1134	0.165294	1021.06				1134	0.195166	1242.45
1135	0.150469	944.352				1135	0.164641	1077.87				1135	0.195154	1262.93
1136	0.149402	963.929				1136	0.166825	1084.91				1136	0.19714	1271.1
1137	0.153152	963.624				1137	0.166992	1057.6				1137	0.196321	1234.53
1138	0.152856	997.92				1138	0.164348	1045.72				1138	0.195546	1230.3
1139	0.151284	937.288				1139	0.165957	1080.78				1139	0.193657	1229.8
1140	0.15245	996.979				1140	0.164373	1065.5				1140	0.193048	1239
1141	0.149527	956.511				1141	0.159936	1005.2				1141	0.196439	1191.73
1142	0.147627	945.267				1142	0.166303	1054.01				1142	0.197118	1287.8
1143	0.146304	962.678				1143	0.164414	1075.72				1143	0.193066	1305.38
1144	0.151244	923.821				1144	0.167536	1067.49				1144	0.197823	1292.48
1145	0.148797	971.418				1145	0.165944	1049.85				1145	0.1971	1232.15
1146	0.150923	961.484				1146	0.164806	1037.01				1146	0.197375	1247.96
1147	0.148014	989.908				1147	0.164486	1054.06				1147	0.191295	1270.76
1148	0.15114	962.172				1148	0.165956	1050.91				1148	0.189327	1232.27
1149	0.151887	957.886				1149	0.161587	1026.99				1149	0.192886	1236.9
1150	0.152289	921.656				1150	0.166476	1060.26				1150	0.19234	1284.76
1151	0.149525	976.367				1151	0.161225	1048.24				1151	0.195906	1228.48
1152	0.149527	954.938				1152	0.167059	1034.59				1152	0.197495	1243.45
1153	0.152379	939.372				1153	0.166882	1078.46				1153	0.194715	1208.15
1154	0.149618	960.662				1154	0.166718	1070.71				1154	0.19427	1285.65
1155	0.15079	980.385				1155	0.166061	1077.57				1155	0.196753	1256.92
1156	0.150476	958.301				1156	0.166353	1022.56				1156	0.194378	1273.44
1157	0.14992	905.162				1157	0.165466	1048.77				1157	0.197976	1331.83
1158	0.149579	929.532				1158	0.164143	1052.38				1158	0.197509	1260.24
1159	0.151627	958.028				1159	0.165399	1041.62				1159	0.19494	1287.7
1160	0.15141	963.902				1160	0.165431	1061.56				1160	0.195169	1289.87
1161	0.152278	942.928				1161	0.167389	1046.06				1161	0.190229	1223.66
1162	0.150207	979.797				1162	0.165165	1070.5				1162	0.192172	1203.23
1163	0.151838	966.022				1163	0.158089	1011.56				1163	0.195099	1323.75
1164	0.152775	941.676				1164	0.157591	967.437				1164	0.192814	1269.36
1165	0.150927	979.631				1165	0.167213	1042.73				1165	0.193215	1213.59
1166	0.15282	967.499				1166	0.165852	1061.36				1166	0.195301	1239.18
1167	0.152286	950.042				1167	0.167479	1050.1				1167	0.193898	1289.94
1168	0.149301	956.186				1168	0.166608	1062.5				1168	0.195115	1287.12
1169	0.150812	922.132				1169	0.166071	1085.27				1169	0.193751	1219.17
1170	0.14918	1000.67				1170	0.164555	1047.57				1170	0.196123	1290.25
1171	0.150019	936.556				1171	0.165689	1052.75				1171	0.198556	1319.98
1172	0.14959	926.752				1172	0.167631	1071.34				1172	0.19673	1269.49
1173	0.15113	937.248				1173	0.162443	1033.82				1173	0.193769	1264.46
1174	0.151298	991.661				1174	0.158248	994.606				1174	0.194923	1227.64
1175	0.150884	944.307				1175	0.167991	1061.94				1175	0.19202	1197.31
1176	0.151704	940.605				1176	0.166807	1090.69				1176	0.198508	1259.21
1177	0.151385	938.185				1177	0.167082	1037.27				1177	0.198246	1272.39
1178	0.152608	964.925				1178	0.162902	1110.99				1178	0.198153	1275.85
1179	0.152358	979.71				1179	0.167159	1014.22				1179	0.197787	1264.53
1180	0.152321	972.553				1180	0.164136	1039.25				1180	0.195253	1271.38
1181	0.150214	981.699				1181	0.165049	1022.75				1181	0.200648	1292.34
1182	0.15024	936.473				1182	0.165079	1059.21				1182	0.196939	1280.01
1183	0.154126	965.302				1183	0.166508	1043.21				1183	0.197379	1312.32
1184	0.151621	916.153				1184	0.16538	1063.15				1184	0.197224	1295.02
1185	0.149894	979.648				1185	0.165266	1002.61				1185	0.199393	1276.62
1186	0.153072	991.498				1186	0.166337	1106.18				1186	0.198491	1259.53
1187	0.153299	971.852				1187	0.166245	1108.18				1187	0.199814	1303.79
1188	0.152816	924.412				1188	0.165736	1031.75				1188	0.195519	1277.26
1189	0.150884	993.033				1189	0.16604	1055.46				1189	0.194236	1196.26
1190	0.153155	1024.07				1190	0.16305	1064.73				1190	0.200569	1214.05
1191	0.150707	941.598				1191	0.165429	1045.15				1191	0.198258	1367.9
1192	0.149838	964.755				1192	0.166955	1064.97				1192	0.198839	1309.02
1193	0.152238	1009.25				1193	0.166673	1084.36				1193	0.195609	1302.63
1194	0.15226	928.898				1194	0.163909	1052.71				1194	0.193499	1239.63
1195	0.151014	948.491				1195	0.163827	1051.01				1195	0.201206	1255.47
1196	0.150186	991.013				1196	0.168594	1013.31				1196	0.202362	1255.69
1197	0.150047	976.02				1197	0.169115	1101.4				1197	0.200895	1300.9
1198	0.150574	950.877				1198	0.168357	1075.3				1198	0.199679	1310.85
1199	0.151472	920.843				1199	0.167246	1049.19				1199	0.19766	1351.78
1200	0.15148	990.184				1200	0.164549	1034.31				1200	0.193284	1245.38
1201	0.149495	915.731				1201	0.164649	1032.3				1201	0.200316	1256.1
1202	0.150141	916.679				1202	0.168158	1072.89				1202	0.200863	1334.65
1203	0.151786	953.537				1203	0.167237	1027.52				1203	0.202079	1275.41
1204	0.151026	950.643				1204	0.168164	1050.03				1204	0.201691	1301.02
1205	0.149847	942.203				1205	0.166964	1085.17				1205	0.199024	1373.39
1206	0.148598	933.926				1206	0.168836	1064.56				1206	0.201334	1254.29
1207	0.149136	948.588				1207	0.166738	1055.67				1207	0.206655	1289.79
1208	0.147875	990.875				1208	0.168732	1057.7				1208	0.206473	1390.83
1209	0.150574	922.208				1209	0.168718	1071.24				1209	0.20385	1321.27
1210	0.148691	997.545				1210	0.167675	1036.34				1210	0.202493	1313.65
1211	0.148878	970.581				1211	0.162175	1032.75				1211	0.202054	1352.43
1212	0.14746	965.609				1212	0.165224	1051.75				1212	0.197907	1288.29
1213	0.143287	983.552				1213	0.168177	1086.05				1213	0.19803	1277.88
1214	0.139048	867.364				1214	0.162718	998.406				1214	0.20706	1287.52
1215	0.145907	850.787				1215	0.166089	1019.56				1215	0.204813	1316.54
1216	0.148044	905.505				1216	0.167236	1075.54				1216	0.206019	1330.73
1217	0.146598	932.44				1217	0.165957	1065.13				1217	0.203587	1362.56
1218	0.146285	951.9				1218	0.162624	1062.79				1218	0.202605	1307.51
1219	0.148189	944.712				1219	0.164069	998.545				1219	0.202753	1286.57
1220	0.147194	963.011				1220	0.162204	1103.04				1220	0.202839	1325.17
1221	0.147983	941.77				1221	0.161107	1025.77				1221	0.202639	1300.79
1222	0.149335	914.724				1222	0.165198	994.435				1222	0.204102	1310.41
1223	0.149491	932.477				1223	0.163989	1048.33				1223	0.201516	1348.01
1224	0.148845	933.118				1224	0.163705	1039.16				1224	0.197687	1300.34
1225	0.149426	936.55				1225	0.16515	1070.83				1225	0.197684	1189.99
1226	0.149131	915.623				1226	0.165346	1013.87				1226	0.202186	1304.55
1227	0.148991	960.3				1227	0.163668	1098.58				1227	0.202326	1247.5
1228	0.149573	909.874				1228	0.162227	1043.47				1228	0.208436	1319.26
1229	0.148621	928.314				1229	0.158016	1011.27				1229	0.208227	1354.17
1230	0.149899	938.202				1230	0.165409	1065.88				1230	0.2087	1313.59
1231	0.147815	935.826				1231	0.162723	1043.81				1231	0.212684	1368.48
1232	0.147231	987.497				1232	0.16466	1021.4				1232	0.209678	1351.01
1233	0.149269	960.482				1233	0.164764	1008.22				1233	0.20794	1314.91
1234	0.148678	919.095				1234	0.165872	1119.6				1234	0.209631	1365.25
1235	0.147088	933.247				1235	0.162313	1078.35				1235	0.211708	1358.49
1236	0.149321	959.099				1236	0.165224	1019.17				1236	0.210393	1348.84
1237	0.147436	907.512				1237	0.166611	1078.57				1237	0.211102	1346.94
1238	0.146777	893.972				1238	0.165154	1057.98				1238	0.208167	1425.66
1239	0.146935	947.97				1239	0.165398	1043.9				1239	0.216923	1394.09
1240	0.149551	949.62				1240	0.166603	1099.73				1240	0.215373	1363.92
1241	0.147866	918.222				1241	0.162584	1070.64				1241	0.214498	1417.69
1242	0.149588	947.007				1242	0.161855	1025.71				1242	0.211344	1363.08
1243	0.149433	938.774				1243	0.157837	1022.87				1243	0.209569	1316.45
1244	0.149346	938.668				1244	0.154194	966.089				1244	0.204644	1339.17
1245	0.149289	917.481				1245	0.155187	969.8				1245	0.204481	1296.5
1246	0.148824	946.969				1246	0.157587	1001.12				1246	0.206603	1274.89
1247	0.150291	974.964				1247	0.16026	958.21				1247	0.199955	1291.69
1248	0.150167	949.315				1248	0.160639	1021.62				1248	0.197207	1268.24
1249	0.147317	908.319				1249	0.163624	1023.66				1249	0.192887	1241.63
1250	0.14248	942.841				1250	0.164615	1034.41				1250	0.194614	1208.13
1251	0.141796	909.046				1251	0.165785	1053.17				1251	0.198269	1249.9
1252	0.139892	881.849				1252	0.164772	1050.52				1252	0.200707	1295.5
1253	0.144534	861.194				1253	0.164485	1038.38				1253	0.195591	1298.93
1254	0.150578	894.459				1254	0.165873	1044.63				1254	0.201457	1196.37
1255	0.149593	960.863				1255	0.165576	1027.63				1255	0.20193	1322.37
1256	0.147918	922.904				1256	0.165925	1009.82				1256	0.202506	1292.16
1257	0.150391	949.474				1257	0.164087	1044.12				1257	0.204226	1240.36
1258	0.15082	954.198				1258	0.165928	1016.46				1258	0.203424	1325.66
1259	0.151107	1021.62				1259	0.165747	1048.71				1259	0.206648	1375.41
1260	0.152445	983.367				1260	0.165916	1064.23				1260	0.207162	1348.27
1261	0.151703	937.346				1261	0.165634	1099.28				1261	0.206768	1340.43
1262	0.149204	938.05				1262	0.165664	1060.58				1262	0.209257	1362.12
1263	0.151807	972.633				1263	0.166298	1044.98				1263	0.208488	1360.91
1264	0.150703	937.496				1264	0.16641	1079.34				1264	0.205662	1319.88
1265	0.149821	952.254				1265	0.165926	1082.28				1265	0.206075	1386.42
1266	0.151539	976.247				1266	0.164871	1014.52				1266	0.205488	1305.99
1267	0.152578	942.305				1267	0.160735	1043.71				1267	0.205383	1318.2
1268	0.152053	962.418				1268	0.162535	1038.7				1268	0.205995	1322.95
1269	0.151503	966.964				1269	0.166105	1045.12				1269	0.205626	1344.03
1270	0.152438	956.233				1270	0.162477	1014.66				1270	0.205007	1272.59
1271	0.152508	942.396				1271	0.162584	1054.13				1271	0.204144	1306.65
1272	0.151219	950.246				1272	0.157447	1005.94				1272	0.20064	1355.34
1273	0.153142	982.634				1273	0.163572	962.266				1273	0.207567	1294.23
1274	0.151351	958.472				1274	0.161954	1020.9				1274	0.208071	1305.46
1275	0.15019	970.691				1275	0.162914	1066.58				1275	0.205379	1305.65
1276	0.148835	958.693				1276	0.159892	1033.18				1276	0.205205	1348.33
1277	0.152384	910.872				1277	0.163161	980.033				1277	0.202689	1295.85
1278	0.152934	929.568				1278	0.161907	1042.98				1278	0.206947	1316.2
1279	0.153494	923.493				1279	0.165287	1023.2				1279	0.206403	1320.38
1280	0.15265	981.897				1280	0.165034	1027.12				1280	0.203548	1326.23
1281	0.151411	963.393				1281	0.165045	1033.95				1281	0.205402	1281.29
1282	0.152794	955.911				1282	0.164536	1024.29				1282	0.204795	1295.24
1283	0.153668	906.27				1283	0.164553	1081.17				1283	0.201499	1307.04
1284	0.152468	1003.26				1284	0.163971	1022.46				1284	0.2032	1310.72
1285	0.15185	974.228				1285	0.162984	1013.49				1285	0.204324	1317.15
1286	0.149126	907.282				1286	0.164165	1061.25				1286	0.20213	1266.63
1287	0.151378	960.711				1287	0.162298	1103.04				1287	0.197906	1256.07
1288	0.14892	1041.92				1288	0.164781	1032.17				1288	0.195537	1292.14
1289	0.148961	972.593				1289	0.159455	1051.01				1289	0.19431	1257.41
1290	0.145317	918.657				1290	0.163116	1014.73				1290	0.197524	1205.1
1291	0.148303	932.048				1291	0.165367	1023.9				1291	0.200965	1303.76
1292	0.148398	934.774				1292	0.163286	994.513				1292	0.198176	1289.63
1293	0.150139	903.078				1293	0.163276	1062.39				1293	0.195706	1218.46
1294	0.151491	956.997				1294	0.164012	1067.54				1294	0.202775	1321.88
1295	0.151041	975.942				1295	0.161337	996.363				1295	0.201864	1240.87
1296	0.153389	938.231				1296	0.164114	992.331				1296	0.198298	1292.84
1297	0.154176	977.855				1297	0.164446	1048.88				1297	0.197459	1368.61
1298	0.15113	991.347				1298	0.161879	1002.6				1298	0.200077	1284.01
1299	0.149344	933.454				1299	0.165136	1041.06				1299	0.193016	1282.75
1300	0.151315	951.441				1300	0.161768	1052.01				1300	0.198853	1267.68
1301	0.149819	955.463				1301	0.160705	1076.17				1301	0.199339	1276.31
1302	0.145487	940.786				1302	0.163391	1016.35				1302	0.197629	1250.52
1303	0.147992	955.685				1303	0.165331	1027.41				1303	0.199216	1271.62
1304	0.146894	919.004				1304	0.161688	1054.97				1304	0.197798	1308.95
1305	0.14862	923.069				1305	0.15908	1005.81				1305	0.197066	1312.48
1306	0.148351	971.12				1306	0.161079	1029.17				1306	0.197808	1254.26
1307	0.148549	908.428				1307	0.16352	1011.12				1307	0.19854	1310.75
1308	0.147062	934.413				1308	0.165361	1093.39				1308	0.198372	1312.08
1309	0.142616	894.977				1309	0.162035	1050.08				1309	0.198991	1261.88
1310	0.150787	941.114				1310	0.164899	997.527				1310	0.195448	1269.47
1311	0.14856	939.039				1311	0.164304	1033.94				1311	0.195701	1237.05
1312	0.152382	977.503				1312	0.160815	1044.01				1312	0.19463	1271.34
1313	0.14873	936.412				1313	0.160724	1033.17				1313	0.195557	1182.02
1314	0.151708	979.808				1314	0.160302	1009.89				1314	0.195279	1220.08
1315	0.15304	966.468				1315	0.150248	1027.68				1315	0.188383	1214.23
1316	0.152079	939.659				1316	0.164188	1033.92				1316	0.193858	1187.87
1317	0.151836	935.391				1317	0.162274	1023.24				1317	0.19289	1267.73
1318	0.155291	1001.16				1318	0.161923	1010.22				1318	0.192582	1205.19
1319	0.152846	992.099				1319	0.164247	1069.51				1319	0.193441	1227.41
1320	0.153632	989.546				1320	0.161338	1031.96				1320	0.195394	1201.14
1321	0.155247	995.764				1321	0.161618	977.764				1321	0.196881	1234.46
1322	0.153361	992.723				1322	0.163115	1069.51				1322	0.195327	1225.56
1323	0.154052	927.024				1323	0.162817	1042.07				1323	0.195961	1259.76
1324	0.154318	970.044				1324	0.166424	1077.28				1324	0.197878	1280.03
1325	0.157198	986.933				1325	0.166536	1015.68				1325	0.198742	1259.66
1326	0.159977	1019.4				1326	0.166019	1068.04				1326	0.197891	1236.04
1327	0.16102	1014.1				1327	0.16607	1032.63				1327	0.196706	1248.83
1328	0.162357	999.083				1328	0.165783	1093.12				1328	0.199265	1233.85
1329	0.159663	1034.42				1329	0.162479	1046.93				1329	0.198791	1237.03
1330	0.158577	1024.7				1330	0.163106	1071.32				1330	0.19759	1293.62
1331	0.161586	1030.69				1331	0.163545	1024.26				1331	0.199272	1275.13
1332	0.161186	1026.32				1332	0.165485	1070.18				1332	0.195082	1247.98
1333	0.16083	997.296				1333	0.165518	1049.03				1333	0.195611	1213.92
1334	0.161462	1023.4				1334	0.166607	1086.27				1334	0.19507	1242.89
1335	0.160621	1022.12				1335	0.167973	1044.98				1335	0.196427	1260.49
1336	0.160186	1019.83				1336	0.168106	1105.1				1336	0.196191	1223.47
1337	0.161636	1069.67				1337	0.166074	1042.83				1337	0.199023	1284.76
1338	0.161175	1049.26				1338	0.166959	1063.49				1338	0.195503	1248.15
1339	0.160247	1011.9				1339	0.166695	1069.56				1339	0.195125	1262.22
1340	0.161679	1026.24				1340	0.16733	1085.01				1340	0.191647	1218.29
1341	0.158519	971.398				1341	0.165445	1004.76				1341	0.195895	1322.78
1342	0.161058	1017.39				1342	0.169419	1060.33				1342	0.193531	1262.27
1343	0.160394	975.62				1343	0.168531	1104.18				1343	0.193836	1244.31
1344	0.160549	952.612				1344	0.167587	1096.97				1344	0.197176	1275.75
1345	0.157774	1032.67				1345	0.169947	1064.33				1345	0.195151	1334.66
1346	0.156092	1009				1346	0.16877	1073.69				1346	0.19825	1220.59
1347	0.153336	949.274				1347	0.166318	1075.83				1347	0.196588	1281.63
1348	0.153578	984.167				1348	0.169807	1061.41				1348	0.19282	1255.14
1349	0.159662	968.804				1349	0.169544	1052.07				1349	0.192048	1211.92
1350	0.164676	1071.22				1350	0.169706	1096.73				1350	0.191177	1203.43
1351	0.166266	1043.13				1351	0.172814	1129.21				1351	0.192843	1208.14
1352	0.163773	1053.44				1352	0.170389	1099.4				1352	0.194683	1196.65
1353	0.168966	1062.56				1353	0.173848	1112.85				1353	0.190975	1196.49
1354	0.166367	1024.79				1354	0.170196	1105.82				1354	0.191128	1240.17
1355	0.162665	1042.52				1355	0.173124	1101.77				1355	0.193897	1248.2
1356	0.162173	1026.66				1356	0.168836	1079.94				1356	0.194012	1207.47
1357	0.166877	1111.6				1357	0.164756	1050.48				1357	0.193206	1219.24
1358	0.167316	1056.66				1358	0.166628	1099.53				1358	0.192153	1235.99
1359	0.165025	1043.34				1359	0.169727	1122.84				1359	0.186047	1212.48
1360	0.168292	1037.43				1360	0.17113	1080.9				1360	0.188511	1144.65
1361	0.169049	1080.86				1361	0.170481	1137.46				1361	0.186556	1185.37
1362	0.166054	1051.08				1362	0.174295	1112.66				1362	0.192144	1206.86
1363	0.171103	1049.26				1363	0.172018	1110.49				1363	0.194179	1278.51
1364	0.169988	1084				1364	0.17005	1083.1				1364	0.192549	1217.39
1365	0.16956	1080.56				1365	0.170837	1073.86				1365	0.193234	1259.26
1366	0.168575	1055.64				1366	0.169961	1085.41				1366	0.190656	1230.9
1367	0.16583	1063.08				1367	0.167707	1058.55				1367	0.18971	1223.01
1368	0.170526	1085.22				1368	0.169544	1124.32				1368	0.190118	1232.81
1369	0.169525	1103				1369	0.171104	1137.54				1369	0.190249	1190.13
1370	0.170278	1075.32				1370	0.171764	1138.97				1370	0.193357	1219.36
1371	0.165857	1066.69				1371	0.169187	1087.59				1371	0.193402	1250.15
1372	0.169244	1044.01				1372	0.169752	1116.74				1372	0.19198	1265.84
1373	0.169099	1062.33				1373	0.172385	1125.9				1373	0.19174	1233.18
1374	0.170648	1080.01				1374	0.167977	1072.44				1374	0.192578	1182.99
1375	0.16678	1079.07				1375	0.170328	1088.21				1375	0.19173	1250.28
1376	0.17081	1118.51				1376	0.170611	1092.49				1376	0.192542	1271.18
1377	0.16798	1071.38				1377	0.170756	1074.82				1377	0.192559	1179.4
1378	0.168672	1058.88				1378	0.166118	1075.32				1378	0.194685	1196.53
1379	0.166804	1142.21				1379	0.169826	1052.55				1379	0.195258	1251.13
1380	0.165367	1078.23				1380	0.169954	1080.81				1380	0.1936	1212.1
1381	0.169496	1031.02				1381	0.16963	1084.85				1381	0.19574	1276.57
1382	0.166988	1038.99				1382	0.174642	1065.77				1382	0.19498	1247.51
1383	0.168127	1051.1				1383	0.173826	1068.59				1383	0.192593	1279.32
1384	0.170053	1093.45				1384	0.173573	1100.71				1384	0.194671	1237.26
1385	0.170945	1074.71				1385	0.17364	1081.56				1385	0.191341	1226.99
1386	0.16996	1061.02				1386	0.170744	1086.74				1386	0.191705	1242.97
1387	0.16923	1075.79				1387	0.173902	1072.32				1387	0.189349	1213.85
1388	0.167823	1086.05				1388	0.172692	1116.27				1388	0.189831	1187.96
1389	0.170402	1055.29				1389	0.173503	1063.53				1389	0.193996	1219.61
1390	0.170993	1068.75				1390	0.173878	1119.39				1390	0.192805	1314.33
1391	0.170991	1157.77				1391	0.170112	1095.42				1391	0.194061	1248.96
1392	0.166319	1081.94				1392	0.167655	1113.32				1392	0.188669	1250.9
1393	0.163445	998.064				1393	0.171819	1109.83				1393	0.190189	1231.82
1394	0.161535	1064.75				1394	0.170206	1085.79				1394	0.193977	1252.72
1395	0.155175	1011.72				1395	0.169509	1047.49				1395	0.192511	1275.54
1396	0.158881	947.831				1396	0.174036	1064.03				1396	0.192816	1208.54
1397	0.161058	963.581				1397	0.174117	1155.7				1397	0.197093	1261.35
1398	0.163712	1042.51				1398	0.173547	1093.88				1398	0.195235	1289.91
1399	0.170224	1061.14				1399	0.172155	1125.33				1399	0.190375	1253.2
1400	0.171317	1071.51				1400	0.17226	1087.1				1400	0.193785	1256.68
1401	0.171775	1090.25				1401	0.173603	1096.05				1401	0.190132	1250.74
1402	0.172371	1113.93				1402	0.172763	1072.72				1402	0.185809	1153.61
1403	0.172422	1134.68				1403	0.171012	1067.34				1403	0.196692	1300.52
1404	0.174426	1103.36				1404	0.171313	1108.82				1404	0.198125	1327.29
1405	0.170982	1073.92				1405	0.173314	1057.55				1405	0.196073	1300.69
1406	0.174161	1140.15				1406	0.169835	1091.45				1406	0.194702	1264.02
1407	0.173007	1116.46				1407	0.172643	1107.42				1407	0.196522	1273.75
1408	0.172803	1097.2				1408	0.168538	1088.09				1408	0.1979	1237.89
1409	0.172399	1116.98				1409	0.172365	1108.39				1409	0.196593	1265.69
1410	0.168353	1070.91				1410	0.170629	1055.63				1410	0.197886	1202.84
1411	0.17258	1060.64				1411	0.170012	1163.85				1411	0.194252	1302.42
1412	0.168044	1054.38				1412	0.174264	1078.69				1412	0.198245	1278.65
1413	0.172737	1059.45				1413	0.168312	1061.78				1413	0.199004	1233.02
1414	0.172304	1082.68				1414	0.168415	1035.06				1414	0.19816	1312.75
1415	0.171895	1110.76				1415	0.16813	1057.03				1415	0.196441	1288.09
1416	0.1712	1076.91				1416	0.169231	1125.87				1416	0.197751	1209.85
1417	0.169641	1090.81				1417	0.168893	1057.6				1417	0.196974	1256.41
1418	0.17013	1090.7				1418	0.172057	1099.56				1418	0.197841	1301.58
1419	0.169875	1096.17				1419	0.167366	1103.29				1419	0.197162	1333.58
1420	0.168842	1089.62				1420	0.169625	1034.14				1420	0.197698	1281.36
1421	0.171007	1132.5				1421	0.168969	1115.67				1421	0.198071	1296.04
1422	0.170991	1105.65				1422	0.172213	1153.23				1422	0.199051	1212.09
1423	0.168802	1087.71				1423	0.170718	1095.47				1423	0.199697	1297.43
1424	0.165507	1054.61				1424	0.168502	1059.89				1424	0.196797	1274.03
1425	0.167894	1010.33				1425	0.171161	1084.13				1425	0.190275	1269.42
1426	0.165525	1089.68				1426	0.172652	1086.08				1426	0.197206	1223.2
1427	0.168172	1037.93				1427	0.172912	1100.26				1427	0.197838	1243.8
1428	0.169377	1029.52				1428	0.171708	1105.44				1428	0.198583	1310.75
1429	0.16862	1070.36				1429	0.17294	1076.89				1429	0.198194	1262.74
1430	0.16959	1069.91				1430	0.173683	1064.73				1430	0.19477	1281.39
1431	0.169603	1104.25				1431	0.173643	1066.25				1431	0.194728	1344.94
1432	0.170995	1099.46				1432	0.173965	1074.88				1432	0.19605	1247.24
1433	0.170661	1038.24				1433	0.174036	1119.56				1433	0.197822	1236.96
1434	0.168716	1101.56				1434	0.172759	1158.22				1434	0.195745	1248.46
1435	0.168855	1051.3				1435	0.170415	1072.21				1435	0.196892	1267.99
1436	0.167347	1029.44				1436	0.16725	1135.51				1436	0.192328	1252.31
1437	0.165153	1002.26				1437	0.171793	1113.22				1437	0.19258	1255.28
1438	0.16999	1061.55				1438	0.169526	1098.79				1438	0.195985	1213.36
1439	0.16816	1083.7				1439	0.17369	1096.67				1439	0.194967	1290.86
1440	0.170263	1083.32				1440	0.171694	1118.68				1440	0.197069	1243.34
1441	0.165225	1100.39				1441	0.172542	1082.35				1441	0.194954	1294.74
1442	0.169898	1100.81				1442	0.171793	1161.41				1442	0.197889	1296.43
1443	0.168406	1061.09				1443	0.172451	1127.39				1443	0.197928	1254.82
1444	0.168007	1023.6				1444	0.174155	1107.16				1444	0.196411	1233.67
1445	0.170691	1083.45				1445	0.173348	1082.95				1445	0.198617	1318.94
1446	0.171057	1068.29				1446	0.172801	1142.54				1446	0.192476	1243.08
1447	0.16986	1066.66				1447	0.171297	1088.12				1447	0.195311	1226.14
1448	0.169243	1068.59				1448	0.173775	1144.66				1448	0.192779	1236.69
1449	0.168056	1051.15				1449	0.17351	1130.26				1449	0.187602	1270.58
1450	0.167524	1076.59				1450	0.173299	1136.59				1450	0.187992	1222.19
1451	0.169448	1037.01				1451	0.170465	1095.71				1451	0.192247	1199.26
1452	0.164842	1017.55				1452	0.172445	1065.68				1452	0.191542	1243.7
1453	0.166878	1071.53				1453	0.168894	1087.19				1453	0.192984	1254.48
1454	0.169553	1107.07				1454	0.167559	1094.08				1454	0.193032	1257.44
1455	0.168928	1089.58				1455	0.17246	1092.31				1455	0.196741	1290.88
1456	0.17159	1018.11				1456	0.17297	1078.9				1456	0.194928	1363.63
1457	0.169008	1110.73				1457	0.174133	1134.43				1457	0.188798	1223.25
1458	0.171598	1071.81				1458	0.172632	1080.15				1458	0.190783	1203.24
1459	0.171465	1088.39				1459	0.167213	1103.85				1459	0.19593	1308.16
1460	0.168706	1105				1460	0.169237	1046.27				1460	0.196682	1213.86
1461	0.170166	1126.62				1461	0.171238	1148.84				1461	0.194098	1236.47
1462	0.172	1071.66				1462	0.173543	1122.79				1462	0.19324	1264.4
1463	0.171061	1092.54				1463	0.174805	1126.06				1463	0.183322	1237.94
1464	0.170942	1092.39				1464	0.175847	1116.52				1464	0.180255	1141.1
1465	0.168451	1064.82				1465	0.175152	1133.02				1465	0.183772	1171.82
1466	0.17015	1063.35				1466	0.175433	1119.88				1466	0.189321	1209.56
1467	0.170072	1061.87				1467	0.173515	1085.37				1467	0.189604	1255.01
1468	0.17051	1124.51				1468	0.176202	1093.83				1468	0.18903	1227.89
1469	0.166377	1028.01				1469	0.175808	1120.66				1469	0.189046	1196.33
1470	0.171331	1038.15				1470	0.175991	1071.81				1470	0.18869	1191.47
1471	0.169957	1158.69				1471	0.176298	1088.01				1471	0.185928	1208.03
1472	0.170533	1113.83				1472	0.175953	1106.83				1472	0.189043	1162.78
1473	0.171695	1056.67				1473	0.170323	1088.23				1473	0.191147	1256.01
1474	0.168077	1066.46				1474	0.171154	1035.84				1474	0.193786	1254.97
1475	0.166633	1022.77				1475	0.171841	1136.23				1475	0.193779	1221.82
1476	0.17025	1052.87				1476	0.16886	1038.76				1476	0.189444	1193.27
1477	0.168579	1074.22				1477	0.171013	1105.17				1477	0.196571	1301.28
1478	0.169642	1045.17				1478	0.171086	1064.29				1478	0.192986	1232.93
1479	0.17085	1135.46				1479	0.172135	1111.99				1479	0.194293	1241.44
1480	0.168603	1060.19				1480	0.171037	1051.93				1480	0.195379	1245
1481	0.169139	1054.91				1481	0.174591	1152.04				1481	0.195275	1247.24
1482	0.168921	1112.99				1482	0.172991	1124.1				1482	0.194691	1233.5
1483	0.169231	1083.83				1483	0.172642	1073.8				1483	0.19435	1213.19
1484	0.16787	1024.92				1484	0.165554	1113.22				1484	0.196743	1234.39
1485	0.166655	1093.86				1485	0.174421	1075.56				1485	0.192926	1255.18
1486	0.167165	1084.8				1486	0.172567	1049				1486	0.189564	1194.94
1487	0.170739	1048.68				1487	0.174146	1085.2				1487	0.191738	1248.76
1488	0.169902	1106.51				1488	0.174542	1094.64				1488	0.189914	1242.62
1489	0.168953	1121.77				1489	0.17254	1119.28				1489	0.195919	1214.46
1490	0.168765	1032.79				1490	0.170455	1124.37				1490	0.195763	1256.11
1491	0.17068	1103.44				1491	0.168711	1083.66				1491	0.19491	1236.79
1492	0.171118	1110.95				1492	0.174719	1051.05				1492	0.195009	1280.72
1493	0.169021	1045.44				1493	0.175534	1164.14				1493	0.191904	1206.4
1494	0.166823	1031.97				1494	0.174518	1159.06				1494	0.191529	1221.82
1495	0.17079	1088.59				1495	0.175301	1104.85				1495	0.190149	1260.72
1496	0.167969	1094.95				1496	0.17519	1154.05				1496	0.195232	1214.75
1497	0.170864	1052.67				1497	0.175219	1127.3				1497	0.193494	1217.98
1498	0.170229	1110.44				1498	0.174941	1083.35				1498	0.191266	1255.66
1499	0.169764	1081.9				1499	0.175079	1138.84				1499	0.188856	1252.99
1500	0.169244	1109.55				1500	0.175087	1131.03				1500	0.191302	1236.56
1501	0.16683	1091.91				1501	0.171149	1114.29				1501	0.194388	1256.47
1502	0.170555	1036.36				1502	0.175307	1085.27				1502	0.189931	1216.38
1503	0.171012	1129.86				1503	0.174532	1124.77				1503	0.191026	1229.47
1504	0.169642	1107.66				1504	0.173633	1119.78				1504	0.188653	1202.81
1505	0.166798	1059.53				1505	0.17219	1053.02				1505	0.185524	1224.48
1506	0.167723	1058.14				1506	0.171307	1129.72				1506	0.187172	1171.22
1507	0.170309	1078.17				1507	0.172475	1151.98				1507	0.188562	1223.43
1508	0.171335	1130.98				1508	0.173391	1115.57				1508	0.186968	1227.76
1509	0.169031	1079.25				1509	0.175123	1173.76				1509	0.184835	1186.93
1510	0.170327	1058.47				1510	0.172283	1103.31				1510	0.182984	1220.19
1511	0.1687	1111.82				1511	0.173152	1082.24				1511	0.181085	1137.89
1512	0.17147	1090.69				1512	0.174361	1143.6				1512	0.182182	1177.97
1513	0.172132	1100.56				1513	0.173104	1138.35				1513	0.179844	1123.31
1514	0.16975	1101.96				1514	0.167414	1098.96				1514	0.181471	1181.77
1515	0.167479	1086.11				1515	0.171232	1041.08				1515	0.182801	1174.1
1516	0.165862	1027.07				1516	0.172826	1108.69				1516	0.180309	1170.01
1517	0.169638	1096.25				1517	0.174924	1129.76				1517	0.185204	1181.57
1518	0.167671	1089.26				1518	0.171202	1078.63				1518	0.17858	1161.54
1519	0.16906	1090.8				1519	0.169941	1054.71				1519	0.185101	1154.35
1520	0.168475	1043.58				1520	0.172123	1071.56				1520	0.183659	1190.11
1521	0.169535	1031.71				1521	0.171916	1127.9				1521	0.181985	1173.56
1522	0.16986	1119.84				1522	0.170211	1095.09				1522	0.184276	1205.79
1523	0.167073	1080.97				1523	0.172828	1094.89				1523	0.181544	1200.57
1524	0.170154	1081.85				1524	0.172221	1129.81				1524	0.183985	1201.76
1525	0.170892	1078.73				1525	0.170732	1142.01				1525	0.185035	1202.86
1526	0.171451	1066.87				1526	0.171279	1031.07				1526	0.183367	1190.88
1527	0.171229	1051.33				1527	0.172148	1035.87				1527	0.184682	1182.19
1528	0.167613	1076.45				1528	0.170991	1111.46				1528	0.186959	1199.98
1529	0.171236	1103.72				1529	0.172619	1060.69				1529	0.17876	1195.52
1530	0.170378	1074.39				1530	0.175649	1088.05				1530	0.177827	1139.82
1531	0.17248	1056.02				1531	0.173769	1110.87				1531	0.177962	1117.67
1532	0.168851	1122.11				1532	0.173785	1055.87				1532	0.17729	1168.36
1533	0.16573	1045.27				1533	0.169705	1097.5				1533	0.175932	1151.73
1534	0.164842	1046.88				1534	0.167897	1044.06				1534	0.175189	1112.94
1535	0.170162	1082.87				1535	0.173432	1033.13				1535	0.172614	1054.86
1536	0.170169	1099.45				1536	0.169725	1093.35				1536	0.171431	1113.25
1537	0.170285	1134.27				1537	0.170626	1043.45				1537	0.177779	1134.49
1538	0.171833	1066.27				1538	0.172533	1118.63				1538	0.179776	1126.83
1539	0.171196	1100.37				1539	0.175661	1096.57				1539	0.178853	1164.68
1540	0.171265	1071.98				1540	0.174784	1160.1				1540	0.179049	1178.67
1541	0.169471	1080.9				1541	0.173928	1139.31				1541	0.179221	1157.28
1542	0.167653	1045.43				1542	0.170784	1110.2				1542	0.17915	1147.16
1543	0.168221	1086.85				1543	0.174231	1131.16				1543	0.17331	1097.03
1544	0.168754	1058.28				1544	0.172857	1171.28				1544	0.176084	1122.71
1545	0.170166	1061.81				1545	0.175218	1173.26				1545	0.176745	1116.16
1546	0.16714	1074.31				1546	0.171777	1117.91				1546	0.178092	1116.92
1547	0.166806	1123.07				1547	0.174392	1111.55				1547	0.175594	1089.92
1548	0.170524	1042.57				1548	0.174751	1139.75				1548	0.177847	1166.52
1549	0.170757	1066.29				1549	0.170205	1132.96				1549	0.17769	1140.49
1550	0.16794	1109.24				1550	0.17284	1078.38				1550	0.178269	1109.67
1551	0.167944	1084.51				1551	0.175234	1084.48				1551	0.177225	1143.88
1552	0.172448	1067.14				1552	0.173963	1060.87				1552	0.177747	1139.91
1553	0.173292	1105.76				1553	0.173771	1156.66				1553	0.180071	1135.19
1554	0.173389	1132.99				1554	0.172435	1081.65				1554	0.178905	1112.31
1555	0.174224	1116.23				1555	0.173981	1116.4				1555	0.17866	1182.07
1556	0.171469	1126.23				1556	0.172901	1108.99				1556	0.176549	1115.33
1557	0.172933	1075.75				1557	0.171297	1082.77				1557	0.179139	1081.73
1558	0.168787	1093.17				1558	0.165763	1103.53				1558	0.178836	1094.17
1559	0.16992	1048.23				1559	0.17062	1104.48				1559	0.18143	1162.68
1560	0.172632	1096.64				1560	0.170825	1086.47				1560	0.181749	1125.94
1561	0.172591	1106.43				1561	0.170873	1086.8				1561	0.181108	1173.73
1562	0.173578	1060.94				1562	0.171896	1104.8				1562	0.18029	1180.18
1563	0.173094	1062.79				1563	0.174872	1162.07				1563	0.177401	1139.55
1564	0.170735	1101.72				1564	0.174313	1089.88				1564	0.178361	1158.36
1565	0.170594	1024.58				1565	0.175387	1093.19				1565	0.178398	1131.81
1566	0.167269	1067.5				1566	0.174202	1102.63				1566	0.174796	1111.01
1567	0.167557	992.374				1567	0.173401	1150.91				1567	0.176335	1122.84
1568	0.171495	1145.46				1568	0.172389	1102.46				1568	0.17438	1127.62
1569	0.175525	1133.33				1569	0.175174	1100.64				1569	0.178931	1169.38
1570	0.175327	1133.02				1570	0.170515	1124.25				1570	0.178277	1130.05
1571	0.173973	1081.84				1571	0.171374	1071.46				1571	0.174527	1131.49
1572	0.169805	1116.82				1572	0.171108	1099.88				1572	0.174329	1077.02
1573	0.169517	1096.89				1573	0.174576	1130.67				1573	0.176086	1140.57
1574	0.171174	1049.66				1574	0.175927	1134.66				1574	0.173041	1134.66
1575	0.175189	1065.75				1575	0.172582	1115.72				1575	0.176102	1091.18
1576	0.170306	1129.68				1576	0.174855	1102.97				1576	0.178678	1165.1
1577	0.168799	1064.23				1577	0.174049	1164.06				1577	0.174555	1125.29
1578	0.173044	1048.31				1578	0.17148	1112.16				1578	0.174735	1124.35
1579	0.174623	1149.51				1579	0.172824	1074.4				1579	0.177171	1075.69
1580	0.173835	1132.61				1580	0.17208	1097.71				1580	0.177069	1128.36
1581	0.170461	1039.01				1581	0.175191	1132.74				1581	0.176081	1115.09
1582	0.171774	1019.12				1582	0.175798	1076.91				1582	0.174831	1133.93
1583	0.172215	1134.7				1583	0.175691	1167.3				1583	0.172879	1113.06
1584	0.172298	1077.38				1584	0.176241	1141.25				1584	0.17201	1113.22
1585	0.174962	1087.63				1585	0.172408	1094.05				1585	0.175951	1138.14
1586	0.175016	1152.06				1586	0.173849	1107.23				1586	0.171109	1132.44
1587	0.172367	1132.47				1587	0.174862	1060.8				1587	0.165191	1079.43
1588	0.170356	1092.05				1588	0.174187	1139.84				1588	0.168469	1063.69
1589	0.168362	1139.95				1589	0.176236	1158.32				1589	0.169428	1071.83
1590	0.171805	1053.54				1590	0.176505	1111.18				1590	0.170914	1010.56
1591	0.174284	1119.55				1591	0.175685	1141.28				1591	0.175264	1131.42
1592	0.17583	1043.72				1592	0.173283	1129.27				1592	0.174136	1120.18
1593	0.172172	1124.53				1593	0.175727	1094.86				1593	0.174183	1103.6
1594	0.175099	1118.89				1594	0.176487	1074.4				1594	0.175495	1125.16
1595	0.175257	1093.04				1595	0.173908	1154.83				1595	0.172276	1142.92
1596	0.174313	1120.7				1596	0.172504	1123.71				1596	0.172326	1052.11
1597	0.174498	1135.87				1597	0.174832	1095.41				1597	0.175548	1109.8
1598	0.171902	1121.67				1598	0.175302	1094.68				1598	0.175723	1132.18
1599	0.170787	1102.04				1599	0.175159	1123.12				1599	0.172742	1103.93
1600	0.176533	1089.24				1600	0.171408	1105.66				1600	0.171115	1136.54
1601	0.174902	1104.84				1601	0.169024	1101.32				1601	0.17173	1041.77
1602	0.176004	1105.44				1602	0.176497	1131.04				1602	0.173412	1090.07
1603	0.173227	1146.36				1603	0.175158	1131.65				1603	0.175497	1118.93
1604	0.168442	1078.32				1604	0.174873	1111.85				1604	0.17497	1150.09
1605	0.172455	1085.03				1605	0.175346	1088.73				1605	0.176356	1146.39
1606	0.170085	1082.42				1606	0.175345	1141.06				1606	0.174488	1162.64
1607	0.176105	1082.23				1607	0.174767	1157.64				1607	0.172998	1117.26
1608	0.176197	1088.22				1608	0.176199	1100.46				1608	0.174565	1099.56
1609	0.175739	1136.24				1609	0.172804	1141.79				1609	0.174149	1149.2
1610	0.173182	1069.72				1610	0.172917	1084.28				1610	0.172394	1109.18
1611	0.166815	1092.34				1611	0.173388	1087.33				1611	0.177137	1094.51
1612	0.175148	1065.72				1612	0.173278	1087.87				1612	0.175252	1153.21
1613	0.175031	1188.69				1613	0.174215	1111.28				1613	0.176447	1076.29
1614	0.172949	1123.43				1614	0.175178	1120.81				1614	0.179497	1138.21
1615	0.176012	1087.99				1615	0.174035	1061.49				1615	0.178831	1117.6
1616	0.171858	1136.16				1616	0.171617	1108.9				1616	0.175161	1144.67
1617	0.170372	1050.55				1617	0.173811	1132				1617	0.177296	1131.96
1618	0.176792	1048.98				1618	0.174278	1103.93				1618	0.1759	1121.7
1619	0.173745	1083.64				1619	0.171675	1075.09				1619	0.176474	1110.52
1620	0.175793	1116.03				1620	0.166981	1098.6				1620	0.179729	1191.44
1621	0.17343	1114.92				1621	0.172076	1079.45				1621	0.179717	1141.14
1622	0.175923	1121.2				1622	0.173543	1099.29				1622	0.178331	1127.19
1623	0.172239	1104.1				1623	0.169713	1076.6				1623	0.177282	1153.28
1624	0.174875	1156.03				1624	0.172952	1149.52				1624	0.180539	1113.57
1625	0.171992	1162.31				1625	0.173384	1085.41				1625	0.175886	1142.2
1626	0.171619	1103.16				1626	0.174765	1112.25				1626	0.177954	1089.09
1627	0.174498	1112.14				1627	0.173915	1092.23				1627	0.17674	1157.48
1628	0.174359	1091				1628	0.172486	1079.69				1628	0.174556	1127.25
1629	0.174752	1068.51				1629	0.174092	1104.87				1629	0.177127	1114.08
1630	0.175509	1097.33				1630	0.173461	1095.88				1630	0.175495	1167.2
1631	0.176548	1170.21				1631	0.173251	1092.6				1631	0.175868	1124.97
1632	0.174703	1116.95				1632	0.174507	1099.14				1632	0.178497	1137.28
1633	0.173063	1097.07				1633	0.173062	1058.43				1633	0.182414	1118.82
1634	0.171467	1146.21				1634	0.172173	1089.18				1634	0.178709	1161.05
1635	0.176407	1162.2				1635	0.172241	1110.72				1635	0.183272	1212.05
1636	0.172069	1092.36				1636	0.17291	1079.01				1636	0.182309	1168.14
1637	0.176603	1144.35				1637	0.173534	1093.74				1637	0.183887	1211.25
1638	0.176095	1123.97				1638	0.170085	1117.01				1638	0.181134	1130.18
1639	0.174348	1100.54				1639	0.171153	1077.05				1639	0.189342	1238.53
1640	0.174017	1106.03				1640	0.174065	1095.45				1640	0.188112	1211.8
1641	0.17265	1070.71				1641	0.17621	1121.1				1641	0.1882	1233.55
1642	0.172758	1077.91				1642	0.174286	1118.79				1642	0.187423	1204.62
1643	0.175452	1137.58				1643	0.174933	1119.67				1643	0.181928	1157.42
1644	0.176676	1149.99				1644	0.175855	1100.42				1644	0.182072	1135.69
1645	0.175618	1136.65				1645	0.17582	1138.62				1645	0.182501	1171.44
1646	0.170061	1106.04				1646	0.173411	1124.07				1646	0.179802	1135.68
1647	0.17486	1163.66				1647	0.173261	1081.12				1647	0.177213	1159.51
1648	0.175011	1139.31				1648	0.172604	1115.02				1648	0.182422	1177.37
1649	0.171218	1094.27				1649	0.175557	1098.48				1649	0.179125	1161.67
1650	0.174463	1101.59				1650	0.175636	1098.03				1650	0.174888	1095.48
1651	0.174085	1126.81				1651	0.176638	1103.67				1651	0.177341	1111.44
1652	0.170366	1104.36				1652	0.175962	1105.31				1652	0.178016	1160.45
1653	0.169962	1092.15				1653	0.178364	1142.62				1653	0.176441	1114.82
1654	0.173838	1068.73				1654	0.173768	1133.98				1654	0.180114	1157.59
1655	0.17278	1092.82				1655	0.170722	1099.43				1655	0.179476	1190.97
1656	0.173426	1085.48				1656	0.174059	1065.92				1656	0.17978	1113.04
1657	0.17398	1129.36				1657	0.177596	1158.08				1657	0.181977	1159.66
1658	0.173642	1097.81				1658	0.174753	1125.47				1658	0.182432	1223.55
1659	0.173632	1113.87				1659	0.172993	1076.3				1659	0.179505	1186.61
1660	0.172296	1075.48				1660	0.179282	1142.5				1660	0.182831	1095.17
1661	0.171624	1096.58				1661	0.180231	1150.53				1661	0.178886	1147.38
1662	0.17638	1130.27				1662	0.179879	1124.44				1662	0.180035	1127.19
1663	0.175886	1088.73				1663	0.178632	1098.01				1663	0.179924	1125.14
1664	0.173082	1098.87				1664	0.178207	1156.96				1664	0.18279	1143.91
1665	0.175217	1165.14				1665	0.175387	1162.19				1665	0.181982	1161.56
1666	0.176851	1157.98				1666	0.179644	1106.68				1666	0.179291	1172.77
1667	0.1744	1143.05				1667	0.174231	1157.21				1667	0.182039	1161.77
1668	0.169074	1083.45				1668	0.177391	1130.23				1668	0.186036	1173.92
1669	0.17614	1133.22				1669	0.176325	1097.84				1669	0.185988	1230.42
1670	0.174056	1116.99				1670	0.176014	1132.11				1670	0.180168	1154.86
1671	0.172328	1091.56				1671	0.173985	1117.77				1671	0.178905	1165.54
1672	0.172025	1099.8				1672	0.177404	1114.31				1672	0.173007	1123.5
1673	0.17197	1113.22				1673	0.17658	1086.79				1673	0.179503	1093.15
1674	0.17541	1124.22				1674	0.173739	1133.61				1674	0.179365	1141.42
1675	0.172428	1099.16				1675	0.173918	1134.13				1675	0.177663	1079.28
1676	0.174995	1104.46				1676	0.172082	1079.63				1676	0.183229	1170.88
1677	0.176032	1159.65				1677	0.174808	1117.09				1677	0.183816	1187.32
1678	0.176475	1176.1				1678	0.174377	1122				1678	0.183796	1216.59
1679	0.175617	1063.86				1679	0.176289	1090.94				1679	0.184345	1119.68
1680	0.1703	1110.89				1680	0.175004	1113.05				1680	0.187785	1278.08
1681	0.171864	1069.11				1681	0.174023	1099.56				1681	0.181774	1200.29
1682	0.176704	1137.18				1682	0.175843	1140.31				1682	0.185796	1164.73
1683	0.175056	1118.48				1683	0.172009	1075.73				1683	0.178838	1179.83
1684	0.172701	1087.42				1684	0.172775	1137.04				1684	0.178482	1145.68
1685	0.17431	1143.03				1685	0.170531	1056.57				1685	0.180403	1152.71
1686	0.175259	1105.58				1686	0.167343	1093.31				1686	0.182324	1156.75
1687	0.176564	1122.06				1687	0.167625	1018.46				1687	0.18592	1186.11
1688	0.174581	1126.66				1688	0.176705	1120.8				1688	0.181136	1213.31
1689	0.177659	1148.81				1689	0.175878	1100.5				1689	0.174152	1168.35
1690	0.177844	1123.8				1690	0.173016	1154.46				1690	0.180162	1134.59
1691	0.176383	1125.7				1691	0.173811	1114.86				1691	0.17414	1122.21
1692	0.178291	1118.7				1692	0.175684	1154.92				1692	0.181486	1132.76
1693	0.176813	1140.84				1693	0.176917	1081.13				1693	0.183078	1062.75
1694	0.17395	1083.8				1694	0.175662	1124.03				1694	0.181039	1159.38
1695	0.177676	1137.2				1695	0.177077	1168				1695	0.184134	1186.49
1696	0.179808	1140.93				1696	0.177743	1167.64				1696	0.181789	1177.29
1697	0.179878	1146.11				1697	0.176137	1091.25				1697	0.184388	1186.3
1698	0.181047	1198.25				1698	0.17669	1126.29				1698	0.187023	1173.7
1699	0.177655	1168.7				1699	0.173527	1092.79				1699	0.182005	1233.02
1700	0.174586	1122.17				1700	0.176832	1131.03				1700	0.176736	1174.9
1701	0.176743	1090.12				1701	0.175947	1119.87				1701	0.184462	1101.25
1702	0.179214	1147.49				1702	0.176355	1123.06				1702	0.185656	1173.04
1703	0.175377	1118.13				1703	0.175464	1141.85				1703	0.184276	1192.05
1704	0.173728	1082.31				1704	0.175304	1115.36				1704	0.183421	1209.15
1705	0.17144	1107.42				1705	0.176854	1102.3				1705	0.179754	1155.34
1706	0.175301	1107.11				1706	0.173608	1105.24				1706	0.176567	1117.87
1707	0.172524	1082.63				1707	0.174412	1108.67				1707	0.180156	1153.4
1708	0.172088	1114.38				1708	0.175684	1085.15				1708	0.180563	1162.9
1709	0.176736	1081.7				1709	0.177384	1093.31				1709	0.178627	1112.86
1710	0.176544	1075.25				1710	0.176656	1122.77				1710	0.177306	1122.77
1711	0.174045	1113.24				1711	0.177176	1088.39				1711	0.177755	1126.84
1712	0.172144	1128.39				1712	0.17606	1200.55				1712	0.178638	1167.21
1713	0.174644	1106.8				1713	0.175466	1106.42				1713	0.183901	1111.22
1714	0.175072	1095.47				1714	0.176854	1066.12				1714	0.18482	1188.08
1715	0.174782	1136.91				1715	0.176507	1153.52				1715	0.181254	1194.91
1716	0.17662	1156.96				1716	0.177093	1156.25				1716	0.177716	1155.82
1717	0.175827	1111.31				1717	0.176315	1125.55				1717	0.17328	1101.54
1718	0.176098	1123.53				1718	0.174059	1073.34				1718	0.179459	1148.61
1719	0.174741	1139.48				1719	0.173417	1167.72				1719	0.179403	1167.68
1720	0.174871	1122.12				1720	0.172349	1119.69				1720	0.180793	1111.56
1721	0.174152	1134.2				1721	0.175428	1089.81				1721	0.182085	1159
1722	0.171241	1153.06				1722	0.174279	1080.3				1722	0.183163	1181.51
1723	0.175818	1125.4				1723	0.175176	1101				1723	0.182988	1206.41
1724	0.17667	1135.08				1724	0.177674	1100.44				1724	0.18285	1181.91
1725	0.170637	1143.06				1725	0.177315	1125.81				1725	0.183652	1183.79
1726	0.172948	1135.39				1726	0.175151	1130.65				1726	0.180391	1190.3
1727	0.174375	1077.44				1727	0.177639	1122.87				1727	0.18007	1135.38
1728	0.17185	1114.77				1728	0.174846	1124.72				1728	0.185241	1103.54
1729	0.171098	1133.12				1729	0.173506	1146.95				1729	0.184313	1191.74
1730	0.171902	1103.36				1730	0.172449	1089.74				1730	0.182949	1224.34
1731	0.17256	1034.65				1731	0.169241	1104.18				1731	0.182951	1162.04
1732	0.172976	1135.36				1732	0.17345	1089.86				1732	0.18121	1145.87
1733	0.175695	1146.78				1733	0.171494	1087.54				1733	0.176918	1162.66
1734	0.172781	1158.8				1734	0.173393	1196.69				1734	0.181484	1115.31
1735	0.166403	1102.22				1735	0.171187	1073.82				1735	0.186561	1199.47
1736	0.165681	1073.66				1736	0.17225	1086.34				1736	0.181956	1188.48
1737	0.17432	1078.66				1737	0.175061	1123.08				1737	0.187864	1224.77
1738	0.174852	1115.15				1738	0.176695	1125.26				1738	0.180573	1192.18
1739	0.175779	1163.82				1739	0.173605	1105.62				1739	0.17979	1168.91
1740	0.175129	1092.55				1740	0.170622	1082.31				1740	0.186076	1160.58
1741	0.175789	1077.54				1741	0.175	1101.5				1741	0.186982	1214.76
1742	0.176354	1110.36				1742	0.175706	1105.45				1742	0.18757	1160.38
1743	0.175394	1108.92				1743	0.176835	1116.75				1743	0.182966	1184.29
1744	0.176946	1137.19				1744	0.174759	1185.66				1744	0.182651	1195.24
1745	0.176475	1149.45				1745	0.175106	1135.03				1745	0.186895	1161.48
1746	0.167225	1111.87				1746	0.17762	1073.36				1746	0.188153	1183.4
1747	0.165662	1021.09				1747	0.17619	1134.77				1747	0.191011	1238.43
1748	0.174088	1027.66				1748	0.176757	1104.6				1748	0.189203	1232.38
1749	0.176201	1067.57				1749	0.178613	1107.16				1749	0.188436	1210.08
1750	0.17404	1135.3				1750	0.175744	1098.71				1750	0.194323	1243.37
1751	0.173984	1123.68				1751	0.173384	1102.24				1751	0.19097	1273.72
1752	0.174968	1103.11				1752	0.169546	1149.83				1752	0.196795	1238.18
1753	0.175067	1098.79				1753	0.173057	1100.15				1753	0.195666	1251.3
1754	0.175917	1128.84				1754	0.177985	1100.37				1754	0.199591	1244.29
1755	0.174079	1123.16				1755	0.176681	1143.79				1755	0.19626	1323.13
1756	0.171195	1053.04				1756	0.176727	1149.84				1756	0.194127	1242.01
1757	0.169641	1066.45				1757	0.177593	1101.87				1757	0.19131	1198.29
1758	0.172479	1135.58				1758	0.176457	1121.31				1758	0.194523	1284.5
1759	0.174733	1116.67				1759	0.17931	1086.09				1759	0.195543	1266.55
1760	0.172303	1119.58				1760	0.175609	1118.56				1760	0.194195	1242.07
1761	0.174239	1134.18				1761	0.179343	1112.09				1761	0.197062	1291.13
1762	0.174025	1079.88				1762	0.177621	1158.75				1762	0.196031	1265.6
1763	0.172889	1134				1763	0.177393	1162.2				1763	0.19728	1275.77
1764	0.170557	1092.58				1764	0.177771	1092.41				1764	0.197361	1249.66
1765	0.166807	1071.91				1765	0.178748	1145.93				1765	0.19626	1290.38
1766	0.173794	1067.56				1766	0.181479	1211.76				1766	0.196667	1288.5
1767	0.17298	1177.64				1767	0.182432	1188.26				1767	0.196741	1208.53
1768	0.168656	1079.82				1768	0.181361	1135.86				1768	0.193643	1245.08
1769	0.169298	1055.33				1769	0.177796	1150.04				1769	0.197473	1273.81
1770	0.164999	1089.36				1770	0.182525	1201.39				1770	0.196783	1308.02
1771	0.167852	1085.13				1771	0.17591	1176.38				1771	0.194814	1231.68
1772	0.168307	1024.39				1772	0.17618	1130.19				1772	0.192179	1212.22
1773	0.166628	1067.55				1773	0.173333	1163.89				1773	0.196939	1283
1774	0.174731	1175.59				1774	0.175597	1105.15				1774	0.19532	1287.79
1775	0.173815	1111.76				1775	0.175219	1071.54				1775	0.200205	1253.24
1776	0.171804	1092.52				1776	0.178571	1118.94				1776	0.19694	1360.69
1777	0.175161	1139.76				1777	0.176326	1183.34				1777	0.196763	1227.68
1778	0.174404	1090.19				1778	0.178669	1112.08				1778	0.198484	1195.78
1779	0.174095	1107.97				1779	0.180985	1110.38				1779	0.195683	1277.39
1780	0.176983	1108.64				1780	0.180778	1181.49				1780	0.190946	1228.22
1781	0.176263	1151.4				1781	0.183559	1125.28				1781	0.191551	1222.37
1782	0.171451	1152.82				1782	0.183423	1153.17				1782	0.193236	1234.71
1783	0.174736	1082.63				1783	0.1788	1207.45				1783	0.193669	1235.29
1784	0.175188	1129.45				1784	0.181767	1193.32				1784	0.193654	1300.01
1785	0.17665	1077.23				1785	0.179669	1175.69				1785	0.190948	1196.67
1786	0.176618	1132.72				1786	0.180101	1166.76				1786	0.187813	1226.4
1787	0.175964	1136.37				1787	0.179361	1158.85				1787	0.1835	1207.02
1788	0.172079	1132.03				1788	0.18154	1165.61				1788	0.185635	1171.09
1789	0.176391	1120.87				1789	0.179666	1206.89				1789	0.190333	1180.67
1790	0.174937	1079.08				1790	0.180263	1150.36				1790	0.191081	1174.22
1791	0.176822	1127.45				1791	0.179755	1092				1791	0.188072	1260.8
1792	0.174071	1136.17				1792	0.178832	1147.9				1792	0.185086	1222.73
1793	0.169087	1090.01				1793	0.183275	1184.01				1793	0.186087	1147.46
1794	0.17214	1005				1794	0.183005	1156.4				1794	0.190211	1242.27
1795	0.175657	1128.27				1795	0.184177	1217.13				1795	0.184144	1242.61
1796	0.174406	1122.38				1796	0.180434	1142.14				1796	0.186941	1151.14
1797	0.173938	1101.16				1797	0.18163	1176.77				1797	0.18726	1205.83
1798	0.170902	1091.32				1798	0.181224	1161.41				1798	0.188048	1260.96
1799	0.176065	1133.92				1799	0.183737	1140.49				1799	0.186209	1206.82
1800	0.179597	1163.54				1800	0.183668	1142.56				1800	0.182474	1211.58
1801	0.180052	1121.1				1801	0.183308	1213.01				1801	0.186896	1202.13
1802	0.175765	1164.78				1802	0.184478	1195.15				1802	0.184335	1214.48
1803	0.181765	1089.3				1803	0.185906	1219.98				1803	0.181912	1177.13
1804	0.178595	1161.8				1804	0.185861	1235.12				1804	0.180018	1197.51
1805	0.179121	1133.98				1805	0.184749	1183.75				1805	0.18448	1201.03
1806	0.178312	1145.75				1806	0.182852	1171.6				1806	0.179766	1155.81
1807	0.180421	1133.58				1807	0.184212	1175.2				1807	0.185444	1221.04
1808	0.180227	1172.59				1808	0.183409	1174.44				1808	0.186125	1192.58
1809	0.172451	1125.53				1809	0.18544	1152.7				1809	0.184359	1182.29
1810	0.176799	1124.87				1810	0.184567	1169.37				1810	0.184113	1230.64
1811	0.178531	1116.12				1811	0.182741	1263.08				1811	0.184414	1194
1812	0.176379	1113.22				1812	0.18616	1153.92				1812	0.185053	1154.83
1813	0.179748	1129.03				1813	0.185244	1158.62				1813	0.182159	1157.42
1814	0.17934	1209.67				1814	0.183954	1223.92				1814	0.181775	1258.8
1815	0.17921	1140.38				1815	0.185478	1188.96				1815	0.186238	1158.14
1816	0.177978	1137.66				1816	0.181118	1158.9				1816	0.185522	1162.42
1817	0.178756	1167.99				1817	0.175273	1131.3				1817	0.185367	1214.17
1818	0.182384	1154.13				1818	0.183729	1224.49				1818	0.181188	1161.92
1819	0.183035	1154.67				1819	0.18311	1177.43				1819	0.185747	1143.21
1820	0.177537	1135.92				1820	0.181048	1145.21				1820	0.183565	1185.24
1821	0.175877	1161.31				1821	0.180534	1142.37				1821	0.180179	1146.87
1822	0.173661	1065.86				1822	0.177788	1176.48				1822	0.182265	1129.68
1823	0.179982	1098.8				1823	0.178025	1198.52				1823	0.186588	1159.54
1824	0.175315	1115.67				1824	0.184163	1196.12				1824	0.18385	1170.15
1825	0.177075	1133.83				1825	0.184797	1226.13				1825	0.186067	1151.33
1826	0.181887	1155.03				1826	0.182521	1173.28				1826	0.185074	1185.46
1827	0.176604	1192.23				1827	0.181254	1137.59				1827	0.183123	1152.27
1828	0.179553	1117.73				1828	0.180482	1146.51				1828	0.181871	1178.4
1829	0.183495	1201.26				1829	0.183426	1133.51				1829	0.184893	1215.38
1830	0.1845	1121.69				1830	0.184789	1193.34				1830	0.186929	1185.95
1831	0.182332	1143.94				1831	0.185411	1148.14				1831	0.184196	1162.21
1832	0.182216	1217.99				1832	0.183636	1191.4				1832	0.178783	1193.23
1833	0.182468	1175.75				1833	0.184876	1244.9				1833	0.183986	1162.13
1834	0.185761	1154.51				1834	0.184599	1184.76				1834	0.182012	1179.07
1835	0.187176	1169.16				1835	0.185976	1188.39				1835	0.186882	1136.34
1836	0.183808	1147.51				1836	0.181044	1183.06				1836	0.184794	1223.39
1837	0.181096	1163.56				1837	0.187652	1192.33				1837	0.181147	1166.1
1838	0.185961	1151.43				1838	0.184836	1170.21				1838	0.174948	1100.34
1839	0.188069	1281.01				1839	0.1836	1241.91				1839	0.187687	1177.85
1840	0.189469	1219.57				1840	0.185086	1174.5				1840	0.183236	1185.57
1841	0.189585	1178.66				1841	0.184643	1147.67				1841	0.18551	1159.9
1842	0.186253	1147.44				1842	0.183636	1206.43				1842	0.185442	1175.42
1843	0.188921	1241.47				1843	0.189254	1170.78				1843	0.185197	1209.37
1844	0.189609	1221.03				1844	0.188842	1222.03				1844	0.18693	1220.1
1845	0.186875	1221.24				1845	0.187694	1193.16				1845	0.185154	1183.33
1846	0.187766	1176.44				1846	0.185085	1228.12				1846	0.181189	1184.59
1847	0.183831	1181.83				1847	0.185468	1165.97				1847	0.185482	1213.37
1848	0.191973	1200.75				1848	0.177229	1171.12				1848	0.186569	1194.47
1849	0.191833	1241.79				1849	0.176191	1094.95				1849	0.186252	1226.34
1850	0.191356	1256.21				1850	0.18338	1119.32				1850	0.18633	1252.4
1851	0.190021	1267.48				1851	0.184008	1129.79				1851	0.18679	1155.41
1852	0.186693	1194.12				1852	0.183261	1215.68				1852	0.18697	1167.22
1853	0.189566	1225.15				1853	0.185166	1217.84				1853	0.183158	1219.08
1854	0.195237	1233.28				1854	0.184078	1155.7				1854	0.186466	1208.58
1855	0.197789	1289.25				1855	0.182417	1148.55				1855	0.186651	1197.67
1856	0.196836	1219.17				1856	0.182401	1177.25				1856	0.184143	1172.18
1857	0.197272	1293.62				1857	0.184627	1213.89				1857	0.183662	1196.72
1858	0.193886	1243.48				1858	0.184324	1193.59				1858	0.183121	1167.01
1859	0.200875	1215.32				1859	0.18421	1192.89				1859	0.182453	1179.05
1860	0.203075	1331.85				1860	0.182387	1173.52				1860	0.182883	1141.27
1861	0.198327	1289.06				1861	0.183701	1105.64				1861	0.184887	1192.89
1862	0.203124	1308.21				1862	0.180918	1133.72				1862	0.182703	1219.08
1863	0.203117	1278.36				1863	0.175996	1148.02				1863	0.185601	1167.27
1864	0.199029	1277.73				1864	0.179755	1122.8				1864	0.183337	1222.47
1865	0.20384	1319.4				1865	0.18323	1148.94				1865	0.185943	1156.01
1866	0.201946	1326.4				1866	0.182737	1132.72				1866	0.184812	1128.85
1867	0.20159	1292.59				1867	0.181118	1160.72				1867	0.185604	1162.88
1868	0.203849	1344.41				1868	0.179616	1166.99				1868	0.184899	1212.81
1869	0.201093	1329.38				1869	0.180627	1143.31				1869	0.183867	1185.15
1870	0.201599	1246.41				1870	0.17882	1133.85				1870	0.182198	1218.81
1871	0.200333	1311.66				1871	0.182681	1122.44				1871	0.184772	1171.33
1872	0.20031	1275.02				1872	0.180666	1176.59				1872	0.18193	1144.15
1873	0.195567	1249.16				1873	0.184987	1130.01				1873	0.184871	1189.22
1874	0.198693	1256.82				1874	0.185539	1127.13				1874	0.184793	1181.6
1875	0.199514	1302.62				1875	0.183394	1196.91				1875	0.184688	1155.79
1876	0.199635	1296.64				1876	0.183	1216.72				1876	0.180451	1152.03
1877	0.19999	1269.19				1877	0.183557	1145.65				1877	0.182407	1175.33
1878	0.201813	1319.61				1878	0.18387	1215.76				1878	0.18008	1221.07
1879	0.204457	1338.71				1879	0.181194	1178.61				1879	0.178563	1152.96
1880	0.20359	1312.7				1880	0.179327	1149.82				1880	0.185449	1161.24
1881	0.195897	1333.02				1881	0.181462	1087.11				1881	0.184969	1239.87
1882	0.2037	1290.08				1882	0.178415	1139.77				1882	0.185153	1119.17
1883	0.202542	1313.22				1883	0.177732	1114.93				1883	0.186147	1247.17
1884	0.203983	1348.11				1884	0.180356	1166.75				1884	0.184865	1228.42
1885	0.203901	1298.17				1885	0.17808	1156.43				1885	0.185867	1171.79
1886	0.199596	1230.85				1886	0.180979	1181.82				1886	0.184328	1209.09
1887	0.204306	1364.36				1887	0.182153	1138.83				1887	0.184667	1207.34
1888	0.202886	1351.95				1888	0.180337	1170.71				1888	0.183194	1152.24
1889	0.204113	1293.99				1889	0.177668	1114.05				1889	0.184478	1169.83
1890	0.204457	1314.3				1890	0.182594	1142.63				1890	0.184915	1172.95
1891	0.200405	1326.99				1891	0.179698	1149.13				1891	0.182447	1142.41
1892	0.191374	1273.91				1892	0.176054	1139.4				1892	0.186072	1183.99
1893	0.201979	1283.04				1893	0.17707	1122.74				1893	0.184701	1241.69
1894	0.199794	1303.7				1894	0.176239	1071.28				1894	0.183979	1180.1
1895	0.202847	1266.22				1895	0.177801	1127.33				1895	0.182616	1126.07
1896	0.201818	1278.91				1896	0.178729	1129.81				1896	0.181849	1200.13
1897	0.203051	1279.8				1897	0.180332	1124.67				1897	0.185499	1201.71
1898	0.200967	1296.39				1898	0.182162	1121.74				1898	0.182108	1187.08
1899	0.200434	1307.14				1899	0.184464	1169.7				1899	0.180906	1171.69
1900	0.202164	1283.41				1900	0.183733	1166.52				1900	0.185608	1118.95
1901	0.204241	1312.43				1901	0.185799	1133.55				1901	0.183342	1173.75
1902	0.204152	1290.57				1902	0.186045	1166.93				1902	0.184399	1188.59
1903	0.203958	1290.17				1903	0.185469	1227.19				1903	0.180558	1189.89
1904	0.203952	1285.84				1904	0.182523	1148.7				1904	0.183263	1146.54
1905	0.200116	1318.11				1905	0.184888	1144.86				1905	0.181661	1203.52
1906	0.203308	1302.4				1906	0.184522	1182.37				1906	0.178811	1101.76
1907	0.202891	1290.54				1907	0.184148	1227.13				1907	0.184195	1191.03
1908	0.2038	1330.48				1908	0.179284	1149				1908	0.184243	1236.45
1909	0.203566	1360.62				1909	0.180467	1145.68				1909	0.183667	1140.5
1910	0.197524	1277.77				1910	0.184853	1145.99				1910	0.186263	1158.63
1911	0.2017	1210.7				1911	0.18466	1156.04				1911	0.184057	1248.66
1912	0.201783	1321.85				1912	0.179946	1155.65				1912	0.182078	1170.21
1913	0.200819	1273.22				1913	0.183023	1165.57				1913	0.185945	1130.44
1914	0.202162	1294.38				1914	0.184599	1187.45				1914	0.18506	1191.38
1915	0.202295	1257.32				1915	0.186023	1177.21				1915	0.183096	1174.26
1916	0.204328	1336.79				1916	0.18446	1190.73				1916	0.186177	1216.66
1917	0.203762	1296.79				1917	0.185846	1119.3				1917	0.186824	1146.29
1918	0.204239	1284.28				1918	0.185195	1195.89				1918	0.184744	1224.86
1919	0.203659	1314.26				1919	0.181837	1200.62				1919	0.186173	1163.45
1920	0.202233	1297.27				1920	0.181503	1144.48				1920	0.186621	1209.82
1921	0.201387	1318.45				1921	0.180251	1176.23				1921	0.186282	1225.02
1922	0.200492	1241.73				1922	0.180606	1170.58				1922	0.184936	1158.8
1923	0.203497	1382.25				1923	0.176441	1162.94				1923	0.185798	1163.13
1924	0.204507	1318				1924	0.177627	1144.42				1924	0.186258	1203.68
1925	0.201952	1268.47				1925	0.182924	1153.82				1925	0.184466	1231.39
1926	0.201225	1316.4				1926	0.185482	1169.34				1926	0.187511	1181.55
1927	0.203534	1327.02				1927	0.183493	1150.6				1927	0.186957	1202.15
1928	0.201331	1260.26				1928	0.185263	1129.73				1928	0.182497	1167
1929	0.201671	1246.97				1929	0.183052	1247.35				1929	0.189595	1190.39
1930	0.20213	1300.74				1930	0.182404	1154.11				1930	0.190298	1208.35
1931	0.202032	1290				1931	0.177804	1102.88				1931	0.190482	1203.92
1932	0.201478	1264.03				1932	0.18365	1156.83				1932	0.188953	1238.59
1933	0.202916	1293.29				1933	0.184555	1195.16				1933	0.189327	1232.38
1934	0.201258	1344.42				1934	0.184788	1177.94				1934	0.185575	1147.13
1935	0.203425	1288.3				1935	0.185438	1155.38				1935	0.188748	1223.17
1936	0.20251	1282.81				1936	0.185223	1208.29				1936	0.186432	1255.02
1937	0.203646	1307.67				1937	0.181416	1173.71				1937	0.18612	1183.8
1938	0.203119	1278.16				1938	0.183855	1141.31				1938	0.185629	1165.13
1939	0.199866	1312.43				1939	0.183181	1186.06				1939	0.185946	1183.4
1940	0.200066	1300.48				1940	0.182941	1235.71				1940	0.185032	1197.19
1941	0.20384	1288.89				1941	0.179054	1171.39				1941	0.187586	1162.14
1942	0.202053	1299.13				1942	0.184929	1173.05				1942	0.180255	1165.09
1943	0.200789	1274.45				1943	0.185654	1187.92				1943	0.185733	1172.97
1944	0.202435	1310.25				1944	0.186042	1172.63				1944	0.18264	1188.8
1945	0.204041	1299.35				1945	0.184081	1151.13				1945	0.185999	1241.08
1946	0.203498	1292.61				1946	0.183669	1175.44				1946	0.185054	1180.1
1947	0.204197	1331.1				1947	0.182366	1151.5				1947	0.184876	1181.54
1948	0.202705	1306.02				1948	0.180181	1104.05				1948	0.183237	1173.05
1949	0.203259	1251.86				1949	0.174575	1133				1949	0.182509	1179.63
1950	0.201642	1267.49				1950	0.182803	1158.64				1950	0.18034	1124.09
1951	0.201554	1299.39				1951	0.184662	1144.82				1951	0.181687	1179.16
1952	0.202198	1306.67				1952	0.184099	1183.61				1952	0.180936	1155.98
1953	0.201591	1298.25				1953	0.185057	1196.85				1953	0.179572	1142.29
1954	0.192066	1298.9				1954	0.185587	1166.7				1954	0.183781	1201.98
1955	0.195026	1242.75				1955	0.183987	1170.46				1955	0.18405	1183.77
1956	0.199727	1256.81				1956	0.179541	1160.68				1956	0.18731	1182.71
1957	0.200105	1307.96				1957	0.174269	1098.34				1957	0.186415	1242.27
1958	0.201725	1332.41				1958	0.172425	1092.05				1958	0.185836	1156.14
1959	0.201128	1265.7				1959	0.177537	1130.39				1959	0.181362	1161.27
1960	0.200402	1220.92				1960	0.183754	1105.78				1960	0.183066	1174.56
1961	0.192929	1291.73				1961	0.182664	1211.64				1961	0.187642	1188.99
1962	0.202034	1341.68				1962	0.181779	1190.18				1962	0.18616	1223.52
1963	0.204337	1339.03				1963	0.185555	1165.49				1963	0.188333	1132.29
1964	0.202657	1255.36				1964	0.183841	1225.03				1964	0.185055	1219.07
1965	0.2044	1307.22				1965	0.1857	1184.33				1965	0.184102	1208.94
1966	0.204356	1332.98				1966	0.184896	1203.07				1966	0.184115	1175.19
1967	0.203854	1298.57				1967	0.185324	1192.65				1967	0.184841	1208.6
1968	0.201631	1363.47				1968	0.186086	1204.59				1968	0.186075	1180.58
1969	0.204652	1288.58				1969	0.184418	1164.59				1969	0.189076	1176.35
1970	0.202874	1337.35				1970	0.180909	1178.88				1970	0.1872	1163.81
1971	0.199752	1324.34				1971	0.181128	1188.05				1971	0.190071	1276.49
1972	0.20328	1326.94				1972	0.179789	1135.01				1972	0.189707	1216.76
1973	0.202668	1275.25				1973	0.181702	1158.8				1973	0.190996	1220.42
1974	0.202894	1273.56				1974	0.182935	1218.08				1974	0.191829	1206.06
1975	0.198396	1315.96				1975	0.183348	1161.94				1975	0.186609	1210.54
1976	0.194884	1260.81				1976	0.184557	1186.03				1976	0.188841	1179.18
1977	0.200084	1258.49				1977	0.183151	1195.97				1977	0.191553	1184.7
1978	0.203494	1300.13				1978	0.183766	1184.86				1978	0.195856	1246.28
1979	0.202036	1344.03				1979	0.182381	1154.65				1979	0.196688	1213
1980	0.204167	1275.85				1980	0.178789	1101.31				1980	0.190398	1252.54
1981	0.203599	1352.42				1981	0.18456	1184.25				1981	0.192994	1237.81
1982	0.203758	1348.26				1982	0.181413	1212.36				1982	0.190611	1241.24
1983	0.197333	1290.18				1983	0.181808	1131.87				1983	0.190635	1189.81
1984	0.197809	1259.28				1984	0.18418	1154				1984	0.190217	1225.14
1985	0.200719	1277.76				1985	0.180106	1195.95				1985	0.190544	1258.73
1986	0.20215	1330.51				1986	0.182937	1144.67				1986	0.191906	1206.45
1987	0.202667	1282.03				1987	0.18335	1149.78				1987	0.192909	1236.41
1988	0.20042	1328.74				1988	0.18286	1188.5				1988	0.189662	1237.37
1989	0.197571	1292.09				1989	0.184172	1150.91				1989	0.18876	1263.87
1990	0.20292	1239.85				1990	0.184143	1215.55				1990	0.188011	1202.4
1991	0.204556	1264.54				1991	0.181353	1132.87				1991	0.186425	1232.65
1992	0.203664	1395.78				1992	0.183332	1185.03				1992	0.18612	1216.49
1993	0.198451	1298.64				1993	0.182855	1157.99				1993	0.186647	1187.92
1994	0.20353	1266.05				1994	0.185863	1157.43				1994	0.184861	1193.34
1995	0.198744	1293.25				1995	0.180973	1194.72				1995	0.187623	1205.26
1996	0.199949	1292.5				1996	0.182467	1174.01				1996	0.192031	1271.91
1997	0.200543	1283.76				1997	0.184605	1135.92				1997	0.194762	1232.16
1998	0.201169	1286.62				1998	0.185125	1182.07				1998	0.196497	1267.04
[truncated: 2 more rows]

## Sheet: top 20%
black						cyan						gray
cycle #	average selected fp	average selected P(T)				cycle #	average selected fp	average selected P(T)				cycle #	average selected fp	average selected P(T)
1	0.129438	808.014				1	0.129442	807.902				1	0.129471	807.875
2	0.128818	772.771				2	0.128696	755.689				2	0.128073	752.024
3	0.127636	747.066				3	0.127876	769.403				3	0.127316	742.214
4	0.127625	733.284				4	0.127917	743.114				4	0.127449	729.807
5	0.127353	743.879				5	0.127789	751.924				5	0.126002	716.856
6	0.126032	752.37				6	0.127026	737.948				6	0.12622	734.92
7	0.126875	756.237				7	0.126055	762.924				7	0.126026	760.908
8	0.125946	729.132				8	0.125205	729.73				8	0.126477	755.197
9	0.12503	732.533				9	0.126898	724.972				9	0.126158	739.02
10	0.125595	727.196				10	0.127701	748.525				10	0.124871	723.267
11	0.125013	721.02				11	0.127605	766.13				11	0.1247	728.255
12	0.124229	762.727				12	0.128454	742.074				12	0.126298	751.406
13	0.125839	753.355				13	0.128597	739.25				13	0.126163	746.099
14	0.126329	699.4				14	0.128792	751.142				14	0.127691	741.622
15	0.127925	731.814				15	0.126995	734.59				15	0.127211	704.646
16	0.127338	738.323				16	0.125136	741.995				16	0.125812	731.494
17	0.128013	753.995				17	0.127877	734.971				17	0.127068	746.516
18	0.127717	775.252				18	0.127152	757.436				18	0.127078	717.708
19	0.128135	731.081				19	0.128433	763.274				19	0.127345	739.82
20	0.126933	712.005				20	0.128509	751.715				20	0.12766	744.986
21	0.1246	759.609				21	0.128269	738.706				21	0.126675	719.602
22	0.124307	743.704				22	0.126191	749.402				22	0.127227	756.4
23	0.127304	759.826				23	0.127185	750.238				23	0.125427	759.851
24	0.127281	734.972				24	0.126312	734.511				24	0.125981	738.971
25	0.127044	727.738				25	0.126503	736.897				25	0.125788	734.734
26	0.127241	750.469				26	0.127076	744.272				26	0.124814	725.206
27	0.126141	763.99				27	0.126739	736.075				27	0.12274	715.661
28	0.124438	745.953				28	0.12769	729.098				28	0.121835	691.464
29	0.125123	715.819				29	0.12627	728.502				29	0.12401	729.825
30	0.122318	740.937				30	0.125494	753.795				30	0.125009	712.722
31	0.123612	740.304				31	0.126625	750.133				31	0.124952	721.657
32	0.12677	747.726				32	0.127549	765.535				32	0.128342	751.769
33	0.125825	745.651				33	0.127299	751.686				33	0.127717	740.56
34	0.127648	736.843				34	0.125538	725.629				34	0.128319	721.499
35	0.126552	734.547				35	0.125339	729.524				35	0.127108	719.859
36	0.12482	738.834				36	0.127366	719.199				36	0.126085	741.018
37	0.125872	741.461				37	0.127013	717.155				37	0.125946	704.17
38	0.124359	728.716				38	0.127433	723.218				38	0.127453	732.43
39	0.128075	721.489				39	0.128129	733.277				39	0.125974	734.97
40	0.128366	726.315				40	0.128238	760.835				40	0.125576	737.944
41	0.127662	759.219				41	0.127067	758.639				41	0.125403	726.573
42	0.126234	731.998				42	0.127188	734.83				42	0.126337	742.679
43	0.126029	751.305				43	0.12841	735.29				43	0.125303	758.003
44	0.126457	738.523				44	0.128525	723.018				44	0.125651	720.208
45	0.126435	728.2				45	0.127429	752.838				45	0.127688	754.99
46	0.125257	740.809				46	0.127135	765.907				46	0.128357	743.203
47	0.125819	737.191				47	0.1264	747.159				47	0.127646	761.493
48	0.126914	760.114				48	0.127533	742.637				48	0.127932	742.343
49	0.125493	735.242				49	0.128628	750.804				49	0.127847	739.809
50	0.127723	736.547				50	0.129286	766.788				50	0.128021	758.613
51	0.126692	711.009				51	0.128925	776.96				51	0.128828	761.869
52	0.127391	763.955				52	0.12843	776.09				52	0.129916	758.14
53	0.125467	724.205				53	0.126525	761.744				53	0.129885	745.733
54	0.127071	713.562				54	0.128753	748.584				54	0.129495	758.245
55	0.127239	745.915				55	0.127377	740.288				55	0.127932	744.273
56	0.128004	754.367				56	0.127441	757.487				56	0.128647	753.445
57	0.125398	741.711				57	0.127991	770.534				57	0.129514	759
58	0.127329	742.451				58	0.128997	765.969				58	0.129384	740.911
59	0.126484	727.751				59	0.129436	758.557				59	0.131369	767.045
60	0.128493	773.959				60	0.128675	747.21				60	0.130852	764.219
61	0.126729	772.098				61	0.129434	742.89				61	0.127919	765.847
62	0.127212	759.022				62	0.129305	766.183				62	0.126682	757.291
63	0.128835	726.531				63	0.129978	767.635				63	0.13084	753.265
64	0.128759	748.158				64	0.12871	775.897				64	0.131183	770.555
65	0.127525	735.986				65	0.129662	769.779				65	0.131918	786.183
66	0.127199	739.572				66	0.129506	793.663				66	0.131029	771.82
67	0.127524	750.484				67	0.12927	761.909				67	0.12811	762.449
68	0.126751	717.445				68	0.129115	724.942				68	0.129313	723.935
69	0.126586	739.849				69	0.12851	750.554				69	0.131361	760.304
70	0.126797	752.622				70	0.128445	765.609				70	0.130013	802.711
71	0.12727	765.581				71	0.12879	744.319				71	0.132408	790.197
72	0.127091	754.997				72	0.128857	737.13				72	0.131034	772.412
73	0.126775	727.567				73	0.130561	730.703				73	0.129761	777.513
74	0.126009	723.925				74	0.130992	728.792				74	0.129397	787.578
75	0.124724	751.189				75	0.130322	770.807				75	0.130637	765.014
76	0.124881	748.178				76	0.129932	745.278				76	0.131099	760.68
77	0.12586	731.988				77	0.130926	778.276				77	0.129418	746.463
78	0.125378	756.579				78	0.131509	777.599				78	0.129862	764.216
79	0.127045	718.884				79	0.131182	751.393				79	0.130163	722.846
80	0.12645	723.102				80	0.130261	772.124				80	0.129688	758.072
81	0.126347	745.8				81	0.130945	776.807				81	0.13247	741.608
82	0.124429	741.921				82	0.131048	762.01				82	0.130795	755.595
83	0.124736	725.945				83	0.131128	757.96				83	0.130116	755.421
84	0.124641	728.35				84	0.130402	762.32				84	0.129599	731.371
85	0.126888	746.572				85	0.130364	769.673				85	0.131922	801.815
86	0.126358	742.758				86	0.13015	742.368				86	0.132571	789.06
87	0.126458	739.816				87	0.132401	770.964				87	0.132025	777.788
88	0.12687	730.468				88	0.130557	761.644				88	0.131039	779.723
89	0.125423	729.696				89	0.131409	779.213				89	0.130213	750.61
90	0.126454	743.458				90	0.128524	767.848				90	0.130341	778.269
91	0.127354	739.17				91	0.131348	741.685				91	0.128898	773.34
92	0.126718	757.116				92	0.132655	764.146				92	0.131473	767.684
93	0.126438	756.152				93	0.135455	791.359				93	0.132029	787.923
94	0.126702	749.479				94	0.133688	758.702				94	0.131614	763.634
95	0.125994	750.084				95	0.132203	787.814				95	0.132648	758.53
96	0.126209	751.834				96	0.133563	800.737				96	0.133111	805.469
97	0.126203	728.324				97	0.135638	781.597				97	0.13208	777.224
98	0.126213	771.549				98	0.133051	778.684				98	0.132164	785.3
99	0.127209	766.467				99	0.134299	749.613				99	0.133757	783.307
100	0.127003	741.717				100	0.134285	773.261				100	0.132905	768.23
101	0.124793	731.923				101	0.137184	791.628				101	0.132008	799.769
102	0.125885	722.576				102	0.138705	818.431				102	0.131879	800.701
103	0.125305	727.059				103	0.138133	803.96				103	0.131717	799.444
104	0.124425	744.444				104	0.13684	807.623				104	0.133205	784.883
105	0.12688	755.571				105	0.138482	793.349				105	0.133647	774.279
106	0.127568	754.415				106	0.137272	800.594				106	0.133027	805.382
107	0.125543	729.178				107	0.133668	812.405				107	0.133735	787.484
108	0.124205	726.491				108	0.136741	791.463				108	0.132787	761.77
109	0.127889	746.204				109	0.139637	786.694				109	0.13332	791.035
110	0.126757	763.802				110	0.139304	830.498				110	0.132822	803.127
111	0.12705	724.625				111	0.14074	826.454				111	0.132122	804.056
112	0.126345	725.683				112	0.14121	834.586				112	0.13295	739.635
113	0.128415	735.224				113	0.140581	851.363				113	0.132957	767.563
114	0.127221	747.104				114	0.139282	812.795				114	0.132011	797.858
115	0.12845	729.002				115	0.138017	821.165				115	0.132099	757.035
116	0.127508	756.898				116	0.135647	789.266				116	0.132885	776.797
117	0.126441	740.463				117	0.137429	786.848				117	0.133042	776.056
118	0.127926	717.278				118	0.13871	802.254				118	0.133061	782.96
119	0.128362	724.881				119	0.13851	799.277				119	0.133028	816.78
120	0.127581	738.181				120	0.139728	829.323				120	0.132328	793.566
121	0.127619	750.458				121	0.138555	813.2				121	0.129101	761.599
122	0.126833	737.938				122	0.136814	809.907				122	0.131132	766.437
123	0.128181	722.686				123	0.138815	803.407				123	0.132479	766.71
124	0.127745	750.181				124	0.139826	841.905				124	0.132686	771.366
125	0.127252	743.615				125	0.138215	825.585				125	0.130247	788.476
126	0.128657	750.06				126	0.138967	819.987				126	0.131629	773.208
127	0.12813	727.703				127	0.138114	785.166				127	0.130402	748.493
128	0.127665	747.549				128	0.137243	786.514				128	0.131295	777.756
129	0.127075	741.666				129	0.141156	799.668				129	0.131082	777.153
130	0.125281	742.409				130	0.14054	820.309				130	0.130132	754.239
131	0.127474	741.115				131	0.140381	828.364				131	0.132029	786.55
132	0.128783	758.4				132	0.138918	797.116				132	0.130831	775.058
133	0.126678	751.941				133	0.138217	794.426				133	0.131304	743.394
134	0.126664	747.317				134	0.138574	821.938				134	0.131247	761.389
135	0.129258	744.494				135	0.139451	804.377				135	0.131763	770.405
136	0.127659	735.104				136	0.137277	788.277				136	0.132877	778.644
137	0.127954	745.933				137	0.138933	812.891				137	0.131817	768.589
138	0.128891	751.034				138	0.137754	815.143				138	0.132038	794.698
139	0.128215	730.532				139	0.139409	806.892				139	0.131963	748.01
140	0.126492	740.66				140	0.139331	796.107				140	0.131116	757.645
141	0.127645	739.996				141	0.139483	850.676				141	0.134088	772.144
142	0.129786	763.56				142	0.138374	818.264				142	0.134297	784.366
143	0.128201	754.934				143	0.138236	806.209				143	0.133904	792.731
144	0.129926	741.239				144	0.140705	812.611				144	0.134086	812.485
145	0.129883	765.818				145	0.140021	844.356				145	0.133888	753.317
146	0.128307	773.354				146	0.139224	845.388				146	0.133933	782.811
147	0.12756	760.638				147	0.139682	817.04				147	0.132405	771.659
148	0.126931	731.965				148	0.139862	829.769				148	0.131935	799.598
149	0.127979	739.96				149	0.140483	824.35				149	0.129124	767.514
150	0.128244	750.153				150	0.13979	839.332				150	0.131785	771.531
151	0.127754	751.823				151	0.139736	833.149				151	0.135581	776.113
152	0.126826	753.142				152	0.138357	825.714				152	0.133653	809.195
153	0.127848	740.752				153	0.139203	803.775				153	0.134251	801.063
154	0.12879	736.376				154	0.138023	844.517				154	0.133303	785.436
155	0.126812	751.667				155	0.138064	806.66				155	0.132952	780.807
156	0.128924	762.428				156	0.136235	815.221				156	0.13263	782.883
157	0.126079	751.609				157	0.137409	784.823				157	0.133418	794.455
158	0.12739	716.336				158	0.139605	793.671				158	0.132392	780.037
159	0.128852	718.93				159	0.138747	804.077				159	0.132804	765.072
160	0.129198	753.61				160	0.141336	829.879				160	0.133529	785.533
161	0.129234	741.315				161	0.1388	829.737				161	0.133817	792.246
162	0.129881	732.581				162	0.139405	789.237				162	0.132279	796.223
163	0.129496	760.598				163	0.137329	766.938				163	0.133515	775.338
164	0.129252	733.247				164	0.138675	786.525				164	0.131415	776.005
165	0.129805	759.51				165	0.138114	831.559				165	0.131049	757.939
166	0.127779	767.943				166	0.138031	796.276				166	0.131853	787.274
167	0.12855	786.713				167	0.139488	820.431				167	0.132415	777.611
168	0.129631	748.382				168	0.140543	799.149				168	0.132788	799.204
169	0.13022	766.445				169	0.138619	850.269				169	0.1329	779.04
170	0.129022	775.316				170	0.137478	805.992				170	0.132905	801.02
171	0.129046	762.799				171	0.13789	795.099				171	0.133029	792.022
172	0.129127	770.436				172	0.139417	816.971				172	0.132648	763.208
173	0.128428	736.654				173	0.140691	817.572				173	0.131989	771.09
174	0.128435	745.623				174	0.140082	835.989				174	0.128989	729.914
175	0.129366	743.178				175	0.140382	848.222				175	0.131546	763.806
176	0.128836	766.024				176	0.141263	810.442				176	0.132345	776.684
177	0.126033	756.547				177	0.140604	837.682				177	0.131636	776.252
178	0.125496	741.717				178	0.137856	809.64				178	0.13267	770.158
179	0.126869	725.07				179	0.140551	825.224				179	0.133556	799.497
180	0.127247	725.651				180	0.138786	822.042				180	0.132921	766.928
181	0.129048	737.218				181	0.138202	839.289				181	0.132886	742.361
182	0.128486	761.368				182	0.13918	822.14				182	0.133277	782.504
183	0.127539	755.781				183	0.139674	835.87				183	0.131465	788.483
184	0.130036	749.176				184	0.138994	844.942				184	0.132081	776.04
185	0.128855	768.399				185	0.135783	809.999				185	0.132522	782.482
186	0.128164	740.591				186	0.137536	804.832				186	0.131811	781.495
187	0.129536	779.001				187	0.13963	796.989				187	0.129808	744.916
188	0.12781	780.49				188	0.138186	818.762				188	0.130348	752.782
189	0.126943	744.018				189	0.137946	819.747				189	0.129774	773.914
190	0.125891	735.753				190	0.138532	819.009				190	0.13114	757.623
191	0.125827	712.969				191	0.139215	836.873				191	0.132915	761.421
192	0.127349	730.684				192	0.139908	819.955				192	0.132866	765.561
193	0.12588	761.669				193	0.139835	821.032				193	0.132555	777.285
194	0.126752	738.975				194	0.139155	838.854				194	0.131804	784.254
195	0.126894	735.754				195	0.138457	798.417				195	0.131275	755.252
196	0.126475	746.346				196	0.137044	819.642				196	0.132242	777.002
197	0.126467	717.184				197	0.139141	831.48				197	0.132693	793.94
198	0.125974	780.356				198	0.139954	831.841				198	0.130102	776.971
199	0.125044	718.857				199	0.139652	809.487				199	0.133643	753.632
200	0.128975	728.745				200	0.137997	829.593				200	0.133344	803.954
201	0.128025	753.467				201	0.138946	833.69				201	0.133596	776.735
202	0.125112	731.02				202	0.138805	813.852				202	0.133004	765.184
203	0.126415	745.088				203	0.142148	816.09				203	0.132786	793.043
204	0.128263	725.603				204	0.140608	838.352				204	0.132052	755.585
205	0.12834	742.851				205	0.140577	810.174				205	0.13153	774.757
206	0.12752	749.706				206	0.140078	836.27				206	0.131561	744.482
207	0.126991	749.547				207	0.140451	844.488				207	0.131622	762.76
208	0.130719	734.657				208	0.141629	841.2				208	0.131818	785.733
209	0.129391	742.633				209	0.14119	816.39				209	0.130584	778.097
210	0.129157	770.559				210	0.143421	799.623				210	0.131912	744.324
211	0.128159	744.761				211	0.144255	852.585				211	0.132635	744.497
212	0.126685	765.191				212	0.144045	872.603				212	0.130589	780.864
213	0.129264	730.074				213	0.142649	855.797				213	0.130615	782.604
214	0.130032	769.803				214	0.143361	818.17				214	0.132233	792.427
215	0.129866	788.389				215	0.143873	837.314				215	0.131582	765.448
216	0.130696	736.45				216	0.143002	837.288				216	0.131737	748.723
217	0.130264	756.806				217	0.144172	844.246				217	0.133398	809.604
218	0.131591	755.248				218	0.14309	853.056				218	0.132882	806.43
219	0.130948	762.663				219	0.144252	814.364				219	0.133611	762.142
220	0.129904	777.058				220	0.144377	834.565				220	0.132963	786.164
221	0.128747	762.284				221	0.142864	826.985				221	0.132525	743.789
222	0.129723	742.675				222	0.144464	885.261				222	0.133355	781.982
223	0.12795	758.775				223	0.143431	876.893				223	0.13336	757.111
224	0.126607	751.266				224	0.143861	828.162				224	0.134061	767.802
225	0.128535	758.906				225	0.14147	858.046				225	0.133048	785.655
226	0.130662	748.376				226	0.143607	841.253				226	0.132723	789.597
227	0.129363	768.557				227	0.143913	830.201				227	0.131036	772.817
228	0.1291	745.287				228	0.145748	881.185				228	0.131349	761.956
229	0.129569	735.37				229	0.146099	879.102				229	0.132012	736.894
230	0.129519	755.689				230	0.144993	877.024				230	0.131606	761.164
231	0.127773	745.138				231	0.143896	845.289				231	0.132245	778.639
232	0.128067	730.379				232	0.145757	854.063				232	0.132779	755.332
233	0.126839	719.403				233	0.14416	856.737				233	0.132456	785.073
234	0.127896	746.273				234	0.146494	860.146				234	0.134467	802.346
235	0.127293	733.931				235	0.145773	854.596				235	0.133717	804.757
236	0.126405	740.348				236	0.148278	870.238				236	0.134672	781.595
237	0.128848	723.972				237	0.149279	877.821				237	0.134166	769.578
238	0.129145	787.012				238	0.148175	875.839				238	0.132974	772.936
239	0.12835	730.394				239	0.147643	881.656				239	0.13291	775.773
240	0.129869	749.553				240	0.14945	876.198				240	0.132893	785.859
241	0.130455	752.62				241	0.149241	880.666				241	0.133683	753.683
242	0.128419	737.015				242	0.151065	875.821				242	0.132184	772.36
243	0.128827	738.037				243	0.150088	885.236				243	0.132174	779.316
244	0.129767	760.112				244	0.153931	911.624				244	0.132922	784.461
245	0.130024	757.843				245	0.151298	904.195				245	0.131677	773.297
246	0.13183	765.586				246	0.15324	911.342				246	0.131257	748.227
247	0.130447	764.796				247	0.153033	869.675				247	0.132682	764.379
248	0.128383	799.658				248	0.154095	909.775				248	0.131922	774.395
249	0.131655	772.645				249	0.155854	909.5				249	0.130368	759.138
250	0.132264	794.731				250	0.155561	915.459				250	0.130175	760.028
251	0.131422	779.055				251	0.156416	906.347				251	0.132862	805.011
252	0.12953	746.245				252	0.155454	906.896				252	0.133118	772.097
253	0.131855	780.865				253	0.15459	911.626				253	0.131654	766.64
254	0.134398	779.895				254	0.154273	943.375				254	0.131535	748.514
255	0.132629	768.294				255	0.156438	925.624				255	0.132938	759.875
256	0.133485	785.428				256	0.15644	917.688				256	0.132949	776.583
257	0.131914	777.567				257	0.156926	900.359				257	0.134006	775.165
258	0.131029	762.695				258	0.157857	910.789				258	0.132582	800.952
259	0.129324	782.654				259	0.15555	929.617				259	0.131646	776.43
260	0.130655	754.504				260	0.156725	979.552				260	0.132771	786.83
261	0.1321	779.067				261	0.157905	952.501				261	0.133753	778.856
262	0.132451	794.365				262	0.157777	942.19				262	0.133205	783.15
263	0.131546	767.737				263	0.156642	925.41				263	0.132331	769.689
264	0.130114	774.718				264	0.157094	928.598				264	0.132274	778.018
265	0.131084	767.323				265	0.156363	940.5				265	0.131285	761.079
266	0.131195	769.867				266	0.155048	900.327				266	0.129881	728.318
267	0.13325	796.669				267	0.155532	934.89				267	0.130465	774.227
268	0.132542	791.672				268	0.15827	908.078				268	0.132426	759.507
269	0.131423	761.667				269	0.153552	929.201				269	0.133544	791.634
270	0.132265	760.423				270	0.152029	893.141				270	0.132594	778.273
271	0.133305	792.133				271	0.154232	887.329				271	0.13069	771.952
272	0.134614	787.339				272	0.155849	889.29				272	0.130614	748.017
273	0.133853	784.594				273	0.150936	901.645				273	0.13141	763.418
274	0.131999	781.436				274	0.155309	896.246				274	0.132843	774.838
275	0.13286	791.659				275	0.157864	952.514				275	0.132773	805.369
276	0.131969	775.091				276	0.155538	949.924				276	0.131976	757.449
277	0.130277	762.281				277	0.158011	960.01				277	0.131935	750.172
278	0.131038	754.447				278	0.158479	914.933				278	0.133928	799.734
279	0.132572	795.645				279	0.155619	941.516				279	0.134121	783.056
280	0.132847	784.867				280	0.159926	918.924				280	0.131999	788.449
281	0.132689	758.881				281	0.159543	929.211				281	0.131249	766.037
282	0.133773	803.706				282	0.160147	975.724				282	0.133117	770.132
283	0.133678	780.718				283	0.161166	949.785				283	0.131523	792.457
284	0.133748	801.677				284	0.160646	960.868				284	0.129672	760.983
285	0.133198	775.984				285	0.160504	917.573				285	0.13068	774.353
286	0.132373	768.67				286	0.161519	937.412				286	0.132921	759.854
287	0.131084	760.382				287	0.159131	975.295				287	0.131407	749.266
288	0.131864	755.526				288	0.162051	943.931				288	0.133549	748.991
289	0.133273	743.663				289	0.159522	952.738				289	0.132804	781.454
290	0.132025	785.011				290	0.158737	951.35				290	0.134253	809.463
291	0.129747	765.867				291	0.159696	968.526				291	0.136441	813.186
292	0.127504	725.89				292	0.158067	934.591				292	0.135379	807.59
293	0.128503	747.335				293	0.15894	952.169				293	0.136365	825.619
294	0.130172	740.376				294	0.16001	924				294	0.135854	780.012
295	0.130083	742.981				295	0.160876	963.809				295	0.132563	787.543
296	0.132885	774.827				296	0.161727	986.505				296	0.134701	762.867
297	0.130967	776.592				297	0.160749	943.822				297	0.13571	774.596
298	0.132615	788.282				298	0.160177	928.698				298	0.134952	770.117
299	0.131928	770.825				299	0.160277	939.789				299	0.133166	799.713
300	0.130713	747.997				300	0.160845	971.712				300	0.132357	814.855
301	0.13294	775.412				301	0.16155	965.728				301	0.132627	776.22
302	0.13189	786.63				302	0.161456	965.531				302	0.133888	768.877
303	0.132098	797.632				303	0.161662	973.562				303	0.133216	769.825
304	0.132885	788.916				304	0.159427	912.462				304	0.136063	778.62
305	0.132083	746.023				305	0.158238	965.428				305	0.136929	815.633
306	0.133549	764.219				306	0.158227	941.743				306	0.137972	791.33
307	0.133866	780.295				307	0.156174	930.79				307	0.136393	813.183
308	0.132604	785.821				308	0.156907	895.377				308	0.137096	800.257
309	0.131273	755.235				309	0.157628	925.427				309	0.138613	836.038
310	0.132091	775.205				310	0.156336	947.87				310	0.138145	819.971
311	0.130713	771.528				311	0.159772	955.934				311	0.139521	834.061
312	0.13218	768.349				312	0.159627	958.483				312	0.141176	820.589
313	0.132317	767.653				313	0.160882	974.243				313	0.142205	815.232
314	0.131151	791.066				314	0.160155	941.599				314	0.140654	825.764
315	0.130943	774.327				315	0.158834	953.564				315	0.139347	849.627
316	0.131836	755.519				316	0.157977	922.711				316	0.137519	816.163
317	0.131534	782.23				317	0.161729	967.572				317	0.141269	833.101
318	0.130723	770.086				318	0.160531	923.48				318	0.142748	848.79
319	0.130039	769.885				319	0.159355	958.084				319	0.141396	857.701
320	0.129175	756.864				320	0.157333	969.64				320	0.141406	847.229
321	0.130373	775.276				321	0.15738	938.337				321	0.140735	830.407
322	0.13316	774.487				322	0.159868	950.904				322	0.139885	827.606
323	0.132259	784.315				323	0.160448	954.693				323	0.140537	832.601
324	0.131307	777.356				324	0.161933	990.157				324	0.139922	842.691
325	0.131292	764.125				325	0.162362	963.548				325	0.139569	827.453
326	0.131292	744.292				326	0.159917	978.261				326	0.137897	784.548
327	0.130962	776.092				327	0.159884	928.585				327	0.137428	797.289
328	0.129952	757.478				328	0.158761	962.38				328	0.140188	807.405
329	0.131267	758.714				329	0.158879	922.865				329	0.140144	835.154
330	0.128741	774.064				330	0.159044	936.248				330	0.141302	814.244
331	0.130712	760.629				331	0.160236	934.807				331	0.141184	833.812
332	0.131578	796.488				332	0.158743	946.212				332	0.139672	811.504
333	0.129752	739.665				333	0.160166	952.476				333	0.140261	813.975
334	0.13187	764.279				334	0.158037	964.434				334	0.141376	821.14
335	0.130447	810.128				335	0.15826	946.949				335	0.139122	811.929
336	0.12993	762.134				336	0.159295	930.228				336	0.136884	823.556
337	0.131509	777.513				337	0.159624	955.678				337	0.138848	807.387
338	0.131759	755.558				338	0.157397	960.401				338	0.14211	859.078
339	0.132237	781.222				339	0.160462	919.401				339	0.141765	832.187
340	0.131844	771.761				340	0.16134	934.725				340	0.141188	826.542
341	0.13254	788.931				341	0.159728	949.49				341	0.142337	830.644
342	0.133453	787.984				342	0.159903	936.964				342	0.142362	825.758
343	0.131777	754.238				343	0.157701	957.401				343	0.14131	828.487
344	0.131274	780.93				344	0.159817	935.508				344	0.141312	873.377
345	0.133653	752.879				345	0.158999	931.528				345	0.142104	830.205
346	0.133603	780.534				346	0.161608	930.745				346	0.140769	828.514
347	0.131075	755.218				347	0.161711	981.83				347	0.140576	821.512
348	0.13347	751.109				348	0.160964	955.167				348	0.137865	817.895
349	0.132764	768.899				349	0.16234	958.608				349	0.139687	816.614
350	0.130911	757.885				350	0.162099	945.025				350	0.138376	834.31
351	0.132829	781.343				351	0.163296	953.207				351	0.138458	794.788
352	0.133113	796.724				352	0.163368	965.24				352	0.138617	811.919
353	0.132411	785.888				353	0.160767	942.291				353	0.139979	805.561
354	0.132264	787.505				354	0.162042	956.819				354	0.141959	819.749
355	0.132161	764.363				355	0.160828	965.896				355	0.141632	849.346
356	0.133256	773.029				356	0.160491	990.04				356	0.140782	819.023
357	0.13409	808.341				357	0.162289	985.223				357	0.14226	837.718
358	0.133623	777.675				358	0.163474	972.442				358	0.140541	826.742
359	0.134547	794.873				359	0.164595	988.993				359	0.14151	842.911
360	0.13405	807.302				360	0.164056	955.115				360	0.142246	850.34
361	0.132758	768.238				361	0.163389	964.494				361	0.142166	843.702
362	0.132206	770.138				362	0.165966	981.868				362	0.140702	825.039
363	0.133862	792.541				363	0.164739	996.346				363	0.137958	812.367
364	0.134653	795.198				364	0.163204	994.395				364	0.143117	820.479
365	0.133869	787.525				365	0.162016	966.201				365	0.14307	856.051
366	0.132695	789.289				366	0.161413	938.542				366	0.142673	818.887
367	0.133009	778.198				367	0.160982	968.514				367	0.143028	839.043
368	0.13247	768.486				368	0.161343	958.719				368	0.143967	832.938
369	0.131882	793.682				369	0.157972	951.055				369	0.14166	824.453
370	0.131888	759.895				370	0.162452	913.283				370	0.143772	803.239
371	0.134827	779.587				371	0.164044	954.392				371	0.145175	858.532
372	0.134579	795.011				372	0.166672	981.705				372	0.143379	866.769
373	0.136546	780.182				373	0.166165	990.452				373	0.142117	840.749
374	0.136462	812.016				374	0.165949	1009.07				374	0.141801	829.897
375	0.136796	794.725				375	0.167516	1005.21				375	0.139537	804.6
376	0.133949	785.448				376	0.167083	987.602				376	0.142961	858.26
377	0.134599	782.964				377	0.165647	956.413				377	0.140142	820.897
378	0.135109	797.783				378	0.166273	1007				378	0.141726	834.5
379	0.137349	781.467				379	0.164985	980.329				379	0.141996	823.799
380	0.137413	824.595				380	0.163605	966.059				380	0.141106	805.642
381	0.136781	828.937				381	0.165998	988.628				381	0.143425	815.605
382	0.1375	791.975				382	0.169194	947.676				382	0.144115	872.19
383	0.137988	796.818				383	0.169447	1031.57				383	0.142908	849.933
384	0.13661	790.434				384	0.171426	1013.56				384	0.141567	825.35
385	0.135787	823.816				385	0.170977	973.243				385	0.140757	802.126
386	0.134638	812.093				386	0.172204	1013.65				386	0.140157	825.356
387	0.134667	806.577				387	0.167504	1025.12				387	0.139425	829.591
388	0.137235	781.473				388	0.169618	1009.31				388	0.139375	836.805
389	0.135294	792.95				389	0.168665	1023.27				389	0.14107	835.057
390	0.136682	791.079				390	0.170207	964.532				390	0.139891	830.642
391	0.136432	832.674				391	0.166607	1046				391	0.141514	816.563
392	0.136713	772.546				392	0.168258	976.984				392	0.139287	821.647
393	0.136996	775.924				393	0.169856	1018.82				393	0.140414	820.93
394	0.135011	803.84				394	0.170711	1042.13				394	0.139531	824.439
395	0.133246	781.895				395	0.168233	982.311				395	0.141285	800.872
396	0.133589	802.909				396	0.171511	991.295				396	0.142172	820.068
397	0.134085	782.155				397	0.175303	1031.3				397	0.141273	812.418
398	0.136735	800.65				398	0.173439	1033.59				398	0.142489	847.031
399	0.13631	790.751				399	0.175012	1078.79				399	0.142641	820.481
400	0.136723	801.773				400	0.173662	1020.4				400	0.144282	809.319
401	0.135874	807.058				401	0.173901	1010.98				401	0.14397	836.597
402	0.136488	820.311				402	0.171418	1025.8				402	0.142427	874.929
403	0.134984	802.849				403	0.171761	1046.5				403	0.140676	843.138
404	0.133125	781.375				404	0.174606	1053.07				404	0.146033	835.622
405	0.132596	779.523				405	0.172785	1058.12				405	0.145272	856.86
406	0.134948	770.884				406	0.17025	1025.24				406	0.143776	856.402
407	0.135578	812.322				407	0.168794	1015.97				407	0.143223	839.006
408	0.135709	799.336				408	0.172981	1039.55				408	0.144873	821.307
409	0.13608	793.827				409	0.17521	1016.26				409	0.144545	861.526
410	0.135729	788.907				410	0.176339	1019.56				410	0.145665	849.884
411	0.136166	800.949				411	0.175185	1035.27				411	0.144655	857.591
412	0.135221	780.201				412	0.177038	1072.8				412	0.145717	876.063
413	0.135578	785.267				413	0.176275	1064.38				413	0.145563	867.602
414	0.134939	779.333				414	0.175003	1064.43				414	0.145664	852.751
415	0.136353	804.549				415	0.176338	1065.41				415	0.145237	845.88
416	0.13463	786.289				416	0.173666	1064.06				416	0.145153	863.877
417	0.134534	789.109				417	0.174673	1076.19				417	0.142466	869.367
418	0.134315	784.048				418	0.175865	1052.11				418	0.144158	843.801
419	0.136151	806.031				419	0.173495	1029.05				419	0.144689	880.402
420	0.13553	796.741				420	0.173109	981.49				420	0.146242	861.549
421	0.134985	783.493				421	0.177694	1060.26				421	0.14343	874.071
422	0.134785	821.391				422	0.176768	1089.49				422	0.143897	849.607
423	0.13582	802.363				423	0.175582	1051.41				423	0.143778	857.638
424	0.136264	810.554				424	0.174727	1035.1				424	0.144385	831.001
425	0.134987	769.434				425	0.17719	1068.53				425	0.144368	837.496
426	0.135143	782.665				426	0.173047	1070.73				426	0.143558	892.006
427	0.134542	776.829				427	0.175008	1050.47				427	0.1424	839.978
428	0.132836	786.937				428	0.176672	1042.42				428	0.144018	857.273
429	0.134723	783.324				429	0.177612	1048.75				429	0.144668	887.816
430	0.134133	776.14				430	0.177519	1059.31				430	0.145005	869.091
431	0.132369	781.022				431	0.177468	1072.61				431	0.146298	867.168
432	0.129297	783.201				432	0.175717	1026.67				432	0.14648	848.323
433	0.132681	763.794				433	0.173987	1042.62				433	0.147294	832.42
434	0.133066	755.224				434	0.177337	1036.42				434	0.146539	886.916
435	0.134931	752.505				435	0.175991	1085.91				435	0.144688	857.043
436	0.135592	766.884				436	0.17776	1031.56				436	0.1471	860.874
437	0.133438	822.209				437	0.175522	1099.53				437	0.146154	869.68
438	0.133973	758.468				438	0.176337	1046.18				438	0.14421	872.903
439	0.13473	791.196				439	0.179919	1035.14				439	0.144919	874.316
440	0.134553	779.489				440	0.177929	1054.49				440	0.145727	879.634
441	0.135978	770.693				441	0.177229	1082.31				441	0.145796	859.141
442	0.134965	793.314				442	0.176208	1069.75				442	0.145463	844.429
443	0.135448	813.831				443	0.177663	1053.16				443	0.145983	854.607
444	0.134858	800.072				444	0.179833	1070.09				444	0.144001	850.947
445	0.133796	802.15				445	0.179504	1080.7				445	0.143317	836.547
446	0.132809	752.109				446	0.180025	1082.39				446	0.145286	836.814
447	0.131094	758.614				447	0.178715	1077.93				447	0.145941	863.823
448	0.130141	759.008				448	0.178264	1100.1				448	0.14743	864.241
449	0.13158	773.334				449	0.177908	1054.56				449	0.146051	848.73
450	0.13251	771.005				450	0.178093	1023.77				450	0.144897	870.359
451	0.13442	824.844				451	0.179081	1082.14				451	0.143569	857.796
452	0.134873	769.265				452	0.176123	1089.1				452	0.143807	839.031
453	0.132449	790.248				453	0.175615	1062.76				453	0.142416	840.785
454	0.132602	746.254				454	0.17625	1046.95				454	0.142151	854.57
455	0.135749	792.353				455	0.178225	1068.1				455	0.139679	816.211
456	0.13363	791.947				456	0.175294	1116.26				456	0.143878	822.749
457	0.134202	787.67				457	0.177763	1029.62				457	0.144728	880.321
458	0.134101	786.244				458	0.176805	1063.86				458	0.144657	873.332
459	0.135098	805.009				459	0.177252	1069.84				459	0.14569	885.095
460	0.134107	791.163				460	0.173895	1059.83				460	0.1438	880.54
461	0.134092	752.774				461	0.175669	1054.88				461	0.143363	856.596
462	0.135551	810.71				462	0.179579	1068.23				462	0.142943	821.512
463	0.13669	787.451				463	0.178116	1072.31				463	0.143252	866.147
464	0.135442	803.201				464	0.174664	1058.65				464	0.143737	875.288
465	0.135118	789.778				465	0.17785	1052.62				465	0.144093	869.115
466	0.134153	805.939				466	0.179785	1027.56				466	0.144161	855.872
467	0.134288	750.472				467	0.178433	1059.94				467	0.142078	828.653
468	0.135462	787.775				468	0.179792	1068.06				468	0.143201	851.081
469	0.135462	780.37				469	0.179434	1052.16				469	0.143922	856.055
470	0.136849	793.692				470	0.176106	1019.22				470	0.142836	859.316
471	0.134771	802.486				471	0.173832	1051.92				471	0.13996	818.106
472	0.135727	803.005				472	0.180571	1060.68				472	0.143079	826.008
473	0.137352	799.124				473	0.181696	1073.2				473	0.142754	836.257
474	0.13665	806.614				474	0.177802	1072.49				474	0.144334	829.885
475	0.136985	833.433				475	0.18003	1070.67				475	0.142241	836.712
476	0.135007	782.686				476	0.179228	1097.64				476	0.14101	824.232
477	0.134118	804.683				477	0.178235	1054.17				477	0.141833	808.848
478	0.136592	787.474				478	0.177979	1048.57				478	0.142069	831.803
479	0.135993	790.76				479	0.178063	1075.86				479	0.145469	890.069
480	0.135018	789.459				480	0.177782	1051.42				480	0.143722	846.261
481	0.132484	780.398				481	0.177155	1057.85				481	0.144529	859.213
482	0.133753	790.278				482	0.177052	1077.71				482	0.145207	844.365
483	0.134902	757.077				483	0.176758	1042.67				483	0.144464	846.566
484	0.13699	780.527				484	0.176304	1078.31				484	0.143732	845.754
485	0.138277	833.133				485	0.178027	1066.69				485	0.143932	879.578
486	0.137262	801.224				486	0.18082	1039.42				486	0.14505	834.931
487	0.136643	786.943				487	0.183103	1120.56				487	0.144326	827.572
488	0.136777	788.886				488	0.182993	1073.46				488	0.145776	835.903
489	0.136774	784.246				489	0.178046	1098.18				489	0.145462	859.183
490	0.136382	829.231				490	0.182344	1036.04				490	0.145712	873.273
491	0.137218	807.546				491	0.181785	1063.94				491	0.145245	858.299
492	0.1357	802.166				492	0.178736	1089.14				492	0.143708	841.048
493	0.135729	778.007				493	0.174772	1038.75				493	0.141042	810.803
494	0.13495	814.879				494	0.177655	1060.6				494	0.141599	807.43
495	0.136237	783.442				495	0.176373	1050.9				495	0.144098	830.962
496	0.136552	827.551				496	0.17432	1036.31				496	0.141868	827.423
497	0.137047	807.558				497	0.173752	1039.22				497	0.143421	801.088
498	0.138225	795.735				498	0.173709	1007.62				498	0.142521	859.479
499	0.136464	797.518				499	0.178012	1080.82				499	0.143395	840.63
500	0.137237	815.048				500	0.176158	1100.69				500	0.145352	841.665
501	0.136933	786.739				501	0.176812	1032.55				501	0.144414	868.091
502	0.136546	792.528				502	0.176374	1034.68				502	0.142552	849.625
503	0.135787	797.482				503	0.174334	1039.51				503	0.144133	858.772
504	0.135823	806.991				504	0.170012	1011.14				504	0.145578	835.66
505	0.135139	780.164				505	0.171182	996.704				505	0.145476	867.342
506	0.133452	770.476				506	0.170032	1020.36				506	0.148009	868.264
507	0.135141	784.521				507	0.173059	1051.04				507	0.147849	876.42
508	0.135843	805.593				508	0.171472	1017.84				508	0.146564	860.269
509	0.135826	796.552				509	0.170095	1008.91				509	0.146311	854.776
510	0.134848	777.538				510	0.171029	1044.83				510	0.143948	885.495
511	0.134121	806.979				511	0.173564	1044.92				511	0.146047	861.84
512	0.134954	796.783				512	0.175055	1028.25				512	0.144131	847.011
513	0.133189	771.354				513	0.17379	1038.31				513	0.143897	836.173
514	0.135929	789.128				514	0.177931	1103.47				514	0.144535	841.096
515	0.135383	779.172				515	0.176915	1047.54				515	0.1448	878.448
516	0.135524	795.314				516	0.175002	1046.69				516	0.144293	854.73
517	0.134154	807.467				517	0.176715	1028.49				517	0.146459	849.203
518	0.133765	773.714				518	0.175381	1012.24				518	0.143122	837.581
519	0.133166	787.439				519	0.168829	1027.42				519	0.140324	857.102
520	0.133238	786.157				520	0.173625	1033.76				520	0.142634	849.212
521	0.135027	766.522				521	0.176507	1064.03				521	0.14201	830.605
522	0.134241	774.434				522	0.176967	1037.46				522	0.143903	837.778
523	0.135646	803.684				523	0.180901	1043.07				523	0.142134	832.072
524	0.137503	822.351				524	0.1815	1098.62				524	0.142615	806.387
525	0.136585	803.468				525	0.179914	1069.97				525	0.143623	834.038
526	0.135423	767.304				526	0.179564	1074.42				526	0.140828	818.519
527	0.13567	802.59				527	0.177376	1055.59				527	0.143913	828.888
528	0.13552	805.547				528	0.177342	1057.39				528	0.142725	848.081
529	0.134148	774.954				529	0.179276	1074.2				529	0.141523	827.669
530	0.136058	786.346				530	0.18011	1079.66				530	0.141916	826.399
531	0.135771	793.779				531	0.178135	1093.07				531	0.143702	867.691
532	0.13413	787.881				532	0.175315	1064.2				532	0.14456	848.323
533	0.135268	818.487				533	0.175348	1033.36				533	0.143424	862.974
534	0.136419	793.72				534	0.180544	1060.08				534	0.142179	818.271
535	0.134996	796.905				535	0.183472	1066.29				535	0.137991	815.91
536	0.134505	800.098				536	0.181032	1090.11				536	0.141691	816.223
537	0.136489	820.611				537	0.180929	1138.31				537	0.142746	839.146
538	0.135734	807.856				538	0.179981	1098.93				538	0.142858	841.483
539	0.138306	783.681				539	0.180553	1101.8				539	0.1437	836.327
540	0.135056	796.62				540	0.182941	1094.64				540	0.14146	863.244
541	0.135161	812.994				541	0.183052	1088.86				541	0.141502	831.26
542	0.135553	794.968				542	0.18054	1118.75				542	0.141725	818.974
543	0.136749	814.901				543	0.181026	1053.76				543	0.140772	831.036
544	0.137212	788.076				544	0.182787	1084.97				544	0.142401	854.892
545	0.136981	788.465				545	0.180531	1094.45				545	0.143324	881.891
546	0.137332	827.608				546	0.1831	1088.39				546	0.14418	849.292
547	0.136754	827.167				547	0.181625	1097.13				547	0.143963	845.293
548	0.137579	794.224				548	0.182483	1119.88				548	0.143662	842.678
549	0.136559	827.52				549	0.180991	1055.18				549	0.143809	875.738
550	0.137417	814.03				550	0.181698	1111.59				550	0.14335	838.178
551	0.135512	798.791				551	0.179513	1097.67				551	0.143978	865.822
552	0.137745	801.864				552	0.183116	1092.09				552	0.144718	860.194
553	0.136764	799.849				553	0.184303	1140.24				553	0.142585	862.52
554	0.137335	814.687				554	0.181131	1062.85				554	0.145032	859.923
555	0.136669	839.991				555	0.178721	1052.34				555	0.143182	845.653
556	0.1368	803.444				556	0.181649	1064.75				556	0.142551	830.042
557	0.137596	823.474				557	0.18384	1106.64				557	0.142372	831.013
558	0.136956	806.852				558	0.18169	1103.59				558	0.141699	839.291
559	0.134976	789.557				559	0.179608	1035.52				559	0.143122	842.98
560	0.136015	814.158				560	0.181433	1092.44				560	0.142653	819.565
561	0.135153	779.632				561	0.180008	1119.23				561	0.14408	839.148
562	0.134065	796.138				562	0.180897	1106.29				562	0.14463	828.547
563	0.134744	801.349				563	0.17862	1076.37				563	0.143583	857.738
564	0.137462	782.097				564	0.17689	1048.83				564	0.144011	869.666
565	0.134742	816.562				565	0.177207	1042.41				565	0.143771	868.356
566	0.137283	802.313				566	0.177426	1085.24				566	0.142633	814.379
567	0.136428	810.189				567	0.183479	1083.32				567	0.142742	837.417
568	0.135185	804.392				568	0.182745	1119.53				568	0.140464	842.718
569	0.134386	788.414				569	0.181107	1100.69				569	0.140462	829.482
570	0.137187	821.105				570	0.180407	1085.71				570	0.141957	818.164
571	0.138047	831.854				571	0.182185	1122.54				571	0.141	829.437
572	0.137875	822.757				572	0.18271	1074.58				572	0.142584	837.79
573	0.137241	810.79				573	0.18184	1085.07				573	0.144012	834.139
574	0.138892	790.494				574	0.182913	1071.08				574	0.144726	874.143
575	0.139141	826.323				575	0.182152	1070.13				575	0.145105	866.821
576	0.139933	810.054				576	0.179644	1119.18				576	0.146062	835.398
577	0.13953	824.085				577	0.179889	1063.46				577	0.144419	900.77
578	0.13858	841.619				578	0.181991	1083.17				578	0.143526	836.852
579	0.13976	819.083				579	0.182597	1090.17				579	0.142827	867.757
580	0.139577	819.449				580	0.180575	1102.12				580	0.143889	826.35
581	0.139126	813.191				581	0.181139	1069.61				581	0.141351	831.454
582	0.13938	837.549				582	0.182915	1078.81				582	0.140823	825.386
583	0.140154	817.131				583	0.183248	1102.5				583	0.141541	803.402
584	0.137186	806.74				584	0.180908	1121.75				584	0.142116	819.095
585	0.136075	792.457				585	0.182926	1058.93				585	0.142798	845.541
586	0.134121	780.443				586	0.180385	1105.86				586	0.142772	794.876
587	0.135982	811.59				587	0.178372	1059.43				587	0.143521	839.187
588	0.136678	784.544				588	0.180255	1046.44				588	0.143798	836.716
589	0.13603	782.219				589	0.180244	1102.04				589	0.142871	869.058
590	0.137427	766.454				590	0.179942	1095.21				590	0.143737	820.475
591	0.13647	791.749				591	0.177507	1066.16				591	0.141529	824.659
592	0.140008	848.782				592	0.176598	1032.76				592	0.142213	852.791
593	0.139416	838.536				593	0.180556	1071.16				593	0.143551	845.417
594	0.140669	820.48				594	0.18217	1099.33				594	0.143786	815.725
595	0.140671	795.598				595	0.180539	1094.67				595	0.144163	814.881
596	0.139785	838.818				596	0.181721	1071.86				596	0.142674	837.939
597	0.138774	824.578				597	0.18149	1083.24				597	0.143626	872.664
598	0.138238	832.244				598	0.17798	1100.12				598	0.143092	841.422
599	0.142717	822.755				599	0.178107	1044.23				599	0.144761	841.832
600	0.141389	836.673				600	0.17895	1073.96				600	0.141989	843.313
601	0.140308	814.997				601	0.179491	1054.03				601	0.142451	833.29
602	0.140433	832.295				602	0.180861	1050.61				602	0.14062	858.65
603	0.142026	850.465				603	0.183057	1116.63				603	0.139757	809.76
604	0.142204	845.467				604	0.182791	1076.71				604	0.138769	817.973
605	0.141832	819.306				605	0.182088	1101.74				605	0.139228	820.977
606	0.140808	823.1				606	0.178172	1095.9				606	0.139081	793.603
607	0.140692	834.63				607	0.179422	1055.98				607	0.140198	817.889
608	0.141869	828.697				608	0.18227	1094.66				608	0.141621	820.912
609	0.140772	816.427				609	0.180362	1126.12				609	0.142668	833.354
610	0.142687	792.098				610	0.181888	1090.76				610	0.143975	861.24
611	0.140998	838.091				611	0.180258	1088.16				611	0.143089	862.788
612	0.142351	883.38				612	0.180914	1092.17				612	0.14401	824.252
613	0.141107	844.357				613	0.181918	1093.32				613	0.14217	859.248
614	0.142504	850.654				614	0.178553	1069.36				614	0.140723	813.699
615	0.142753	845.029				615	0.181772	1085.58				615	0.143805	836.022
616	0.142031	831.643				616	0.18321	1091.19				616	0.145072	854.551
617	0.144671	877.124				617	0.179587	1083				617	0.144761	836.031
618	0.144547	850.227				618	0.180107	1040.1				618	0.143914	861.193
619	0.143668	852.867				619	0.183053	1113.37				619	0.141569	833.24
620	0.143661	853.667				620	0.183101	1095.69				620	0.143	839.638
621	0.143529	835.315				621	0.183134	1095.82				621	0.142391	833.017
622	0.141232	867.63				622	0.179803	1063.64				622	0.144167	866.539
623	0.140192	828.81				623	0.179443	1093.93				623	0.140458	863.293
624	0.13894	799.183				624	0.184927	1097.77				624	0.142903	827.509
625	0.139255	813.936				625	0.184213	1088.13				625	0.143383	815.853
626	0.139842	827.184				626	0.183914	1103.77				626	0.143666	821.224
627	0.143238	838.812				627	0.179878	1078.36				627	0.144141	820.073
628	0.14256	893.035				628	0.182955	1092				628	0.142296	834.66
629	0.141972	824.38				629	0.18183	1080.59				629	0.14208	828.917
630	0.145066	847.401				630	0.18246	1061.61				630	0.143835	848.433
631	0.142663	857.249				631	0.182675	1070.96				631	0.142855	861.908
632	0.141552	852.611				632	0.184276	1057.57				632	0.14143	820.053
633	0.13936	822.453				633	0.18329	1137.53				633	0.143464	843.285
634	0.137812	819.926				634	0.181413	1107.93				634	0.143562	845.704
635	0.140852	806.352				635	0.179277	1061.71				635	0.143266	838.406
636	0.13886	786.672				636	0.181623	1088.73				636	0.142955	829.982
637	0.13774	823.306				637	0.181209	1093.18				637	0.145011	838.923
638	0.142099	808.337				638	0.18245	1087.69				638	0.144353	858.57
639	0.142517	835.577				639	0.184533	1079.62				639	0.142576	812.387
640	0.146065	839.01				640	0.184267	1097.96				640	0.142885	850.274
641	0.146532	897.294				641	0.183827	1092.45				641	0.142407	834.525
642	0.146899	866.554				642	0.184642	1111.31				642	0.142529	826.467
643	0.146073	859.506				643	0.182701	1125.43				643	0.143055	823.953
644	0.144076	852.466				644	0.182076	1087.61				644	0.143809	840.777
645	0.143408	866.638				645	0.178171	1085.54				645	0.141561	878.169
646	0.144606	849.787				646	0.177613	1069.63				646	0.143283	804.124
647	0.145832	853.917				647	0.178201	1066.9				647	0.14336	861.643
648	0.147045	876.015				648	0.180891	1072.57				648	0.142793	862.654
649	0.147462	869.304				649	0.182409	1074.02				649	0.145555	849.375
650	0.1471	839.27				650	0.183062	1089.36				650	0.145211	877.782
651	0.147541	879.148				651	0.181428	1095.26				651	0.145296	859.834
652	0.148382	879.347				652	0.182592	1139.78				652	0.142394	860.622
653	0.148298	885.576				653	0.17924	1111.43				653	0.142236	820.316
654	0.147642	862.849				654	0.181757	1078.08				654	0.143066	824.245
655	0.14889	862.297				655	0.181681	1096.9				655	0.142518	856.832
656	0.149131	873.962				656	0.179523	1095.12				656	0.140395	838.656
657	0.146732	854.351				657	0.180896	1076.5				657	0.140149	814.954
658	0.148605	884.533				658	0.182579	1065.39				658	0.142944	828.559
659	0.148322	893.353				659	0.181428	1074.28				659	0.143479	805.661
660	0.146685	868.295				660	0.181045	1071.52				660	0.144241	861.025
661	0.148403	873.248				661	0.182503	1064.46				661	0.144769	858.74
662	0.149205	850.777				662	0.178489	1074.57				662	0.145307	880.394
663	0.148626	890.978				663	0.17981	1043.02				663	0.143604	845.648
664	0.147571	871.2				664	0.180282	1047.57				664	0.14418	849.613
665	0.147346	864.412				665	0.183741	1089.99				665	0.144498	834.573
666	0.147902	899.116				666	0.181511	1092.51				666	0.144544	858.016
667	0.146942	868.282				667	0.179701	1080.83				667	0.143674	841.891
668	0.148176	887.119				668	0.182125	1133.48				668	0.143562	815.042
669	0.148274	855.955				669	0.183093	1123.9				669	0.145155	847.162
670	0.148652	847.008				670	0.181736	1083.82				670	0.143507	843.813
671	0.148868	867.643				671	0.180831	1091.61				671	0.140103	850.172
672	0.147741	903.284				672	0.181737	1072.06				672	0.141495	860.601
673	0.145645	867.047				673	0.182249	1086.95				673	0.14197	820.242
674	0.14861	861.644				674	0.183272	1076.18				674	0.143131	825.482
675	0.150122	886.605				675	0.18385	1111.25				675	0.142955	838.694
676	0.147173	876.093				676	0.181064	1064.24				676	0.140879	838.149
677	0.147875	894.666				677	0.181759	1102.97				677	0.142927	854.975
678	0.149534	892.331				678	0.179865	1091.15				678	0.140937	838.578
679	0.149284	859.964				679	0.180557	1049.98				679	0.139602	811.56
680	0.149612	853.943				680	0.181338	1078.05				680	0.13915	806.207
681	0.150719	882.912				681	0.18215	1075.55				681	0.139873	824.522
682	0.149197	880.606				682	0.181244	1096.24				682	0.139421	836.239
683	0.149835	895.943				683	0.182438	1104.43				683	0.143021	813.32
684	0.150215	845.307				684	0.185802	1102.33				684	0.142288	818.272
685	0.147008	855.101				685	0.182364	1096.12				685	0.141371	832.178
686	0.144835	866.477				686	0.182634	1130.95				686	0.140239	850.724
687	0.147061	846.291				687	0.1853	1075.83				687	0.142174	822.958
688	0.151237	877.544				688	0.184737	1105.01				688	0.14094	854.063
689	0.150659	875.735				689	0.183187	1100.9				689	0.14133	824.133
690	0.147702	876.526				690	0.184438	1093.87				690	0.140719	825.452
691	0.149714	872.428				691	0.183098	1133.7				691	0.142689	812.045
692	0.149338	910.638				692	0.182125	1095.92				692	0.14242	817.1
693	0.150578	911.735				693	0.182002	1066.25				693	0.143292	854.341
694	0.150602	889.611				694	0.182625	1116.29				694	0.142253	861.368
695	0.151137	893.442				695	0.177635	1076.83				695	0.142117	861.171
696	0.148608	879.125				696	0.179229	1052.77				696	0.141961	818.107
697	0.147489	865.79				697	0.181322	1060.63				697	0.144169	828.053
698	0.148875	897.12				698	0.181428	1070.7				698	0.144407	880.576
699	0.149684	853.781				699	0.181166	1081.58				699	0.142882	863.277
700	0.146636	887.53				700	0.178658	1070.07				700	0.141913	814.047
701	0.147619	859.58				701	0.176353	1079.69				701	0.143761	821.481
702	0.148425	890.759				702	0.176024	1076.51				702	0.142344	857.969
703	0.150691	873.374				703	0.179438	1039.19				703	0.141944	867.306
704	0.149118	879.054				704	0.17809	1095.68				704	0.142677	816.47
705	0.149153	858.827				705	0.178121	1025.68				705	0.143523	823.233
706	0.149494	866.913				706	0.181193	1081.4				706	0.143313	836.386
707	0.149297	892.615				707	0.182225	1104.55				707	0.143266	881.548
708	0.151309	903.136				708	0.182585	1120.83				708	0.14475	837.394
709	0.151337	897.561				709	0.182946	1038.66				709	0.14539	857.551
710	0.149789	899.43				710	0.182255	1083.42				710	0.144615	869.392
711	0.150121	886.863				711	0.183899	1080.38				711	0.143707	839.522
712	0.149183	893.222				712	0.182688	1094.93				712	0.142615	840.687
713	0.148506	861.922				713	0.18272	1151.13				713	0.143981	860.964
714	0.14805	865.516				714	0.182774	1098.86				714	0.143071	836.046
715	0.147805	870.817				715	0.18374	1113.29				715	0.145407	842.569
716	0.147265	848.909				716	0.182033	1155.89				716	0.143385	829.809
717	0.14577	897.7				717	0.183357	1127.71				717	0.146252	868.35
718	0.14624	863.643				718	0.184188	1073.87				718	0.146039	890.461
719	0.147143	863.58				719	0.183358	1078.97				719	0.146584	850.887
720	0.147751	871.817				720	0.182897	1117.77				720	0.147033	859.562
721	0.150865	906.815				721	0.181459	1116.24				721	0.145781	894.529
722	0.149819	887.024				722	0.183002	1103.92				722	0.146594	886.174
723	0.149911	874.981				723	0.182468	1108.42				723	0.144582	884.69
724	0.150393	887.521				724	0.180449	1114.15				724	0.146699	856.762
725	0.149251	923.219				725	0.179361	1097.26				725	0.145948	856.148
726	0.147929	874.71				726	0.179752	1071.18				726	0.145164	844.69
727	0.14853	864.422				727	0.181296	1087.93				727	0.143833	830.529
728	0.150969	849.92				728	0.183132	1081.48				728	0.145331	838.793
729	0.151773	864.169				729	0.184695	1085.09				729	0.14674	869.323
730	0.151075	894.917				730	0.184811	1084.94				730	0.146872	880.945
731	0.152304	901.929				731	0.184436	1111.57				731	0.145242	868.253
732	0.15029	910.036				732	0.181602	1075.17				732	0.145018	887.113
733	0.152749	899.073				733	0.181786	1068.71				733	0.143972	866.172
734	0.152618	883.07				734	0.181848	1098.54				734	0.143108	828.789
735	0.153555	919.559				735	0.183748	1067.04				735	0.145949	802.698
736	0.151557	910.663				736	0.185788	1086.22				736	0.145911	876.361
737	0.150197	864.823				737	0.18312	1119.1				737	0.146685	879.399
738	0.151988	906.568				738	0.182405	1062.6				738	0.146119	852.849
739	0.152452	866.621				739	0.180194	1147.12				739	0.145968	867.081
740	0.150619	882.179				740	0.182145	1054.95				740	0.141717	856.212
741	0.152764	911.581				741	0.184882	1099.68				741	0.140926	839.384
742	0.151937	874.426				742	0.184744	1111.17				742	0.14463	879.54
743	0.153669	923.588				743	0.183476	1110.74				743	0.145259	842.521
744	0.151215	888.866				744	0.183328	1126.27				744	0.144363	828.022
745	0.150968	890.401				745	0.177688	1121.49				745	0.143843	857.494
746	0.152873	890.559				746	0.174866	1041.65				746	0.14631	850.547
747	0.152789	890.633				747	0.180393	1063.2				747	0.145808	826.047
748	0.151122	909.432				748	0.185931	1129.7				748	0.146153	850.871
749	0.154054	879.556				749	0.1818	1087.32				749	0.144111	863.969
750	0.152764	916.757				750	0.184143	1111.18				750	0.141087	825.811
751	0.150791	872.025				751	0.184572	1130.83				751	0.144923	857.429
752	0.149429	850.134				752	0.180798	1091.16				752	0.142989	841.353
753	0.151426	882.365				753	0.182807	1078.88				753	0.143004	842.849
754	0.14919	921.349				754	0.183921	1089.43				754	0.146308	847.747
755	0.152796	882.132				755	0.181612	1088.35				755	0.145639	870.263
756	0.153271	920.223				756	0.183131	1098.05				756	0.142733	875.159
757	0.151529	870.569				757	0.183695	1070.79				757	0.143315	863.599
758	0.152202	880.256				758	0.186793	1132.28				758	0.144505	863.254
759	0.152915	921.702				759	0.187457	1125.9				759	0.143213	867.72
760	0.150403	874.591				760	0.187052	1104.12				760	0.143921	861.923
761	0.151018	881.503				761	0.184777	1130.86				761	0.142274	845.003
762	0.152908	898.567				762	0.182963	1111.79				762	0.145551	842.208
763	0.151151	913.649				763	0.182774	1115.3				763	0.142298	839.939
764	0.150377	858.57				764	0.184421	1100.49				764	0.140773	828.147
765	0.148998	869.546				765	0.184752	1106.09				765	0.141565	868.006
766	0.149862	881.466				766	0.182058	1115.12				766	0.143943	824.713
767	0.149688	884.023				767	0.183134	1099.14				767	0.144035	855.88
768	0.153028	917.956				768	0.183026	1058.38				768	0.143501	842.859
769	0.15338	897.452				769	0.185161	1083.79				769	0.141341	828.235
770	0.153985	931.615				770	0.184707	1078				770	0.139975	809.907
771	0.156065	903.171				771	0.186778	1100.01				771	0.138094	833.334
772	0.157947	931.141				772	0.185392	1119.95				772	0.137377	784.988
773	0.157426	912.534				773	0.18532	1120.94				773	0.139068	796.187
774	0.158511	917.693				774	0.183682	1098.76				774	0.137819	846.442
775	0.154219	931.643				775	0.184658	1098.25				775	0.136563	817.183
776	0.152959	883.036				776	0.184578	1097				776	0.139391	807.501
777	0.156065	934.969				777	0.186137	1147.06				777	0.139405	822.208
778	0.156166	953.276				778	0.18666	1112.96				778	0.140069	797.466
779	0.158912	925.268				779	0.186872	1111.89				779	0.139758	842.492
780	0.157799	930.199				780	0.185978	1090.36				780	0.142617	820.874
781	0.158743	907.795				781	0.186788	1117.35				781	0.142216	833.333
782	0.157143	940.428				782	0.184717	1130.27				782	0.142046	840.748
783	0.156052	898.94				783	0.187193	1130.31				783	0.140995	794.145
784	0.15476	900.924				784	0.183882	1087.16				784	0.140233	820.896
785	0.156817	902.962				785	0.182879	1100.08				785	0.141558	795.744
786	0.157795	946.721				786	0.184367	1114.02				786	0.141975	841.165
787	0.160012	931.57				787	0.18522	1099.7				787	0.141753	840.643
788	0.159775	966.887				788	0.185733	1089.66				788	0.143692	842.542
789	0.158833	947.916				789	0.18426	1134.51				789	0.143737	850.273
790	0.157335	937.036				790	0.183242	1115				790	0.143059	854.244
791	0.158829	932.311				791	0.182988	1096.59				791	0.144688	869.095
792	0.158136	938.138				792	0.1823	1095.57				792	0.143786	869.351
793	0.158572	936.785				793	0.185075	1106.25				793	0.140672	818.263
794	0.159303	936.175				794	0.1826	1084.95				794	0.141618	829.502
795	0.158884	933.419				795	0.182306	1094.83				795	0.143301	855.428
796	0.160289	946.005				796	0.181881	1066.5				796	0.142482	872.556
797	0.158556	934.456				797	0.185784	1103.37				797	0.141872	847.432
798	0.159014	946.723				798	0.187576	1145.85				798	0.143116	844.392
799	0.158829	945.602				799	0.186849	1130.43				799	0.142087	822.375
800	0.157816	940.38				800	0.183409	1102.14				800	0.143761	833.253
801	0.157866	939.382				801	0.187097	1112.54				801	0.144517	869.71
802	0.159606	959.389				802	0.185353	1126.52				802	0.141718	832.909
803	0.159286	915.361				803	0.187679	1087.78				803	0.142155	842.741
804	0.157337	944.097				804	0.18711	1131.71				804	0.141398	844.481
805	0.158892	916.311				805	0.186032	1145.76				805	0.141098	824.991
806	0.158825	923.538				806	0.187902	1151.63				806	0.143052	818.328
807	0.157406	934.947				807	0.186023	1132.25				807	0.142692	796.153
808	0.155942	941.346				808	0.182635	1082.95				808	0.142153	837.078
809	0.156496	933.84				809	0.182001	1082.47				809	0.143234	829.759
810	0.157215	922.751				810	0.183108	1072.95				810	0.14298	830.638
811	0.159575	945.77				811	0.18516	1071.05				811	0.141852	819.455
812	0.160836	946.353				812	0.185468	1095.57				812	0.14309	873.266
813	0.161886	984.43				813	0.183933	1084.89				813	0.143185	864.162
814	0.161353	990.042				814	0.184609	1114.63				814	0.14368	855.081
815	0.161628	962.106				815	0.182011	1112.12				815	0.1449	883.313
816	0.160207	949.593				816	0.183833	1080.18				816	0.144594	852.776
817	0.158138	967.046				817	0.184787	1095.82				817	0.143512	846.38
818	0.158051	946.997				818	0.183459	1106.8				818	0.143565	810.022
819	0.163355	961.491				819	0.179692	1070.77				819	0.14359	852.937
820	0.163404	960.809				820	0.181878	1095.55				820	0.143466	829.945
821	0.162725	987.903				821	0.184777	1080.99				821	0.145396	854.704
822	0.164142	981.18				822	0.180831	1071.62				822	0.145053	841.279
823	0.165005	982.165				823	0.183431	1080.95				823	0.144761	862.726
824	0.164119	963.534				824	0.184999	1113.22				824	0.144556	860.519
825	0.164478	990.399				825	0.18128	1083.44				825	0.141007	819.579
826	0.165809	961.252				826	0.18432	1104.07				826	0.141554	828.658
827	0.164455	993.804				827	0.183172	1127.38				827	0.142546	818.21
828	0.160512	953.798				828	0.184879	1103.37				828	0.145084	837.066
829	0.164477	958.797				829	0.185559	1115.75				829	0.146404	871.604
830	0.16558	993.493				830	0.186902	1162.36				830	0.145056	842.273
831	0.162898	955.502				831	0.182626	1073.12				831	0.143766	823.71
832	0.165354	978.012				832	0.185587	1121.83				832	0.143834	835.703
833	0.166818	993.388				833	0.183273	1128.06				833	0.143418	836.512
834	0.163232	999.628				834	0.185974	1070.84				834	0.143452	850.514
835	0.16511	941.75				835	0.189052	1101.32				835	0.143476	883.926
836	0.164609	992.912				836	0.189331	1164.14				836	0.14336	832.262
837	0.163088	962.03				837	0.185128	1129.83				837	0.142786	836.366
838	0.162631	1010.99				838	0.184369	1081.67				838	0.144443	846.236
839	0.163857	923.504				839	0.183047	1102.95				839	0.142905	861.471
840	0.16471	947.267				840	0.18414	1071.64				840	0.144123	814.846
841	0.16276	941.295				841	0.186329	1093.55				841	0.142679	840.405
842	0.16144	979.706				842	0.184428	1115.69				842	0.14541	858.321
843	0.165328	1005.8				843	0.187663	1145.89				843	0.148073	845.803
844	0.163621	1002.26				844	0.186025	1101.89				844	0.147459	868.119
845	0.164384	959.787				845	0.180829	1094.69				845	0.146539	871.672
846	0.163306	936.161				846	0.183847	1089.13				846	0.145695	864.763
847	0.165962	946.892				847	0.188237	1114				847	0.145416	869.618
848	0.163358	974.446				848	0.186621	1127.79				848	0.145879	847.421
849	0.162498	972.658				849	0.185256	1119.39				849	0.14425	858.847
850	0.162985	953.816				850	0.187622	1110.74				850	0.145607	854.845
851	0.16437	977.347				851	0.184971	1108.34				851	0.145272	842.04
852	0.16432	953.179				852	0.186136	1078.78				852	0.144931	849.704
853	0.165337	974.045				853	0.186172	1117.4				853	0.145647	881.515
854	0.165053	990.226				854	0.187307	1097.98				854	0.143362	836.44
855	0.164293	945.575				855	0.185038	1079.19				855	0.142621	871.676
856	0.165134	993.005				856	0.184448	1090.61				856	0.144832	830.68
857	0.164911	965.862				857	0.185311	1131.09				857	0.145456	847.592
858	0.16408	967.722				858	0.183643	1062.72				858	0.146371	851.355
859	0.160996	962.111				859	0.184888	1130.42				859	0.148032	874.283
860	0.161373	947.819				860	0.182676	1116.25				860	0.146561	875.602
861	0.166199	974.755				861	0.182333	1119.49				861	0.145651	866.667
862	0.165881	1018.06				862	0.185572	1105.96				862	0.147745	873.091
863	0.166552	988.133				863	0.184116	1122.94				863	0.148619	882.009
864	0.166153	967.72				864	0.184897	1092.05				864	0.149256	889.369
865	0.166871	1004.49				865	0.183105	1108.18				865	0.148879	926.028
866	0.165243	1008.77				866	0.182872	1125.12				866	0.148111	894.896
867	0.16611	996.38				867	0.183093	1131.15				867	0.145108	862.349
868	0.166517	982.995				868	0.181397	1138.66				868	0.145343	843.189
869	0.16758	1002.34				869	0.182719	1071.22				869	0.144845	877.321
870	0.162848	977.119				870	0.182154	1089.3				870	0.145471	868.765
871	0.163219	967.588				871	0.182797	1117.2				871	0.145236	854.052
872	0.168114	969.087				872	0.181408	1052.77				872	0.146285	846.085
873	0.167497	993.017				873	0.184693	1063.33				873	0.144423	833.273
874	0.165286	974.737				874	0.18476	1114.66				874	0.144259	854.958
875	0.166233	988.886				875	0.182553	1068.46				875	0.145983	842.867
876	0.165635	1009.55				876	0.18388	1150.87				876	0.146863	867.497
877	0.165105	1004.34				877	0.185181	1122.65				877	0.146272	870.072
878	0.163146	983.465				878	0.1836	1105.58				878	0.147267	857.763
879	0.165958	982.632				879	0.186739	1106.12				879	0.14653	864.166
880	0.165164	981.056				880	0.18626	1075.37				880	0.148727	894.291
881	0.165391	1005.73				881	0.186005	1139.75				881	0.14772	877.092
882	0.16237	992.414				882	0.183244	1127.8				882	0.148309	883.678
883	0.164351	992.283				883	0.182034	1076.15				883	0.146106	864.788
884	0.162893	962.576				884	0.183807	1093.41				884	0.144289	841.263
885	0.162669	985.517				885	0.185779	1117.13				885	0.143692	840.172
886	0.166393	1011.4				886	0.185586	1107.15				886	0.143724	859.551
887	0.166401	990.184				887	0.184012	1109.42				887	0.143489	837.965
888	0.166703	1031.17				888	0.18439	1092.5				888	0.143845	868.525
889	0.168829	1008				889	0.187177	1115.81				889	0.144773	848.137
890	0.167261	997.085				890	0.185363	1135.69				890	0.145132	838.598
891	0.16833	976.389				891	0.187887	1156.8				891	0.143718	839.017
892	0.169793	995.453				892	0.186273	1127.35				892	0.144623	872.378
893	0.164493	1038.08				893	0.183644	1123.43				893	0.143629	856.744
894	0.167539	991.127				894	0.184845	1063.95				894	0.144699	825.276
895	0.168209	984.355				895	0.187417	1096.56				895	0.144019	867.11
896	0.166948	987.006				896	0.188359	1151.06				896	0.145637	875.867
897	0.168948	1029.34				897	0.186366	1140.06				897	0.144436	842.534
898	0.166358	995.951				898	0.181447	1090.95				898	0.147533	849.454
899	0.163886	990.762				899	0.180107	1076.24				899	0.146559	880.606
900	0.161199	976.307				900	0.181539	1079.64				900	0.146285	819.224
901	0.164296	968.27				901	0.18406	1083.87				901	0.145218	869.847
902	0.167077	980.584				902	0.186705	1082.01				902	0.146322	861.685
903	0.16779	1025.06				903	0.185013	1113.84				903	0.146059	851.767
904	0.166076	1007.75				904	0.185995	1067.69				904	0.144001	874.541
905	0.167911	958.607				905	0.185933	1140.06				905	0.144851	844.669
906	0.166673	967.299				906	0.187007	1174.09				906	0.145454	859.597
907	0.167127	1007.22				907	0.185733	1064.06				907	0.144156	874.399
908	0.166591	1025.05				908	0.179857	1083.43				908	0.145577	850.647
909	0.164046	940.256				909	0.182908	1080.01				909	0.146323	861.196
910	0.165855	989.049				910	0.180299	1051.66				910	0.145421	870.253
911	0.166888	1014.88				911	0.183414	1068.41				911	0.146004	860.817
912	0.168151	1025.34				912	0.186578	1120.55				912	0.145379	871.232
913	0.168883	1002.34				913	0.187378	1102.43				913	0.144561	859.041
914	0.169559	983.119				914	0.186081	1140.84				914	0.144184	885.817
915	0.167712	1007.48				915	0.186937	1132.57				915	0.143049	857.727
916	0.168866	1025.02				916	0.181477	1096.03				916	0.142402	864.446
917	0.167509	1008.53				917	0.187186	1147.33				917	0.142558	814.954
918	0.169347	981.16				918	0.188211	1132.9				918	0.143796	803.704
919	0.167486	1002.53				919	0.18569	1085.38				919	0.146604	838.09
920	0.169747	999.954				920	0.187804	1079.62				920	0.14591	878.789
921	0.16667	1059.02				921	0.187537	1136.93				921	0.144862	848.127
922	0.165061	993.072				922	0.185178	1118.71				922	0.147463	869.481
923	0.164025	958.687				923	0.185379	1095.59				923	0.145377	858.98
924	0.169948	992.466				924	0.190359	1105.24				924	0.142435	845.348
925	0.169683	1022.63				925	0.189003	1131.01				925	0.14292	836.856
926	0.168235	992.528				926	0.188624	1103.58				926	0.143586	846.622
927	0.168643	1016.69				927	0.187585	1141.4				927	0.145103	842.406
928	0.169756	1012.15				928	0.189703	1163.79				928	0.145427	832.861
929	0.170399	1030.11				929	0.189426	1163.3				929	0.144608	864.109
930	0.173082	987.443				930	0.184047	1106.02				930	0.143722	854.184
931	0.173625	1043.54				931	0.186976	1110.06				931	0.142934	850.143
932	0.176304	1076.73				932	0.18845	1116.1				932	0.142973	844.209
933	0.176408	1051.9				933	0.187021	1100.72				933	0.144939	881.47
934	0.176723	1046.29				934	0.190574	1162.12				934	0.145292	841.651
935	0.175607	1049.03				935	0.190439	1168.47				935	0.145875	865.357
936	0.176261	1024.36				936	0.190369	1103.46				936	0.143243	834.143
937	0.176132	1100.92				937	0.19109	1200.74				937	0.14353	837.614
938	0.175097	1047.64				938	0.188845	1141.32				938	0.144071	844.21
939	0.17691	1077.1				939	0.188599	1098.26				939	0.144336	848.596
940	0.17875	1036.99				940	0.191464	1114.91				940	0.144997	872.338
941	0.176322	1057.69				941	0.190161	1140.39				941	0.143952	861.05
942	0.176236	1046.02				942	0.188905	1143.77				942	0.14491	813.637
943	0.180308	1089.11				943	0.1901	1118.56				943	0.143742	854.765
944	0.180069	1052.02				944	0.188036	1142.03				944	0.145083	869.468
945	0.179488	1089.13				945	0.185898	1084.3				945	0.147014	848.564
946	0.17994	1054.4				946	0.193593	1133.53				946	0.144037	827.109
947	0.180648	1100.92				947	0.191736	1175.19				947	0.145828	844.838
948	0.179329	1088.04				948	0.191225	1165.47				948	0.145335	846.272
949	0.179695	1110.37				949	0.19214	1184.96				949	0.144251	864.216
950	0.177232	1065.33				950	0.189149	1161.46				950	0.146533	838.877
951	0.181378	1056.72				951	0.185235	1058.3				951	0.145419	853.433
952	0.181802	1056.55				952	0.188766	1151.43				952	0.146199	854.382
953	0.180364	1088.27				953	0.189858	1141.69				953	0.146206	853.82
954	0.177643	1034.44				954	0.191838	1115.26				954	0.145238	834.908
955	0.178658	1066.9				955	0.19113	1157.18				955	0.144827	852.543
956	0.18498	1061.43				956	0.191924	1183.61				956	0.145861	860.602
957	0.187507	1079.05				957	0.191038	1153.18				957	0.146439	868.178
958	0.183763	1144.11				958	0.190449	1151.53				958	0.145238	881.471
959	0.186464	1105.79				959	0.192367	1135.91				959	0.146415	842.076
960	0.183387	1084.15				960	0.188672	1124.02				960	0.145044	894.165
961	0.186602	1122.82				961	0.188963	1114.12				961	0.145161	841.901
962	0.183267	1085.8				962	0.190231	1089.69				962	0.145687	839.298
963	0.187332	1101.77				963	0.192494	1178.89				963	0.146735	872.898
964	0.188762	1151.26				964	0.193177	1158.85				964	0.143866	872.004
965	0.186457	1122.29				965	0.191093	1147.9				965	0.14268	829.39
966	0.186833	1099.06				966	0.191111	1148.62				966	0.142193	833.09
967	0.188767	1138.71				967	0.186688	1127.93				967	0.143479	861.347
968	0.191023	1186.49				968	0.185076	1142.63				968	0.141055	841.845
969	0.191089	1152.63				969	0.189231	1108.05				969	0.144763	863.553
970	0.189532	1129.07				970	0.189398	1080.04				970	0.147771	844.285
971	0.192762	1150.78				971	0.190536	1075.08				971	0.146647	877.033
972	0.192639	1140.75				972	0.192097	1157.16				972	0.145509	883.284
973	0.191472	1151.71				973	0.189992	1139.12				973	0.144471	839.136
974	0.193393	1180.84				974	0.190142	1132.79				974	0.146324	871.775
975	0.19081	1174.63				975	0.192141	1144.34				975	0.149123	865.689
976	0.191349	1158.38				976	0.190773	1180.47				976	0.148884	902.563
977	0.191504	1138.91				977	0.189926	1157.3				977	0.147292	859.861
978	0.191369	1126.77				978	0.190604	1143.94				978	0.149489	854.236
979	0.192168	1149.84				979	0.190523	1132.15				979	0.148599	903.522
980	0.193246	1146.78				980	0.191829	1127.94				980	0.146304	870.826
981	0.191421	1152.69				981	0.189656	1147.89				981	0.144108	865.821
982	0.190857	1142.97				982	0.192045	1158.85				982	0.146346	850.813
983	0.188191	1131.96				983	0.191282	1120.97				983	0.145789	864.718
984	0.187939	1127.83				984	0.190097	1114.7				984	0.143919	847.917
985	0.191384	1126.95				985	0.19148	1138.74				985	0.144855	818.065
986	0.191197	1174.98				986	0.188604	1124.45				986	0.143242	839.789
987	0.193309	1202.41				987	0.189943	1122.59				987	0.147628	839.092
988	0.188539	1154.86				988	0.190985	1166.76				988	0.149251	862.904
989	0.191617	1117.87				989	0.19177	1155.5				989	0.148868	863.671
990	0.19157	1131.97				990	0.18984	1135.86				990	0.149637	866.051
991	0.190466	1124.67				991	0.186544	1141.52				991	0.150223	948.731
992	0.190802	1161.77				992	0.189051	1105.66				992	0.148596	882.934
993	0.190042	1138.87				993	0.190082	1127.9				993	0.145837	842.323
994	0.191107	1152.37				994	0.190667	1136.29				994	0.14843	844.156
995	0.19192	1111.83				995	0.19009	1149.36				995	0.149354	859.7
996	0.192867	1139.84				996	0.188301	1153				996	0.151232	875.974
997	0.192777	1159.33				997	0.187272	1145.14				997	0.153017	897.46
998	0.192397	1195.77				998	0.185939	1122.2				998	0.152078	913.595
999	0.19335	1172.96				999	0.188459	1118.1				999	0.152325	901.131
1000	0.192801	1155.5				1000	0.191683	1099.05				1000	0.154621	905.311
1001	0.191847	1152.48				1001	0.190548	1133.77				1001	0.153311	907.776
1002	0.19259	1192.59				1002	0.186876	1149.24				1002	0.153044	929.33
1003	0.191593	1161.16				1003	0.182683	1092.9				1003	0.154417	907.111
1004	0.19365	1133.39				1004	0.188235	1112.72				1004	0.154228	890.113
1005	0.19335	1137.92				1005	0.185667	1132.69				1005	0.153891	921.618
1006	0.194176	1134.24				1006	0.186736	1120.54				1006	0.152835	890.637
1007	0.191418	1180.83				1007	0.186334	1092.72				1007	0.154302	904.325
1008	0.193473	1139.8				1008	0.189778	1113.65				1008	0.155527	948.607
1009	0.196073	1145.07				1009	0.189584	1155.27				1009	0.15841	944.303
1010	0.194228	1157.75				1010	0.188865	1112.49				1010	0.157794	948.269
1011	0.195411	1178.32				1011	0.191725	1152.56				1011	0.156904	891.413
1012	0.197747	1160.37				1012	0.193366	1175.12				1012	0.157329	939.179
1013	0.190504	1161.41				1013	0.192847	1146.6				1013	0.159956	959.773
1014	0.196321	1157.19				1014	0.194213	1150.2				1014	0.159243	967.043
1015	0.194649	1200.09				1015	0.193698	1177.13				1015	0.157232	967.66
1016	0.198701	1196.71				1016	0.191664	1146.81				1016	0.154888	929.91
1017	0.195854	1183.89				1017	0.195843	1162.08				1017	0.155954	908.677
1018	0.191794	1201.57				1018	0.195222	1189.37				1018	0.15524	912.171
1019	0.197875	1167.94				1019	0.188813	1165.56				1019	0.154041	897.162
1020	0.195924	1167.39				1020	0.191543	1138.66				1020	0.154609	912.5
1021	0.192341	1183.57				1021	0.19329	1172.64				1021	0.155759	925.825
1022	0.193329	1167.18				1022	0.192778	1147.17				1022	0.158027	916.912
1023	0.197269	1166.4				1023	0.194806	1187.51				1023	0.155988	920.089
1024	0.194798	1173.37				1024	0.19069	1177.47				1024	0.158728	915.499
1025	0.197096	1196.67				1025	0.184858	1122.79				1025	0.160102	992.789
1026	0.194751	1142.45				1026	0.189302	1123.7				1026	0.160603	960.776
1027	0.194373	1193.58				1027	0.191951	1156.12				1027	0.159567	956.697
1028	0.194461	1179.51				1028	0.190519	1105.42				1028	0.159701	924.585
1029	0.196386	1185.06				1029	0.191832	1164.46				1029	0.161589	915.211
1030	0.19816	1150.71				1030	0.193051	1167.17				1030	0.160012	961.429
1031	0.197743	1171.45				1031	0.192198	1166.29				1031	0.158922	958.403
1032	0.197042	1224.78				1032	0.192859	1113.58				1032	0.157798	922.129
1033	0.193979	1163.64				1033	0.193438	1149.37				1033	0.161012	946.65
1034	0.195413	1152.94				1034	0.190137	1142.14				1034	0.159258	909.093
1035	0.194518	1196.98				1035	0.192626	1180.28				1035	0.156404	930.975
1036	0.193851	1164.16				1036	0.192972	1164.43				1036	0.156222	905.308
1037	0.194304	1188.46				1037	0.196141	1141.22				1037	0.156073	942.875
1038	0.193883	1138.66				1038	0.192629	1187.71				1038	0.156978	909.094
1039	0.194043	1157.94				1039	0.193774	1161.89				1039	0.160712	913.373
1040	0.193376	1158.17				1040	0.194346	1206.26				1040	0.16136	929.991
1041	0.194788	1166.51				1041	0.194253	1170.81				1041	0.160802	957.871
1042	0.193311	1157.08				1042	0.194746	1152.94				1042	0.158658	969.61
1043	0.192499	1167.09				1043	0.194857	1180.22				1043	0.157429	916.662
1044	0.198611	1152.77				1044	0.196519	1190.35				1044	0.156943	894.056
1045	0.196042	1243.47				1045	0.195043	1190.57				1045	0.158311	916.849
1046	0.196494	1163.59				1046	0.196122	1147.54				1046	0.158241	971.608
1047	0.19195	1167.39				1047	0.19447	1160.39				1047	0.158164	945.584
1048	0.190239	1087.98				1048	0.193535	1203.65				1048	0.158843	930.911
1049	0.19415	1176.02				1049	0.198167	1155.46				1049	0.160026	935.115
1050	0.196455	1167.86				1050	0.198073	1173.7				1050	0.159049	944.384
1051	0.19501	1164.1				1051	0.194258	1185.57				1051	0.159383	954.758
1052	0.197127	1193.69				1052	0.197522	1215.61				1052	0.155129	917.341
1053	0.193389	1195.39				1053	0.197165	1225.21				1053	0.153467	913.106
1054	0.195284	1160.76				1054	0.194331	1171.42				1054	0.156967	915.441
1055	0.198049	1192.59				1055	0.193678	1155.88				1055	0.157568	956.269
1056	0.198431	1216.99				1056	0.195444	1180.28				1056	0.156425	955.175
1057	0.199554	1184.13				1057	0.197518	1200.5				1057	0.156959	906.222
1058	0.194989	1199.36				1058	0.194418	1200.53				1058	0.158971	905.012
1059	0.196505	1183.57				1059	0.194146	1135.33				1059	0.15998	910.227
1060	0.196898	1201				1060	0.194221	1184.88				1060	0.158252	910.455
1061	0.195493	1170.57				1061	0.196752	1208.43				1061	0.15891	937.506
1062	0.197984	1186.91				1062	0.19558	1200.44				1062	0.159937	950.439
1063	0.202559	1209				1063	0.198179	1178.3				1063	0.159712	982.12
1064	0.205013	1244.72				1064	0.198487	1207.24				1064	0.159563	917.893
1065	0.205889	1202.14				1065	0.195527	1190.88				1065	0.157984	916.846
1066	0.201933	1207.12				1066	0.195814	1188.64				1066	0.159761	954.496
1067	0.203344	1200.41				1067	0.194683	1162.4				1067	0.157393	922.223
1068	0.203957	1267.6				1068	0.197558	1148.84				1068	0.157093	912.006
1069	0.203528	1256.84				1069	0.198066	1179.44				1069	0.154679	899.663
1070	0.200194	1220.56				1070	0.194068	1188.27				1070	0.158422	929.18
1071	0.205324	1226.47				1071	0.195812	1191.32				1071	0.156603	954.932
1072	0.209476	1252.61				1072	0.196089	1149.5				1072	0.157323	910.115
1073	0.207474	1273.03				1073	0.197006	1211.59				1073	0.162254	936.924
1074	0.207096	1240.49				1074	0.193647	1165.05				1074	0.16362	949.351
1075	0.208621	1229.08				1075	0.192303	1117.63				1075	0.163825	1001.04
1076	0.207914	1255.43				1076	0.196683	1141.59				1076	0.158358	958.266
1077	0.209362	1244.26				1077	0.193889	1219.39				1077	0.16049	929.588
1078	0.209367	1291.32				1078	0.193813	1160.43				1078	0.163777	971.341
1079	0.209642	1309.68				1079	0.194719	1215.37				1079	0.166696	937.603
1080	0.207278	1246.65				1080	0.195649	1161.02				1080	0.166921	1002.91
1081	0.212207	1303.85				1081	0.195331	1206.44				1081	0.168738	986.791
1082	0.209328	1304.79				1082	0.195797	1198.28				1082	0.165473	1002.31
1083	0.206041	1275.57				1083	0.196618	1129.71				1083	0.16235	975.219
1084	0.211474	1237.88				1084	0.193931	1171.19				1084	0.167303	967.703
1085	0.210073	1263.03				1085	0.196571	1141.28				1085	0.165836	1022.79
1086	0.210513	1295.24				1086	0.1957	1174.13				1086	0.167256	974.074
1087	0.2086	1255.96				1087	0.193675	1236.5				1087	0.167022	1011.88
1088	0.209286	1277.63				1088	0.194445	1140.67				1088	0.168704	999.809
1089	0.209492	1280.61				1089	0.194889	1175.26				1089	0.167945	976.664
1090	0.204483	1263.37				1090	0.191972	1117.56				1090	0.169694	1026.89
1091	0.200156	1259.34				1091	0.193437	1134.58				1091	0.17004	1001.41
1092	0.203208	1194.94				1092	0.193715	1150.54				1092	0.167237	989.567
1093	0.209942	1259.94				1093	0.193759	1164.48				1093	0.16891	968.7
1094	0.209602	1269.47				1094	0.190886	1156.89				1094	0.166081	968.371
1095	0.208955	1267.77				1095	0.19403	1139.28				1095	0.17038	1041.4
1096	0.207388	1282.54				1096	0.194418	1191.78				1096	0.170125	1050.32
1097	0.205193	1188.85				1097	0.197617	1163.12				1097	0.170704	1007.18
1098	0.206474	1217.77				1098	0.198717	1179.77				1098	0.169213	1005.94
1099	0.204591	1236.23				1099	0.196933	1228.89				1099	0.167552	1029.72
1100	0.203518	1256.12				1100	0.195653	1168.78				1100	0.168952	1017.51
1101	0.204251	1219.02				1101	0.194391	1160.05				1101	0.170708	1026.86
1102	0.206084	1285.07				1102	0.194076	1176.37				1102	0.170264	1018.94
1103	0.203971	1200.02				1103	0.19589	1167.41				1103	0.170519	1029.89
1104	0.205181	1241.44				1104	0.196854	1192.52				1104	0.169407	1002.59
1105	0.207605	1260.94				1105	0.19845	1214.22				1105	0.171992	1021.74
1106	0.205136	1276.31				1106	0.195273	1237.72				1106	0.169444	1030.24
1107	0.205554	1257.06				1107	0.195914	1171.57				1107	0.170382	1008.23
1108	0.204732	1269				1108	0.196435	1169.78				1108	0.170744	1020.96
1109	0.206529	1255.52				1109	0.19866	1203.89				1109	0.171308	1004.63
1110	0.205992	1273.07				1110	0.197872	1197.19				1110	0.170626	1044.68
1111	0.20694	1266.68				1111	0.195679	1198.34				1111	0.169678	1017.91
1112	0.204858	1279.7				1112	0.197318	1180.97				1112	0.172943	1020.77
1113	0.207628	1246.74				1113	0.196648	1168.32				1113	0.170535	995.916
1114	0.208471	1293.31				1114	0.195385	1168.3				1114	0.172821	1031.35
1115	0.205557	1237.06				1115	0.194005	1167.95				1115	0.168421	1022.5
1116	0.203658	1204.15				1116	0.196658	1164.18				1116	0.170927	982.316
1117	0.204952	1195.99				1117	0.197002	1201.45				1117	0.170805	1056.84
1118	0.207728	1227.22				1118	0.196799	1203.61				1118	0.171394	1024.33
1119	0.20444	1225.21				1119	0.195553	1183.32				1119	0.170597	1024.44
1120	0.20678	1240.18				1120	0.199165	1196.41				1120	0.168656	1012.71
1121	0.209073	1222.84				1121	0.200075	1208.3				1121	0.168373	1010.97
1122	0.208358	1269				1122	0.197653	1224.99				1122	0.167334	1003.46
1123	0.210912	1243.31				1123	0.197679	1212.03				1123	0.169945	981.259
1124	0.207706	1299.08				1124	0.196179	1194.85				1124	0.170478	1000.7
1125	0.207752	1268.63				1125	0.196182	1131.88				1125	0.172195	1010.78
1126	0.205272	1238.09				1126	0.195429	1169.53				1126	0.170074	1016.4
1127	0.205408	1262.4				1127	0.197294	1185.95				1127	0.168056	1021.4
1128	0.211279	1245.57				1128	0.195654	1201.84				1128	0.171141	969.192
1129	0.210738	1292.75				1129	0.195127	1152.8				1129	0.171623	1017.19
1130	0.206016	1288.48				1130	0.196637	1181.15				1130	0.16974	1020.67
1131	0.208388	1221.97				1131	0.197548	1188.5				1131	0.170057	1056.43
1132	0.209218	1257.95				1132	0.194276	1131.22				1132	0.17053	1018.6
1133	0.212103	1213.72				1133	0.196044	1177.67				1133	0.172848	1001.08
1134	0.208187	1265.28				1134	0.194816	1128.07				1134	0.172097	1046.84
1135	0.211179	1301.5				1135	0.194494	1143.53				1135	0.171453	1035.29
1136	0.210246	1312.68				1136	0.195028	1188.47				1136	0.173523	1052.7
1137	0.210378	1227.27				1137	0.19425	1163.59				1137	0.171806	1004.11
1138	0.21192	1278.06				1138	0.194512	1179.41				1138	0.170095	990.252
1139	0.210086	1295.17				1139	0.19456	1173.77				1139	0.166366	1010.17
1140	0.210115	1285.17				1140	0.198585	1156.43				1140	0.166917	1000.93
1141	0.207383	1209.72				1141	0.197334	1207.18				1141	0.16887	990.425
1142	0.210511	1236.38				1142	0.195902	1194.02				1142	0.166112	1000.19
1143	0.210495	1268.22				1143	0.196225	1170.79				1143	0.169771	1013.48
1144	0.21007	1263.63				1144	0.193353	1158.95				1144	0.169604	1030.67
1145	0.212365	1308.61				1145	0.195356	1157.43				1145	0.170222	1037.18
1146	0.212102	1287.63				1146	0.193329	1146.78				1146	0.168335	1009.97
1147	0.212316	1259.56				1147	0.195143	1177.9				1147	0.167774	969.687
1148	0.20937	1263.34				1148	0.195873	1148.76				1148	0.168461	1013.19
1149	0.212922	1281.64				1149	0.19714	1195.78				1149	0.167156	1015.55
1150	0.207027	1273.92				1150	0.19941	1213.23				1150	0.167134	979.451
1151	0.208853	1248.49				1151	0.198476	1250.7				1151	0.170112	1008.97
1152	0.20652	1256.06				1152	0.197764	1226.27				1152	0.167464	989.091
1153	0.207835	1267.24				1153	0.19933	1245.6				1153	0.169348	1041.07
1154	0.210307	1255.42				1154	0.198742	1204.91				1154	0.167012	1021.08
1155	0.211892	1292.24				1155	0.198525	1189.16				1155	0.167908	959.006
1156	0.210127	1251.61				1156	0.197083	1186.83				1156	0.169287	979.305
1157	0.206899	1279.69				1157	0.197523	1178.79				1157	0.167789	970.852
1158	0.210401	1284.05				1158	0.196255	1210.24				1158	0.165358	986.906
1159	0.209421	1288.01				1159	0.194627	1155.26				1159	0.162828	966.639
1160	0.207223	1230.54				1160	0.200989	1214				1160	0.161801	949.778
1161	0.214421	1309.16				1161	0.19989	1229.74				1161	0.163884	960.09
1162	0.211759	1321.74				1162	0.203103	1249.27				1162	0.166819	962.293
1163	0.210411	1290.52				1163	0.201756	1230.11				1163	0.169261	958.764
1164	0.213314	1281.38				1164	0.197243	1188.95				1164	0.169894	1026.55
1165	0.212795	1306.68				1165	0.199585	1157.71				1165	0.167499	1033.41
1166	0.209152	1270.27				1166	0.197245	1203.13				1166	0.169331	1008.96
1167	0.20879	1294.75				1167	0.193883	1198.21				1167	0.17117	1014.24
1168	0.203915	1215.89				1168	0.196733	1134.56				1168	0.172469	1001.94
1169	0.207594	1201.34				1169	0.201141	1190.06				1169	0.170367	1017.49
1170	0.207927	1235.09				1170	0.197743	1219.14				1170	0.167665	1007.58
1171	0.204941	1244.33				1171	0.197962	1187.79				1171	0.170107	1019.6
1172	0.209209	1231.18				1172	0.195666	1159.28				1172	0.170676	996.771
1173	0.213243	1290.18				1173	0.19407	1164.74				1173	0.172259	1020.96
1174	0.208792	1259.63				1174	0.192103	1159.78				1174	0.171102	1008.66
1175	0.214076	1299.57				1175	0.194217	1147.76				1175	0.169584	1030.61
1176	0.212694	1316.1				1176	0.198506	1200.47				1176	0.168698	999.448
1177	0.207876	1264.74				1177	0.197206	1200.21				1177	0.169744	982.936
1178	0.212262	1224.22				1178	0.196502	1173.52				1178	0.165776	983.642
1179	0.211229	1285.79				1179	0.196292	1214.51				1179	0.166088	979.479
1180	0.210509	1301.23				1180	0.196724	1195.39				1180	0.167844	1016.23
1181	0.208825	1293.82				1181	0.201036	1199.66				1181	0.167636	994.366
1182	0.210079	1236.13				1182	0.200769	1244.33				1182	0.168639	988.912
1183	0.211657	1299.57				1183	0.200901	1237.92				1183	0.166479	989.279
1184	0.211525	1254.35				1184	0.201615	1242.4				1184	0.168412	1017.6
1185	0.212162	1336.03				1185	0.197346	1250.5				1185	0.168893	1013.23
1186	0.20843	1264.36				1186	0.194283	1204.07				1186	0.168662	1027.46
1187	0.208481	1229.19				1187	0.194159	1184.6				1187	0.169059	962.006
1188	0.211558	1228.38				1188	0.197307	1172.7				1188	0.168362	988.82
1189	0.211118	1289.85				1189	0.198679	1198.44				1189	0.170945	1034.3
1190	0.21365	1309.52				1190	0.202007	1189.84				1190	0.169572	1038.71
1191	0.212435	1329.22				1191	0.199932	1210.02				1191	0.168429	996.392
1192	0.210498	1287.67				1192	0.199418	1244.29				1192	0.169264	1003.57
1193	0.212238	1244.85				1193	0.201732	1172.82				1193	0.169442	1031.62
1194	0.211766	1291.61				1194	0.201883	1205.2				1194	0.167275	1020.5
1195	0.208882	1261.36				1195	0.198344	1214.19				1195	0.171438	1027.92
1196	0.210544	1253.44				1196	0.196385	1180.31				1196	0.170308	1053.4
1197	0.214096	1286.96				1197	0.196503	1206.13				1197	0.167	1027.86
1198	0.21281	1301.67				1198	0.201008	1201.09				1198	0.169169	993.556
1199	0.212148	1309.38				1199	0.200891	1190.82				1199	0.170342	1040.93
1200	0.210067	1234.06				1200	0.196966	1178.87				1200	0.167649	1014.08
1201	0.211275	1280.03				1201	0.20084	1248.88				1201	0.171298	1029.02
1202	0.216083	1263.36				1202	0.201418	1227.93				1202	0.17198	1031.11
1203	0.209445	1293.17				1203	0.199864	1222.62				1203	0.173623	1028.32
1204	0.209459	1258.88				1204	0.200029	1197.03				1204	0.17229	1003.34
1205	0.213926	1255.35				1205	0.203746	1203.47				1205	0.171728	1038.9
1206	0.214422	1297.99				1206	0.198978	1191.36				1206	0.171087	1033.98
1207	0.214112	1297.34				1207	0.198023	1207.68				1207	0.169213	1009.69
1208	0.216849	1277.29				1208	0.202728	1186.55				1208	0.169391	991.493
1209	0.216845	1281.43				1209	0.203389	1217.57				1209	0.173984	1052.04
1210	0.216801	1361.53				1210	0.203854	1236.29				1210	0.172695	1043.89
1211	0.217145	1326.61				1211	0.202842	1259.17				1211	0.170999	1015.78
1212	0.21519	1292.2				1212	0.20027	1223.63				1212	0.171909	1031.51
1213	0.214675	1339.21				1213	0.201654	1210.3				1213	0.168212	1013.55
1214	0.213646	1315.06				1214	0.202859	1238.71				1214	0.171452	992.008
1215	0.214193	1286.99				1215	0.203422	1195.11				1215	0.173756	1070.93
1216	0.212101	1287.67				1216	0.203872	1215.64				1216	0.172199	1049.33
1217	0.213003	1269.71				1217	0.202008	1206.85				1217	0.173574	1048.53
1218	0.2175	1332.5				1218	0.200098	1200.44				1218	0.171023	1018.03
1219	0.215264	1315.03				1219	0.19872	1186.56				1219	0.171996	1011.26
1220	0.215225	1307.19				1220	0.198149	1230.16				1220	0.169882	1009.2
1221	0.212567	1315.61				1221	0.201123	1194.91				1221	0.171123	1015.18
1222	0.216483	1305.16				1222	0.20113	1211.04				1222	0.171315	1022.56
1223	0.212582	1318.52				1223	0.203466	1185.35				1223	0.171323	1006.84
1224	0.209315	1240.74				1224	0.204569	1239.49				1224	0.169792	1017.62
1225	0.213885	1268.79				1225	0.20127	1229.96				1225	0.169348	974.206
1226	0.215753	1307.66				1226	0.198919	1238.45				1226	0.170376	1047.46
1227	0.219711	1336.21				1227	0.198851	1174.98				1227	0.17091	1021.52
1228	0.217292	1370.25				1228	0.203099	1189.15				1228	0.172875	1019.12
1229	0.221916	1362.35				1229	0.201574	1223.62				1229	0.171505	1031.33
1230	0.221143	1296.75				1230	0.202588	1237.4				1230	0.168973	1027.07
1231	0.221638	1346.36				1231	0.199201	1166.93				1231	0.170719	1023.64
1232	0.222903	1386.97				1232	0.200949	1202.77				1232	0.172676	1046.97
1233	0.224957	1387.89				1233	0.203195	1222.98				1233	0.170781	971.818
1234	0.222915	1377.79				1234	0.203455	1246.27				1234	0.168975	1012.82
1235	0.219576	1349.11				1235	0.204246	1214.6				1235	0.168851	1026.94
1236	0.219202	1311.85				1236	0.202325	1177.28				1236	0.166401	1006.6
1237	0.222271	1341.41				1237	0.200704	1244.24				1237	0.170214	957.396
1238	0.220688	1321.04				1238	0.198949	1235.49				1238	0.170594	1029.87
1239	0.222507	1350.38				1239	0.202034	1210.74				1239	0.169263	1019.33
1240	0.223605	1353.41				1240	0.201929	1202.05				1240	0.172583	1032.41
1241	0.220624	1374.12				1241	0.202432	1215.97				1241	0.171637	1016.08
1242	0.222554	1416.85				1242	0.200401	1228.83				1242	0.172902	1017.91
1243	0.226644	1315.27				1243	0.20009	1217.7				1243	0.172229	1014.92
1244	0.223997	1376.44				1244	0.200906	1210.85				1244	0.172841	1034.55
1245	0.221701	1318.23				1245	0.20224	1212.91				1245	0.173666	1053.07
1246	0.224039	1355.69				1246	0.201553	1262.29				1246	0.172718	1061.1
1247	0.229345	1419.25				1247	0.202486	1211.38				1247	0.170926	1050.28
1248	0.228231	1400.63				1248	0.203586	1236.88				1248	0.171992	1036.56
1249	0.226362	1365.33				1249	0.199998	1174.48				1249	0.170594	997.844
1250	0.221473	1358				1250	0.203105	1231.27				1250	0.168655	1027.55
1251	0.221278	1322.03				1251	0.201092	1209.62				1251	0.172788	1002.38
1252	0.223624	1299.81				1252	0.203343	1205.77				1252	0.171767	1000.95
1253	0.227211	1364.47				1253	0.200282	1224.94				1253	0.171966	1027.14
1254	0.228442	1450.64				1254	0.196989	1171.4				1254	0.170091	1051.21
1255	0.227522	1406.28				1255	0.199004	1193.88				1255	0.172188	1032.23
1256	0.22773	1418.1				1256	0.202181	1221.21				1256	0.171566	1003.2
1257	0.226145	1393.36				1257	0.203969	1228				1257	0.171622	1011.92
1258	0.224164	1405.2				1258	0.203879	1215.14				1258	0.17046	1005.93
1259	0.229632	1387.65				1259	0.204056	1228.21				1259	0.169204	987.842
1260	0.226398	1377.59				1260	0.203248	1239.55				1260	0.171073	1015.35
1261	0.223154	1353.04				1261	0.200132	1203.54				1261	0.171546	1028.67
1262	0.222316	1340.78				1262	0.200272	1237.11				1262	0.171381	1030.48
1263	0.227837	1406.51				1263	0.204341	1199.67				1263	0.171834	967.137
1264	0.228863	1404.48				1264	0.203156	1250.46				1264	0.172084	981.872
1265	0.221642	1337.5				1265	0.202467	1224.46				1265	0.171455	1041.43
1266	0.22272	1393.68				1266	0.202208	1174.99				1266	0.172056	1063.24
1267	0.22262	1327.47				1267	0.203771	1213.76				1267	0.173463	1021.47
1268	0.228849	1388.29				1268	0.201831	1227.39				1268	0.173984	989.786
1269	0.230882	1410.02				1269	0.20086	1194.2				1269	0.172965	1023.87
1270	0.229798	1422.19				1270	0.198462	1206.75				1270	0.170388	1011.04
1271	0.225578	1384.38				1271	0.199814	1209.08				1271	0.16987	993.396
1272	0.22458	1360.65				1272	0.201042	1240.26				1272	0.169689	989.652
1273	0.227609	1352.13				1273	0.20261	1195.63				1273	0.171339	1037.25
1274	0.226777	1317.5				1274	0.201914	1247.56				1274	0.171449	972.992
1275	0.224758	1408.12				1275	0.203216	1193.32				1275	0.173175	1057.69
1276	0.223555	1353				1276	0.203064	1234.14				1276	0.171299	1044.69
1277	0.226931	1406.83				1277	0.202333	1218.32				1277	0.171724	995.531
1278	0.225946	1386.23				1278	0.201321	1169.58				1278	0.172783	1030.06
1279	0.226737	1384.19				1279	0.202445	1218.82				1279	0.171564	1034.67
1280	0.229697	1412.85				1280	0.200488	1241.57				1280	0.170449	1024.33
1281	0.229129	1420.94				1281	0.195305	1195.43				1281	0.168013	991.682
1282	0.224064	1350.45				1282	0.200105	1190.42				1282	0.168236	979.196
1283	0.227633	1384.87				1283	0.201155	1157.85				1283	0.173024	992.368
1284	0.223058	1382.37				1284	0.200404	1177.45				1284	0.173541	1041.37
1285	0.228457	1386.27				1285	0.201743	1218.48				1285	0.172592	1061.4
1286	0.229584	1407.39				1286	0.203852	1197.11				1286	0.17046	1068.92
1287	0.225736	1369.51				1287	0.203294	1217.52				1287	0.168736	1025.16
1288	0.226396	1394.57				1288	0.199537	1241.08				1288	0.170448	1014.54
1289	0.226998	1389.75				1289	0.197535	1193.63				1289	0.169366	1069.49
1290	0.226716	1351.08				1290	0.197717	1136.32				1290	0.169541	999.84
1291	0.22687	1361.01				1291	0.199977	1190.79				1291	0.172528	1015.58
1292	0.225578	1417.42				1292	0.201732	1193.12				1292	0.171915	1043.66
1293	0.222631	1334.78				1293	0.203967	1219.03				1293	0.171362	1029.33
1294	0.226508	1362.57				1294	0.200621	1205.78				1294	0.172655	1023.05
1295	0.227806	1377.61				1295	0.200238	1175.17				1295	0.172218	1052.31
1296	0.2263	1396.18				1296	0.202064	1215.44				1296	0.171283	1034.83
1297	0.222902	1356.29				1297	0.203155	1248.86				1297	0.169213	1013.45
1298	0.223636	1320.67				1298	0.202335	1258.61				1298	0.168101	1006.75
1299	0.22337	1328.75				1299	0.200863	1188.95				1299	0.171238	1026.58
1300	0.224412	1369.22				1300	0.203823	1205.86				1300	0.170981	1008.23
1301	0.22563	1373.37				1301	0.205828	1281.12				1301	0.170333	991.843
1302	0.223275	1366.61				1302	0.20569	1245.82				1302	0.171577	1010.01
1303	0.22725	1374.13				1303	0.20232	1221.81				1303	0.172439	1018.5
1304	0.22585	1391.66				1304	0.198906	1155.93				1304	0.171949	1019.49
1305	0.230187	1446.2				1305	0.204581	1226.89				1305	0.17254	1053.62
1306	0.227909	1420.37				1306	0.204471	1257.08				1306	0.172597	1005.57
1307	0.224756	1336.52				1307	0.203695	1247.21				1307	0.171697	1034.84
1308	0.226692	1368.7				1308	0.202331	1226.28				1308	0.166039	1019.7
1309	0.226289	1366.97				1309	0.198538	1210.63				1309	0.168571	998.48
1310	0.226554	1337.04				1310	0.200373	1261.78				1310	0.169379	994.516
1311	0.223594	1384.04				1311	0.200825	1210.03				1311	0.17165	1049.6
1312	0.223578	1370.31				1312	0.19812	1183.71				1312	0.170598	1062.54
1313	0.227178	1357.4				1313	0.196681	1179.01				1313	0.172491	991.431
1314	0.227701	1410.79				1314	0.200658	1216.93				1314	0.171915	1038.17
1315	0.224254	1416.84				1315	0.200453	1199.34				1315	0.170989	1007.08
1316	0.226832	1394.92				1316	0.204888	1262.04				1316	0.171204	1015.13
1317	0.223575	1388.14				1317	0.204642	1234.69				1317	0.172577	1005.54
1318	0.225886	1357.32				1318	0.204202	1274.73				1318	0.172884	1041.04
1319	0.227313	1344.77				1319	0.204883	1227.94				1319	0.172353	1065.42
1320	0.229362	1410.15				1320	0.201134	1207.97				1320	0.170233	1013.72
1321	0.226129	1430.71				1321	0.197578	1198.92				1321	0.170513	1017.45
1322	0.22271	1344.72				1322	0.201419	1190.58				1322	0.170159	1011.94
1323	0.226859	1316.92				1323	0.198095	1239.4				1323	0.171866	1011.08
1324	0.228706	1401.6				1324	0.201719	1200.69				1324	0.170877	1041
1325	0.228164	1430.38				1325	0.199856	1191.86				1325	0.171586	1039.22
1326	0.224725	1389.41				1326	0.202193	1242.15				1326	0.170384	1015.51
1327	0.225462	1378.2				1327	0.200217	1222.69				1327	0.173432	1023.24
1328	0.225444	1370.69				1328	0.201029	1209.9				1328	0.171471	1033.13
1329	0.227312	1407.6				1329	0.201184	1264.76				1329	0.172538	1036.21
1330	0.225372	1435.85				1330	0.199127	1192.87				1330	0.168815	1038.24
1331	0.225558	1348.25				1331	0.201177	1219.41				1331	0.167944	988.513
1332	0.227951	1351.1				1332	0.202549	1231.24				1332	0.168779	983.022
1333	0.229399	1414.41				1333	0.201901	1201.67				1333	0.171006	1020.57
1334	0.225885	1406.68				1334	0.201324	1181.86				1334	0.173141	1034.61
1335	0.22513	1353.71				1335	0.199131	1178.93				1335	0.172253	1034.21
1336	0.227943	1394.57				1336	0.200605	1198.84				1336	0.171737	1022.27
1337	0.222442	1393.59				1337	0.202269	1238.1				1337	0.169534	1040.41
1338	0.228684	1374.27				1338	0.200587	1200.2				1338	0.166094	998.981
1339	0.228993	1393.25				1339	0.202413	1236.29				1339	0.171379	963.365
1340	0.227356	1415.59				1340	0.205724	1207.06				1340	0.170171	1015.48
1341	0.224471	1366.62				1341	0.201204	1262.77				1341	0.170063	1037.12
1342	0.223642	1364.92				1342	0.198224	1143.73				1342	0.170872	1010.12
1343	0.228665	1357.92				1343	0.199163	1164.55				1343	0.169557	1009.7
1344	0.225476	1410.8				1344	0.199932	1212.8				1344	0.168997	1001.78
1345	0.227983	1372.34				1345	0.200014	1199.32				1345	0.168639	1039.54
1346	0.227614	1404.8				1346	0.204633	1215.04				1346	0.169777	982.169
1347	0.224257	1372.72				1347	0.200924	1232.43				1347	0.173867	1023.21
1348	0.226642	1415.47				1348	0.205948	1236.93				1348	0.17409	1025.36
1349	0.226372	1375.3				1349	0.205108	1244.65				1349	0.172778	1022.99
1350	0.221772	1375.91				1350	0.198815	1211.89				1350	0.172738	1029.08
1351	0.221363	1375.82				1351	0.202697	1198.08				1351	0.173059	1062.66
1352	0.229699	1336.42				1352	0.205838	1188.79				1352	0.174542	1017.59
1353	0.228661	1398.84				1353	0.204936	1232.11				1353	0.171728	994.098
1354	0.226369	1386.68				1354	0.202978	1248.3				1354	0.173504	1045.98
1355	0.227653	1431.2				1355	0.202877	1224.47				1355	0.172825	1064.29
1356	0.228042	1372.13				1356	0.200292	1223.23				1356	0.174983	1058.22
1357	0.224561	1405.93				1357	0.202906	1209.73				1357	0.175143	1013.77
1358	0.231129	1398.89				1358	0.202301	1241.68				1358	0.177644	1061.48
1359	0.230781	1410.81				1359	0.201422	1219.99				1359	0.177131	1098.71
1360	0.227274	1421.7				1360	0.204335	1223.18				1360	0.175737	1041.03
1361	0.227973	1391.54				1361	0.204511	1259.64				1361	0.171729	1002.53
1362	0.227107	1387.27				1362	0.203171	1228.64				1362	0.17389	1018.36
1363	0.227837	1396.6				1363	0.20221	1239.14				1363	0.176384	1045.39
1364	0.229343	1414.77				1364	0.20044	1268.29				1364	0.175916	1073
1365	0.230073	1389.23				1365	0.204134	1188.88				1365	0.175187	1039.98
1366	0.226398	1411.8				1366	0.202962	1236.29				1366	0.177951	1045.81
1367	0.225881	1354.43				1367	0.20204	1201.51				1367	0.175559	1049.59
1368	0.230047	1406.73				1368	0.201597	1207.57				1368	0.174291	1067.19
1369	0.227418	1414.69				1369	0.202149	1235.32				1369	0.17707	1069.37
1370	0.224667	1344.04				1370	0.202357	1226.59				1370	0.175462	1078.88
1371	0.226522	1359.79				1371	0.205592	1252.76				1371	0.174381	1018.26
1372	0.225576	1389.58				1372	0.204549	1241.8				1372	0.176571	1015.38
1373	0.222806	1351.6				1373	0.203185	1227.66				1373	0.177191	1041.7
1374	0.221133	1374.54				1374	0.20398	1275.62				1374	0.176245	1085.81
1375	0.215895	1319.73				1375	0.202014	1236.07				1375	0.175194	1051.04
1376	0.225677	1350.45				1376	0.198765	1200.99				1376	0.173915	1045.17
1377	0.230748	1394.27				1377	0.204104	1225.67				1377	0.173112	1002.29
1378	0.227814	1401.58				1378	0.202339	1213.36				1378	0.174484	1012.22
1379	0.225895	1406.24				1379	0.197665	1205.43				1379	0.174582	1026.72
1380	0.231268	1427.83				1380	0.198069	1221.56				1380	0.177138	1072.92
1381	0.228647	1464.32				1381	0.200893	1181.2				1381	0.171397	1003.29
1382	0.227119	1336.49				1382	0.201776	1189.72				1382	0.175119	1008.81
1383	0.229084	1398.54				1383	0.191748	1172.91				1383	0.173989	1067.89
1384	0.228598	1434.34				1384	0.188201	1131.07				1384	0.173727	1057.29
1385	0.22829	1369.5				1385	0.195201	1153.45				1385	0.176221	1055.99
1386	0.227994	1387.49				1386	0.199672	1160.96				1386	0.177005	1046.74
1387	0.225505	1380.37				1387	0.197282	1191.47				1387	0.180672	1057.61
1388	0.22758	1353.32				1388	0.198526	1213.74				1388	0.178589	1084.03
1389	0.228863	1418.43				1389	0.200166	1172.99				1389	0.178244	1068.67
1390	0.227774	1413				1390	0.200791	1201.44				1390	0.177343	1009.98
1391	0.221932	1379.87				1391	0.201056	1183.62				1391	0.179532	1061.68
1392	0.224364	1338.94				1392	0.203419	1270.29				1392	0.179712	1055.95
1393	0.230373	1397.97				1393	0.20063	1246.02				1393	0.177745	1070.33
1394	0.228672	1425.24				1394	0.201538	1231.32				1394	0.175361	1070.64
1395	0.226527	1379.17				1395	0.202194	1173.45				1395	0.178703	1074.83
1396	0.224505	1405.09				1396	0.203435	1226.69				1396	0.18154	1070.11
1397	0.225129	1392.58				1397	0.200287	1242.4				1397	0.180454	1049.58
1398	0.222894	1382.98				1398	0.199003	1217.92				1398	0.17857	1084.08
1399	0.22679	1334.08				1399	0.200795	1203.1				1399	0.181306	1099.65
1400	0.230751	1422.46				1400	0.204786	1222.57				1400	0.182662	1090.16
1401	0.227966	1445.8				1401	0.205339	1204.1				1401	0.180924	1082.36
1402	0.232207	1451.13				1402	0.203231	1229.34				1402	0.178435	1073.69
1403	0.230008	1421.89				1403	0.200969	1243.72				1403	0.180108	1091.62
1404	0.23047	1395.11				1404	0.199277	1202.16				1404	0.178503	1115.44
1405	0.230813	1443.48				1405	0.199863	1195.79				1405	0.182132	1070.52
1406	0.230773	1431.81				1406	0.204019	1209.15				1406	0.181343	1081.79
1407	0.230736	1426.51				1407	0.204863	1240.48				1407	0.180729	1059.48
1408	0.234249	1447.56				1408	0.199792	1232.38				1408	0.180851	1069.87
1409	0.230278	1437.36				1409	0.200487	1187.24				1409	0.181751	1079.18
1410	0.227262	1363.9				1410	0.199946	1165.06				1410	0.178911	1065.97
1411	0.228239	1423.65				1411	0.201502	1176.35				1411	0.181128	1057.92
1412	0.230522	1407.51				1412	0.203449	1224.01				1412	0.17758	1094.52
1413	0.230249	1387.28				1413	0.204433	1238.8				1413	0.174149	1065.4
1414	0.226337	1378.64				1414	0.2032	1229.98				1414	0.176038	1020.83
1415	0.223893	1381.63				1415	0.203896	1213.58				1415	0.179965	1100.31
1416	0.223734	1315.4				1416	0.201745	1213.36				1416	0.177605	1104.4
1417	0.224652	1307.77				1417	0.202309	1240.89				1417	0.179918	1064.72
1418	0.230106	1406.44				1418	0.202669	1237.05				1418	0.179245	1069.1
1419	0.232254	1419.76				1419	0.204739	1215.49				1419	0.179094	1079.74
1420	0.228433	1427.53				1420	0.203754	1213.15				1420	0.180115	1072.14
1421	0.225855	1357.68				1421	0.204798	1234.52				1421	0.179121	1109.98
1422	0.229342	1417.48				1422	0.206407	1291.44				1422	0.174073	1088.89
1423	0.23285	1410.23				1423	0.204672	1241.84				1423	0.177363	1003.51
1424	0.232086	1420.96				1424	0.200012	1205.43				1424	0.179219	1056.46
1425	0.23261	1450.23				1425	0.202265	1204				1425	0.180172	1059.76
1426	0.235008	1449.28				1426	0.202335	1246.1				1426	0.177352	1053.71
1427	0.230544	1410.57				1427	0.200466	1206.92				1427	0.178338	1078.61
1428	0.230556	1393.33				1428	0.198656	1196.15				1428	0.17715	1005.46
1429	0.227012	1407.31				1429	0.206615	1201.38				1429	0.179443	1046.34
1430	0.228014	1385.94				1430	0.204612	1248.88				1430	0.180756	1057.1
1431	0.2298	1359.31				1431	0.203561	1208.12				1431	0.181609	1054.39
1432	0.228156	1425.64				1432	0.200085	1190.64				1432	0.178273	1043.99
1433	0.227799	1396.93				1433	0.203088	1234.17				1433	0.179945	1071.98
1434	0.231719	1424.52				1434	0.204665	1220.03				1434	0.179474	1090.85
1435	0.233885	1409.36				1435	0.202412	1245.12				1435	0.181081	1093.83
1436	0.234052	1410.01				1436	0.203021	1241.26				1436	0.17935	1078.54
1437	0.235611	1453.21				1437	0.201394	1179.37				1437	0.176373	1042.23
1438	0.231846	1478.56				1438	0.19973	1190.64				1438	0.175475	1064.57
1439	0.231216	1422.12				1439	0.203064	1205.18				1439	0.177034	1025.54
1440	0.228033	1414.74				1440	0.199409	1194.37				1440	0.180817	1074.6
1441	0.231209	1351.15				1441	0.197541	1202.21				1441	0.181828	1066.65
1442	0.225066	1414.66				1442	0.197621	1170.59				1442	0.180694	1069.36
1443	0.230903	1377.67				1443	0.201872	1217.72				1443	0.177391	1082.39
1444	0.233368	1404.6				1444	0.198242	1204.19				1444	0.179773	1062.22
1445	0.233112	1399.23				1445	0.20166	1196.35				1445	0.17726	1106.25
1446	0.233237	1387.19				1446	0.202494	1189.16				1446	0.181046	1067.37
1447	0.232007	1427.13				1447	0.197897	1201.02				1447	0.183249	1040.35
1448	0.228705	1374.59				1448	0.202058	1176.75				1448	0.1827	1085.63
1449	0.227021	1389.48				1449	0.20429	1209.49				1449	0.180673	1093.64
1450	0.231038	1330.72				1450	0.197841	1206.61				1450	0.182633	1075.78
1451	0.234674	1429.29				1451	0.195471	1166.44				1451	0.181387	1080.24
1452	0.234747	1478.31				1452	0.194005	1152.2				1452	0.182031	1105.48
1453	0.234041	1440.81				1453	0.201312	1239.14				1453	0.179993	1065.3
1454	0.231717	1430.73				1454	0.200325	1260.42				1454	0.18219	1115.71
1455	0.233842	1406.18				1455	0.201532	1202.64				1455	0.180601	1110.42
1456	0.23094	1432.33				1456	0.200222	1225.91				1456	0.179308	1073.52
1457	0.232987	1399.03				1457	0.200838	1212.06				1457	0.179897	1086.44
1458	0.234918	1434.34				1458	0.202485	1231.42				1458	0.177051	1071.76
1459	0.229354	1378.34				1459	0.199975	1235.83				1459	0.173145	1046.48
1460	0.230348	1388.82				1460	0.204474	1284.02				1460	0.177811	1085.76
1461	0.231017	1422.78				1461	0.205052	1245.21				1461	0.17445	1039.72
1462	0.233977	1430.83				1462	0.202627	1266.61				1462	0.178512	1063.59
1463	0.23093	1414.01				1463	0.204976	1241.73				1463	0.178466	1058.89
1464	0.22847	1405.44				1464	0.204421	1225.24				1464	0.174473	1084.8
1465	0.232595	1344.13				1465	0.205952	1235.76				1465	0.178664	1065.48
1466	0.230381	1438.57				1466	0.204101	1260.11				1466	0.177522	1055.32
1467	0.233737	1408.48				1467	0.198888	1223.4				1467	0.179939	1096.18
1468	0.234958	1463.05				1468	0.201906	1164.89				1468	0.181138	1100.29
1469	0.230156	1429.74				1469	0.19981	1224.62				1469	0.179413	1098.38
1470	0.233043	1397.92				1470	0.206394	1220.32				1470	0.180788	1078.03
1471	0.232977	1398.64				1471	0.204033	1237.76				1471	0.180612	1056.62
1472	0.232297	1437.3				1472	0.204464	1211.17				1472	0.180508	1095.54
1473	0.235561	1404.34				1473	0.205338	1228.29				1473	0.177749	1053.39
1474	0.22976	1363.3				1474	0.20436	1226.67				1474	0.180304	1064.4
1475	0.232337	1445.01				1475	0.202376	1236.74				1475	0.177284	1035.67
1476	0.233508	1444.31				1476	0.204243	1214.35				1476	0.176886	1037.55
1477	0.232633	1465.97				1477	0.201878	1231.32				1477	0.178488	1051.77
1478	0.227255	1427.91				1478	0.200111	1229.88				1478	0.17472	1051.61
1479	0.22999	1451.8				1479	0.202244	1239.13				1479	0.176438	1059.15
1480	0.232289	1392.89				1480	0.20355	1262.74				1480	0.177706	1063.75
1481	0.23149	1482.41				1481	0.203135	1224.47				1481	0.178102	1081.11
1482	0.232466	1369.19				1482	0.202864	1239.76				1482	0.17802	1094.87
1483	0.228126	1414.77				1483	0.200324	1213.15				1483	0.176736	1062.17
1484	0.231292	1391.17				1484	0.20105	1195.14				1484	0.177261	1073.11
1485	0.230687	1424.27				1485	0.204449	1229.87				1485	0.173669	1013.58
1486	0.232964	1388.67				1486	0.20314	1217.57				1486	0.175496	1078.68
1487	0.235372	1444.24				1487	0.202507	1219.99				1487	0.178893	1084.05
1488	0.23625	1390.86				1488	0.199467	1235.21				1488	0.177117	1048.97
1489	0.235658	1468.02				1489	0.198057	1221.94				1489	0.178021	1088.44
1490	0.231271	1423.08				1490	0.203634	1162.33				1490	0.178365	1075.29
1491	0.23518	1438.92				1491	0.204004	1212.77				1491	0.179456	1053.29
1492	0.236313	1419.1				1492	0.204283	1236.99				1492	0.181244	1071.22
1493	0.237426	1450.63				1493	0.20467	1263.87				1493	0.176817	1077.6
1494	0.236701	1488.17				1494	0.203269	1243.33				1494	0.17369	1047.96
1495	0.236994	1416.93				1495	0.202339	1217.33				1495	0.175934	1043.11
1496	0.235044	1460.9				1496	0.203189	1206.79				1496	0.173398	1049.03
1497	0.235386	1467.67				1497	0.202324	1256.49				1497	0.17248	1022.96
1498	0.233785	1412.56				1498	0.20345	1246.11				1498	0.174528	1023
1499	0.235857	1423.17				1499	0.204936	1221.88				1499	0.176864	1048.06
1500	0.237961	1469.92				1500	0.204985	1244.83				1500	0.179649	1057.53
1501	0.237472	1440.02				1501	0.201025	1217.35				1501	0.179657	1089.71
1502	0.236792	1444.53				1502	0.203593	1246.63				1502	0.178681	1101.42
1503	0.237346	1436.76				1503	0.202792	1252.44				1503	0.178806	1052.28
1504	0.232383	1428.86				1504	0.202546	1210				1504	0.177872	1076.84
1505	0.233316	1399.9				1505	0.198218	1184.02				1505	0.18013	1037.65
1506	0.229747	1423.8				1506	0.19924	1225.41				1506	0.178488	1040.39
1507	0.226171	1354.71				1507	0.201908	1218.32				1507	0.181224	1066.3
1508	0.235557	1457.36				1508	0.198731	1208.9				1508	0.180832	1117.84
1509	0.23749	1432.59				1509	0.200864	1191.63				1509	0.178675	1091.59
1510	0.237513	1443.95				1510	0.199139	1175.12				1510	0.179743	1076.77
1511	0.237212	1475.44				1511	0.194993	1258.44				1511	0.179072	1056.52
1512	0.233664	1429				1512	0.198177	1162.01				1512	0.177113	1088.62
1513	0.232409	1420.07				1513	0.201928	1202.68				1513	0.17646	1089.95
1514	0.228763	1421.79				1514	0.203304	1227.06				1514	0.17515	1044.98
1515	0.228362	1445.01				1515	0.203718	1245.3				1515	0.175594	1042
1516	0.232031	1426.65				1516	0.203791	1249.2				1516	0.177269	1046.19
1517	0.232718	1414.83				1517	0.204632	1256.65				1517	0.177668	1084.44
1518	0.235642	1404.42				1518	0.205337	1252.17				1518	0.17869	1119.21
1519	0.236371	1415.55				1519	0.203202	1228				1519	0.177122	1088.56
1520	0.233296	1363.09				1520	0.20324	1231.26				1520	0.176247	1042.19
1521	0.232269	1383.79				1521	0.204924	1243.5				1521	0.175	1010.93
1522	0.234802	1436.35				1522	0.204434	1236.94				1522	0.175364	1069.01
1523	0.231164	1403.63				1523	0.204517	1218.89				1523	0.179121	1064.5
1524	0.229885	1371.82				1524	0.203361	1225.88				1524	0.180849	1098.18
1525	0.226135	1380.91				1525	0.200516	1223.49				1525	0.179632	1079.87
1526	0.235081	1390.57				1526	0.202037	1207.92				1526	0.178287	1054.11
1527	0.235213	1468.45				1527	0.204401	1179.47				1527	0.17978	1053.23
1528	0.236699	1465.36				1528	0.203586	1221.92				1528	0.176109	1074.72
1529	0.236327	1407.96				1529	0.199242	1225.36				1529	0.178924	1071.83
1530	0.237083	1434.07				1530	0.195823	1148.89				1530	0.176717	1049.82
1531	0.231837	1454.03				1531	0.200383	1203.7				1531	0.175707	1051.87
1532	0.232764	1466.59				1532	0.201206	1190.47				1532	0.174018	1046.66
1533	0.234023	1414.96				1533	0.200646	1194.55				1533	0.175217	1055.43
1534	0.234	1428.67				1534	0.198167	1225.25				1534	0.176761	1040.17
1535	0.232597	1431.92				1535	0.201488	1196.37				1535	0.177812	1063.5
1536	0.235576	1479.79				1536	0.202204	1216.76				1536	0.178834	1065.97
1537	0.231269	1446.4				1537	0.200804	1208.38				1537	0.177577	1063.45
1538	0.236807	1414.13				1538	0.19697	1217.67				1538	0.180884	1066.34
1539	0.233164	1455.77				1539	0.198488	1202.83				1539	0.179905	1076.82
1540	0.229371	1397.81				1540	0.200588	1217.81				1540	0.180483	1120.22
1541	0.236192	1426.17				1541	0.199893	1159.38				1541	0.180235	1080.99
1542	0.235606	1420.87				1542	0.200557	1219				1542	0.18297	1136.27
1543	0.235165	1442.14				1543	0.203252	1237.63				1543	0.181231	1088.8
1544	0.235971	1427.53				1544	0.202547	1237.9				1544	0.181339	1085.27
1545	0.238752	1462.55				1545	0.203111	1243.44				1545	0.177775	1083.69
1546	0.23534	1474.92				1546	0.195084	1176.03				1546	0.181218	1077.76
1547	0.234862	1403.87				1547	0.204337	1197.22				1547	0.179947	1110.41
1548	0.234899	1408.56				1548	0.203774	1213.71				1548	0.17868	1070.19
1549	0.236389	1453.66				1549	0.202456	1241.16				1549	0.182287	1114.65
1550	0.236822	1451.56				1550	0.203131	1205.35				1550	0.182304	1128.8
1551	0.235454	1467.1				1551	0.204026	1263.58				1551	0.179397	1072.14
1552	0.238809	1490.75				1552	0.20193	1225.44				1552	0.180201	1056.71
1553	0.233742	1437.8				1553	0.202264	1217.5				1553	0.180795	1105.94
1554	0.234315	1430.02				1554	0.203421	1226.17				1554	0.180152	1056.07
1555	0.23579	1457.52				1555	0.203311	1207.87				1555	0.178498	1077.53
1556	0.233862	1468.78				1556	0.202384	1220.85				1556	0.180014	1071.54
1557	0.236996	1383.36				1557	0.19944	1223.17				1557	0.182326	1065.57
1558	0.238311	1519.48				1558	0.195783	1179.38				1558	0.183003	1127.66
1559	0.237302	1486.97				1559	0.19568	1164.74				1559	0.180589	1094.91
1560	0.238114	1462.04				1560	0.198705	1199.62				1560	0.178254	1114.47
1561	0.234343	1462.66				1561	0.201155	1193.19				1561	0.177795	1063.13
1562	0.23699	1452.78				1562	0.206297	1253.52				1562	0.179442	1085.71
1563	0.237227	1472.69				1563	0.205182	1278.05				1563	0.181102	1072.05
1564	0.238512	1447.71				1564	0.205253	1266.8				1564	0.181762	1110.82
1565	0.233769	1454.55				1565	0.202199	1211.06				1565	0.18435	1090.32
1566	0.235198	1458.43				1566	0.201062	1201.7				1566	0.182329	1104.5
1567	0.231053	1407.8				1567	0.202331	1192.92				1567	0.183194	1098.66
1568	0.232253	1426.69				1568	0.200807	1211.31				1568	0.179872	1047.76
1569	0.232329	1426.52				1569	0.204113	1227.13				1569	0.181088	1064.97
1570	0.233214	1370.14				1570	0.204984	1255.26				1570	0.180686	1100.77
1571	0.23282	1410.23				1571	0.201774	1277.06				1571	0.18183	1109.01
1572	0.235742	1517.95				1572	0.200372	1216.11				1572	0.183697	1126.32
1573	0.237293	1477.16				1573	0.201071	1216.87				1573	0.185045	1138.01
1574	0.236827	1471.03				1574	0.197395	1183.07				1574	0.181021	1072.25
1575	0.237903	1459.26				1575	0.199088	1196.21				1575	0.181899	1076.34
1576	0.23738	1493.62				1576	0.203204	1239.6				1576	0.179843	1079.82
1577	0.238459	1475.35				1577	0.202162	1200.26				1577	0.182048	1080.16
1578	0.242171	1485.1				1578	0.203622	1240.49				1578	0.181674	1096.36
1579	0.238654	1464.36				1579	0.201822	1208.16				1579	0.182225	1106.57
1580	0.239316	1467				1580	0.20388	1231.49				1580	0.184186	1092.4
1581	0.239109	1491.37				1581	0.203837	1243.34				1581	0.183582	1091.25
1582	0.240207	1508.63				1582	0.20059	1264.55				1582	0.183619	1105.42
1583	0.234323	1442.28				1583	0.199552	1200.79				1583	0.182693	1094.01
1584	0.239206	1440.54				1584	0.200358	1230.15				1584	0.183086	1124.82
1585	0.23597	1489.87				1585	0.198795	1227.54				1585	0.180241	1094.51
1586	0.237079	1471.03				1586	0.204451	1242.71				1586	0.181835	1073.24
1587	0.235198	1431.91				1587	0.203677	1252.22				1587	0.184701	1115.11
1588	0.23929	1476.77				1588	0.200172	1229.75				1588	0.18396	1130.56
1589	0.237588	1486.7				1589	0.198528	1145.04				1589	0.182567	1122.24
1590	0.239014	1468.68				1590	0.203108	1213.16				1590	0.185012	1081.24
1591	0.234042	1469.17				1591	0.206074	1210.05				1591	0.185017	1087.59
1592	0.234873	1440.77				1592	0.202949	1212.6				1592	0.18485	1114.35
1593	0.235673	1444.62				1593	0.201358	1177.99				1593	0.183122	1088.05
1594	0.233121	1441.16				1594	0.202826	1267.85				1594	0.182489	1073.33
1595	0.238031	1468.16				1595	0.201721	1191.29				1595	0.182133	1080.15
1596	0.238555	1454.19				1596	0.204228	1226.32				1596	0.178875	1086.18
1597	0.236482	1431.4				1597	0.206616	1226.33				1597	0.18094	1047.82
1598	0.23834	1458.83				1598	0.205431	1271.68				1598	0.183616	1089.9
1599	0.238023	1472.29				1599	0.205045	1218.66				1599	0.183254	1130.25
1600	0.24048	1474.5				1600	0.20173	1263.39				1600	0.181498	1108.83
1601	0.236236	1444				1601	0.199927	1181.86				1601	0.18336	1124.56
1602	0.238183	1413.25				1602	0.20152	1237.98				1602	0.184154	1061.29
1603	0.239796	1487.28				1603	0.20279	1219.69				1603	0.179723	1080.49
1604	0.234954	1476.27				1604	0.200093	1225.36				1604	0.181744	1067.99
1605	0.240056	1427				1605	0.199924	1233.03				1605	0.183996	1111.9
1606	0.241949	1467.33				1606	0.19511	1159.83				1606	0.184507	1110.29
1607	0.240007	1476.24				1607	0.197388	1148.22				1607	0.185485	1101.63
1608	0.241221	1492.84				1608	0.197897	1209.33				1608	0.184983	1114.18
1609	0.241916	1445.78				1609	0.200149	1192				1609	0.18562	1129.86
1610	0.241144	1476.49				1610	0.202098	1222.9				1610	0.185315	1068.54
1611	0.241678	1458.44				1611	0.202748	1206.8				1611	0.182815	1100.26
1612	0.237875	1449.71				1612	0.197507	1209.48				1612	0.186192	1108.14
1613	0.237772	1468.55				1613	0.200357	1181.58				1613	0.182303	1097.06
1614	0.243347	1423.21				1614	0.201752	1232.61				1614	0.181098	1062.08
1615	0.235715	1433.13				1615	0.203433	1229.33				1615	0.181502	1103.6
1616	0.234822	1394.57				1616	0.202128	1184.91				1616	0.179717	1118.4
1617	0.2371	1515				1617	0.202558	1249.39				1617	0.183505	1109.51
1618	0.239412	1461.25				1618	0.20154	1265.43				1618	0.182211	1081.27
1619	0.241456	1512.62				1619	0.203694	1215.28				1619	0.182915	1100.56
1620	0.240709	1504.02				1620	0.204628	1238.04				1620	0.182669	1090.71
1621	0.242276	1504.03				1621	0.203259	1230.39				1621	0.183142	1127.56
1622	0.24091	1509.26				1622	0.200139	1180.56				1622	0.181888	1088.15
1623	0.241436	1486.94				1623	0.205708	1213.66				1623	0.181125	1076.12
1624	0.239284	1428.29				1624	0.203575	1251.25				1624	0.180113	1072.84
1625	0.237046	1471.71				1625	0.206227	1249.65				1625	0.182853	1054.87
1626	0.234212	1443.06				1626	0.205257	1213.65				1626	0.183182	1137.69
1627	0.238188	1428.01				1627	0.203532	1289.27				1627	0.182624	1119.26
1628	0.240172	1440.9				1628	0.20082	1228.5				1628	0.185251	1045.65
1629	0.237808	1405.99				1629	0.201636	1228.51				1629	0.183196	1102.41
1630	0.237654	1454.33				1630	0.204587	1208.13				1630	0.182515	1078.41
1631	0.241868	1462.78				1631	0.204776	1205.37				1631	0.184436	1124.7
1632	0.237179	1510.11				1632	0.204459	1235.79				1632	0.181866	1095.94
1633	0.229989	1387.35				1633	0.203578	1212.87				1633	0.181533	1078.7
1634	0.233949	1475.91				1634	0.204792	1237.52				1634	0.186018	1109.02
1635	0.240112	1427.41				1635	0.200789	1211.73				1635	0.184797	1140.33
1636	0.240085	1457.4				1636	0.196272	1178.83				1636	0.182813	1097.74
1637	0.233132	1469.66				1637	0.194439	1190.75				1637	0.185056	1040.33
1638	0.238922	1450.76				1638	0.203384	1225.36				1638	0.186016	1129.98
1639	0.237825	1431.42				1639	0.207417	1230.3				1639	0.185443	1106.66
1640	0.237644	1427.57				1640	0.205085	1212.66				1640	0.184308	1097.68
1641	0.242104	1509.38				1641	0.20522	1264.88				1641	0.183459	1103.55
1642	0.240244	1512.27				1642	0.204425	1195.48				1642	0.184415	1118.86
1643	0.238195	1469.03				1643	0.205797	1232.81				1643	0.184592	1071.28
1644	0.238932	1449.14				1644	0.20581	1251.73				1644	0.184211	1099.4
1645	0.233686	1434.46				1645	0.203781	1233.98				1645	0.183203	1118.02
1646	0.231821	1431.29				1646	0.204215	1239.18				1646	0.181946	1087.62
1647	0.234525	1447.32				1647	0.205126	1212.86				1647	0.18502	1087.84
1648	0.237003	1422.05				1648	0.201688	1231.05				1648	0.184006	1140.1
1649	0.235367	1464.38				1649	0.203986	1221.86				1649	0.185336	1117.54
1650	0.234324	1475.4				1650	0.205108	1238.51				1650	0.185337	1119.89
1651	0.231475	1449.54				1651	0.202647	1210.29				1651	0.183352	1103.05
1652	0.232846	1361.46				1652	0.200929	1214.57				1652	0.181935	1070.97
1653	0.23463	1465.85				1653	0.203855	1203.18				1653	0.18364	1119.74
1654	0.227917	1440.27				1654	0.202564	1192.33				1654	0.184826	1099.71
1655	0.234508	1446.12				1655	0.203204	1206.27				1655	0.185067	1097.05
1656	0.23555	1461.2				1656	0.202143	1260.59				1656	0.182576	1090.32
1657	0.23733	1444.13				1657	0.202554	1180.84				1657	0.182621	1127.01
1658	0.235177	1464.51				1658	0.202664	1192.5				1658	0.184851	1091.47
1659	0.233288	1451.12				1659	0.207571	1270.72				1659	0.18269	1123.99
1660	0.230043	1374.22				1660	0.204824	1268.95				1660	0.182948	1074.34
1661	0.231539	1376.81				1661	0.20613	1227.41				1661	0.185077	1069.19
1662	0.233486	1431.98				1662	0.204705	1206.35				1662	0.184829	1123.06
1663	0.231782	1417.82				1663	0.203947	1247.81				1663	0.186888	1136.43
1664	0.238025	1452.01				1664	0.20628	1301.42				1664	0.183421	1092.12
1665	0.237335	1478.12				1665	0.206196	1277.3				1665	0.188613	1102.98
1666	0.237056	1424.94				1666	0.203641	1240.15				1666	0.188532	1154.58
1667	0.238003	1497.5				1667	0.205071	1254.37				1667	0.187039	1122.27
1668	0.237101	1429.7				1668	0.201707	1242.12				1668	0.18396	1118.48
1669	0.23484	1477.7				1669	0.20086	1226.73				1669	0.183159	1110.9
1670	0.235824	1481.22				1670	0.205015	1239.28				1670	0.18484	1090.79
1671	0.230233	1409.32				1671	0.204405	1221.26				1671	0.188968	1140.18
1672	0.232976	1383.74				1672	0.204512	1233.74				1672	0.186516	1142.67
1673	0.233357	1410.17				1673	0.205989	1239.82				1673	0.183424	1120.65
1674	0.240735	1422.21				1674	0.204845	1248.47				1674	0.18468	1133.02
1675	0.237338	1488.46				1675	0.207053	1208.34				1675	0.185849	1108.39
1676	0.233636	1417.86				1676	0.206129	1241.35				1676	0.186002	1124.65
1677	0.241246	1434.86				1677	0.204117	1231.02				1677	0.185047	1098.07
1678	0.234045	1491.32				1678	0.206919	1257.94				1678	0.186377	1148.92
1679	0.234986	1453.4				1679	0.206893	1256.19				1679	0.185915	1083.58
1680	0.237725	1456.71				1680	0.209346	1271.26				1680	0.182813	1091.74
1681	0.236953	1432.9				1681	0.212959	1235.33				1681	0.186052	1092.44
1682	0.236708	1401.38				1682	0.209144	1254.87				1682	0.187307	1141.57
1683	0.23769	1460.85				1683	0.209464	1282				1683	0.186961	1125.46
1684	0.23835	1548.04				1684	0.209872	1282.18				1684	0.185855	1144.72
1685	0.237063	1485.28				1685	0.208098	1261.52				1685	0.186443	1088.58
[truncated: 315 more rows]

## Sheet: top 50%
black						cyan						gray
[truncated: 2,001 more rows]

## Sheet: all 100%
black						cyan						gray
[truncated: 1,001 more rows]
