# Supplementary material for: Simulations reveal challenges to artificial community selection and possible strategies for success
Source: PLoS Biol. 2019 Jun 25;17(6):e3000295. doi: 10.1371/journal.pbio.3000295 (PMC6658139; doi:10.1371/journal.pbio.3000295)
Supplement: S11 Data — (XLSX) [file pbio.3000295.s068.xlsx]

## Sheet: A_black
cycle #	average selected fp
1	0.129915	0.129635	0.129745	0.129656	0.129657	0.129625	0.129646	0.129651	0.129703	0.129691	0.129727	0.129528	0.129721	0.129901	0.129783	0.129737	0.129614	0.129558	0.129885	0.129637
2	0.129796	0.129698	0.129365	0.129857	0.12956	0.129562	0.129896	0.129457	0.129621	0.12983	0.129688	0.129752	0.129681	0.129685	0.129944	0.129803	0.129801	0.129663	0.129516	0.12972
3	0.129638	0.129742	0.130016	0.130098	0.129712	0.129669	0.129638	0.129568	0.129902	0.129722	0.129655	0.129992	0.129695	0.129793	0.13009	0.129977	0.130381	0.129729	0.129639	0.12984
4	0.129804	0.129682	0.130971	0.130553	0.129384	0.129775	0.129562	0.129525	0.129635	0.129535	0.129621	0.130118	0.129745	0.130522	0.130964	0.130498	0.130873	0.129791	0.13054	0.129882
5	0.130234	0.129667	0.132041	0.13115	0.129702	0.129794	0.129622	0.129457	0.129985	0.129503	0.130385	0.12989	0.129644	0.131156	0.131384	0.131123	0.132402	0.129728	0.131267	0.129805
6	0.130884	0.13011	0.133571	0.13255	0.129563	0.129584	0.129847	0.12939	0.130223	0.129776	0.131254	0.130228	0.130572	0.130914	0.131828	0.133032	0.134604	0.129955	0.13348	0.130501
7	0.131269	0.131301	0.134252	0.134137	0.12968	0.130087	0.129633	0.12954	0.13094	0.129895	0.131796	0.130963	0.131713	0.131281	0.132642	0.136547	0.136765	0.129832	0.135991	0.131149
8	0.132744	0.132203	0.137252	0.137111	0.129991	0.130141	0.129743	0.12962	0.133362	0.130088	0.133164	0.131263	0.133417	0.132462	0.133797	0.138959	0.139147	0.130445	0.138448	0.133586
9	0.13469	0.133787	0.138327	0.138306	0.130328	0.130775	0.129708	0.129413	0.135137	0.130664	0.13502	0.132263	0.135343	0.133074	0.135539	0.141228	0.142144	0.131078	0.140177	0.136644
10	0.136061	0.13715	0.13928	0.141888	0.130467	0.131114	0.129725	0.129564	0.137822	0.131997	0.136682	0.133255	0.136756	0.134341	0.137271	0.143335	0.145616	0.13147	0.145762	0.138947
11	0.137241	0.139089	0.140171	0.14268	0.131309	0.132367	0.129544	0.129565	0.13955	0.133254	0.138481	0.134379	0.141035	0.13656	0.139003	0.145029	0.149305	0.130906	0.151479	0.141134
12	0.13933	0.140712	0.141485	0.145484	0.132238	0.134838	0.129679	0.129651	0.14162	0.136343	0.13977	0.135153	0.143378	0.139198	0.143386	0.147089	0.15259	0.131365	0.154773	0.1444
13	0.140353	0.143214	0.143544	0.147441	0.133748	0.13595	0.129759	0.129747	0.144496	0.139223	0.141329	0.136657	0.146408	0.140787	0.146649	0.149158	0.157875	0.132011	0.158933	0.147166
14	0.141775	0.145126	0.144365	0.149634	0.135011	0.136673	0.129854	0.129834	0.1472	0.141453	0.142449	0.137936	0.148799	0.143345	0.149552	0.150427	0.161161	0.132718	0.163614	0.148218
15	0.143866	0.147402	0.145436	0.151474	0.136971	0.138655	0.129771	0.129667	0.150836	0.144746	0.143538	0.138467	0.1505	0.146023	0.152689	0.151673	0.161251	0.133648	0.16536	0.149821
16	0.145725	0.149741	0.145479	0.152695	0.138305	0.139372	0.129497	0.129367	0.152564	0.148069	0.144328	0.139305	0.153249	0.150723	0.155238	0.15242	0.161074	0.133975	0.166522	0.150457
17	0.146359	0.151358	0.145322	0.153259	0.139718	0.140761	0.129832	0.129771	0.154249	0.151909	0.144558	0.139449	0.155525	0.153009	0.158366	0.152669	0.161208	0.135393	0.166407	0.150222
18	0.146414	0.154019	0.145114	0.153502	0.140506	0.142805	0.129863	0.130363	0.155562	0.153819	0.144337	0.140098	0.157622	0.157894	0.161376	0.153319	0.161568	0.136719	0.166399	0.150108
19	0.145893	0.154887	0.145724	0.153491	0.142055	0.14362	0.129855	0.131818	0.156687	0.158714	0.144174	0.140425	0.157853	0.161478	0.165075	0.15409	0.161792	0.137988	0.166674	0.150563
20	0.145969	0.155162	0.14566	0.153756	0.143074	0.143881	0.129984	0.133827	0.157086	0.161474	0.143642	0.141421	0.157501	0.163649	0.16496	0.155688	0.162512	0.140073	0.166379	0.150483
21	0.146364	0.155759	0.145864	0.153989	0.143915	0.144056	0.130162	0.134983	0.157513	0.162145	0.144234	0.141723	0.158083	0.164909	0.166211	0.156829	0.16301	0.142032	0.166701	0.1511
22	0.146317	0.156011	0.146798	0.154619	0.14495	0.144353	0.130603	0.137023	0.157609	0.163143	0.144307	0.14242	0.158221	0.16636	0.167433	0.15767	0.163843	0.144072	0.166634	0.151505
23	0.146234	0.158069	0.148103	0.155524	0.145395	0.144347	0.131026	0.1384	0.158023	0.163858	0.144487	0.143265	0.158014	0.167162	0.168509	0.161018	0.165212	0.144527	0.166808	0.152853
24	0.146401	0.159735	0.150746	0.15647	0.146066	0.144582	0.131589	0.140395	0.1575	0.164072	0.144516	0.143417	0.158408	0.167055	0.171078	0.163328	0.165422	0.145514	0.166805	0.153176
25	0.146344	0.163032	0.153383	0.157775	0.145981	0.144832	0.132742	0.142734	0.158939	0.165448	0.144553	0.143823	0.158644	0.166732	0.173667	0.164395	0.167642	0.14702	0.166972	0.153728
26	0.146573	0.165131	0.156457	0.158392	0.14651	0.144926	0.134269	0.146589	0.159633	0.166992	0.144553	0.144518	0.158743	0.16726	0.176932	0.16884	0.169846	0.148814	0.167269	0.154731
27	0.146659	0.167468	0.160474	0.158864	0.147764	0.145544	0.136032	0.148175	0.160547	0.16885	0.145013	0.14507	0.158767	0.16811	0.180471	0.17085	0.17243	0.150041	0.167163	0.155408
28	0.147007	0.169653	0.163886	0.15918	0.148967	0.145919	0.138714	0.149965	0.162511	0.169952	0.145284	0.14512	0.158686	0.170611	0.182561	0.173925	0.17506	0.150788	0.168479	0.155992
29	0.147382	0.171025	0.166021	0.160291	0.150487	0.146886	0.141835	0.153094	0.163666	0.171169	0.145006	0.145714	0.159013	0.172542	0.184635	0.178105	0.176628	0.151994	0.169	0.156601
30	0.14806	0.173671	0.169589	0.160904	0.152445	0.14735	0.143992	0.154493	0.165711	0.17297	0.145242	0.145929	0.159513	0.174846	0.186111	0.182216	0.178372	0.152613	0.169028	0.156533
31	0.148714	0.173919	0.174855	0.161604	0.15568	0.148332	0.145968	0.15471	0.166695	0.17377	0.145278	0.14606	0.160362	0.177444	0.187561	0.186936	0.180974	0.152886	0.170848	0.156444
32	0.150504	0.1758	0.177158	0.162214	0.158901	0.148675	0.148427	0.154487	0.167122	0.17553	0.145392	0.146342	0.160837	0.181748	0.188441	0.190767	0.183188	0.153927	0.17254	0.156636
33	0.151219	0.177415	0.179739	0.162559	0.161524	0.149265	0.149627	0.155006	0.168874	0.176096	0.145552	0.146521	0.162464	0.185411	0.189207	0.192892	0.184844	0.155015	0.173373	0.156821
34	0.152417	0.182632	0.180386	0.162717	0.164374	0.149725	0.151346	0.154812	0.170325	0.177748	0.146376	0.146776	0.163911	0.188222	0.18969	0.193704	0.18681	0.155943	0.174418	0.157528
35	0.153909	0.188094	0.182189	0.16279	0.165563	0.150382	0.153156	0.154652	0.171965	0.178059	0.148114	0.147091	0.166401	0.191253	0.189856	0.195124	0.19038	0.157658	0.175619	0.158151
36	0.155224	0.192408	0.184344	0.162963	0.167896	0.150673	0.156906	0.154878	0.17288	0.178491	0.148421	0.147998	0.16854	0.193826	0.189915	0.19521	0.192743	0.158651	0.177233	0.159693
37	0.156278	0.195788	0.18533	0.163598	0.169182	0.151321	0.161031	0.154275	0.174385	0.178295	0.150707	0.148919	0.169642	0.196053	0.190171	0.195144	0.195223	0.159605	0.177507	0.161515
38	0.157778	0.200941	0.189071	0.165053	0.173755	0.152072	0.162473	0.154894	0.177347	0.179219	0.152044	0.15027	0.172215	0.197602	0.190147	0.195274	0.196917	0.160167	0.178971	0.163062
39	0.158892	0.202124	0.191195	0.166801	0.177232	0.154152	0.165084	0.155006	0.179468	0.179635	0.154403	0.151479	0.174118	0.198219	0.190401	0.195013	0.200185	0.160844	0.179962	0.164881
40	0.158857	0.203111	0.193128	0.167523	0.181633	0.15528	0.167016	0.155471	0.181156	0.181285	0.155891	0.152416	0.178354	0.199372	0.193879	0.195075	0.203931	0.161282	0.179768	0.167998
41	0.15969	0.20373	0.197971	0.169796	0.184232	0.156523	0.168186	0.155292	0.183027	0.18298	0.157423	0.157021	0.180764	0.199695	0.194694	0.195225	0.205098	0.16136	0.180258	0.170629
42	0.159358	0.204199	0.201172	0.170578	0.186176	0.156996	0.170794	0.155773	0.184675	0.184049	0.158769	0.163166	0.186475	0.200465	0.196428	0.195281	0.209334	0.161767	0.180095	0.173009
43	0.159728	0.205033	0.203287	0.171033	0.18899	0.157688	0.171771	0.156714	0.187454	0.184122	0.16032	0.167437	0.188149	0.201679	0.198306	0.195454	0.211688	0.161767	0.180914	0.173905
44	0.160636	0.205763	0.20712	0.171611	0.192214	0.159377	0.173098	0.158915	0.188869	0.186221	0.160972	0.169801	0.190602	0.202716	0.202672	0.195254	0.213843	0.161647	0.181609	0.175354
45	0.161777	0.206149	0.212333	0.171715	0.193788	0.161313	0.174256	0.161077	0.190552	0.187123	0.162585	0.171299	0.190783	0.203738	0.204003	0.19548	0.21563	0.162384	0.183384	0.176245
46	0.16341	0.207074	0.214022	0.171303	0.19533	0.162215	0.174561	0.163563	0.190578	0.191718	0.165057	0.174148	0.190421	0.208474	0.208174	0.195072	0.21637	0.163252	0.183057	0.17786
47	0.1641	0.207681	0.214269	0.171858	0.19717	0.162824	0.17489	0.16603	0.192383	0.190962	0.166625	0.176286	0.190849	0.209603	0.214728	0.195482	0.217485	0.163638	0.184127	0.178814
48	0.164876	0.208349	0.215108	0.172257	0.19804	0.16444	0.174853	0.169335	0.193011	0.192961	0.16948	0.176232	0.191211	0.212744	0.218438	0.195334	0.216961	0.165369	0.18481	0.181242
49	0.166508	0.209907	0.215711	0.17238	0.197924	0.164701	0.175279	0.170985	0.194378	0.19432	0.172569	0.178606	0.191583	0.216123	0.220085	0.195358	0.217682	0.16687	0.184844	0.18307
50	0.168332	0.211207	0.215239	0.172224	0.197874	0.164866	0.17609	0.173416	0.196527	0.196428	0.175163	0.18117	0.192012	0.217891	0.220219	0.195328	0.217767	0.168599	0.186882	0.185096
51	0.168929	0.213801	0.215904	0.171747	0.198079	0.165927	0.1764	0.175543	0.198952	0.199124	0.178576	0.182355	0.192655	0.221873	0.222334	0.195447	0.216991	0.170187	0.188323	0.18631
52	0.169522	0.21516	0.216275	0.172179	0.198398	0.16684	0.176871	0.176988	0.20127	0.201876	0.180189	0.182507	0.192679	0.225649	0.221883	0.195185	0.217239	0.171073	0.190133	0.187502
53	0.171329	0.217216	0.216991	0.171687	0.198205	0.167097	0.177163	0.177127	0.202936	0.204406	0.182445	0.184305	0.193316	0.228484	0.221963	0.19541	0.217233	0.172315	0.190406	0.189079
54	0.172918	0.218596	0.216477	0.171619	0.1982	0.167898	0.176752	0.177619	0.20658	0.206412	0.185595	0.185681	0.19652	0.231062	0.222013	0.195117	0.216733	0.174398	0.192769	0.191773
55	0.173298	0.220279	0.217236	0.172139	0.198483	0.169117	0.178019	0.177816	0.210424	0.208011	0.186893	0.188445	0.19894	0.232633	0.222683	0.195975	0.217177	0.176443	0.195735	0.194266
56	0.173451	0.223308	0.218215	0.172036	0.19842	0.170569	0.17791	0.178746	0.213432	0.211227	0.187546	0.190908	0.199892	0.235189	0.222877	0.196852	0.216912	0.17729	0.196494	0.196375
57	0.174166	0.224453	0.218884	0.172183	0.199073	0.171704	0.178625	0.180899	0.214491	0.212511	0.18804	0.192691	0.201526	0.236658	0.222924	0.198428	0.217618	0.178629	0.197138	0.196945
58	0.174834	0.227845	0.218647	0.173671	0.199309	0.172386	0.178984	0.182722	0.216881	0.213441	0.18968	0.193808	0.203876	0.237397	0.223341	0.199968	0.217345	0.178981	0.198339	0.197496
59	0.174437	0.231619	0.221478	0.175003	0.199837	0.17163	0.18039	0.184806	0.219607	0.214217	0.191313	0.196225	0.208177	0.237882	0.222928	0.201503	0.217635	0.180056	0.199688	0.197626
60	0.175062	0.231702	0.224051	0.176285	0.199661	0.172314	0.180416	0.186955	0.221767	0.21427	0.191394	0.197749	0.210244	0.237929	0.223384	0.202692	0.217436	0.181783	0.200905	0.197758
61	0.175259	0.233913	0.22562	0.177775	0.200673	0.17238	0.181184	0.188893	0.222229	0.214381	0.191926	0.199744	0.212865	0.238846	0.223565	0.203978	0.21772	0.182704	0.202119	0.197221
62	0.174893	0.237793	0.228308	0.178645	0.201612	0.173069	0.181508	0.191495	0.222237	0.214483	0.196309	0.203491	0.216756	0.239801	0.22419	0.204762	0.218292	0.182934	0.203845	0.197174
63	0.175059	0.236753	0.228623	0.180103	0.201662	0.173494	0.181365	0.192105	0.223213	0.214391	0.198826	0.204141	0.219488	0.241221	0.225174	0.206938	0.21841	0.183966	0.20619	0.197812
64	0.175727	0.239498	0.230717	0.181308	0.202005	0.173398	0.181857	0.193576	0.222868	0.214399	0.19973	0.205466	0.222603	0.243431	0.225718	0.208775	0.218959	0.184881	0.208778	0.198006
65	0.176702	0.24269	0.232976	0.183336	0.20294	0.174534	0.182026	0.194418	0.222584	0.214785	0.201394	0.206641	0.226792	0.245791	0.228221	0.209062	0.218602	0.18588	0.210521	0.19819
66	0.177073	0.245999	0.235422	0.184216	0.202903	0.175216	0.181739	0.194242	0.223226	0.215025	0.203085	0.207989	0.229318	0.248515	0.228903	0.209499	0.219472	0.186597	0.212417	0.199081
67	0.177749	0.249524	0.240628	0.187387	0.203004	0.176913	0.182902	0.195433	0.223266	0.215694	0.204278	0.209075	0.231483	0.250993	0.229564	0.21094	0.220162	0.188876	0.213507	0.199361
68	0.177989	0.251997	0.244176	0.189133	0.203585	0.177584	0.182236	0.196001	0.223072	0.215563	0.207595	0.211741	0.231852	0.252438	0.229337	0.211681	0.221275	0.190153	0.214205	0.2006
69	0.179082	0.254172	0.250617	0.189094	0.204548	0.178222	0.184378	0.196958	0.224607	0.216804	0.21075	0.213898	0.23253	0.254864	0.23049	0.212506	0.223736	0.192543	0.214952	0.201758
70	0.182029	0.255222	0.255402	0.190246	0.204313	0.179289	0.185079	0.198038	0.226465	0.218813	0.21288	0.214775	0.233081	0.258679	0.231215	0.213215	0.224128	0.193945	0.216167	0.204028
71	0.185527	0.256482	0.260906	0.191462	0.205373	0.180719	0.186271	0.19861	0.228468	0.219682	0.214414	0.215424	0.232955	0.260501	0.23203	0.214504	0.22512	0.194701	0.216891	0.205587
72	0.186948	0.259453	0.266138	0.194623	0.206087	0.18144	0.187325	0.199353	0.230556	0.221399	0.215282	0.217659	0.233257	0.262465	0.233873	0.216119	0.226488	0.195948	0.218875	0.207688
73	0.189279	0.261198	0.270922	0.197587	0.206031	0.181824	0.188382	0.199816	0.23305	0.223041	0.214871	0.218169	0.233436	0.265779	0.235348	0.217418	0.227266	0.197617	0.219341	0.210546
74	0.190126	0.265046	0.273359	0.20005	0.20623	0.183259	0.188666	0.201984	0.236058	0.223616	0.215905	0.21894	0.233518	0.272283	0.237014	0.220488	0.228744	0.199658	0.220257	0.212968
75	0.192541	0.270902	0.274451	0.203996	0.206633	0.184628	0.190491	0.203266	0.239238	0.225268	0.216293	0.219049	0.233681	0.275134	0.236832	0.22215	0.229171	0.20124	0.220468	0.214752
76	0.19386	0.272972	0.277105	0.207803	0.206639	0.185707	0.192309	0.204633	0.241924	0.226407	0.216907	0.220173	0.23417	0.278102	0.23817	0.224115	0.229785	0.204196	0.22078	0.217071
77	0.194948	0.27975	0.280481	0.213443	0.207473	0.185949	0.19369	0.205502	0.243872	0.229537	0.218088	0.220867	0.235705	0.279929	0.242756	0.226345	0.232731	0.206117	0.221077	0.221206
78	0.195319	0.282715	0.282744	0.219857	0.207498	0.186716	0.195158	0.207205	0.248546	0.230005	0.219052	0.220238	0.236847	0.280457	0.244083	0.227246	0.234557	0.207806	0.22174	0.222875
79	0.195848	0.282851	0.282986	0.221529	0.208027	0.187573	0.195483	0.207483	0.253949	0.231588	0.220546	0.221329	0.23891	0.281907	0.246249	0.229088	0.236422	0.209161	0.221895	0.223472
80	0.196495	0.286223	0.282776	0.22471	0.207822	0.188495	0.197257	0.206939	0.255402	0.231851	0.222346	0.221958	0.241259	0.283529	0.247878	0.229586	0.238133	0.211524	0.222904	0.225358
81	0.197944	0.289694	0.282634	0.228898	0.208586	0.189466	0.19823	0.207746	0.256739	0.232362	0.224867	0.225973	0.243101	0.285512	0.251489	0.230708	0.240806	0.214341	0.223956	0.22561
82	0.198477	0.290778	0.281886	0.229587	0.208681	0.18991	0.199731	0.207833	0.256559	0.232229	0.226594	0.228421	0.246164	0.286258	0.253417	0.232372	0.244336	0.215512	0.224363	0.226372
83	0.20094	0.290257	0.282416	0.230782	0.209545	0.190573	0.200286	0.208809	0.256931	0.233198	0.230085	0.234461	0.248564	0.286901	0.256392	0.233273	0.244571	0.216425	0.225083	0.226316
84	0.202609	0.291972	0.282128	0.23207	0.210473	0.191278	0.201002	0.209527	0.257463	0.233487	0.231529	0.237022	0.250852	0.287868	0.26074	0.233539	0.252429	0.216922	0.226131	0.226352
85	0.204836	0.291605	0.283485	0.233731	0.212422	0.192321	0.201807	0.209741	0.258088	0.233795	0.233401	0.23962	0.253243	0.289115	0.264104	0.233719	0.258167	0.218068	0.226603	0.226678
86	0.206992	0.292367	0.283681	0.234643	0.213369	0.193203	0.203602	0.210091	0.259595	0.234274	0.234478	0.245545	0.255079	0.290457	0.265512	0.233264	0.263457	0.221107	0.227632	0.227638
87	0.20939	0.292136	0.285432	0.23682	0.216374	0.194185	0.206982	0.210006	0.259844	0.235374	0.235949	0.249681	0.255609	0.295007	0.270518	0.233381	0.267759	0.222523	0.228682	0.228105
88	0.210544	0.293619	0.287793	0.237473	0.217347	0.194851	0.209312	0.21001	0.262465	0.238486	0.237622	0.252817	0.255676	0.297678	0.275386	0.233747	0.269457	0.225242	0.228584	0.227338
89	0.211802	0.294492	0.28975	0.239272	0.22044	0.195558	0.209331	0.210079	0.265418	0.243783	0.237842	0.255834	0.25707	0.300736	0.28001	0.233391	0.273613	0.2276	0.230398	0.231249
90	0.213017	0.294666	0.292775	0.241561	0.222157	0.196745	0.211632	0.209895	0.267804	0.249625	0.239217	0.257062	0.259554	0.304618	0.28449	0.233263	0.276653	0.231783	0.233632	0.234162
91	0.214567	0.296833	0.293457	0.243357	0.224348	0.196682	0.213465	0.210365	0.269556	0.251488	0.240966	0.258198	0.262148	0.31143	0.285892	0.233521	0.280443	0.233145	0.235962	0.237341
92	0.215862	0.299282	0.295022	0.244482	0.226884	0.196989	0.216651	0.210848	0.275221	0.257491	0.241291	0.258428	0.261831	0.315479	0.29022	0.233933	0.282815	0.237985	0.239606	0.24093
93	0.217497	0.300601	0.296602	0.244931	0.228161	0.197189	0.218435	0.212043	0.277876	0.262523	0.241759	0.258898	0.263451	0.319105	0.29189	0.234184	0.287555	0.240868	0.241973	0.244012
94	0.221392	0.300776	0.299765	0.244525	0.230177	0.197812	0.220821	0.214294	0.28049	0.2594	0.241887	0.258672	0.2636	0.320776	0.291898	0.234583	0.291028	0.246439	0.245621	0.245115
95	0.226921	0.301206	0.299256	0.245522	0.231259	0.198743	0.221744	0.218646	0.287933	0.26395	0.241537	0.259328	0.264031	0.323296	0.292421	0.235393	0.294622	0.249886	0.247491	0.2468
96	0.228985	0.30187	0.301532	0.244699	0.231652	0.20073	0.222288	0.219924	0.291532	0.268663	0.245011	0.260569	0.263911	0.324615	0.292575	0.23666	0.297534	0.249818	0.249824	0.251902
97	0.232245	0.306039	0.303214	0.244873	0.231347	0.203139	0.22302	0.221438	0.294831	0.27032	0.24542	0.264821	0.263275	0.326022	0.293231	0.238166	0.300162	0.261836	0.251231	0.254696
98	0.234471	0.308569	0.303963	0.245521	0.231602	0.20603	0.223478	0.225246	0.297327	0.273062	0.246349	0.267125	0.264945	0.32862	0.293793	0.240414	0.301223	0.270526	0.253646	0.255903
99	0.239971	0.308128	0.303679	0.245786	0.231611	0.209615	0.224749	0.227799	0.302466	0.274302	0.24691	0.272286	0.26512	0.329867	0.293492	0.243403	0.302328	0.274467	0.257746	0.258482
100	0.245035	0.312799	0.305252	0.24584	0.231969	0.212179	0.224904	0.231078	0.303672	0.275208	0.246835	0.275598	0.266713	0.33046	0.294316	0.245825	0.301612	0.275742	0.258851	0.259562
101	0.250228	0.314907	0.305351	0.245428	0.232085	0.215377	0.224823	0.233923	0.305243	0.276322	0.248067	0.277061	0.266953	0.332192	0.294723	0.249831	0.302921	0.276709	0.262386	0.261593
102	0.253521	0.315848	0.306404	0.246123	0.233137	0.218935	0.225377	0.236448	0.303633	0.276092	0.248272	0.281957	0.266179	0.335443	0.295419	0.251345	0.30338	0.277087	0.263643	0.265213
103	0.253942	0.319031	0.308085	0.246247	0.23375	0.221759	0.225642	0.238312	0.307273	0.276169	0.248264	0.286547	0.267849	0.336839	0.296043	0.252866	0.30307	0.277066	0.264752	0.266019
104	0.254885	0.326181	0.312999	0.248028	0.23539	0.224708	0.227808	0.239285	0.309974	0.277135	0.248751	0.291778	0.268265	0.338435	0.298229	0.253469	0.303149	0.276854	0.265177	0.268928
105	0.255032	0.331404	0.320055	0.249259	0.237537	0.227666	0.229062	0.241331	0.315617	0.278185	0.249523	0.294636	0.268662	0.340911	0.299655	0.255361	0.303444	0.276374	0.265649	0.271764
106	0.25543	0.332489	0.322954	0.250662	0.240285	0.229024	0.229679	0.243622	0.322709	0.278684	0.249266	0.295791	0.270258	0.343199	0.301057	0.255879	0.304983	0.277368	0.264755	0.273304
107	0.255304	0.337132	0.32636	0.252549	0.24249	0.229873	0.230228	0.247338	0.322659	0.279928	0.250363	0.301901	0.27065	0.344409	0.302907	0.257061	0.305087	0.27818	0.267241	0.274628
108	0.255468	0.338928	0.33034	0.255104	0.246561	0.230217	0.231425	0.249519	0.32347	0.284398	0.250691	0.306378	0.271584	0.345067	0.303094	0.25798	0.305975	0.277558	0.26916	0.27737
109	0.254685	0.34318	0.337005	0.258469	0.24905	0.230275	0.231709	0.253707	0.324077	0.285815	0.251241	0.308119	0.271876	0.345487	0.305895	0.259716	0.305447	0.279914	0.272386	0.279355
110	0.255782	0.346785	0.34004	0.259276	0.253177	0.229927	0.23382	0.257436	0.322346	0.28648	0.251718	0.30762	0.2718	0.345548	0.307231	0.260624	0.305129	0.280309	0.275644	0.280631
111	0.256607	0.350388	0.344037	0.262302	0.255877	0.230206	0.234803	0.261521	0.323601	0.288953	0.252849	0.307303	0.273328	0.345247	0.309678	0.261934	0.306669	0.282145	0.281723	0.284432
112	0.256193	0.355156	0.350084	0.263557	0.260347	0.229461	0.235639	0.265516	0.32047	0.289445	0.256262	0.307888	0.273219	0.346211	0.309878	0.264604	0.306158	0.282777	0.284045	0.286558
113	0.257092	0.361761	0.352129	0.268135	0.267121	0.230418	0.237607	0.268543	0.324841	0.289464	0.259074	0.307623	0.273858	0.346729	0.309512	0.26618	0.306552	0.286565	0.286813	0.287864
114	0.257332	0.36419	0.353033	0.269572	0.270993	0.230466	0.24063	0.271051	0.324666	0.290088	0.26219	0.307031	0.27546	0.34575	0.310863	0.267843	0.30687	0.288441	0.287472	0.288206
115	0.258859	0.368707	0.352885	0.270831	0.274237	0.231159	0.242311	0.274112	0.324767	0.290035	0.263361	0.307701	0.276458	0.345948	0.310685	0.268353	0.306984	0.290785	0.288796	0.289043
116	0.258427	0.369173	0.353641	0.27215	0.274196	0.233501	0.244654	0.274902	0.328896	0.291776	0.268306	0.308344	0.277598	0.346887	0.311509	0.269575	0.307099	0.29303	0.295048	0.29159
117	0.258408	0.368509	0.353501	0.272704	0.275545	0.233973	0.24477	0.274877	0.329644	0.293473	0.27314	0.307226	0.279312	0.346226	0.312285	0.270267	0.306619	0.295588	0.29664	0.294144
118	0.260451	0.371735	0.35315	0.274457	0.276129	0.235313	0.247679	0.2763	0.330949	0.292992	0.277901	0.30742	0.283303	0.346986	0.31283	0.270676	0.306055	0.29883	0.299787	0.296585
119	0.262627	0.372356	0.353869	0.27312	0.276292	0.237175	0.250086	0.276305	0.329801	0.293296	0.282741	0.307945	0.283714	0.346749	0.315685	0.271504	0.306396	0.301146	0.300425	0.297966
120	0.264244	0.374751	0.353111	0.275315	0.276868	0.239814	0.250749	0.276977	0.327517	0.293369	0.285359	0.307976	0.283846	0.346801	0.31869	0.272022	0.306299	0.303326	0.30736	0.301176
121	0.267038	0.375638	0.35327	0.278587	0.278476	0.241703	0.253113	0.278899	0.328714	0.294783	0.289462	0.307047	0.285584	0.346618	0.317556	0.271828	0.306795	0.303985	0.308638	0.30252
122	0.268563	0.376869	0.353572	0.27947	0.280902	0.243369	0.254508	0.279563	0.327192	0.295456	0.292269	0.308927	0.2875	0.346888	0.31935	0.273553	0.306909	0.303588	0.311572	0.30332
123	0.275181	0.378215	0.354133	0.281752	0.283807	0.245794	0.254101	0.279529	0.330077	0.295539	0.293795	0.309534	0.288555	0.346723	0.322115	0.274511	0.306847	0.304865	0.314295	0.30573
124	0.277696	0.379143	0.354173	0.283416	0.287252	0.247223	0.25489	0.280282	0.331346	0.298365	0.296243	0.311003	0.291279	0.346354	0.323199	0.274068	0.306945	0.304459	0.317267	0.309441
125	0.280647	0.38067	0.354386	0.286054	0.289739	0.248223	0.255021	0.280429	0.338279	0.29873	0.299006	0.311913	0.292145	0.345532	0.325569	0.276522	0.306907	0.310287	0.323359	0.312222
126	0.286816	0.38136	0.354519	0.287686	0.292791	0.250019	0.254987	0.28167	0.337697	0.30071	0.307586	0.312719	0.297233	0.347334	0.326555	0.277448	0.307494	0.313731	0.331122	0.31396
127	0.291304	0.382556	0.355196	0.289236	0.293213	0.251982	0.255024	0.282836	0.340756	0.302443	0.308167	0.313675	0.301834	0.347778	0.332455	0.281924	0.307168	0.314614	0.336155	0.318336
128	0.29569	0.384573	0.356151	0.290201	0.298941	0.253632	0.255491	0.284257	0.344294	0.306329	0.315622	0.315233	0.304437	0.349565	0.337891	0.284095	0.309287	0.315995	0.338068	0.323191
129	0.297686	0.385782	0.359067	0.290281	0.300705	0.254352	0.255767	0.284659	0.34445	0.311664	0.319129	0.315975	0.307653	0.34925	0.340874	0.286445	0.309883	0.316017	0.339907	0.324897
130	0.300857	0.387443	0.360334	0.29275	0.306086	0.259219	0.257645	0.285567	0.349916	0.314349	0.321512	0.316618	0.312763	0.35311	0.33971	0.291815	0.310071	0.319921	0.33909	0.326871
131	0.303602	0.390322	0.363538	0.292944	0.31208	0.261119	0.258497	0.286281	0.353573	0.317774	0.330253	0.318207	0.315223	0.353573	0.342487	0.297368	0.312806	0.320231	0.338425	0.335149
132	0.308903	0.390625	0.364301	0.294586	0.311893	0.263087	0.260987	0.290496	0.354479	0.316911	0.332469	0.318955	0.319403	0.354222	0.346724	0.299548	0.316469	0.322774	0.33949	0.33817
133	0.310179	0.395406	0.368363	0.295046	0.316508	0.264402	0.262043	0.293002	0.359202	0.320828	0.33674	0.321291	0.322214	0.355827	0.34932	0.302689	0.317992	0.321297	0.339215	0.33951
134	0.310898	0.39784	0.370132	0.296262	0.322669	0.267544	0.264731	0.296339	0.363623	0.324198	0.341297	0.322414	0.324837	0.354686	0.353034	0.305583	0.321767	0.320304	0.339474	0.342584
135	0.310678	0.404149	0.37093	0.296789	0.327005	0.268171	0.265474	0.298166	0.372125	0.326982	0.342956	0.323194	0.326368	0.358449	0.354467	0.310903	0.325463	0.319313	0.339285	0.345156
136	0.311471	0.404375	0.374569	0.298162	0.331579	0.268785	0.270212	0.300154	0.375758	0.330227	0.343575	0.325454	0.328515	0.359971	0.357398	0.314095	0.329028	0.321265	0.33923	0.350603
137	0.31156	0.406211	0.376096	0.298535	0.333414	0.26948	0.272645	0.300408	0.374736	0.335014	0.343032	0.324996	0.329062	0.361959	0.357386	0.319992	0.33197	0.326742	0.338085	0.353192
138	0.312719	0.412441	0.379831	0.298867	0.333606	0.269815	0.275429	0.304836	0.376128	0.334959	0.342969	0.326258	0.330275	0.362485	0.363432	0.323294	0.333545	0.321237	0.339376	0.364086
139	0.313259	0.4137	0.382643	0.299127	0.333741	0.26998	0.278565	0.305824	0.376358	0.334777	0.342687	0.325864	0.328839	0.363545	0.365302	0.323985	0.336702	0.32658	0.339585	0.366404
140	0.314202	0.417566	0.383295	0.298963	0.333851	0.270601	0.280144	0.308872	0.378199	0.335166	0.343321	0.327957	0.329966	0.364425	0.36536	0.327006	0.339415	0.325639	0.339519	0.36678
141	0.315389	0.421826	0.38384	0.299551	0.334015	0.27065	0.281202	0.309102	0.378437	0.335651	0.344162	0.330224	0.332458	0.364533	0.366914	0.329701	0.34068	0.320966	0.339085	0.367907
142	0.31717	0.422897	0.384417	0.299371	0.334388	0.270902	0.282763	0.309354	0.378587	0.335501	0.344036	0.331014	0.334574	0.364077	0.369527	0.331306	0.340266	0.326526	0.339817	0.367487
143	0.318824	0.426257	0.383767	0.298468	0.33409	0.272607	0.283122	0.309871	0.380392	0.337042	0.344337	0.333071	0.334982	0.364977	0.36971	0.334103	0.340665	0.327065	0.340113	0.368718
144	0.320903	0.426422	0.383253	0.298801	0.334306	0.273	0.284239	0.309919	0.381146	0.338358	0.344348	0.334068	0.336634	0.364852	0.376166	0.335982	0.340418	0.323384	0.34023	0.369413
145	0.322985	0.428228	0.384577	0.299856	0.333835	0.272856	0.285564	0.309501	0.382559	0.339254	0.345609	0.333921	0.337193	0.3658	0.378306	0.336759	0.341532	0.322395	0.339713	0.370842
146	0.327159	0.428431	0.385523	0.300061	0.336113	0.274633	0.29014	0.309409	0.382605	0.340993	0.346475	0.336481	0.338059	0.365853	0.382118	0.338216	0.340396	0.32184	0.340397	0.371906
147	0.328043	0.431842	0.384588	0.300274	0.337995	0.274643	0.292477	0.309835	0.384846	0.341899	0.348626	0.337638	0.338521	0.3672	0.383547	0.337338	0.341499	0.322961	0.339465	0.376062
148	0.332132	0.433195	0.384642	0.300064	0.338929	0.276124	0.294266	0.310208	0.389369	0.343647	0.351563	0.33877	0.340154	0.365819	0.386742	0.33925	0.34456	0.326042	0.340276	0.378602
149	0.33247	0.432498	0.386591	0.300404	0.34089	0.276274	0.297884	0.3097	0.389779	0.344872	0.353915	0.340264	0.341606	0.364554	0.385646	0.339485	0.34731	0.331948	0.340389	0.381134
150	0.33716	0.431337	0.386217	0.300726	0.345038	0.278078	0.299596	0.310932	0.393093	0.345185	0.358275	0.344163	0.343881	0.366316	0.387644	0.339241	0.349215	0.333099	0.342541	0.382254
151	0.34255	0.433669	0.388052	0.300352	0.349858	0.280786	0.304766	0.309891	0.393677	0.346081	0.359318	0.347967	0.346189	0.367503	0.38822	0.33876	0.353056	0.331645	0.342328	0.383877
152	0.344681	0.433306	0.388088	0.300353	0.35362	0.281914	0.307679	0.311717	0.393712	0.347141	0.366142	0.349347	0.348258	0.370778	0.387189	0.338215	0.353373	0.333645	0.343796	0.388402
153	0.351425	0.432606	0.388968	0.299619	0.355165	0.284817	0.309287	0.312538	0.394474	0.348847	0.370185	0.349493	0.347651	0.373891	0.38897	0.338512	0.35983	0.331257	0.343896	0.388906
154	0.35362	0.434127	0.38984	0.299838	0.357207	0.287154	0.309946	0.313435	0.394668	0.349688	0.374023	0.349727	0.349571	0.378229	0.388865	0.338458	0.360949	0.328743	0.346061	0.390806
155	0.356384	0.433607	0.389819	0.300132	0.359353	0.291049	0.3107	0.315288	0.395159	0.349165	0.378546	0.353691	0.35304	0.380183	0.390036	0.339192	0.362972	0.329154	0.348107	0.393528
156	0.359447	0.432594	0.390091	0.300135	0.363839	0.293773	0.311129	0.31798	0.395821	0.349201	0.382454	0.355573	0.361202	0.381996	0.39042	0.338985	0.366127	0.330736	0.348982	0.393485
157	0.36153	0.43229	0.391488	0.300212	0.364336	0.297435	0.310222	0.319951	0.396019	0.348502	0.385396	0.359981	0.364094	0.38588	0.391743	0.338165	0.368334	0.327607	0.354097	0.394483
158	0.364439	0.43365	0.392541	0.300449	0.369582	0.298161	0.309484	0.319068	0.396279	0.349532	0.393391	0.364768	0.364338	0.387656	0.393185	0.338643	0.374152	0.327417	0.353929	0.393935
159	0.364812	0.431629	0.392479	0.300582	0.373745	0.298834	0.310847	0.320541	0.397595	0.348681	0.395539	0.371559	0.366303	0.390324	0.391788	0.337887	0.376958	0.328645	0.353186	0.393873
160	0.364689	0.430457	0.392872	0.300475	0.378304	0.303049	0.311449	0.323316	0.401203	0.349444	0.397756	0.370451	0.370657	0.390239	0.394182	0.338636	0.37961	0.328162	0.351987	0.394607
161	0.364308	0.435946	0.393284	0.301592	0.381706	0.305061	0.31298	0.32408	0.401816	0.350375	0.399658	0.374215	0.373249	0.393294	0.393523	0.337904	0.383371	0.326937	0.354712	0.395123
162	0.364763	0.435343	0.395408	0.302307	0.38537	0.307644	0.314263	0.325767	0.405488	0.350946	0.402643	0.372673	0.374404	0.394518	0.394729	0.33905	0.383408	0.327207	0.356413	0.395719
163	0.368015	0.435815	0.395361	0.302838	0.390331	0.30988	0.317032	0.328706	0.405075	0.352394	0.407357	0.37551	0.376921	0.396678	0.39426	0.338093	0.383269	0.329938	0.361753	0.395278
164	0.368831	0.438632	0.396306	0.303368	0.390447	0.309934	0.317917	0.331163	0.410234	0.3538	0.410829	0.379483	0.378508	0.397058	0.400636	0.339209	0.383914	0.327756	0.362339	0.39743
165	0.370215	0.434315	0.396961	0.30427	0.392417	0.311235	0.319959	0.333374	0.41426	0.3564	0.412343	0.385257	0.378495	0.398692	0.405722	0.33908	0.387817	0.327165	0.366515	0.399039
166	0.373554	0.437417	0.398179	0.305425	0.392096	0.314154	0.325732	0.335176	0.412764	0.357836	0.413858	0.384948	0.380317	0.399219	0.406429	0.341983	0.388991	0.327104	0.370546	0.398949
167	0.378629	0.435623	0.397385	0.308342	0.391941	0.317054	0.32745	0.336751	0.417077	0.361802	0.413706	0.388355	0.380338	0.401248	0.408967	0.343447	0.393761	0.32707	0.370097	0.39982
168	0.382772	0.434726	0.400323	0.309933	0.394338	0.318127	0.330766	0.337578	0.417823	0.362208	0.414461	0.392958	0.380264	0.404017	0.413443	0.345537	0.397544	0.322893	0.370522	0.404096
169	0.387284	0.436432	0.401332	0.310422	0.395172	0.319208	0.331672	0.338699	0.422809	0.363697	0.414449	0.397226	0.382156	0.405787	0.415705	0.34895	0.397709	0.326593	0.371935	0.409005
170	0.388024	0.435923	0.402364	0.312639	0.395273	0.321089	0.332798	0.340787	0.426005	0.36242	0.414352	0.40056	0.383651	0.412082	0.416892	0.346448	0.400792	0.327046	0.374177	0.410664
171	0.386053	0.437296	0.401699	0.314318	0.397737	0.322275	0.332897	0.345451	0.425572	0.363124	0.414766	0.400648	0.384273	0.41499	0.41698	0.347466	0.407207	0.32507	0.37495	0.413969
172	0.388831	0.438902	0.403462	0.317206	0.397853	0.325763	0.335625	0.347314	0.428588	0.364409	0.4137	0.404801	0.38763	0.419812	0.419457	0.349878	0.406719	0.32241	0.380408	0.418443
173	0.39064	0.43729	0.40239	0.320763	0.398955	0.326231	0.343184	0.347329	0.429755	0.365209	0.413522	0.407046	0.391122	0.421673	0.420003	0.353909	0.407418	0.326712	0.383508	0.416022
174	0.394773	0.440543	0.403828	0.326614	0.398829	0.326432	0.346841	0.35004	0.433018	0.367349	0.41286	0.409383	0.397079	0.422557	0.421425	0.354899	0.407247	0.329171	0.385224	0.419572
175	0.394689	0.440693	0.405744	0.327576	0.400601	0.327478	0.349055	0.354084	0.43701	0.368285	0.417106	0.41714	0.399708	0.42434	0.423356	0.353784	0.412798	0.331004	0.389471	0.41662
176	0.399192	0.442178	0.407031	0.329892	0.400258	0.327463	0.352099	0.359473	0.437414	0.368364	0.42291	0.41623	0.400977	0.424541	0.423927	0.353982	0.416396	0.332939	0.391418	0.421511
177	0.400299	0.442929	0.409553	0.334046	0.401737	0.329391	0.354494	0.361652	0.437469	0.368176	0.423926	0.422075	0.405961	0.426722	0.426169	0.360349	0.420794	0.331564	0.393678	0.423188
178	0.405254	0.441542	0.412211	0.338547	0.4036	0.330372	0.359429	0.365779	0.438725	0.37028	0.425525	0.423954	0.406496	0.427296	0.427389	0.361749	0.416431	0.33546	0.399946	0.42566
179	0.412199	0.440395	0.411281	0.344316	0.404307	0.333748	0.363324	0.369397	0.437692	0.371294	0.428944	0.425815	0.411372	0.425986	0.433687	0.359201	0.421595	0.332938	0.405567	0.427009
180	0.418903	0.440356	0.414042	0.347666	0.405937	0.333391	0.364494	0.373874	0.440565	0.372761	0.429687	0.425681	0.411927	0.427416	0.432932	0.356773	0.421158	0.33317	0.41099	0.426412
181	0.420854	0.439417	0.41478	0.348173	0.408558	0.335255	0.364279	0.375308	0.43945	0.374002	0.435291	0.42648	0.413402	0.427541	0.43535	0.358062	0.422723	0.335177	0.413086	0.425225
182	0.42307	0.439935	0.417171	0.349942	0.410259	0.339665	0.365057	0.375051	0.438319	0.375341	0.436657	0.428259	0.413806	0.427799	0.432932	0.357525	0.428174	0.334073	0.413985	0.428598
183	0.424297	0.441114	0.41684	0.351189	0.412413	0.342592	0.365422	0.376304	0.43963	0.373693	0.43611	0.428168	0.412426	0.42785	0.431505	0.357893	0.436627	0.331486	0.413379	0.426835
184	0.423939	0.443112	0.41286	0.352826	0.414827	0.344622	0.364961	0.377317	0.438985	0.377869	0.439273	0.431139	0.416214	0.428243	0.432967	0.360654	0.439178	0.335342	0.413999	0.431782
185	0.422158	0.442201	0.415992	0.353718	0.419747	0.345916	0.364286	0.378632	0.440145	0.379518	0.441454	0.430362	0.414026	0.428267	0.434751	0.365426	0.437647	0.334119	0.41474	0.433247
186	0.423539	0.440481	0.415582	0.356305	0.423998	0.347779	0.36595	0.3795	0.439352	0.382893	0.443909	0.433644	0.415694	0.430525	0.432518	0.368285	0.437139	0.329231	0.414966	0.432056
187	0.423292	0.440395	0.415297	0.35549	0.431534	0.351144	0.364873	0.382675	0.44011	0.382749	0.439451	0.436081	0.417917	0.43011	0.431932	0.373196	0.439504	0.328322	0.417163	0.435986
188	0.42219	0.440666	0.41527	0.357213	0.438598	0.355137	0.366173	0.385206	0.440763	0.383964	0.435812	0.43556	0.420716	0.430207	0.431462	0.376979	0.43977	0.328083	0.418969	0.435824
189	0.423615	0.437924	0.418023	0.357918	0.439218	0.35477	0.365575	0.389953	0.442014	0.386665	0.435148	0.435893	0.422875	0.431788	0.432183	0.381679	0.440351	0.330192	0.4187	0.436075
190	0.422895	0.434737	0.419024	0.3601	0.438076	0.356783	0.36561	0.394556	0.438261	0.394401	0.435963	0.439394	0.421586	0.431825	0.43225	0.390222	0.440929	0.330071	0.419029	0.437349
191	0.422716	0.436977	0.41878	0.364562	0.439342	0.360364	0.366165	0.395475	0.437373	0.391593	0.436445	0.440846	0.424995	0.431648	0.430009	0.395538	0.443367	0.326397	0.420778	0.438167
192	0.423885	0.43524	0.419779	0.366622	0.437658	0.365141	0.365647	0.398852	0.438799	0.394224	0.43359	0.436955	0.423478	0.431829	0.430393	0.402575	0.43886	0.326573	0.42316	0.438748
193	0.424319	0.436557	0.424939	0.367452	0.434688	0.368545	0.367623	0.401644	0.439592	0.396827	0.439492	0.437634	0.427295	0.434257	0.429627	0.40379	0.441846	0.323324	0.42503	0.436963
194	0.425891	0.436742	0.424936	0.369521	0.438758	0.370337	0.370698	0.403698	0.438649	0.400533	0.440871	0.436017	0.430345	0.437522	0.431404	0.412749	0.4406	0.324157	0.429962	0.43753
195	0.424029	0.436508	0.426595	0.371751	0.438236	0.374168	0.371607	0.406876	0.438459	0.400975	0.440383	0.434648	0.427365	0.437439	0.432337	0.415197	0.443134	0.329438	0.429084	0.438933
196	0.424863	0.438219	0.426323	0.37253	0.436176	0.379596	0.375899	0.410911	0.43975	0.402292	0.437312	0.436016	0.430818	0.439201	0.430926	0.41635	0.440887	0.328054	0.425133	0.439349
197	0.425812	0.436975	0.42704	0.373634	0.4393	0.381841	0.376048	0.41209	0.439329	0.403679	0.437041	0.434624	0.431257	0.437381	0.432017	0.419177	0.44017	0.327512	0.427796	0.43855
198	0.427187	0.437166	0.428217	0.374262	0.442276	0.383119	0.381182	0.413456	0.439421	0.402855	0.437597	0.436446	0.429657	0.438371	0.434317	0.421539	0.442452	0.330771	0.424243	0.438208
199	0.429971	0.435597	0.426849	0.379319	0.4366	0.384223	0.383694	0.416252	0.43957	0.406376	0.439632	0.434872	0.429882	0.441327	0.435303	0.422983	0.442633	0.332384	0.424353	0.438475
200	0.433517	0.435792	0.427034	0.382019	0.440881	0.384517	0.386229	0.416795	0.437967	0.406597	0.440989	0.434497	0.432616	0.441412	0.435132	0.42406	0.440581	0.329428	0.423312	0.438607
201	0.433206	0.434786	0.427153	0.386537	0.440237	0.38276	0.385566	0.417792	0.438958	0.406058	0.439616	0.435017	0.433422	0.439668	0.433862	0.430315	0.442341	0.336193	0.430481	0.437359
202	0.440089	0.43698	0.427212	0.389737	0.43828	0.38448	0.388411	0.418668	0.437098	0.405065	0.438643	0.435586	0.433643	0.440494	0.433699	0.434641	0.44129	0.340145	0.432926	0.435596
203	0.442585	0.437624	0.426845	0.392563	0.43884	0.38519	0.391968	0.421313	0.437911	0.404033	0.437514	0.434224	0.432362	0.438705	0.433228	0.436475	0.441964	0.340955	0.433176	0.437715
204	0.436594	0.441286	0.423871	0.392595	0.437641	0.387215	0.396101	0.421843	0.438796	0.404025	0.437775	0.435231	0.432271	0.439652	0.434177	0.43603	0.442264	0.345502	0.435062	0.438292
205	0.435513	0.440836	0.429425	0.392882	0.438011	0.38648	0.398936	0.425621	0.43885	0.401786	0.436748	0.434843	0.4368	0.440244	0.433957	0.436668	0.440167	0.346529	0.431436	0.438633
206	0.439283	0.434725	0.428974	0.394258	0.438392	0.388052	0.40442	0.426625	0.438697	0.404032	0.440619	0.439796	0.432398	0.439958	0.433992	0.43781	0.441302	0.345133	0.428469	0.439808
207	0.438404	0.440167	0.429994	0.395083	0.438083	0.392262	0.40356	0.432376	0.439215	0.40311	0.439095	0.436996	0.430197	0.440341	0.43257	0.434596	0.442263	0.347306	0.428274	0.439672
208	0.436477	0.439533	0.431567	0.395858	0.433935	0.395081	0.408873	0.434477	0.439332	0.404926	0.441596	0.439054	0.431752	0.439591	0.433553	0.438207	0.441511	0.340407	0.426013	0.439636
209	0.435608	0.438735	0.43278	0.396295	0.438549	0.397188	0.414657	0.443236	0.438969	0.401457	0.439182	0.437675	0.431267	0.440237	0.435623	0.439616	0.440281	0.339674	0.426641	0.439803
210	0.436119	0.438905	0.435918	0.397423	0.439259	0.40049	0.413851	0.437475	0.439206	0.40388	0.440359	0.437221	0.429846	0.440062	0.436094	0.441199	0.442733	0.340232	0.427149	0.439385
211	0.436548	0.439407	0.437738	0.398359	0.437872	0.400129	0.422252	0.43466	0.438065	0.403635	0.442098	0.438174	0.432059	0.438572	0.433214	0.440452	0.441492	0.341883	0.425733	0.43807
212	0.435819	0.439977	0.43811	0.398566	0.437631	0.403441	0.422402	0.436979	0.438166	0.403719	0.440617	0.438357	0.434439	0.438772	0.436267	0.440708	0.441509	0.343338	0.42852	0.439263
213	0.439395	0.436429	0.436329	0.401198	0.439194	0.406846	0.428398	0.436243	0.438604	0.405901	0.438292	0.43769	0.431992	0.441823	0.434592	0.441331	0.439558	0.340201	0.430392	0.439269
214	0.438685	0.437064	0.437838	0.403118	0.439659	0.410427	0.429549	0.437945	0.437819	0.40659	0.438123	0.438023	0.435151	0.439721	0.433726	0.440589	0.442864	0.338243	0.430871	0.439293
215	0.439542	0.436812	0.439958	0.405095	0.439012	0.414899	0.429182	0.438293	0.438577	0.410747	0.440215	0.439238	0.435246	0.441673	0.433331	0.441011	0.441904	0.339416	0.429187	0.439036
216	0.434083	0.436928	0.439738	0.404545	0.439328	0.416736	0.427815	0.439133	0.436948	0.41405	0.439623	0.438338	0.433047	0.440478	0.433945	0.44334	0.44248	0.338748	0.430095	0.438403
217	0.436252	0.435477	0.441926	0.405401	0.436422	0.415182	0.42876	0.439268	0.438448	0.418308	0.440462	0.436996	0.436635	0.439117	0.432561	0.443209	0.440479	0.339581	0.431988	0.439249
218	0.436307	0.43734	0.439018	0.405427	0.436544	0.416136	0.430071	0.438725	0.437885	0.418449	0.440832	0.441234	0.434872	0.440925	0.433374	0.434506	0.441271	0.340612	0.430785	0.439511
219	0.433969	0.439062	0.437885	0.405628	0.437922	0.416252	0.431132	0.440995	0.438548	0.425989	0.442382	0.4399	0.435381	0.438407	0.432068	0.44331	0.440894	0.336999	0.431408	0.43571
220	0.437632	0.437071	0.437546	0.40597	0.43462	0.416527	0.43275	0.437364	0.438562	0.431698	0.441905	0.438804	0.434971	0.440368	0.435769	0.442267	0.437884	0.34119	0.431138	0.436847
221	0.437875	0.43787	0.439853	0.405952	0.438228	0.418121	0.431949	0.434739	0.435028	0.432854	0.446958	0.434583	0.436434	0.441593	0.432938	0.440922	0.441682	0.344106	0.431332	0.437343
222	0.438478	0.437189	0.438018	0.406342	0.438474	0.420056	0.436251	0.432568	0.439294	0.438463	0.443494	0.436406	0.43533	0.440036	0.430657	0.440427	0.434933	0.347561	0.434166	0.436735
223	0.437184	0.440573	0.437043	0.406258	0.439076	0.420875	0.435803	0.43263	0.43915	0.436984	0.441646	0.438966	0.432613	0.441538	0.432918	0.441587	0.435318	0.351587	0.43555	0.439778
224	0.438129	0.43743	0.435766	0.405316	0.438739	0.420518	0.436784	0.436402	0.438513	0.437785	0.440853	0.437561	0.433189	0.439759	0.433192	0.440929	0.434911	0.352458	0.434121	0.436332
225	0.433518	0.437305	0.437105	0.404265	0.440537	0.420998	0.435821	0.436923	0.43794	0.439493	0.439319	0.439832	0.437858	0.438249	0.435482	0.440483	0.438489	0.359246	0.431628	0.438081
226	0.435041	0.436344	0.439233	0.406714	0.440771	0.41998	0.440358	0.435288	0.437535	0.43468	0.443716	0.437635	0.43601	0.437978	0.432589	0.442048	0.437183	0.365379	0.432782	0.440357
227	0.434431	0.434388	0.438047	0.406827	0.443003	0.421831	0.441693	0.435981	0.438579	0.436575	0.443287	0.435421	0.435854	0.439126	0.435326	0.439457	0.438387	0.371216	0.432622	0.439519
228	0.436436	0.436756	0.435802	0.40567	0.444749	0.421978	0.4399	0.435835	0.438679	0.438814	0.435007	0.436401	0.433889	0.439554	0.43439	0.442556	0.440223	0.372945	0.433705	0.440219
229	0.43552	0.434657	0.437439	0.40575	0.442067	0.423948	0.440283	0.439402	0.439662	0.436269	0.446203	0.435744	0.436088	0.438961	0.434429	0.442264	0.440028	0.378552	0.433496	0.438167
230	0.437094	0.435994	0.436591	0.406928	0.442929	0.42205	0.440266	0.438598	0.438508	0.439295	0.440789	0.437121	0.431566	0.438427	0.436231	0.441773	0.440478	0.37726	0.433408	0.438764
231	0.433689	0.436386	0.437249	0.407136	0.442373	0.427427	0.44016	0.440791	0.438784	0.439086	0.442132	0.438509	0.435135	0.437982	0.431274	0.441148	0.439292	0.382764	0.432383	0.438335
232	0.433263	0.434764	0.438281	0.408046	0.443178	0.426095	0.436444	0.440486	0.43708	0.43695	0.441686	0.437296	0.433345	0.439416	0.433153	0.442481	0.441173	0.386207	0.430701	0.441157
233	0.434275	0.437304	0.439004	0.408857	0.437067	0.429504	0.437503	0.435233	0.436587	0.435866	0.4437	0.438157	0.433921	0.441798	0.433049	0.44094	0.439788	0.388483	0.43253	0.437422
234	0.434804	0.438792	0.436351	0.408992	0.441887	0.430067	0.437083	0.438077	0.4386	0.440467	0.445154	0.438459	0.434815	0.441528	0.432573	0.442758	0.43926	0.392791	0.428743	0.439572
235	0.436351	0.43578	0.438248	0.410945	0.438865	0.430234	0.437191	0.435595	0.437448	0.438222	0.442664	0.44004	0.433638	0.440381	0.434213	0.439746	0.44145	0.394214	0.427962	0.439945
236	0.431895	0.437313	0.437677	0.413801	0.440967	0.432305	0.439267	0.436915	0.438889	0.432685	0.445247	0.439188	0.434746	0.441805	0.436425	0.441508	0.440271	0.396723	0.427393	0.437639
237	0.435374	0.439059	0.439478	0.413575	0.436942	0.433824	0.438609	0.439414	0.438108	0.438088	0.443206	0.43816	0.433686	0.437281	0.436781	0.440837	0.441031	0.399359	0.427735	0.43766
238	0.436456	0.439004	0.436856	0.415336	0.437782	0.432572	0.439846	0.441359	0.438698	0.437197	0.442118	0.439448	0.436365	0.440925	0.438979	0.441509	0.440466	0.400662	0.428465	0.44023
239	0.437556	0.438061	0.439865	0.416525	0.440162	0.432829	0.438136	0.441199	0.437586	0.437034	0.437841	0.438655	0.43588	0.435353	0.435377	0.442213	0.440572	0.403188	0.429801	0.440879
240	0.436775	0.437227	0.441152	0.419456	0.441325	0.433811	0.439422	0.437964	0.438775	0.436084	0.440566	0.43904	0.434478	0.438755	0.434599	0.440185	0.43772	0.405037	0.429822	0.440379
241	0.436758	0.440091	0.436211	0.420286	0.439936	0.434235	0.437831	0.440103	0.438805	0.440602	0.438791	0.438841	0.433843	0.438607	0.43834	0.441531	0.435109	0.406251	0.432068	0.43977
242	0.437117	0.440325	0.438508	0.424585	0.439168	0.433781	0.437799	0.438312	0.438627	0.435641	0.444508	0.438228	0.431708	0.436803	0.436669	0.441158	0.436436	0.407346	0.431814	0.439949
243	0.438399	0.439057	0.437457	0.427905	0.440759	0.435389	0.438366	0.437699	0.438057	0.436851	0.441726	0.439084	0.432176	0.438806	0.435074	0.441862	0.436789	0.407011	0.42931	0.439293
244	0.434383	0.437635	0.438555	0.432781	0.439917	0.437145	0.438864	0.440436	0.438026	0.439515	0.437894	0.436877	0.433314	0.438674	0.438409	0.441855	0.437744	0.405885	0.428453	0.43908
245	0.433777	0.441947	0.439586	0.430505	0.440198	0.437088	0.4371	0.439613	0.438065	0.441063	0.439787	0.438415	0.434809	0.439252	0.440991	0.442248	0.438935	0.407213	0.426103	0.440021
246	0.433903	0.440281	0.44005	0.433717	0.440269	0.439176	0.440381	0.436904	0.438533	0.437326	0.438423	0.439838	0.435158	0.440561	0.43389	0.441013	0.440707	0.407527	0.427475	0.440435
247	0.436162	0.44116	0.439095	0.435402	0.440642	0.441005	0.440147	0.43893	0.438349	0.439222	0.437952	0.437518	0.434424	0.439608	0.436276	0.441253	0.440727	0.406397	0.428759	0.440077
248	0.432922	0.442167	0.438433	0.434255	0.443046	0.438356	0.439354	0.438752	0.43877	0.440851	0.436865	0.437778	0.435895	0.440468	0.435121	0.441846	0.441003	0.40555	0.430349	0.432596
249	0.431109	0.437877	0.438265	0.437049	0.443157	0.437267	0.438122	0.437746	0.438085	0.443388	0.435436	0.440233	0.436966	0.439605	0.43712	0.441635	0.441008	0.407602	0.433959	0.439411
250	0.433806	0.440628	0.43883	0.438232	0.44132	0.441918	0.436943	0.434248	0.437849	0.439433	0.435375	0.440816	0.436029	0.438136	0.43559	0.440683	0.439242	0.406799	0.432223	0.43923
251	0.432785	0.439452	0.439894	0.43745	0.439296	0.439865	0.439934	0.437411	0.437657	0.436997	0.438042	0.436689	0.43389	0.438783	0.436488	0.442911	0.439876	0.409626	0.432227	0.437442
252	0.432713	0.43609	0.437265	0.437224	0.439392	0.440289	0.438778	0.43877	0.437359	0.438983	0.440461	0.437933	0.433879	0.439292	0.435553	0.439805	0.44038	0.409511	0.427494	0.439319
253	0.432184	0.435833	0.439363	0.437538	0.437347	0.43902	0.437226	0.435703	0.437209	0.4396	0.440598	0.437675	0.436565	0.440314	0.435383	0.441654	0.438436	0.41419	0.430513	0.438869
254	0.429209	0.438111	0.44059	0.437544	0.439865	0.438209	0.435306	0.438617	0.438069	0.43887	0.440886	0.437168	0.43389	0.436669	0.436601	0.439378	0.438593	0.416579	0.428614	0.438445
255	0.432092	0.43857	0.440802	0.437429	0.437429	0.439079	0.436123	0.43587	0.437631	0.439329	0.440238	0.436924	0.4331	0.438336	0.436568	0.441343	0.440661	0.421173	0.430406	0.438339
256	0.430869	0.438537	0.43909	0.438911	0.441726	0.439573	0.437712	0.436657	0.43613	0.432589	0.437914	0.43882	0.432418	0.436395	0.435493	0.442073	0.43826	0.421111	0.42768	0.435959
257	0.435153	0.439059	0.438889	0.438393	0.442827	0.437777	0.439526	0.434014	0.43744	0.436916	0.434935	0.437108	0.434359	0.440028	0.433676	0.439575	0.438425	0.426302	0.428817	0.437071
258	0.434404	0.438006	0.438328	0.438065	0.44159	0.439114	0.438517	0.436992	0.438207	0.436621	0.440754	0.441744	0.434556	0.440085	0.437908	0.439521	0.436913	0.430969	0.428426	0.438827
259	0.432327	0.440734	0.438611	0.44115	0.440216	0.438704	0.43645	0.437475	0.438384	0.436853	0.440979	0.435407	0.433077	0.439079	0.439476	0.440985	0.441313	0.432939	0.428573	0.438402
260	0.435045	0.439383	0.439018	0.439175	0.43871	0.436566	0.438258	0.436546	0.438829	0.43899	0.44028	0.435833	0.434331	0.437665	0.438353	0.441522	0.439081	0.434932	0.429444	0.439082
261	0.433787	0.439354	0.439045	0.440107	0.438886	0.437853	0.43746	0.435894	0.437458	0.440853	0.437984	0.437522	0.435883	0.438125	0.441198	0.442391	0.438816	0.437714	0.42853	0.440118
262	0.433946	0.437158	0.439253	0.4363	0.439126	0.438576	0.43685	0.435241	0.437616	0.442974	0.439157	0.43906	0.437687	0.43777	0.438916	0.441283	0.43776	0.438277	0.4329	0.436175
263	0.435511	0.436344	0.438517	0.436529	0.438342	0.439489	0.436256	0.43499	0.43897	0.441025	0.439152	0.436353	0.437681	0.436048	0.436425	0.439782	0.437544	0.437096	0.430613	0.439919
264	0.435332	0.437587	0.436693	0.439027	0.438275	0.438869	0.435684	0.432644	0.436997	0.442189	0.437677	0.436768	0.438877	0.438087	0.437899	0.441949	0.4364	0.438	0.430741	0.439476
265	0.430092	0.437897	0.43695	0.438039	0.440488	0.439629	0.437793	0.435917	0.43885	0.438729	0.439158	0.436669	0.439642	0.438724	0.438749	0.440983	0.437111	0.442713	0.430416	0.439363
266	0.431753	0.437889	0.440088	0.438523	0.441267	0.437009	0.437395	0.433959	0.435402	0.440514	0.437131	0.437968	0.441934	0.439879	0.438113	0.440728	0.440229	0.440217	0.430254	0.439474
267	0.431716	0.439245	0.439207	0.438741	0.440934	0.436773	0.437389	0.43596	0.437234	0.442025	0.43878	0.436946	0.441731	0.436806	0.437031	0.442598	0.439966	0.438259	0.429399	0.439515
268	0.428823	0.438324	0.441635	0.439811	0.438793	0.436556	0.438776	0.436499	0.438627	0.44436	0.440946	0.434553	0.440249	0.439713	0.440679	0.441093	0.440276	0.440059	0.428166	0.440035
269	0.432778	0.438133	0.440881	0.438398	0.438871	0.435811	0.436561	0.435189	0.437953	0.441446	0.437412	0.438015	0.439893	0.440628	0.438874	0.442594	0.441751	0.438487	0.429627	0.440612
270	0.430602	0.438987	0.436284	0.440633	0.438645	0.437688	0.438681	0.438351	0.438516	0.440856	0.438458	0.43933	0.44202	0.440833	0.438486	0.441286	0.438653	0.436975	0.434791	0.440393
271	0.429281	0.440636	0.437573	0.441287	0.439342	0.437888	0.435166	0.443824	0.437381	0.441531	0.441838	0.436672	0.441198	0.44063	0.439425	0.440693	0.441332	0.438084	0.434434	0.439719
272	0.429095	0.443286	0.436322	0.435409	0.440209	0.440523	0.438144	0.437248	0.438299	0.442726	0.442049	0.436305	0.440689	0.437332	0.43877	0.440963	0.442644	0.440078	0.435138	0.439453
273	0.430966	0.44257	0.434545	0.439402	0.439958	0.439587	0.435793	0.436075	0.437252	0.438964	0.438407	0.436471	0.440708	0.440954	0.43801	0.442725	0.440765	0.440877	0.43231	0.439664
274	0.43061	0.441285	0.43574	0.440133	0.439927	0.438814	0.440435	0.432347	0.4391	0.439753	0.435589	0.436176	0.441567	0.43878	0.437222	0.441671	0.436164	0.441233	0.433089	0.439548
275	0.433692	0.444161	0.435813	0.440456	0.439527	0.43724	0.438934	0.437089	0.43836	0.437374	0.432909	0.433864	0.437373	0.440804	0.439551	0.439112	0.444246	0.437312	0.431355	0.440005
276	0.430397	0.44344	0.437433	0.440825	0.43854	0.441956	0.439387	0.43482	0.438064	0.443102	0.435947	0.436328	0.442075	0.441322	0.438306	0.441132	0.442403	0.439309	0.430391	0.439946
277	0.431223	0.441891	0.437959	0.439358	0.439259	0.440418	0.441411	0.439209	0.436887	0.443365	0.43678	0.435173	0.440245	0.44317	0.43913	0.441641	0.440903	0.439976	0.432997	0.437849
278	0.432043	0.433073	0.437816	0.43919	0.438925	0.440195	0.440422	0.436659	0.439175	0.443252	0.436644	0.434773	0.442908	0.441567	0.437572	0.440402	0.439403	0.438392	0.433369	0.437443
279	0.436607	0.441635	0.438462	0.436702	0.439521	0.441249	0.440146	0.436367	0.434503	0.440927	0.437498	0.43594	0.442629	0.440627	0.437817	0.441417	0.44057	0.435176	0.431399	0.438912
280	0.436488	0.444446	0.439844	0.440022	0.438847	0.440394	0.438323	0.437197	0.43715	0.441446	0.439345	0.433692	0.441995	0.441184	0.436809	0.439617	0.44088	0.4373	0.432233	0.439866
281	0.431395	0.444077	0.438134	0.44046	0.438709	0.441225	0.439265	0.434232	0.438191	0.43968	0.437474	0.43485	0.441315	0.441744	0.440505	0.440448	0.439918	0.437384	0.430477	0.437223
282	0.432976	0.442221	0.438125	0.440468	0.44087	0.439189	0.437562	0.432265	0.440008	0.441235	0.436605	0.434533	0.442517	0.441282	0.441777	0.441438	0.442213	0.437119	0.432396	0.437603
283	0.43234	0.439928	0.436352	0.438757	0.440864	0.439418	0.439314	0.433172	0.439436	0.437456	0.438079	0.43507	0.438804	0.440428	0.438162	0.436087	0.440319	0.439912	0.434959	0.43545
284	0.431343	0.441258	0.43812	0.439933	0.439746	0.442041	0.439945	0.43503	0.437458	0.438482	0.436785	0.432513	0.441214	0.441271	0.43972	0.437023	0.441658	0.439023	0.431985	0.439288
285	0.429619	0.440477	0.436301	0.440665	0.442635	0.441113	0.436011	0.435768	0.438059	0.442341	0.43668	0.431099	0.442539	0.438952	0.440363	0.438204	0.439511	0.437653	0.425799	0.438909
286	0.431284	0.441357	0.436378	0.439935	0.442969	0.440182	0.434963	0.435785	0.437509	0.441291	0.434795	0.437195	0.442955	0.441904	0.438917	0.438529	0.440422	0.438461	0.432394	0.438506
287	0.433954	0.441584	0.441821	0.441201	0.442419	0.442672	0.439582	0.440442	0.437696	0.441386	0.437706	0.435699	0.443153	0.441401	0.441549	0.43869	0.442774	0.437441	0.432472	0.437438
288	0.434992	0.443449	0.443144	0.439586	0.440605	0.437767	0.439556	0.434898	0.43654	0.443507	0.437926	0.436846	0.4412	0.441912	0.440072	0.438903	0.442729	0.437451	0.435847	0.439229
289	0.433463	0.44274	0.441663	0.442265	0.44135	0.440217	0.440272	0.437451	0.43626	0.44148	0.4384	0.437811	0.439266	0.441921	0.441075	0.440031	0.439222	0.437681	0.434691	0.436003
290	0.434084	0.443415	0.439817	0.440448	0.443009	0.440354	0.438449	0.436009	0.438605	0.440731	0.436861	0.437634	0.441874	0.443025	0.437311	0.439292	0.443846	0.43627	0.434694	0.439724
291	0.434524	0.443514	0.43706	0.439867	0.445238	0.437328	0.436712	0.436522	0.437682	0.437443	0.436984	0.433884	0.442922	0.441376	0.440268	0.436559	0.440658	0.439119	0.435556	0.440224
292	0.432164	0.443125	0.437899	0.440847	0.440854	0.440859	0.43693	0.434175	0.43865	0.438177	0.440935	0.43427	0.441888	0.441472	0.439218	0.437801	0.442838	0.439688	0.432077	0.441107
293	0.436395	0.441428	0.437552	0.440139	0.440543	0.435404	0.439831	0.435505	0.438762	0.439528	0.438554	0.434777	0.43891	0.439321	0.43704	0.439405	0.436554	0.437773	0.431424	0.441014
294	0.43271	0.442372	0.437282	0.439372	0.438126	0.441648	0.441738	0.435069	0.436767	0.442176	0.437593	0.436154	0.443392	0.442384	0.438691	0.439484	0.442514	0.436393	0.429632	0.439946
295	0.436577	0.442387	0.439934	0.440422	0.439088	0.442816	0.434984	0.437393	0.437684	0.44248	0.436815	0.437286	0.440777	0.442702	0.439572	0.440676	0.441694	0.441155	0.429726	0.438988
296	0.435169	0.445109	0.435224	0.440818	0.436333	0.439685	0.437578	0.435619	0.437533	0.443349	0.438325	0.43565	0.442361	0.441599	0.437589	0.441331	0.443486	0.441046	0.428191	0.438205
297	0.439681	0.444159	0.436206	0.440988	0.440828	0.439446	0.439517	0.436248	0.436989	0.438288	0.438413	0.435315	0.439188	0.441999	0.433117	0.44109	0.443479	0.440832	0.429203	0.439134
298	0.436387	0.444929	0.437816	0.440809	0.439788	0.440621	0.439806	0.438867	0.437147	0.441878	0.437678	0.435348	0.43981	0.437962	0.437461	0.440138	0.440422	0.43903	0.428175	0.43662
299	0.433437	0.442844	0.437278	0.440558	0.440266	0.438694	0.436789	0.435267	0.437622	0.441707	0.437365	0.435477	0.443088	0.441327	0.439154	0.440243	0.442618	0.438689	0.429459	0.436705
300	0.435856	0.443819	0.438684	0.441901	0.440836	0.44048	0.437654	0.434572	0.438491	0.440822	0.438514	0.4402	0.444052	0.44184	0.437685	0.441101	0.443141	0.438773	0.427716	0.438797
301	0.429595	0.4433	0.43732	0.440376	0.437408	0.441734	0.440917	0.434691	0.43987	0.439961	0.439647	0.43891	0.440768	0.443022	0.437746	0.440281	0.441453	0.439378	0.42871	0.439143
302	0.433361	0.442983	0.439204	0.438235	0.439839	0.439752	0.437267	0.435665	0.43836	0.439466	0.437519	0.438273	0.442259	0.442265	0.439366	0.441113	0.443769	0.439232	0.426065	0.438657
303	0.435624	0.444274	0.439335	0.439013	0.441295	0.440292	0.436684	0.435145	0.435602	0.436792	0.439539	0.44	0.443367	0.442506	0.438466	0.439908	0.443754	0.439187	0.428446	0.438064
304	0.437765	0.441871	0.440649	0.439466	0.439096	0.440785	0.437186	0.434824	0.436347	0.437686	0.439232	0.43368	0.441316	0.440659	0.436452	0.440945	0.444201	0.439989	0.429778	0.437729
305	0.435554	0.442236	0.438718	0.439617	0.439345	0.439911	0.436522	0.437134	0.43714	0.437213	0.440196	0.4367	0.443137	0.441909	0.43787	0.440918	0.442551	0.44031	0.430868	0.437397
306	0.436931	0.445019	0.442377	0.438107	0.439936	0.436204	0.437256	0.437714	0.439152	0.438322	0.437523	0.435723	0.442265	0.442048	0.440463	0.442125	0.443903	0.439999	0.429372	0.438263
307	0.433562	0.441548	0.440429	0.439192	0.441066	0.440001	0.438917	0.43559	0.438457	0.438405	0.439475	0.438906	0.442306	0.438706	0.43793	0.44218	0.443258	0.440127	0.429937	0.438392
308	0.433189	0.438051	0.442394	0.43943	0.441651	0.440704	0.438611	0.434647	0.43718	0.441698	0.440757	0.439424	0.439278	0.440629	0.440229	0.441193	0.442436	0.438537	0.433754	0.437496
309	0.437867	0.439494	0.441259	0.439569	0.44026	0.437557	0.4394	0.438362	0.435977	0.439807	0.437462	0.435641	0.442846	0.440539	0.436814	0.441195	0.441941	0.441125	0.430959	0.434021
310	0.437142	0.434054	0.437097	0.438943	0.435916	0.437358	0.438559	0.440468	0.439085	0.441368	0.436155	0.43516	0.441486	0.441527	0.437466	0.439353	0.443473	0.438787	0.43328	0.438528
311	0.435646	0.441191	0.438877	0.439204	0.43812	0.436855	0.438321	0.436401	0.440913	0.442633	0.437108	0.436788	0.442177	0.442128	0.437509	0.44034	0.443678	0.440252	0.433372	0.438115
312	0.433842	0.437828	0.437372	0.439456	0.439739	0.44092	0.439349	0.434343	0.44028	0.442058	0.439004	0.434904	0.442237	0.439427	0.437378	0.441928	0.442591	0.436022	0.434257	0.438574
313	0.4352	0.437672	0.43674	0.439578	0.440341	0.438414	0.439452	0.434387	0.443304	0.440999	0.438063	0.43393	0.44218	0.44134	0.43795	0.442286	0.443835	0.436636	0.431052	0.438117
314	0.438659	0.440057	0.434824	0.439773	0.437842	0.439128	0.437024	0.435759	0.442229	0.440995	0.439667	0.435316	0.440769	0.441538	0.437775	0.441525	0.443814	0.442431	0.433322	0.439125
315	0.440749	0.440929	0.437886	0.437293	0.436941	0.435681	0.439077	0.43628	0.439805	0.440775	0.438554	0.437519	0.440583	0.442816	0.437023	0.440038	0.442843	0.442127	0.43031	0.44026
316	0.435355	0.439893	0.438665	0.439964	0.439474	0.436752	0.436385	0.43667	0.440505	0.440653	0.440523	0.43995	0.441888	0.441215	0.439421	0.441642	0.444443	0.440241	0.434708	0.439002
317	0.440484	0.439918	0.439274	0.434409	0.441006	0.435928	0.436796	0.436303	0.440644	0.439496	0.443359	0.436837	0.441867	0.443039	0.436403	0.441909	0.441043	0.4415	0.431435	0.440279
318	0.440949	0.43815	0.438743	0.439486	0.439761	0.437276	0.438748	0.435455	0.438633	0.438557	0.439381	0.436365	0.441626	0.443909	0.439596	0.440353	0.442919	0.438361	0.432658	0.436051
319	0.438534	0.437248	0.43839	0.437839	0.440652	0.436707	0.437238	0.435117	0.439807	0.441433	0.442606	0.438363	0.439083	0.44248	0.438689	0.440088	0.443948	0.439061	0.428901	0.437576
320	0.435279	0.4365	0.440507	0.439703	0.440781	0.436994	0.439983	0.437283	0.437656	0.441891	0.442256	0.434133	0.44082	0.442014	0.439841	0.441488	0.443373	0.440718	0.43146	0.438935
321	0.436349	0.438831	0.438253	0.4387	0.438617	0.436728	0.437578	0.437258	0.44145	0.439077	0.441064	0.436026	0.439495	0.442093	0.439982	0.439987	0.441697	0.437344	0.433674	0.438853
322	0.435266	0.439309	0.43958	0.440059	0.439119	0.43924	0.436775	0.438653	0.441175	0.439516	0.440713	0.436507	0.439503	0.438913	0.435949	0.439603	0.443838	0.43941	0.430577	0.439797
323	0.436301	0.440168	0.436772	0.440703	0.437153	0.440381	0.437418	0.43772	0.438854	0.438645	0.440543	0.437307	0.438567	0.43971	0.437776	0.440817	0.443255	0.438524	0.430215	0.441225
324	0.435572	0.439254	0.43937	0.437239	0.436688	0.438882	0.438484	0.43735	0.438162	0.436616	0.439609	0.435659	0.438494	0.442255	0.437327	0.437033	0.438944	0.439046	0.436963	0.442043
325	0.438605	0.438639	0.43572	0.43762	0.439114	0.438164	0.439581	0.436256	0.438902	0.439635	0.438412	0.435621	0.436608	0.439947	0.436287	0.440605	0.439773	0.43666	0.436286	0.441103
326	0.439223	0.43962	0.43773	0.441401	0.440562	0.438312	0.4381	0.437534	0.437982	0.440079	0.438172	0.434785	0.437148	0.440018	0.436369	0.44066	0.440579	0.438895	0.431603	0.440623
327	0.438432	0.44007	0.435601	0.441767	0.439911	0.439387	0.441259	0.440022	0.438098	0.440802	0.438093	0.437378	0.437177	0.441071	0.440178	0.441435	0.440755	0.438316	0.434366	0.441185
328	0.440816	0.439164	0.436411	0.441832	0.441299	0.437936	0.441852	0.44211	0.437454	0.439837	0.437906	0.440308	0.437549	0.441508	0.437073	0.4412	0.437656	0.434928	0.429306	0.441043
329	0.438742	0.44302	0.438959	0.438536	0.441714	0.435923	0.438117	0.443675	0.437325	0.440806	0.437838	0.439265	0.439465	0.440708	0.437664	0.441517	0.43747	0.438592	0.431002	0.439898
330	0.436574	0.440191	0.437623	0.438878	0.441838	0.438125	0.437623	0.440922	0.437727	0.440871	0.437445	0.439699	0.438579	0.442162	0.439492	0.44211	0.441943	0.442586	0.428014	0.437333
331	0.437747	0.443704	0.435676	0.438831	0.442308	0.437668	0.436943	0.438931	0.437532	0.43916	0.437643	0.436401	0.438069	0.441315	0.442653	0.439223	0.442503	0.440002	0.428788	0.435435
332	0.437282	0.44149	0.437031	0.440804	0.441837	0.438284	0.438535	0.437968	0.437149	0.438626	0.435109	0.435716	0.441457	0.440754	0.439684	0.441114	0.441982	0.439907	0.42783	0.438604
333	0.440076	0.444271	0.437394	0.440896	0.441562	0.438981	0.438044	0.436523	0.438227	0.436059	0.43698	0.435648	0.442656	0.442846	0.441798	0.441181	0.443391	0.441782	0.429089	0.440178
334	0.438194	0.444523	0.43818	0.439303	0.442244	0.441173	0.436032	0.437505	0.437508	0.437564	0.435553	0.439403	0.442466	0.441863	0.439387	0.439816	0.439948	0.440052	0.430263	0.436695
335	0.439427	0.435299	0.438933	0.436728	0.444548	0.44148	0.439261	0.438477	0.438738	0.439726	0.439033	0.436558	0.440595	0.442533	0.43631	0.441325	0.439097	0.439136	0.428254	0.441071
336	0.436363	0.443541	0.438573	0.436323	0.444578	0.439573	0.43648	0.436627	0.43758	0.438711	0.437865	0.434872	0.440881	0.438128	0.439187	0.440518	0.43779	0.439046	0.431797	0.438887
337	0.437027	0.442618	0.437675	0.43825	0.441531	0.438545	0.435485	0.435996	0.439065	0.440081	0.437621	0.436797	0.440409	0.439906	0.439918	0.442573	0.441412	0.438707	0.434796	0.439135
338	0.436402	0.44364	0.438583	0.437777	0.443252	0.437825	0.43571	0.437296	0.441464	0.437292	0.436697	0.438114	0.443487	0.442809	0.44218	0.440437	0.4389	0.43856	0.433115	0.439092
339	0.433213	0.444385	0.438003	0.439342	0.440248	0.436973	0.43806	0.440673	0.44026	0.44116	0.438393	0.437658	0.439992	0.4423	0.434457	0.43994	0.442473	0.436714	0.43277	0.439255
340	0.433833	0.441178	0.438426	0.440458	0.437923	0.436244	0.434079	0.439703	0.437081	0.438803	0.437646	0.439079	0.443141	0.440035	0.436917	0.440657	0.441079	0.4404	0.432071	0.439792
341	0.43767	0.444048	0.435197	0.439729	0.442212	0.438369	0.436071	0.437673	0.438822	0.440524	0.436943	0.438531	0.442799	0.44027	0.437155	0.440192	0.439959	0.440426	0.428872	0.439358
342	0.438618	0.444399	0.438507	0.439525	0.440721	0.437043	0.435647	0.438413	0.438084	0.439559	0.439775	0.441498	0.443143	0.442811	0.436959	0.438594	0.441806	0.442426	0.432486	0.437691
343	0.438246	0.443647	0.439212	0.439445	0.43958	0.43813	0.436744	0.440513	0.436714	0.445559	0.443754	0.440075	0.440942	0.440777	0.439498	0.438343	0.441563	0.439849	0.436145	0.438569
344	0.440828	0.445846	0.439385	0.438503	0.440966	0.438312	0.438934	0.438211	0.4368	0.444373	0.441676	0.4399	0.442456	0.442778	0.438088	0.436834	0.4424	0.439203	0.430007	0.43801
345	0.436472	0.435523	0.440063	0.438776	0.439941	0.436821	0.43648	0.438447	0.43494	0.438942	0.440388	0.440749	0.443323	0.442032	0.440047	0.436733	0.442505	0.438035	0.429979	0.439028
346	0.438202	0.444349	0.436636	0.438856	0.438785	0.443283	0.434182	0.438	0.439161	0.439154	0.441768	0.437767	0.442034	0.439129	0.437846	0.437756	0.442053	0.435878	0.432504	0.436371
347	0.433975	0.442978	0.440833	0.437155	0.440446	0.439037	0.436862	0.437374	0.43661	0.439718	0.440246	0.438292	0.441875	0.44081	0.439273	0.439646	0.441111	0.437561	0.432855	0.438395
348	0.44122	0.441547	0.440059	0.439347	0.439286	0.437613	0.43646	0.438412	0.438187	0.44149	0.439222	0.436122	0.439319	0.442443	0.438642	0.436209	0.439597	0.438202	0.431151	0.438458
349	0.438853	0.442228	0.439604	0.439065	0.441389	0.438325	0.434779	0.442128	0.439217	0.43599	0.44297	0.435477	0.443302	0.442885	0.438325	0.438424	0.439944	0.438487	0.435797	0.43823
350	0.439545	0.440649	0.438322	0.439755	0.442198	0.439164	0.434088	0.4401	0.439295	0.439928	0.441551	0.435632	0.440917	0.442545	0.439243	0.437308	0.43674	0.440099	0.436532	0.437312
351	0.438138	0.438367	0.437608	0.440284	0.44247	0.440193	0.438509	0.44439	0.438903	0.440584	0.443493	0.43932	0.441821	0.441582	0.441729	0.43796	0.438523	0.439551	0.429259	0.438965
352	0.437354	0.436962	0.439123	0.439716	0.442724	0.439141	0.438975	0.438172	0.440877	0.438922	0.441383	0.433629	0.441639	0.440551	0.439181	0.441008	0.441266	0.438648	0.433715	0.438543
353	0.438895	0.440879	0.440331	0.438513	0.440761	0.436768	0.438753	0.437343	0.438861	0.439795	0.439937	0.437248	0.441216	0.440445	0.44394	0.437761	0.441338	0.438034	0.431856	0.438026
354	0.439654	0.440742	0.438622	0.439342	0.441986	0.438091	0.437009	0.437629	0.438693	0.438889	0.441425	0.438548	0.440575	0.442419	0.440859	0.4396	0.439376	0.439761	0.432496	0.437998
355	0.436559	0.443205	0.437292	0.439125	0.441069	0.438803	0.435882	0.442437	0.437441	0.439196	0.439133	0.435401	0.442336	0.440951	0.441424	0.441384	0.441118	0.439737	0.4365	0.440454
356	0.437639	0.435534	0.438286	0.441134	0.442777	0.43794	0.434301	0.440871	0.438975	0.439913	0.438926	0.435066	0.443063	0.440806	0.441089	0.440232	0.440319	0.44373	0.430352	0.442137
357	0.435283	0.440659	0.441208	0.439759	0.442307	0.44064	0.436052	0.441016	0.439311	0.437807	0.437049	0.437859	0.4408	0.440439	0.441756	0.440285	0.440159	0.440354	0.434226	0.440358
358	0.435527	0.437098	0.440089	0.441071	0.441914	0.437421	0.437405	0.442471	0.438901	0.4361	0.434344	0.438855	0.439003	0.442225	0.440795	0.440347	0.438747	0.441707	0.438954	0.437369
359	0.438683	0.438515	0.441305	0.443004	0.44339	0.439805	0.436929	0.44035	0.43802	0.434997	0.437367	0.436653	0.438486	0.44041	0.44217	0.440293	0.44136	0.437757	0.432759	0.43866
360	0.437796	0.435718	0.44242	0.436223	0.443079	0.43593	0.437262	0.440687	0.438772	0.437591	0.439436	0.435952	0.441649	0.440634	0.441697	0.441165	0.442146	0.438795	0.429741	0.441514
361	0.437377	0.439285	0.439335	0.440992	0.443456	0.438129	0.436449	0.439552	0.439999	0.439034	0.438711	0.435256	0.440423	0.442337	0.439978	0.440947	0.443276	0.438659	0.432516	0.440667
362	0.436923	0.440525	0.440776	0.443263	0.442654	0.436845	0.435661	0.437573	0.439937	0.440158	0.439744	0.4361	0.439016	0.441246	0.442624	0.440165	0.443836	0.437293	0.433152	0.441224
363	0.437789	0.439048	0.441453	0.440335	0.437302	0.438621	0.433733	0.438398	0.437891	0.43863	0.437826	0.433898	0.440347	0.441946	0.440731	0.437609	0.442959	0.438195	0.433157	0.439094
364	0.438884	0.437421	0.439589	0.442503	0.438871	0.439386	0.438186	0.441751	0.441516	0.442819	0.438201	0.435638	0.443522	0.44185	0.442654	0.4413	0.443222	0.433282	0.433216	0.438482
365	0.435933	0.436307	0.438717	0.441745	0.440147	0.437274	0.439371	0.440312	0.440595	0.441441	0.437601	0.434871	0.443688	0.440263	0.437928	0.441826	0.440497	0.442187	0.434091	0.437031
366	0.435234	0.438118	0.438012	0.441998	0.440716	0.438269	0.436697	0.441764	0.439402	0.439039	0.438555	0.43591	0.441506	0.441571	0.438423	0.439954	0.443688	0.441592	0.432296	0.438912
367	0.438272	0.439344	0.437042	0.440527	0.441339	0.441497	0.436044	0.43815	0.437648	0.442311	0.437341	0.433877	0.442809	0.441241	0.442508	0.43842	0.44221	0.440708	0.434104	0.438632
368	0.438179	0.439672	0.434685	0.43995	0.440397	0.432346	0.43514	0.437357	0.439524	0.437894	0.43806	0.432064	0.441294	0.442032	0.443764	0.439748	0.44473	0.437257	0.433356	0.437278
369	0.439095	0.438818	0.435788	0.440523	0.438299	0.435825	0.435344	0.436677	0.438681	0.438083	0.437638	0.434638	0.440598	0.441043	0.443187	0.44016	0.441616	0.440262	0.430293	0.437308
370	0.438238	0.440039	0.438149	0.440123	0.440274	0.434779	0.434942	0.434407	0.438946	0.440751	0.438481	0.436901	0.442522	0.439078	0.440868	0.439383	0.443276	0.43691	0.422536	0.439119
371	0.436467	0.44065	0.438821	0.442096	0.439748	0.436447	0.4353	0.432591	0.438621	0.442147	0.437938	0.436923	0.442382	0.441951	0.442644	0.441212	0.443258	0.437458	0.42637	0.440616
372	0.438764	0.439765	0.438996	0.441198	0.437461	0.436115	0.435462	0.434847	0.439648	0.440147	0.438388	0.435827	0.440404	0.440628	0.443467	0.440223	0.44345	0.4395	0.428011	0.4389
373	0.436655	0.441292	0.438024	0.440688	0.437076	0.435933	0.43624	0.435583	0.439315	0.439294	0.43631	0.436948	0.438972	0.44231	0.439942	0.437952	0.4418	0.439074	0.428305	0.439609
374	0.43655	0.438343	0.435329	0.440396	0.437965	0.433674	0.438812	0.435529	0.438281	0.437853	0.439936	0.43611	0.441679	0.441348	0.441478	0.43716	0.444602	0.43761	0.429471	0.440348
375	0.436402	0.438975	0.433933	0.440374	0.438565	0.432762	0.435896	0.435351	0.436567	0.437687	0.439888	0.436459	0.442671	0.440549	0.443438	0.439749	0.442351	0.442257	0.431066	0.440332
376	0.436411	0.441465	0.435492	0.440177	0.44085	0.437955	0.436985	0.434538	0.437069	0.438305	0.439451	0.437101	0.442744	0.439947	0.44227	0.441092	0.436105	0.439167	0.43134	0.439618
377	0.438633	0.439942	0.436655	0.439156	0.441351	0.434471	0.438209	0.437075	0.438993	0.435402	0.437049	0.438118	0.442851	0.439446	0.438275	0.439253	0.442931	0.441057	0.438139	0.440299
378	0.435085	0.438695	0.436416	0.439352	0.441722	0.432116	0.435676	0.436437	0.438872	0.434766	0.438697	0.434841	0.439572	0.441906	0.441511	0.439428	0.44485	0.437629	0.435076	0.442577
379	0.437243	0.44071	0.437514	0.437314	0.44199	0.431943	0.437524	0.437182	0.436751	0.441624	0.440053	0.435525	0.440928	0.441248	0.442928	0.438694	0.443362	0.439966	0.437087	0.44011
380	0.437284	0.44064	0.440473	0.437991	0.439849	0.436569	0.435971	0.436559	0.438846	0.441099	0.440609	0.436402	0.443572	0.440299	0.442409	0.438892	0.444373	0.439009	0.433712	0.441047
381	0.437559	0.438082	0.437738	0.439208	0.440063	0.438035	0.435916	0.439408	0.437872	0.442044	0.441069	0.434994	0.439818	0.440939	0.440953	0.438636	0.441737	0.435309	0.430959	0.437227
382	0.435345	0.438254	0.436337	0.440472	0.44079	0.433219	0.435037	0.438375	0.437476	0.442325	0.440707	0.432649	0.443857	0.436256	0.439152	0.438458	0.444327	0.439085	0.43219	0.439
383	0.43818	0.437477	0.436958	0.439043	0.440587	0.43471	0.434467	0.436974	0.436737	0.443724	0.439862	0.435177	0.441516	0.440174	0.440326	0.439509	0.44398	0.434218	0.429251	0.440024
384	0.438364	0.437739	0.439557	0.439956	0.437026	0.433378	0.436811	0.436971	0.437255	0.44386	0.440151	0.434432	0.440472	0.441571	0.44107	0.439186	0.444912	0.433001	0.428507	0.437221
385	0.437519	0.438497	0.44005	0.438334	0.441182	0.433898	0.433375	0.438487	0.43817	0.443098	0.442564	0.435429	0.441274	0.442008	0.441488	0.440293	0.44501	0.438166	0.42687	0.439546
386	0.438391	0.437147	0.439899	0.438071	0.440066	0.437011	0.432921	0.438293	0.43873	0.441291	0.440663	0.435399	0.443135	0.44084	0.439215	0.441156	0.440759	0.444599	0.431908	0.439074
387	0.438245	0.438067	0.438042	0.438546	0.43842	0.436639	0.434189	0.434637	0.438235	0.438186	0.439799	0.436466	0.441191	0.441236	0.441541	0.438647	0.441019	0.440325	0.431462	0.43953
388	0.439623	0.438632	0.44102	0.440244	0.440645	0.437142	0.43569	0.437016	0.437778	0.442527	0.439677	0.437052	0.441863	0.440595	0.441219	0.437631	0.439905	0.43573	0.430758	0.43835
389	0.439332	0.438486	0.438392	0.437993	0.43956	0.435489	0.436001	0.439094	0.438216	0.437901	0.436785	0.437424	0.441074	0.442831	0.44186	0.441287	0.443849	0.438435	0.43274	0.439445
390	0.439285	0.438317	0.439655	0.440083	0.439309	0.43617	0.437405	0.436755	0.439324	0.441537	0.441329	0.430584	0.43849	0.442444	0.44154	0.440654	0.44361	0.4358	0.432817	0.439508
391	0.438515	0.436112	0.437311	0.437736	0.439503	0.434935	0.436162	0.43776	0.439037	0.439676	0.439548	0.435929	0.439581	0.441585	0.442445	0.439892	0.445536	0.435539	0.4302	0.440184
392	0.439526	0.438574	0.439622	0.440051	0.438949	0.434909	0.436906	0.43614	0.437391	0.43869	0.440751	0.438948	0.440193	0.441543	0.439252	0.439589	0.442842	0.441397	0.436162	0.440568
393	0.441524	0.440915	0.43563	0.439964	0.436179	0.437403	0.439985	0.434353	0.437679	0.441158	0.440079	0.437765	0.439423	0.440204	0.439999	0.442358	0.43922	0.444921	0.431955	0.438812
394	0.439979	0.440085	0.435616	0.436787	0.437712	0.437963	0.433944	0.433631	0.439022	0.438937	0.43836	0.438352	0.439768	0.437669	0.439129	0.44156	0.442481	0.437982	0.433476	0.438325
395	0.438109	0.440858	0.437012	0.438007	0.439787	0.434861	0.436267	0.435022	0.438992	0.439991	0.438811	0.437658	0.438788	0.439835	0.440953	0.442299	0.439571	0.437087	0.436452	0.437069
396	0.438389	0.441744	0.437989	0.438372	0.439811	0.436057	0.436052	0.436059	0.438583	0.439342	0.435295	0.438647	0.438186	0.441382	0.441557	0.44171	0.437928	0.439445	0.434144	0.440606
397	0.436939	0.44304	0.435796	0.439358	0.439834	0.437812	0.433609	0.435051	0.43949	0.439259	0.439197	0.439901	0.43854	0.439502	0.440964	0.43843	0.43869	0.438316	0.434565	0.438051
398	0.435498	0.441042	0.436647	0.436177	0.438453	0.437539	0.435097	0.437154	0.439133	0.43876	0.443826	0.439236	0.440263	0.439527	0.441476	0.441758	0.436721	0.436287	0.430517	0.438624
399	0.437946	0.440717	0.436417	0.438709	0.436658	0.439416	0.43469	0.437414	0.437857	0.43962	0.441624	0.442198	0.438012	0.441663	0.439371	0.442281	0.442393	0.435289	0.435682	0.439704
400	0.438495	0.441768	0.438386	0.438748	0.437058	0.437758	0.435892	0.432759	0.438307	0.438627	0.444775	0.438835	0.440603	0.442407	0.44179	0.4412	0.443875	0.434651	0.431017	0.440759

## Sheet: A_red
cycle #	average selected fp
1	0.12952	0.129631	0.12949	0.129609	0.129541	0.129539	0.129593	0.129605	0.129587	0.129596	0.129632	0.12966	0.129475	0.129521	0.129549	0.129549	0.129475	0.129514	0.129658	0.129501
2	0.129482	0.12951	0.129586	0.12961	0.129468	0.129505	0.129628	0.129562	0.129591	0.129424	0.129472	0.129684	0.129538	0.129668	0.12937	0.129383	0.129715	0.129536	0.129401	0.129369
3	0.129545	0.129571	0.129524	0.129695	0.129691	0.129707	0.129533	0.130105	0.129394	0.129548	0.129608	0.129966	0.129623	0.129574	0.129568	0.129492	0.12954	0.129507	0.129614	0.129542
4	0.129754	0.129677	0.130026	0.129487	0.127989	0.128067	0.129507	0.129403	0.129578	0.129069	0.129743	0.130528	0.129633	0.129628	0.12859	0.12874	0.129545	0.129542	0.129038	0.129416
5	0.129595	0.12987	0.130231	0.129845	0.129538	0.129369	0.129653	0.12969	0.129546	0.129478	0.129755	0.130581	0.129681	0.129419	0.129923	0.129938	0.130039	0.129457	0.129181	0.129627
6	0.130015	0.130013	0.131141	0.130522	0.129365	0.129412	0.129479	0.130473	0.129668	0.129537	0.130103	0.131346	0.129665	0.129932	0.130966	0.130561	0.130688	0.129525	0.129687	0.129754
7	0.130236	0.129841	0.131225	0.129637	0.129534	0.129152	0.129449	0.131981	0.129685	0.129361	0.129682	0.132105	0.129468	0.128987	0.132446	0.131338	0.131658	0.129491	0.12979	0.129467
8	0.131708	0.130666	0.132332	0.132642	0.129577	0.129964	0.1296	0.133392	0.129698	0.129524	0.13149	0.133799	0.129535	0.13052	0.133869	0.132391	0.132951	0.129569	0.129687	0.129935
9	0.132339	0.131749	0.134081	0.134062	0.129745	0.130711	0.129461	0.134494	0.12965	0.129753	0.133524	0.134532	0.12983	0.133078	0.134532	0.132971	0.134671	0.129875	0.129361	0.130434
10	0.133746	0.132001	0.135873	0.13382	0.129898	0.132082	0.129803	0.136003	0.129702	0.129936	0.134589	0.13527	0.129909	0.133169	0.135011	0.132825	0.136778	0.130854	0.129646	0.130255
11	0.135339	0.132866	0.137961	0.135572	0.13008	0.132727	0.130121	0.136733	0.130654	0.130451	0.133873	0.13592	0.130237	0.132824	0.135619	0.13194	0.138635	0.131886	0.129683	0.130847
12	0.137296	0.133599	0.140778	0.13812	0.129995	0.13478	0.131117	0.138425	0.131279	0.130941	0.135088	0.137494	0.130269	0.134373	0.137429	0.132927	0.140119	0.133998	0.130092	0.131907
13	0.139001	0.134566	0.144083	0.139648	0.130592	0.13727	0.132107	0.139468	0.132134	0.131496	0.136692	0.138223	0.130814	0.13644	0.138576	0.13421	0.143492	0.136795	0.130952	0.133434
14	0.139811	0.135686	0.14544	0.140789	0.130886	0.139836	0.132805	0.140879	0.132609	0.132342	0.138201	0.139529	0.130923	0.138896	0.139455	0.135456	0.144957	0.140042	0.132061	0.13466
15	0.140944	0.136146	0.147696	0.141549	0.131481	0.141285	0.134243	0.141614	0.133428	0.13281	0.140457	0.140128	0.131286	0.141369	0.140916	0.137146	0.146245	0.143856	0.132574	0.135302
16	0.141594	0.136411	0.150916	0.142383	0.132607	0.141894	0.134962	0.141944	0.134458	0.132648	0.143082	0.139202	0.130634	0.144578	0.141623	0.136982	0.14809	0.146056	0.133959	0.135435
17	0.141931	0.137214	0.153093	0.143023	0.133015	0.143423	0.136487	0.142854	0.136058	0.134229	0.1463	0.140562	0.131882	0.147085	0.142956	0.140653	0.150196	0.149622	0.134492	0.136966
18	0.141988	0.13824	0.153881	0.143401	0.133496	0.144692	0.13722	0.143725	0.13595	0.134724	0.147591	0.141671	0.132157	0.14787	0.143643	0.141857	0.151694	0.153203	0.134592	0.137892
19	0.142945	0.138903	0.154278	0.143544	0.134893	0.146262	0.139437	0.144348	0.136815	0.136679	0.149671	0.143492	0.133165	0.147875	0.143805	0.143754	0.152516	0.156673	0.136583	0.138684
20	0.14349	0.139749	0.154475	0.143801	0.135677	0.147981	0.141111	0.144942	0.137439	0.138636	0.15219	0.146415	0.134451	0.149296	0.143981	0.146393	0.152726	0.159387	0.138825	0.139203
21	0.144331	0.141006	0.154609	0.143948	0.137497	0.149219	0.141931	0.145685	0.138175	0.14011	0.154058	0.148124	0.135679	0.149561	0.144133	0.149794	0.153052	0.162131	0.140412	0.139826
22	0.145373	0.142632	0.154776	0.144054	0.139091	0.149956	0.143075	0.146832	0.139458	0.141322	0.157863	0.148765	0.137183	0.150322	0.144489	0.151303	0.153379	0.165243	0.141373	0.140219
23	0.14667	0.143064	0.155054	0.144403	0.14035	0.150703	0.144439	0.148412	0.140182	0.142357	0.159071	0.150631	0.139273	0.150707	0.144854	0.152484	0.153917	0.167276	0.143042	0.140247
24	0.148528	0.144566	0.155583	0.14442	0.141	0.150448	0.145126	0.148778	0.140579	0.143315	0.161701	0.152767	0.14141	0.150897	0.14544	0.153291	0.154151	0.168281	0.144591	0.141484
25	0.149874	0.144277	0.155501	0.144943	0.141583	0.150719	0.146121	0.148952	0.141095	0.144784	0.162519	0.154847	0.143501	0.151418	0.145987	0.153326	0.152824	0.168993	0.146164	0.14207
26	0.151388	0.147253	0.156052	0.14579	0.141321	0.151286	0.146707	0.150611	0.14205	0.1458	0.164265	0.158082	0.145597	0.152065	0.145931	0.154004	0.155159	0.1701	0.146919	0.141926
27	0.153148	0.148735	0.156141	0.147018	0.142621	0.151758	0.147242	0.151637	0.143148	0.147128	0.165409	0.161458	0.148259	0.153403	0.147063	0.153305	0.155686	0.170878	0.148413	0.143001
28	0.155404	0.149951	0.156256	0.14872	0.142259	0.152288	0.147363	0.152278	0.144362	0.147555	0.166626	0.164072	0.150766	0.154246	0.147306	0.15455	0.157435	0.171539	0.149787	0.143114
29	0.15746	0.151652	0.157344	0.150235	0.143927	0.152652	0.147617	0.153655	0.145736	0.148903	0.167582	0.164098	0.152731	0.155496	0.148358	0.155373	0.158177	0.172371	0.150591	0.144645
30	0.159163	0.153585	0.15777	0.151895	0.144849	0.153143	0.147521	0.153638	0.145766	0.149888	0.168477	0.162667	0.154928	0.156398	0.149265	0.155217	0.15928	0.172889	0.150599	0.145815
31	0.160828	0.155563	0.158224	0.15359	0.145435	0.15399	0.147309	0.155595	0.14669	0.151797	0.169054	0.166425	0.156829	0.157759	0.150623	0.15588	0.160456	0.173047	0.150964	0.147083
32	0.161554	0.156907	0.158507	0.15533	0.146414	0.154406	0.147537	0.156536	0.145912	0.153517	0.169709	0.170818	0.159114	0.158829	0.151605	0.157191	0.16286	0.174342	0.151048	0.149025
33	0.162436	0.158285	0.158765	0.156688	0.147031	0.155032	0.147511	0.157359	0.14692	0.155707	0.17033	0.173204	0.160688	0.160862	0.152806	0.158766	0.164493	0.175829	0.151092	0.149504
34	0.162679	0.1591	0.159254	0.158255	0.147485	0.155511	0.147629	0.157999	0.148613	0.15757	0.170214	0.175284	0.16181	0.163081	0.154593	0.160523	0.16639	0.175884	0.151036	0.149787
35	0.16265	0.159836	0.160009	0.160388	0.148651	0.156394	0.148166	0.159686	0.150216	0.158994	0.170943	0.177662	0.165404	0.165664	0.155865	0.160089	0.167774	0.176834	0.151874	0.151257
36	0.162526	0.159885	0.160339	0.162787	0.149929	0.156882	0.149329	0.161738	0.151664	0.159158	0.17095	0.178762	0.165968	0.168407	0.155533	0.163923	0.168383	0.176986	0.152647	0.152238
37	0.162724	0.160803	0.160819	0.165693	0.152114	0.16039	0.149735	0.163875	0.152563	0.162505	0.17101	0.178907	0.169879	0.169348	0.157292	0.165989	0.168917	0.178632	0.153975	0.15401
38	0.162766	0.161461	0.160523	0.166991	0.15316	0.163674	0.151053	0.166323	0.153644	0.163382	0.171467	0.178616	0.172325	0.169115	0.158877	0.168079	0.169558	0.180511	0.155386	0.154525
39	0.162828	0.16179	0.161547	0.168031	0.154722	0.165732	0.152622	0.167901	0.154287	0.163379	0.171898	0.180584	0.175645	0.172153	0.160051	0.170707	0.169276	0.182387	0.157133	0.156195
40	0.163118	0.163037	0.162721	0.169487	0.156959	0.168507	0.153003	0.170709	0.154153	0.16639	0.173294	0.181796	0.179303	0.173003	0.160729	0.173174	0.169254	0.183971	0.159194	0.156872
41	0.163611	0.164454	0.164054	0.171367	0.159363	0.170738	0.154495	0.173545	0.154151	0.167981	0.173544	0.182348	0.181502	0.173278	0.161675	0.174681	0.169428	0.18665	0.160665	0.159193
42	0.16457	0.165012	0.164847	0.172919	0.162079	0.174242	0.156881	0.176983	0.154138	0.168717	0.175216	0.182772	0.183729	0.174774	0.162322	0.175667	0.16967	0.188787	0.162449	0.161379
43	0.165091	0.16612	0.165664	0.17494	0.16398	0.178303	0.158368	0.179191	0.154677	0.170685	0.176582	0.183249	0.184445	0.177768	0.163107	0.178872	0.169441	0.192637	0.163945	0.163083
44	0.165685	0.167139	0.164208	0.176759	0.165757	0.18165	0.161218	0.180345	0.154565	0.173694	0.177427	0.184149	0.184424	0.178689	0.163835	0.180477	0.169178	0.194807	0.164848	0.165873
45	0.166855	0.166936	0.16825	0.177308	0.168337	0.182044	0.165177	0.182996	0.155059	0.175442	0.178442	0.184848	0.186213	0.180477	0.164375	0.18281	0.169679	0.196174	0.166048	0.168833
46	0.168027	0.17007	0.169438	0.180315	0.169564	0.183874	0.16963	0.183562	0.156019	0.178155	0.180338	0.185149	0.187519	0.182855	0.16476	0.184475	0.169799	0.198074	0.16646	0.170592
47	0.169137	0.17206	0.170336	0.180609	0.171835	0.18837	0.174282	0.185062	0.156932	0.1781	0.181051	0.185574	0.187495	0.183592	0.165328	0.189542	0.170447	0.199662	0.167539	0.171043
48	0.170837	0.174465	0.172064	0.181947	0.173192	0.190167	0.176427	0.186047	0.157798	0.179104	0.183062	0.185998	0.188352	0.18595	0.166308	0.191651	0.171981	0.200342	0.168012	0.171254
49	0.172811	0.178292	0.172496	0.183032	0.175729	0.194075	0.176974	0.186059	0.158725	0.180606	0.185225	0.186022	0.19032	0.187569	0.166588	0.193079	0.172885	0.201241	0.167709	0.171563
50	0.17329	0.18381	0.173054	0.184931	0.177277	0.196224	0.180095	0.186632	0.159726	0.183668	0.187162	0.18671	0.191277	0.189464	0.167593	0.194743	0.174543	0.202337	0.16783	0.171489
51	0.175127	0.187497	0.174958	0.187506	0.17943	0.197154	0.182363	0.18657	0.160607	0.186091	0.189205	0.187475	0.192411	0.192142	0.16954	0.195128	0.175031	0.203223	0.168612	0.171523
52	0.17724	0.188599	0.175295	0.189631	0.18358	0.198721	0.184082	0.186508	0.161154	0.189005	0.190606	0.18828	0.192687	0.193546	0.170979	0.195019	0.176233	0.202066	0.168799	0.171621
53	0.178026	0.192597	0.174061	0.191097	0.186003	0.199836	0.187092	0.187277	0.1628	0.1939	0.191511	0.1898	0.194478	0.194809	0.172723	0.195253	0.178123	0.203505	0.16876	0.172171
54	0.178973	0.196672	0.175831	0.191298	0.187834	0.202047	0.187755	0.188527	0.16275	0.19954	0.192959	0.191511	0.195639	0.195797	0.175226	0.19585	0.182625	0.203844	0.169016	0.172489
55	0.180034	0.199604	0.177745	0.192804	0.190062	0.204385	0.188458	0.190742	0.163163	0.205194	0.195113	0.193948	0.19687	0.198562	0.177223	0.196662	0.183258	0.203484	0.169085	0.172861
56	0.181273	0.201972	0.179057	0.19466	0.189936	0.206397	0.18879	0.192807	0.163965	0.209114	0.196474	0.195895	0.198012	0.200021	0.180505	0.199056	0.184079	0.204715	0.170296	0.173173
57	0.181917	0.200973	0.179597	0.194084	0.191907	0.210068	0.188729	0.194492	0.164178	0.212926	0.198561	0.198786	0.199744	0.200981	0.182811	0.200082	0.186081	0.20555	0.172017	0.173361
58	0.181856	0.205848	0.180756	0.196301	0.192604	0.211137	0.188984	0.198304	0.1665	0.21445	0.200862	0.201326	0.200689	0.201722	0.185661	0.204634	0.188094	0.206606	0.172665	0.173788
59	0.181283	0.209364	0.181912	0.19811	0.193094	0.214703	0.189365	0.200587	0.167648	0.215327	0.202538	0.202147	0.202023	0.202137	0.186218	0.207007	0.191231	0.207564	0.173999	0.174711
60	0.182106	0.210352	0.183088	0.201147	0.192802	0.216781	0.189492	0.204084	0.168485	0.215852	0.204608	0.204021	0.20301	0.20209	0.188728	0.207932	0.19346	0.208791	0.175356	0.175425
61	0.182538	0.21212	0.183905	0.202005	0.192972	0.218282	0.189792	0.205556	0.171154	0.216993	0.207241	0.206601	0.203743	0.202317	0.191854	0.208345	0.196261	0.209478	0.178048	0.175777
62	0.182627	0.215972	0.184567	0.204015	0.19333	0.219281	0.190837	0.205958	0.173514	0.218392	0.211456	0.209669	0.203195	0.202546	0.194606	0.208575	0.197581	0.210907	0.181328	0.175894
63	0.18281	0.217826	0.184988	0.205155	0.19322	0.22057	0.192028	0.209033	0.175352	0.219538	0.215386	0.210956	0.203633	0.202603	0.196674	0.211063	0.198968	0.211981	0.183408	0.17582
64	0.182248	0.22004	0.186036	0.207439	0.193526	0.22194	0.19461	0.212009	0.177958	0.221421	0.217928	0.212076	0.205064	0.202543	0.197575	0.214496	0.20126	0.213503	0.18601	0.175914
65	0.183322	0.222868	0.18584	0.209182	0.193828	0.223834	0.195843	0.213518	0.179772	0.222542	0.219531	0.21364	0.206096	0.202579	0.198481	0.217665	0.201874	0.214165	0.187455	0.176169
66	0.184136	0.224288	0.185349	0.21053	0.194533	0.224216	0.197213	0.214894	0.181588	0.223244	0.221126	0.215004	0.207818	0.202582	0.199197	0.219116	0.20212	0.215853	0.189215	0.175912
67	0.186269	0.224969	0.186174	0.210899	0.194629	0.225651	0.198197	0.215381	0.183176	0.225272	0.220514	0.219635	0.209874	0.203001	0.19982	0.220701	0.202149	0.218026	0.190974	0.17609
68	0.186809	0.227666	0.18683	0.211701	0.195116	0.227977	0.198901	0.21767	0.184274	0.227156	0.220589	0.222098	0.211356	0.202817	0.200928	0.222921	0.202255	0.220129	0.192015	0.176847
69	0.187635	0.230018	0.186935	0.212829	0.195613	0.231906	0.201397	0.218781	0.184899	0.229512	0.221175	0.223726	0.211781	0.203954	0.201042	0.225057	0.202772	0.223088	0.192453	0.177964
70	0.189324	0.230969	0.187404	0.214237	0.195351	0.233137	0.202985	0.220154	0.185494	0.230118	0.221463	0.227856	0.212735	0.204137	0.20133	0.228899	0.202847	0.224294	0.193185	0.178465
71	0.191328	0.233089	0.187731	0.215068	0.19608	0.234109	0.205708	0.222015	0.186626	0.236487	0.221442	0.228709	0.215447	0.204055	0.201948	0.231502	0.202946	0.231108	0.193651	0.17944
72	0.193298	0.233778	0.188094	0.216217	0.197887	0.234067	0.207422	0.224687	0.186797	0.236872	0.221278	0.234038	0.217742	0.205475	0.202084	0.23349	0.203566	0.233061	0.195311	0.180186
73	0.194763	0.23704	0.189454	0.218078	0.199023	0.23462	0.209626	0.226806	0.187086	0.239276	0.221647	0.236553	0.220174	0.206614	0.202883	0.236093	0.204784	0.233709	0.195513	0.180671
74	0.19704	0.238487	0.191541	0.218804	0.200881	0.235047	0.208882	0.229369	0.187097	0.240689	0.221416	0.239218	0.2219	0.207565	0.202946	0.238508	0.205802	0.235793	0.198867	0.179592
75	0.198515	0.23919	0.192109	0.220938	0.203449	0.236081	0.212291	0.231834	0.187459	0.243695	0.221537	0.241349	0.222399	0.208431	0.204424	0.240927	0.20659	0.236101	0.200009	0.180995
76	0.199875	0.240244	0.193541	0.223615	0.206304	0.235893	0.21413	0.233539	0.187459	0.244918	0.222091	0.242766	0.222402	0.211185	0.205699	0.245178	0.208522	0.238929	0.201325	0.182742
77	0.200489	0.240979	0.193985	0.223741	0.20818	0.236952	0.215046	0.23565	0.187479	0.249335	0.222776	0.241284	0.222358	0.213418	0.20724	0.24867	0.210157	0.24235	0.201881	0.184065
78	0.201384	0.241135	0.194667	0.227157	0.211541	0.237596	0.215398	0.23729	0.187535	0.250716	0.224716	0.241768	0.223462	0.216295	0.209341	0.250905	0.211693	0.243495	0.203097	0.185257
79	0.202533	0.240783	0.195085	0.228744	0.213633	0.239028	0.216451	0.239872	0.187808	0.251276	0.224722	0.242311	0.223993	0.217815	0.2117	0.252333	0.21308	0.243109	0.204323	0.18701
80	0.2029	0.242545	0.196381	0.229447	0.216549	0.239749	0.217623	0.241585	0.18782	0.250892	0.225765	0.242286	0.224014	0.219517	0.213452	0.25434	0.215289	0.244193	0.205006	0.187185
81	0.205662	0.242849	0.198747	0.23028	0.218104	0.241509	0.219362	0.242703	0.187998	0.251445	0.227175	0.242201	0.224632	0.221468	0.215219	0.255395	0.216468	0.245036	0.205207	0.189472
82	0.206583	0.242363	0.200342	0.231847	0.219262	0.242995	0.220643	0.246346	0.188953	0.252377	0.228983	0.242437	0.22462	0.222974	0.21819	0.256293	0.217097	0.245463	0.20577	0.191573
83	0.207999	0.242337	0.202473	0.232379	0.219156	0.244187	0.222228	0.24786	0.189342	0.253455	0.231336	0.24282	0.224851	0.225402	0.22165	0.257481	0.217724	0.246407	0.205788	0.19221
84	0.20992	0.242921	0.203255	0.233004	0.21973	0.244133	0.223863	0.249933	0.189691	0.254645	0.232434	0.242361	0.225137	0.228426	0.223475	0.258418	0.218746	0.24771	0.206335	0.194022
85	0.212432	0.242306	0.205175	0.232515	0.220347	0.245173	0.224419	0.253375	0.191312	0.25741	0.234682	0.242862	0.224434	0.229822	0.225713	0.258525	0.219945	0.249307	0.205396	0.194887
86	0.213405	0.242531	0.208097	0.233486	0.221677	0.248947	0.22631	0.25459	0.192655	0.259646	0.236029	0.243329	0.225607	0.231386	0.227737	0.258355	0.220149	0.250147	0.206144	0.19586
87	0.216564	0.242852	0.210289	0.236318	0.221466	0.251461	0.226942	0.25673	0.194	0.26318	0.236934	0.243752	0.227574	0.233093	0.22889	0.257845	0.219951	0.249522	0.207538	0.197848
88	0.218525	0.242902	0.214337	0.238314	0.222969	0.253353	0.229253	0.258623	0.19538	0.268364	0.238443	0.245096	0.227932	0.235306	0.230195	0.257853	0.220371	0.251611	0.209588	0.199402
89	0.220308	0.242436	0.214606	0.240887	0.223509	0.257526	0.230292	0.26088	0.19726	0.273567	0.240152	0.245725	0.229125	0.236626	0.230741	0.258202	0.220459	0.254158	0.209876	0.200875
90	0.22276	0.243165	0.216006	0.242306	0.224611	0.258152	0.231692	0.262168	0.200052	0.277715	0.24163	0.247766	0.230201	0.237192	0.230487	0.258424	0.220515	0.255554	0.211422	0.202523
91	0.224755	0.24349	0.216444	0.244738	0.22536	0.26097	0.232848	0.263926	0.202373	0.281213	0.24238	0.247946	0.231764	0.237658	0.231259	0.258827	0.221127	0.257881	0.215569	0.20401
92	0.225396	0.244221	0.216941	0.246689	0.226846	0.262212	0.234776	0.265159	0.204301	0.282832	0.242409	0.250541	0.233302	0.238999	0.231743	0.257937	0.221415	0.258329	0.217206	0.206293
93	0.226911	0.245416	0.217948	0.246713	0.228891	0.265487	0.239714	0.266397	0.206178	0.28727	0.244143	0.250208	0.234637	0.239831	0.233063	0.257907	0.222168	0.257703	0.22019	0.210159
94	0.230288	0.246531	0.218467	0.248644	0.229779	0.268083	0.240481	0.268124	0.208619	0.290106	0.245332	0.251739	0.23662	0.240813	0.233934	0.258345	0.222502	0.258642	0.221439	0.213262
95	0.232964	0.246734	0.218727	0.249755	0.232017	0.269355	0.241998	0.270155	0.21012	0.292497	0.246664	0.253197	0.237586	0.242065	0.235203	0.258384	0.22366	0.260181	0.223861	0.214679
96	0.234578	0.249259	0.219264	0.251998	0.23419	0.272521	0.243643	0.270896	0.211599	0.291443	0.246747	0.254672	0.240042	0.243283	0.234563	0.25872	0.224465	0.263601	0.23024	0.216456
97	0.234695	0.250197	0.219453	0.255693	0.236508	0.275109	0.241943	0.273107	0.212788	0.292512	0.248646	0.256532	0.242117	0.245389	0.238046	0.259181	0.226319	0.266417	0.231741	0.217202
98	0.236028	0.250718	0.220187	0.258342	0.238955	0.276578	0.24368	0.274325	0.214188	0.293453	0.250309	0.258315	0.244138	0.246856	0.238743	0.259594	0.227954	0.269534	0.23308	0.21828
99	0.238668	0.252579	0.220917	0.260457	0.239967	0.281056	0.244769	0.275385	0.215786	0.293101	0.252131	0.257597	0.245303	0.249183	0.240603	0.259839	0.230525	0.27215	0.235133	0.219739
100	0.240769	0.254576	0.221746	0.262774	0.241112	0.283145	0.244941	0.276651	0.216945	0.293581	0.256118	0.261208	0.247139	0.251018	0.24245	0.260281	0.231814	0.274337	0.236334	0.221265
101	0.242069	0.256485	0.224354	0.264728	0.243109	0.282948	0.24569	0.278761	0.217032	0.295104	0.258266	0.263315	0.249322	0.251352	0.244325	0.260727	0.234287	0.27704	0.237707	0.222071
102	0.243409	0.256744	0.22497	0.267293	0.245449	0.2873	0.24597	0.27992	0.218225	0.296683	0.26053	0.264214	0.251533	0.253618	0.246488	0.261207	0.23484	0.279663	0.238161	0.223021
103	0.244477	0.258276	0.226713	0.269646	0.246119	0.2883	0.245731	0.280351	0.21953	0.297574	0.265638	0.265797	0.253258	0.25448	0.247299	0.261859	0.236612	0.279557	0.238212	0.223631
104	0.245633	0.259795	0.231233	0.269763	0.249455	0.290153	0.245852	0.281719	0.220114	0.298698	0.267918	0.266581	0.254048	0.255278	0.244739	0.26258	0.238111	0.280637	0.241231	0.226225
105	0.245393	0.260865	0.233258	0.270377	0.252513	0.291767	0.245549	0.282511	0.221131	0.301754	0.270506	0.266306	0.255264	0.256372	0.24629	0.263497	0.240069	0.284688	0.24203	0.22795
106	0.24687	0.261575	0.235423	0.272137	0.255566	0.291761	0.245987	0.282302	0.222251	0.304658	0.275856	0.266541	0.257581	0.257021	0.247685	0.264656	0.241198	0.288492	0.243225	0.228895
107	0.247042	0.264099	0.23633	0.273844	0.257589	0.293331	0.24608	0.286105	0.222488	0.307404	0.281215	0.266733	0.258924	0.257842	0.249238	0.266374	0.24225	0.289614	0.245318	0.232332
108	0.247324	0.267264	0.234656	0.274809	0.261835	0.293345	0.246624	0.287303	0.223354	0.308902	0.285341	0.267021	0.261415	0.25884	0.252208	0.269746	0.242794	0.28978	0.24745	0.234348
109	0.247406	0.268896	0.237498	0.276517	0.263453	0.29384	0.246842	0.28541	0.224354	0.309403	0.286702	0.266952	0.263014	0.259918	0.254918	0.272538	0.242903	0.289431	0.249239	0.236634
110	0.247325	0.2729	0.239064	0.276742	0.265567	0.2937	0.247746	0.289944	0.224782	0.310797	0.288072	0.268488	0.265063	0.260189	0.257921	0.273977	0.242914	0.290489	0.250251	0.237895
111	0.247076	0.275491	0.241946	0.278831	0.26711	0.294014	0.247837	0.291765	0.225262	0.312861	0.290177	0.269198	0.266164	0.262024	0.262892	0.276214	0.243567	0.29197	0.251245	0.240001
112	0.247509	0.277735	0.246064	0.281192	0.269266	0.293197	0.248849	0.293571	0.225282	0.317088	0.290495	0.270465	0.267809	0.263135	0.264888	0.278566	0.243686	0.292071	0.252063	0.241933
113	0.24777	0.279252	0.247929	0.283762	0.270354	0.29338	0.250499	0.295752	0.226102	0.320201	0.291155	0.271016	0.269944	0.26612	0.267286	0.280886	0.244273	0.2931	0.253272	0.242894
114	0.247733	0.280298	0.253151	0.286128	0.270616	0.295396	0.251149	0.297534	0.226219	0.322382	0.292023	0.271823	0.270521	0.266546	0.26843	0.283327	0.244707	0.293804	0.256621	0.242708
115	0.247908	0.281312	0.258647	0.288743	0.270156	0.29633	0.253223	0.300944	0.227622	0.325174	0.29326	0.273353	0.273008	0.270105	0.27042	0.286045	0.245437	0.293686	0.25798	0.243691
116	0.248001	0.283765	0.263282	0.290548	0.270587	0.297909	0.254298	0.3031	0.227942	0.327755	0.294343	0.274352	0.274942	0.270573	0.27197	0.287666	0.246663	0.295236	0.259788	0.241968
117	0.249761	0.288042	0.267634	0.293433	0.271283	0.299514	0.255404	0.307523	0.228769	0.329651	0.297452	0.276153	0.276406	0.271247	0.272677	0.290103	0.247858	0.295722	0.263511	0.243738
118	0.250631	0.289559	0.268226	0.29406	0.271985	0.300556	0.255473	0.310816	0.230892	0.330488	0.297778	0.281907	0.278894	0.274221	0.274378	0.29115	0.248727	0.297743	0.265814	0.24424
119	0.251267	0.292221	0.270138	0.298795	0.272867	0.302258	0.256177	0.312209	0.233025	0.332585	0.299731	0.284187	0.280115	0.27489	0.27454	0.29192	0.250481	0.299378	0.268479	0.244495
120	0.25271	0.294576	0.275091	0.300068	0.273727	0.304388	0.256439	0.316771	0.23489	0.333199	0.303791	0.286632	0.280848	0.277251	0.276034	0.292619	0.251763	0.300483	0.271919	0.24626
121	0.254093	0.295348	0.280247	0.300315	0.274194	0.306226	0.259295	0.319473	0.236022	0.33407	0.307934	0.287237	0.285179	0.277977	0.275146	0.293032	0.252883	0.30263	0.273247	0.247562
122	0.257553	0.296886	0.281702	0.300925	0.276392	0.306571	0.261014	0.321686	0.237132	0.335818	0.312089	0.287807	0.28588	0.278275	0.275273	0.293286	0.254063	0.303554	0.274091	0.249561
123	0.260404	0.297881	0.284614	0.301229	0.276757	0.306885	0.263183	0.324302	0.238947	0.337379	0.312399	0.289844	0.285612	0.278193	0.277159	0.295379	0.255683	0.304591	0.275435	0.249826
124	0.263629	0.299656	0.287724	0.301465	0.27897	0.308904	0.264398	0.325952	0.237201	0.339183	0.312912	0.292437	0.286783	0.278577	0.277135	0.297026	0.256747	0.305203	0.277252	0.252884
125	0.265405	0.303334	0.289266	0.301307	0.279501	0.310394	0.264266	0.325433	0.239423	0.340501	0.316795	0.294607	0.289095	0.278988	0.278458	0.298101	0.258314	0.306454	0.277913	0.254733
126	0.266821	0.306159	0.292753	0.301646	0.281056	0.312774	0.267378	0.326182	0.240549	0.34107	0.320542	0.295321	0.291884	0.279896	0.279479	0.298428	0.260225	0.308109	0.280191	0.256239
127	0.269799	0.308478	0.295167	0.302215	0.28357	0.314047	0.269285	0.325998	0.241768	0.341925	0.322322	0.298151	0.293636	0.281687	0.281406	0.298657	0.26133	0.308258	0.281486	0.25841
128	0.272317	0.31039	0.294815	0.303417	0.285764	0.313717	0.2696	0.326037	0.242706	0.342799	0.322978	0.300773	0.295038	0.282164	0.279919	0.29927	0.263845	0.308781	0.283197	0.260505
129	0.273386	0.3121	0.296154	0.305728	0.288265	0.314339	0.270657	0.326698	0.242633	0.341781	0.323876	0.302537	0.296556	0.283391	0.281372	0.300935	0.266236	0.308519	0.284336	0.263219
130	0.274369	0.312804	0.296477	0.307223	0.289938	0.318895	0.27167	0.326223	0.241332	0.342182	0.32307	0.302806	0.298011	0.283457	0.284095	0.303708	0.270051	0.309778	0.28438	0.265407
131	0.274776	0.313335	0.2975	0.306797	0.292358	0.321508	0.271416	0.326124	0.24283	0.34585	0.323792	0.302957	0.297392	0.285524	0.284902	0.306823	0.271665	0.30978	0.286074	0.268003
132	0.275987	0.313465	0.297096	0.30895	0.295059	0.324988	0.27353	0.326248	0.243115	0.347627	0.323547	0.302932	0.297686	0.28612	0.287086	0.307659	0.275051	0.310344	0.286227	0.272379
133	0.276082	0.313942	0.297161	0.310346	0.297156	0.328085	0.274923	0.32488	0.243497	0.353599	0.323104	0.303405	0.298773	0.288353	0.288526	0.308645	0.276302	0.310497	0.287873	0.274649
134	0.276813	0.31194	0.298761	0.311077	0.300415	0.329428	0.276296	0.326091	0.24465	0.355482	0.323454	0.303383	0.298828	0.291781	0.28934	0.309761	0.278487	0.310925	0.289259	0.276542
135	0.277109	0.312885	0.300734	0.312366	0.302598	0.330689	0.277705	0.325739	0.247769	0.35846	0.323909	0.304412	0.29986	0.295256	0.290609	0.312085	0.280308	0.310898	0.291146	0.279679
136	0.277634	0.313526	0.304169	0.314937	0.305904	0.330142	0.27748	0.326098	0.248148	0.359834	0.324453	0.304344	0.299606	0.295924	0.292942	0.314689	0.281794	0.310457	0.293843	0.282138
137	0.279125	0.312948	0.306588	0.317662	0.307683	0.331215	0.278985	0.326321	0.250143	0.360186	0.325514	0.304183	0.299787	0.297616	0.294197	0.31523	0.282107	0.310697	0.294573	0.283478
138	0.281703	0.312414	0.307486	0.321151	0.308565	0.333236	0.278507	0.325734	0.251695	0.361879	0.326682	0.305608	0.300838	0.299334	0.293834	0.318133	0.284946	0.311243	0.29515	0.284825
139	0.284671	0.313355	0.308928	0.322259	0.309605	0.333635	0.281321	0.326391	0.251401	0.363484	0.326602	0.305428	0.301969	0.302397	0.295664	0.318465	0.285757	0.311444	0.296389	0.285792
140	0.285927	0.313851	0.311001	0.322426	0.311769	0.33704	0.282111	0.327339	0.258115	0.366934	0.328524	0.305474	0.301222	0.303989	0.297071	0.318271	0.286151	0.312289	0.297852	0.286111
141	0.286391	0.313578	0.31256	0.320658	0.312846	0.340626	0.285177	0.326783	0.260577	0.367592	0.329686	0.306722	0.302351	0.3067	0.299206	0.321089	0.285908	0.312296	0.296457	0.286839
142	0.28861	0.313837	0.314725	0.3223	0.312007	0.342373	0.288783	0.327443	0.263523	0.369802	0.330786	0.306262	0.302672	0.310309	0.301065	0.324311	0.287592	0.312069	0.299642	0.286976
143	0.290326	0.313955	0.315298	0.323955	0.314225	0.346585	0.291272	0.329255	0.264662	0.373056	0.331142	0.306227	0.302164	0.313537	0.302499	0.325091	0.28882	0.312689	0.300042	0.287439
144	0.29307	0.31256	0.314959	0.324795	0.317169	0.347273	0.291353	0.328781	0.266822	0.372797	0.332652	0.306942	0.303958	0.316078	0.304203	0.324568	0.291191	0.313398	0.300256	0.28669
145	0.295666	0.313678	0.31492	0.327285	0.320532	0.348153	0.292745	0.329142	0.269045	0.374098	0.333164	0.308592	0.30284	0.317324	0.305184	0.324929	0.293072	0.314159	0.301286	0.287374
146	0.297437	0.313833	0.314906	0.331025	0.323187	0.348197	0.295324	0.329752	0.269509	0.374879	0.335376	0.309021	0.305122	0.317725	0.305153	0.324527	0.294644	0.313964	0.302187	0.288327
147	0.299388	0.314155	0.316628	0.333058	0.323623	0.348773	0.29925	0.330615	0.270977	0.374877	0.338192	0.309824	0.305674	0.316994	0.309659	0.325204	0.296405	0.3145	0.305029	0.289825
148	0.301546	0.314077	0.31746	0.338253	0.325986	0.350667	0.302839	0.332229	0.271261	0.374907	0.339746	0.310579	0.306509	0.318734	0.311495	0.324783	0.296758	0.316797	0.30739	0.290334
149	0.302545	0.314363	0.3187	0.340724	0.329221	0.350781	0.30551	0.332934	0.271815	0.375222	0.342355	0.310179	0.30636	0.318709	0.316932	0.325962	0.296915	0.317464	0.312181	0.291196
150	0.304649	0.312286	0.320725	0.344137	0.332227	0.350789	0.307898	0.333957	0.271536	0.375064	0.343615	0.310906	0.307612	0.319246	0.318545	0.327258	0.299023	0.318502	0.313487	0.291745
151	0.305344	0.315646	0.322512	0.346488	0.333994	0.351198	0.308531	0.333358	0.27205	0.376476	0.343051	0.311164	0.309188	0.318048	0.319005	0.329049	0.301824	0.319778	0.3161	0.296674
152	0.306397	0.318667	0.324191	0.347808	0.336201	0.351697	0.309327	0.33449	0.272349	0.378002	0.34585	0.312658	0.310536	0.319782	0.319698	0.330234	0.306441	0.320328	0.318782	0.298857
153	0.306612	0.320623	0.325103	0.347812	0.339135	0.35141	0.309446	0.335841	0.272563	0.378853	0.34721	0.312702	0.311046	0.322575	0.321399	0.331454	0.307318	0.322569	0.319136	0.301119
154	0.306103	0.322756	0.324249	0.346911	0.341048	0.351853	0.307841	0.334554	0.27266	0.380284	0.349504	0.315579	0.312473	0.324073	0.3199	0.333349	0.309547	0.32405	0.320824	0.302571
155	0.307356	0.323224	0.326141	0.347937	0.341981	0.351515	0.30917	0.33614	0.273308	0.380899	0.35258	0.315736	0.315514	0.324563	0.323166	0.335033	0.312569	0.325386	0.323624	0.303667
156	0.307289	0.324722	0.328085	0.348246	0.342359	0.351562	0.309311	0.335862	0.27356	0.381812	0.353951	0.316536	0.318486	0.325596	0.323869	0.337543	0.312736	0.329429	0.326041	0.306982
157	0.308091	0.325711	0.328787	0.348901	0.342355	0.351769	0.30891	0.335855	0.275023	0.380706	0.354559	0.319781	0.319923	0.325889	0.326772	0.33925	0.313685	0.333432	0.328969	0.308917
158	0.306818	0.3251	0.327626	0.350012	0.342536	0.351472	0.309301	0.33792	0.275595	0.380428	0.355293	0.321604	0.323404	0.32802	0.32867	0.339664	0.315179	0.337057	0.332291	0.30923
159	0.307976	0.327066	0.329112	0.350882	0.343661	0.351627	0.309079	0.338432	0.277157	0.381012	0.356194	0.32527	0.321917	0.332347	0.331169	0.340519	0.314926	0.337627	0.332383	0.310998
160	0.309285	0.325556	0.330821	0.353751	0.344186	0.35243	0.309326	0.338598	0.278244	0.381808	0.357122	0.326168	0.325463	0.333594	0.331157	0.343864	0.315352	0.339788	0.334071	0.311585
161	0.309461	0.326978	0.332256	0.354163	0.344909	0.35161	0.308917	0.338468	0.280662	0.383602	0.357276	0.327696	0.325463	0.334342	0.334776	0.3458	0.31469	0.341589	0.33497	0.312679
162	0.310805	0.328767	0.33325	0.355696	0.345344	0.353159	0.309347	0.33985	0.281421	0.385056	0.358232	0.330573	0.326399	0.336694	0.33588	0.346631	0.315156	0.342425	0.335242	0.313802
163	0.311303	0.329426	0.334047	0.357883	0.345882	0.353583	0.309262	0.34025	0.282193	0.386072	0.359063	0.330324	0.327078	0.33683	0.334339	0.348097	0.314664	0.343285	0.335988	0.313891
164	0.310434	0.330802	0.332043	0.361938	0.347452	0.354487	0.309017	0.340578	0.283258	0.387907	0.361245	0.333372	0.328639	0.336684	0.337502	0.35071	0.315832	0.343816	0.336198	0.313741
165	0.312085	0.33099	0.330456	0.362379	0.347676	0.355106	0.309628	0.342614	0.286652	0.390761	0.363271	0.337667	0.329947	0.33709	0.339762	0.352457	0.315662	0.344084	0.335721	0.314702
166	0.313732	0.330248	0.329853	0.363226	0.348333	0.35628	0.309	0.345318	0.287959	0.390312	0.360918	0.339895	0.334017	0.33676	0.342898	0.354319	0.317357	0.344602	0.335529	0.315051
167	0.31432	0.332296	0.326313	0.363925	0.350631	0.355616	0.309789	0.345362	0.291328	0.394502	0.363076	0.341942	0.335541	0.337238	0.346103	0.354959	0.319369	0.345655	0.335334	0.316152
168	0.315589	0.332417	0.325153	0.365682	0.3512	0.355855	0.309772	0.346907	0.29502	0.396257	0.362884	0.342721	0.337037	0.338254	0.347844	0.356124	0.32027	0.347895	0.335456	0.316131
169	0.318125	0.332365	0.326888	0.366743	0.351086	0.357341	0.310216	0.34772	0.295541	0.398535	0.364992	0.342383	0.339043	0.337867	0.346985	0.355885	0.319886	0.350414	0.332613	0.316695
170	0.320391	0.33386	0.332219	0.369077	0.354625	0.357925	0.31093	0.347974	0.298215	0.398066	0.365635	0.343508	0.340145	0.339125	0.351761	0.357342	0.321014	0.351945	0.335035	0.319549
171	0.321521	0.334925	0.333071	0.371113	0.356351	0.358507	0.312628	0.349106	0.299142	0.400956	0.36628	0.343309	0.341464	0.339327	0.352285	0.357613	0.32158	0.352661	0.33475	0.3206
172	0.325352	0.335298	0.333293	0.371756	0.358242	0.359404	0.313768	0.349924	0.300933	0.40226	0.363634	0.34221	0.342353	0.33976	0.353653	0.358151	0.322356	0.357288	0.335041	0.322547
173	0.325036	0.337011	0.335936	0.372741	0.359723	0.359927	0.31473	0.350036	0.301521	0.403327	0.365151	0.343148	0.343309	0.340504	0.354614	0.35841	0.322828	0.358493	0.335279	0.324561
174	0.327587	0.34076	0.335872	0.374232	0.36151	0.36018	0.315998	0.352115	0.303767	0.403441	0.364414	0.343436	0.343765	0.340636	0.355095	0.358906	0.324137	0.357511	0.335517	0.323844
175	0.330041	0.34215	0.334162	0.376287	0.362612	0.36068	0.317549	0.353356	0.304679	0.403057	0.36413	0.343403	0.343428	0.340697	0.356632	0.358289	0.3259	0.357314	0.335082	0.32317
176	0.332987	0.342256	0.332503	0.374942	0.364408	0.36113	0.317962	0.352651	0.303917	0.403115	0.363534	0.344378	0.344134	0.342206	0.356354	0.358743	0.324972	0.357479	0.335315	0.323117
177	0.335395	0.344225	0.334476	0.377586	0.365645	0.362371	0.318563	0.352585	0.306352	0.404168	0.366443	0.345507	0.347368	0.341297	0.357683	0.35805	0.326856	0.356633	0.336391	0.323853
178	0.336356	0.345205	0.334293	0.378454	0.366747	0.362771	0.319379	0.353569	0.311009	0.404801	0.366801	0.348022	0.347874	0.341926	0.357397	0.357916	0.329088	0.35589	0.33708	0.325446
179	0.336315	0.346342	0.336076	0.37999	0.36744	0.362191	0.319926	0.355126	0.311132	0.40516	0.365705	0.348855	0.34834	0.344098	0.357905	0.35821	0.331509	0.356104	0.337351	0.324478
180	0.336658	0.346757	0.334122	0.381634	0.369021	0.36391	0.321387	0.357774	0.311836	0.40509	0.363797	0.349174	0.348305	0.345026	0.358778	0.358664	0.330559	0.355945	0.338363	0.324109
181	0.336177	0.347622	0.333499	0.381181	0.369952	0.364232	0.321535	0.362168	0.314361	0.404942	0.365517	0.352125	0.349076	0.346058	0.358533	0.358259	0.332183	0.355407	0.338213	0.324023
182	0.33752	0.350298	0.33516	0.382818	0.371255	0.365384	0.322354	0.362918	0.315655	0.405896	0.368019	0.353936	0.349117	0.347943	0.357276	0.358405	0.333123	0.357053	0.338815	0.324049
183	0.338197	0.35149	0.33431	0.38582	0.371173	0.366827	0.323793	0.364649	0.318197	0.407513	0.368019	0.353898	0.349745	0.348882	0.358153	0.358778	0.332764	0.356471	0.339463	0.325543
184	0.339183	0.353382	0.333106	0.385525	0.372169	0.367049	0.325889	0.366828	0.319672	0.407365	0.368985	0.354345	0.351717	0.349503	0.358909	0.359417	0.334252	0.356916	0.33632	0.325435
185	0.339943	0.356038	0.334354	0.388639	0.373097	0.368936	0.327064	0.368426	0.320872	0.408571	0.371053	0.355369	0.353524	0.349854	0.359792	0.3585	0.335415	0.360198	0.340975	0.325642
186	0.339298	0.358956	0.333748	0.391505	0.373458	0.371349	0.327894	0.367581	0.323612	0.409716	0.36931	0.358471	0.357974	0.350214	0.36039	0.358353	0.335491	0.36163	0.340546	0.324485
187	0.339498	0.360001	0.33277	0.392374	0.374377	0.371989	0.329428	0.369526	0.321017	0.410644	0.366644	0.360718	0.358806	0.350995	0.360961	0.359543	0.335879	0.363929	0.343743	0.328002
188	0.343273	0.360723	0.335576	0.392959	0.37543	0.37382	0.330838	0.371889	0.325055	0.412406	0.36721	0.361468	0.359121	0.35092	0.36136	0.360207	0.338929	0.362975	0.345873	0.327454
189	0.344903	0.363945	0.336941	0.393826	0.37707	0.375227	0.333203	0.37526	0.326487	0.411199	0.3689	0.362481	0.359276	0.351549	0.364367	0.361366	0.338824	0.36193	0.347783	0.329271
190	0.346604	0.365432	0.335353	0.393665	0.379124	0.377963	0.332736	0.375628	0.327701	0.411956	0.368466	0.36451	0.362273	0.352182	0.364376	0.360955	0.340638	0.364233	0.348042	0.330631
191	0.347708	0.36678	0.334282	0.394675	0.380375	0.37964	0.335278	0.378781	0.329396	0.41246	0.368298	0.365107	0.363493	0.352346	0.366748	0.361537	0.341402	0.363532	0.347614	0.333189
192	0.348292	0.368069	0.334865	0.396026	0.381379	0.381541	0.335912	0.379791	0.330436	0.413019	0.369207	0.365332	0.366839	0.352315	0.366343	0.363573	0.340767	0.364055	0.348266	0.333734
193	0.349397	0.367904	0.338954	0.397816	0.383645	0.383996	0.337625	0.382207	0.33298	0.412635	0.370634	0.364189	0.367571	0.353231	0.364627	0.366298	0.346459	0.364917	0.348719	0.334528
194	0.350057	0.369242	0.340829	0.400771	0.384216	0.38942	0.339813	0.382694	0.332664	0.413321	0.369513	0.364998	0.370048	0.354067	0.368253	0.36495	0.347654	0.366021	0.350768	0.336516
195	0.351154	0.370591	0.340634	0.40011	0.384792	0.393544	0.339529	0.383307	0.336528	0.414247	0.370716	0.364883	0.371416	0.355323	0.370587	0.36783	0.348844	0.366108	0.351464	0.337135
196	0.352016	0.37166	0.340738	0.401507	0.385274	0.395279	0.341021	0.385512	0.337457	0.414873	0.371211	0.365548	0.369548	0.356338	0.374718	0.369395	0.352202	0.365624	0.35391	0.336906
197	0.353893	0.37452	0.337567	0.402368	0.386202	0.398586	0.342042	0.385491	0.338192	0.41685	0.372347	0.365274	0.373452	0.355901	0.374573	0.371979	0.35305	0.367008	0.35683	0.336617
198	0.355219	0.374498	0.338943	0.404103	0.386745	0.397379	0.342885	0.385854	0.337986	0.419077	0.372737	0.365228	0.373849	0.356075	0.378061	0.374782	0.35203	0.369111	0.35818	0.334433
199	0.356153	0.374346	0.343303	0.406927	0.388744	0.400463	0.343144	0.386624	0.337067	0.418694	0.372517	0.364243	0.375524	0.355763	0.379311	0.377156	0.353578	0.369475	0.35844	0.334712
200	0.358333	0.373589	0.343321	0.409705	0.390356	0.403193	0.344389	0.385339	0.338998	0.4199	0.371207	0.366178	0.376391	0.357325	0.38008	0.378813	0.355173	0.369718	0.35862	0.336487
201	0.362069	0.374355	0.343214	0.412219	0.392267	0.403513	0.344677	0.384021	0.339773	0.421036	0.369643	0.366872	0.37612	0.361275	0.38138	0.379358	0.358096	0.370931	0.362724	0.337733
202	0.365061	0.374652	0.34411	0.412502	0.393644	0.405105	0.344798	0.385849	0.340374	0.421823	0.371098	0.365072	0.377381	0.362886	0.383391	0.383592	0.364011	0.371537	0.363167	0.337244
203	0.36627	0.375336	0.34498	0.414088	0.390923	0.404179	0.345287	0.386186	0.340633	0.421635	0.370198	0.364417	0.381622	0.363166	0.38412	0.3858	0.367513	0.375877	0.363854	0.339599
204	0.366345	0.374907	0.349873	0.414356	0.395093	0.406193	0.346613	0.384898	0.341217	0.42319	0.371125	0.364924	0.383031	0.363878	0.38499	0.387435	0.370282	0.37703	0.364524	0.343819
205	0.367855	0.375217	0.350088	0.414971	0.399011	0.406807	0.349972	0.386639	0.34153	0.425056	0.370804	0.366512	0.385557	0.363697	0.383057	0.387884	0.372568	0.377315	0.367518	0.345146
206	0.373388	0.373371	0.34999	0.416156	0.401516	0.406769	0.351856	0.386862	0.341704	0.429041	0.371705	0.367245	0.383757	0.365479	0.385524	0.389129	0.374615	0.379034	0.369228	0.344815
207	0.372215	0.374591	0.351824	0.414148	0.401095	0.40731	0.352716	0.387499	0.342314	0.432061	0.371986	0.366927	0.386557	0.368027	0.387946	0.38875	0.374539	0.380653	0.370669	0.343215
208	0.37372	0.374569	0.354305	0.415934	0.400725	0.407137	0.356043	0.389172	0.343339	0.433416	0.374094	0.367366	0.388842	0.371499	0.390729	0.389139	0.377482	0.383602	0.374457	0.345052
209	0.373142	0.374462	0.353752	0.417132	0.400601	0.406831	0.35685	0.390533	0.343748	0.434671	0.374156	0.368272	0.3884	0.373375	0.393132	0.38948	0.378056	0.382539	0.377612	0.34766
210	0.375813	0.373899	0.353351	0.417391	0.401685	0.40636	0.355632	0.391087	0.342524	0.437986	0.373812	0.369335	0.390601	0.371963	0.398066	0.387539	0.380441	0.383679	0.378695	0.350296
211	0.377843	0.374748	0.358357	0.416506	0.39877	0.402705	0.355743	0.391836	0.347735	0.437939	0.375093	0.368346	0.391091	0.374761	0.402213	0.388731	0.380192	0.381395	0.38056	0.351102
212	0.378879	0.372884	0.357801	0.417894	0.402894	0.405197	0.355731	0.394273	0.348733	0.435208	0.372117	0.367194	0.393609	0.377904	0.403508	0.389922	0.381789	0.381765	0.37946	0.3578
213	0.384257	0.374137	0.362773	0.416333	0.405749	0.407116	0.356715	0.396956	0.347566	0.437916	0.371023	0.368763	0.392236	0.379017	0.404752	0.390268	0.383463	0.383942	0.38056	0.357509
214	0.384726	0.374896	0.361867	0.419515	0.406039	0.40869	0.361325	0.397112	0.350129	0.435056	0.371141	0.367497	0.393299	0.381557	0.407206	0.391091	0.385891	0.385324	0.380583	0.362153
215	0.389074	0.3752	0.36274	0.421543	0.407903	0.408679	0.362333	0.401156	0.351115	0.433813	0.371374	0.369117	0.393771	0.381331	0.409068	0.392107	0.38722	0.386959	0.382004	0.365534
216	0.390225	0.377043	0.362812	0.421107	0.4103	0.407096	0.364298	0.402118	0.351684	0.433885	0.372458	0.369828	0.393967	0.382394	0.409306	0.392746	0.386787	0.392635	0.381236	0.366611
217	0.391813	0.376726	0.364013	0.422303	0.410297	0.407452	0.363424	0.40192	0.354179	0.43474	0.371411	0.370597	0.39581	0.382732	0.409517	0.392114	0.388562	0.396314	0.380927	0.370422
218	0.39293	0.378409	0.362045	0.42193	0.412643	0.406944	0.363653	0.404458	0.355071	0.436754	0.372854	0.370094	0.396919	0.385151	0.409345	0.392841	0.391136	0.398789	0.380423	0.371448
219	0.396347	0.38012	0.369676	0.423359	0.413212	0.406783	0.364901	0.405378	0.355441	0.43529	0.372533	0.370478	0.396434	0.387977	0.410338	0.393149	0.393163	0.400888	0.381131	0.374223
220	0.396133	0.382997	0.373089	0.422829	0.4147	0.407253	0.36676	0.407162	0.356012	0.435788	0.377131	0.373027	0.398039	0.389497	0.410362	0.393046	0.393221	0.401886	0.380901	0.375614
221	0.397882	0.383054	0.374674	0.422825	0.414842	0.408966	0.368876	0.408689	0.356603	0.435072	0.376962	0.373088	0.398161	0.389108	0.411079	0.392306	0.395321	0.398724	0.380431	0.378442
222	0.398556	0.383677	0.377859	0.422019	0.41655	0.410444	0.374881	0.408423	0.356642	0.435837	0.378852	0.373043	0.398439	0.391274	0.411042	0.392069	0.396833	0.402006	0.380662	0.378984
223	0.401714	0.384195	0.380782	0.424767	0.41679	0.412329	0.378716	0.408861	0.35649	0.433481	0.378092	0.370519	0.399127	0.391685	0.411511	0.395267	0.396615	0.401346	0.381446	0.376223
224	0.404581	0.385944	0.382186	0.421377	0.416172	0.413533	0.3797	0.408698	0.357211	0.434197	0.378695	0.371898	0.39967	0.392843	0.411992	0.396388	0.399072	0.401209	0.381358	0.379493
225	0.404476	0.388739	0.38239	0.422818	0.415981	0.412124	0.380556	0.410317	0.357324	0.435876	0.380476	0.371917	0.398629	0.392491	0.413599	0.397158	0.400106	0.401972	0.38243	0.378265
226	0.405829	0.389941	0.382091	0.424043	0.417769	0.416811	0.382069	0.410508	0.357687	0.435956	0.375537	0.373758	0.401136	0.394279	0.412728	0.398596	0.399933	0.40189	0.38244	0.379807
227	0.405555	0.391038	0.383173	0.426035	0.419784	0.412775	0.385119	0.409962	0.358769	0.434012	0.376736	0.376601	0.402065	0.396143	0.413197	0.398778	0.40193	0.40247	0.381585	0.380691
228	0.40568	0.392202	0.3827	0.426034	0.423358	0.414438	0.38749	0.41064	0.35999	0.432481	0.376272	0.376945	0.402298	0.398703	0.414297	0.401877	0.402356	0.401117	0.382306	0.38119
229	0.406409	0.392482	0.382245	0.427225	0.421255	0.419818	0.390464	0.409397	0.360472	0.432645	0.376679	0.377653	0.40465	0.396716	0.416468	0.401916	0.405516	0.402193	0.382476	0.381646
230	0.406231	0.395076	0.382644	0.42602	0.426957	0.420601	0.392361	0.409058	0.361329	0.434019	0.376748	0.377309	0.403921	0.398533	0.417401	0.401359	0.406265	0.403588	0.380789	0.382723
231	0.406686	0.398039	0.382753	0.425318	0.430144	0.421291	0.394611	0.411635	0.363646	0.432301	0.377034	0.38023	0.403891	0.401185	0.416899	0.40114	0.406236	0.403673	0.383836	0.384357
232	0.405963	0.399631	0.385413	0.42561	0.430671	0.42345	0.398192	0.4118	0.364926	0.433385	0.377579	0.378641	0.404859	0.402363	0.419388	0.403594	0.406321	0.404442	0.385629	0.382311
233	0.405608	0.40132	0.385192	0.426319	0.430223	0.42697	0.401808	0.413657	0.365731	0.433588	0.375562	0.379726	0.405294	0.405433	0.41983	0.402317	0.406262	0.404915	0.38842	0.386177
234	0.40627	0.403854	0.386139	0.427294	0.426601	0.425941	0.403222	0.412952	0.365594	0.435494	0.377755	0.379387	0.405281	0.40555	0.420153	0.406034	0.407788	0.405018	0.39014	0.386418
235	0.405544	0.407107	0.38571	0.428055	0.427337	0.427608	0.403132	0.414663	0.367731	0.434699	0.379839	0.38114	0.406208	0.405977	0.422008	0.408639	0.405911	0.406304	0.391064	0.384191
236	0.407339	0.407733	0.388107	0.428858	0.4286	0.428555	0.403917	0.414606	0.368604	0.433751	0.382004	0.37849	0.405808	0.405757	0.42348	0.40916	0.406892	0.405461	0.392164	0.386755
237	0.407596	0.410949	0.389614	0.425059	0.426454	0.428529	0.404205	0.414468	0.369022	0.43549	0.383181	0.379422	0.406066	0.40695	0.427347	0.40934	0.407095	0.407288	0.392086	0.385902
238	0.406416	0.41315	0.38988	0.427208	0.427361	0.428655	0.405187	0.417584	0.369199	0.434324	0.38423	0.380275	0.405891	0.406624	0.429669	0.412136	0.409028	0.406889	0.393156	0.383895
239	0.40711	0.416617	0.391113	0.425007	0.430536	0.430442	0.40581	0.420278	0.371895	0.435995	0.389147	0.383019	0.405632	0.406315	0.429936	0.415128	0.41038	0.406722	0.393384	0.387319
240	0.407284	0.419877	0.39139	0.429465	0.430298	0.43208	0.40619	0.420121	0.373573	0.434901	0.388116	0.381866	0.405453	0.405895	0.43026	0.41711	0.41031	0.408498	0.394935	0.390186
241	0.410078	0.419329	0.392491	0.429576	0.42931	0.433986	0.406272	0.420778	0.374508	0.438747	0.390578	0.38256	0.406462	0.405907	0.433253	0.416683	0.411095	0.410421	0.394663	0.388718
242	0.410415	0.421657	0.392215	0.431811	0.427786	0.434154	0.40599	0.421827	0.376427	0.438904	0.403231	0.382364	0.407225	0.406489	0.433762	0.421385	0.411673	0.411407	0.396944	0.389274
243	0.412853	0.421693	0.394128	0.430718	0.429068	0.434437	0.408079	0.423628	0.375415	0.436972	0.41042	0.384808	0.407764	0.406441	0.432757	0.423988	0.410041	0.411607	0.396246	0.39117
244	0.414309	0.421875	0.39505	0.428858	0.426292	0.43507	0.40816	0.424178	0.376661	0.437215	0.411203	0.387896	0.407902	0.407623	0.43351	0.423212	0.40958	0.411439	0.397873	0.391298
245	0.417067	0.419099	0.394546	0.429143	0.428606	0.435113	0.407646	0.424518	0.380497	0.437243	0.415999	0.385852	0.410046	0.410182	0.434701	0.423495	0.410114	0.413112	0.40044	0.391675
246	0.417943	0.421737	0.39469	0.428375	0.431921	0.43605	0.409991	0.42368	0.381519	0.438735	0.417418	0.386247	0.411466	0.409972	0.433832	0.425987	0.410976	0.414014	0.40168	0.392109
247	0.417607	0.421784	0.390637	0.427615	0.431083	0.437357	0.411105	0.424336	0.38397	0.437762	0.416915	0.385117	0.4184	0.41	0.430195	0.428257	0.412031	0.41145	0.402917	0.391625
248	0.418252	0.421844	0.392627	0.429257	0.430912	0.437099	0.414363	0.42522	0.384828	0.434017	0.417274	0.388333	0.419583	0.409042	0.433938	0.43222	0.41105	0.414696	0.403744	0.392652
249	0.420837	0.420217	0.39577	0.42988	0.432314	0.432916	0.415113	0.42568	0.385726	0.432064	0.416309	0.387349	0.421852	0.408765	0.432346	0.432226	0.414022	0.419071	0.405696	0.392583
250	0.421728	0.421105	0.398123	0.43362	0.434155	0.43376	0.416813	0.427907	0.387557	0.433625	0.417388	0.385336	0.425827	0.409988	0.435014	0.432802	0.408509	0.42242	0.405977	0.392742
251	0.421149	0.421004	0.397553	0.43597	0.433897	0.438056	0.417752	0.428743	0.390324	0.437297	0.417425	0.384714	0.428365	0.409653	0.4347	0.435761	0.411057	0.423636	0.40741	0.39152
252	0.423443	0.422477	0.400832	0.433141	0.43527	0.438469	0.417664	0.429317	0.389976	0.441418	0.417678	0.387548	0.427897	0.410832	0.435059	0.440246	0.411781	0.425693	0.407899	0.392528
253	0.424389	0.423147	0.40317	0.43252	0.434944	0.439671	0.417006	0.431603	0.390503	0.439327	0.418506	0.386637	0.431678	0.409988	0.436903	0.438079	0.412475	0.427722	0.409567	0.392357
254	0.425428	0.423726	0.403943	0.431191	0.436741	0.4389	0.419617	0.431562	0.391226	0.440444	0.419122	0.386769	0.432623	0.412018	0.434963	0.440352	0.412427	0.429084	0.409562	0.391996
255	0.42725	0.422908	0.403744	0.430505	0.437899	0.440886	0.421415	0.433422	0.392051	0.438205	0.420334	0.386651	0.432932	0.412592	0.436976	0.439468	0.411747	0.42925	0.409927	0.391622
256	0.427784	0.422766	0.405189	0.430247	0.435708	0.440239	0.420806	0.436509	0.392609	0.438739	0.422724	0.384602	0.432883	0.411999	0.434811	0.438258	0.412426	0.430089	0.409447	0.392613
257	0.425452	0.424307	0.406201	0.430084	0.434859	0.442323	0.422933	0.436086	0.392979	0.438205	0.422229	0.385336	0.433018	0.411569	0.436482	0.439016	0.417223	0.431329	0.411189	0.39241
258	0.431032	0.425109	0.40964	0.427361	0.434306	0.441642	0.424044	0.436508	0.392922	0.438479	0.42247	0.385873	0.433465	0.411951	0.436891	0.439213	0.418146	0.432224	0.411957	0.392014
259	0.431967	0.425114	0.411145	0.429001	0.435183	0.441499	0.423064	0.437823	0.392318	0.438761	0.42355	0.385761	0.432468	0.410636	0.436947	0.438681	0.417523	0.432165	0.412511	0.392216
260	0.432077	0.423383	0.412078	0.427931	0.435254	0.439633	0.426483	0.440076	0.393043	0.438486	0.422796	0.382778	0.432829	0.412915	0.437325	0.440556	0.419261	0.43199	0.41267	0.392221
261	0.432553	0.423269	0.412991	0.431228	0.434925	0.440543	0.428009	0.441299	0.395111	0.438855	0.425292	0.381346	0.433034	0.413235	0.435859	0.438922	0.41708	0.431353	0.415444	0.392657
262	0.43383	0.424355	0.41404	0.430202	0.436004	0.440438	0.425495	0.441059	0.395386	0.437453	0.426657	0.379105	0.434223	0.416142	0.43503	0.437631	0.416475	0.431942	0.417199	0.393526
263	0.434638	0.426423	0.415053	0.431652	0.436748	0.436646	0.423402	0.439794	0.396609	0.438055	0.427856	0.379347	0.434599	0.416129	0.435679	0.438445	0.420392	0.428441	0.417817	0.394146
264	0.435156	0.425269	0.414976	0.429763	0.438116	0.439992	0.427438	0.437536	0.396883	0.438999	0.429366	0.378595	0.433151	0.415322	0.435926	0.438728	0.422101	0.432587	0.418526	0.394283
265	0.435938	0.426563	0.416178	0.431274	0.43825	0.44071	0.426926	0.440405	0.399527	0.43764	0.431143	0.377651	0.433531	0.415776	0.43512	0.439345	0.423409	0.432339	0.419119	0.396079
266	0.435456	0.425985	0.415989	0.432472	0.437839	0.440643	0.427664	0.44067	0.400468	0.43812	0.43239	0.377007	0.432572	0.415256	0.435526	0.438492	0.422775	0.433088	0.419519	0.397915
267	0.43624	0.427088	0.416087	0.433055	0.436588	0.439614	0.429203	0.440004	0.399989	0.439225	0.434616	0.378308	0.433963	0.414945	0.436045	0.434817	0.425682	0.433504	0.420434	0.400803
268	0.43689	0.425411	0.414389	0.431649	0.437469	0.441396	0.42968	0.440296	0.399831	0.442407	0.433852	0.376732	0.433258	0.413776	0.437196	0.437894	0.430348	0.435277	0.421497	0.401379
269	0.436724	0.428059	0.413796	0.42848	0.437952	0.440082	0.428288	0.439238	0.403603	0.441951	0.433279	0.375791	0.433971	0.4141	0.436483	0.439113	0.431894	0.435654	0.423325	0.404436
270	0.4383	0.426214	0.414329	0.427974	0.440973	0.44106	0.427484	0.439072	0.404808	0.442369	0.433346	0.375242	0.434507	0.413148	0.435681	0.43712	0.431314	0.436043	0.42335	0.404731
271	0.437279	0.428395	0.415657	0.429613	0.439876	0.440322	0.425852	0.440624	0.406944	0.438572	0.434984	0.375866	0.434777	0.412788	0.436288	0.438868	0.434453	0.436706	0.424099	0.407372
272	0.437671	0.428982	0.416658	0.430117	0.440108	0.440718	0.428477	0.442228	0.411126	0.442609	0.437069	0.376666	0.434848	0.412867	0.435757	0.439728	0.433369	0.436845	0.42414	0.40692
273	0.438544	0.431116	0.416687	0.432847	0.439421	0.439986	0.429083	0.442152	0.413109	0.443351	0.436577	0.376306	0.43345	0.41383	0.435319	0.438767	0.434111	0.438348	0.426463	0.41058
274	0.439241	0.430441	0.416748	0.432065	0.438775	0.438245	0.429067	0.44044	0.412942	0.440474	0.4376	0.378056	0.432251	0.414477	0.435634	0.438808	0.432344	0.438337	0.427826	0.410975
275	0.438396	0.432654	0.41771	0.434127	0.437743	0.440545	0.42996	0.439488	0.416243	0.441849	0.437942	0.377298	0.434305	0.413402	0.436727	0.436315	0.434613	0.439429	0.428792	0.413348
276	0.436587	0.433763	0.418514	0.430315	0.437843	0.440807	0.430151	0.441176	0.419038	0.438998	0.43753	0.380899	0.431255	0.410498	0.437457	0.436257	0.433357	0.437833	0.43066	0.414688
277	0.436431	0.431855	0.419389	0.432689	0.439264	0.439912	0.431798	0.442565	0.422414	0.439795	0.437031	0.380826	0.433979	0.41103	0.437843	0.437915	0.434408	0.436535	0.432388	0.414862
278	0.439008	0.430532	0.418101	0.434971	0.436633	0.43983	0.427396	0.442195	0.423276	0.439066	0.437784	0.379986	0.434245	0.410365	0.43706	0.438431	0.435134	0.437741	0.432406	0.41581
279	0.438564	0.430673	0.419052	0.436144	0.437824	0.442179	0.429012	0.441983	0.424392	0.441967	0.436607	0.376701	0.435438	0.409946	0.436801	0.438739	0.435296	0.438147	0.433318	0.415669
280	0.437845	0.431736	0.422933	0.435407	0.436268	0.44012	0.425966	0.438647	0.425101	0.438394	0.436234	0.376221	0.435398	0.410811	0.436545	0.439374	0.436022	0.439905	0.433946	0.415915
281	0.43759	0.431804	0.423445	0.43269	0.434682	0.440162	0.424562	0.439993	0.426291	0.441483	0.437877	0.37686	0.434943	0.410951	0.436656	0.43918	0.436345	0.439136	0.433897	0.415332
282	0.437475	0.432008	0.424242	0.435481	0.434792	0.442304	0.426092	0.439883	0.426634	0.440889	0.437589	0.376766	0.434043	0.410073	0.435213	0.43767	0.434133	0.439418	0.434216	0.415383
283	0.438485	0.432802	0.424392	0.434433	0.437525	0.441567	0.421576	0.43442	0.424609	0.439522	0.438232	0.378562	0.43599	0.409989	0.43193	0.438483	0.436415	0.440279	0.432289	0.415835
284	0.438157	0.432556	0.426191	0.435172	0.435427	0.439033	0.422018	0.439625	0.427089	0.440391	0.435497	0.378175	0.435953	0.410538	0.437371	0.439408	0.43518	0.439361	0.434123	0.416628
285	0.438346	0.433049	0.425613	0.431885	0.433001	0.439429	0.421518	0.439802	0.42647	0.440342	0.438762	0.378152	0.437004	0.412391	0.437325	0.438669	0.435721	0.438368	0.432556	0.415496
286	0.436485	0.434826	0.42917	0.432978	0.434669	0.44085	0.422365	0.439782	0.426879	0.441981	0.437484	0.376146	0.436554	0.41435	0.437936	0.440426	0.434437	0.436251	0.433677	0.416315
287	0.437052	0.434718	0.431482	0.432791	0.436971	0.441087	0.423224	0.439176	0.426642	0.439257	0.436555	0.380634	0.434403	0.415465	0.43607	0.43715	0.435773	0.435347	0.434659	0.416765
288	0.440259	0.435837	0.433989	0.433461	0.435559	0.441416	0.425225	0.440405	0.424338	0.440681	0.437536	0.382293	0.43351	0.416172	0.435035	0.439877	0.436108	0.439198	0.431026	0.417968
289	0.439495	0.435426	0.429869	0.431567	0.43593	0.439422	0.422299	0.439791	0.42493	0.438039	0.438642	0.385131	0.430077	0.415561	0.437987	0.439953	0.436679	0.440188	0.433573	0.417977
290	0.437276	0.435997	0.431549	0.433043	0.433849	0.44007	0.421237	0.435854	0.427028	0.441615	0.438504	0.384667	0.432191	0.416684	0.435638	0.438232	0.436007	0.439331	0.431979	0.418957
291	0.437897	0.436578	0.430847	0.43148	0.434561	0.440585	0.418715	0.437395	0.426569	0.441725	0.438727	0.385314	0.432101	0.415165	0.435534	0.439646	0.436437	0.440656	0.434047	0.419725
292	0.436946	0.437223	0.431845	0.432196	0.435448	0.441607	0.422546	0.441679	0.427254	0.441864	0.437875	0.385195	0.432128	0.419173	0.438059	0.435403	0.435729	0.440991	0.435226	0.422133
293	0.437711	0.436281	0.430728	0.435305	0.438024	0.441038	0.423385	0.438319	0.426552	0.440618	0.438894	0.385439	0.431665	0.418135	0.434427	0.438902	0.435305	0.43996	0.434747	0.420705
294	0.436801	0.43731	0.431244	0.43456	0.438109	0.441622	0.424056	0.438114	0.427433	0.44084	0.436557	0.385372	0.432543	0.41752	0.43436	0.438957	0.43545	0.43865	0.436444	0.418475
295	0.437789	0.438019	0.433271	0.435372	0.438461	0.440211	0.424444	0.439526	0.427726	0.442618	0.436987	0.390342	0.432561	0.415195	0.43748	0.439379	0.435691	0.438269	0.434767	0.419447
296	0.437325	0.43751	0.433267	0.434297	0.438719	0.439426	0.422835	0.440163	0.42751	0.43818	0.438613	0.394428	0.433029	0.415416	0.435579	0.440192	0.435544	0.439987	0.436924	0.420452
297	0.436987	0.439713	0.434879	0.435306	0.4345	0.441932	0.424351	0.438809	0.427942	0.440289	0.437637	0.39365	0.432497	0.413651	0.43489	0.439882	0.435716	0.438881	0.437306	0.42134
298	0.434435	0.438674	0.434922	0.432678	0.433941	0.44217	0.423215	0.439882	0.428013	0.439041	0.438369	0.391693	0.434378	0.414019	0.434666	0.438179	0.436203	0.439846	0.436079	0.423426
299	0.433187	0.438918	0.438303	0.432258	0.433243	0.440925	0.426094	0.435291	0.427852	0.440618	0.436649	0.389199	0.433725	0.414477	0.434507	0.437987	0.437159	0.4399	0.436835	0.423526
300	0.438553	0.434697	0.435605	0.431723	0.436169	0.440986	0.423372	0.436338	0.427722	0.438982	0.438036	0.387848	0.4346	0.415643	0.43551	0.439379	0.43625	0.437996	0.439583	0.425321
301	0.438951	0.439703	0.433801	0.429227	0.432407	0.441349	0.424406	0.439163	0.428884	0.43943	0.438343	0.389742	0.435381	0.414328	0.435112	0.438135	0.43652	0.433943	0.438081	0.429187
302	0.437277	0.437896	0.431806	0.429223	0.435328	0.441962	0.422553	0.436409	0.429314	0.439074	0.437226	0.385464	0.435873	0.41548	0.435843	0.439698	0.436087	0.43853	0.438789	0.430838
303	0.437698	0.43241	0.433394	0.424672	0.4371	0.439074	0.424288	0.43729	0.431952	0.437674	0.438505	0.39022	0.437912	0.415028	0.436067	0.441467	0.43684	0.438298	0.437591	0.432455
304	0.436267	0.435683	0.432901	0.429087	0.435093	0.440981	0.422788	0.437707	0.432233	0.440103	0.438039	0.390383	0.437481	0.413044	0.43394	0.439873	0.437799	0.437903	0.43831	0.430564
305	0.436073	0.437202	0.433408	0.426031	0.435113	0.441067	0.423263	0.439704	0.429076	0.442544	0.438751	0.390544	0.437853	0.414654	0.434814	0.439094	0.437226	0.439133	0.437851	0.429579
306	0.437296	0.437827	0.433735	0.427646	0.435548	0.439293	0.41956	0.439291	0.433463	0.441217	0.436928	0.38973	0.437279	0.414332	0.435598	0.439255	0.435878	0.439051	0.436615	0.430398
307	0.437525	0.437765	0.433424	0.428491	0.435793	0.439903	0.421334	0.439552	0.43487	0.441738	0.438412	0.391051	0.43696	0.413306	0.43435	0.438542	0.434335	0.437669	0.437753	0.431527
308	0.438119	0.438745	0.4313	0.428685	0.433117	0.439599	0.422055	0.439674	0.435041	0.438453	0.437603	0.392857	0.436485	0.412498	0.435304	0.439341	0.435228	0.440474	0.436651	0.428809
309	0.438325	0.437072	0.433061	0.428289	0.436969	0.439803	0.422688	0.436736	0.435531	0.44071	0.437852	0.388833	0.438065	0.410927	0.435644	0.436093	0.435903	0.439631	0.438355	0.426266
310	0.438682	0.436196	0.433653	0.428191	0.437624	0.441033	0.423362	0.438028	0.436925	0.44029	0.436736	0.388051	0.437438	0.410581	0.434215	0.44035	0.437885	0.436939	0.436937	0.429629
311	0.439081	0.43673	0.435436	0.426787	0.436458	0.441624	0.421974	0.439827	0.43722	0.440974	0.435399	0.389316	0.439494	0.410523	0.434025	0.438458	0.436067	0.439763	0.439332	0.428606
312	0.440169	0.434826	0.436601	0.42588	0.436708	0.440825	0.422514	0.440716	0.433363	0.437869	0.43959	0.389087	0.438701	0.410312	0.434859	0.439114	0.437854	0.439089	0.438708	0.428904
313	0.439651	0.436786	0.43326	0.430532	0.437129	0.439457	0.421771	0.439677	0.434976	0.439258	0.437446	0.385024	0.438392	0.412547	0.431702	0.439727	0.434349	0.437454	0.438268	0.430168
314	0.433979	0.43685	0.433234	0.429058	0.438438	0.439226	0.423645	0.439229	0.435827	0.441254	0.440023	0.385316	0.435563	0.411393	0.435206	0.439183	0.435539	0.439642	0.437399	0.429685
315	0.438451	0.437327	0.434272	0.42687	0.438297	0.439343	0.421986	0.438583	0.434074	0.441966	0.437818	0.380653	0.436382	0.411628	0.437288	0.438621	0.437782	0.43865	0.435973	0.429427
316	0.435998	0.438004	0.436356	0.426476	0.43671	0.44018	0.419947	0.439694	0.435603	0.441655	0.438243	0.383627	0.434394	0.4113	0.436045	0.440999	0.437304	0.440376	0.436966	0.430698
317	0.436691	0.436391	0.431473	0.425046	0.434704	0.44021	0.421943	0.437553	0.436938	0.439407	0.437852	0.382562	0.434469	0.411758	0.435782	0.441453	0.43662	0.439593	0.436736	0.430631
318	0.441121	0.437567	0.43272	0.425636	0.436603	0.439226	0.421776	0.440775	0.43717	0.441283	0.438493	0.380881	0.436105	0.412451	0.435615	0.438888	0.436529	0.441192	0.439177	0.430276
319	0.440404	0.437636	0.43117	0.423829	0.436416	0.439395	0.41807	0.440471	0.435404	0.43977	0.437803	0.382046	0.43365	0.412782	0.436285	0.438897	0.437722	0.441253	0.4392	0.427772
320	0.438725	0.436875	0.433351	0.425923	0.43722	0.436305	0.417308	0.439993	0.437272	0.440955	0.438331	0.381129	0.435694	0.413661	0.43887	0.439784	0.438901	0.440333	0.438445	0.421312
321	0.435476	0.436543	0.434989	0.427137	0.437753	0.438197	0.414251	0.438785	0.437267	0.440437	0.438207	0.383482	0.435459	0.414713	0.438201	0.438961	0.438675	0.440142	0.437171	0.419649
322	0.438514	0.436283	0.433009	0.427806	0.438072	0.439548	0.417635	0.438449	0.434348	0.440716	0.436722	0.384002	0.434906	0.412772	0.440186	0.439797	0.438298	0.440495	0.435819	0.420718
323	0.438159	0.437	0.435558	0.42543	0.439272	0.436426	0.417242	0.437779	0.434381	0.441572	0.437291	0.383458	0.43898	0.41379	0.439534	0.43948	0.438858	0.439324	0.437592	0.420687
324	0.436643	0.436715	0.436081	0.424391	0.438913	0.438894	0.415565	0.436799	0.436496	0.440643	0.436625	0.383498	0.438142	0.41371	0.436946	0.436945	0.438189	0.437848	0.438133	0.424951
325	0.438156	0.436359	0.43636	0.424903	0.435803	0.439092	0.416065	0.43791	0.438216	0.443755	0.437384	0.384446	0.437108	0.414519	0.438152	0.437082	0.438013	0.437543	0.436287	0.422891
326	0.439585	0.436213	0.43829	0.426416	0.437852	0.438177	0.416305	0.438276	0.438535	0.441834	0.438902	0.384774	0.438532	0.413764	0.438165	0.438867	0.436444	0.438875	0.437004	0.422426
327	0.442413	0.437248	0.436469	0.429131	0.437317	0.437317	0.415346	0.439756	0.436791	0.442526	0.438121	0.389961	0.436881	0.414213	0.437878	0.439144	0.437312	0.438629	0.435966	0.422128
328	0.439117	0.43646	0.436088	0.431619	0.434653	0.4378	0.416529	0.437005	0.437656	0.442768	0.438158	0.391372	0.436011	0.413266	0.437678	0.439558	0.436379	0.438686	0.436163	0.424367
329	0.437951	0.438126	0.433905	0.431631	0.437339	0.439024	0.41714	0.439464	0.43581	0.440465	0.436757	0.39385	0.439515	0.41351	0.437743	0.439547	0.435672	0.439055	0.436744	0.426488
330	0.441236	0.437023	0.436878	0.430318	0.437719	0.438741	0.417565	0.438055	0.437195	0.439279	0.436597	0.392433	0.437376	0.415672	0.438639	0.440214	0.435024	0.437082	0.437059	0.426505
331	0.435902	0.438213	0.435742	0.434178	0.435098	0.440152	0.418289	0.439533	0.436973	0.441856	0.437193	0.392342	0.43913	0.415405	0.436328	0.438766	0.436199	0.440436	0.437847	0.425509
332	0.43817	0.436336	0.435138	0.434231	0.435151	0.440848	0.41735	0.439381	0.437562	0.440922	0.438142	0.389607	0.43736	0.416569	0.438253	0.440183	0.436275	0.436597	0.438919	0.427442
333	0.439103	0.435619	0.435366	0.43007	0.434876	0.439646	0.418361	0.438326	0.438137	0.440388	0.436871	0.389551	0.438092	0.420328	0.436769	0.438599	0.435582	0.439426	0.437405	0.424902
334	0.437617	0.43588	0.436326	0.431033	0.43581	0.438709	0.420037	0.440046	0.43838	0.440976	0.436757	0.390877	0.437246	0.419045	0.436413	0.439911	0.436008	0.439885	0.438837	0.423816
335	0.436957	0.436649	0.432363	0.433056	0.436791	0.438618	0.420746	0.437387	0.438921	0.44127	0.438838	0.387693	0.434067	0.417149	0.435773	0.435822	0.43706	0.437218	0.439389	0.423944
336	0.435871	0.433209	0.432646	0.434111	0.435347	0.43732	0.422365	0.438951	0.438491	0.443442	0.437922	0.388816	0.4372	0.415754	0.436443	0.437239	0.436864	0.438968	0.438334	0.425151
337	0.438039	0.433558	0.436341	0.431941	0.43557	0.438623	0.419553	0.43926	0.437462	0.439492	0.437467	0.383576	0.437947	0.414791	0.435797	0.439135	0.436539	0.439518	0.438167	0.42397
338	0.436631	0.435779	0.432188	0.431379	0.435907	0.438586	0.421766	0.439702	0.437007	0.441477	0.438588	0.387403	0.437104	0.415211	0.436665	0.43959	0.436221	0.438522	0.439014	0.423896
339	0.437741	0.438015	0.433691	0.434548	0.436182	0.43758	0.422905	0.44058	0.434688	0.440302	0.437527	0.387234	0.437089	0.416355	0.43725	0.440526	0.434403	0.439164	0.438883	0.425399
340	0.437418	0.436202	0.433083	0.431884	0.435761	0.438467	0.419875	0.439658	0.436284	0.440048	0.437876	0.388808	0.435563	0.416034	0.432886	0.439461	0.435195	0.439296	0.43701	0.424469
341	0.433904	0.437022	0.437366	0.432769	0.435844	0.439556	0.423234	0.440197	0.436603	0.438658	0.437438	0.388708	0.435798	0.418925	0.43474	0.439631	0.436272	0.437431	0.43785	0.423452
342	0.437805	0.437257	0.435381	0.429597	0.437464	0.439851	0.424134	0.442821	0.435051	0.440826	0.43661	0.388658	0.437051	0.419936	0.434593	0.43811	0.436628	0.43747	0.435851	0.422724
343	0.437724	0.436657	0.434973	0.428848	0.439715	0.437447	0.427315	0.442305	0.437728	0.438416	0.437116	0.386382	0.435906	0.417945	0.435367	0.439972	0.43506	0.437539	0.439045	0.422173
344	0.434457	0.437211	0.437873	0.427235	0.437578	0.438078	0.428533	0.441125	0.437811	0.442697	0.437751	0.386033	0.437211	0.415098	0.434327	0.43939	0.43616	0.438138	0.438288	0.423503
345	0.437158	0.436673	0.439232	0.426923	0.435586	0.44044	0.4292	0.441456	0.437576	0.439268	0.438489	0.386229	0.43845	0.416625	0.434747	0.439677	0.4355	0.437947	0.438892	0.424381
346	0.437028	0.435736	0.440279	0.431979	0.436864	0.440033	0.428028	0.439475	0.438434	0.441506	0.435776	0.38374	0.437817	0.415012	0.434408	0.439922	0.436286	0.438509	0.441455	0.424216
347	0.436696	0.43734	0.436685	0.432155	0.435241	0.43818	0.425978	0.440099	0.438507	0.441454	0.433355	0.384288	0.435276	0.415615	0.433174	0.438577	0.436875	0.43719	0.440443	0.423098
348	0.436739	0.436556	0.438064	0.432268	0.435568	0.438588	0.42491	0.439893	0.438712	0.442342	0.438204	0.381904	0.437326	0.414645	0.434465	0.439269	0.435257	0.436094	0.438421	0.425884
349	0.438641	0.437209	0.437053	0.432841	0.436229	0.439723	0.42155	0.440628	0.438677	0.441843	0.437924	0.381065	0.436436	0.415459	0.434051	0.43756	0.436114	0.438367	0.439471	0.42641
350	0.437591	0.43619	0.437219	0.432027	0.435876	0.436759	0.421446	0.438544	0.438703	0.440273	0.437358	0.381971	0.436548	0.416825	0.435511	0.436379	0.43379	0.437536	0.435519	0.425631
351	0.437901	0.436895	0.435079	0.431637	0.435991	0.439677	0.418642	0.441279	0.436995	0.441989	0.436755	0.380366	0.435668	0.41693	0.434535	0.438194	0.435189	0.437835	0.437088	0.427356
352	0.438233	0.43663	0.436131	0.4294	0.43542	0.438151	0.418022	0.439907	0.438101	0.443059	0.437983	0.379982	0.430753	0.41629	0.434267	0.438769	0.436767	0.437463	0.437321	0.4305
353	0.439611	0.435885	0.439276	0.427748	0.436548	0.440064	0.416658	0.439742	0.437055	0.441177	0.438086	0.381137	0.435583	0.416623	0.434915	0.439961	0.436552	0.440419	0.435316	0.431014
354	0.437777	0.437488	0.438881	0.428241	0.432969	0.438853	0.418234	0.44091	0.43686	0.438512	0.437908	0.377855	0.434778	0.417003	0.437166	0.438319	0.437055	0.439635	0.437948	0.432248
355	0.43548	0.437537	0.439568	0.431997	0.434274	0.438657	0.417429	0.440366	0.437627	0.43946	0.438838	0.379435	0.434196	0.415238	0.437001	0.437187	0.436225	0.437759	0.4366	0.433853
356	0.438816	0.437558	0.438963	0.431887	0.438924	0.436996	0.418754	0.440814	0.438336	0.43681	0.437431	0.379356	0.43792	0.411908	0.436541	0.436337	0.438105	0.439254	0.436241	0.433466
357	0.43734	0.437803	0.438978	0.431919	0.438935	0.4402	0.417178	0.438307	0.436292	0.441918	0.436584	0.377774	0.436767	0.412799	0.436728	0.43846	0.435902	0.438035	0.437803	0.433497
358	0.436704	0.436823	0.439443	0.428445	0.439327	0.43948	0.416169	0.44037	0.435253	0.439004	0.438158	0.377935	0.436171	0.414764	0.435352	0.440714	0.434807	0.436897	0.437982	0.432367
359	0.438625	0.435579	0.440546	0.427975	0.438859	0.438049	0.417007	0.438259	0.432641	0.440789	0.438431	0.377574	0.438832	0.411927	0.43586	0.438412	0.436438	0.438223	0.439034	0.434186
360	0.439182	0.435672	0.438948	0.430382	0.437062	0.438742	0.41796	0.439435	0.436083	0.439865	0.43811	0.374823	0.438994	0.414142	0.432716	0.43919	0.435103	0.438229	0.438358	0.438711
361	0.439658	0.436652	0.440552	0.431965	0.435122	0.438722	0.418424	0.439869	0.435759	0.443039	0.437246	0.375516	0.439572	0.415792	0.435787	0.44009	0.437473	0.438029	0.436335	0.437998
362	0.441329	0.435309	0.438704	0.431268	0.429062	0.438928	0.417198	0.436562	0.438522	0.442894	0.43852	0.376985	0.438213	0.417551	0.43538	0.440459	0.437431	0.440222	0.437616	0.43689
363	0.438044	0.436861	0.439246	0.431771	0.432312	0.437348	0.416772	0.43898	0.435811	0.439546	0.4369	0.376865	0.435842	0.4183	0.435818	0.439495	0.437559	0.439563	0.438831	0.436774
364	0.43857	0.435868	0.435379	0.431833	0.436592	0.440459	0.416297	0.439401	0.436495	0.441955	0.435136	0.377264	0.437473	0.415811	0.436597	0.439439	0.43682	0.439222	0.438393	0.435212
365	0.43882	0.434259	0.437306	0.432957	0.437835	0.438923	0.41603	0.438694	0.437377	0.440476	0.437702	0.379586	0.439468	0.416709	0.435692	0.43842	0.436731	0.438994	0.434406	0.43681
366	0.439145	0.436829	0.438564	0.432178	0.436736	0.439068	0.417009	0.438663	0.437948	0.442183	0.436308	0.381742	0.439248	0.41728	0.436481	0.438759	0.437848	0.438233	0.438285	0.437955
367	0.438173	0.437372	0.438704	0.431677	0.435633	0.439406	0.416691	0.440021	0.434433	0.438753	0.436017	0.383296	0.437937	0.416674	0.434561	0.438141	0.435463	0.43682	0.440528	0.439583
368	0.436206	0.436389	0.440244	0.431268	0.436784	0.441023	0.415653	0.439868	0.435777	0.440108	0.436618	0.38494	0.439029	0.415896	0.436708	0.438333	0.436991	0.438599	0.437327	0.439822
369	0.436863	0.435151	0.437553	0.432546	0.435369	0.441143	0.416138	0.440571	0.436048	0.44014	0.437355	0.38457	0.439478	0.417272	0.435973	0.438961	0.436532	0.439712	0.436114	0.439617
370	0.437394	0.436019	0.439453	0.434897	0.434277	0.440966	0.416863	0.44054	0.436064	0.44103	0.437398	0.386683	0.438744	0.417302	0.435463	0.440312	0.434743	0.439677	0.439296	0.438054
371	0.437938	0.433912	0.438332	0.433802	0.433635	0.440952	0.416732	0.440711	0.435742	0.44162	0.437256	0.389117	0.437479	0.416931	0.436132	0.440195	0.4365	0.439178	0.439186	0.438762
372	0.439893	0.435634	0.439536	0.434059	0.437019	0.438203	0.415456	0.438005	0.436511	0.440689	0.436475	0.389276	0.439109	0.423834	0.434638	0.441105	0.437269	0.440222	0.439313	0.439176
373	0.43916	0.436285	0.439276	0.433607	0.435588	0.440043	0.41467	0.43974	0.435673	0.438628	0.437227	0.387877	0.438122	0.42427	0.434303	0.439739	0.438469	0.440486	0.440062	0.438822
374	0.439854	0.436257	0.438216	0.433452	0.436509	0.439561	0.414297	0.440189	0.4374	0.438529	0.436337	0.388194	0.43604	0.425196	0.436974	0.43961	0.438845	0.438763	0.437054	0.436875
375	0.439194	0.436733	0.439166	0.43157	0.436787	0.438303	0.413139	0.436273	0.436448	0.441432	0.435884	0.38903	0.438019	0.425305	0.436425	0.440208	0.438697	0.438195	0.437973	0.441646
376	0.43792	0.437383	0.438639	0.433572	0.435411	0.438403	0.412199	0.439219	0.436087	0.441451	0.43529	0.387825	0.440334	0.424114	0.435992	0.441307	0.438255	0.43758	0.439458	0.44133
377	0.4381	0.437142	0.437732	0.433531	0.435747	0.435338	0.412959	0.438736	0.436976	0.439677	0.435757	0.387402	0.438706	0.427293	0.435613	0.440655	0.435587	0.435599	0.438086	0.439013
378	0.437602	0.437652	0.439509	0.434743	0.435731	0.439413	0.414692	0.439431	0.437077	0.440209	0.436843	0.387648	0.437717	0.428452	0.436322	0.439432	0.43661	0.437742	0.440093	0.44016
379	0.435758	0.434809	0.439035	0.434753	0.436366	0.441555	0.413908	0.439581	0.43716	0.437463	0.436965	0.386971	0.438271	0.431908	0.436914	0.438798	0.436556	0.43827	0.436852	0.43842
380	0.438114	0.436991	0.437965	0.431688	0.435899	0.440075	0.412398	0.437152	0.435961	0.438862	0.43826	0.382015	0.438279	0.436489	0.434849	0.438961	0.437647	0.440115	0.43759	0.438022
381	0.438062	0.436669	0.43739	0.433339	0.434872	0.440128	0.416524	0.43628	0.435949	0.438705	0.436421	0.382344	0.436789	0.437445	0.433853	0.439786	0.436135	0.439712	0.438207	0.438964
382	0.436264	0.436313	0.438516	0.431589	0.434684	0.438781	0.418413	0.440527	0.433631	0.437753	0.436856	0.382335	0.438203	0.434951	0.435883	0.440187	0.436493	0.439085	0.439613	0.440793
383	0.4369	0.437145	0.438343	0.428066	0.435092	0.438389	0.418157	0.437045	0.435495	0.438014	0.436626	0.381548	0.439013	0.432383	0.437511	0.437575	0.43599	0.439169	0.441076	0.442251
384	0.43734	0.436744	0.437729	0.431372	0.431427	0.441114	0.419649	0.440712	0.434151	0.438624	0.436513	0.380279	0.438272	0.432262	0.435957	0.438696	0.436338	0.43936	0.435592	0.439842
385	0.43857	0.437523	0.438144	0.432775	0.432543	0.44039	0.418209	0.438545	0.436254	0.438634	0.433362	0.379362	0.436084	0.432709	0.436066	0.439517	0.436985	0.436366	0.443103	0.439615
386	0.436167	0.436178	0.437159	0.431933	0.433779	0.439892	0.417437	0.440105	0.438388	0.439149	0.435686	0.38028	0.439009	0.4339	0.437541	0.439587	0.437915	0.438822	0.440423	0.43969
387	0.43884	0.435702	0.437691	0.430608	0.436517	0.440985	0.417465	0.438361	0.436382	0.437775	0.436591	0.380694	0.438011	0.431986	0.4359	0.44013	0.438301	0.43827	0.441869	0.440697
388	0.437728	0.436908	0.437507	0.432325	0.434115	0.439167	0.419027	0.437837	0.437368	0.437081	0.437311	0.382847	0.439214	0.430942	0.436045	0.437798	0.436826	0.438745	0.440286	0.443853
389	0.437668	0.437449	0.436826	0.4328	0.433361	0.440575	0.419986	0.439785	0.437449	0.43837	0.437194	0.380109	0.438784	0.43288	0.43656	0.43945	0.4362	0.435239	0.437138	0.437721
390	0.438226	0.43662	0.437685	0.432957	0.435015	0.43987	0.420366	0.436681	0.438653	0.43904	0.437023	0.37913	0.437329	0.433084	0.435511	0.440778	0.437016	0.43772	0.44041	0.439395
391	0.439343	0.437803	0.437562	0.432746	0.435981	0.43864	0.421914	0.438299	0.435239	0.438873	0.437407	0.380296	0.436032	0.433288	0.43614	0.439706	0.436442	0.439786	0.441491	0.440293
392	0.440294	0.43758	0.43917	0.432396	0.437224	0.438814	0.422711	0.438405	0.437916	0.440272	0.437007	0.377768	0.435039	0.432578	0.435661	0.440322	0.434461	0.437183	0.438604	0.442113
393	0.438678	0.436523	0.439077	0.433395	0.436538	0.439568	0.424482	0.43843	0.438342	0.437661	0.436622	0.379867	0.436178	0.431469	0.437332	0.439838	0.435275	0.436942	0.440917	0.437097
394	0.435121	0.435025	0.438162	0.428625	0.435528	0.440251	0.428373	0.436302	0.436021	0.438842	0.437208	0.380905	0.43627	0.43066	0.435946	0.439352	0.436541	0.437418	0.43878	0.438838
395	0.4389	0.435853	0.438881	0.432098	0.436965	0.439357	0.426904	0.438038	0.435807	0.438674	0.435355	0.379091	0.437981	0.430844	0.435823	0.440167	0.43722	0.437685	0.439302	0.436749
396	0.437364	0.436737	0.435431	0.43356	0.437222	0.438752	0.42883	0.440555	0.433943	0.438459	0.437762	0.375241	0.437713	0.432162	0.435408	0.439003	0.436367	0.436076	0.437828	0.43858
397	0.439594	0.43683	0.437314	0.431609	0.437502	0.43973	0.428534	0.439702	0.436472	0.439793	0.434365	0.377578	0.436575	0.430539	0.437192	0.438279	0.43543	0.439576	0.439576	0.440107
398	0.437135	0.435712	0.438289	0.432921	0.435697	0.441168	0.431113	0.441045	0.437065	0.439972	0.436442	0.378135	0.435665	0.433326	0.43962	0.439242	0.436172	0.438952	0.440312	0.439717
399	0.437803	0.43615	0.437769	0.434407	0.435781	0.440794	0.43245	0.440611	0.439302	0.440827	0.436286	0.377882	0.436361	0.43375	0.437461	0.437939	0.43603	0.438716	0.436207	0.441973
400	0.441178	0.437599	0.439625	0.432819	0.436708	0.442117	0.429834	0.438917	0.435049	0.440157	0.437669	0.375663	0.43629	0.434961	0.435685	0.43883	0.435963	0.437994	0.438465	0.439402

## Sheet: B_black
cycle #	average selected fp
1	812.263	809.492	810.412	811.208	810.584	811.901	811.255	810.595	811.087	810.176	810.707	810.984	810.799	812.419	810.731	810.064	810.007	810.102	811.885	810.985
2	610.996	610.803	609.921	610.773	609.745	609.951	610.823	610.397	610.4	611.526	610.546	610.452	610.818	610.156	611.45	611.397	610.516	610.169	610.542	609.403
3	611.04	612.061	611.977	611.689	611.549	611.409	610.678	610.734	610.94	611.748	611.75	612.374	610.997	610.507	613.947	612.298	612.364	610.554	611.663	611.36
4	636.808	610.476	616.456	612.068	635.8	609.593	609.879	610.076	610.383	609.992	609.807	638.299	636.735	612.021	614.545	614.336	615.361	610.345	612.332	610.971
5	628.988	633.601	644.225	639.622	626.071	632.252	632.815	632.14	634.096	632.58	635.064	627.293	627.599	639.488	640.56	637.631	646.166	634.18	640.991	632.894
6	622.13	622.953	639.638	635.882	617.431	622.234	622.576	621.152	624.211	623.335	629.905	619.967	621.709	629.725	633.537	638.041	645.149	623.668	640.383	627.234
7	640.848	619.381	657.854	633.242	632.025	637.78	635.66	613.597	616.922	636.308	645.922	637.775	641.595	645.145	650.403	667.691	668.104	615.44	665.26	641.054
8	630.897	638.52	653.792	661.411	620.005	622.141	622.258	625.118	644.935	623.745	639.257	624.928	634.278	634.418	641.891	669.378	667.564	630.106	663.902	638.495
9	650.999	651.348	670.156	677.413	629.457	634.538	630.353	633.357	657.973	633.764	655.311	638.661	654.371	645.727	657.027	687.86	689.394	640.678	680.699	662.305
10	661.24	667.719	680.811	696.815	635.083	640.056	633.058	635.889	672.925	642.802	666.418	647.589	667.344	652.416	670.283	698.553	712.471	642.917	710.753	676.219
11	668.047	680.492	685.431	700.886	638.691	643.686	632.357	634.682	680.091	650.585	675.04	653.959	685.336	663.961	677.625	707.34	727.301	640.859	742.149	688.608
12	675.417	689.564	687.552	708.576	643.275	654.627	631.205	632.807	692.17	664.012	676.795	656.379	696.792	677.784	690.961	715.642	747.299	641.055	756.895	704.525
13	677.189	693.95	692.961	714.434	643.451	658.889	627.553	628.962	697.669	672.959	682.894	657.807	709.426	681.591	705.374	721.792	762.581	639.11	766.374	709.156
14	680.218	697.631	692.804	717.912	645.612	654.838	620.692	622.058	708.061	677.686	683.068	661.603	712.923	688.025	719.633	723.829	774.311	637.681	787.604	713.596
15	683.43	703.456	687.253	719.42	652.617	660.636	617.94	618.721	719.473	689.999	683.574	658.048	741.264	694.917	728.429	721.593	801.493	634.088	820.662	740.848
16	713.388	734.424	713.387	750.461	676.499	685.532	635.595	634.585	748.35	727.542	707.032	682.389	741.628	739.703	766.554	746.709	785.427	656.483	810.859	730.965
17	705.94	729.758	701.887	738.467	673.093	676.093	623.853	623.291	741.938	731.639	694.624	671.582	756.161	735.667	764.752	736.159	799.971	651.896	827.454	745.22
18	718.139	752.508	712.927	752.807	689.251	699.571	614.554	639.496	764.478	756.451	707.679	686.474	769.773	775.103	791.4	751.606	806.063	667.606	831.275	727.674
19	720.449	766.857	717.83	759.369	679.285	687.232	625.703	631.925	772.746	772.021	711.328	693.197	777.532	797.665	814.815	760.706	783.43	661.939	835.166	737.045
20	722.967	768.257	720.486	760.869	690.362	696.469	633.074	646.002	777.971	801.089	709.289	679.405	778.938	808.26	820.269	768.935	791.914	674.752	807.866	738.868
21	720.895	766.887	718.728	759.033	682.198	682.092	616.323	639.241	778.024	800.583	710.87	666.881	778.041	812.78	820.831	773.626	795.831	671.738	809.391	740.724
22	718.31	765.923	718.795	756.717	687.658	687.895	623.197	651.354	772.801	800.564	708.193	675.462	773.198	815.996	822.159	773.061	798.514	684.919	808.084	738.516
23	711.384	769.017	717.572	756.634	694.444	689.258	625.505	661.381	769.444	798.604	702.451	679.847	768.135	814.512	822.144	783.792	798.134	691.839	804.226	740.839
24	704.899	770.342	725.072	754.572	695.534	688.06	627.248	668.757	760.008	794.654	697.224	682.735	762.188	806.541	824.677	789.248	825.177	692.923	832.261	738.185
25	699.769	801.681	732.654	752.44	722.851	685.808	630.06	676.903	793.379	821.631	691.421	708.637	789.247	829.947	863.738	819.429	824.005	695.481	818.288	763.168
26	719.619	808.362	770.547	779.15	713.816	711.57	632.551	718.804	778.04	813.042	711.275	701.479	772.028	814.146	863.385	822.518	848.945	728.702	835.501	754.592
27	707.065	832.391	778.052	767.07	706.14	703.14	658.409	716.588	797.454	836.293	698.285	693.939	787.7	835.186	891.143	848.918	842.198	727.006	815.953	769.724
28	719.877	844.467	803.855	783.481	730.964	719.489	660.918	739.04	785.734	850.911	712.601	711.561	792.417	853.714	916.848	871.537	867.397	742.157	828.957	753.723
29	728.835	844.53	825.165	791.113	744.799	705.527	691.409	736.511	801.552	857.043	715.611	720.303	772.797	862.276	926.157	887.315	871.991	731.814	837.316	764.546
30	731.844	875.511	842.06	795.868	752.321	717.575	711.668	749.254	810.638	841.245	718.76	702.669	778.989	850.68	903.504	886.715	861.626	746.838	814.432	767.973
31	732.45	845.849	860.431	794.649	747.427	725.113	718.192	758.61	819.059	845.903	716.659	707.637	782.284	859.438	912.507	906.67	874.293	750.883	822.017	767.429
32	736.899	850.485	873.095	796.044	767.265	726.65	731.219	757.267	817.012	847.834	711.247	709.667	781.699	882.36	914.978	925.083	887.626	753.784	832.884	764.831
33	734.746	895.967	875.52	792.098	779.634	726.492	735.211	754.655	815.4	849.307	707.691	710.522	783.729	898.388	955.303	972.464	930.77	752.656	870.779	759.952
34	735.939	901.753	907.916	786.687	789.782	724.891	737.557	750.496	819.055	886.826	706.67	708.123	788.297	933.352	941.148	959.824	919.991	756.675	859.612	757.188
35	734.432	952.026	897.066	810.007	826.845	722.631	735.277	743.79	851.433	876.982	707.365	704.049	820.901	946.425	960.614	986.764	957.954	758.743	886.571	785.744
36	763.255	943.556	925.578	795.315	820.267	747.395	744.215	767.052	842.975	894.562	732.802	730.274	820.364	973.401	935.65	996.471	950.165	787.201	872.39	777.046
37	753.801	975.87	944.172	812.308	847.884	736.321	792.337	751.483	862.498	902.608	726.025	723.716	844.738	991.205	949.171	997.429	974.829	777.951	885.183	799.063
38	770.594	1005.25	954.195	824.86	846.796	753.485	786.06	766.44	886.257	903.551	743.891	740.633	860.293	1005.67	951.807	992.945	984.188	795.198	897.117	811.512
39	784.101	1013.37	965.078	836.672	873.797	741.521	809.509	747.961	898.507	903.912	763.779	732.069	872.02	998.717	955.297	986.106	999.696	798.116	897.661	822.358
40	788.35	1012.56	965.419	811.225	903.065	756.717	829.857	760.329	878.787	904.449	772.645	744.536	862.363	998.94	956.632	952.143	1009.01	785.039	894.62	813.116
41	787.028	1003.45	981.393	825.824	882.222	766.111	835.395	761.414	889.82	905.062	773.315	767.358	879.078	993.063	964.616	993.163	1012.29	788.663	889.021	823.839
42	782.473	1045.39	988.885	826.416	901.677	770.972	845.425	761.863	895.023	901.631	780.114	797.811	897.188	980.884	1003.69	973.722	1071.12	789.2	879.899	836.498
43	776.588	1027.09	1031.97	823.658	959.115	770.31	845.247	765.592	945.903	933.305	781.452	820.625	949.672	1017.97	990.836	959.361	1059.9	786.842	912.405	874.798
44	776.12	1048.79	1035.07	857.361	953.181	771.603	843.522	769.813	934.382	917.893	778.385	823.764	941.798	1008.5	1030.34	983.075	1088.55	783.363	898.376	867.927
45	799.711	1060.06	1071.05	841.629	986.049	774.973	842.682	772.735	963.998	945.619	809.767	861.041	967.417	1030.01	1046.85	991.765	1106.52	778.691	916.789	858.884
46	799.321	1064.79	1088.7	858.911	972.485	807.948	871.396	812.175	973.039	965.395	804.878	853.667	942.36	1060.51	1069.73	992.757	1111.41	808.93	898.846	882.455
47	813.966	1059.66	1091.5	865.487	993.535	793.315	854.711	809.717	951.184	967.111	828.977	881.647	953.02	1063.68	1097.7	990.262	1108.54	796.317	912.149	897.181
48	825.086	1054.81	1088.75	843.604	1003.65	814.976	870.217	837.362	960.338	977.791	848.374	889.79	958.644	1072.53	1099.05	983.064	1100.76	818.694	916.596	908.106
49	832.244	1079.76	1082.75	849.118	1000.4	821.708	876.998	854.319	964.006	976.325	865.112	875.341	956.942	1087.57	1127.61	949.542	1118.89	831.102	892.997	920.057
50	814.079	1063.9	1072.53	824.573	995.239	825.995	881.342	867.561	967.204	974.03	852.484	889.195	953.539	1087.19	1115.59	994.589	1099.41	840.683	902.975	923.608
51	821.796	1060.9	1108.36	826.86	1011.94	804.829	855.184	848.305	980.116	977.15	865.984	875.722	949.057	1145.15	1150.85	974.177	1122.95	823.448	953.106	920.893
52	824.301	1095.51	1086.73	868.055	996.295	810.504	859.575	859.145	1033.16	1029.53	874.392	925.686	942.279	1132.15	1121.14	997.994	1095.83	833.401	946.267	922.64
53	825.823	1115.94	1108.41	850.735	980.775	809.198	859	859.175	1016.74	1010.28	919.763	915.744	975.21	1167.74	1135.64	971.395	1108.05	834.63	970.947	957.73
54	863.632	1131.36	1113.92	840.169	1005.89	808.312	890.517	855.067	1049.81	1043.75	918.179	910.708	968.055	1192.21	1138.03	983.718	1113.16	842.37	959.27	949.843
55	852.626	1131.27	1117.92	862.049	981.364	843.447	877.68	891.747	1080.78	1057.2	941.309	954.078	1005.5	1197.46	1138.65	991.556	1109.27	880.152	978.848	974.586
56	869.71	1137.78	1114.28	841.933	997.829	830.831	897.749	877.431	1095.63	1074.93	926.38	944.534	1015.99	1199.13	1131.31	992.653	1102.73	870.202	993.88	997.767
57	850.801	1133.85	1108.22	854.219	1005.07	858.157	880.033	904.745	1099.5	1074.24	938.863	967.481	1027.36	1229.33	1123.3	996.686	1096.28	892.211	995.531	1002.18
58	864.874	1134.68	1125.41	863.523	1005.23	843.976	894.513	923.523	1101.26	1071.2	952.259	976.518	1027.7	1214.54	1112.82	1015.72	1083.41	901.135	993.512	999.216
59	866.788	1193.54	1115.99	869.954	973.817	850.185	901.908	931.154	1127.85	1063.17	956.2	984.024	1045.23	1249.85	1150.78	1009.95	1121.75	910.594	1022.09	991.917
60	843.154	1214.8	1162.18	871.726	1021.58	856.129	902.468	939.174	1119.7	1100.22	953.644	964.454	1047.28	1214.28	1122.71	1002.35	1093.76	914.302	1006.9	981.33
61	844.845	1187.08	1132.78	876.463	1010.12	830.686	899.105	943.479	1152.04	1077.59	948.036	970.386	1095.79	1236.58	1143.86	1035.79	1114.96	912.801	1001.37	970.05
62	885.299	1218.18	1166.92	871.426	998.574	835.33	896.258	948.958	1120.15	1094.01	956.2	1042.59	1087.25	1244.49	1154.23	1052.26	1124.01	905.621	1031.7	1000.53
63	871.446	1248.16	1175.08	909.229	1026.46	836.483	888.913	940.411	1138.56	1104.43	1007.58	1023.68	1115.82	1248.16	1157.91	1033.27	1124.39	900.289	1058.91	982.044
64	860.398	1248.68	1177.18	895.207	1038.02	869.433	918.688	980.788	1141.24	1101.92	990.096	1052.05	1146.52	1248.97	1153.89	1046.24	1117.61	897.529	1070.8	999.991
65	882.346	1245.56	1220.64	918.347	1011.05	862.838	900.566	964.016	1137.3	1095.73	1012.89	1031.98	1168.57	1282.93	1185.93	1049.03	1136.44	928.264	1081.85	1006.12
66	867.334	1242.78	1186.73	904.647	1017.24	884.678	917.215	980.518	1133.74	1086.42	1032.47	1048.73	1171.72	1271.99	1167.5	1073.29	1118.58	913.109	1081.53	1008.08
67	879.313	1294.36	1254.61	927.785	1017.2	865.547	925.371	992.318	1125.02	1106.69	1033.25	1060.55	1207.92	1320.51	1153.96	1064.88	1108.03	942.629	1076.68	1008.31
68	887.628	1329.9	1243.8	939.337	1044.03	884.172	926.012	995.883	1113.66	1088.27	1048.87	1069.72	1189.07	1292.26	1183.37	1056.7	1138.42	951.348	1069.45	1006.13
69	891.17	1346.93	1304.14	911.423	1032.85	891.033	930.663	996.318	1155.15	1122.22	1058.03	1069.66	1222.98	1327.22	1201.67	1088.68	1120.68	963.62	1109.34	1001.49
70	902.412	1339.36	1332.31	919.639	1018.15	895.294	927.058	989.846	1141.23	1102.09	1054.84	1101.03	1188.13	1336.36	1207.97	1064.26	1146.87	942.94	1088.24	1003.55
71	914.9	1335.28	1362.8	970.667	1052.37	899.105	925.078	986.624	1169.68	1123.96	1103.33	1087.49	1202.8	1365.22	1206.5	1087.32	1154.83	949.894	1112.66	1041.69
72	915.18	1373.23	1420.99	964.953	1028.74	896.272	921.981	980.514	1188.93	1133.83	1080.41	1124.52	1212.4	1393.19	1201.65	1101.49	1156.33	996.873	1123.2	1027.57
73	954.787	1391.17	1420.83	1006.65	1047.49	889.846	953.126	1011.75	1197.17	1140.06	1099.58	1098.75	1210.01	1413.36	1230.38	1110.88	1151.63	989.205	1130.55	1061.98
74	941.734	1373.27	1440.99	993.574	1051	926.792	938.376	1001.44	1209.79	1164.1	1107.62	1113.34	1201.08	1445.93	1218.38	1114.68	1151.27	1020.61	1125.43	1083.06
75	965.868	1418.72	1475.04	1026.83	1053.21	910.435	962.519	1026.06	1246.9	1124.58	1112.11	1121.8	1220.9	1424.85	1197.44	1117.9	1195.22	1003.83	1147.29	1093.43
76	982.358	1447.68	1444.16	1053.65	1048.83	934.721	976.278	1037.67	1235.51	1172.53	1109.71	1125.62	1200.4	1464.46	1235.81	1110.06	1175.95	1030.26	1127.84	1091.99
77	986.734	1482.53	1470.35	1073.97	1041.19	943.472	981.871	1042.42	1283.57	1163.81	1103.37	1121.68	1188.33	1472.74	1264.54	1161.65	1208.98	1039.18	1110.44	1110.15
78	986.27	1485.19	1477.89	1109.62	1032.25	948.657	985.636	1044.66	1270.73	1192.88	1127.28	1111.12	1225.24	1520.07	1277.35	1147.03	1221.05	1051.72	1142.23	1107.38
79	981.627	1519.79	1522.37	1138.52	1069.57	946.257	980.979	1039.83	1313.87	1207.43	1110.35	1101.9	1243.76	1497.17	1280.4	1173.17	1229	1074.38	1117.8	1153.8
80	976.335	1540.77	1494.94	1132.14	1044.9	944.325	978.65	1029.06	1331.42	1209.25	1155.22	1143.8	1262.68	1515.93	1283.25	1184.25	1234.41	1072.6	1135.13	1132.94
81	972.605	1548.05	1502.96	1179.04	1063.8	941.346	973.175	1062.96	1333.11	1201.72	1128.93	1135.48	1266.5	1489.49	1314.93	1190.53	1235.68	1070	1148.3	1155.51
82	1001.7	1568.38	1497.87	1161.97	1073.82	933.063	1009.93	1042.5	1359.29	1190.64	1158.88	1170.35	1266.07	1524.93	1304.8	1187.55	1245.29	1109.95	1144.47	1166.87
83	994.452	1571.23	1517.7	1181.78	1076.59	964.527	994.753	1068.82	1368.95	1179.2	1175.39	1207.07	1306.74	1542.05	1362.47	1217.67	1289.5	1083.76	1142.1	1165.04
84	1021.44	1563.71	1518.41	1191.94	1076.13	950.007	1014.51	1078.06	1366.55	1167.13	1180.93	1220.68	1292.63	1541.08	1336.82	1195.05	1294.2	1102.74	1136.55	1158.82
85	1040.45	1592.42	1510.91	1193.49	1077.62	970.11	1026.59	1078.63	1327.16	1210.11	1215.46	1225.27	1329.26	1537.52	1376.48	1175.93	1338.56	1114.43	1129.55	1177.39
86	1053.08	1557.32	1502.58	1222.64	1097.63	981.087	1029.38	1071.9	1358.8	1181.68	1174.29	1269.25	1305.65	1572.21	1387.6	1205.31	1385.22	1125.24	1169.7	1160.82
87	1054.69	1563.87	1530.94	1183.43	1090.57	985.372	1048.78	1063.62	1365.7	1209.76	1224.79	1280.44	1331.53	1598.53	1444.51	1218.02	1389.51	1131.9	1148.3	1147.07
88	1056.55	1566.66	1545.71	1234.68	1126.99	983.305	1051.22	1080.07	1372.09	1234.76	1207.2	1331.45	1334.35	1569.91	1449.28	1220.1	1454.29	1132.49	1173.15	1175.6
89	1055.09	1587.59	1547.08	1218.68	1105.27	978.219	1043.57	1059.14	1377.6	1249.97	1231.88	1309.5	1338.01	1617.63	1478.39	1211.54	1443.81	1139.18	1190.59	1159.63
90	1092.65	1587.74	1581.23	1250.27	1137.06	979.516	1087.94	1042.95	1418.01	1285.43	1247.01	1332.52	1373.26	1652.25	1506.23	1202.65	1459.97	1193.24	1202.48	1192.51
91	1077.27	1585.88	1588.98	1270.13	1151.44	967.582	1075.92	1070.75	1428.77	1315.68	1252.65	1341.99	1387.73	1677.14	1538.63	1223.81	1506.64	1215.35	1209.1	1209.27
92	1104.46	1633.68	1582.47	1270.93	1157.71	1000.17	1106.15	1084.04	1411.97	1322.94	1246.65	1338.92	1395.39	1736.01	1554.62	1201.88	1531.16	1207.3	1243.86	1229.41
93	1120.5	1646.01	1578.78	1267.25	1162.31	980.381	1122.88	1093.43	1482.4	1370.15	1268.38	1369.07	1360.47	1762.12	1556.38	1180.1	1541.87	1240.67	1239.05	1271.14
94	1135.44	1637.6	1608.56	1287.87	1158.41	996.247	1137.28	1098.16	1491.03	1374.19	1216.54	1376.06	1383.28	1755.01	1583.51	1213.63	1556.06	1256.71	1291.2	1290.15
95	1158.73	1592.29	1617.1	1233.8	1205.56	1009.16	1132.86	1110.23	1519.05	1402.86	1268.18	1377.88	1388.27	1755.36	1558.28	1226.48	1598.66	1324.07	1259.55	1270.97
96	1197.94	1620.09	1612.87	1279.71	1183.33	1017.93	1124.85	1112.19	1547.15	1422.33	1251.84	1345.31	1384.54	1774.09	1568.26	1235.29	1614.08	1341.18	1297.23	1317.27
97	1189.45	1631.47	1644.45	1249.02	1203.15	1026.54	1146.15	1106.18	1590.16	1419.31	1276.11	1386.99	1410.67	1776.34	1561.34	1240.54	1585.89	1389.86	1309.58	1339.61
98	1233.12	1647.27	1647.15	1274.47	1207.97	1030.79	1129.13	1160.72	1608.12	1446.61	1285.21	1404.85	1388.46	1825.74	1583.01	1234.06	1623.41	1386.41	1311.09	1346.56
99	1232.11	1685.3	1631.43	1281.5	1206.93	1034.9	1160.29	1147.09	1619.92	1463.52	1287.6	1432.22	1400.83	1849.77	1584.47	1274.39	1635.04	1436.19	1361.51	1357.62
100	1264.45	1715.39	1664.53	1279.44	1200.36	1096.29	1134.21	1183.71	1660.62	1427.6	1277.7	1473.82	1374.17	1834.56	1573.68	1258.78	1626.56	1456.69	1372.85	1352.37
101	1294.33	1718.48	1672.46	1274.89	1188.27	1086.01	1151.35	1207.63	1654.9	1452.92	1307.56	1453.28	1400.88	1778.83	1606.36	1267.32	1615.73	1494.94	1388.59	1373.4
102	1319.3	1737.07	1672.77	1296.53	1184.22	1118.17	1156.73	1216.53	1643.8	1469.74	1315.59	1492.95	1411.33	1826.49	1569.71	1307.9	1642.29	1470.03	1361.05	1361.45
103	1347.82	1764.82	1698.64	1303.71	1172.68	1141.97	1153.75	1222.94	1686.72	1464.66	1281.71	1547.14	1412.32	1839.54	1583.18	1326.89	1646.04	1481.98	1387.06	1407.54
104	1324.19	1773.52	1715.79	1280.84	1217.9	1155.66	1157.86	1245.56	1709.59	1493.79	1309.99	1576.16	1407.23	1892.75	1586.48	1331.05	1601.7	1446.92	1397.04	1435.12
105	1302.01	1844.44	1741.59	1308.95	1200.85	1163.59	1150.25	1231.18	1735.81	1474.22	1315.41	1592.91	1433.21	1863.85	1622.73	1330.97	1637.34	1474.35	1395.18	1448.46
106	1340.41	1852.14	1748.74	1328.8	1232.45	1193.86	1194.86	1282.93	1796.74	1485.19	1317.81	1576.98	1443.77	1893.4	1621.52	1357.12	1647.8	1489.49	1418.63	1443.3
107	1353.27	1867.9	1781.58	1334.06	1250.2	1177.29	1175.69	1260.53	1801.77	1492.83	1311.91	1637.35	1444.47	1941.06	1616.73	1338.09	1641.78	1485.19	1401.11	1442.83
108	1353.17	1859.83	1802.52	1331.14	1271.14	1158.33	1202.29	1295.21	1776.54	1518.22	1300.1	1665.62	1405.14	1945.69	1656.95	1324.35	1678.91	1477.78	1420.33	1474.04
109	1344.21	1887.72	1856.54	1340.05	1318.22	1189.23	1172.79	1320.17	1819.98	1541.81	1320.26	1629.52	1425.97	1934.91	1670.39	1363.74	1644.04	1506.62	1467.68	1492.17
110	1333.83	1910.44	1896.7	1370.12	1312.08	1201.66	1186.57	1337.93	1812.63	1538.2	1299.43	1660.98	1430.49	1908.34	1673.95	1385.7	1653.66	1481.92	1435.67	1462.33
111	1357.57	1971.13	1911.53	1357	1304.88	1203.32	1199.68	1374.43	1801.6	1531.56	1333.75	1665.44	1435.75	1932.81	1698.92	1390.84	1685.13	1495.73	1478.87	1505.98
112	1359.14	1990.92	1965.9	1396.69	1371.31	1195.78	1235.25	1413.49	1772.12	1560.08	1314.69	1656.85	1463.1	1933.95	1702.8	1395.92	1686.86	1527.92	1510.48	1523.24
113	1333.28	2018.39	1981.17	1426.92	1406.55	1186.66	1223.29	1428.8	1788.72	1562.41	1350.86	1692.18	1474.29	1956.54	1687.45	1387.06	1681.27	1549.73	1539.2	1526.8
114	1357.57	2050.51	1975.04	1436.42	1437.58	1175.75	1215.29	1403.7	1771.73	1554.89	1359.68	1696.94	1442.39	1960.09	1671.62	1420.37	1660.86	1554.96	1561.82	1559.34
115	1371.28	2072.78	1989.77	1431.83	1452.6	1192.97	1263.74	1439.89	1766.45	1568.03	1371.39	1691.7	1478.49	1941.37	1694.32	1427.89	1684.38	1550.4	1571.55	1566.59
116	1367.84	2116.46	1985.01	1465.53	1481.47	1185.08	1244.86	1448.02	1821.66	1574.12	1415.3	1673.89	1492.83	1917.55	1699.33	1398.99	1687.92	1593.09	1558.94	1580.27
117	1354.56	2115.92	1961.5	1441.9	1454.32	1213.53	1269.57	1487.95	1824.09	1573.94	1462.42	1681.7	1499.12	1942.61	1658.54	1429.02	1674.37	1606.99	1591.67	1544.01
118	1351.35	2120.47	1993.81	1453.4	1465.99	1230.97	1284.5	1465.62	1830.34	1598.23	1478.76	1676.74	1502.78	1939.01	1686.96	1438.46	1689.65	1584.77	1614.22	1579.51
119	1384.91	2141.83	1992.65	1476.21	1490.47	1203.73	1290.65	1479.82	1857.46	1567.19	1518.27	1658.52	1534.33	1963.88	1711.7	1433.66	1685.74	1626.12	1615.57	1600.16
120	1363.03	2147.54	1978.93	1430.99	1440.85	1220.92	1324.1	1445.74	1833.38	1571.35	1543.25	1688.59	1533.98	1964.12	1721.46	1427.1	1668.64	1639.54	1680.04	1648.3
121	1410.87	2121.38	1996.05	1465.81	1460.9	1263.56	1311.72	1483.51	1817.63	1573.45	1548.03	1687.07	1507.88	1937.49	1757.36	1457.69	1649.13	1639.66	1704.46	1622.83
122	1445.01	2160.88	1984.41	1469	1476.19	1259.58	1295.75	1497.88	1835.59	1593.34	1550.55	1686.62	1547	1919.61	1762.92	1468.14	1668.58	1664.72	1705.91	1652.73
123	1469.49	2163.7	1967.46	1513.07	1533.61	1278.08	1333.72	1499.13	1845.52	1594.17	1582.48	1705.33	1558.04	1942.51	1768.09	1466.87	1674.78	1643.61	1731.62	1653.1
124	1474.18	2155.28	1998.06	1489.34	1565.08	1262.3	1348.98	1487.85	1855.93	1600.23	1602.09	1708.22	1568.05	1940.12	1761.44	1423.27	1626.82	1657.26	1744.52	1687.16
125	1519.23	2179.83	2000.43	1518.63	1567.54	1299.5	1351.17	1513.91	1866.86	1628.63	1612.09	1695.19	1564.09	1961.54	1780.45	1451.69	1655.25	1713.11	1767.39	1711.06
126	1546.28	2215.52	1983.93	1529.27	1529.27	1318.73	1344.43	1487.11	1875.59	1646.82	1668.23	1685.56	1610.91	1966.01	1784.88	1462.83	1658.19	1731.28	1855.62	1713.13
127	1535.53	2176.32	1999.91	1552.38	1581.83	1327.05	1332.11	1502.41	1862.32	1656.44	1666.03	1711.22	1642.94	1947.57	1861.22	1485.12	1657.34	1740.55	1868.8	1768.12
128	1595.74	2210.75	2003.4	1562.31	1611.91	1327.89	1351.01	1529.98	1945.8	1616.52	1693.23	1721.55	1610.33	1928.4	1889.67	1527.1	1702.8	1718.04	1876.13	1796.3
129	1609.91	2209.5	1993.52	1558.28	1603.34	1317.27	1358.61	1543.79	1940.02	1668.35	1743.75	1745.67	1660.54	1957.73	1891.94	1543.76	1669.91	1753.11	1857.4	1783.62
130	1621.27	2231.04	2034.08	1548.47	1666.31	1363.55	1328.65	1540.99	1967.4	1688.05	1769.21	1749.3	1683.69	1973.05	1914.83	1536.35	1675.05	1783.49	1863.08	1798.75
131	1660.64	2251.4	2038.75	1578.07	1702.65	1342.7	1367.41	1528.54	1999.58	1744.42	1795.49	1753.37	1707.29	2008.05	1917.13	1591.77	1719.27	1777.98	1912.79	1851.35
132	1660.37	2266.41	2046.89	1582.51	1706.41	1391.58	1387.4	1575.19	2012.28	1750.15	1850.04	1730.85	1763.79	2007.37	1920.04	1616.19	1743.99	1796.29	1876.32	1852.01
133	1676.92	2306.67	2088.36	1581.19	1727.39	1409.62	1383.8	1588.35	2013	1769.77	1855.44	1772.58	1779.97	1998.47	1957.19	1630.53	1747.78	1783.46	1885.72	1902.42
134	1715.65	2318.8	2081.6	1597.56	1783.06	1423	1385.15	1563.1	2064.36	1730.23	1869.01	1776.68	1789.42	2029.89	2001.33	1681.62	1746.61	1764.65	1878.94	1922.18
135	1714.96	2365.92	2140.8	1605.3	1791.3	1420.4	1418.05	1600.04	2113.52	1779.33	1908.59	1764.63	1775.19	2047.77	1984.75	1660.71	1789.28	1782.46	1896.03	1929.47
136	1704.58	2366.52	2155.07	1599.08	1844.3	1410.89	1444.49	1626.18	2159.12	1805.6	1916.99	1796.82	1796.17	2035.44	2014.45	1704.09	1801.04	1808.49	1893.47	1974.61
137	1683.23	2362.84	2158.8	1630.51	1854.82	1433.15	1450.65	1621.77	2109.52	1871.54	1943.12	1793.99	1794.63	2055.18	2010.57	1761.27	1826.16	1817.14	1872.48	1990.37
138	1718.3	2419.93	2191.28	1637.53	1848.76	1437.52	1427.32	1623.15	2108.58	1834.37	1940.13	1775.27	1835.69	2021.97	2020.24	1786.95	1851.05	1775.15	1906.55	2005.55
139	1723.15	2431.28	2189.17	1626.68	1824.13	1403.37	1459.53	1656.45	2166.13	1841.46	1922.5	1812.89	1841.66	2017.55	2066.41	1780.65	1855.39	1808.5	1910.7	2079.06
140	1716.85	2485.21	2175.1	1577.36	1833.02	1429.11	1478.41	1676.26	2174.22	1880.32	1894.52	1820.04	1832.05	2058.93	2075.53	1768.89	1844.7	1794.52	1891.1	2081.8
141	1740.42	2505.96	2210.46	1602.57	1825	1438.61	1520.66	1634.59	2162.67	1880.6	1926.61	1827.93	1785.64	2069.4	2098.7	1809.35	1891.9	1827.8	1912.52	2107.55
142	1741.23	2535.92	2210.91	1606.66	1865.71	1433	1504.19	1669.12	2181.59	1871	1924.84	1810.32	1818.65	2054.6	2078.65	1826.48	1894.54	1780.01	1901.14	2064.01
143	1743.83	2562.13	2226.19	1592.23	1867.93	1433.6	1516.07	1675.54	2178.14	1853	1908.63	1827.69	1830.69	2071.6	2076.82	1869.13	1880.18	1815.64	1886.33	2067.13
144	1783.96	2557.36	2226.41	1626.08	1856.95	1456.69	1487.64	1665.53	2151.89	1880.24	1886.2	1829.26	1877.65	2028.52	2151.54	1843.91	1860.82	1818.71	1918.2	2117.48
145	1786.49	2583.29	2201.63	1636.21	1875.21	1466.91	1520.53	1700.89	2188.47	1890.23	1896.07	1867.82	1849.84	2088.8	2174.71	1852.81	1869.91	1772.09	1916.01	2126.23
146	1804.98	2569.74	2242.92	1626.76	1878.4	1467.85	1558.39	1711.04	2195.79	1889.87	1957	1885.64	1862.29	2054.24	2179.56	1904.75	1928.28	1766.74	1897.27	2122.72
147	1806.19	2590.54	2238.15	1582.84	1868.69	1479.26	1569.99	1698.37	2241.17	1871.65	1927.37	1880.71	1900.96	2069.69	2216.45	1906.61	1889.08	1766.8	1915.47	2149.54
148	1818.14	2543.45	2210.37	1602.9	1862.44	1436.28	1571.13	1683.32	2257.74	1892.73	1953.07	1905.74	1908.62	2098.15	2214.47	1901.56	1911.82	1796.22	1910.04	2169.13
149	1834.36	2616.51	2235.97	1609.02	1892.45	1444.29	1609.01	1694.62	2240.92	1944.83	2013.5	1908.28	1908.41	2094.39	2194.05	1875.64	1927.74	1872.06	1888.63	2165.65
150	1896.79	2574.02	2219.92	1650.41	1908.91	1494.89	1627.75	1691.21	2286.86	1913.52	1985.31	1909.09	1893.53	2085.1	2227.37	1888.53	1960.21	1861.55	1931.03	2195.42
151	1928.45	2584.1	2203.79	1618.17	1968.54	1481.11	1603.01	1674.67	2295.39	1927.84	2008.95	1958.51	1930.18	2057.76	2225.51	1879.88	1966.65	1840.68	1933.32	2202.41
152	1927.46	2608.67	2240.77	1628.85	1949.01	1503.72	1652.59	1705.93	2268.23	1922.97	2092.94	1970.41	1946.17	2108.04	2259.98	1857.76	1956.27	1863.72	1919.41	2268.65
153	1973.92	2589.35	2239.05	1621.71	2015.18	1478.5	1669.01	1716.56	2290.26	1948.6	2127.69	1956.82	1973.92	2118.57	2253.9	1885.31	2029.08	1826.64	1944.53	2265.54
154	1984.63	2593.2	2266.43	1636.11	2005.74	1531.89	1665.55	1708.58	2274.74	1953.22	2140.36	1976.49	1982.55	2180.09	2234.53	1888	2047.8	1861.08	1950.45	2239.4
155	1977.55	2624.37	2263.69	1641.22	2016.84	1562.98	1706.21	1738.06	2323.97	1934.49	2177.13	1984.63	1998.31	2136.35	2271.99	1874.54	2078.66	1791.62	1940.53	2290.68
156	2026.12	2610.23	2241.63	1626.96	2044.81	1572.96	1715.88	1741.12	2317.94	1965.75	2183.23	1964.84	1991.12	2144.93	2268.78	1848.3	2045.94	1841.03	1982.07	2297.12
157	2048.62	2625.99	2282.4	1608.59	2066.71	1580.63	1704.52	1739.98	2300.74	1962.88	2186.2	2033.46	2039.24	2216.43	2252.4	1860.82	2060.05	1841.88	1980.13	2273.69
158	2038.73	2599.72	2286.62	1633.58	2055.87	1613.57	1682.25	1771.44	2317.68	1952.19	2271.68	2065.28	2056.21	2239.43	2274.36	1853.34	2140.92	1801.67	1979.77	2284.6
159	2062.62	2601.21	2258.7	1635.65	2143.22	1627.5	1696.03	1783.62	2311.99	1967.82	2277.26	2116.69	2084.9	2227.15	2253.03	1886.46	2166.46	1828.73	2000.12	2269.85
160	2053.24	2624.98	2279.17	1593.8	2180.85	1593.31	1693.01	1782.55	2324.89	1962.8	2322.17	2098.76	2093.95	2257.14	2296.28	1895.99	2166.48	1807.49	2001.14	2243.75
161	2030.12	2622.45	2266.39	1622.63	2201.54	1642.87	1688.97	1766.25	2363.23	1948.38	2342.58	2104.78	2094.45	2254.67	2301.94	1882.01	2209.02	1824.64	1978.66	2279.46
162	2064.88	2640.03	2311.52	1637.27	2238.41	1666.51	1722.77	1788.84	2358.58	1987.46	2306.95	2155.13	2139.87	2240.51	2293.49	1899.39	2189.36	1834.49	2015.45	2275.98
163	2083.54	2622.39	2321.73	1629.18	2244.49	1663.85	1745.18	1796.23	2391.03	1995.62	2379.18	2169.13	2165.56	2273.03	2315.32	1891.42	2176.84	1842.27	2044.81	2314.35
164	2110.34	2635.7	2305.72	1669.32	2266.75	1699.56	1733.05	1846.34	2408.29	1979.04	2400.73	2169.38	2149.82	2289	2326.55	1876.51	2208.92	1813.68	2060.51	2308.94
165	2085.32	2647.11	2321.65	1635.97	2234.37	1677.27	1769.51	1873.35	2402.25	2014.77	2452.89	2217.2	2168.36	2329.78	2362.23	1914.08	2226.43	1808.47	2090.37	2280.58
166	2090.46	2644.32	2312.6	1646.96	2246.9	1697.62	1785.79	1868.41	2438.02	2010.51	2445.37	2219.66	2194.93	2319.89	2402.61	1925.74	2270.95	1801.65	2089.97	2329.12
167	2188.4	2644.09	2321.95	1698.83	2286.82	1743.54	1789.86	1893.06	2456.85	2004.49	2463.99	2205.59	2159.77	2304.02	2396.46	1923.04	2290.72	1843.35	2132.71	2345.62
168	2205.46	2620.44	2345.55	1646.33	2295.82	1755.08	1843.47	1888.59	2498.01	2050.32	2400.08	2266.3	2183.05	2354.59	2438.02	1951.41	2282.81	1785.88	2150.82	2331.97
169	2216.63	2631.9	2338.77	1664.49	2316.24	1753.03	1851.57	1881.54	2503.05	2047.95	2417.26	2302.15	2180.23	2373.79	2445.64	1960.46	2336.35	1800.34	2128.05	2371.5
170	2244.22	2596.2	2365.57	1722.07	2265.32	1739.35	1842.81	1932.7	2536.95	2079.48	2458.61	2347.8	2215.75	2431.13	2416.56	1935.27	2333.17	1835.77	2145.69	2369.41
171	2224.12	2618.27	2352.86	1704.06	2300.63	1772.36	1822.03	1930.06	2565.43	2036.73	2455.51	2347.83	2216.74	2439.51	2458.13	1970.04	2347.88	1795.16	2167.38	2463.86
172	2190.2	2645.41	2327.95	1726.68	2348.94	1790.72	1850.8	1955.64	2562.76	2037.71	2423.55	2342.32	2244.02	2490.51	2468.1	1986.82	2379.22	1779.62	2173	2471.75
173	2268.01	2663.11	2361.03	1743.96	2347.12	1785.81	1872.79	1975.96	2591.98	2097.63	2469.61	2400.22	2217.13	2528.18	2500.32	1982.13	2364.45	1805.53	2212.94	2443.05
174	2284.31	2662.43	2362.9	1746.36	2337.91	1806.06	1948	1975.4	2599.44	2055.12	2463.16	2403.93	2268.07	2516.65	2495.08	2011.36	2422.51	1840.09	2232.57	2465.89
175	2299.47	2636.8	2393.46	1793.16	2291.24	1803.15	1961.16	1967.27	2617.58	2110.75	2455.66	2472.61	2336.63	2536.85	2522.29	1989.3	2443.56	1866.92	2249.96	2496.47
176	2327.05	2643.73	2399.81	1799.91	2340.11	1788.84	1952.25	2023.66	2643.45	2085.54	2500.49	2464.31	2350.56	2531.24	2468.06	1973.29	2447.09	1851.93	2300.58	2469.92
177	2305.39	2664.33	2438.02	1854.22	2328.53	1827.65	1997.3	2057.87	2628.55	2049.95	2535.17	2516.7	2384.74	2566.55	2504.94	2043.9	2479.82	1816.69	2286.65	2504.85
178	2369.3	2612.63	2390.9	1896.47	2368.57	1840.35	2012.05	2052.7	2645.96	2132.53	2507.85	2548.54	2341.3	2575.97	2562.89	2056.47	2516.46	1849.76	2355.12	2492.01
179	2424.04	2650.76	2397.77	1913.13	2356.51	1841.11	2021.45	2093.9	2632.86	2097.7	2546.71	2536.44	2382.02	2556.81	2579.41	2064.81	2470.01	1861.91	2366.27	2526.63
180	2493	2614.85	2463.41	1949.05	2341.41	1821.96	2064.5	2113.19	2647.01	2121.83	2543.5	2512.85	2436.66	2521.9	2618.86	2015.32	2499.19	1878.08	2373.7	2570.98
181	2500.34	2633.18	2461.66	1945.54	2384.54	1846.13	2060.48	2163.3	2657.53	2119.99	2602.9	2579.99	2439.17	2585.83	2625.57	2022.37	2490.92	1862.45	2412.24	2556.4
182	2515.97	2627.68	2436.42	1936.28	2415.69	1846.39	2093.72	2161.33	2651.96	2138.4	2597.63	2580.9	2414.47	2585.41	2620.01	1997.07	2557.34	1859.88	2398.13	2582.26
183	2537.84	2594.1	2492.88	1974.7	2416.69	1916.83	2047.96	2145.33	2604.92	2143.54	2571.3	2518.96	2462.94	2588.84	2578.55	2028.35	2632.22	1880.12	2454.45	2564.06
184	2518.61	2626.44	2478.17	1989.7	2443.68	1931.88	2040.7	2175.35	2666.47	2130.78	2616.49	2540.11	2463.57	2563.79	2607.22	2032.8	2632.45	1856.48	2453.59	2592.19
185	2536.79	2627.11	2452.61	1980.89	2450.19	1929.57	2089.34	2175.18	2624.03	2177.87	2607.03	2583.61	2430.6	2589.07	2635.37	2056.54	2638.74	1839.43	2419.32	2580.07
186	2522.03	2648.5	2462.2	2010.82	2535.04	1960.17	2094.93	2147.34	2623.46	2185.71	2636.74	2596.55	2453.35	2573.92	2567.82	2092.5	2618.6	1872.79	2450.09	2560.16
187	2534.03	2644.54	2474.43	2000.05	2578.37	1965.32	2078.86	2204.45	2624.22	2222.47	2668.17	2634.58	2489.62	2589.11	2591.01	2113.57	2636.29	1821.49	2491.38	2600.48
188	2532.9	2654.15	2433.82	1989	2594.6	1979.85	2052.98	2210.23	2657.34	2234.43	2637.3	2620.57	2453.34	2529.9	2566.19	2171.09	2627.85	1826.92	2442.72	2601.62
189	2530.76	2665.86	2473.04	2023.63	2609.65	2016.19	2098.76	2276.53	2650.45	2227.3	2633.28	2620.37	2488.94	2547.22	2593.72	2217.16	2670.49	1823.2	2467.55	2627.66
190	2484.78	2630.03	2456.21	2032.78	2637.11	2023.45	2072.12	2287.59	2670.38	2308.54	2625.2	2597.63	2483.89	2593.39	2649.04	2232.7	2666.51	1808.51	2462.84	2612.54
191	2496.73	2598.94	2503.12	2072.06	2590.15	2025.48	2044.09	2269.5	2643.4	2296.69	2588.18	2665.94	2531.1	2588.19	2537.52	2297.72	2654.75	1816.99	2489.39	2631.94
192	2477.75	2605.23	2491.41	2063.01	2621.23	2059.79	2065.61	2335.3	2637.25	2290.91	2591.73	2633.16	2513.52	2619.52	2562.16	2323.74	2667.56	1797.02	2541.05	2655.89
193	2525.2	2627.67	2492.69	2065.97	2592.91	2075.57	2077.29	2343.09	2603.6	2312.82	2628.53	2597.83	2509.03	2597.25	2562.82	2382.28	2638.3	1814.95	2566.99	2632
194	2529.73	2612.97	2532.76	2122.32	2628.81	2131.22	2119.46	2341.4	2620.76	2322.23	2626.4	2607.34	2566.71	2617.62	2597.16	2420.8	2600.06	1788.64	2579.98	2648.59
195	2508.22	2607.02	2522.78	2142.28	2661.32	2163.11	2124.51	2374.29	2646.8	2385.24	2626.24	2592.23	2559.85	2642.52	2591.56	2428.21	2643.39	1812.26	2555.31	2629.76
196	2529.6	2649.89	2575.59	2122.59	2643.58	2164.79	2118.58	2370.85	2599.56	2382.91	2658.85	2612.76	2605	2649.46	2618.32	2454.03	2633.18	1837.09	2572.3	2645.34
197	2557.11	2639.16	2575.44	2144.1	2648.06	2205.89	2160.25	2434.77	2615.66	2372.48	2650.86	2594.88	2581.02	2657.77	2559.16	2500.24	2650.69	1811.73	2573.3	2662.39
198	2511.56	2652.92	2588.79	2144.54	2614.27	2192.62	2177.28	2444.45	2604.75	2387.22	2665.95	2569.28	2592.79	2643.24	2576.47	2464.82	2644.26	1811.98	2517.67	2647.34
199	2550.02	2631.48	2609.4	2135.71	2649.51	2175.24	2189.46	2424.44	2619.49	2388.27	2643.71	2610.23	2540.21	2648.15	2625.05	2490.54	2652.1	1816.13	2522.05	2656.52
200	2619.49	2624.35	2577.85	2196.84	2638.93	2208.91	2218.09	2464.37	2657.97	2392.42	2642.5	2595.08	2553.92	2626.92	2636.03	2496.5	2671.53	1839.67	2521.03	2647.83
201	2628.67	2589.94	2548.13	2220.25	2600.17	2204.8	2259.62	2490.77	2649.94	2408.77	2613.16	2632.37	2620.89	2669.45	2599.28	2554.9	2644.77	1880.52	2588.45	2653.09
202	2609.24	2611.65	2551.9	2230.25	2630.76	2236.31	2228.52	2447.58	2641.56	2378.78	2631.3	2606.97	2609.96	2638.21	2560.63	2622.74	2661.13	1893.53	2596.52	2660.91
203	2625.75	2638.97	2567.07	2252.22	2615.96	2235.06	2260.58	2492.01	2626.54	2401.27	2653.52	2617.3	2624.21	2579.9	2576.26	2626.62	2658.58	1878.9	2605.54	2642.58
204	2634.84	2588.38	2568.02	2287.73	2636.14	2213.81	2273.98	2473.72	2637.91	2382.4	2605.56	2635.5	2592.7	2618.56	2557.19	2635.43	2669.3	1903.62	2633.9	2603.03
205	2609.4	2627.77	2582.43	2241.21	2628.51	2245.84	2327.05	2527.51	2616.35	2353.13	2614.39	2625.93	2618.57	2609.17	2594.36	2611.59	2652.13	1984.27	2613.2	2619.93
206	2631.24	2662.68	2544.06	2272.38	2636.89	2260.72	2394.99	2575.71	2585.74	2389	2664.07	2586.24	2636.03	2618.64	2638.68	2620.79	2654.52	1923.09	2561.47	2631.99
207	2631.67	2608.07	2582.74	2315.71	2667.94	2249.78	2343.78	2601.24	2614.08	2377.55	2655.6	2654.14	2611.01	2661.63	2629.05	2661.02	2615.99	1954.16	2564.99	2628.5
208	2585.97	2646.16	2591.67	2269.79	2635.58	2287.49	2399.48	2625.89	2610.87	2354.06	2645.85	2558.24	2579.48	2653.05	2626.99	2650.39	2625.85	1947.59	2559.11	2629.43
209	2613.25	2647.13	2570.32	2323.57	2603.55	2295.62	2413.31	2604.78	2638.28	2359.52	2644.98	2635.57	2602.26	2653.9	2602.28	2645.35	2649.09	1898.63	2537.43	2649.1
210	2605.59	2649.84	2584.84	2291.29	2651.86	2356.77	2447.75	2648.23	2634.6	2354.08	2643.12	2617.37	2597.11	2633.58	2618.34	2627.58	2649.9	1905.64	2575.91	2652.49
211	2633.98	2623.39	2599.25	2314.55	2646.35	2357.22	2467.84	2620.06	2638.54	2398.78	2636.85	2595.38	2570.66	2642.93	2616.47	2650.08	2641.04	1908.42	2546.13	2660
212	2623.22	2634.99	2630.96	2310.65	2595.6	2356.47	2541.63	2578.29	2652.73	2382.81	2645.22	2615.66	2596	2626.21	2577.45	2640.31	2664.96	1947.62	2563.65	2637.27
213	2634.05	2655.23	2617	2349.37	2615.6	2383.61	2501.38	2615.84	2629.05	2368.54	2661.92	2642.74	2624.52	2599.46	2606.08	2609.63	2663.63	1938.96	2585.59	2635.81
214	2659.22	2645.67	2579.24	2350.47	2651.19	2389.33	2581.71	2612.4	2652.5	2418.85	2662.17	2592.52	2582.34	2622.71	2600.59	2635.92	2665.46	1908.84	2557.24	2660.07
215	2643.71	2648.35	2625.9	2335.09	2640.15	2426.7	2587.29	2640.98	2636.98	2411.76	2595.84	2619.06	2605.21	2629.64	2576.42	2623.08	2652.3	1930.31	2566.84	2653.75
216	2656.93	2622.05	2617.49	2372.55	2661.2	2455.49	2555.07	2645.06	2638.78	2433.55	2660.94	2609.46	2588.05	2640.96	2627.82	2643.5	2641.84	1920.57	2574.98	2657.18
217	2625.73	2643.54	2640.57	2364.48	2628.78	2436.29	2517.77	2637.07	2576.96	2474.74	2676.02	2616.22	2614.53	2632.53	2630.48	2646.31	2669.16	1909.83	2596.92	2644.01
218	2639.1	2623.01	2644.03	2400	2633.03	2463.34	2558.76	2670.78	2653.42	2476.69	2651.96	2617.81	2644.23	2653.76	2562.9	2652.74	2659.4	1880.87	2588.83	2638.59
219	2579.87	2578.55	2656.09	2390.09	2604.57	2446.2	2558.65	2641.62	2615.76	2547.6	2614.38	2665.71	2631.21	2662.43	2580.01	2603.64	2676.42	1902.1	2553.6	2643.3
220	2593.42	2620.21	2591.15	2318.91	2611.35	2415.89	2594.37	2660.76	2621.53	2569.06	2645.97	2606.54	2639.98	2650.33	2626.77	2608.55	2653.01	1904.82	2581.05	2645.91
221	2635.01	2608.56	2601.88	2377.31	2646.65	2464.04	2592.32	2642.2	2641.54	2553.47	2635.25	2652.34	2609.1	2662.28	2615.85	2652.99	2653.43	1959.98	2583.78	2607.73
222	2634.34	2629.19	2647.99	2378.41	2588.16	2459.47	2623.72	2625.79	2615.74	2606.22	2645.19	2604.23	2630.37	2640.17	2576.58	2647.84	2668.38	1939.17	2619.49	2645.95
223	2654.42	2632.42	2639.12	2361.45	2616.78	2500.01	2632.95	2563.76	2629.01	2605	2639.6	2641.9	2598.38	2661	2542.62	2660.15	2600.19	1958.75	2609.58	2638.82
224	2630	2643.13	2643.58	2375.74	2601.26	2489.98	2625.15	2579.26	2656.19	2615.59	2658.91	2605.1	2558.5	2663.95	2570.03	2643.24	2633.76	2011.83	2622.94	2658.54
225	2625.9	2652.32	2622.85	2358.61	2630.73	2506.03	2642	2639.76	2640.91	2622.15	2656.13	2633.16	2617.26	2649.78	2640.2	2638.84	2592.45	2050.81	2557.05	2657.4
226	2602.71	2632.65	2626.89	2365.6	2660.45	2519.78	2637.81	2631.05	2647.78	2636.78	2644.8	2620.55	2599.97	2654.7	2627.66	2618.17	2616.27	2056.47	2578.57	2627.86
227	2604.2	2589.13	2661.42	2388.02	2657.96	2511.85	2658.21	2640.88	2629.06	2575.68	2662.75	2645.79	2634.67	2645.75	2603.18	2629.01	2661.11	2120.22	2607.23	2661.31
228	2644.07	2646.09	2640.26	2369.05	2664.47	2483.26	2672.05	2627.05	2637.48	2659.52	2628.55	2621.52	2617.84	2651.86	2613.01	2665.21	2648.45	2087.5	2623.46	2647.96
229	2582.91	2555.32	2607.45	2393.38	2627.96	2493.29	2651.79	2627.95	2608.78	2620.6	2649.78	2638.95	2632.39	2588.02	2620.26	2607.74	2666.37	2148.67	2617.78	2610.18
230	2613.59	2610.02	2643.91	2389.13	2661.81	2477.38	2659.97	2600.19	2616.15	2615.49	2628.56	2575.59	2633.45	2600.62	2599.53	2632.67	2622.29	2191.21	2621.38	2634.99
231	2651.89	2600	2640.91	2360.56	2644.73	2553.48	2657.07	2620.73	2649.58	2652.76	2626.22	2596.05	2625.57	2638.65	2615.98	2612.01	2640.68	2202.79	2627.49	2645.72
232	2593.08	2577.68	2614	2400.58	2605.58	2560.75	2646.06	2654.27	2588.97	2629.36	2656.03	2636.21	2580.07	2641.74	2598.13	2643.38	2627.72	2252.81	2570.15	2601.14
233	2637.38	2597.54	2626.6	2395.65	2632.19	2535.4	2597.79	2596.39	2609.02	2622.65	2666.54	2642.74	2600.68	2659.6	2555.32	2630.04	2631.99	2253.43	2586.91	2615.8
234	2624.28	2642.87	2653.38	2425.6	2628.86	2569.96	2613.32	2615.46	2599.23	2612.9	2638.94	2648.07	2617.5	2635.81	2592.29	2677.63	2624.36	2286.26	2618.76	2651.66
235	2639.46	2581.86	2592.43	2425.63	2650.19	2600.43	2589.82	2607.66	2623.27	2628.62	2662.51	2634.09	2597.72	2635.05	2584.76	2665.96	2607.96	2303.78	2567.48	2611.96
236	2602.98	2599.59	2614.97	2453.26	2642.07	2551.76	2613.62	2613.53	2651.43	2648.25	2656.58	2624.62	2596.52	2663.55	2640.71	2645.34	2618.6	2303.36	2571.43	2647.57
237	2623.93	2661.59	2599.64	2472.16	2661.04	2577.37	2645.79	2610.86	2645.95	2601.79	2638.1	2657.23	2645.67	2655.89	2612.36	2655.22	2624.43	2334.26	2543.12	2635.42
238	2606.43	2651.2	2622.94	2466.87	2592.32	2627.31	2594.4	2591.52	2647.57	2620.59	2650.66	2657.4	2631.31	2639.5	2642.51	2640.13	2639.3	2345.98	2565.26	2644.2
239	2651.63	2674.69	2605.44	2484.3	2613.9	2617.62	2616.85	2614.39	2626.97	2608.03	2661.82	2662.15	2640.35	2664.72	2657.65	2609.27	2631.92	2332.3	2577.71	2621.02
240	2597.11	2609.79	2665.18	2480.1	2646.18	2596.72	2604.86	2614.66	2639.1	2625.38	2619.66	2636.45	2627.12	2651.44	2629.45	2627.63	2653.79	2371.22	2536.93	2649.62
241	2596.25	2623.58	2642.9	2503.15	2645.78	2591.37	2623.19	2640.39	2620.84	2660.69	2637.12	2637.43	2613.21	2621.63	2599.96	2627.54	2653.74	2377.3	2587.7	2625.03
242	2626.56	2614.12	2652.88	2566.24	2653.21	2601.4	2654.25	2641.23	2586.58	2654.3	2632.87	2607.4	2577.49	2620.1	2652.17	2662.68	2630.51	2408.66	2574.93	2592.78
243	2624.54	2633.33	2647.41	2556.05	2627.96	2582.77	2645.83	2650.15	2619.93	2648.82	2644.55	2615.87	2587.03	2641.94	2611.21	2644.14	2593.68	2392.2	2598.64	2629.47
244	2638.12	2618.2	2620.64	2601.1	2636.58	2621.89	2651.25	2589.5	2608.87	2636.07	2657.67	2654.52	2620.52	2598.8	2614.78	2656.91	2646.23	2409.35	2569	2614.87
245	2578.07	2589.06	2604.84	2587.77	2664.95	2614.05	2626.73	2606.02	2634.61	2640.15	2651.1	2594.93	2572.11	2623.15	2620.84	2668.82	2663.03	2353.37	2570.75	2639.94
246	2584.18	2623.28	2632.18	2611.75	2659.53	2588.43	2651.53	2647.59	2617.01	2630.69	2663.31	2625.05	2588.62	2607.79	2649.68	2644.88	2601.32	2365.67	2527.35	2641.06
247	2616.97	2630.48	2623.82	2627.78	2636.9	2628.67	2635.4	2638.55	2630.93	2605.8	2626.36	2605.62	2642.78	2631.19	2638.11	2613.59	2621.14	2406.79	2546.3	2649.03
248	2614.9	2668.51	2646.8	2615.72	2601.64	2620.32	2593.84	2654.88	2651.66	2624.54	2644.25	2618.63	2586.11	2663.88	2602.27	2632.05	2651.67	2402.17	2598	2655.57
249	2591.96	2639.54	2638.17	2642.36	2616.76	2642	2612.61	2635.78	2634.03	2623.41	2617.46	2615.55	2632.67	2642.43	2553.85	2658.37	2648.59	2374.02	2606.52	2643.03
250	2554.23	2640.07	2641.94	2636.05	2676.66	2633.87	2612.94	2630.06	2655.18	2648.31	2584.03	2603.8	2634.61	2650.11	2590.38	2641.86	2645.69	2336.53	2627.81	2654.86
251	2644.61	2661.85	2585.79	2647.34	2658	2641.1	2637.8	2598.78	2632.06	2632.95	2614.16	2631.1	2633.11	2635.72	2639.8	2639.85	2637.57	2381.74	2604.51	2638.49
252	2597.98	2647.78	2653.45	2655.67	2641.57	2667.56	2646.36	2625.39	2643.17	2638.52	2609.68	2620.46	2603.2	2641.95	2634.11	2659.56	2640.8	2435.09	2592.78	2648.79
253	2608.14	2610.99	2623.33	2634.28	2629.25	2651.3	2637.1	2629.82	2650.45	2656.12	2649.63	2641.43	2620.44	2629.42	2617.22	2666.03	2660.23	2403.8	2571.8	2665.34
254	2581.83	2611.53	2632.33	2656.54	2639.7	2659.07	2656.69	2595.31	2639.65	2648.11	2629.49	2626.65	2605.1	2589.18	2623.75	2627.91	2660.08	2469.76	2575.47	2639.09
255	2593.17	2644.13	2639.12	2623.08	2618.82	2641.07	2629.92	2620.16	2653.91	2612.91	2660.87	2632.72	2571.79	2617.25	2627.21	2659.45	2626.46	2501.87	2589.11	2652.98
256	2593.72	2630.31	2633.52	2642.98	2654.5	2648.19	2598.9	2602.61	2634.37	2636.54	2666.66	2586.23	2596.34	2610.36	2602.15	2661.36	2652.4	2513.87	2550.05	2629.82
257	2606.96	2629.35	2624.25	2657.58	2659.94	2654.35	2641.26	2615.46	2637.62	2568.89	2640.07	2603.79	2588.48	2647.4	2620.61	2627.23	2654.13	2519.1	2583.96	2639.5
258	2615.45	2655.24	2661.08	2642.95	2656.29	2641.63	2628.04	2608.8	2657.06	2622.09	2655.69	2651.29	2627.52	2631.41	2608.08	2632.39	2620.95	2574.11	2562.79	2593.08
259	2597.57	2639.66	2639.95	2657.89	2661.39	2654.69	2610.34	2655.31	2635.23	2623.04	2645.58	2628.59	2606.16	2637.88	2582.59	2654.28	2630.37	2618.1	2564.14	2597.75
260	2567.7	2650.96	2657.07	2655.59	2648.1	2648.12	2615.82	2578.55	2661.94	2649.31	2648.15	2649.27	2619.07	2652.43	2615.65	2620.33	2657.81	2620.82	2567.23	2643.5
261	2615.43	2638.22	2644.65	2651.22	2647.06	2648.24	2650.82	2586.73	2629.86	2644.1	2672.73	2624.03	2557.66	2634.03	2624.07	2631.12	2600.59	2638.66	2620.69	2644.24
262	2604.63	2641.06	2639.55	2652.7	2635.24	2575.45	2638.09	2611.81	2637.78	2668.96	2661.05	2626.5	2653.69	2653.98	2649.6	2669.52	2620.48	2615.09	2558.86	2645.25
263	2628.74	2601.15	2612.06	2633.7	2591.79	2609.05	2634.72	2613.76	2665.35	2640.99	2614.8	2653.11	2596.58	2639.11	2633.38	2647.24	2656.14	2643.48	2575.04	2627.12
264	2617	2616.22	2624.83	2600.38	2625.15	2640.19	2623.54	2624.33	2637	2652.38	2660.06	2644.47	2621.7	2634.95	2639.22	2637.19	2644.14	2618.17	2599.64	2638.56
265	2627.94	2639.33	2647.68	2619.68	2623.07	2627.59	2626.7	2645.69	2647.64	2626	2620.64	2656.59	2647.04	2659.87	2576.25	2656.5	2625.08	2596.87	2589.59	2610.06
266	2553.04	2592.01	2594.64	2630.96	2641.29	2648.44	2653.46	2620.8	2629.22	2636.2	2619.65	2642.51	2632.32	2641.08	2597.57	2658.78	2634.28	2634.75	2612.05	2632.81
267	2571.24	2617.05	2621.27	2624.11	2641.61	2627.83	2649.61	2627.09	2642.28	2650.39	2617.09	2626.79	2631.52	2654.75	2628.3	2636.38	2643.37	2620.27	2610.14	2655.11
268	2596.32	2656.31	2607.9	2628.44	2650.56	2615.25	2617.15	2628.44	2651.85	2626.24	2647.64	2597.86	2653.86	2646.86	2636.55	2641.35	2621.94	2649.82	2591.92	2592.49
269	2616.42	2637.41	2629.79	2650.91	2645.94	2594.44	2645	2635.94	2631.87	2636.29	2640.48	2618.73	2660.88	2659.31	2654.78	2671.24	2652.97	2631.56	2557.74	2616.82
270	2581.03	2638.09	2659.13	2657.22	2642.86	2607.74	2638.64	2564.84	2656.81	2634.18	2652.84	2653.78	2670.67	2655.43	2627.49	2658.38	2677.03	2646.1	2587.19	2669.37
271	2600.21	2637.46	2651.13	2664.59	2667.87	2635.6	2599.27	2669.58	2631.94	2645.51	2627.47	2593.99	2645.77	2646.82	2638.15	2659.94	2648.18	2654.42	2617.22	2661.14
272	2598.62	2646.5	2583.49	2642.39	2654.02	2596.08	2615.15	2633.67	2634.36	2635.16	2653.91	2615.43	2646.08	2653.06	2614.16	2641.38	2665.22	2641.95	2596.18	2633.63
273	2573.03	2623.56	2642.37	2640.39	2655.6	2615.83	2640.11	2627.5	2662.9	2600.63	2658.63	2599.18	2635.42	2642.34	2625.68	2655.46	2641.3	2615.18	2612.81	2631.13
274	2602.62	2645.77	2587.44	2607.39	2601.08	2658.08	2605.54	2629.85	2636.97	2626.07	2659.55	2614.96	2651.67	2657.6	2642.11	2643.2	2650.71	2674.88	2582	2643.97
275	2593.57	2635.63	2642.03	2627.81	2613.38	2651.36	2623.02	2619.59	2654.99	2610.08	2606.54	2597.55	2668.54	2596.88	2602.15	2602.9	2642.68	2656.02	2590.19	2619.72
276	2593.84	2612.44	2600.39	2654.9	2654.53	2636.02	2619.94	2630.93	2639.82	2650.38	2563.51	2561.61	2656.98	2602.32	2628.84	2643.86	2626.48	2600.98	2623.43	2638.9
277	2601.05	2622.3	2624.13	2600.45	2642.47	2629.28	2626.32	2610.94	2642.36	2668.82	2592.47	2603.79	2643.49	2653.18	2608.91	2633.56	2641.03	2604.66	2572.22	2620.38
278	2578.34	2619.84	2614.22	2622.6	2652.23	2645.04	2657.22	2611.51	2585.78	2639.88	2648.38	2602.73	2628.18	2645.18	2629.01	2660.65	2635.05	2655.34	2591.95	2582.46
279	2619.81	2658.65	2646.35	2647.4	2630.45	2667.62	2672.13	2650.56	2649.05	2660.36	2650.45	2625.71	2629.75	2661.13	2660.58	2645.95	2651.61	2641.6	2581.47	2615.34
280	2644.77	2643.09	2628.68	2663.76	2635.9	2639.63	2660.6	2609.32	2618.03	2655.65	2617.63	2605.79	2661.75	2642.1	2646.29	2657.33	2647.46	2642.67	2599.39	2615.18
281	2628.68	2656.45	2650.81	2635.85	2668.12	2617.36	2627.43	2613.43	2613.33	2666.23	2624.44	2621.7	2618.54	2641.79	2655.5	2659.37	2639.25	2630.3	2588.52	2640.88
282	2555.55	2669.79	2579.07	2630.84	2654.23	2665.19	2644.27	2597.82	2639.05	2643.78	2634.73	2628.34	2641.89	2673.41	2629.44	2635.94	2598.56	2624.5	2551.51	2620.17
283	2615.09	2658.08	2655.2	2632.31	2634.78	2602.04	2631.1	2614.26	2637.6	2657.12	2615.03	2624.37	2657.12	2661.06	2645.39	2664.39	2615.74	2662.66	2586.9	2635.06
284	2579.75	2621.07	2620.71	2613.39	2661.2	2607.8	2601.55	2595.32	2627.61	2594.81	2631.78	2636.33	2675.92	2669.5	2620.91	2642.92	2658.5	2652.11	2592.56	2647.36
285	2617.2	2648.31	2614.51	2646.7	2654.69	2638.54	2615.84	2561.44	2655.57	2604.09	2611.98	2597.88	2638.38	2650.14	2596.99	2640.97	2648.78	2622.24	2607.52	2634.34
286	2570.05	2669.43	2634.23	2625.24	2629.16	2635.6	2610.63	2608.84	2642	2650.61	2562.39	2612.66	2642.61	2644.64	2625.3	2583.85	2658.16	2653.83	2587.74	2649.69
287	2603.9	2615.44	2618.85	2676.21	2640.08	2642.48	2652.39	2603.57	2651.58	2646.09	2618.34	2652.51	2658.89	2677.4	2619.27	2607.16	2641.17	2643.42	2624.96	2638.56
288	2612.8	2617.32	2642.85	2604.43	2668.42	2661.42	2631.08	2631.86	2634.83	2656.45	2614.87	2640.6	2630.78	2621.54	2652.87	2645.11	2653.05	2613.84	2582.55	2644.62
289	2634.65	2661.25	2671.09	2667.44	2611.04	2650.56	2642.46	2623.59	2633.56	2651.39	2642.62	2652.51	2647.28	2657.77	2652.67	2637.12	2629.26	2622.78	2583.55	2652.8
290	2606.99	2654.8	2657.94	2667.67	2622.79	2664.81	2669.68	2634.42	2658.05	2647.25	2636.02	2630.34	2638.99	2605.64	2653.7	2653.63	2647.54	2657.03	2649.36	2632.92
291	2616.07	2658.77	2654.19	2646.8	2668.16	2644.36	2630.51	2653.15	2644.61	2652.95	2634.8	2632.19	2609.76	2615.83	2594.32	2629.63	2663.54	2603.48	2620.18	2658.49
292	2559.51	2651.68	2638.16	2617.98	2680.85	2647.56	2648.75	2626.74	2663.53	2665.83	2593.18	2564.41	2640.85	2648.58	2606.95	2622.84	2622.4	2624.85	2637.79	2651.03
293	2579.02	2643.88	2641.17	2635.41	2645.89	2663.9	2639.61	2602.28	2635.99	2625.96	2662.57	2584.06	2622.3	2655.07	2650.06	2608.73	2614.99	2643.46	2610.9	2581.55
294	2635.88	2630.57	2606.33	2626.11	2635.2	2647.05	2654.29	2603.37	2631.07	2588.51	2612.59	2624.02	2650.92	2647.4	2639.99	2624.05	2650.22	2653.38	2605.62	2630.82
295	2611.95	2644.42	2625.38	2657.98	2651.73	2672.99	2650.73	2629.3	2606.98	2615.62	2621.38	2633.33	2644.74	2649.93	2655.44	2662.84	2662.36	2636.38	2557.18	2634.66
296	2625.15	2659.53	2647.31	2650.27	2625.7	2656.28	2643.56	2608.56	2611.21	2674.67	2655.66	2641.2	2664.67	2657.6	2640	2611.59	2654.42	2648.86	2563.28	2660.43
297	2633.62	2630.87	2583.09	2654	2644.55	2655.49	2662.61	2617.3	2637.27	2652.71	2631.55	2618.16	2661	2634.74	2622.77	2617.51	2657.07	2652.73	2594.12	2646.73
298	2638.93	2634.94	2605.8	2662.8	2668.02	2599.19	2649.49	2609.65	2585.81	2675.88	2628.08	2617.53	2644.02	2648.92	2585.27	2658.75	2647.1	2625.81	2541.01	2647.43
299	2602.66	2667.93	2601.73	2647.16	2662.73	2609.9	2657.45	2620.59	2614.94	2633.41	2648.16	2588.06	2646.25	2627.66	2624.15	2620.25	2637.07	2647.6	2564.5	2632.54
300	2602.67	2673.52	2621.42	2661.45	2665.23	2651.08	2590.46	2640.63	2593.61	2653.37	2655.18	2607.5	2661.94	2612.25	2636.39	2650.53	2665.95	2658.56	2533.56	2629.28
301	2632	2640.66	2645.46	2646.27	2625.76	2651.05	2608.22	2576.57	2627.62	2625.09	2626.1	2642.27	2657.33	2638.3	2597.99	2652.82	2650.79	2649.66	2560.67	2660.65
302	2576.21	2652.15	2649.22	2650.72	2649.96	2650.54	2645.43	2601.94	2654.93	2643.41	2652.63	2599.93	2625.86	2614.43	2612.87	2652.18	2610.62	2653.92	2547.88	2652.2
303	2598.44	2647.88	2649.73	2674.14	2626.81	2641.35	2634.86	2594.93	2643.03	2663.11	2653.85	2623.96	2612.38	2654.98	2659.5	2629.3	2635.85	2641.88	2524.67	2655.27
304	2594.22	2680.67	2629.59	2645.63	2598.13	2628.66	2642.72	2616.36	2638.35	2650.91	2611.23	2613.68	2651.52	2648.84	2606.06	2641.47	2636.71	2646.99	2565.47	2631.45
305	2615.45	2640.61	2635.43	2666.01	2638.38	2668.4	2626.25	2656.14	2621.64	2653.82	2624.57	2618.28	2656.13	2652.19	2646.75	2673.55	2655.94	2633.49	2563.06	2634.88
306	2654.19	2671.04	2635.56	2651.75	2624.01	2654.66	2625.37	2647.49	2637.19	2635.89	2644.09	2614.58	2670.86	2666.85	2641.67	2661.86	2649.01	2603.59	2603.25	2601.48
307	2629.83	2659.89	2661.75	2647.09	2661.12	2622.06	2659.97	2650	2667.18	2643.61	2600.75	2587.09	2645.25	2652.18	2656.43	2663.1	2658.17	2635.68	2586.73	2671.01
308	2626.55	2660.66	2617.74	2597.32	2633.53	2652.27	2650.18	2613.82	2639.79	2631.57	2633.1	2623.47	2647.85	2662.47	2622.01	2641.7	2604.19	2619.08	2614.55	2631.49
309	2632.37	2643.24	2670.32	2601.52	2649.55	2645.19	2659.5	2632.38	2648.4	2598.8	2660.49	2601.04	2622.04	2654.48	2638.4	2645.34	2623.62	2640.47	2623.25	2648.67
310	2627.22	2645.68	2654.42	2651.48	2655.45	2606.26	2644.82	2657.32	2631.16	2627.08	2648.44	2628.27	2629.2	2666.14	2614.43	2643.66	2668.18	2623.09	2606.72	2650.89
311	2626.5	2638.22	2651.9	2643.28	2634.74	2620.9	2644.1	2648.05	2651.36	2627.53	2625.07	2634.02	2661.49	2617.98	2583.98	2600.28	2660.77	2650.99	2640.81	2618.2
312	2576.75	2595.33	2612.1	2653.65	2605.53	2660.14	2612.12	2656.23	2636.26	2653.26	2629.28	2630.67	2619.34	2619.2	2622.66	2637.99	2659.61	2656.06	2626.94	2625.43
313	2606.92	2621.9	2633.47	2629.51	2661.43	2600.54	2626.01	2620.6	2611.83	2651.1	2632.25	2650.4	2636.03	2646.4	2610.3	2636.36	2631.77	2633.39	2613.55	2645.22
314	2607.67	2628.05	2624.63	2640.9	2664.82	2621.38	2651.63	2630.88	2631.3	2656.35	2610.46	2612.7	2649.62	2654.61	2642.78	2654.68	2643.5	2648.89	2565.01	2603.67
315	2642.17	2643.78	2648.24	2658.77	2595.5	2645.53	2596.79	2621.04	2630.03	2599.08	2629.32	2596.37	2655.31	2654.72	2628.74	2635.63	2640.97	2649.4	2574.97	2621.59
316	2631.11	2629.87	2647.17	2652.78	2609.88	2645.38	2606.6	2596.33	2647.4	2619.77	2626.47	2661.06	2639.87	2653.99	2638.24	2647.96	2649.19	2665.06	2612.72	2608.96
317	2633.64	2643.09	2640.53	2651.93	2652.18	2625.71	2595.87	2628.42	2638.83	2642.77	2601.9	2657.21	2648.37	2640.68	2641.63	2659.87	2665.65	2606.99	2623.11	2630.31
318	2668.31	2650.53	2647.7	2642.55	2641.38	2620.75	2619.32	2611.43	2661.41	2639.4	2624.32	2593.23	2640.04	2623.87	2634.3	2658.53	2618.71	2607.78	2593.51	2652.35
319	2645.83	2641.3	2643.31	2635.43	2658.14	2634.22	2620.29	2638.93	2652.71	2654.39	2628.61	2591.81	2629.09	2640.79	2656.8	2660.26	2642.7	2648.04	2614.3	2643.26
320	2611.7	2599.03	2668.53	2606.18	2639.22	2611.52	2583.42	2631.17	2645.7	2643.16	2653.64	2650.13	2644.27	2660.74	2645.92	2651.19	2667.29	2638.14	2627.79	2654.94
321	2612.19	2663.18	2657.53	2620.25	2630.13	2630.53	2609.54	2631.99	2614.2	2645.91	2636.19	2628.11	2635.73	2625.31	2657.89	2671.48	2667.06	2643.57	2588.24	2625.09
322	2622.17	2655.7	2627.88	2660.46	2615.45	2612.03	2611.91	2572.65	2613.59	2610.67	2655.72	2649.88	2595.46	2631.53	2666.73	2660.57	2643.45	2648.02	2599.93	2649.94
323	2616.09	2608.92	2606.52	2602.45	2616.95	2591.19	2639.46	2652.48	2644.76	2626.76	2600.42	2621.97	2628.27	2620.88	2631.03	2648.7	2644.98	2629.85	2609.35	2635.38
324	2618.1	2658.73	2615.49	2619.54	2648.94	2621.14	2631.31	2616.05	2625.46	2651.4	2611.79	2621.37	2615.02	2638.9	2655.24	2650.34	2652.14	2602.79	2587.61	2606.41
325	2589.07	2634.04	2655.49	2608.43	2590.04	2610.61	2643.6	2610.79	2644.08	2599.36	2639.27	2598.38	2642.86	2674.82	2627.11	2650.45	2624.91	2617.71	2605.95	2632.54
326	2607.09	2626.85	2641.42	2643.11	2618.47	2632.75	2578.47	2638.59	2613.44	2622.12	2630.04	2605.59	2634.58	2650.05	2633.82	2662.2	2646.52	2641.65	2586.76	2629.7
327	2644.32	2651.22	2649.77	2661.67	2605	2634.15	2662.35	2639.06	2619.81	2609.67	2651.78	2638.09	2635.99	2652.96	2566.5	2603.64	2675.32	2604.77	2614.2	2653.35
328	2590.11	2641.06	2638.26	2656.36	2640.45	2644.03	2660.14	2636.45	2643.24	2638.1	2628.4	2592.05	2587.72	2647.44	2655.52	2614.03	2656.34	2615.01	2642.47	2651
329	2618.62	2647.08	2636.01	2653.98	2661.47	2656.58	2639.16	2646.08	2583.68	2623.46	2641.65	2626.31	2600.84	2663.95	2674.88	2662.07	2659.34	2596.79	2537.12	2652.8
330	2604.64	2660.46	2645.72	2635.43	2655.43	2640.89	2622.61	2659.67	2610.25	2587.55	2597.21	2614.99	2640.18	2646.91	2654.24	2647.76	2633.31	2634.5	2567.98	2661.41
331	2625.27	2651.92	2647.82	2645.5	2661.96	2645.22	2609.74	2624.75	2585.11	2624.21	2613.96	2631.03	2623.74	2609.76	2658.22	2673.24	2645.42	2665.1	2550.2	2634.52
332	2619.33	2660.71	2609.46	2630.17	2641.68	2635.6	2621.43	2660.33	2617.8	2616.91	2640.08	2605.83	2660.1	2630.76	2670.82	2635.28	2639.67	2652.9	2587.3	2604.57
333	2585.13	2648.8	2643.94	2602.02	2659.14	2640.91	2650.32	2640.08	2655.58	2641.49	2578.84	2569.73	2646.73	2626.44	2657.01	2645.86	2607.31	2659.37	2581.09	2612.86
334	2633.15	2650.13	2639.34	2626.92	2642.61	2591.98	2641.26	2616.8	2639.57	2627.59	2606.5	2599.91	2641.03	2656.08	2644.76	2619.43	2642.34	2638.71	2593.04	2635.18
335	2614.21	2636.92	2615.55	2616.01	2609.55	2614.18	2623.37	2630.4	2651.98	2638.75	2588.72	2662.41	2670.8	2661.32	2655.81	2634.24	2623.76	2644.75	2537.51	2624.51
336	2638.11	2638.62	2621.46	2643.84	2642.04	2655.78	2647.19	2643.94	2631.29	2651.48	2616.3	2612.14	2672.22	2644.61	2573.13	2661.55	2639.35	2633.88	2557.39	2621.65
337	2630.7	2683.82	2651.05	2627.08	2632.62	2647.89	2637.24	2600.15	2647.56	2638.65	2654.43	2620.17	2648.49	2667.12	2631.1	2615.23	2629.67	2591.8	2611.71	2661.53
338	2634.86	2666.72	2602.8	2643.36	2655.2	2653.15	2607.14	2625.9	2623.26	2657.44	2645.55	2624.3	2650.35	2657.36	2629.62	2632.75	2643.46	2628.91	2614.07	2656.16
339	2633.66	2655.71	2608.96	2666.45	2648.56	2634.05	2616.88	2601.14	2595.72	2636.55	2641.7	2648.82	2653.59	2665.9	2652.98	2612.32	2656.49	2613.82	2588.67	2616.78
340	2625.75	2653.16	2653.5	2649.83	2655.31	2616.63	2640.31	2634.86	2630.7	2653.25	2628.11	2631.4	2616.67	2653.55	2653.68	2628.93	2652.99	2644.83	2614.66	2641.49
341	2648.92	2634.68	2637	2663.03	2603.99	2605.64	2589.32	2621.03	2609.45	2661.97	2644.38	2648.34	2644.12	2666.18	2612.89	2665.67	2662.81	2631.16	2606.04	2647.31
342	2644.08	2635.78	2628.65	2649.23	2668.29	2617.83	2616.64	2588.49	2644.79	2643.98	2625.57	2644.59	2671.74	2600.66	2595.68	2660.43	2649.25	2645.7	2588.61	2610.29
343	2646.38	2625.78	2636.71	2650.51	2630.45	2642.19	2601.34	2624.21	2623.37	2643.18	2600.03	2656.82	2606.68	2625.75	2613.07	2656.3	2660.51	2666.54	2600.23	2621.31
344	2664.94	2642.07	2637.63	2592.67	2640.6	2591.35	2624.15	2617.04	2636.97	2661.03	2625.55	2600.2	2629.57	2659.51	2641.56	2619.72	2664.16	2652.55	2617.43	2643.42
345	2636.39	2619.57	2620.31	2611.87	2652.14	2621.45	2652.23	2639.05	2649.91	2672.46	2625.88	2620.05	2627.78	2652.21	2610.2	2632.63	2659.49	2666.45	2556.24	2595.12
346	2610.85	2655.49	2628.39	2642.18	2636.77	2607.94	2648.41	2635.74	2637.89	2621.88	2646.65	2652.21	2640.09	2663.54	2652.13	2616.11	2659.04	2638.85	2587.06	2611.94
347	2605.91	2662.77	2626.18	2635.07	2636.38	2630.68	2636.26	2629.22	2652.97	2641.66	2643.41	2637.21	2681	2641.41	2637.76	2651.66	2651.23	2638.75	2581.34	2607.94
348	2626.44	2673.71	2601.09	2651.17	2662.07	2655.13	2630.17	2587.05	2627.9	2658.4	2650.57	2618.35	2652.02	2652.91	2655.62	2657.18	2666.58	2662.49	2602.17	2624.67
349	2623.47	2673.99	2636.66	2641.95	2663.17	2651.71	2628.76	2608.37	2646.5	2646.91	2594.68	2566.83	2662.03	2663.45	2618.3	2637.59	2606.38	2641.37	2596.16	2664.04
350	2626.69	2651.86	2623.13	2639.8	2635.75	2652.77	2610.26	2641.07	2662.61	2655.39	2643.07	2590.15	2645.03	2659.39	2646.25	2649.44	2608.89	2650.22	2637.33	2643.24
351	2644.16	2654.78	2652.04	2613.2	2666.31	2637.19	2584.7	2647.48	2647.52	2647.11	2671.74	2640.47	2644.39	2637.82	2625.89	2628.55	2648.91	2645.78	2640.72	2655.94
352	2638.02	2633.56	2631.11	2630.27	2660.92	2653.23	2622.88	2652.62	2653.34	2641.46	2649.5	2642.14	2622.64	2665.57	2602.73	2601.29	2650.75	2653.15	2609.52	2620.9
353	2667.67	2592.61	2645.18	2653.38	2629.24	2626.15	2621.07	2641.85	2641.24	2616.49	2646.59	2607.76	2616.09	2662.98	2643.61	2629.05	2656.64	2585.85	2565.35	2636.81
354	2640.75	2642.39	2654.54	2595.75	2635.9	2669.28	2645.63	2644.16	2659.04	2625.65	2621.79	2618.11	2641.29	2631.55	2623.14	2622.92	2652.29	2604.27	2619.2	2617.42
355	2642.39	2624.39	2643.78	2612.91	2663.35	2614.72	2628.52	2628.8	2585.88	2650.42	2619.95	2629.72	2636.8	2634.18	2659.95	2647.29	2645.68	2652.84	2593.03	2600.29
356	2616.13	2650.09	2609.94	2611.63	2616.71	2598.77	2629.82	2624.11	2599.63	2600.68	2598.2	2597.36	2658.73	2668.25	2634.25	2637.06	2616.23	2650.6	2616.58	2629.56
357	2624.43	2642.72	2610.73	2637.98	2633.32	2633.24	2564.49	2655.11	2645.16	2614.29	2612.63	2630.25	2645.04	2608.26	2650.08	2644.44	2640.49	2660.28	2607.34	2622.6
358	2631.94	2645.9	2640.26	2653.11	2625.38	2668.42	2594.84	2616.43	2641.06	2600.88	2633.86	2624.46	2659.04	2633.14	2663.4	2668.76	2658.61	2653.22	2631.09	2643.29
359	2577.12	2581.82	2638.63	2661.03	2645.02	2630.38	2640.32	2628.16	2649.6	2615	2590.83	2662.53	2653.93	2669.25	2649.53	2644.87	2617.93	2641.82	2631.74	2637.81
360	2620.21	2658.08	2635.13	2651.55	2660.44	2643.97	2625.13	2623.94	2627.68	2605.79	2619.02	2594.18	2649.68	2668.67	2667.22	2674.36	2626.75	2613.01	2619.7	2646.4
361	2659.73	2627.31	2667.35	2635.46	2660.51	2623.47	2636.74	2635.58	2625.5	2579.55	2669.51	2591.57	2657.94	2638.85	2643.46	2647.09	2623.88	2627.46	2564.13	2660.6
362	2647.61	2632.25	2648.48	2661.04	2656.98	2655.17	2624.99	2659.77	2670.57	2616.02	2655.63	2624.24	2644.92	2642.7	2657.56	2668.32	2646.22	2651.82	2583.76	2654.08
363	2627.24	2650.06	2630.04	2636.75	2647.38	2638.15	2617.86	2650.06	2656.43	2619.21	2628.24	2612.38	2645.64	2645.83	2668.76	2651.83	2645.55	2598.48	2623.71	2656.96
364	2620.64	2615.52	2665.52	2601.42	2609.87	2647.25	2611.2	2590.33	2621.23	2643.44	2620.89	2623.06	2666.52	2623.6	2645.08	2652.58	2667.55	2607.24	2619.67	2646.42
365	2638.4	2618.61	2651.83	2639.24	2648.42	2649.66	2619.98	2658.98	2650.1	2663.91	2634.85	2641.65	2655.67	2645.12	2668.29	2633.25	2673.35	2614.69	2643.68	2649.73
366	2608.45	2599.93	2613.24	2632.52	2608.08	2634.55	2641.17	2625.24	2650.22	2631.44	2619.45	2625.92	2677.98	2638.07	2660.86	2658.75	2637.12	2641.25	2616.6	2649.1
367	2629.51	2609.6	2631.28	2652.37	2653.82	2608.37	2584.39	2653.57	2667.13	2652.53	2632.84	2622.23	2656.43	2601.12	2659.18	2665.2	2657.46	2621.13	2609.03	2646.45
368	2611.92	2642.37	2640.53	2649.67	2636.24	2643.11	2600.71	2616.58	2655.79	2646.82	2659.15	2625.32	2653.87	2629.35	2661.87	2611.79	2647.07	2656.33	2582.68	2650.17
369	2584.04	2665.42	2587.89	2653.35	2651.51	2618.34	2589.33	2639.81	2623.28	2611.52	2645.29	2627.87	2613.31	2625.35	2668.12	2614.93	2633.32	2608.05	2588	2649.77
370	2620.6	2666.63	2619.57	2657.93	2646.36	2604.86	2610.07	2616.76	2651.79	2616.34	2650.82	2658.36	2626.35	2658	2663.42	2648.87	2640.15	2604.67	2545.12	2651.31
371	2620.5	2627.05	2617.2	2651.34	2653.12	2604.53	2650.66	2624.57	2647.8	2639.2	2628.74	2646.28	2660.48	2644.66	2649.6	2650.27	2636.34	2626.49	2554.53	2589.04
372	2647.35	2646.59	2625.72	2659.66	2668.11	2658.58	2633.26	2612.15	2613.31	2631.52	2642.36	2593.45	2650.67	2647.38	2665.11	2659.25	2669.67	2630.28	2586.49	2602.04
373	2632.27	2662.8	2658.48	2645.39	2638.61	2644.64	2641.93	2627.5	2625.74	2629.66	2622.82	2603.86	2652.87	2676.45	2622.2	2639.03	2651.37	2637.35	2566.81	2642.33
374	2639.71	2607.64	2651.3	2666.4	2605	2636.05	2607.41	2637.83	2644.31	2648.86	2588.21	2630.3	2651.45	2643.85	2621.45	2631.97	2656.6	2648.82	2583.23	2646.75
375	2645.22	2621.33	2633.53	2603.6	2661.52	2629.14	2643.43	2624.55	2599.39	2636.19	2634.87	2610.09	2638.81	2623.35	2658.48	2670.58	2656.06	2643.17	2575.99	2654.56
376	2633.68	2624.51	2615.38	2604.46	2628.69	2626.91	2624.36	2638.17	2614.24	2651.89	2615.92	2619.65	2665.46	2656.64	2650.57	2657.13	2644.43	2661.88	2552.47	2639.86
377	2653.63	2631.56	2629.45	2647.29	2617.88	2653.58	2590.84	2627.87	2604.8	2635.86	2638.54	2597.78	2669.43	2634.92	2664.99	2664.02	2634.47	2632.48	2599.38	2634.16
378	2641.45	2656.97	2614.54	2644.26	2626.98	2630.48	2622.11	2625.75	2616.22	2623.67	2629.98	2599.7	2638.37	2619.18	2653.36	2648.5	2632.94	2637.21	2654.89	2607.56
379	2636.56	2662.6	2572.7	2648.4	2673.62	2598.59	2613.9	2588.95	2654.06	2603.45	2646.57	2636.62	2592.36	2629.37	2634.68	2636.09	2653.1	2663.32	2608.03	2653.58
380	2662.72	2660.12	2625.99	2624.38	2659.95	2628.17	2632.69	2609.65	2654.05	2634.83	2597.34	2594.13	2631.7	2654.43	2622.26	2610.71	2638.03	2648.86	2611.55	2663.07
381	2644.06	2623.51	2608.12	2626.25	2667.68	2640.49	2615.09	2646.82	2649.76	2649.49	2602.78	2596.88	2665.14	2651.92	2636.17	2623.64	2645.86	2655.78	2611.51	2651.92
382	2650.39	2648.63	2634.21	2664.6	2639.21	2600.13	2633.58	2633.22	2619.96	2627.02	2643.3	2576.93	2669.04	2662	2665.18	2651.43	2679.54	2647.1	2550.05	2661.93
383	2640.4	2618.09	2626.08	2651.48	2647.44	2607.41	2638.22	2644.62	2633.42	2643.43	2642.39	2606.98	2678.91	2641.91	2601.28	2602.06	2658.91	2645.43	2558.97	2616.66
384	2643.62	2589.48	2631.8	2666.57	2645.96	2630.39	2624.76	2626.07	2619.95	2617.25	2653.84	2636.78	2620.98	2641.9	2622.57	2619.28	2676.56	2634.99	2602.1	2634.39
385	2658	2623.36	2652.31	2642.17	2655.74	2570.46	2632.14	2633.61	2574.2	2648.8	2659.83	2630.17	2633.06	2646.36	2616.85	2602.88	2649.21	2638.79	2565.07	2654.6
386	2634.47	2616.23	2648.55	2631.58	2626.85	2601.66	2612.43	2665.34	2618.99	2658.94	2643.91	2641.59	2619.79	2669.77	2633.64	2633.06	2655.26	2603.26	2566.03	2608.39
387	2663.6	2640.58	2668.77	2610.25	2642.97	2590.34	2631.3	2637.75	2606.95	2664.25	2619.48	2615.68	2648.58	2629.47	2665.87	2652.92	2627.14	2638.75	2616.96	2619.69
388	2648.76	2630.47	2648.69	2624.93	2659.88	2617.53	2567	2608.71	2646.41	2611.49	2635.62	2636.19	2638.1	2659.59	2661.47	2651.45	2638.12	2649.92	2603.23	2658.43
389	2647.27	2649.8	2662.38	2657.38	2624.7	2652.81	2595.67	2640.76	2629.21	2663.12	2645.85	2617.74	2604.66	2664.69	2658.31	2665.36	2668.78	2639.02	2581.76	2612.64
390	2662.36	2656.65	2650.4	2604.61	2631.65	2643.13	2624.6	2640.32	2638.98	2623.03	2604.81	2565.8	2619.51	2641.43	2636.52	2640.03	2622.74	2630.01	2594.03	2651.96
391	2641.55	2636.19	2645.84	2624.13	2660.55	2630.75	2635	2610.68	2652.67	2664.43	2621.99	2612.83	2617.58	2642.36	2661.04	2643.92	2633.4	2591.41	2569.34	2650.23
392	2664.82	2603.65	2669.19	2613.73	2598.53	2599.62	2646.41	2619.1	2637.36	2624.99	2610.54	2620.84	2654.25	2666.42	2638.98	2640.43	2666.29	2627.6	2601.36	2655.97
393	2643.75	2667.19	2642.02	2634.49	2616.39	2625.42	2633.51	2637.99	2651.96	2643.07	2637.78	2640.66	2640.56	2614.33	2603.96	2606.46	2659.27	2643.67	2609.38	2632.75
394	2656.15	2663.83	2646.46	2648.28	2606.19	2663.99	2626.38	2579.71	2625.57	2625.81	2659.73	2623.18	2660.15	2629.84	2622.38	2635.24	2637.25	2660.97	2596.88	2636.8
395	2646.55	2612.2	2593.45	2648.81	2619.25	2642.73	2607.22	2601.7	2646.68	2648.66	2652.39	2644.21	2594.22	2612.06	2625.6	2633.83	2649.56	2605.99	2613.01	2624.33
396	2643.99	2618.6	2599.66	2649.88	2659.34	2646.67	2614.85	2582.93	2583.33	2653.04	2658.06	2587.94	2656.53	2632.98	2653.77	2649.85	2654.18	2642.87	2637.85	2590.61
397	2602.09	2662.23	2639.59	2617.86	2657.11	2621.75	2636.37	2606.52	2600.85	2648.95	2633.84	2603.91	2617.46	2660.6	2633.34	2643.09	2637.2	2633.86	2561.67	2622.43
398	2648.39	2652.47	2624.06	2637.88	2655.35	2640.87	2583.56	2639.22	2642.61	2645.6	2658.11	2637	2635.23	2652.18	2660.93	2657.6	2636.3	2624.11	2596.17	2621.34
399	2572.05	2651.71	2640.9	2625.14	2631.71	2626.31	2607.22	2661.71	2635.48	2647.02	2640.38	2637.4	2643.95	2599.99	2663.18	2595.72	2638.87	2606.83	2594.64	2649.42
400	2622.97	2662.21	2631.49	2587.94	2643.33	2581.92	2595.11	2629.55	2651.88	2666.1	2617.84	2659.87	2631.2	2665.73	2653.6	2624.07	2615.43	2624.94	2615.22	2636.24

## Sheet: B_red
cycle #	average selected fp
1	809.294	809.809	808.957	809.509	809.481	809.109	809.572	809.299	809.515	809.354	809.439	809.372	808.251	808.793	808.644	808.844	809.07	809.369	808.756	808.442
2	609.901	608.682	609.851	609.72	609.95	609.603	609.542	610.229	609.441	608.71	609.213	610.039	609.719	610.605	609.043	609.515	609.17	609.423	610.057	609.237
3	610.32	610.129	610.19	610.751	609.67	609.658	610.693	612.215	609.671	610.521	610.445	612.243	610.633	609.462	611.108	610.072	610.366	609.25	611.084	610.347
4	609.393	609.736	611.595	624.316	623.016	620.938	610.074	631.644	609.27	623.66	609.722	613.236	609.475	609.35	622.475	623.981	617.842	609.043	626.375	608.882
5	632.284	632.436	634.265	629.965	626.876	628.337	632.297	626.369	632.146	630.297	632.767	637.115	632.357	631.743	631.195	629.521	632.465	631.556	628.374	632.731
6	623.394	624.264	628.141	626.351	619.162	621.593	622.315	620.855	621.394	621.136	623.795	630.585	622.075	622.954	628.865	624.234	625.558	622.577	622.506	622.657
7	625.479	629.938	642.104	628.198	630.98	627.825	613.852	641.76	613.84	631.814	627.121	624.787	631.508	628.132	624.936	622.353	643.013	631.707	614.679	621.666
8	636.114	627.585	633.237	638.741	619.144	626.003	625.737	637.159	625.738	621.254	632.138	645.807	621.325	628.433	645.973	640.334	634.991	622.093	627.176	626.92
9	644.811	640.538	649.255	654.729	630.38	636.917	631.431	650.941	632.852	630.116	651.994	657.278	629.638	647.347	656.669	649.906	653.167	630.71	631.059	637.157
10	636.468	642.668	662.769	653.838	634.175	628.638	618.303	663.998	625.017	633.338	652.789	662.205	633.708	648.439	659.573	646.851	665.509	637.213	618.442	635.469
11	633.583	646.412	673.258	662.684	634.499	619.069	607.254	666.578	609.92	635.534	655.454	665.948	634.705	648.764	663.15	644.071	673.23	641.033	606.174	638.397
12	650.173	648.18	685.74	671.27	631.543	633.881	617.518	672.094	618.257	637.915	657.448	672.466	633.074	655.259	669.556	648.958	680.725	651.037	612.684	642.329
13	661.387	649.714	697.933	676.621	629.565	647.479	623.144	674.309	626.021	635.74	662.027	673.08	631.86	662.22	673.232	650.24	694.839	663.025	617.329	644.304
14	662.891	652.422	699.966	677.319	627.516	664.946	628.11	678.977	627.497	634.635	663.985	673.096	627.871	667.659	671.461	651.062	697.768	675.65	623.437	647.21
15	667.243	649.401	702.573	675.527	625.281	670.495	632.746	679.363	630.403	633.111	667.668	670.773	624.168	672.851	672.2	653.369	697.384	690.067	625.995	645.885
16	694.028	667.394	737.107	698.364	625.234	695.275	659.198	697.654	655.564	647.446	697.061	682.091	638.448	704.346	688.201	670.958	724.508	702.219	653.253	650.065
17	684.883	660.1	740.132	688.997	645.068	693.766	655.103	689.27	654.162	645.587	710.3	681.801	634.001	710.311	694.393	677.34	724.122	731.241	647.234	664.6
18	694.837	674.846	756.903	701.93	638.122	712.059	662.535	703.713	665.776	659.583	726.327	688.647	644.83	727.033	692.282	696.947	744.677	750.06	649.632	657.897
19	689.407	666.719	764.003	690.062	653.398	701.768	672.296	692.752	659.448	652.543	735.957	694.842	636.686	717	698.142	690.439	753.443	763.808	658.566	671.855
20	699.811	677.298	765.802	697.713	662.446	720.738	689.763	703.018	668.516	666.784	741.863	715.626	650.421	723.078	706.579	708.11	756.108	780.937	677.032	680.458
21	705.148	666.229	763.722	680.588	654.611	731.341	695.842	688.575	676.794	662.704	751.715	708.643	641.262	709.123	688.603	704.904	753.948	774.226	684.342	666.602
22	709.301	679.682	758.164	685.593	662.628	735.343	703.41	698.474	681.013	670.671	772.941	716.52	654.421	717.436	692.401	722.837	751.752	796.014	691.251	671.986
23	712.249	682.959	755.402	688.534	672.835	735.683	706.205	706.999	681.39	679.378	774.828	723.491	662.043	720.582	693.845	728.409	749.77	806.815	698.688	671.791
24	718.144	689.853	749.42	687.504	676.18	730.535	702.605	708.744	681.296	680.967	781.889	732.976	673.567	721.869	695.223	731.578	743.43	808.506	700.231	675.34
25	721.147	703.16	765.838	686.912	673.289	725.537	704.642	734.754	677.592	686.799	808.347	737.937	684.311	750.795	695.243	757.758	757.889	840.653	703.18	675.799
26	725.35	721.457	762.534	715.374	695.408	722.213	699.324	733.302	677.884	717.29	802.423	778.724	715.163	740.093	718.345	749.678	756.635	832.11	701.939	696.115
27	754.252	719.024	772.501	710.925	689.857	745.064	724.022	728.019	701.541	711.395	826.375	783.228	716.703	736.289	712.052	754.438	768.203	852.151	728.83	689.541
28	748.114	739.846	756.944	730.791	691.226	734.769	711.603	747.36	695.442	726.396	809.668	808.762	732.803	756.294	725.568	755.694	761.17	837.353	721.634	705.856
29	771.935	729.731	768.172	723.985	697.178	748.432	725.321	759.482	712.904	715.512	818.025	815.969	742.127	769.087	714.977	767.234	774.097	849.796	739.942	696.853
30	787.774	746.996	774.909	740.428	711.872	756.398	724.288	759.558	717.565	730.602	830.551	810.591	759.149	777.745	726.816	767.464	782.313	856.969	745.692	710.419
31	795.801	760.612	777.071	749.828	715.934	762.372	726.706	747.781	709.723	742.149	829.685	810.257	771.495	760.401	736.997	750.322	788.078	835.272	747.035	720.953
32	797.127	765.674	774.85	762.019	720.277	761.055	727.908	758.409	716.142	752.738	830.314	832.096	780.184	766.772	744.489	759.561	793.94	841.201	746.185	729.896
33	798.106	772.543	771.289	764.988	718.418	760.072	723.653	761.33	720.45	760.519	826.272	842.073	786.357	776.879	745.629	765.204	797.845	846.785	741.277	731.41
34	793.811	771.346	766.918	766.313	717.25	755.991	718.084	763.056	721.178	767.017	853.656	849.066	785.415	784.17	751.104	772.987	800.57	885.539	735.321	728.542
35	786.444	768.228	794.047	770.829	717.643	755.193	714.588	764.159	723.034	770.636	842.204	890.451	798.306	823.464	749.852	792.703	832.195	872.818	733.496	728.381
36	810.158	794.107	781.026	806.539	714.306	775.079	712.189	800.926	723.777	784.118	858.374	877.29	826.347	822.261	771.243	810.131	820.652	876.624	731.748	750.515
37	795.981	782.976	795.613	803.806	745.398	787.167	737.896	798.23	748.17	798.559	836.749	898.956	828.988	845.505	766.257	814.833	839.435	883.647	757.149	750.266
38	809.797	799.571	792.667	832.331	739.917	792.325	727.899	824.963	741.853	812.133	847.706	890.861	855.447	841.026	785.179	829.912	849.082	903.9	751.232	766.494
39	814.406	792.513	798.5	838.641	757.035	815.938	747.817	837.971	756.362	801.865	852.733	892.012	878.945	852.037	776.527	851.973	847.318	910.374	771.177	755.394
40	801.724	796.137	796.891	846.027	778.049	834.646	757.018	848.988	762.503	815.361	833.94	900.75	896.115	856.986	786.242	864.775	822.151	918.363	788.701	768.886
41	797.08	805.758	804.278	835.121	791.463	847.568	762.437	863.447	763.319	823.457	839.515	902.999	885.295	835.726	797.73	849.146	823.552	932.387	796.724	782.725
42	802.89	809.551	806.572	847.305	796.564	866.633	773.909	856.224	762.157	828.299	845.301	916.738	893.367	842.691	796.916	855.936	822.268	938.785	804.025	789.748
43	803.346	811.782	805.211	855.072	808.236	882.429	776.471	867.678	758.605	834.34	887.027	910.383	897.219	860.419	797.401	867.328	815.787	946.895	806.281	795.975
44	800.598	811.514	811.996	861.52	807.561	891.989	782.785	903.464	753.972	843.604	874.964	902.33	934.018	899.155	795.246	911.267	844.748	991.201	804.417	802.528
45	801.527	824.099	832.649	887.087	811.424	921.624	797.828	904.44	749.498	877.865	865.628	929.285	924.658	892.338	792.478	904.904	832.421	973.013	803.254	811.33
46	832.196	842.282	826.756	891.213	845.618	913.548	845.998	925.256	772.799	878.713	894.222	912.735	949.739	896.581	819.055	914.334	848.872	1000.96	831.192	852.47
47	821.404	858.015	845.325	910.393	838.215	946.441	852.417	911.277	765.111	895.667	910.259	926.589	927.135	913.813	804.599	946.628	831.279	1014.2	818.417	837.32
48	845.197	856.802	861.081	917.093	861.574	958.906	877.29	929.524	783.414	878.552	922.043	935.119	940.141	932.427	823.311	963.584	847.345	1019.2	834.809	853.316
49	863.792	884.574	865.187	918.727	878.293	973.761	890.316	935.941	767.63	893.721	928.839	935.195	954.474	946.264	831.61	972.452	858.602	1019.26	839.048	859.936
50	864.214	909.839	839.278	932.541	888.498	987.854	903.067	935.805	781.861	913.899	932.442	910.743	960.264	949.73	837.593	983.062	840.98	1014.23	831.968	858.583
51	848.824	909.367	850.184	933.964	884.938	1000.11	903.581	929.047	788.034	901.124	936.459	912.693	959.262	958.597	822.357	979.486	847.962	1011.99	820.841	833.334
52	861.916	916.472	849.994	941.562	891.495	1002.8	896.372	922.46	792.096	953.891	936.05	914.975	955.798	960.269	832.292	969.532	851.681	1032.3	823.494	834.996
53	861.995	944.239	876.088	939.793	904.266	994.336	905.438	917.253	796.697	972.83	970.893	958.449	954.8	961.885	838.108	958.651	894.362	1023.59	821.66	834.178
54	864.501	988.598	870.405	969.883	947.765	988.147	948.147	948.819	791.86	992.027	958.042	950.116	990.63	993.585	846.528	992.496	902.622	1042.66	819.056	831.86
55	902.825	997.769	865.728	955.563	943.716	1034.6	933.446	943.082	788.139	1012.51	981.877	981.131	979.068	986.983	885.972	974.423	926.178	1024.22	846.742	864.396
56	889.218	1028.27	893.164	979.897	965.175	1055.3	953.541	971.278	814.862	1053.93	997.934	981.088	1001.36	1017.25	884.639	1007.12	906.102	1028.04	835.762	849.587
57	911.575	1029.89	902.307	986.82	950.204	1069.89	931.085	985.352	799.283	1085.45	1009.1	992.654	1015.3	1026.14	916.953	1017.82	926.054	1034.16	858.919	866.685
58	917.113	1047.74	912.519	994.602	962.131	1082.8	941.621	1005.24	823.441	1095.78	1018.12	1009.93	1020.64	1029.1	936.166	1038.07	940.344	1036.8	841.983	847.629
59	913.76	1068.76	910.809	1000.2	969.805	1100.85	948.288	1016.68	839.65	1094.76	1016.92	1013.27	1021.04	1022.58	944.411	1048.89	951.328	1038.1	859.159	863.236
60	918.979	1064.77	913.125	1009.54	964.953	1098.38	947.363	1025.66	842.832	1091.44	1019.48	1011.69	1017.42	1016.6	949.87	1046.37	961.1	1035.32	866.958	870.232
61	913.658	1090.35	911.815	1008.61	962.017	1097.39	943.069	1026.91	830.889	1113.94	1040.8	1020.71	1012.31	1008.67	958.37	1041.43	968.338	1075.68	853.172	849.294
62	908.284	1089.14	905.454	1007.71	955.389	1131.53	942.951	1049.49	842.927	1101.38	1078.8	1070.24	1026.44	998.928	966.963	1070.28	967.74	1058.82	878.2	852.605
63	899.664	1119.87	930.1	1046.16	947.115	1115.53	937.997	1059.84	853.344	1136.48	1071.74	1059.28	1032.56	1029.01	968.124	1064.39	1009.1	1085.43	891.302	848.773
64	920.442	1112.44	921.348	1032.3	979.198	1142.62	982.44	1056.34	863.213	1115.39	1104.87	1085.65	1017.47	1006.71	1004.66	1095.91	996.62	1094.82	939.289	885.204
65	908.923	1138.52	937.896	1057.11	957.467	1158.79	970.158	1081.4	900.875	1135.74	1119.78	1097.9	1039.26	1022.55	990.049	1113.98	1018.7	1099.72	929.75	869.348
66	928.22	1156.79	938.695	1072	980.086	1156.23	993.098	1093.76	893.838	1142.39	1126.21	1104.68	1055.25	1028.08	1007.42	1135.43	1028.26	1106.38	955.438	881.55
67	912.269	1157.68	935.971	1073.99	986.554	1157.02	1007.41	1098.33	915.198	1154.81	1133.44	1121.84	1064.46	1030.53	1018.54	1132.06	1027.39	1102.98	941.921	867.674
68	928.834	1160.98	944.573	1071.23	987.955	1169.39	1008.9	1101.27	929.33	1155.47	1108.99	1126.29	1067.09	1025.64	1022.14	1132.23	1023.28	1133.81	961.251	880.157
69	932.688	1161.82	938.467	1068.29	983.557	1191.68	1017.36	1101.06	935.96	1160.53	1102.66	1151.1	1063.51	1022.26	1016.15	1163.13	1017.37	1129.42	965.468	887.64
70	913.532	1155.5	930.238	1064.27	978.577	1179.39	1017.5	1099.25	935.008	1167.48	1141.39	1155.76	1058.88	1013.09	1010.2	1162.94	1007.99	1163.03	966.458	891.231
71	925.409	1202.85	922.948	1106.26	972.654	1215.49	1023.02	1144.66	931.361	1223.09	1115.42	1188.62	1107.86	1020.93	1003.21	1201.57	998.376	1165.54	963.958	890.77
72	979.564	1199.38	951.805	1087.97	974.682	1188.24	1026.45	1134.96	928.121	1230.57	1135.96	1184.89	1095.25	1042.68	996.55	1181.72	1032.41	1197.41	962.292	890.313
73	973.015	1216.4	940.61	1115.05	1009.65	1206.13	1066.58	1165.21	920.114	1225.15	1143.29	1213.6	1123.54	1027.37	1030	1208.61	1014.6	1206.19	973.952	886.102
74	967.503	1234.24	966.949	1127.06	997.782	1209.76	1067.35	1184.77	949.142	1242.83	1140.98	1230.34	1139.86	1050.5	1007.91	1227.98	1040.44	1210	1005.28	905.024
75	996.927	1234.64	976.052	1139.71	1027.32	1209.64	1076.47	1197.57	930.096	1255.23	1134.18	1234.71	1144.79	1060.21	1031.37	1236.65	1049.5	1233.06	992.08	895.444
76	1015.47	1233.71	983.943	1143.23	1045.5	1233.59	1089.43	1200.27	945.612	1273.83	1125.43	1270.1	1141.09	1067.55	1042	1281.08	1058.19	1197.56	1013.46	919.179
77	1021.32	1257.21	979.991	1146.91	1062.38	1185.99	1095.28	1229.49	950.95	1299.32	1148.26	1270.99	1139.78	1086.63	1054.4	1306.02	1062.65	1262.01	1026.04	913.218
78	1022.23	1238.33	977.771	1171.19	1072.73	1235.92	1090.39	1219.42	948.799	1288.67	1134.66	1244.94	1152.75	1088.55	1058.01	1291.06	1062.81	1239.39	1031.37	917.19
79	1025.13	1264.7	971.857	1152.38	1072.34	1210.31	1088.92	1212.54	946.909	1323.01	1163.94	1269.67	1134.34	1090.3	1061.08	1324.09	1059.65	1265.06	1033.24	938.116
80	1037.67	1239.91	966.612	1190.3	1075.11	1240.6	1082.24	1253.79	939.741	1288.22	1139.16	1235.39	1161.48	1132.99	1063.34	1347.04	1105.34	1275.56	1029.82	941.769
81	1031.56	1260.09	1009.7	1163.94	1124.3	1262.95	1127.82	1269.68	933.605	1306.24	1160.34	1249.38	1133.61	1116.14	1102.52	1349.27	1087.44	1278.23	1019.88	947.209
82	1027.22	1264.08	999.729	1186.07	1103.79	1265.51	1110.19	1289.92	927.677	1312.76	1173.89	1249.7	1146.87	1146.54	1098.3	1344.73	1109.45	1271.41	1054.96	944.635
83	1058.67	1258.1	1024.15	1195.03	1123.51	1265.38	1139.05	1294.68	959.814	1318.29	1178.81	1247.98	1153.12	1165.33	1133.89	1334.26	1119.62	1298.92	1034.55	974.387
84	1076.4	1249.15	1032.72	1192.91	1130.81	1285.27	1149.22	1294.01	939.043	1350.49	1193.82	1268.82	1151.42	1176.27	1155.45	1359.5	1125.26	1306.17	1054.43	963.284
85	1067.82	1267.13	1042.97	1210.62	1131.97	1236.4	1156.35	1329.71	966.148	1339.84	1181.25	1274.75	1154.88	1177.11	1165.48	1332.73	1127.67	1284.1	1049.62	986.12
86	1081.47	1244.83	1050.42	1170.03	1132.28	1294.19	1161.23	1311.25	977.376	1330.85	1229.75	1255.62	1133.47	1203.39	1175.44	1367.95	1120.18	1318.3	1056.91	996.526
87	1088.61	1275.77	1057.32	1231.57	1132.1	1283.38	1180.43	1357.67	983.491	1381.13	1207.97	1280.37	1130.57	1194.54	1167.87	1371.77	1135.07	1318.31	1059.06	1002.97
88	1121.81	1240.81	1064.77	1213.62	1146.17	1325.83	1177.24	1327.47	985.973	1417.38	1239.6	1250.38	1175.69	1186.66	1190.8	1370.35	1113.8	1326.83	1061.82	1013.87
89	1119.32	1259.29	1106.04	1248.59	1129.5	1348.86	1162.81	1355.37	990.762	1453.03	1256.8	1272.71	1155.53	1225.72	1171.05	1366.05	1142.8	1327.54	1076.16	1009.33
90	1111.22	1262.57	1087.05	1264.04	1163.76	1349.2	1201.58	1367.7	991.459	1473.3	1261.15	1280.89	1176.08	1238.48	1199.27	1353.62	1112.25	1354.5	1068.71	1009.12
91	1156.75	1260.14	1108.73	1279.49	1134.99	1357.08	1197.61	1376.2	996.629	1504.03	1258.31	1286.28	1193.16	1243.12	1168	1373.74	1128.33	1344.14	1068.48	1006.24
92	1170.58	1259.3	1119	1279.75	1160.96	1390.09	1218.16	1410.79	1035.15	1521.91	1246.55	1313.66	1206.98	1244.45	1184.55	1371.97	1134.3	1356.1	1104.14	1045.37
93	1156.03	1282.26	1122.39	1300.41	1177.41	1408.54	1242.93	1419.15	1024.65	1540.92	1236.92	1324.53	1203.97	1237.64	1194.09	1337.33	1135.37	1328.13	1138.31	1045.91
94	1175.68	1263.85	1120.28	1256.94	1185.09	1385.29	1244.69	1426.21	1055.32	1516.38	1291.93	1297.04	1234.16	1262.74	1198.37	1364.3	1131.26	1357.08	1142.02	1078.25
95	1214.89	1297.23	1109.65	1305.74	1183.54	1421.05	1271.84	1395.91	1069.44	1549.01	1261.83	1334.37	1218.31	1243.27	1225.95	1371.92	1127.24	1380.92	1153.81	1098.61
96	1211.29	1275.5	1128.68	1288.41	1187.57	1446.93	1253.83	1421.13	1077.58	1556.89	1289.92	1347.85	1209.79	1229.99	1207.56	1368.28	1117.26	1388.7	1176	1109.43
97	1224.65	1300.3	1111.33	1334.91	1189.15	1455.47	1268.66	1440.88	1078.13	1554.03	1302.77	1356.17	1250.89	1267.42	1239.3	1361.15	1165.15	1401.61	1182.64	1104.64
98	1203.57	1308.85	1140.87	1353.28	1241.78	1457.57	1244.68	1440.35	1080.51	1591.75	1311.39	1355.95	1276.63	1292.47	1214.4	1373.38	1151.64	1438.33	1174.83	1099.88
99	1246.17	1313.42	1114.84	1361.69	1258.53	1501.05	1270.33	1476.59	1074.2	1597.93	1308.79	1357.19	1284.2	1305.61	1250.01	1362.61	1181.81	1457.49	1221.34	1094.93
100	1225.57	1346.14	1134.11	1365.41	1232.77	1519.53	1277.44	1455.01	1118.02	1595.15	1350.25	1374.1	1282.88	1313.1	1265.98	1339.9	1198.21	1462.17	1200.41	1142.37
101	1245.62	1331.9	1147.76	1398.55	1250.21	1515.11	1276.34	1472.04	1090.26	1553.55	1366.3	1356.18	1286.1	1319.88	1275.84	1377.25	1206.98	1436.55	1227.25	1119.24
102	1255.81	1316	1155.11	1422.01	1265.96	1544.79	1267.04	1506.37	1116.34	1586.09	1345.69	1393.49	1318.32	1331.26	1280.18	1392.92	1222.12	1476.94	1235.09	1143.62
103	1256.24	1359.36	1154.92	1395.13	1299.17	1559.4	1286.88	1509.79	1130.24	1594.02	1404.51	1414.34	1300.2	1310.64	1299.95	1394.57	1230.47	1485.78	1232.22	1151.94
104	1289.72	1379.12	1159.72	1429.23	1293.97	1557.11	1262.66	1512.47	1130.95	1594.31	1432.22	1418.98	1343.83	1348.57	1297.34	1389.28	1219.65	1492.27	1235.92	1163.07
105	1293.11	1386.18	1220.63	1437.25	1292.3	1551.82	1292.76	1509.25	1130.51	1642.35	1430.99	1410.36	1308.29	1315.8	1272.19	1380.92	1255.33	1525.71	1263.59	1167.5
106	1272.52	1382.95	1208.14	1446.41	1343.58	1576.39	1258.11	1523.2	1127.8	1666.06	1452.28	1396.42	1342.73	1334.91	1306.72	1410.24	1229.84	1560.68	1253.4	1184.69
107	1298.66	1383.48	1240.95	1435.97	1363.68	1583.46	1279.44	1524.44	1146.83	1671.05	1506.14	1418.16	1354.75	1343.63	1275.2	1415.09	1253.56	1528.56	1293.48	1188.79
108	1264.35	1416.04	1226.96	1471.55	1384.92	1575.13	1284.27	1536.16	1127.85	1693.14	1529.26	1420.55	1362.78	1340.58	1301.94	1401.9	1260.54	1556.77	1268.3	1181.4
109	1278.12	1436.39	1235.86	1485.33	1394.12	1592.14	1283.19	1548.65	1162.13	1700.29	1537.11	1384.28	1398.04	1375.23	1319.21	1454.62	1258.61	1563.72	1293.38	1222.88
110	1276.94	1413.85	1243.42	1484.35	1393.29	1592.18	1274.22	1517.3	1133.38	1697.7	1561.88	1421.83	1410.88	1379.81	1368.12	1466.12	1248.29	1561.79	1306.14	1244.71
111	1304.73	1463.03	1263.04	1448.93	1421.64	1578.09	1296.11	1544.58	1152.1	1690.44	1569.33	1434.72	1416.86	1394.08	1372.71	1470.14	1273.58	1554.88	1301.71	1251.75
112	1286.78	1482.26	1266.09	1482.33	1435.1	1586.28	1277.99	1595.61	1156.72	1724.06	1561.67	1433.35	1385.38	1363.93	1392.89	1468.18	1249.58	1582.96	1332.63	1261.89
113	1300.15	1485.83	1311.08	1498.12	1403.74	1579.24	1318.19	1579.07	1155.68	1744.61	1562.31	1424.61	1419.04	1394.12	1375.95	1503.46	1284.1	1590.38	1314.55	1255.82
114	1269.24	1475.07	1304.58	1547.15	1432.48	1597.17	1284.38	1610.9	1175.28	1784.56	1575.43	1453.44	1430.64	1409.18	1407.89	1523.07	1253.48	1551.64	1315.26	1276.03
115	1297.26	1506.97	1347.99	1539.16	1437.28	1586.64	1318.33	1617.67	1140.98	1800.29	1586.93	1464.36	1432.76	1414.2	1433.33	1527.21	1274.65	1579.76	1361.63	1254.66
116	1310.29	1524.24	1395.66	1561.99	1433.86	1609.97	1324.02	1655.72	1182.16	1802.4	1582.77	1469.41	1475.69	1448.41	1436.68	1556.07	1282.1	1592.55	1383.06	1275.31
117	1313.72	1536.22	1406.46	1539.28	1423.53	1618.09	1324.77	1687.41	1160.99	1799.6	1609.9	1435.61	1464.87	1428.77	1431.15	1567.48	1286.53	1597.24	1399.74	1248.84
118	1313.33	1563.73	1415.25	1574.56	1449.73	1617.47	1353.35	1683.8	1195.19	1832.61	1616.86	1481.07	1470.3	1447.44	1464.61	1560.35	1294.43	1590.2	1405.54	1267.74
119	1304.17	1579.7	1426.71	1601.91	1460.04	1652.86	1357.25	1688.83	1212.36	1841.77	1613.13	1506.67	1501.28	1474.86	1472.59	1555.53	1308.31	1623.59	1409.85	1272.8
120	1328.41	1587.96	1469.01	1608.5	1461.96	1665.89	1358.74	1732.83	1222.36	1865.77	1659.4	1537.91	1511.64	1435.68	1476.02	1576.66	1294.86	1636.33	1445.55	1274.94
121	1309.86	1572.15	1461.18	1634.1	1425.07	1673.2	1335.13	1751.64	1221.62	1838.16	1695.68	1540.81	1529.02	1461.09	1478.54	1580.42	1334.4	1598.7	1462.01	1277.88
122	1352.95	1599.05	1494.94	1616.88	1454.38	1675.63	1370.49	1711.33	1213.84	1854.14	1711.85	1552.89	1526.62	1464.99	1479.23	1574.48	1300.96	1636.03	1423.61	1309.15
123	1340.59	1607.11	1512.95	1628.27	1462.86	1684.66	1386.51	1756.75	1213.21	1871.91	1702.83	1527.24	1543.23	1498.81	1485.22	1599.5	1329.6	1647.62	1461.14	1283.61
124	1367.36	1608.31	1532.92	1585.95	1466.78	1685.42	1388.65	1773.83	1247.6	1885.56	1711.68	1571.18	1549.15	1473.65	1472.51	1607.42	1339.18	1648.74	1473.04	1326.38
125	1390.73	1640.69	1553.76	1616.54	1507.48	1676.02	1405.46	1815.98	1226.05	1898.17	1724.54	1592.84	1529.22	1484.54	1495.39	1601.54	1340.91	1684.73	1475.25	1306.34
126	1415.91	1660.16	1570.58	1629.24	1520.89	1706.29	1409.86	1785.87	1251.53	1890.47	1768.97	1593.68	1576.52	1482.52	1510.03	1628.64	1379.28	1655.66	1477.34	1330.87
127	1428.07	1658.09	1592.02	1617.69	1493.82	1716.53	1431.21	1798.73	1266.93	1871.13	1786.96	1587.37	1592.44	1512.59	1507.5	1605.34	1390.89	1667.6	1507.98	1351.36
128	1453.83	1699.11	1587.2	1662.13	1532.31	1734.87	1397.44	1787.64	1268.84	1884.78	1788.8	1628.28	1593.25	1520.37	1510.97	1609.31	1399.54	1699.32	1524.97	1346.84
129	1455.55	1714.26	1605.83	1645.98	1554.11	1743.02	1428.4	1774.79	1261.56	1936.19	1734.25	1648.25	1588.37	1515.33	1513.36	1605.14	1380.42	1693.45	1521	1401.76
130	1474.39	1709.62	1606.25	1664.55	1560.35	1747.64	1442.4	1784.74	1267.37	1891.47	1757.46	1603.16	1621.37	1502.12	1525.24	1645.19	1415.56	1700.65	1538.15	1413.77
131	1473.89	1726	1596.6	1692.19	1559.98	1757.99	1436.32	1775.09	1229.19	1928.75	1761.92	1633.75	1625.25	1534.29	1520.01	1660.77	1428.82	1683.12	1544.75	1437.66
132	1474.32	1724.08	1623.49	1690.09	1599.15	1800.16	1434.43	1814.24	1274.43	1931.06	1751.87	1639.26	1580.34	1541.38	1548.32	1654.86	1440.89	1707.37	1533.96	1424.32
133	1461.54	1710.27	1628.65	1708.71	1612.16	1815.47	1473.46	1803.99	1241.31	1980.18	1782.75	1633.53	1610.69	1549.35	1561.67	1693.81	1479.62	1709.68	1526.54	1448.79
134	1486.83	1719.37	1630.29	1693.92	1588.82	1808.98	1478.77	1810.85	1271.3	2004.58	1789.73	1662.89	1619.93	1583.99	1557.88	1703.62	1490.52	1702.58	1554.02	1470.72
135	1492.55	1693.74	1587.6	1723.48	1629.43	1831.79	1485.56	1750.96	1293.19	1999.5	1785.24	1636.78	1615.43	1597.41	1576.7	1708.83	1484.96	1714.62	1572.6	1474.65
136	1482.64	1702.97	1628.5	1737.12	1654.92	1827.75	1483.92	1777.78	1299.13	2038.72	1769.36	1646.04	1599.53	1592.43	1583.51	1738.29	1520.32	1706.78	1578.1	1517.54
137	1452.16	1729.86	1647.81	1739.79	1660.2	1816.96	1470.98	1778.35	1300.4	2044.61	1783.25	1672.24	1628.74	1602.2	1575.87	1736.23	1525.89	1692.42	1599.31	1531.48
138	1485.88	1724.85	1672.49	1769.85	1701.22	1851.38	1475.96	1770.37	1328.68	2048.8	1782.31	1621.2	1634.02	1615.91	1599.45	1734.15	1531.83	1674.08	1602.38	1496.71
139	1508.59	1719.23	1682.57	1787.98	1667.83	1860.05	1489.68	1801.88	1324.71	2060.62	1820.5	1632.74	1593.55	1636.84	1577.83	1767.42	1530.22	1701.3	1596.34	1531.35
140	1508.33	1702.17	1695.22	1769.08	1684.43	1872.2	1509.65	1813.34	1339.71	2066.54	1789.45	1633.38	1624.15	1634.98	1594.25	1761.17	1549.28	1705.98	1630.85	1542.73
141	1542.39	1725.25	1701.8	1782.31	1730.12	1863.28	1537.34	1800.26	1385.86	2101.78	1804.52	1676.66	1632.13	1661.38	1602.1	1776.59	1533.58	1654.48	1613.95	1541.83
142	1560.69	1728.85	1726.25	1770.69	1727	1887.04	1518.56	1782.03	1355.31	2099.81	1848.48	1681.78	1631.44	1681.42	1622.59	1770.06	1531.68	1685.92	1637.55	1529.8
143	1526.3	1717.65	1727.88	1785.92	1723.22	1903.73	1566.5	1799.49	1376.23	2119.29	1821.93	1678.85	1615.12	1685.69	1630.78	1794.32	1562.66	1695.93	1590.79	1557.63
144	1570.15	1724.82	1715.92	1806.97	1731.22	1946.26	1574.09	1798.47	1402.06	2145.23	1828.53	1666.36	1646.85	1737.5	1632.77	1780.77	1580.93	1692.12	1612.36	1556.26
145	1598.79	1724.83	1744.88	1823.58	1767.25	1954.62	1580.76	1826.36	1426.35	2099.8	1821.91	1684.02	1651.41	1749.11	1673.71	1761.57	1580.32	1728.24	1621.24	1515.19
146	1604.9	1712.95	1735.06	1828.02	1788.3	1941.24	1573.72	1801.96	1438.99	2103.59	1863.95	1683.3	1614.27	1740.53	1674.85	1788.66	1577.53	1733.19	1615.78	1545.97
147	1597.2	1691.86	1749.02	1821.49	1775.54	1960.83	1629.41	1810.82	1410.43	2152.49	1883.32	1669.91	1652.96	1753.57	1686.83	1789.99	1614.62	1729.24	1660.72	1562.82
148	1637.15	1715.17	1733.9	1868.52	1807.79	1962.34	1647.16	1849.6	1445.85	2158.16	1875.34	1702.76	1660.52	1750.81	1710.01	1780.97	1617.1	1723.51	1682.36	1562.99
149	1648.95	1719.3	1747.55	1888.73	1814.68	1948.81	1617.78	1822.02	1459.02	2144.38	1873.06	1706.15	1649.44	1741.68	1740.28	1799.72	1575.54	1738.57	1689.08	1556.52
150	1613	1694.93	1749.51	1929.87	1823.4	1981.01	1659.97	1829.32	1451.9	2158.24	1891.31	1699.82	1688.25	1768.78	1736.96	1804.56	1611.48	1737.39	1723.98	1583.84
151	1648.92	1700.24	1751.54	1913.38	1862.44	1985.17	1670.72	1866.87	1443.93	2154.3	1907.02	1714.31	1661.77	1741.17	1718.86	1800.54	1637.8	1753.46	1739.94	1612.94
152	1657.09	1724.43	1785.76	1921.45	1880.5	1968.36	1668.81	1835.16	1430.54	2143.15	1933.36	1717.64	1672.81	1771.29	1748.14	1840.61	1655.8	1763.11	1746.18	1577.59
153	1651.29	1732.18	1793.68	1965.26	1881.72	1984.11	1701.33	1853.04	1448.5	2181.35	1945.82	1706.18	1718.06	1767.4	1753.46	1851.72	1686.73	1773.96	1768.21	1625.12
154	1681.82	1778.58	1784.44	1966.32	1873.12	1975.29	1698.57	1875.86	1457.05	2189.4	1947.3	1699.22	1717.71	1778.72	1776.24	1840.25	1678.02	1775.03	1757.85	1638.4
155	1652.24	1794.31	1811.01	1956.77	1881.5	1952.64	1697.6	1815.94	1418.99	2171.09	1981.05	1730.45	1733.84	1776.48	1791.66	1834.38	1695.54	1809.02	1792.8	1642.21
156	1660	1788.89	1812.33	1941.86	1876.51	1981.35	1679.2	1826.54	1450.05	2179.07	1993.94	1733.95	1730.75	1791.56	1793.71	1856.28	1724.35	1814.33	1804.37	1642.72
157	1691.96	1777.05	1803.84	1948.19	1916.27	1986.69	1688.26	1883.69	1459.66	2208.55	1972.76	1703.08	1769.24	1792.25	1777.05	1855.43	1732.08	1823.2	1821.96	1675.68
158	1691.95	1785.81	1831.47	1940.84	1921.56	1965.65	1686.17	1861.66	1463.7	2168.47	2009.24	1740.94	1791.58	1806.58	1823.38	1905.22	1730.03	1869.63	1825.74	1684.02
159	1689.1	1780.93	1841.12	1983.07	1909.2	1983.62	1671.73	1882.91	1460.79	2194.73	2015.8	1759.57	1775.46	1841.15	1832.38	1912.39	1710.48	1885.87	1832.25	1646.53
160	1672.94	1812.78	1833.16	1963.73	1935.19	1973.08	1697.69	1872.84	1484.95	2190.89	2001.77	1799.41	1798.39	1823	1836.63	1910.39	1735.72	1885.01	1843.62	1679.92
161	1704.15	1782.22	1821.9	1996.2	1933.89	1957.34	1699.23	1891.4	1511.77	2218.9	2017.21	1800.3	1796.46	1832.05	1855.42	1946.88	1736.27	1869.97	1846.83	1691.6
162	1714.55	1799.19	1841.64	2006.42	1918.16	1989.7	1686.91	1900.22	1507.04	2221.91	2012.73	1819.95	1787.96	1881.78	1850.1	1945	1721.53	1886.2	1880.58	1691.77
163	1702.45	1835.98	1832.18	2029.98	1945.71	1997.09	1701.42	1886.26	1505.67	2241.65	2003.7	1846.75	1821.78	1847.64	1870.36	1931.31	1739.86	1878.85	1848.97	1727.86
164	1716.38	1808.09	1864.41	2030.48	1956.56	1984.11	1697.67	1920.6	1523.4	2202.84	2048.24	1796.82	1829.02	1859.88	1879.88	1977.7	1739.83	1918.46	1847.45	1729.9
165	1713.07	1810.23	1857.66	2067.4	1944.68	2009.71	1686.32	1925.22	1535.85	2238.65	2053.48	1840.12	1823.36	1893.42	1883.6	1999.31	1723.45	1931.02	1886.26	1737.69
166	1713.18	1834.29	1842.76	2068.65	1966.64	2004.55	1663.64	1929.43	1530.38	2280.72	2054.58	1910.17	1821.17	1893.26	1903.52	1984.17	1706.46	1918.78	1841.21	1718.64
167	1711.04	1830.83	1815.73	2062.65	1969.99	1984.04	1690.09	1952.91	1561.45	2286.59	2046.47	1885.43	1842.2	1876.77	1899.64	2005.23	1740.85	1944.11	1853.79	1731.47
168	1735.59	1840.56	1807.2	2087.29	1958.75	2018.04	1692.36	1953.08	1591.07	2252.24	2054.2	1905.2	1843.66	1862.94	1915.67	1998.57	1753.17	1953	1883.38	1727.08
169	1741.1	1858	1806.51	2049.64	1984.23	2018.71	1646.59	1932.03	1586.87	2332.92	2051.96	1895.51	1890.7	1887.99	1956.9	1977.46	1779.41	1942.83	1832.34	1714.51
170	1704.45	1813.35	1850.21	2117.32	2003.37	2011.67	1679.57	1969.82	1612.92	2333.5	2079.38	1922.39	1905.64	1897.15	1956.07	2015.45	1774.29	1994.74	1861.07	1751.54
171	1742.54	1832.52	1869.78	2086.64	1998.49	2025.51	1697.47	1972.89	1621.11	2331.26	2077.68	1915.61	1905.02	1883.37	1981.19	2021.69	1770.62	2000.97	1858.84	1764.6
172	1771.08	1832.64	1869.83	2102.97	2021.92	2019.67	1697.26	1959.47	1623.18	2352.16	2092.36	1895.11	1922.64	1860.99	1979.02	2004.4	1760.55	2009.42	1869.15	1771.95
173	1807.7	1878.66	1866.72	2146.41	2025.17	1996.88	1730.83	1977.98	1647.75	2346.47	2059.59	1931.99	1921.45	1870.56	2004.65	2023.13	1776.97	2048.64	1874.99	1809.18
174	1798.61	1906.83	1877.02	2154.37	2013.66	2036.09	1745.77	1980.44	1662.24	2358.87	2048.89	1935.5	1903.22	1865.92	1995.43	2015.18	1791.75	2023.98	1860.91	1789.76
175	1823.75	1904.42	1863.98	2151.95	2054.02	2039.84	1748.17	1970.65	1664.41	2368.68	2087.52	1917.62	1934.29	1906.97	1980.9	1994.95	1796.83	2002.17	1835.2	1779.56
176	1837.01	1929.78	1833.76	2150.92	2066.29	2023.16	1732.87	2001.32	1640.73	2353.04	2084.08	1939.95	1945.38	1913.81	2016.14	2029.99	1806.32	2034.6	1843.42	1778.59
177	1832.59	1927.66	1869.24	2148.81	2050.6	2052.36	1742.62	1997.94	1641.49	2377.82	2099.81	1942.88	1943.47	1902.72	2023.03	2025.11	1804.93	2025.91	1840.8	1792.58
178	1850.02	1917.12	1873.34	2153.68	2074.9	2045.19	1742.05	1985.3	1674.32	2365.11	2074.1	1934.19	1965.04	1919.69	2005.68	2006.89	1811.9	2003.15	1882.75	1793.84
179	1841.48	1953.1	1866.98	2190.16	2074.77	2019.49	1729.29	2010.62	1712.95	2344.7	2035.32	1974.76	1956.89	1934.83	2022.34	2021.12	1854.85	2024.08	1890.61	1796.7
180	1884.39	1957.28	1835.1	2189.35	2061.51	2055.78	1762.9	2016.38	1693.43	2380.66	2060.96	1972.26	1937.15	1915.7	2017.35	2014.77	1850.5	2005.98	1885.84	1797.19
181	1886.57	1948.22	1841.58	2212.5	2095.21	2059.08	1769.77	2023.06	1713.25	2372.38	2089.78	1971.36	1972.9	1951.99	1993.34	1997.31	1844.55	1986.41	1901.2	1785.32
182	1880.05	1974.56	1852.04	2171.7	2107.12	2095.7	1762.9	2067.53	1714.33	2401.89	2105.21	1999.3	1973.7	1966.46	2022.45	2025.78	1828.19	2022.09	1897.35	1799.34
183	1902.05	1974.81	1886.6	2203.97	2129.23	2059.98	1786.78	2078.2	1747.33	2398.59	2098.47	1994.62	1960.31	1953.4	2026.71	2029.34	1837.25	2018.63	1886.98	1792.78
184	1901.31	1964.84	1851.32	2245.43	2095.01	2057.09	1792.92	2065.07	1755.08	2367.67	2108.54	1972.27	1985.33	1974.31	2008.9	2016.42	1844.55	2006.78	1897.68	1797.2
185	1884.57	2010.35	1859.55	2258.41	2091.74	2116.67	1789.05	2092.84	1742.2	2393.66	2130.08	2012.5	1986.48	1961.75	2035.96	2025.49	1885.9	2036.91	1868.35	1809.57
186	1912.52	2030.37	1866.68	2222.82	2143.19	2134.65	1820.7	2082.82	1794.72	2402.14	2108	2022.24	1989.77	1944.64	2032.28	2016.54	1875.78	2046.11	1912.69	1797.18
187	1912.52	2031.73	1829	2286.63	2150.1	2130.41	1830.1	2061.12	1788.07	2397.77	2096.09	2025.88	2027.64	1982.25	2008.76	1991.52	1880.5	2033.01	1912.13	1815.65
188	1913.44	2047.9	1849.38	2303.56	2150.43	2148.81	1828.75	2112.88	1792.19	2431.84	2097.28	2042.13	2031.67	1980.21	2051.79	2033.43	1886.71	2073.73	1893.94	1794.44
189	1943.77	2051.65	1892.71	2285.8	2174.09	2152.86	1821.48	2128.97	1779.28	2436.47	2095.3	2040.87	2022.15	1971.7	2066.82	2041	1896.2	2063.99	1908.1	1829.63
190	1949.9	2040	1849.43	2304.46	2173.94	2147.69	1833.4	2163.59	1796.06	2410.12	2117.29	2042.62	2049.08	1987.14	2067.43	2054.7	1891.98	2053.95	1962.61	1841.24
191	1934.93	2076.89	1853.65	2297.12	2159.16	2189	1834.58	2161.34	1803.02	2448.49	2094.24	2076.52	2045.43	1980.91	2068.51	2034.6	1920.44	2073.48	1959.89	1844.77
192	1965.66	2086.93	1860.86	2314.48	2195.97	2198.1	1883.39	2150.01	1843.03	2425.65	2121.3	2073	2046.6	1963.16	2062.73	2041.25	1910.04	2061.83	1949.98	1823.26
193	1971.81	2109.59	1864.82	2334.32	2214.29	2194.05	1892.98	2201.56	1815.49	2452.84	2116.12	2072.05	2087.69	1998.4	2088.12	2090.43	1930.55	2082.04	1970.16	1842.4
194	1967.57	2100.55	1900.42	2340.59	2210.48	2230.6	1890.34	2214.58	1856	2438.41	2121.62	2060.7	2103.63	2001.49	2074.92	2085.57	1960.73	2076.53	1990.1	1840.57
195	1985.54	2086.19	1888.89	2348.84	2220.26	2298.01	1911.98	2195.34	1875.12	2411.69	2131.55	2052.32	2131.01	1987.92	2117.39	2098.96	1928.99	2080.12	1974.86	1885.94
196	1979.55	2133.34	1917.59	2361.34	2237.29	2261.9	1910.38	2227.09	1848.04	2453.67	2144.54	2035.4	2126.31	2010.52	2151.92	2108.01	1941.72	2099.19	1958.42	1898.77
197	1965.63	2152.15	1898.9	2331.78	2199.04	2291.24	1899.12	2224.92	1858.77	2457.23	2125.92	2068.3	2088.59	2001.08	2104.94	2130.92	2003.59	2063.58	2002.07	1878.52
198	2015.7	2139.7	1891.93	2374.02	2222.79	2313.07	1930.17	2193.1	1897.92	2498.52	2101.02	2067.81	2148.08	1979.84	2124.26	2121.11	2009.77	2076.22	2013.9	1886.46
199	2016.27	2151.95	1890.45	2390.07	2227.67	2321.77	1934.3	2226.56	1881.23	2488.9	2143.1	2092.66	2162.47	2015.46	2178.72	2173.49	1995.36	2117.79	2042.21	1880.43
200	2008.05	2143.69	1899.62	2395.4	2264.87	2358.39	1927.6	2220.19	1891.68	2503.99	2119.76	2052.05	2150.31	2019.13	2198.55	2189.44	2024.82	2137.54	2047.12	1871.81
201	2043.19	2114.2	1896.22	2413.65	2266.6	2344.59	1943.8	2233.75	1897.58	2454.73	2114.55	2052.08	2167.17	2023.75	2181.63	2171.51	1996.94	2140.25	2041.23	1874.37
202	2057.51	2152.16	1926.03	2395.75	2288.27	2378.24	1939.52	2238.18	1900.22	2477.02	2117.25	2091.25	2163.63	2054.93	2216.59	2201.68	2014.22	2139.07	2067.7	1876.84
203	2047.63	2153.97	1944.05	2446.46	2290.84	2360.46	1923	2215.7	1894.19	2519.27	2116.9	2080.45	2154.39	2049.98	2211.56	2233.22	2088.68	2166.93	2056.51	1886.78
204	2088	2129.96	1965.59	2452.55	2313.85	2390.74	1955.44	2178.99	1874.67	2516.79	2136.89	2092.31	2208.72	2030.55	2190.27	2207.27	2112.3	2154.64	2063.99	1937.7
205	2092.72	2146.79	1975.78	2432.01	2308.26	2383.82	1969.77	2211.47	1905.84	2535.06	2142.64	2075.53	2215.86	2062.19	2215.72	2232.09	2105.55	2190.72	2097.32	1909.73
206	2135.68	2156.65	1984.77	2456.85	2329.02	2350.24	1977.91	2206.03	1908.42	2547.86	2130.81	2044.79	2217.26	2076.22	2215.7	2224.93	2135.32	2185.35	2110.04	1923.11
207	2133.59	2125.38	1965.41	2472.39	2353.32	2392.93	1999.02	2234.42	1894.61	2606.8	2155	2052.72	2245.55	2070.86	2243.16	2257.22	2118.36	2173.08	2092.75	1930.89
208	2102.75	2147.81	2015.55	2427.65	2302.27	2388.7	2005.32	2240.87	1879.67	2580.17	2155.84	2102.22	2239.56	2114.62	2264.58	2246.52	2161.83	2210.98	2145.28	1943.49
209	2145.85	2140.97	2016.69	2451.73	2320.87	2410.55	1993.17	2276.12	1889.73	2611.66	2136.66	2118.04	2261.46	2124.3	2282.73	2260.11	2183.88	2222.81	2169.51	1951.83
210	2176.67	2159.34	2003.47	2451.64	2363.02	2405.69	2013.34	2226.63	1930.76	2620.04	2162.8	2105.65	2272.64	2134.45	2275.46	2242.23	2175.55	2190.69	2154.63	1986.59
211	2169.61	2151.36	2042.18	2489.88	2353.81	2361.96	2021.54	2247.98	1920.95	2587.17	2163.56	2105.38	2250.34	2145.01	2327.07	2265.43	2202.19	2208.15	2177.54	2000.32
212	2186.67	2118.28	2036.38	2483.88	2348.67	2369.82	2006.37	2293.57	1942.9	2615.14	2132.76	2102.99	2278.8	2156.97	2375.7	2243.14	2199.59	2197.33	2160.55	2018.63
213	2210.11	2141.34	2029.8	2437.72	2323.58	2387.4	2023.37	2315.48	1973.3	2618.99	2139.42	2083.86	2265.29	2185.21	2380.4	2249.05	2216.6	2228.94	2189.3	1987.76
214	2195.3	2158.94	2060.37	2479.07	2366.16	2371.45	2034.15	2285.61	1950.15	2635.24	2079.01	2107.13	2243.3	2196.66	2376.34	2275.01	2183.21	2236.26	2204.17	2040.87
215	2250.06	2139.54	2067	2489.25	2373.41	2388.68	2025.95	2340.59	1957.78	2628.21	2146.94	2113.51	2278.74	2210.59	2347.37	2239.02	2221.32	2253.65	2200.29	2058.95
216	2255.89	2169.42	2054.53	2523.64	2423.67	2412.46	2065.39	2357.57	1947.9	2629.71	2094.38	2106.7	2270.66	2172.34	2388.48	2266.41	2259.93	2275.51	2205.41	2100.48
217	2297.84	2161.28	2075.19	2510.97	2402.23	2372.82	2060.63	2340.41	1994.32	2575.75	2116.65	2125.22	2307.15	2189.74	2381.49	2253.66	2262.89	2306.13	2203.88	2109.51
218	2291.42	2141.83	2064.12	2530.14	2387.97	2388.7	2053.38	2365.61	1999.39	2615.63	2160.7	2074.03	2309.28	2190.96	2409.48	2281.48	2212.89	2319.08	2199.92	2099.11
219	2279.67	2184.65	2108.95	2476.93	2435.05	2375.46	2069.6	2356.47	1994.2	2623.39	2136.13	2128.14	2284.04	2227.53	2400.45	2269.69	2282.02	2348.53	2167.74	2149.14
220	2326.01	2197.04	2124.96	2494.28	2432.63	2402.93	2070.82	2378.02	2010.47	2638.7	2171.27	2101.29	2325.71	2234.67	2373.51	2283.72	2301.39	2354.58	2178.64	2154.93
221	2320.11	2217.65	2158.06	2531.91	2463.98	2396.07	2064.01	2406.61	2007.31	2640.43	2141.07	2116.94	2326.03	2232.46	2411.98	2293.94	2294.63	2343.07	2163.64	2151.64
222	2297.95	2205.88	2175.03	2528.15	2457.76	2393.54	2130.02	2392.06	1984.73	2631.62	2179.11	2154.68	2298.23	2247.37	2411.78	2292.23	2319.05	2352.42	2185.48	2175.21
223	2339.17	2238.16	2203.25	2536.54	2476	2436.69	2155.58	2414.14	2017.62	2628.46	2164.95	2140.4	2321.43	2256.38	2437.86	2272.88	2306.3	2328.88	2178.82	2166.95
224	2345.5	2198.23	2183.24	2539.43	2420.47	2444.25	2201.17	2401.25	2019.66	2596.13	2200.02	2126.65	2310.45	2287.89	2434.9	2316.13	2327.77	2338.74	2156.41	2161.71
225	2385.41	2246.76	2209.92	2508.42	2435.53	2443.01	2197.27	2375.36	2002.74	2603.95	2200.14	2101.62	2354.71	2283.11	2454.35	2319.59	2339.01	2318.13	2190.71	2187.88
226	2394.92	2248.87	2207.34	2512.53	2487.32	2479.39	2209.47	2418.21	2018.51	2636.85	2177.8	2138.43	2355.17	2267.89	2395.4	2347.19	2339.63	2366.73	2197.7	2177.9
227	2367.52	2280.76	2179.84	2542.8	2502.21	2445.17	2194.09	2410.83	2024.07	2583.04	2159.39	2153.12	2343.06	2312.38	2411	2345.4	2366.18	2372.26	2212.16	2202.66
228	2378.72	2265.4	2196.93	2552.83	2516.08	2462.91	2221.01	2409.79	2001.59	2596.71	2163.66	2182.66	2354.49	2318.76	2467.29	2321.59	2362.42	2339.7	2212.65	2194.69
229	2366.71	2282.09	2219.95	2543.69	2521.46	2484.55	2277.28	2420.64	2036.75	2590.15	2160.3	2179.51	2359.38	2312.99	2474.43	2337.49	2346.03	2356.72	2195.67	2208.87
230	2375.48	2301.39	2176.15	2564.83	2547.31	2479.08	2288.33	2427.68	2046.22	2614.89	2176.85	2191.59	2363.84	2308.26	2447.88	2333.89	2384.95	2351.58	2204.99	2172.17
231	2391.03	2316.18	2201.44	2532.79	2596.09	2505.46	2236.11	2388.08	2041.48	2590.14	2171.62	2163.28	2377.33	2311.5	2489.85	2369.07	2380.06	2355.42	2172.78	2196.17
232	2379.18	2343.98	2201.22	2559.08	2596.04	2537.75	2321.18	2410.12	2061.01	2618.01	2139.57	2166.52	2372.2	2373.48	2489.89	2370.26	2354.69	2382.12	2234.82	2216.03
233	2392.89	2353.66	2231.62	2550.01	2583.46	2544.91	2355.04	2458.67	2057.88	2639.09	2175	2158.42	2384.28	2385.7	2474.53	2372.63	2371.98	2364.99	2259.6	2226.72
234	2382.48	2387.01	2230.2	2527.93	2548.88	2551.56	2343.6	2447.94	2035.12	2632.22	2177.04	2190.11	2379.16	2362.14	2497.93	2388.68	2361.4	2388.98	2258.09	2203.84
235	2346.37	2373.77	2239.85	2559.02	2548.7	2532	2359.09	2431.76	2081.39	2623.88	2172.27	2196.72	2347.23	2379.94	2502.63	2408.37	2401.06	2378.24	2228.8	2210.96
236	2391.81	2391.58	2206.51	2562.63	2546.62	2562.65	2349.52	2463.46	2089.42	2624.65	2192.57	2154.72	2380.6	2364.99	2499.98	2426.35	2402.67	2347.96	2265.74	2207.68
237	2388	2387.64	2229.58	2576	2566.15	2587.73	2365.36	2471.1	2115.85	2585.7	2221.76	2194.16	2374.83	2374.85	2549.45	2399.75	2375.11	2389.41	2266.83	2238.06
238	2367.88	2437.58	2268.29	2564.8	2554.44	2533.89	2380.7	2453.02	2078.45	2615.88	2223.31	2186.08	2397.99	2393.77	2544.97	2412.06	2414.31	2381.45	2301.12	2221.19
239	2380.96	2472.47	2278.73	2568.92	2545.43	2569.22	2370.54	2484.82	2089.97	2610.27	2252.24	2186.32	2392.22	2371.19	2570.75	2458.63	2411.08	2412.15	2288.51	2246.12
240	2368.39	2457.63	2217.05	2532.45	2587.46	2565.16	2393.22	2513.54	2147.96	2634.12	2249.66	2198.91	2392.66	2392.41	2552.24	2483.09	2415.38	2410.1	2275.02	2239.75
241	2417.07	2484.69	2283.71	2544.87	2580.99	2597.65	2382.71	2463.6	2157.38	2630.85	2272.91	2213.14	2350.02	2386.97	2539.05	2472.43	2434.27	2429.82	2307.81	2255.18
242	2422.61	2475.66	2288.05	2604.23	2583.42	2627.5	2350.97	2495.2	2157.07	2642.45	2334.83	2195.29	2366.31	2358.76	2584.26	2518.57	2413.55	2380.36	2314.54	2244.08
243	2403.85	2500	2281.1	2602.74	2579.05	2618.26	2394.58	2492.4	2170.96	2638.95	2402.99	2224.91	2417.99	2398.91	2577.45	2532.51	2433.07	2402.24	2317.86	2273.8
244	2452.97	2507.58	2302.83	2588.34	2563.64	2634.11	2398.54	2524.16	2160.98	2621.74	2419.91	2248.19	2418.89	2401.14	2615.33	2509.19	2406.94	2442.22	2320.2	2281.34
245	2448.41	2508.01	2291.71	2592.28	2553.56	2605.27	2413.9	2539.44	2159.74	2645.43	2440.09	2255.16	2405.24	2378.66	2603.53	2505.93	2385.55	2453.11	2310.61	2271.28
246	2462.86	2513.47	2308.01	2586.87	2590.31	2624.71	2418.95	2534.6	2197.71	2628.07	2467.03	2250.77	2403.32	2407.9	2615.87	2535.62	2430.45	2427.14	2367.75	2237.44
247	2479.14	2500.11	2287.09	2551.65	2603.16	2632.73	2434.33	2543.82	2206.15	2636.83	2454.6	2263.02	2437.88	2378.49	2589.91	2577.24	2424.33	2454.7	2373.51	2264.7
248	2457.14	2511.38	2287.47	2577.9	2588.12	2619.7	2400.48	2531.18	2234.82	2631.66	2425.41	2233.98	2500.24	2434.3	2608.09	2591.67	2435.11	2461.57	2351.16	2261.15
249	2501.44	2490.02	2281.6	2591.05	2604.65	2625.15	2423.12	2553.07	2243.79	2606.69	2457.04	2240.91	2521.34	2424.51	2598.06	2580.91	2457.39	2493.07	2376.61	2289.54
250	2518.06	2456.2	2319.43	2581.66	2573.92	2609.75	2478.56	2542.51	2225.61	2613.96	2455.06	2250.86	2532.82	2398.27	2623.95	2599.15	2424.14	2521.18	2366.27	2283.59
251	2508.66	2502.85	2320.67	2617.7	2590.49	2611.72	2483.43	2515.56	2266.33	2631.99	2484	2227.91	2547.67	2415.69	2629.42	2624.48	2405.18	2506.32	2385.29	2256.2
252	2526.16	2494.81	2333.4	2614.26	2583.15	2633.99	2461.33	2556.41	2272.06	2645.59	2478.1	2216.85	2567.88	2402.71	2629.79	2616.66	2423.37	2518.29	2406.21	2289.49
253	2520.68	2528.91	2356.14	2637.71	2629.95	2647.27	2485.88	2564.93	2250.73	2626.33	2489.1	2230.77	2564.77	2414.04	2634.81	2655.1	2431.9	2545.34	2392.04	2284.86
254	2548.24	2519.82	2338.93	2615.42	2608.8	2607.38	2496.69	2593.46	2267.95	2639.19	2433.21	2253.22	2588.98	2432.61	2630.12	2638.01	2448.29	2543.03	2416.38	2260.43
255	2542.01	2537.7	2367.95	2573.21	2618.75	2622.36	2478.52	2592.69	2255.34	2632.44	2461.12	2233.38	2578.81	2425.99	2637.44	2635.32	2460.28	2568.55	2407	2268.88
256	2540.32	2471.74	2369.22	2588.51	2631.44	2643.36	2493.5	2619.5	2233.19	2642.71	2517.86	2245.91	2547.25	2444.35	2636.07	2640.78	2444.66	2556.87	2371.77	2259.32
257	2544.81	2494.99	2383.93	2586.44	2619.21	2653.62	2516.82	2638.39	2266.66	2634.57	2517.99	2232.62	2585.78	2437.45	2577.4	2617.35	2479.31	2527.25	2415.84	2233.41
258	2557.38	2546.74	2409.28	2580.66	2629.97	2662.08	2512.6	2625.13	2260.16	2650.85	2531.76	2252.62	2580.41	2400.04	2594.13	2636.43	2462.1	2572.13	2425.69	2263.08
259	2594.64	2548.2	2411.35	2583.12	2624.33	2644.77	2536.94	2617.3	2292	2647.64	2529.65	2201.99	2614.67	2427.09	2633.55	2621.16	2484.15	2564.44	2453.01	2257.54
260	2587.23	2532.11	2437.94	2589.61	2582.87	2640.23	2526.42	2624.89	2290.54	2617.5	2527.77	2224.25	2600.02	2426.06	2633.33	2629.21	2493.7	2600.24	2447.65	2282.38
261	2611.81	2533.26	2427.18	2549.76	2615.05	2624.59	2587.21	2641.19	2266.07	2626.63	2515.44	2214.66	2620.43	2468.36	2628.86	2654.15	2495.45	2584.01	2476.01	2280.02
262	2605.75	2538.09	2398.5	2561.33	2606.08	2638.57	2589.32	2626	2313.51	2640.99	2528.78	2209.82	2570.65	2478.4	2620.92	2633.2	2493.13	2602.13	2423.1	2254.52
263	2618.03	2516.45	2445.55	2597.01	2633.71	2646.1	2600.19	2632.4	2317.22	2595.35	2574.12	2206.22	2584.67	2436.04	2623.12	2644.96	2493.47	2572.73	2438.75	2302.61
264	2636.41	2537.58	2438.27	2611.84	2629.96	2616.58	2570.24	2640.26	2294.86	2622.11	2530.15	2162.42	2614.67	2472.93	2595.48	2633.85	2522.12	2580.65	2488.05	2296.95
265	2629.89	2540.97	2469.54	2637.13	2646.66	2631.25	2548.77	2634.66	2325.4	2633.48	2563.01	2173.02	2612.6	2478.11	2602.41	2639.69	2522.98	2601.27	2492.87	2279.14
266	2627	2531.23	2458.69	2612.45	2646.25	2621.03	2573.47	2643.9	2314.4	2637.33	2561.91	2182.06	2622.45	2445.47	2633.81	2641.68	2486.99	2608.09	2487.19	2312.25
267	2580.44	2554.62	2469.45	2629.73	2632.21	2625.71	2582.93	2614.22	2356.62	2633.94	2598.72	2164.41	2617.04	2455.07	2589.35	2637.66	2537.09	2625.1	2514.22	2323.05
268	2595.42	2527.09	2445.45	2595.55	2641.45	2645.92	2596.07	2643.28	2356.57	2644.16	2614.44	2184.47	2610.87	2432.64	2610.27	2644.51	2546.57	2616.21	2513.14	2335.19
269	2633.53	2556.39	2448.19	2594.64	2640.23	2626.3	2533.33	2635.42	2356.77	2638.94	2619.54	2165.02	2575.5	2440.2	2599.21	2635.79	2595.56	2616.7	2494.51	2349.97
270	2635.69	2547.35	2455.21	2589.55	2637.28	2633.05	2546.09	2635.27	2383.14	2640.74	2618.47	2138.61	2599.96	2446.3	2620.72	2641.63	2580.86	2611.25	2504.85	2378.8
271	2641.83	2507.07	2469.52	2574.35	2628.58	2634.33	2574.1	2637.97	2380.76	2640.94	2620.69	2164.66	2626.6	2433.62	2633.2	2634.08	2608.31	2624.73	2531.44	2408.78
272	2629.39	2564.48	2450.79	2598.21	2647.77	2653.32	2585.41	2625.66	2401.86	2629.15	2635.25	2179.42	2629.58	2448.3	2631.73	2600.71	2630.66	2622.24	2512.1	2395.72
273	2628.85	2557.29	2472.52	2580.51	2628.49	2638.36	2585.79	2638.74	2459.74	2625.12	2626.17	2163.96	2641.54	2438.64	2627.05	2629.45	2611.86	2637.95	2542.09	2408.03
274	2649.48	2594.05	2479.19	2605.49	2638.02	2639.6	2540.9	2620.46	2437.9	2646.34	2587.89	2184.89	2613.5	2422.26	2615.38	2620.19	2611.22	2640.81	2531.6	2429.07
275	2646.99	2596.35	2452.94	2633.53	2636.3	2655.6	2578.04	2640.82	2476.16	2637.91	2620.5	2182.07	2619.59	2454.8	2632.16	2638.89	2613.71	2613.65	2559.88	2431.19
276	2652.78	2612.53	2475.14	2588.98	2630.87	2634.86	2590.69	2631.86	2471.98	2648.84	2613.29	2187.72	2622.93	2440.25	2618.51	2631.2	2622.25	2619.82	2564.08	2454.05
277	2627.7	2616.61	2499.22	2595.53	2624.65	2647.46	2632.34	2602.9	2464.59	2643.84	2632.95	2213.95	2584.77	2409.12	2592.34	2637.65	2570.26	2645.56	2540.97	2444.65
278	2648.25	2607.81	2446.69	2597.2	2639.38	2651.51	2636.21	2631.96	2513.69	2639.19	2629.26	2188.87	2609.07	2404.43	2623.16	2630.43	2574.4	2593.8	2578.93	2411.72
279	2623.33	2574.2	2468.67	2627.45	2617.34	2647	2609.3	2626.62	2510.6	2628.53	2632.56	2175.62	2585.8	2387.03	2605.46	2643.58	2620.24	2619.59	2585.18	2449.99
280	2628.17	2587.38	2483.03	2616.67	2648.75	2638.12	2568.75	2649.76	2545.85	2647.02	2648.66	2172.07	2625.34	2433.24	2632.01	2640.83	2625.91	2633.57	2615.47	2440.53
281	2633.49	2616.64	2518.64	2616.59	2636.63	2636.81	2560.03	2640.74	2540.57	2622.38	2637.81	2144.62	2614.92	2434.2	2626.85	2648.49	2634.38	2641.13	2606.47	2474.82
282	2599.91	2612.19	2514.81	2591.68	2627.45	2632.65	2593.17	2645.02	2558.33	2628.58	2595.9	2164.6	2577.78	2411.94	2633.08	2627.54	2613.13	2647.41	2623.53	2456.66
283	2618.74	2607.89	2482.64	2605.8	2609	2642.79	2566.74	2629.38	2551.27	2644.06	2630.47	2170.82	2608.46	2428.75	2618.47	2626.98	2619.92	2652.36	2603.15	2471.84
284	2610.36	2583.9	2537.32	2633.42	2621.34	2656.25	2511.27	2619.46	2551.36	2637.59	2643.5	2175.59	2610.96	2409.16	2627.22	2627.16	2586.73	2645.98	2617.55	2419.64
285	2624.47	2597.12	2534.79	2624.46	2608.55	2645.3	2536.17	2630.34	2562.7	2634.4	2624.17	2187.6	2626.32	2423.21	2614.35	2626.69	2603.85	2625.96	2624.4	2428.81
286	2637.48	2626.92	2573.01	2626.74	2603.88	2640.86	2519.86	2633.4	2548.25	2652.35	2624.24	2177.46	2625.25	2452.94	2640.54	2640.17	2632.53	2632.35	2617.03	2475.62
287	2627.25	2575.62	2594.1	2622.78	2627.78	2628	2509.42	2644.18	2555.67	2650.72	2638.39	2159.59	2630.93	2443.46	2619.96	2632.8	2581.2	2630.67	2625.92	2470.54
288	2656.73	2604.87	2615.37	2627.92	2605.15	2635.61	2539.36	2642.58	2526.03	2646.62	2624.2	2221.85	2596.1	2488.59	2614.32	2650.28	2611.47	2594.42	2607.4	2453.79
289	2635.91	2595.26	2607.89	2609.78	2631.45	2650.74	2548.92	2635.52	2545.17	2631.02	2644.74	2237.57	2601.62	2467.33	2619.18	2652.81	2599.13	2637.95	2614.29	2499.2
290	2641.92	2617.52	2595.35	2619.69	2611.87	2615.97	2524.98	2639.02	2515.41	2641.17	2639.06	2223.94	2568.4	2443.92	2628.8	2614.59	2616.65	2622.99	2608.84	2497.57
291	2630.83	2609.28	2593.95	2606.28	2577.27	2637.66	2493.85	2636.01	2527.64	2627.72	2648.79	2231.67	2577.25	2468.41	2617.8	2634.33	2609.28	2654.63	2627.09	2474.6
292	2600.66	2582.94	2614.8	2590.42	2605.42	2635.25	2530.15	2634.64	2510.32	2633.87	2618.91	2223.27	2600.78	2483.82	2620.38	2643.99	2570.2	2645.42	2626.69	2499.57
293	2629.28	2612.02	2590.26	2611.48	2613.44	2653.08	2539.13	2639.45	2557.78	2650.34	2632.9	2200.28	2590.77	2515.74	2626.6	2603.37	2611.13	2639.26	2631.44	2511.95
294	2618.85	2604.84	2609.49	2597.59	2636.97	2646.71	2539.69	2635.41	2549.79	2645.19	2646.48	2254.36	2588.82	2496.67	2639.39	2638.23	2602.56	2640.93	2627.75	2459.14
295	2638.59	2640.86	2621.04	2621.56	2641.74	2637.3	2544.36	2634.3	2530.95	2641.16	2599.91	2272.59	2619.02	2452.19	2613.7	2617.49	2631.59	2642.67	2631.32	2484.4
296	2636.36	2630.26	2603.18	2622.14	2641.41	2642.82	2556.55	2646.12	2543.06	2632.6	2617.09	2292.19	2613.8	2472.85	2636.96	2634.96	2614.44	2622.3	2638.33	2479.13
297	2638.41	2634.64	2618.52	2564.7	2623.46	2638.1	2541.49	2633.84	2572.92	2646.61	2618.74	2300.92	2605.23	2463.57	2607.01	2642.33	2625.57	2620.97	2645.74	2509.44
298	2601.81	2647.18	2623.11	2601.42	2613.41	2658.07	2539.99	2628.98	2520.99	2628.67	2638.17	2297.58	2623.9	2424.72	2609.12	2637.25	2638.43	2640.99	2611.08	2514.78
299	2601.64	2640.22	2603.87	2589.15	2610.52	2642.04	2562.98	2641.94	2539.33	2624.15	2625.51	2255.1	2638.08	2449.5	2618.72	2627.71	2621.1	2634.05	2615.87	2498.66
300	2626.25	2630.55	2616.04	2616.1	2625.58	2608.94	2546.17	2626.1	2525.87	2644	2641.28	2252.43	2598.3	2446.6	2599.21	2643.28	2621.1	2622.5	2646.83	2526.26
301	2638.58	2636.59	2628.02	2608.88	2623.86	2636.2	2552.36	2639.35	2563.17	2621.95	2647.02	2248.46	2615.16	2452.5	2617.38	2641.96	2626.09	2628.48	2649.34	2554.05
302	2636.39	2643.7	2642.91	2591.29	2620.78	2631.24	2542.04	2631.34	2548.85	2643.55	2632.68	2263.95	2638.43	2466.87	2623.07	2635.93	2646.27	2635.75	2652.24	2610.95
303	2633.51	2619.41	2604.2	2598.65	2627.25	2647.69	2519.37	2618.13	2573.54	2621.63	2654.17	2275.21	2598.12	2451.9	2599.68	2606.11	2576.94	2650.97	2597.57	2599.98
304	2633.59	2618.64	2586.55	2572.15	2638.56	2643.57	2527.6	2624.17	2558.86	2625.64	2628.87	2282.79	2623.45	2465.77	2620.04	2627.76	2598.88	2623.1	2613.25	2612.45
305	2598.12	2625.03	2593.15	2562.05	2643.57	2646.93	2551.67	2621.97	2590.67	2634.3	2592.54	2267.6	2607.91	2450.23	2605.6	2625.29	2636.19	2644.68	2646.78	2581.04
306	2610.98	2631.95	2637.94	2576.48	2623.81	2632.37	2517.24	2642.39	2605.27	2619.87	2623.03	2287.41	2619.7	2412.8	2629.46	2642.71	2632.1	2637.23	2638.94	2588.1
307	2636.14	2649.23	2633.49	2573.32	2643.37	2646.12	2524.37	2621.09	2607.75	2649.58	2613.99	2275.83	2617.61	2449.51	2609.38	2630.75	2634.38	2644.62	2636.83	2595.54
308	2602.89	2634.44	2599.26	2573.2	2631.52	2634.2	2492.1	2604.34	2623.15	2629.49	2639.36	2285.46	2577.01	2440.51	2622.95	2638.69	2618.37	2639.24	2622.71	2595.68
309	2623.19	2627.96	2613.83	2574.87	2617.41	2643.39	2521.45	2627.98	2633.45	2634.3	2633.15	2233.49	2618.02	2441.95	2605.93	2646.78	2622.88	2610.13	2635.98	2594.99
310	2607.63	2647.98	2628.41	2554.73	2632.95	2653	2548.52	2634.24	2639.42	2648.37	2640.89	2275.88	2607.16	2436.74	2617.9	2643.23	2616.35	2630.43	2623.51	2555.25
311	2622.72	2637.55	2630.8	2557.48	2632.72	2610.65	2495.29	2635.8	2629.73	2650.29	2636.2	2282.2	2634.89	2442.73	2625.98	2633.84	2637.74	2617.99	2636.33	2582.99
312	2649.95	2644.43	2628.05	2561.22	2603.93	2622.49	2514.37	2640.78	2620.02	2642.13	2645.35	2266.14	2633.88	2398.37	2630.47	2644.07	2632.21	2640.25	2642.54	2569.15
313	2648.92	2638.2	2640.39	2588.35	2613.93	2657.32	2494.1	2642.53	2633.29	2628.57	2652.37	2258.49	2634.96	2414.94	2618.62	2651.87	2610.5	2633.06	2603.74	2592.66
314	2631.95	2638.07	2608.59	2585.73	2600	2647	2530.38	2623.42	2626.15	2621.4	2648.96	2241.58	2636.83	2434.64	2575.32	2627.43	2617.56	2635.02	2617.28	2577.68
315	2624.75	2613.51	2601.49	2553.71	2629.72	2642.99	2506.01	2648.85	2631.3	2641.06	2646.07	2189.69	2638.12	2446.83	2595.7	2639.79	2629.98	2643.26	2614.75	2532.6
316	2630.97	2627.05	2608.33	2568.47	2635.53	2639	2465.48	2615.71	2601.26	2628.36	2595.43	2214.71	2616.46	2433.95	2635.99	2630.32	2615.71	2631.28	2639.24	2576.42
317	2626.57	2640.97	2601.64	2539.09	2625.49	2652.39	2511.76	2642.58	2613.53	2646.65	2605.74	2225.48	2620.01	2391.16	2631.61	2625.29	2637.17	2644.92	2628.69	2590.98
318	2605.54	2593.01	2599.73	2503.55	2647.91	2619.91	2508.39	2637.18	2636.26	2643.41	2640.18	2203.68	2631.6	2430.88	2648.27	2645.87	2615.79	2636.71	2628.85	2609.46
319	2634.26	2610.11	2614.75	2539.18	2635.25	2636.14	2516.3	2637.32	2616.75	2655.59	2639.62	2221.34	2593.56	2418.47	2632.17	2629.18	2642.28	2602.71	2639.81	2581.48
320	2628.17	2599.63	2574.7	2535.12	2637.33	2643.67	2496.06	2634.66	2625.53	2633.83	2650.14	2199.3	2622.32	2446.39	2635.52	2634.23	2642.31	2636	2622.77	2542.92
321	2632.78	2622.07	2603.28	2578.7	2625.04	2609.05	2472.09	2632.47	2613.37	2636.98	2637.2	2189.96	2599.06	2436.12	2637.42	2611.63	2654.74	2625.48	2639.55	2487.23
322	2633.26	2629.06	2602.44	2564.57	2592.56	2623.91	2432.37	2637.87	2618.64	2651.45	2623.4	2233.67	2641.75	2400.29	2623.26	2628.6	2633.72	2649.38	2620.24	2495.41
323	2638.33	2643.23	2613.75	2568.29	2629.24	2623.5	2453.35	2639.23	2635.5	2632.51	2625.07	2226.08	2635.69	2442.83	2641.72	2650.31	2597.55	2636.69	2593.14	2548.18
324	2630.07	2641.57	2626.24	2547.25	2618.63	2628.62	2483.29	2629.6	2598.66	2646.03	2645.71	2211.41	2625.22	2435.51	2631.75	2621.69	2633.39	2647.34	2631.06	2558.05
325	2638.29	2619.57	2657.29	2540.01	2645.67	2628.78	2474.84	2637.08	2618.62	2638.07	2642.82	2222.92	2633.54	2448.58	2647.03	2617.59	2625.07	2641.73	2620.54	2533.31
326	2605.67	2632.8	2590.22	2559.54	2638.69	2642.85	2464.55	2613.98	2611.14	2646.15	2646.1	2223.79	2627.29	2456.9	2630.82	2637.28	2646.45	2635.42	2646.4	2528.17
327	2627.57	2609.94	2608.67	2588.51	2638.01	2641.04	2423.15	2630.44	2621.69	2631.62	2643.11	2260.02	2629.29	2465.22	2631.99	2647.48	2633.83	2625.01	2628.65	2527.03
328	2654.98	2585.15	2627.63	2601.83	2603.76	2622.97	2457.68	2641.48	2634.28	2638.17	2625.13	2273.42	2629.94	2428.21	2624.17	2624.04	2635.37	2637.37	2637.91	2525.95
329	2631.88	2621.97	2620.29	2610.8	2602.42	2622.17	2478.47	2606.97	2628.61	2650.25	2632.68	2273.75	2625.04	2462.76	2624.75	2627.44	2600.09	2642.77	2602.15	2551.72
330	2651.08	2606.78	2633.44	2603.25	2635.65	2641.62	2485.28	2627.89	2628.26	2638.81	2622.99	2294.99	2629.58	2455.13	2635.02	2636.31	2614.59	2612.58	2611.39	2571.44
331	2629.6	2634.86	2618.52	2580.06	2633.6	2619.69	2481.58	2613.49	2635.34	2650.42	2612.18	2285.8	2617.89	2466.46	2613.67	2622.57	2602.16	2632.74	2636.04	2524.27
332	2626.9	2627.42	2629.49	2605.43	2619.3	2651.4	2462.89	2632.75	2647.08	2631.86	2627.06	2279.5	2640.89	2462.14	2632.38	2637.87	2613.86	2646.75	2632.82	2555.72
333	2637.03	2626.74	2628.44	2610.48	2621.14	2642.49	2499.98	2643.06	2629.23	2638.82	2610.67	2287.08	2639.72	2491.87	2614.69	2628.86	2628.02	2655.86	2641.5	2541.98
334	2633.13	2630.58	2629.22	2575.4	2632.35	2634.17	2495.37	2639.12	2605.26	2655.63	2634.02	2271.13	2643.64	2508.85	2589.46	2617.55	2604.24	2645.48	2613.31	2542.6
335	2631.16	2630.07	2627.62	2584.88	2604.06	2640.1	2526.82	2640.01	2643.42	2621.73	2619.14	2240.92	2639.31	2484.86	2625.08	2638.53	2615.89	2643.62	2612.55	2533.52
336	2622.45	2628.55	2604.77	2598.45	2611.14	2643.03	2516.37	2642.24	2624.8	2630.16	2580.48	2256.36	2634.24	2487.04	2614.1	2634.29	2619.9	2645.03	2648.44	2513.6
337	2631.88	2617.1	2606.38	2623.38	2632.65	2614.93	2500.87	2648.85	2643.42	2642.72	2616.82	2260.03	2646.37	2463.85	2636.72	2642.34	2626.75	2621.31	2643.18	2524.95
338	2627.25	2632.59	2627.36	2600.02	2594.98	2636.57	2503.43	2645.52	2628.26	2635.52	2619.85	2224.15	2624.54	2432.65	2621.92	2640.83	2636.63	2633.46	2643.4	2553.18
339	2585.83	2617.65	2611.98	2571.93	2616.67	2632.05	2507.76	2623.73	2619.02	2637.83	2643.48	2248.52	2590.4	2472.93	2639	2616.58	2618.82	2635.46	2646.51	2552.09
340	2615.92	2619.84	2624.57	2602.18	2593.58	2650.96	2529.5	2624.61	2622.46	2636.84	2632.45	2246.76	2611.16	2473.45	2631.46	2637.31	2630.68	2610.32	2625.16	2543.34
341	2603.59	2597.21	2576.21	2586.78	2615.58	2638.91	2522.22	2643.08	2620.13	2630.91	2634.97	2269.54	2608.22	2509.43	2626.71	2644.06	2603.63	2627.21	2635.51	2538.88
342	2632.49	2615.21	2602.23	2609.26	2623.94	2630.63	2539.42	2654.89	2636.98	2649.6	2631.74	2259.01	2634.71	2500.95	2585.83	2624.34	2615.6	2614.76	2641.62	2527.32
343	2635.62	2639.97	2627.46	2595.66	2613.45	2637.45	2561.46	2639.17	2626.02	2631.62	2631.99	2263.35	2619.22	2506.03	2594.5	2623.67	2627.47	2630.63	2639.07	2545.1
344	2623.82	2587.52	2635.9	2585.61	2636.88	2628.04	2561.49	2616.95	2639.31	2639.58	2640.04	2248.18	2634.53	2436.27	2615.85	2636.74	2593.97	2617.1	2619.82	2520.4
345	2644.15	2603.37	2644.37	2533.79	2630.3	2633.72	2554.04	2643.71	2627.96	2654.44	2643.46	2236.52	2642.59	2448.23	2595.97	2625.95	2603.94	2611.62	2615.48	2532.75
346	2626.12	2618.42	2625.73	2549.28	2644.53	2648.94	2572.14	2650.5	2628.19	2648.06	2636.99	2225.88	2637.6	2473.18	2602.33	2627.93	2590.48	2632.34	2646.6	2538.95
347	2649.49	2625.94	2635.95	2614.23	2627.38	2620.8	2542.08	2632.08	2630.06	2645.52	2624.82	2225.16	2627.84	2465.57	2607.27	2646.79	2617.44	2625.22	2656.09	2513.95
348	2630.43	2617.31	2615.97	2614.12	2593.99	2627.97	2532.67	2631.03	2633.17	2648.62	2609.5	2203.72	2621.18	2471.03	2636.24	2645.83	2630.4	2634.56	2645.32	2558.55
349	2597.01	2628.63	2626.26	2620.21	2629.34	2657.38	2532.66	2648.52	2632.05	2639.35	2642.56	2174.26	2641.43	2423.67	2619.13	2635.52	2627.55	2634	2623.84	2534.55
350	2621.88	2643.87	2639.74	2603.86	2610.16	2644.48	2503.64	2637.85	2619.47	2619.85	2635.24	2207.71	2613.52	2460.64	2625.13	2634.98	2630.7	2640.29	2635.95	2554.97
351	2618.3	2628	2623.31	2600.24	2629.35	2637.91	2510.66	2635.64	2630.49	2645.55	2630.84	2198.71	2620.73	2461.22	2631.28	2642.85	2610.68	2612.47	2626.23	2540.41
352	2650.81	2630.44	2637.26	2568.81	2617.85	2634.08	2475.15	2653.51	2608.19	2638.39	2641.97	2164.71	2620.35	2485.03	2597.45	2618.96	2629.37	2625.83	2630.42	2528.14
353	2635.43	2619.59	2623.68	2569.59	2634.41	2639.33	2452.89	2628.03	2622.27	2656.4	2641.7	2196.56	2629.59	2466.45	2607.84	2635.76	2619.31	2630.74	2634.25	2580.56
354	2643.02	2591.6	2633.04	2581.38	2599.46	2624.04	2493.99	2646.29	2640.81	2637.82	2610.14	2202.01	2614.23	2446.64	2639.92	2649.28	2586.86	2633.63	2601.99	2607.95
355	2617.54	2618.86	2635.94	2587.33	2630.99	2632.15	2477.98	2630.18	2606.61	2640.44	2622.61	2175.33	2578.45	2466.37	2592.61	2638.95	2621.57	2630.16	2615.09	2604.9
356	2644.08	2614.63	2641.52	2597.81	2608.4	2640.03	2486.75	2642.16	2623.91	2637.2	2649.67	2180.59	2606.68	2449.65	2614.47	2644.16	2611.44	2628.49	2609.12	2602.05
357	2618.61	2636.16	2618.91	2577.58	2625.11	2606.62	2484.22	2636.49	2611.32	2636.65	2591.92	2172.06	2628.41	2444.14	2593.53	2626.82	2639.64	2639.06	2633.74	2618
358	2633.3	2625.83	2648.78	2591.39	2634.3	2621.49	2447.53	2641.67	2623.26	2654.03	2605.59	2184.22	2639.21	2449	2614.06	2643.68	2620.09	2610.55	2612.06	2613.91
359	2641.12	2632.92	2628.22	2575.47	2622.66	2632.21	2478.64	2645.61	2627.22	2654.6	2614.87	2186.82	2623.41	2436.35	2604.6	2643.05	2632.39	2622.55	2587.73	2610.63
360	2646.05	2631.33	2635.04	2534.79	2626.83	2636.99	2487.82	2645.34	2581.55	2650.49	2638.72	2152.39	2631.59	2456.1	2601.92	2615.85	2636.1	2644.94	2621.52	2631.59
361	2648.5	2626.46	2650.45	2592.29	2625.38	2643.59	2471.63	2639.06	2620.89	2628.37	2625.22	2148.07	2644.33	2469.89	2594.93	2638.99	2638.26	2601.27	2614.23	2634.85
362	2645.32	2634.07	2627.56	2582.26	2617.59	2635.02	2467.04	2640.84	2618.34	2635.36	2639.44	2176.9	2626.03	2462.43	2603.03	2621.03	2596.47	2622.06	2636.37	2648.28
363	2637.8	2632.96	2632.15	2608.68	2594.4	2642.82	2453.09	2647.91	2637.8	2644.18	2636.4	2157.31	2636.15	2499.01	2631.69	2640.5	2600.49	2636.62	2617.2	2615.19
364	2636.93	2637.69	2622.27	2614.9	2607.75	2632.57	2458.17	2639.9	2627.33	2637.19	2612.32	2182.71	2622.75	2490.23	2619.4	2634.68	2629.44	2649.32	2638.98	2622.52
365	2621.33	2611.09	2642.49	2615.49	2661.42	2649.86	2474.43	2626.91	2646.42	2638.25	2637.24	2182.23	2585.33	2461.27	2639.93	2616.68	2616.75	2636.74	2620.59	2613.53
366	2617.74	2619.07	2658.05	2599.19	2637.74	2629.42	2456.9	2639.32	2618.78	2654.7	2616.48	2162.62	2640.08	2482.72	2610.32	2641.89	2626.05	2641.09	2643.56	2628.29
367	2650.47	2655.39	2642.89	2606.75	2629.61	2604.33	2478.51	2626.79	2609.44	2645.48	2580.74	2214.22	2622.87	2469.84	2617.32	2639.84	2635.57	2637.91	2624.86	2627.4
368	2643.13	2635.21	2638.66	2600.76	2642.76	2633.35	2466.23	2636.77	2590.84	2631.43	2610.14	2217.55	2650.85	2466.14	2628.87	2648.56	2645.13	2629.14	2637.27	2625.89
369	2606.21	2640.21	2629.96	2604.88	2609.83	2626.67	2426.28	2647.79	2616.66	2631.28	2604.06	2208.7	2641.97	2467.25	2621.96	2633.16	2627.92	2645.21	2647.68	2634.88
370	2635.04	2639.69	2636.2	2614.59	2618.25	2652.07	2455.93	2620.76	2631.37	2634.56	2633.18	2228.9	2646.92	2480.44	2630.59	2608.85	2628.51	2629.38	2610.85	2619.67
371	2632.38	2634.47	2645.58	2591.38	2595.65	2647.22	2455.64	2640.56	2619.61	2635.29	2625.23	2272.6	2599.73	2496.26	2624.56	2639.75	2638.47	2616.07	2622.88	2650.67
372	2626.98	2616.9	2603.77	2612.92	2628.72	2645.12	2480.64	2616.84	2624	2644.67	2630.4	2236.39	2609.08	2528.3	2615.35	2626.4	2615.5	2648.46	2647.03	2624.46
373	2643.25	2617.41	2624.26	2637.16	2624.04	2638.68	2464.03	2649.88	2595.45	2638.01	2649.38	2251.99	2643.06	2550.1	2587.8	2644.04	2629.57	2632.55	2644.32	2637.45
374	2629.94	2644.25	2607.88	2594.23	2601.59	2638.56	2455.76	2630.81	2611.16	2639.66	2631.47	2241.54	2633.09	2545.88	2610.75	2644.93	2641.72	2656.08	2633.02	2606.24
375	2624.98	2587.39	2632.76	2599.15	2615.98	2647.39	2401.19	2611.76	2645.86	2642.3	2626.78	2262.27	2639.23	2543.29	2636.85	2644.5	2606.53	2640	2632.4	2632.87
376	2635.86	2595.73	2639.78	2616.46	2615.41	2651.26	2406.39	2631.07	2588.62	2638.85	2624.39	2256.5	2641.99	2532.61	2601.17	2654.07	2624.09	2626.28	2639.72	2634.95
377	2615.05	2636.03	2635.88	2632.7	2627.86	2638.31	2453.12	2632.84	2613.51	2646.15	2640.68	2270.32	2639.87	2550.84	2618.26	2649.49	2623.37	2629.38	2634.87	2640.95
378	2634.96	2632.12	2641.55	2624.1	2624.13	2600.04	2463.2	2643.02	2603.94	2641.71	2594.37	2221.35	2629.02	2536.17	2625.48	2616.37	2626.58	2630.55	2642.79	2625.44
379	2615.3	2633.87	2635.5	2582.72	2628.45	2612.88	2434.54	2646.69	2621.51	2642.51	2638.29	2231.88	2624.99	2597.41	2633.99	2610.32	2624.62	2633.06	2622.9	2640.37
380	2578.13	2626.17	2645.09	2633.5	2587.14	2652.44	2411.71	2634.11	2619.18	2632.05	2608.37	2223.26	2649.78	2613.72	2653.52	2636.81	2627.97	2641.29	2617.3	2632.26
381	2621.18	2623.08	2639.26	2601.2	2595.72	2642.96	2432.86	2624.16	2619.57	2591.95	2634.56	2206	2610.87	2624.05	2609.23	2633.05	2645.27	2653.29	2635.74	2635.83
382	2612.87	2600.88	2598.44	2596.48	2619.34	2649.92	2499.26	2631.99	2627.17	2628.92	2640.93	2186.3	2655.16	2652.08	2627.89	2635.26	2620.86	2637.65	2615.11	2638.89
383	2635.9	2619.6	2626.12	2604.43	2628.7	2637.82	2501.72	2633.72	2620.15	2620.16	2606.04	2159.7	2630.35	2615.91	2621.34	2657.19	2636	2640.46	2635.84	2644.15
384	2632.32	2635.62	2618.5	2575.26	2604.32	2647.06	2506.34	2654.23	2635.28	2646.74	2612.8	2187.45	2641.63	2622.93	2633.47	2642.91	2614.06	2630.28	2634.34	2653.07
385	2641.11	2593.11	2642.75	2579.62	2607.86	2628.02	2499.75	2653.02	2628.51	2632.09	2627.19	2199.88	2631.14	2599.33	2623.25	2651.6	2584.76	2628.56	2625.67	2646.52
386	2600.85	2610.59	2625.14	2609.87	2621.85	2631.72	2493.96	2630.53	2591.69	2638.39	2629.98	2177.66	2613.91	2612	2598.26	2654.81	2627.76	2641.39	2641.73	2630.22
387	2643.07	2604.19	2645.04	2589.54	2626.27	2643.49	2475.13	2641.04	2622.27	2636.95	2630.5	2203.69	2620.99	2621.98	2624.09	2646.73	2611.51	2627.74	2628.78	2650.86
388	2637.61	2639.72	2635.37	2596.71	2622.75	2608.53	2497.17	2622.59	2613.53	2642.91	2636.35	2202.79	2614.14	2588.67	2608.69	2614.09	2637.52	2631.31	2632.97	2641.56
389	2645.97	2631.21	2641.04	2585.95	2601.58	2637.35	2482.46	2623.07	2635.9	2616.86	2635.02	2202.01	2631.18	2613.18	2630.59	2628.88	2622.67	2644.79	2628.49	2636.51
390	2647.71	2621.75	2634.88	2596.47	2610.23	2619.63	2457.81	2641.96	2640.22	2630.71	2605.26	2190.32	2636.34	2603.29	2617.99	2651.62	2641.91	2645.83	2609.43	2635.52
391	2630.8	2637.44	2636.84	2621.46	2642.8	2633.07	2517.19	2646.15	2633.05	2640.16	2621.68	2203.53	2625.15	2572.99	2632.17	2614.1	2575.68	2631.33	2632.31	2635.84
392	2646.95	2616.83	2650.47	2591.12	2615.09	2640.75	2499.55	2640.3	2593.54	2627.17	2652.36	2178.37	2610.73	2604.37	2574.61	2626.68	2622.59	2654.99	2637.99	2630.25
393	2619.94	2628.17	2594.71	2604.45	2638.27	2626.05	2553.72	2632.59	2598.13	2635.75	2587.11	2187.39	2625.35	2601.37	2601.52	2609.07	2624.49	2640.63	2652.74	2645.03
394	2640.41	2621.21	2614.05	2617.34	2611.01	2647.11	2571.5	2637.5	2642	2622.12	2613.09	2178.62	2639.88	2592.42	2636.31	2639.1	2637.72	2612.34	2638.27	2641.1
395	2636.34	2613.48	2664.5	2584.11	2582.04	2629.53	2584.1	2637.05	2627.7	2635.91	2594.13	2209.53	2620.04	2603.2	2632.84	2649.85	2640.93	2625.36	2637.04	2618.63
396	2626.51	2625.05	2636.6	2625.8	2624.02	2635.28	2519.67	2600.53	2630.72	2646.22	2623.19	2172.85	2584.06	2599.02	2630.67	2634.85	2619.79	2636.34	2628.44	2645.21
397	2638.03	2633.58	2633.05	2607.52	2614.78	2661.19	2536.31	2619.15	2613.8	2600.69	2637.66	2175.16	2622.25	2599.63	2638.26	2647.81	2619.85	2602.92	2641.02	2642.12
398	2629.97	2631.78	2629.83	2639.52	2635.24	2626.77	2599.02	2623.45	2627.2	2625.96	2636.46	2184.05	2611.65	2618.76	2636.96	2634.99	2638.49	2628.41	2641.87	2647.3
399	2639.96	2619.53	2632.68	2619.58	2627.61	2652.59	2607.35	2637.65	2613.15	2616.69	2633.48	2165.21	2633.29	2593.95	2612.07	2641.64	2643.25	2612.52	2637.36	2636.21
400	2650.01	2626.65	2614.27	2623.3	2629.13	2644.42	2609.31	2649.72	2642.53	2636.77	2614.59	2169.97	2618.88	2617.54	2616.69	2637.68	2623.03	2625.41	2648.1	2641.55
