# Supplementary material for: Simulations reveal challenges to artificial community selection and possible strategies for success
Source: PLoS Biol. 2019 Jun 25;17(6):e3000295. doi: 10.1371/journal.pbio.3000295 (PMC6658139; doi:10.1371/journal.pbio.3000295)
Supplement: S12 Data — (XLSX) [file pbio.3000295.s069.xlsx]

## Sheet: top-dog pipetting
black						cyan						gray
cycle #	average selected fp	average selected P(T)				cycle #	average selected fp	average selected P(T)				cycle #	average selected fp	average selected P(T)
1	0.13	819.523				1	0.13	820.067				1	0.13	820.057
2	0.13	859.277				2	0.129999	846.836				2	0.13	840.198
3	0.13	900.963				3	0.129997	850.174				3	0.13	855.307
4	0.13	846.007				4	0.13	848.158				4	0.13	822.472
5	0.129969	882.421				5	0.129987	820.554				5	0.13	921.595
6	0.129998	855.082				6	0.13	855.743				6	0.13	805.623
7	0.13	894.62				7	0.13	810.728				7	0.13	837.019
8	0.13	840.273				8	0.129988	924.085				8	0.13	847.515
9	0.13	859.475				9	0.13	859.417				9	0.13	854.061
10	0.129992	818.576				10	0.13	798.571				10	0.129997	862.234
11	0.13	839.347				11	0.13	873.046				11	0.13	856.207
12	0.13	862.529				12	0.130001	858.2				12	0.129976	827.738
13	0.13	817.334				13	0.129969	845.712				13	0.13	789.551
14	0.13	889.498				14	0.13	798.443				14	0.13	884.095
15	0.13	888.476				15	0.13	883.581				15	0.13	853.165
16	0.13	814.952				16	0.130002	855.676				16	0.13	825.43
17	0.13	898.944				17	0.13	849.001				17	0.13	863.987
18	0.13	826.829				18	0.129989	866.876				18	0.13	896.306
19	0.13	860.543				19	0.129983	822.944				19	0.13	864.794
20	0.13	888.135				20	0.13	819.839				20	0.13	822.21
21	0.13	859.442				21	0.13	870.33				21	0.129975	897.082
22	0.129962	851.63				22	0.13	863.009				22	0.13	797.654
23	0.130001	887.754				23	0.13	829.932				23	0.129699	830.951
24	0.130128	851.464				24	0.13	871.72				24	0.13	857.741
25	0.130167	817.817				25	0.13	867.748				25	0.13	900.291
26	0.130424	895.035				26	0.129999	841.305				26	0.13	852.533
27	0.13	822.877				27	0.130002	847.633				27	0.13	892.767
28	0.13002	853.718				28	0.13	855.205				28	0.13	841.849
29	0.13	867.131				29	0.129978	823.453				29	0.13	836.572
30	0.13	860.05				30	0.13	838.877				30	0.13	876.063
31	0.13	827.517				31	0.13	886.867				31	0.12997	854.563
32	0.13	864.689				32	0.13	856.978				32	0.13	820.695
33	0.13	868.612				33	0.130006	797.368				33	0.13	851.489
34	0.13	883.719				34	0.13	841.97				34	0.129787	845.49
35	0.13	871.824				35	0.129943	841.801				35	0.129999	805.295
36	0.13	844.116				36	0.129999	840.802				36	0.129987	826.417
37	0.13	865.535				37	0.13	862.561				37	0.13	861.798
38	0.13	883.337				38	0.13	837.412				38	0.13	801.053
39	0.129999	856.057				39	0.13	905.517				39	0.13	836.521
40	0.13	814.093				40	0.13	880.215				40	0.13	874.102
41	0.13	859.787				41	0.13	868.291				41	0.13	841.235
42	0.13	828.586				42	0.13	803.716				42	0.13	826.934
43	0.13	862.918				43	0.13	791.394				43	0.13	856.434
44	0.13	872.544				44	0.13	846.58				44	0.13	889.395
45	0.13	842.41				45	0.13	852.332				45	0.13	859.058
46	0.129991	870.326				46	0.13	847.524				46	0.13	867.353
47	0.129975	875.307				47	0.13	869.771				47	0.13	869.059
48	0.13	855.759				48	0.13	841.299				48	0.13	861.704
49	0.130001	844.738				49	0.13	836.19				49	0.13	897.136
50	0.13	851.04				50	0.13	783.673				50	0.13	852.568
51	0.13	856.104				51	0.129998	822.763				51	0.129996	850.488
52	0.13	850.659				52	0.13	844.182				52	0.13	931.332
53	0.13	836.789				53	0.13	821.468				53	0.13	835.299
54	0.13	876.755				54	0.13	850.831				54	0.13	817.922
55	0.129999	859.121				55	0.13	891.912				55	0.13	839.771
56	0.13	863.269				56	0.13	837.503				56	0.13	884.102
57	0.13	867.812				57	0.13	915.292				57	0.13	840.516
58	0.129968	849.842				58	0.13	896.581				58	0.13	864.908
59	0.127973	788.924				59	0.13	812.944				59	0.13	875.676
60	0.127409	853.519				60	0.13	929.067				60	0.13	840.632
61	0.129958	910.499				61	0.13	850.439				61	0.129968	862.521
62	0.13	816.945				62	0.129972	901.951				62	0.13	823.436
63	0.129978	863.408				63	0.129978	852.911				63	0.13	851.674
64	0.12997	834.449				64	0.13	821.049				64	0.13	851.888
65	0.129897	833.141				65	0.13	887.478				65	0.129986	850.44
66	0.12988	863.069				66	0.13	849.209				66	0.13	871.468
67	0.129751	869.93				67	0.129902	823.568				67	0.13	903.069
68	0.12962	846.343				68	0.13	830.289				68	0.129994	870.63
69	0.129608	841.075				69	0.129982	906.262				69	0.13	842.916
70	0.129475	867.96				70	0.13	841.127				70	0.13	913.28
71	0.129474	887.661				71	0.13	879.702				71	0.13	833.083
72	0.129332	850.108				72	0.13	847.203				72	0.13	881.372
73	0.129583	826.75				73	0.13	852.201				73	0.13	836.047
74	0.129727	807.688				74	0.13	883.709				74	0.13	840.112
75	0.129725	874.572				75	0.13	836.067				75	0.13	831.993
76	0.12975	887.633				76	0.129984	885.902				76	0.13	851.675
77	0.129696	838.784				77	0.13	882.144				77	0.13	848.971
78	0.129749	860.529				78	0.13	877.309				78	0.129987	840.236
79	0.129861	839.194				79	0.130007	821.216				79	0.13	860.07
80	0.129931	880.025				80	0.13	886.224				80	0.13	902.98
81	0.129952	851.575				81	0.13	842.927				81	0.129988	880.309
82	0.13	845.157				82	0.13	834.132				82	0.129984	885.746
83	0.13	817.945				83	0.130001	888.976				83	0.13	914.677
84	0.13	809.196				84	0.13	860.451				84	0.13	892.388
85	0.13	860.619				85	0.13	795.46				85	0.13	875.283
86	0.13	847.537				86	0.129998	819.877				86	0.13	825.618
87	0.13	829.298				87	0.13	853.893				87	0.129949	883.256
88	0.13	866.972				88	0.13	844.774				88	0.13	866.45
89	0.13	885.33				89	0.13	849.381				89	0.13	822.806
90	0.129879	868.365				90	0.129855	865.883				90	0.13	891.409
91	0.13	866.788				91	0.13	890.041				91	0.13	868.729
92	0.13	876.903				92	0.13	853.74				92	0.129999	796.096
93	0.13	840.487				93	0.129984	879.752				93	0.13	903.625
94	0.13	843.657				94	0.13	866.045				94	0.129947	881.638
95	0.13	823.888				95	0.13	835.787				95	0.13	816.998
96	0.13	854.216				96	0.13	858.26				96	0.13	882.611
97	0.129983	847.656				97	0.129991	860.284				97	0.129985	856.18
98	0.129999	854.534				98	0.13	855.419				98	0.13	852.612
99	0.130004	854.877				99	0.129998	881.4				99	0.130003	850.644
100	0.13	849.305				100	0.13	884.134				100	0.130053	796.804
101	0.13	883.766				101	0.13	811.615				101	0.13	832.272
102	0.129986	842.104				102	0.13	870.468				102	0.13	797.998
103	0.13	829.298				103	0.13	828.408				103	0.13	872.158
104	0.13	858.253				104	0.13	850.725				104	0.13	860.183
105	0.13	854.826				105	0.13	836.226				105	0.13	845.23
106	0.13	829.313				106	0.13	887.117				106	0.130004	833.979
107	0.13	878.492				107	0.13	820.584				107	0.13	899.591
108	0.13	840.846				108	0.129986	884.156				108	0.13	839.274
109	0.130007	873.226				109	0.129984	870.58				109	0.129943	876.484
110	0.13	851.559				110	0.13	852.291				110	0.13	858.572
111	0.13	839.394				111	0.129999	942.498				111	0.13	851.095
112	0.13	791.151				112	0.13	865.948				112	0.13	880.206
113	0.13	820.767				113	0.13	814.791				113	0.13	862.749
114	0.13	826.656				114	0.13	853.151				114	0.13	832.66
115	0.13	862.208				115	0.13	830.119				115	0.129988	891.712
116	0.13	852.948				116	0.13	850.155				116	0.13	830.902
117	0.13	873.101				117	0.13	892.368				117	0.13	827.264
118	0.13	806.819				118	0.13	875.345				118	0.13	846.132
119	0.13	837.488				119	0.13	840.481				119	0.13	839.162
120	0.13	872.503				120	0.13	865.436				120	0.13	825.05
121	0.13	883.008				121	0.13	869.937				121	0.13	805.303
122	0.129917	871.992				122	0.13	868.007				122	0.13	909.325
123	0.129968	837.667				123	0.13	919.871				123	0.13	831.795
124	0.13	876.055				124	0.129973	807.225				124	0.13	822.245
125	0.13	823.202				125	0.13	824.339				125	0.12999	886.497
126	0.13	809.808				126	0.13	861.496				126	0.13	859.95
127	0.129988	897.305				127	0.13	861.965				127	0.13	811.449
128	0.129997	865.778				128	0.13	829.859				128	0.13	846.698
129	0.13	864.671				129	0.13	840.524				129	0.13	803.328
130	0.13	878.361				130	0.13	861.549				130	0.13	858.303
131	0.130005	840.635				131	0.13	840.908				131	0.129988	889.657
132	0.13	825.484				132	0.13	845.661				132	0.129998	821.689
133	0.129999	877.07				133	0.129983	840.807				133	0.13	863.537
134	0.129923	830.446				134	0.13	850.288				134	0.129977	909.938
135	0.13	846.797				135	0.13	835.112				135	0.13	843.71
136	0.13	843.111				136	0.13	883.841				136	0.129986	788.136
137	0.13	820.356				137	0.13	823.631				137	0.13	853.438
138	0.13	825.116				138	0.129915	822.076				138	0.13	855.257
139	0.130004	929.84				139	0.13	876.158				139	0.130007	856.385
140	0.13	853.923				140	0.129999	858.303				140	0.13	847.727
141	0.13	812.352				141	0.129999	834.256				141	0.13	878.67
142	0.13	832.635				142	0.13	884.724				142	0.13	830.791
143	0.13	841.135				143	0.13	859.584				143	0.129951	868.478
144	0.13	832.437				144	0.13	820.686				144	0.13	861.335
145	0.129976	806.662				145	0.13	837.975				145	0.13	848.348
146	0.13	899.48				146	0.13	839.598				146	0.13	852.004
147	0.13	863.923				147	0.129964	872.381				147	0.13	878.595
148	0.13	831.268				148	0.129998	877.549				148	0.13	816.99
149	0.13	864.646				149	0.13	861.549				149	0.129972	863.239
150	0.13	845.302				150	0.13001	823.064				150	0.13	871.512
151	0.13	832.153				151	0.13	868.878				151	0.130001	851.802
152	0.13	829.295				152	0.13	891.006				152	0.130001	835.527
153	0.13	855.913				153	0.13	780.051				153	0.13	894.155
154	0.13	808.231				154	0.13	877.681				154	0.13	892.907
155	0.13	872.207				155	0.13	854.884				155	0.13	854.422
156	0.13	885.192				156	0.130001	819.636				156	0.13	886.608
157	0.13	835.124				157	0.13	818.299				157	0.13	836.737
158	0.13	853.678				158	0.129998	873.868				158	0.13	850.455
159	0.13	842.838				159	0.13	836.475				159	0.13	857.619
160	0.13	819.69				160	0.13	852.914				160	0.13	852.078
161	0.13	858.063				161	0.13	866.766				161	0.129451	798.463
162	0.129945	872.836				162	0.13	884.887				162	0.122695	850.638
163	0.13	841.8				163	0.13	881.322				163	0.13	797.336
164	0.13	831.67				164	0.13	844.321				164	0.13	882.563
165	0.13	878.482				165	0.13	812.227				165	0.129975	881.887
166	0.129961	831.711				166	0.13	831.294				166	0.129959	873.327
167	0.129964	830.839				167	0.13	891.081				167	0.129999	863.322
168	0.13	874.644				168	0.13	821.976				168	0.13	845.684
169	0.13	845.181				169	0.13	800.45				169	0.13	841.605
170	0.13	833.163				170	0.13	824.762				170	0.13	821.328
171	0.13	904.606				171	0.13	881.106				171	0.13	808.201
172	0.13	852.197				172	0.129959	790.358				172	0.129969	902.125
173	0.13	836.775				173	0.130002	885.002				173	0.13	825.079
174	0.13	884.472				174	0.13	846.983				174	0.13	793.19
175	0.13	835.229				175	0.129979	848.661				175	0.13	884.876
176	0.13	847.517				176	0.129872	850.261				176	0.13	868.511
177	0.129962	860.234				177	0.13	893.872				177	0.13	823.775
178	0.13	848.367				178	0.129982	871.184				178	0.13	850.067
179	0.13	824.619				179	0.13	860.744				179	0.13	882.612
180	0.13	834.824				180	0.13	881.193				180	0.13	841.551
181	0.13	877.548				181	0.13	857.235				181	0.13	889.457
182	0.12991	820.578				182	0.129969	876.912				182	0.13	850.643
183	0.13	802.778				183	0.13	850.439				183	0.130002	871.481
184	0.129984	866.538				184	0.13	875.758				184	0.129972	897.111
185	0.13	833.908				185	0.13	915.096				185	0.13	834.119
186	0.13	846.759				186	0.13	861.664				186	0.13	856.462
187	0.13	859.655				187	0.13	808.813				187	0.129717	882.524
188	0.129977	823.489				188	0.13	838.136				188	0.13	869.778
189	0.13	853.208				189	0.13	930.743				189	0.13	865.533
190	0.13	846.95				190	0.13	817.752				190	0.13	893.009
191	0.13	865.6				191	0.13	859.292				191	0.13	862.957
192	0.13	843.347				192	0.13	887.825				192	0.129988	835.503
193	0.13	796.297				193	0.129946	840.59				193	0.129983	884.481
194	0.13	889.857				194	0.129886	896.17				194	0.13	842.83
195	0.129993	859.484				195	0.13	860.583				195	0.13	822.449
196	0.13	873.454				196	0.13	837.883				196	0.13	851.127
197	0.130002	899.469				197	0.130005	868.785				197	0.13	828.544
198	0.13	858.646				198	0.129997	852.182				198	0.13	839.092
199	0.129995	816.547				199	0.13	852.932				199	0.13	796.816
200	0.13	871.549				200	0.13	876.043				200	0.13	820.475
201	0.129994	875.092				201	0.13	868.31				201	0.129989	883.902
202	0.13	824.27				202	0.13	828.203				202	0.129968	809.348
203	0.13	872.406				203	0.13	878.205				203	0.13	900.622
204	0.13	841.673				204	0.13	891.192				204	0.13	860.222
205	0.13	832.511				205	0.13	832.432				205	0.13	850.747
206	0.13	863.611				206	0.13	865.014				206	0.13	890.868
207	0.13	821.101				207	0.13	908.395				207	0.13	846.146
208	0.13	836.765				208	0.129982	824.926				208	0.13	848.038
209	0.129945	893.125				209	0.129933	842.272				209	0.13	876.954
210	0.13	859.016				210	0.13	853.974				210	0.13	852.033
211	0.13	776.314				211	0.13	858.327				211	0.13	867.402
212	0.129982	831.052				212	0.13	897.545				212	0.129988	834.101
213	0.12997	861.474				213	0.13	823.982				213	0.13	890.8
214	0.13	917.152				214	0.13	829.2				214	0.129995	811.774
215	0.13	834.845				215	0.13	907.213				215	0.13	911.051
216	0.13	886.902				216	0.129997	860.973				216	0.129983	860.429
217	0.13	852.105				217	0.13	821.61				217	0.13	874.413
218	0.13	820.247				218	0.130001	888.62				218	0.13	850.447
219	0.129974	876.523				219	0.129799	852.696				219	0.13	822.242
220	0.129986	890.895				220	0.13	855.534				220	0.13	826.782
221	0.13	796.939				221	0.13	880.846				221	0.13	844.447
222	0.129997	897.273				222	0.13	839.075				222	0.13	853.382
223	0.13	859.264				223	0.129999	797.887				223	0.129987	823.554
224	0.13	799.239				224	0.13	835.024				224	0.13	875.649
225	0.12998	851.976				225	0.13	858.966				225	0.13	824.9
226	0.13	863.616				226	0.13	831.153				226	0.13	814.848
227	0.13	849.591				227	0.13	837.765				227	0.13	884.518
228	0.13	862.534				228	0.13	884.457				228	0.129724	884.98
229	0.129958	815.177				229	0.13	875.064				229	0.127707	868.541
230	0.13	815.615				230	0.129988	847.152				230	0.130001	857.768
231	0.129988	846.055				231	0.129993	847.216				231	0.13	839.399
232	0.13	833.409				232	0.13	871.5				232	0.13	827.211
233	0.13	819.804				233	0.13	813.977				233	0.13	838.966
234	0.13	790.977				234	0.129972	850.947				234	0.13	850.559
235	0.13	855.127				235	0.13	841.514				235	0.13	852.669
236	0.13	860.28				236	0.129965	800.182				236	0.12998	806.788
237	0.13	819.56				237	0.13	879.884				237	0.129951	911.229
238	0.129995	878.551				238	0.13	852.517				238	0.13	856.56
239	0.13	826.857				239	0.13	837.26				239	0.13	824.391
240	0.13	860.536				240	0.13	824.116				240	0.13	881.392
241	0.13	887.323				241	0.13	880.294				241	0.13	869.557
242	0.13	848.431				242	0.129881	857.605				242	0.13	805.876
243	0.13	854.205				243	0.13	847.831				243	0.13	880.087
244	0.13	883.498				244	0.13	891.459				244	0.13	873.289
245	0.129999	831.932				245	0.13	851.515				245	0.13	802.913
246	0.13	870.774				246	0.13	825.217				246	0.13	854.964
247	0.13	861.836				247	0.13	894.886				247	0.13	856.879
248	0.13	818.044				248	0.13	835.518				248	0.129987	840.114
249	0.129988	821.216				249	0.13	826.336				249	0.13	839.864
250	0.13	828.853				250	0.13	876.276				250	0.129998	868.358
251	0.129899	888.558				251	0.13	828.227				251	0.129986	828.891
252	0.13	872.585				252	0.129993	828.548				252	0.13	840.411
253	0.13	848.701				253	0.13	846.76				253	0.129977	835.471
254	0.129967	856.981				254	0.13	851.06				254	0.13	821.495
255	0.13	841.186				255	0.13	859.551				255	0.13	823.203
256	0.129997	834.385				256	0.13	874.295				256	0.13	865.223
257	0.13	895.762				257	0.13	860.129				257	0.13	900.739
258	0.13	825.445				258	0.13	871.381				258	0.13	803.388
259	0.13	811.319				259	0.129999	866.703				259	0.129999	873.672
260	0.13	906.658				260	0.130024	841.38				260	0.13	865.846
261	0.129972	860.993				261	0.13	800.482				261	0.13	856.255
262	0.13	822.556				262	0.13	870.054				262	0.13	864.789
263	0.13	871.219				263	0.13	867.809				263	0.13	831.76
264	0.13	886.413				264	0.13	801.214				264	0.13	866.596
265	0.129979	821.493				265	0.129999	869.601				265	0.13	899.084
266	0.129969	912.133				266	0.13	826.549				266	0.13	836.246
267	0.13	846.85				267	0.13	849.297				267	0.13	839.915
268	0.13	825.212				268	0.13	862.838				268	0.130001	855.836
269	0.13	839.756				269	0.13	848.85				269	0.129999	824.949
270	0.13	824.887				270	0.13	878.992				270	0.13	813.311
271	0.129975	800.402				271	0.13	860.458				271	0.13	836.53
272	0.127926	878.9				272	0.13	824.588				272	0.129984	882.692
273	0.13	898.76				273	0.13	863.899				273	0.13	832.522
274	0.12969	808.717				274	0.129998	867.51				274	0.13	821.035
275	0.129984	836.469				275	0.13	872.578				275	0.129973	879.801
276	0.13	851.079				276	0.13	810.212				276	0.13	908.792
277	0.13	845.517				277	0.13	902.629				277	0.13	831.512
278	0.129981	880.728				278	0.13	808.337				278	0.13	876.412
279	0.13	853.593				279	0.129986	843.604				279	0.13	894.861
280	0.129961	827.518				280	0.13	913.024				280	0.130004	828.894
281	0.13	811.075				281	0.13	855.384				281	0.129998	852.218
282	0.13	866.29				282	0.13	840.602				282	0.13	820.862
283	0.13	829.431				283	0.13	791.634				283	0.13	831.149
284	0.13	827.512				284	0.13	855.817				284	0.130001	904.071
285	0.13	844.807				285	0.129994	829.842				285	0.13	885.545
286	0.13	877.519				286	0.129983	899.019				286	0.13	857.108
287	0.13	798.98				287	0.13	855.124				287	0.13	856.202
288	0.129962	829.829				288	0.13	839.215				288	0.130009	898.865
289	0.13	868.864				289	0.13	828.322				289	0.13	855.574
290	0.13	832.847				290	0.13	880.439				290	0.13	851.325
291	0.13	858.348				291	0.12994	840.22				291	0.13	807.395
292	0.13	871.382				292	0.13	884.748				292	0.129979	873.79
293	0.13	834.394				293	0.129859	851.05				293	0.13	878.751
294	0.13	833.272				294	0.13	859.342				294	0.13	771.548
295	0.13	866.203				295	0.129998	883.641				295	0.12998	893.286
296	0.13	889.438				296	0.13	843.698				296	0.13	865.562
297	0.13	815.387				297	0.13	823.918				297	0.13	795.842
298	0.13	880.721				298	0.13	816.521				298	0.129937	894.985
299	0.13	831.342				299	0.129871	879.302				299	0.13	858.688
300	0.13	831.166				300	0.13	835.038				300	0.13	812.228
301	0.13	872.685				301	0.13	824.644				301	0.13	874.432
302	0.13	848.805				302	0.13	867.037				302	0.13	835.543
303	0.13	803.991				303	0.129983	843.577				303	0.13	829.299
304	0.13	780.249				304	0.127387	824.104				304	0.13	866.139
305	0.13	876.434				305	0.13	848.717				305	0.13	857.141
306	0.13	850.864				306	0.13	845.067				306	0.13	849.196
307	0.13	852.067				307	0.129613	863.291				307	0.129976	832.128
308	0.13	883.166				308	0.13	818.076				308	0.13	873.074
309	0.13	828.696				309	0.13	852.105				309	0.13	868.092
310	0.129902	850.26				310	0.13	858.494				310	0.13	876.898
311	0.13	893.368				311	0.129986	851.202				311	0.13	863.34
312	0.13	850.579				312	0.13	876.106				312	0.129998	867.079
313	0.13	827.226				313	0.13	850.581				313	0.13	868.365
314	0.129986	924.551				314	0.130001	800.879				314	0.13	898.237
315	0.13	831.327				315	0.13	866.434				315	0.13	800.256
316	0.129854	836.98				316	0.13	845.577				316	0.13	901.369
317	0.13	859.257				317	0.129988	869.881				317	0.13	857.87
318	0.13	896.839				318	0.13	854.882				318	0.129994	839.255
319	0.13	833.205				319	0.129784	872.274				319	0.13	862.749
320	0.13	872.912				320	0.128094	858.439				320	0.13	833.781
321	0.13	858.006				321	0.129981	835.876				321	0.13	850.279
322	0.13	867.84				322	0.13	868.904				322	0.13	899.939
323	0.13	883.912				323	0.129989	873.785				323	0.13	862.506
324	0.13	878.922				324	0.13	905.703				324	0.13	809.85
325	0.129974	847.883				325	0.13	857.764				325	0.13	883.821
326	0.13	865.384				326	0.13	844.161				326	0.13	822.144
327	0.13	857.12				327	0.13	853.091				327	0.13	836.387
328	0.129979	908.506				328	0.129971	884.384				328	0.13	890.291
329	0.13	878.612				329	0.13	831.885				329	0.13	875.022
330	0.13	837.612				330	0.13	908.057				330	0.13	816.586
331	0.13	845.412				331	0.13	816.382				331	0.129984	841.002
332	0.13	896.905				332	0.129987	843.01				332	0.13	852.746
333	0.129985	854.75				333	0.13	861.726				333	0.129968	858.332
334	0.13	908.638				334	0.129929	864.859				334	0.13	880.63
335	0.13	835.378				335	0.13	869.933				335	0.13	875.024
336	0.13	788.678				336	0.130001	880.467				336	0.129999	830.364
337	0.13	898.073				337	0.12995	854.835				337	0.13	855.003
338	0.13	822.015				338	0.13	879.272				338	0.13	866.639
339	0.13	823.486				339	0.13	857.202				339	0.13	857.118
340	0.13	867.951				340	0.13	870.095				340	0.129984	902.078
341	0.13	845.595				341	0.129923	834.879				341	0.13	854.905
342	0.13	859.815				342	0.129974	849.542				342	0.129999	830.717
343	0.13	865.926				343	0.13	854.636				343	0.13	909.619
344	0.13	853.941				344	0.13	825.909				344	0.13	895.592
345	0.13	880.412				345	0.13	896.668				345	0.13	823.486
346	0.129931	813.503				346	0.13	876.323				346	0.13	882.221
347	0.13	894.64				347	0.13	845.272				347	0.13	881.659
348	0.13	845.736				348	0.129999	896.237				348	0.13	795.315
349	0.13	841.914				349	0.129984	847.296				349	0.13	877.969
350	0.13	870.451				350	0.129992	861.22				350	0.129998	856.95
351	0.129962	862.088				351	0.129987	911.898				351	0.13	810.968
352	0.13	841.541				352	0.129986	859.222				352	0.13	891.191
353	0.13	843.039				353	0.129958	814.626				353	0.130001	857.407
354	0.13	858.986				354	0.13	914.196				354	0.13	855.399
355	0.129983	863.947				355	0.13	829.846				355	0.13	830.585
356	0.13	868.107				356	0.13	825.429				356	0.13	814.599
357	0.13	880.913				357	0.13	862.514				357	0.13	837.205
358	0.13	873.868				358	0.13	851.789				358	0.13	827.483
359	0.129912	835.716				359	0.13	834.082				359	0.129994	851.672
360	0.13	806.067				360	0.13	809.188				360	0.13	867.189
361	0.13	850.967				361	0.13	855.455				361	0.129999	808.439
362	0.129967	873.917				362	0.13	908.09				362	0.13	885.366
363	0.13	873.58				363	0.13	811.224				363	0.13	834.445
364	0.13	863.281				364	0.13	868.967				364	0.129832	834.072
365	0.13	858.628				365	0.12987	803.674				365	0.13	913.968
366	0.129972	848.53				366	0.12972	812.656				366	0.129999	795.1
367	0.13	836.855				367	0.129717	865.471				367	0.13	867.534
368	0.13	842.646				368	0.129891	802.911				368	0.130001	887.161
369	0.13	848.487				369	0.129789	818.213				369	0.13	887.069
370	0.129985	823.769				370	0.129385	846.509				370	0.13	848.827
371	0.129979	836.488				371	0.129298	856.828				371	0.13	865.304
372	0.13	836.823				372	0.129452	812.198				372	0.13	850.722
373	0.13	822.814				373	0.13	797.537				373	0.13	799.206
374	0.13	899.455				374	0.13	855.403				374	0.13	877.917
375	0.13	859.1				375	0.13	863.987				375	0.13	865.134
376	0.13	818.899				376	0.13	810.695				376	0.13	805.706
377	0.13	870.998				377	0.13	876.499				377	0.13	854.797
378	0.13	890.808				378	0.13	861.503				378	0.13	841.689
379	0.13	819.323				379	0.13	840.163				379	0.129987	857.157
380	0.13	883.718				380	0.13	872.667				380	0.129959	872.266
381	0.13	877.919				381	0.13	882.882				381	0.13	873.739
382	0.13	818.771				382	0.13	821.274				382	0.12994	842.318
383	0.13	849.509				383	0.13	856.092				383	0.13	778.03
384	0.13	880.456				384	0.129991	863.316				384	0.129962	880.359
385	0.13	845.177				385	0.13	877.514				385	0.13	852.334
386	0.13	867.388				386	0.13	894.683				386	0.13	836.827
387	0.13	870.148				387	0.129997	907.348				387	0.13	832.249
388	0.13	827.323				388	0.13	833.6				388	0.13	867.895
389	0.13	790.406				389	0.129953	840.722				389	0.13	844.692
390	0.13	888.976				390	0.129976	844.13				390	0.13	827.878
391	0.13	828.268				391	0.13	837.806				391	0.13	848.979
392	0.129977	811.289				392	0.130002	831.964				392	0.13	814.525
393	0.12992	847.682				393	0.129994	847.353				393	0.129952	847.185
394	0.13	873.466				394	0.13	836.667				394	0.13	847.042
395	0.129983	864.769				395	0.13	877.974				395	0.13	889.01
396	0.13	932.325				396	0.13	861.168				396	0.13	830.576
397	0.13	801.666				397	0.13	807.337				397	0.129356	860.431
398	0.13	835.176				398	0.13	875.184				398	0.13	853.456
399	0.129983	876.968				399	0.13	894.869				399	0.13	829.775
400	0.13	848.953				400	0.13	844.76				400	0.13	849.205
401	0.129968	815.515				401	0.13	849.141				401	0.13	851.974
402	0.13	901.682				402	0.129905	833.46				402	0.13	871.838
403	0.13	828.576				403	0.129997	821.304				403	0.13	869.103
404	0.13	867.299				404	0.13	822.124				404	0.13	864.957
405	0.129999	832.308				405	0.13	869.826				405	0.13	843.947
406	0.13	870.374				406	0.129996	806.215				406	0.1297	850.088
407	0.129978	826.312				407	0.13	861.568				407	0.13	872.274
408	0.13	883.505				408	0.13	878.491				408	0.13	823.62
409	0.129999	883.223				409	0.13	837.325				409	0.13	885.85
410	0.13	834.64				410	0.13	856.254				410	0.13	856.105
411	0.129989	870.629				411	0.129977	865.776				411	0.13	869.453
412	0.129983	834.024				412	0.13	832.823				412	0.13	803.278
413	0.129919	827.833				413	0.13	805.73				413	0.13	889.132
414	0.13	880.309				414	0.129966	843.919				414	0.129999	849.613
415	0.13	878.37				415	0.129995	855.372				415	0.13	849.848
416	0.13	820.252				416	0.13	809.378				416	0.13	859.116
417	0.13	903.041				417	0.13	835.49				417	0.129985	855.636
418	0.13	883.11				418	0.13	859.157				418	0.13	800.682
419	0.13	846.242				419	0.13	875.283				419	0.13	854.404
420	0.129989	869.15				420	0.13	820.644				420	0.13	889.776
421	0.13	869.846				421	0.13	847.069				421	0.129978	833.955
422	0.13	849.306				422	0.129999	906.776				422	0.12992	822.343
423	0.129949	859.476				423	0.13	832.445				423	0.13	906.74
424	0.13	890.224				424	0.13	883.697				424	0.13	846.536
425	0.130004	837.836				425	0.13	842.343				425	0.13	855.243
426	0.13	867.427				426	0.13	886.48				426	0.129999	881.335
427	0.13	867.554				427	0.129995	893.5				427	0.13	832.159
428	0.13	841.044				428	0.13	852.315				428	0.13	837.332
429	0.13	857.076				429	0.13	834.31				429	0.129999	884.046
430	0.13	833.366				430	0.13	868.414				430	0.13	843.339
431	0.13	868.182				431	0.13	827.175				431	0.13	842.748
432	0.13	851.208				432	0.13	833.893				432	0.13	853.564
433	0.13	838.031				433	0.13	858.893				433	0.13	825.142
434	0.13	834.525				434	0.129987	866.346				434	0.13	852.829
435	0.13	861.938				435	0.13	839.84				435	0.129981	891.555
436	0.13	848.698				436	0.12998	909.497				436	0.13	891.234
437	0.13	862.146				437	0.13	839.554				437	0.13	861.235
438	0.129974	892.179				438	0.13	791.666				438	0.13	860.759
439	0.13	861.31				439	0.129754	853.674				439	0.13	886.384
440	0.129975	840.068				440	0.13	823.616				440	0.13	849.799
441	0.129981	794.897				441	0.13	844.899				441	0.130003	856.33
442	0.129988	852.565				442	0.129759	868.087				442	0.130084	854.559
443	0.129905	823.935				443	0.13	895.648				443	0.13017	796.28
444	0.13	815.373				444	0.13	849.55				444	0.130486	882.642
445	0.130001	877.877				445	0.13	880.248				445	0.130311	882.031
446	0.13	827.347				446	0.13	859.238				446	0.130182	826.482
447	0.13	786.501				447	0.13	818.246				447	0.130234	915.262
448	0.13	928.779				448	0.13	872.66				448	0.130143	882.498
449	0.13	852.667				449	0.129971	808.581				449	0.130177	847.611
450	0.13	805.241				450	0.13	827.076				450	0.130504	857.366
451	0.13	841.968				451	0.129856	835.075				451	0.130768	853.496
452	0.13	895.103				452	0.13	847.582				452	0.130516	847.451
453	0.13	789.761				453	0.129983	852.852				453	0.130366	887.694
454	0.13	887.062				454	0.13	824.859				454	0.130436	842.57
455	0.13	815.338				455	0.13	907.156				455	0.13057	834.151
456	0.13	881.646				456	0.13	878.49				456	0.131094	835.402
457	0.13	905.01				457	0.13	843.595				457	0.1311	895.203
458	0.13	865.899				458	0.13	891.852				458	0.131407	837.875
459	0.13	848.736				459	0.13	876.966				459	0.131433	855.75
460	0.13	865.118				460	0.13	825.444				460	0.130965	891.937
461	0.13	815.506				461	0.13	886.23				461	0.130801	838.659
462	0.13	791.221				462	0.13	860.765				462	0.131551	860.658
463	0.13	852.25				463	0.13	827.809				463	0.131645	897.874
464	0.129998	887.979				464	0.13	890.315				464	0.133026	876.695
465	0.13	842.674				465	0.13	840.974				465	0.133247	875.124
466	0.13	841.638				466	0.13	853.698				466	0.133456	924.729
467	0.129982	878.459				467	0.13	870.058				467	0.1323	850.408
468	0.13	850.02				468	0.130002	850.279				468	0.131374	878.467
469	0.129983	854.74				469	0.13	823.005				469	0.131678	919.044
470	0.129973	882.21				470	0.13	851.078				470	0.131711	860.678
471	0.13	833.969				471	0.13	843.768				471	0.132092	905.787
472	0.129984	840.707				472	0.13	802.742				472	0.131531	843.287
473	0.13	892.387				473	0.13	835.637				473	0.131045	855.802
474	0.13	830.146				474	0.129984	871.11				474	0.131706	839.193
475	0.13	866.305				475	0.13	819.676				475	0.130797	880.321
476	0.13	833.026				476	0.13	805.663				476	0.130665	829.721
477	0.13	896.214				477	0.13	871.327				477	0.131024	864.69
478	0.13	874.97				478	0.13	820.693				478	0.130154	908.13
479	0.13	903.606				479	0.13	817.174				479	0.13023	857.031
480	0.13	826.73				480	0.13	909.406				480	0.130426	875.698
481	0.12996	859.414				481	0.13	852.732				481	0.130304	850.413
482	0.13	854.058				482	0.13	891.214				482	0.130239	845.978
483	0.13	856.047				483	0.129976	819.941				483	0.130406	833.967
484	0.129975	858.922				484	0.13	849.725				484	0.13	906.257
485	0.13	891.791				485	0.13	824.764				485	0.129999	825.743
486	0.13	849.428				486	0.129913	897.628				486	0.129978	839.891
487	0.129909	857.302				487	0.129501	873.1				487	0.129999	847.618
488	0.13	867.232				488	0.129999	816.434				488	0.13	848.591
489	0.13	801.163				489	0.13	901.277				489	0.129997	820.506
490	0.13	902.979				490	0.13	818.424				490	0.13	878.463
491	0.13	846.014				491	0.13	856.569				491	0.129994	843.702
492	0.13	807.171				492	0.13	885.871				492	0.13	858.993
493	0.13	910.452				493	0.13	840.673				493	0.13	886.492
494	0.13	796.086				494	0.13	812.781				494	0.13	896.931
495	0.13	777.378				495	0.13	881.737				495	0.13	872.373
496	0.129969	890.305				496	0.13	893.809				496	0.13	837.106
497	0.13	862.681				497	0.13	816.351				497	0.129987	855.511
498	0.129986	871.016				498	0.13	893.18				498	0.13	826.772
499	0.13	863.003				499	0.13	854.912				499	0.13	861.911
500	0.129998	876.79				500	0.13	837.031				500	0.13	893.224
501	0.13	840.968				501	0.13	891.041				501	0.13	828.526
502	0.129971	889.149				502	0.129997	845.836				502	0.13	894.539
503	0.13	854.528				503	0.13	816.73				503	0.129521	842.558
504	0.129642	825.428				504	0.13	917.765				504	0.13	853.235
505	0.13	846.847				505	0.13	862.344				505	0.129998	805.269
506	0.13	888.933				506	0.13	842.416				506	0.13	817.553
507	0.130001	832.761				507	0.13	856.941				507	0.13	829.942
508	0.13	851.973				508	0.13	822.487				508	0.129981	824.707
509	0.13	849.559				509	0.129998	820.627				509	0.13	860.655
510	0.12986	840.105				510	0.13	940.389				510	0.129976	867.448
511	0.13	835.653				511	0.129999	853.368				511	0.13	814.568
512	0.129996	848.036				512	0.13	817.953				512	0.13	862.633
513	0.13	883.208				513	0.13	849.233				513	0.13	885.894
514	0.13	826.585				514	0.13	865.1				514	0.13	829.494
515	0.13	862.554				515	0.13	818.79				515	0.13	913.929
516	0.13	845.421				516	0.130003	894.247				516	0.129988	829.475
517	0.130002	844.339				517	0.13	858.812				517	0.13	911.8
518	0.13	904.265				518	0.13	822.538				518	0.13	890.538
519	0.13	875.702				519	0.13	871.335				519	0.13	838.915
520	0.129895	809.307				520	0.13	859.767				520	0.13	889.57
521	0.129983	849.991				521	0.13	837.863				521	0.13	883.526
522	0.13	836.625				522	0.13	862.077				522	0.13	854.966
523	0.13	838.492				523	0.129982	843.56				523	0.13	859.554
524	0.13	850.202				524	0.13	851.327				524	0.13	836.553
525	0.13	889.081				525	0.13	866.104				525	0.13	825.84
526	0.13	827.154				526	0.13	817.132				526	0.13	899.08
527	0.129981	891.941				527	0.130004	839.853				527	0.13	848.941
528	0.129996	902.905				528	0.13	884.424				528	0.13	828.856
529	0.13	835.782				529	0.13	826.692				529	0.13	810.23
530	0.13	911.613				530	0.13	848.033				530	0.13	860.55
531	0.13	833.69				531	0.13	856.846				531	0.13	874.01
532	0.13	835.901				532	0.13	856.544				532	0.129999	807.747
533	0.13	886.182				533	0.13	843.302				533	0.129948	838.097
534	0.129999	823.707				534	0.13	863.684				534	0.129996	845.455
535	0.13	850.506				535	0.129986	895.756				535	0.13	793.113
536	0.13	872.628				536	0.13	884.449				536	0.13	880.78
537	0.13	820.978				537	0.13	785.643				537	0.129939	846.537
538	0.13	784.263				538	0.13	845.108				538	0.13	869.294
539	0.13	883.831				539	0.129977	857.515				539	0.13	867.885
540	0.13	839.849				540	0.130005	818.73				540	0.13	910.553
541	0.129987	854.511				541	0.13	888.965				541	0.129996	835.955
542	0.129938	859.254				542	0.13	868.275				542	0.13	838.678
543	0.13	852.606				543	0.13	794.828				543	0.13	881.734
544	0.13	854.934				544	0.13	879.086				544	0.13	828.98
545	0.13	892.966				545	0.129997	823.349				545	0.13	848.155
546	0.13	835.753				546	0.13	839.783				546	0.13	875.704
547	0.13	820.466				547	0.13	849.582				547	0.13	870.369
548	0.13	875.719				548	0.13	859.226				548	0.13	844.767
549	0.13	852.754				549	0.13	856.151				549	0.13	878.199
550	0.13	838.451				550	0.13	796.015				550	0.13	841.039
551	0.13	897.71				551	0.13	850.178				551	0.13	794.583
552	0.129917	851.339				552	0.13	856.554				552	0.13	874.654
553	0.13	836.507				553	0.13	803.713				553	0.13	818.708
554	0.13	863.531				554	0.13	914.591				554	0.13	808.748
555	0.130002	831.714				555	0.13	853.119				555	0.12998	857.132
556	0.13	842.367				556	0.129968	848.613				556	0.13	807.519
557	0.13	856.701				557	0.129981	857.966				557	0.13	833.805
558	0.13	837.06				558	0.13	859.894				558	0.130001	822.788
559	0.13	834.264				559	0.129984	869.521				559	0.13	823.157
560	0.13	860.523				560	0.129975	851.42				560	0.129999	881.981
561	0.13	863.272				561	0.13	829.496				561	0.13	842.938
562	0.13	861.491				562	0.129998	844.552				562	0.129996	870.987
563	0.129849	812.114				563	0.13	865.6				563	0.13	827.685
564	0.129982	876.133				564	0.129999	802.726				564	0.129988	834.2
565	0.13	844.091				565	0.129961	828.885				565	0.129973	867.342
566	0.13	876.705				566	0.129999	818.141				566	0.129981	861.03
567	0.13	884.808				567	0.13	878.226				567	0.13	805.957
568	0.13	826.327				568	0.13	861.725				568	0.13	862.193
569	0.129882	858.57				569	0.13	873.796				569	0.13	834.575
570	0.13	833.257				570	0.13	847.538				570	0.13	813.065
571	0.13	838.402				571	0.13	855.633				571	0.13	831.029
572	0.13	795.762				572	0.130004	837.127				572	0.129999	868.311
573	0.13	887.818				573	0.13	834.924				573	0.129988	819.231
574	0.129999	881.37				574	0.12998	840.173				574	0.13	872.835
575	0.13	851.79				575	0.13	834.364				575	0.129972	848.275
576	0.13	868.502				576	0.13	900.856				576	0.13	867.528
577	0.13	844.554				577	0.13	839.708				577	0.13	829.194
578	0.13	869.59				578	0.13	811.758				578	0.13	858.193
579	0.13	827.482				579	0.13	859.058				579	0.13	837.463
580	0.13	875.984				580	0.13	849.233				580	0.129964	831.646
581	0.13	820.94				581	0.13	828.507				581	0.129982	854.637
582	0.129937	868.912				582	0.13	807.502				582	0.13	862.868
583	0.13	810.459				583	0.13	864.39				583	0.13	836.084
584	0.13	855.807				584	0.13	870.352				584	0.13	844.335
585	0.129993	829.668				585	0.13	857.051				585	0.13	867.325
586	0.13	887.051				586	0.13	830.888				586	0.13	846.102
587	0.13	834.018				587	0.13	848.056				587	0.13	830.053
588	0.13	826.386				588	0.13	821.467				588	0.129984	897.224
589	0.129965	842.594				589	0.13	847.836				589	0.129969	841.821
590	0.13	827.876				590	0.13	834.232				590	0.129955	839.388
591	0.13	881.697				591	0.13	828.081				591	0.129976	885.854
592	0.13	854.107				592	0.13	834.529				592	0.13	842.439
593	0.129928	840.931				593	0.13	891.242				593	0.129957	838.887
594	0.13	832.741				594	0.130002	846.322				594	0.129985	859.854
595	0.130001	892.353				595	0.13	798.749				595	0.130002	891.98
596	0.130001	858.667				596	0.129954	854.518				596	0.13	853.282
597	0.13	849.379				597	0.129985	792.241				597	0.13	912.735
598	0.13	897.46				598	0.129997	827.721				598	0.129984	861.848
599	0.13	797.705				599	0.13	841.189				599	0.13	820.944
600	0.129994	805.138				600	0.129962	859.419				600	0.129973	818.508
601	0.13	823.68				601	0.13	841.465				601	0.13	852.369
602	0.13	865.669				602	0.13	802.264				602	0.13	827.132
603	0.129998	872.403				603	0.13	894.874				603	0.13	869.687
604	0.13	815.128				604	0.13	856.924				604	0.13	834.299
605	0.13	847.874				605	0.13	847.763				605	0.129999	857.822
606	0.13	844.602				606	0.13	837.133				606	0.13	850.837
607	0.13	840.344				607	0.130002	857.307				607	0.13	844.36
608	0.12996	879.771				608	0.129998	842.511				608	0.13	866.8
609	0.129965	891.011				609	0.129998	818.904				609	0.13	860.758
610	0.13	843.595				610	0.13	882.902				610	0.13	872.427
611	0.13	904.556				611	0.13	848.057				611	0.13	812.977
612	0.13	846.178				612	0.129996	892.159				612	0.13	828.928
613	0.13	814.113				613	0.13	822.712				613	0.13	856.612
614	0.13	883.969				614	0.13	823.546				614	0.13	867.952
615	0.13	827.059				615	0.13	869.472				615	0.13	873.113
616	0.129999	858.284				616	0.13	887.618				616	0.13	865.529
617	0.13	874.294				617	0.13	876.473				617	0.13	832.112
618	0.13	826.845				618	0.13	898.753				618	0.13	824.998
619	0.129977	841.105				619	0.13	828.965				619	0.129967	880.01
620	0.13	908.956				620	0.13	823.677				620	0.129998	863.626
621	0.13	850.289				621	0.13	905.11				621	0.13	797.383
622	0.13	872.282				622	0.13	833.537				622	0.129985	880.207
623	0.13	905.096				623	0.13	846.399				623	0.13	841.772
624	0.129781	823.981				624	0.13	901.792				624	0.13	852.326
625	0.129882	869.523				625	0.13	868.675				625	0.13	862.218
626	0.13	912.567				626	0.13	832.477				626	0.13	859.094
627	0.13	875.445				627	0.13	831.917				627	0.129957	836.16
628	0.13	846.395				628	0.13	858.272				628	0.129978	807.893
629	0.13	826.928				629	0.129981	842.207				629	0.13	862.286
630	0.13	841.566				630	0.13	851.938				630	0.13	832.495
631	0.13	837.56				631	0.129955	877.762				631	0.13	825.767
632	0.13	828.622				632	0.13	806.186				632	0.13	858.759
633	0.13	896.659				633	0.13	835.466				633	0.129372	847.243
634	0.13	822.459				634	0.13	840.592				634	0.13	821.689
635	0.13	865.329				635	0.13	873.256				635	0.130001	900.828
636	0.13	870.742				636	0.13	887.206				636	0.13	837.337
637	0.13	833.446				637	0.13	848.622				637	0.13	837.594
638	0.13	889.693				638	0.129982	830.166				638	0.13	918.503
639	0.129963	807.279				639	0.128032	896.715				639	0.129981	869.881
640	0.129979	841.195				640	0.127605	845.026				640	0.13	809.53
641	0.13	875.379				641	0.130001	809.229				641	0.13	903.493
642	0.129966	836.652				642	0.13	849.57				642	0.13	813.216
643	0.13	868.656				643	0.13	880.666				643	0.13	783.192
644	0.13	917.708				644	0.130018	880.702				644	0.13	883.815
645	0.13	851.204				645	0.13	871.135				645	0.129975	850.833
646	0.13	784.838				646	0.129988	906.927				646	0.128204	827.565
647	0.13	865.514				647	0.13	806.438				647	0.13	835.183
648	0.129999	832.83				648	0.129999	838.306				648	0.13	865.209
649	0.13	857.928				649	0.13	854.483				649	0.13	826.804
650	0.129999	851.416				650	0.13	836.353				650	0.13	806.941
651	0.130002	857.098				651	0.13	808.78				651	0.13	899.271
652	0.13	830.132				652	0.13	866.217				652	0.13	843.116
653	0.13	840.345				653	0.13	879.097				653	0.13	856.819
654	0.13	840.882				654	0.13	874.448				654	0.13	892.732
655	0.13	846.83				655	0.13	891.049				655	0.13	848.682
656	0.13	837.681				656	0.130003	852.97				656	0.13	852.819
657	0.13	912.628				657	0.13	839.736				657	0.129971	854.3
658	0.13	851.07				658	0.13	852.8				658	0.13	872.706
659	0.13	903.755				659	0.129999	829.947				659	0.13	859.544
660	0.129988	858.471				660	0.13	855.107				660	0.13	886.717
661	0.13	834.992				661	0.13	880.232				661	0.13	824.715
662	0.13	865.04				662	0.13	872.772				662	0.13	854.922
663	0.13	878.796				663	0.13	863.527				663	0.129984	893.588
664	0.13	840.51				664	0.13	846.31				664	0.13	793.705
665	0.13	890.32				665	0.13	873.897				665	0.13	828.742
666	0.13	890.364				666	0.13	837.321				666	0.129937	846.2
667	0.13	837.185				667	0.13	832.783				667	0.13	877.257
668	0.13	879.412				668	0.129976	858.729				668	0.13	820.729
669	0.130003	860.699				669	0.13	875.451				669	0.13	809.421
670	0.13	832.403				670	0.13	917.533				670	0.13	893.509
671	0.13	862.374				671	0.13	841.917				671	0.13	869.596
672	0.13	820.835				672	0.13	820.219				672	0.13	869.916
673	0.129788	831.159				673	0.13	836.922				673	0.13	828.327
674	0.130001	829.916				674	0.13	855.989				674	0.13	810.621
675	0.13	878.03				675	0.13	842.682				675	0.13	852.909
676	0.129868	850.555				676	0.129997	871.51				676	0.13	834.481
677	0.13	871.443				677	0.13	855.816				677	0.13	836.549
678	0.13	843.028				678	0.13	827.241				678	0.13	806.977
679	0.13	860.136				679	0.130001	819.363				679	0.13	850.517
680	0.13	837				680	0.129969	852.919				680	0.129996	862.137
681	0.13	831.101				681	0.13	837.348				681	0.130016	850.278
682	0.13	836.437				682	0.13	850.807				682	0.130085	856.598
683	0.129999	798.078				683	0.13	850.669				683	0.130086	835.988
684	0.13	851.91				684	0.12999	846.925				684	0.13	854.724
685	0.13	821.8				685	0.13	856.048				685	0.13	818.541
686	0.13	843.083				686	0.13	939.596				686	0.129973	851.065
687	0.13	871.049				687	0.13	856.121				687	0.13	840.883
688	0.129994	866.491				688	0.13	842.655				688	0.13	821.734
689	0.13	851.099				689	0.13	855.754				689	0.129917	851.552
690	0.13	852.449				690	0.13	883.285				690	0.13	862.392
691	0.130005	846.739				691	0.13	846.384				691	0.13	871.891
692	0.13	852.626				692	0.13	864.352				692	0.13	851.771
693	0.13	851.459				693	0.13	840.23				693	0.129969	861.448
694	0.13	826.165				694	0.13	846.244				694	0.13	846.765
695	0.13	795.011				695	0.129998	899.754				695	0.13	825.199
696	0.13	840.474				696	0.129981	864.625				696	0.13	894.711
697	0.13	919.524				697	0.13	805.913				697	0.13	860.933
698	0.13	863.825				698	0.13	870.08				698	0.13	807.154
699	0.13	808.966				699	0.13	835.746				699	0.13	857.118
700	0.13	908.023				700	0.13	816.455				700	0.13	835.443
701	0.13	868.186				701	0.130001	863.785				701	0.13	865.618
702	0.12997	835.982				702	0.13	861.168				702	0.130001	858.781
703	0.13	838.049				703	0.13	875.475				703	0.13	855.284
704	0.130002	879.017				704	0.13	860.598				704	0.13	832.389
705	0.13	829.753				705	0.13	813.279				705	0.13	876.959
706	0.13	832.406				706	0.13	859.817				706	0.13	835.05
707	0.129988	837.207				707	0.13	789.741				707	0.13	823.395
708	0.129987	825.008				708	0.129988	842.711				708	0.12994	882.914
709	0.129984	903.789				709	0.13	822.641				709	0.13	850.761
710	0.129978	862.775				710	0.13	868.825				710	0.12993	819.243
711	0.13	830.757				711	0.13	906.141				711	0.13	909.593
712	0.13	861.499				712	0.129975	855.421				712	0.13	852.115
713	0.13	847.942				713	0.13	851.625				713	0.13	792.77
714	0.129975	818.748				714	0.13	844.824				714	0.13	847.499
715	0.13	873.651				715	0.13	857.283				715	0.129999	823.448
716	0.13	866.307				716	0.129895	813.042				716	0.129951	868.792
717	0.13	826.633				717	0.13	842.557				717	0.13	925.081
718	0.13	843.29				718	0.13	820.104				718	0.130002	810.409
719	0.129968	881.864				719	0.13	863.972				719	0.129914	837.298
720	0.129979	837.759				720	0.13	874.527				720	0.13	891.333
721	0.129988	852.916				721	0.13	855.216				721	0.13	855.703
722	0.129994	853.78				722	0.13	865.307				722	0.13	834.689
723	0.13	899.32				723	0.13	880.066				723	0.13	890.134
724	0.13	852.363				724	0.13	863.6				724	0.13	853.039
725	0.129979	906.735				725	0.13	822.685				725	0.13	825.488
726	0.13	870.079				726	0.13	905.809				726	0.12988	871.114
727	0.13	844.559				727	0.13	846.81				727	0.12996	872.058
728	0.13	893.959				728	0.13	815.052				728	0.13	808.848
729	0.13	848.533				729	0.13	912.539				729	0.13	876.243
730	0.129988	842.347				730	0.13	890.607				730	0.13	846.372
731	0.13	868.856				731	0.13	802.835				731	0.130001	855.712
732	0.129997	837.011				732	0.13	878.028				732	0.129776	908.626
733	0.13	838.114				733	0.13	865.347				733	0.13	896.411
734	0.13	866.316				734	0.13	823.476				734	0.13	856.682
735	0.129988	855.285				735	0.13	871.141				735	0.13	917.824
736	0.13	806.767				736	0.13	853.684				736	0.13	823.427
737	0.13	872.452				737	0.129972	854.199				737	0.13	904.41
738	0.13	885.161				738	0.13	921.522				738	0.13	849.715
739	0.13	814.705				739	0.13	831.933				739	0.13	796.341
740	0.13	857.987				740	0.129985	855.046				740	0.13	874.277
741	0.13	837.275				741	0.13	844.465				741	0.13	868.49
742	0.13	873.92				742	0.13	879.546				742	0.13	839.457
743	0.13	880.351				743	0.13	841.138				743	0.13	815.341
744	0.130003	879.447				744	0.129987	840.812				744	0.13	854.124
745	0.13	827.915				745	0.13	832.85				745	0.13	835.35
746	0.13	862.736				746	0.13	843.778				746	0.13	818.326
747	0.13	842.566				747	0.129838	911.322				747	0.13	866.417
748	0.13	839.404				748	0.13	844.04				748	0.13	850.099
749	0.129998	908.007				749	0.13	859.878				749	0.13	863.622
750	0.130001	874.078				750	0.13	859.801				750	0.130004	897.844
751	0.13	818.58				751	0.13	864.897				751	0.129939	888.441
752	0.13	854.715				752	0.13	898.378				752	0.130043	834.467
753	0.13	873.565				753	0.13	800.95				753	0.13	848.478
754	0.13	813.625				754	0.13	849.008				754	0.13	829.78
755	0.13	828.565				755	0.129998	849.706				755	0.13	839.571
756	0.13	870.507				756	0.13	852.81				756	0.13	844.915
757	0.13	858.665				757	0.13	840.892				757	0.129983	828.884
758	0.13	850.131				758	0.13	884.513				758	0.13	861.098
759	0.13	901.298				759	0.13	872.971				759	0.13	824.049
760	0.13	830.93				760	0.13	796.599				760	0.13	877.61
761	0.13	826.588				761	0.13	841.658				761	0.13	827.859
762	0.13	844.222				762	0.13	867.627				762	0.13	814.859
763	0.129967	872.82				763	0.13	860.46				763	0.13	843.917
764	0.13	811.811				764	0.129984	816.31				764	0.13	838.875
765	0.13	853.308				765	0.13	877.265				765	0.13	849.218
766	0.13	874.632				766	0.13	883.171				766	0.13	865.993
767	0.13	834.423				767	0.13	853.904				767	0.13	842.575
768	0.13	871.621				768	0.13	899.98				768	0.13	821.89
769	0.13	848.122				769	0.13	860.63				769	0.13	828.81
770	0.13	844.686				770	0.13	820.03				770	0.13	835.188
771	0.129994	847.99				771	0.129986	824.665				771	0.129984	855.941
772	0.13	821.852				772	0.13	867.475				772	0.129971	846.096
773	0.13	818.678				773	0.13	855.748				773	0.13	862.249
774	0.13	821.307				774	0.13	852.223				774	0.13	867.494
775	0.13	863.31				775	0.130001	902.128				775	0.129999	850.716
776	0.13	869.783				776	0.13	810.987				776	0.129984	889.022
777	0.13	822.938				777	0.13	908.432				777	0.129996	844.02
778	0.13	913.479				778	0.13	830.147				778	0.13	863.61
779	0.13	869.824				779	0.129965	846.861				779	0.129967	882.763
780	0.129749	850.499				780	0.12983	866.025				780	0.13	853.416
781	0.13	882.301				781	0.13	872.471				781	0.13	792.311
782	0.13	849.913				782	0.13	826.431				782	0.13	830.875
783	0.13	801.031				783	0.13	898.198				783	0.13	892.945
784	0.13	881.354				784	0.13	863.799				784	0.129959	858.608
785	0.129981	854.059				785	0.129994	818.266				785	0.13	846.613
786	0.13	837.478				786	0.13	873.926				786	0.129943	867.833
787	0.13	892.778				787	0.13	824.5				787	0.129986	831.353
788	0.129985	903.605				788	0.13	827.541				788	0.13	873.63
789	0.13	853.316				789	0.13	872.596				789	0.13	845.904
790	0.13	862.692				790	0.13	837.962				790	0.129972	867.416
791	0.13	853.592				791	0.129993	828.777				791	0.13	839.322
792	0.13	902.651				792	0.13	811.854				792	0.130001	824.865
793	0.13	835.193				793	0.13	891.001				793	0.13	822.055
794	0.130001	845.629				794	0.13	885.344				794	0.13	817.763
795	0.13	899.277				795	0.13	905.918				795	0.13	861.862
796	0.129983	839.099				796	0.130004	872.177				796	0.13	846.221
797	0.13	812.621				797	0.130002	842.823				797	0.129979	859.247
798	0.129879	845.158				798	0.13	891.503				798	0.13	886.629
799	0.13	869.329				799	0.13	888.215				799	0.13	813.739
800	0.13	868.631				800	0.13	802.711				800	0.13	847.943
801	0.13	866.134				801	0.13	872.544				801	0.13	901.481
802	0.13	884.656				802	0.13	849.814				802	0.13	839.887
803	0.13	823.673				803	0.13	841.104				803	0.13	815.13
804	0.13	878.442				804	0.13	874.195				804	0.13	879.511
805	0.13	884.369				805	0.13	813.245				805	0.13	863.108
806	0.13	812.325				806	0.129978	879.657				806	0.13	827.251
807	0.13	875.335				807	0.13	884.745				807	0.13	816.162
808	0.13	887.445				808	0.13	877.156				808	0.13	894.3
809	0.129947	914.684				809	0.13	865.856				809	0.13	877.365
810	0.13	889.963				810	0.13	896.234				810	0.13	872.69
811	0.13	853.307				811	0.13	860.244				811	0.129768	876.789
812	0.13	850.846				812	0.13	810.522				812	0.129874	839.968
813	0.13	859.962				813	0.129999	908.513				813	0.13	911.666
814	0.12996	830.949				814	0.13	848.426				814	0.13	852.419
815	0.13	891.085				815	0.130002	871.036				815	0.12998	836.412
816	0.13	825.927				816	0.13	871.682				816	0.129961	880.193
817	0.130001	838.292				817	0.13	864.79				817	0.13	849.661
818	0.13	895.395				818	0.13	811.528				818	0.129984	857.484
819	0.13	830.612				819	0.129987	841.901				819	0.13	881.65
820	0.13	775.617				820	0.129984	867.68				820	0.13	889.973
821	0.129994	890.814				821	0.13	788.165				821	0.13	843.304
822	0.129893	835.664				822	0.129931	852.463				822	0.13	895.48
823	0.129695	831.144				823	0.13	908.923				823	0.13	833.749
824	0.129493	872.994				824	0.13	841.048				824	0.13	861.537
825	0.129146	826.724				825	0.129927	815.46				825	0.13	902.034
826	0.129316	849.852				826	0.12994	850.689				826	0.13	867.214
827	0.129279	876.857				827	0.13	895.695				827	0.13	801.89
828	0.129422	831.869				828	0.12998	833.174				828	0.13	919.481
829	0.12989	855.402				829	0.13	839.717				829	0.13	861.365
830	0.129821	860.987				830	0.13	863.299				830	0.13	811.175
831	0.129831	872.05				831	0.13	857.37				831	0.13	877.343
832	0.129878	843.747				832	0.13	860.547				832	0.13	868.768
833	0.13	792.26				833	0.13	868.613				833	0.13	821.15
834	0.13	905.023				834	0.13	856.331				834	0.13	871.052
835	0.129992	850.38				835	0.129983	842.184				835	0.130001	830.428
836	0.13	792.566				836	0.13	854.259				836	0.13	871.845
837	0.13	799.076				837	0.13	817.768				837	0.13	871.487
838	0.13	865.711				838	0.13	909.06				838	0.129993	865.222
839	0.13	810.495				839	0.13	878.05				839	0.13	839.841
840	0.13	861.213				840	0.129983	820.713				840	0.13	858.851
841	0.130001	860.683				841	0.13	876.649				841	0.13	836.709
842	0.129966	863.852				842	0.129985	880.698				842	0.129435	849.562
843	0.13	820.234				843	0.129967	839.891				843	0.13	853.618
844	0.13	866.082				844	0.13	847.38				844	0.13	859.363
845	0.129944	876.754				845	0.13	835.537				845	0.13	827.786
846	0.13	824.807				846	0.130001	824.842				846	0.13	827.908
847	0.129957	868.267				847	0.13	904.143				847	0.13	841.851
848	0.129978	812.366				848	0.13	838.363				848	0.13	876.964
849	0.13	852.295				849	0.13	799.237				849	0.13	842.274
850	0.13	884.163				850	0.13	883.104				850	0.13	847.214
851	0.129936	815.573				851	0.13	881.736				851	0.13	870.633
852	0.129987	816.423				852	0.13	786.348				852	0.13	811.2
853	0.13	880.288				853	0.129969	882.706				853	0.13	871.738
854	0.13	859.498				854	0.13	880.563				854	0.13	861.491
855	0.130008	851.503				855	0.13	830.807				855	0.13	855.937
856	0.13	866.596				856	0.13	852.127				856	0.13	805.249
857	0.13	865.071				857	0.13	844.617				857	0.129983	895.724
858	0.13	900.64				858	0.13	804.453				858	0.13	865.374
859	0.13	866.922				859	0.129976	812.297				859	0.13	860.469
860	0.13	886.553				860	0.13	870.853				860	0.129988	904.39
861	0.13	852.514				861	0.13	832.55				861	0.129988	858.216
862	0.13	867.414				862	0.13	803.847				862	0.13	813.698
863	0.130003	828.339				863	0.13	872.366				863	0.13	895.356
864	0.13	826.605				864	0.129968	854.517				864	0.13	813.518
865	0.13	911.138				865	0.13	843.511				865	0.13	845.839
866	0.13	839.795				866	0.13	889.997				866	0.13	872.803
867	0.13	842.515				867	0.13	847.069				867	0.129999	878.675
868	0.13	853.388				868	0.13	793.462				868	0.13	857.512
869	0.13	817.722				869	0.129945	822.571				869	0.13	868.255
870	0.13	855.334				870	0.129997	863.456				870	0.13	848.748
871	0.13	843.792				871	0.13	863.884				871	0.13	826.755
872	0.13	874.746				872	0.130001	816.747				872	0.13	799.952
873	0.13	794.138				873	0.13	844.483				873	0.129985	843.393
874	0.13	867.393				874	0.13	874.208				874	0.129995	840.205
875	0.129999	870.304				875	0.13	854.439				875	0.13	823.727
876	0.129994	844.434				876	0.13	849.935				876	0.13	850.965
877	0.13	855.187				877	0.13	830.837				877	0.130001	853.549
878	0.130001	868.977				878	0.13	845.704				878	0.13	850.77
879	0.130001	843.9				879	0.129981	895.971				879	0.129982	806.07
880	0.13	810.713				880	0.13	822.789				880	0.13	848.722
881	0.13	835.444				881	0.13	828.088				881	0.13	887.216
882	0.13	832.107				882	0.13	892.781				882	0.13	852.447
883	0.130001	820.411				883	0.13	844.303				883	0.13	872.735
884	0.13	879.353				884	0.129961	832.138				884	0.129961	909.464
885	0.13	841.019				885	0.130001	875.314				885	0.129998	788.808
886	0.129972	856.963				886	0.129964	852.07				886	0.129988	886.494
887	0.13	892.248				887	0.13	871.999				887	0.129985	829.328
888	0.13	858.52				888	0.13	838.451				888	0.13	851.167
889	0.13	870.351				889	0.13	843.867				889	0.129932	882.556
890	0.13	880.196				890	0.13	819.087				890	0.129974	866.82
891	0.13	829.331				891	0.13	848.782				891	0.129936	859.842
892	0.129988	839.384				892	0.13	851.489				892	0.129916	880.095
893	0.129983	878.236				893	0.13	867.137				893	0.129803	850.869
894	0.13	848.767				894	0.13	859.591				894	0.129759	814.454
895	0.13	853.125				895	0.130002	861.571				895	0.129894	926.896
896	0.13	882.264				896	0.13	870.278				896	0.129872	890.913
897	0.13	832.007				897	0.129849	820.791				897	0.13	822.696
898	0.13	813.597				898	0.13	861.114				898	0.13	886.468
899	0.13	906.311				899	0.13	867.92				899	0.13	873.4
900	0.13	868.36				900	0.13	838.866				900	0.13	796.769
901	0.13	828.861				901	0.13	890.957				901	0.13	872.311
902	0.13	911.786				902	0.13	856.816				902	0.13	868.647
903	0.13	814.745				903	0.129998	861.467				903	0.129986	852.606
904	0.129978	836.231				904	0.13	806.467				904	0.129996	846.536
905	0.129987	868.205				905	0.13	864.689				905	0.13	819.314
906	0.13	894.666				906	0.13	800.155				906	0.13	814.933
907	0.13	834.276				907	0.130002	886.092				907	0.13	806.323
908	0.13	925.661				908	0.129937	858.15				908	0.13	873.88
909	0.13	878.989				909	0.13	832.644				909	0.13	834.148
910	0.13	850.064				910	0.13	896.62				910	0.13	813.316
911	0.13	899.05				911	0.13	828.213				911	0.13	894.184
912	0.129938	824.591				912	0.13	851.744				912	0.13	885.855
913	0.13	883.115				913	0.13	898.504				913	0.129963	826.322
914	0.13	851.781				914	0.13	851.618				914	0.13	912.928
915	0.13	843.176				915	0.130002	830.267				915	0.13	844.817
916	0.13	847.379				916	0.13	825.084				916	0.13	827.001
917	0.129998	833.176				917	0.13	874.654				917	0.129799	868.474
918	0.13	874.94				918	0.13	813.551				918	0.129977	853.638
919	0.13	890.429				919	0.13	876.159				919	0.129986	830.729
920	0.13	864.948				920	0.13	825.096				920	0.13	834.798
921	0.13	875.479				921	0.13	876.505				921	0.12974	858.548
922	0.129909	859.128				922	0.13	821.369				922	0.13	817.084
923	0.13	841.598				923	0.13	890.011				923	0.13	892.342
924	0.13	827.779				924	0.13	837.567				924	0.129977	834.248
925	0.129998	891.189				925	0.13	824.979				925	0.13	833.138
926	0.13	817.43				926	0.13	891.047				926	0.13	850.365
927	0.13	846.213				927	0.13	825.385				927	0.13	882.564
928	0.13	873.082				928	0.13	831.805				928	0.13	899.72
929	0.13	895.889				929	0.13	874.995				929	0.13	857.922
930	0.13	821.107				930	0.13	871.124				930	0.13	853.523
931	0.13	907.644				931	0.129975	836.237				931	0.13	795.481
932	0.130001	836.898				932	0.13	913.29				932	0.13	834.042
933	0.13	859.631				933	0.13	872.711				933	0.129984	882.32
934	0.13	855.791				934	0.13	811.211				934	0.13	826.469
935	0.13	827.587				935	0.13	880.813				935	0.13	875.969
936	0.13	823.899				936	0.13	851.82				936	0.13	829.278
937	0.129972	867.324				937	0.13	843.153				937	0.13	884.402
938	0.13	845.498				938	0.13	880.216				938	0.13	872.956
939	0.129986	868.431				939	0.13	875.075				939	0.13	879.972
940	0.129446	855.872				940	0.13	872.114				940	0.130003	828.276
941	0.13	853.308				941	0.13	852.886				941	0.13	934.5
942	0.13	828.412				942	0.13	864.311				942	0.13	836.91
943	0.13	869.444				943	0.13	821.089				943	0.13	816.268
944	0.13	905.567				944	0.13	859.191				944	0.129975	854.843
945	0.13	839.81				945	0.13	860.831				945	0.13	898.834
946	0.13	855.409				946	0.13	839.633				946	0.13	818.543
947	0.13	856.82				947	0.13	817.206				947	0.129964	868.788
948	0.129988	868.236				948	0.13	851.522				948	0.13	840.266
949	0.13	884.359				949	0.129965	821.498				949	0.13	817.323
950	0.13	901.1				950	0.129987	853.91				950	0.129987	877.739
951	0.13	801.578				951	0.13	900.668				951	0.13	871.345
952	0.13	798.538				952	0.13	898.496				952	0.13	826.515
953	0.129999	837.551				953	0.13	852.179				953	0.13	855.67
954	0.12998	859.627				954	0.129984	871.496				954	0.13	846.772
955	0.13	819.275				955	0.13	852.787				955	0.13	853.806
956	0.13	877.236				956	0.129982	805.7				956	0.129987	802.595
957	0.130001	862.405				957	0.13	833.384				957	0.129874	850.578
958	0.13	859.839				958	0.13	860.471				958	0.129973	867.501
959	0.13	844.222				959	0.13	850.674				959	0.13	833.564
960	0.13	856.864				960	0.13	890.8				960	0.13	886.381
961	0.13	861.793				961	0.13	871.298				961	0.13	844.222
962	0.13	906.764				962	0.13	869.938				962	0.13	811.313
963	0.13	882.598				963	0.13	839.907				963	0.129979	901.923
964	0.13	833.495				964	0.13	880.929				964	0.13	839.358
965	0.129953	837.198				965	0.129954	782.858				965	0.13	837.193
966	0.13	848.817				966	0.129997	858.349				966	0.13	871.213
967	0.13	814.616				967	0.13	820.551				967	0.13	902.274
968	0.13	878.699				968	0.13	815.523				968	0.13	844.26
969	0.13	870.802				969	0.13	863.815				969	0.13	868.019
970	0.13	812.666				970	0.13	828.726				970	0.13	898.672
971	0.13	915.346				971	0.129983	822.481				971	0.13	820.135
972	0.13	856.016				972	0.13	819.937				972	0.13	907.94
973	0.129954	895.051				973	0.13	861.139				973	0.13	842.479
974	0.13	819.506				974	0.130003	847.911				974	0.13	828.092
975	0.130002	870.902				975	0.13	812.444				975	0.13	873.775
976	0.13	847.839				976	0.129714	879.151				976	0.13	843.452
977	0.129559	828.755				977	0.13	862.273				977	0.13	832.403
978	0.129986	858.898				978	0.13	857.55				978	0.13	911.136
979	0.130002	814.604				979	0.13	902.87				979	0.13	863.422
980	0.13	914.632				980	0.129593	811.831				980	0.13	839.441
981	0.129999	840.401				981	0.13	840.983				981	0.129919	837.227
982	0.13	831.338				982	0.13	919.227				982	0.13	899.694
983	0.129976	912.896				983	0.13	845.06				983	0.13	821.886
984	0.129953	876.082				984	0.129978	814.573				984	0.130002	886.307
985	0.13	812.326				985	0.13	849.808				985	0.129983	860.377
986	0.13	874.426				986	0.13	822.326				986	0.13	878.618
987	0.13	841.433				987	0.13	831.521				987	0.13	877.084
988	0.13	905.628				988	0.13	877.27				988	0.13	883.449
989	0.13	848.12				989	0.13	879.023				989	0.13	801.833
990	0.13	834.3				990	0.129955	853.503				990	0.13	850.224
991	0.13	834.133				991	0.129974	903.951				991	0.13	911.116
992	0.13	885.424				992	0.13	809.13				992	0.129992	827.977
993	0.129975	832.363				993	0.13	840.36				993	0.130002	853.928
994	0.13	863.972				994	0.13	873.093				994	0.13	857.025
995	0.130003	920.158				995	0.129985	857.666				995	0.13	808.825
996	0.13	833.818				996	0.13	872.124				996	0.13	918.208
997	0.129964	858.578				997	0.13	877.839				997	0.13	893.409
998	0.13	851.445				998	0.129996	858.338				998	0.13	829.918
999	0.13	831.158				999	0.129963	839.898				999	0.13	856.696
1000	0.13	818.047				1000	0.13	874.611				1000	0.13	882.297
1001	0.129964	793.931				1001	0.129985	839.876				1001	0.13	830.792
1002	0.129999	901.399				1002	0.129993	806.557				1002	0.13	862.394
1003	0.13	837.073				1003	0.13	898.656				1003	0.13	841.67
1004	0.13	832.849				1004	0.13	871.721				1004	0.129992	847.972
1005	0.13	903.804				1005	0.129982	832.596				1005	0.13	846.054
1006	0.13	870.806				1006	0.13	830.627				1006	0.13	832.043
1007	0.129831	836.921				1007	0.13	837.222				1007	0.13	872.875
1008	0.13	886.626				1008	0.13	835.982				1008	0.13	877.325
1009	0.13	850.66				1009	0.13	865.408				1009	0.13	906.476
1010	0.13	840.184				1010	0.13	846.608				1010	0.13	872.806
1011	0.13	870.738				1011	0.13	854.855				1011	0.13	875.383
1012	0.13	878.292				1012	0.129977	844.151				1012	0.13	892.088
1013	0.13	848.601				1013	0.129646	852.424				1013	0.13	835.822
1014	0.13	911.507				1014	0.129979	824.735				1014	0.13	841.436
1015	0.129999	838.582				1015	0.13	824.203				1015	0.13	869.745
1016	0.13	845.649				1016	0.129986	843.181				1016	0.13	811.341
1017	0.13	863.69				1017	0.13	896.353				1017	0.13	819.019
1018	0.13	863.388				1018	0.13	816.779				1018	0.13	825.608
1019	0.13	815.958				1019	0.129987	893.604				1019	0.129999	849.319
1020	0.13	863.681				1020	0.13	827.065				1020	0.129793	866.895
1021	0.13	821.727				1021	0.13	819.349				1021	0.13	847.878
1022	0.129972	834.139				1022	0.129994	861.51				1022	0.13	854.886
1023	0.13	806.897				1023	0.13	824.358				1023	0.13	886.19
1024	0.13	900.378				1024	0.13	832.691				1024	0.13	819.945
1025	0.13	815.593				1025	0.13	892.339				1025	0.129982	832.032
1026	0.13	855.72				1026	0.129976	815.648				1026	0.13	853.966
1027	0.13	849.707				1027	0.129972	844.781				1027	0.13	862.244
1028	0.13	851.983				1028	0.129986	837.135				1028	0.13	890.41
1029	0.129974	811.182				1029	0.13	861.316				1029	0.129982	846.552
1030	0.127848	946.645				1030	0.130004	855.428				1030	0.129897	824.451
1031	0.129988	857.319				1031	0.13	803.325				1031	0.13	854.652
1032	0.129998	882.625				1032	0.13	863.24				1032	0.13	849.145
1033	0.13	813.934				1033	0.13	831.954				1033	0.129998	842.798
1034	0.129997	823.322				1034	0.13	880.554				1034	0.129998	786.05
1035	0.129986	831.236				1035	0.13	892.79				1035	0.13	900.829
1036	0.13	863.829				1036	0.13	884.005				1036	0.13	843.755
1037	0.13	869.573				1037	0.13	829.962				1037	0.13	825.819
1038	0.13	791.381				1038	0.13	890.168				1038	0.13	913.412
1039	0.13	910.287				1039	0.13	852.522				1039	0.13	806.038
1040	0.129905	861.886				1040	0.13	835.899				1040	0.13	832.862
1041	0.13	797.359				1041	0.13	877.444				1041	0.13	899.424
1042	0.13	885.041				1042	0.13	810.289				1042	0.129972	844.663
1043	0.13	871.316				1043	0.13	793.697				1043	0.13	829.667
1044	0.13	848.96				1044	0.13	850.195				1044	0.13	832.149
1045	0.13	886.472				1045	0.13	848.327				1045	0.13	842.671
1046	0.13	862.066				1046	0.129986	814.083				1046	0.129997	839.76
1047	0.129994	812.761				1047	0.13	821.216				1047	0.13	869.779
1048	0.130001	877.229				1048	0.13	876.091				1048	0.13	848.272
1049	0.129999	812.576				1049	0.13	861.006				1049	0.13	869.131
1050	0.13	848.939				1050	0.129958	805.352				1050	0.129988	880.622
1051	0.13	916.165				1051	0.13	880.429				1051	0.13	836.477
1052	0.13	849.885				1052	0.13	861.931				1052	0.13	854.421
1053	0.13	827.807				1053	0.129992	885.998				1053	0.13	828.945
1054	0.129941	879.669				1054	0.13	879.018				1054	0.129996	810.157
1055	0.13	833.107				1055	0.13	900.744				1055	0.13	834.006
1056	0.129936	850.456				1056	0.13	833.168				1056	0.13	866.345
1057	0.13	918.339				1057	0.13	871.99				1057	0.13	877.659
1058	0.13	839.817				1058	0.129975	798.809				1058	0.13	862.91
1059	0.13	884.801				1059	0.129999	823.221				1059	0.130003	820.891
1060	0.13	846.361				1060	0.13	893.303				1060	0.129923	875.163
1061	0.13	897.654				1061	0.13	860.691				1061	0.129999	871.831
1062	0.13	871.723				1062	0.13	824.997				1062	0.13	828.527
1063	0.13	859.952				1063	0.13	865.798				1063	0.13	905.198
1064	0.13	853.434				1064	0.13	848.745				1064	0.13	850.052
1065	0.13	817.825				1065	0.13	821.317				1065	0.13	825.525
1066	0.13	848.369				1066	0.129982	833.811				1066	0.13	859.512
1067	0.13	842.823				1067	0.13	871.126				1067	0.129965	852.317
1068	0.13	831.992				1068	0.13	814.873				1068	0.13	860.124
1069	0.13	919.726				1069	0.13	835.107				1069	0.13	849.486
1070	0.13	863.065				1070	0.13	906.184				1070	0.13	859.834
1071	0.13	861.083				1071	0.13	838.097				1071	0.13	804.008
1072	0.13	859.355				1072	0.13	809.688				1072	0.13	826.038
1073	0.13	840.012				1073	0.13	869.585				1073	0.129982	878.797
1074	0.129751	859.401				1074	0.13	813.612				1074	0.13	847.552
1075	0.129986	857.522				1075	0.13	870.332				1075	0.129968	838.103
1076	0.13	851.729				1076	0.13	874.511				1076	0.13	842.022
1077	0.129885	846.572				1077	0.13	833.871				1077	0.13	803.184
1078	0.128104	909.597				1078	0.129985	834.919				1078	0.13	832.226
1079	0.127696	848.256				1079	0.13	830.863				1079	0.13	819.548
1080	0.129933	817.238				1080	0.13	869.299				1080	0.13	870.634
1081	0.13	891.617				1081	0.13	834.062				1081	0.13	879.318
1082	0.129997	853.279				1082	0.13	894.905				1082	0.129918	859.457
1083	0.129938	832.919				1083	0.13	865.772				1083	0.13	869.294
1084	0.13	913.966				1084	0.13	810.645				1084	0.13	849.007
1085	0.13	834.991				1085	0.13	871.49				1085	0.13	835.236
1086	0.13	849.861				1086	0.13	871.635				1086	0.13	888.49
1087	0.13	897.291				1087	0.13	848.34				1087	0.13	823.651
1088	0.129876	823.181				1088	0.129984	891.289				1088	0.129987	895.654
1089	0.129971	805.569				1089	0.13	850.766				1089	0.13	824.899
1090	0.13	817.222				1090	0.13	865.158				1090	0.13	829.312
1091	0.129999	876.061				1091	0.130001	882.207				1091	0.13	902.169
1092	0.13	848.468				1092	0.129985	830.411				1092	0.13	832.214
1093	0.13	823.348				1093	0.129945	854.844				1093	0.13	829.64
1094	0.13	886.216				1094	0.13	861.155				1094	0.13	893.185
1095	0.13	855.868				1095	0.129987	849.241				1095	0.13	851.831
1096	0.129994	827.538				1096	0.13	888.01				1096	0.13	823.958
1097	0.129999	907.956				1097	0.129966	854.246				1097	0.129987	862.569
1098	0.13	835.844				1098	0.13	860.769				1098	0.129956	861.967
1099	0.13	853.988				1099	0.129995	866.151				1099	0.129784	835
1100	0.129984	820.149				1100	0.129982	894.945				1100	0.129754	797.572
1101	0.13	844.288				1101	0.13	874.009				1101	0.129854	889.493
1102	0.13	840.616				1102	0.13	832.892				1102	0.129703	848.563
1103	0.130003	831.981				1103	0.13	841.109				1103	0.129514	826.012
1104	0.13	840.054				1104	0.129953	899.231				1104	0.129755	853.518
1105	0.13	853.051				1105	0.12995	806.36				1105	0.129745	858.055
1106	0.130002	920.33				1106	0.128064	883.287				1106	0.129867	839.679
1107	0.13	867.681				1107	0.128048	802.2				1107	0.129923	868.352
1108	0.13	828.272				1108	0.125817	795.63				1108	0.129878	853.817
1109	0.13	845.784				1109	0.127068	796.1				1109	0.129875	804.132
1110	0.13	840.987				1110	0.129994	852.349				1110	0.129778	849.156
1111	0.129926	844.214				1111	0.13	864.754				1111	0.13	844.387
1112	0.13	921.514				1112	0.13	818.021				1112	0.13	864.138
1113	0.13	834.478				1113	0.13	850.303				1113	0.13	887.801
1114	0.13	837.361				1114	0.13	874.406				1114	0.13	865.972
1115	0.13	897.963				1115	0.13	811.918				1115	0.13	821.746
1116	0.13	846.43				1116	0.13	865.47				1116	0.13	857.067
1117	0.13	842.134				1117	0.13	834.889				1117	0.13	833.25
1118	0.13	850.01				1118	0.13	842.243				1118	0.13	815.328
1119	0.129986	833.381				1119	0.13	887.372				1119	0.13	781.856
1120	0.13	813.618				1120	0.129984	857.343				1120	0.13	884.446
1121	0.129619	904.862				1121	0.13	864.44				1121	0.13	859.417
1122	0.13	850.435				1122	0.13	884.988				1122	0.130001	852.817
1123	0.129978	825.41				1123	0.13	812.455				1123	0.13	876.11
1124	0.127067	863.847				1124	0.13	823.809				1124	0.13	835.572
1125	0.13	865.617				1125	0.13	808.609				1125	0.13	831.749
1126	0.13	800.042				1126	0.13	858.937				1126	0.130001	868.566
1127	0.130002	814.33				1127	0.13	855.661				1127	0.130117	812.887
1128	0.13	870.95				1128	0.13	854.456				1128	0.130101	845.908
1129	0.13	864.22				1129	0.129988	870.72				1129	0.130126	893.701
1130	0.13	855.131				1130	0.13	874.375				1130	0.129994	857.228
1131	0.13	856.471				1131	0.129946	848.035				1131	0.13	833.75
1132	0.13	819.595				1132	0.13	841.545				1132	0.13	860.99
1133	0.13	804.798				1133	0.13	853.813				1133	0.129879	878.728
1134	0.13	904.3				1134	0.129998	809.883				1134	0.13	842.134
1135	0.13	887.549				1135	0.13	865.197				1135	0.13	880.211
1136	0.13	810.298				1136	0.13	889.53				1136	0.129978	880.403
1137	0.13	863.525				1137	0.13	817.535				1137	0.13	816.863
1138	0.13	837.311				1138	0.129962	829.215				1138	0.13	910.523
1139	0.13	830.596				1139	0.13	865.744				1139	0.13	831.409
1140	0.129971	852.98				1140	0.13	847.398				1140	0.13	836.042
1141	0.13	842.3				1141	0.129999	820.423				1141	0.13	872.091
1142	0.13	840.725				1142	0.13	864.899				1142	0.13	833.329
1143	0.13	874.07				1143	0.13	872.007				1143	0.13	804.604
1144	0.129961	908.87				1144	0.13	863.257				1144	0.129991	818.289
1145	0.13	834.466				1145	0.13	840.178				1145	0.13	845.03
1146	0.129986	833.425				1146	0.13	858.597				1146	0.13	862.948
1147	0.129985	857.422				1147	0.13	842.081				1147	0.13	832.065
1148	0.129945	852.647				1148	0.13	806.97				1148	0.130009	847.011
1149	0.13	903.534				1149	0.13	853.114				1149	0.13	868.379
1150	0.13	825.22				1150	0.13	879.677				1150	0.13	803.09
1151	0.13	825.291				1151	0.13	810.77				1151	0.13	855.513
1152	0.13	813.996				1152	0.13	870.813				1152	0.129973	894.184
1153	0.129978	837.366				1153	0.13	857.036				1153	0.129999	799.745
1154	0.13	814.953				1154	0.13	852.245				1154	0.13	856.782
1155	0.13	823.469				1155	0.129999	885.704				1155	0.129986	856.268
1156	0.13	829.482				1156	0.13	820.658				1156	0.13	824.234
1157	0.13	817.199				1157	0.13	841.866				1157	0.13	825.845
1158	0.13	803.248				1158	0.13	842.91				1158	0.13	869.642
1159	0.129979	878.8				1159	0.13	885.633				1159	0.13	803.74
1160	0.13	868.599				1160	0.13	760.545				1160	0.13	891.491
1161	0.13	816.127				1161	0.13	871.728				1161	0.13	870.52
1162	0.129999	870.001				1162	0.13	867.537				1162	0.13	896.883
1163	0.13	862.623				1163	0.13	888.83				1163	0.13	821.375
1164	0.13	846.02				1164	0.13	841.315				1164	0.13	869.531
1165	0.13	875.859				1165	0.13	862.68				1165	0.13	875.148
1166	0.13	866.019				1166	0.13	877.226				1166	0.13	807.199
1167	0.129986	861.128				1167	0.13	862.801				1167	0.129845	886.566
1168	0.13	869.398				1168	0.129979	827.305				1168	0.13	826.539
1169	0.13	870.616				1169	0.13	824.455				1169	0.13	820.803
1170	0.13	863.547				1170	0.13	847.14				1170	0.13	797.574
1171	0.129979	903.527				1171	0.13	877.594				1171	0.129989	873.171
1172	0.13	805.525				1172	0.13	847.69				1172	0.13	871.347
1173	0.13	847.589				1173	0.13	862.871				1173	0.13	846.494
1174	0.13	848.646				1174	0.12998	811.732				1174	0.13	917.809
1175	0.13	838.131				1175	0.13	834.418				1175	0.13	830.623
1176	0.13	823.662				1176	0.13	892.167				1176	0.12999	901.003
1177	0.129999	857.1				1177	0.13	846.769				1177	0.13	882.569
1178	0.129973	867.427				1178	0.130001	862.445				1178	0.13	828.719
1179	0.13001	837.005				1179	0.129999	874.012				1179	0.13	913.427
1180	0.129951	889.516				1180	0.129959	797.285				1180	0.129963	883.084
1181	0.13	861.049				1181	0.13	819.618				1181	0.13	867.377
1182	0.13	828.62				1182	0.13	877.05				1182	0.13	854.427
1183	0.129983	896.423				1183	0.13	879.17				1183	0.13	856.313
1184	0.13	824.222				1184	0.13	838.869				1184	0.13	837.011
1185	0.13	876.751				1185	0.129982	879.898				1185	0.13	844.571
1186	0.13	880.821				1186	0.13	815.108				1186	0.13	837.64
1187	0.13	839.255				1187	0.13	817.152				1187	0.13	817.123
1188	0.129982	835.859				1188	0.13	812.686				1188	0.13	800.682
1189	0.13	855.807				1189	0.129997	884.261				1189	0.13	899.769
1190	0.13	840.401				1190	0.13	878.769				1190	0.13	829.06
1191	0.13	828.062				1191	0.13	814.708				1191	0.13	855.839
1192	0.13	844.618				1192	0.13	846.958				1192	0.13	874.675
1193	0.129981	844.763				1193	0.130001	856.463				1193	0.13	868.614
1194	0.13	830.9				1194	0.129999	850.865				1194	0.13	853.815
1195	0.129957	858.213				1195	0.13	856.545				1195	0.13	874.845
1196	0.13	908.398				1196	0.13	825.382				1196	0.13	827.527
1197	0.13	800.934				1197	0.129981	861.123				1197	0.13	878.769
1198	0.13	824.994				1198	0.13	878.11				1198	0.13	861.59
1199	0.13	875.221				1199	0.13	863.037				1199	0.13	848.017
1200	0.13	870.584				1200	0.13	860.41				1200	0.13	873.057
1201	0.13	854.156				1201	0.13	912.693				1201	0.13	840.259
1202	0.129987	891.259				1202	0.13	858.427				1202	0.13	831.447
1203	0.130001	863.233				1203	0.13	846.197				1203	0.130002	860.425
1204	0.13	790.696				1204	0.13	843.777				1204	0.13	846.29
1205	0.13	892.195				1205	0.130009	863.09				1205	0.13	809.458
1206	0.13	834.045				1206	0.130027	858.993				1206	0.130001	870.943
1207	0.129983	858.827				1207	0.12995	845.465				1207	0.13	858.985
1208	0.13	839.343				1208	0.13	836.673				1208	0.13	837.108
1209	0.13	875.902				1209	0.13	823.79				1209	0.13	813.442
1210	0.13	843.808				1210	0.129885	913.398				1210	0.13	816.652
1211	0.129979	850.13				1211	0.129957	881.589				1211	0.13	869.195
1212	0.13	831.38				1212	0.129985	880.342				1212	0.129937	806.78
1213	0.129989	877.212				1213	0.13	857.393				1213	0.129998	830.234
1214	0.130018	893.244				1214	0.13	803.221				1214	0.13	901.316
1215	0.13	830.297				1215	0.13	885.203				1215	0.13	834.738
1216	0.13	836.113				1216	0.13	823.265				1216	0.13	834.755
1217	0.129918	856.848				1217	0.13	826.138				1217	0.129971	832.26
1218	0.129988	872.561				1218	0.13	849.546				1218	0.129979	808.078
1219	0.13	789.758				1219	0.129988	864.217				1219	0.13	800.277
1220	0.13	829.748				1220	0.13	807.299				1220	0.13	833.808
1221	0.129999	855.264				1221	0.129954	822.016				1221	0.13	873.884
1222	0.13	849.76				1222	0.13	877.252				1222	0.13	852.456
1223	0.13	864.561				1223	0.13	865.095				1223	0.13	838.466
1224	0.129985	853.168				1224	0.13	839.153				1224	0.13	853.099
1225	0.13	860.112				1225	0.13	895.217				1225	0.13	860.088
1226	0.130002	873.219				1226	0.13	849.83				1226	0.13	840.605
1227	0.129998	853.924				1227	0.13	841.184				1227	0.129972	808.754
1228	0.129997	851.348				1228	0.13	873.287				1228	0.13	819.329
1229	0.13	853.241				1229	0.129996	857.303				1229	0.13	862.257
1230	0.13	886.933				1230	0.130004	845.61				1230	0.130001	844.227
1231	0.13	834.062				1231	0.13	895.714				1231	0.13	890.923
1232	0.129965	931.909				1232	0.13	830.171				1232	0.13	830.156
1233	0.13	833.861				1233	0.13	839.267				1233	0.129998	862.568
1234	0.13	849.759				1234	0.129963	865.992				1234	0.13	869.382
1235	0.13	868.67				1235	0.13	847.701				1235	0.13	839.16
1236	0.13	878.175				1236	0.13	867.426				1236	0.129998	929.919
1237	0.13	842.556				1237	0.13	873.115				1237	0.13	824.462
1238	0.13	841.079				1238	0.13	893.513				1238	0.13	874.022
1239	0.13	871.446				1239	0.129979	852.503				1239	0.13	875.324
1240	0.13	880.491				1240	0.13	865.474				1240	0.13	834.843
1241	0.13	872.605				1241	0.13	856.802				1241	0.13	800.188
1242	0.13	855.784				1242	0.13	844.465				1242	0.13	846.657
1243	0.13	862.368				1243	0.13	921.203				1243	0.13	792.403
1244	0.129987	852.516				1244	0.13	833.054				1244	0.13	859.934
1245	0.13	850.482				1245	0.129984	827.048				1245	0.13	849.696
1246	0.13	841.489				1246	0.13	920.87				1246	0.130002	868.377
1247	0.13	894.599				1247	0.13	830.953				1247	0.130015	819.762
1248	0.13	867.346				1248	0.13	838.413				1248	0.129906	829.489
1249	0.13	858.524				1249	0.13	842.628				1249	0.13	875.201
1250	0.13	837.167				1250	0.13	885.534				1250	0.13	860.6
1251	0.129985	843.002				1251	0.13	841.443				1251	0.13	829.188
1252	0.13	838.887				1252	0.13	851.869				1252	0.129999	907.295
1253	0.13	885.971				1253	0.13	835.313				1253	0.13	898.638
1254	0.13	894.981				1254	0.13	828.981				1254	0.129986	923.014
1255	0.13	797.826				1255	0.13	848.381				1255	0.12989	852.186
1256	0.13	861.799				1256	0.129984	867.274				1256	0.129976	807.164
1257	0.129999	838.943				1257	0.13	834.77				1257	0.12996	879.287
1258	0.129967	800.784				1258	0.13	816.031				1258	0.13	840.303
1259	0.13	896.668				1259	0.13	864.301				1259	0.13	800.819
1260	0.13	827.759				1260	0.12998	895.743				1260	0.13	886.636
1261	0.13	852.099				1261	0.13	819.402				1261	0.13	825.109
1262	0.13	896.677				1262	0.13	830.439				1262	0.13	836.342
1263	0.13	868.274				1263	0.13	853.013				1263	0.129921	906.213
1264	0.129999	829.535				1264	0.13	858.863				1264	0.13	853.876
1265	0.129998	885.729				1265	0.13	813.783				1265	0.128368	802.842
1266	0.13	851.959				1266	0.13	883.041				1266	0.129884	845.595
1267	0.129987	838.954				1267	0.129985	787.373				1267	0.13	902.244
1268	0.13	845.292				1268	0.13	822.939				1268	0.13	788.53
1269	0.129957	856.444				1269	0.13	866.22				1269	0.13	870.356
1270	0.13	835.836				1270	0.13	867.039				1270	0.13	857.851
1271	0.13	803.053				1271	0.13	823.366				1271	0.12996	870.247
1272	0.13	874.427				1272	0.13	868.771				1272	0.13	839.488
1273	0.13	834.96				1273	0.129983	877.571				1273	0.13	893.115
1274	0.13	814.7				1274	0.127169	824.682				1274	0.13	843.44
1275	0.13	887.163				1275	0.122224	848.534				1275	0.13	816.819
1276	0.13	874.967				1276	0.128765	806.926				1276	0.130003	853.59
1277	0.129965	842.71				1277	0.13	794.576				1277	0.13	893.654
1278	0.13	876.468				1278	0.13	869.399				1278	0.13	866.121
1279	0.129976	830.601				1279	0.13	828.427				1279	0.13	865.223
1280	0.130001	828.139				1280	0.129983	846.747				1280	0.13	835.389
1281	0.130004	860.364				1281	0.13	878.506				1281	0.12998	873.967
1282	0.13	873.079				1282	0.13	835.947				1282	0.13	828.91
1283	0.13	835.499				1283	0.13	817.329				1283	0.129971	859.534
1284	0.13	863.153				1284	0.13	820.83				1284	0.13	865.381
1285	0.13	832.981				1285	0.129732	824.362				1285	0.13	838.056
1286	0.13	837.88				1286	0.130003	839.279				1286	0.13	824.858
1287	0.13	888.484				1287	0.13	812.957				1287	0.12998	877.623
1288	0.13	859.981				1288	0.13	847.93				1288	0.13	892.958
1289	0.12998	851.771				1289	0.13	886.694				1289	0.13	830.478
1290	0.13	858.72				1290	0.13	825.33				1290	0.13	883.184
1291	0.129974	854.39				1291	0.13	817.357				1291	0.129897	936.068
1292	0.13	854.592				1292	0.13	883.241				1292	0.13	891.412
1293	0.13	862.654				1293	0.13	901.437				1293	0.13	844.706
1294	0.13	853.696				1294	0.13	867.179				1294	0.13	865.558
1295	0.13	851.803				1295	0.13	863.812				1295	0.13	854.237
1296	0.13	856.867				1296	0.130008	853.28				1296	0.13	832.124
1297	0.13	878.111				1297	0.130001	871.295				1297	0.13	838.835
1298	0.13	817.96				1298	0.13	838.316				1298	0.13	879.332
1299	0.13	837.731				1299	0.129986	890.779				1299	0.129977	845.971
1300	0.13	865.255				1300	0.13	879.98				1300	0.129974	875.294
1301	0.129918	871.618				1301	0.13	848.4				1301	0.130001	911.587
1302	0.13	866.363				1302	0.13	824.491				1302	0.13	850.567
1303	0.13	852.785				1303	0.13	861.678				1303	0.13	846.202
1304	0.13	857.96				1304	0.13	843.656				1304	0.13	847.95
1305	0.13	829.001				1305	0.13	843.758				1305	0.13	823.845
1306	0.13	856.264				1306	0.13	880.614				1306	0.13	842.113
1307	0.13	872.925				1307	0.13	868.381				1307	0.129959	867.814
1308	0.129997	856.685				1308	0.13	828.328				1308	0.129924	822.39
1309	0.129986	879.956				1309	0.129887	846.415				1309	0.129988	830.125
1310	0.13	861.37				1310	0.13	851.297				1310	0.13	826.445
1311	0.13	859.752				1311	0.13	826.32				1311	0.13	822.49
1312	0.13	891.298				1312	0.13	822.398				1312	0.13	858.523
1313	0.13	904.884				1313	0.13	852.458				1313	0.13	800.64
1314	0.13	870.872				1314	0.13	834.468				1314	0.13	856.95
1315	0.13	854.292				1315	0.13	824.372				1315	0.13	822.336
1316	0.13	811.937				1316	0.13	830.797				1316	0.13	847.781
1317	0.130001	863.194				1317	0.13	848.342				1317	0.13	828.957
1318	0.13	863.738				1318	0.13	860.569				1318	0.130003	846.272
1319	0.13	844.995				1319	0.129776	814.793				1319	0.129986	843.344
1320	0.13	878.469				1320	0.13	853.022				1320	0.13	840.437
1321	0.13	857.915				1321	0.13	857.829				1321	0.13	823.531
1322	0.13	838.694				1322	0.13	856.678				1322	0.13	843.624
1323	0.13	867.854				1323	0.129999	901.652				1323	0.13	820.813
1324	0.129972	863.302				1324	0.13	859.311				1324	0.13	897.991
1325	0.129989	901.118				1325	0.13	827.846				1325	0.13	869.451
1326	0.13	871.332				1326	0.13	888.348				1326	0.129987	859.144
1327	0.129974	860.363				1327	0.13	864.522				1327	0.129888	889.105
1328	0.13	834.699				1328	0.13	835.999				1328	0.127947	865.521
1329	0.129969	851.347				1329	0.13	873.043				1329	0.13	786.525
1330	0.13	854.502				1330	0.13	804.05				1330	0.13	887.491
1331	0.13	825.584				1331	0.13	863.521				1331	0.129999	819.77
1332	0.13	875.726				1332	0.129989	862.415				1332	0.13	878.527
1333	0.13	863.151				1333	0.129983	888.909				1333	0.13	855.739
1334	0.13	806.435				1334	0.13	876.561				1334	0.129778	855.012
1335	0.13	796.096				1335	0.129979	878.93				1335	0.13	832.546
1336	0.13	860.322				1336	0.13	866.55				1336	0.13	837.932
1337	0.13	849.48				1337	0.13	841.59				1337	0.13	890.997
1338	0.130002	830.377				1338	0.13	841.844				1338	0.130001	829.066
1339	0.13	850.345				1339	0.13	876.016				1339	0.13	826.777
1340	0.13	821.46				1340	0.129987	839.013				1340	0.13	860.943
1341	0.129977	806.421				1341	0.13	850.304				1341	0.13	857.554
1342	0.13	906.104				1342	0.13	846.937				1342	0.13	826.789
1343	0.13	864.72				1343	0.13	858.502				1343	0.13	877.499
1344	0.129989	826.214				1344	0.13	910.987				1344	0.13	804.065
1345	0.129984	859.539				1345	0.130002	871.341				1345	0.129998	842.643
1346	0.13	863.573				1346	0.13	814.636				1346	0.13	889.539
1347	0.129154	820.48				1347	0.13	851.899				1347	0.13	838.004
1348	0.13	890.244				1348	0.13	822.412				1348	0.13	814.401
1349	0.13	865.019				1349	0.13	804.189				1349	0.13	815.103
1350	0.129975	830.855				1350	0.13	850.72				1350	0.13	864.611
1351	0.13	881.759				1351	0.13	841.351				1351	0.13	856.198
1352	0.13	850.638				1352	0.13	818.209				1352	0.129975	822.525
1353	0.13	826.031				1353	0.13	843.259				1353	0.13	864.054
1354	0.13	819.211				1354	0.13	917.002				1354	0.13	858.562
1355	0.13	893.242				1355	0.13	837.301				1355	0.13	820.415
1356	0.13	860.5				1356	0.129995	841.636				1356	0.13	845.979
1357	0.129969	885.652				1357	0.13	866.88				1357	0.129983	899.834
1358	0.129998	866.584				1358	0.13	867.372				1358	0.129996	883.618
1359	0.13	842.398				1359	0.13	853.761				1359	0.13	885.29
1360	0.129979	849.319				1360	0.13	881.888				1360	0.129921	844.494
1361	0.13	882.705				1361	0.13	875.128				1361	0.129998	864.188
1362	0.13	818.85				1362	0.13	883.86				1362	0.13	837.363
1363	0.129919	857.57				1363	0.129988	818.857				1363	0.13	838.684
1364	0.13	901.615				1364	0.129999	862.11				1364	0.13	867.27
1365	0.129973	868.968				1365	0.129972	909.84				1365	0.13	851.959
1366	0.13	818.595				1366	0.13	827.821				1366	0.13	868.993
1367	0.13	884.11				1367	0.13	839.718				1367	0.129917	852.471
1368	0.13	855.913				1368	0.129826	882.596				1368	0.13	826.716
1369	0.13	843.743				1369	0.13	869.053				1369	0.13	871.966
1370	0.13	860.595				1370	0.13	813.897				1370	0.129977	887.515
1371	0.13	828.601				1371	0.13	874.842				1371	0.13	789.041
1372	0.129997	862.052				1372	0.13	834.45				1372	0.13	899.394
1373	0.13	899.393				1373	0.13	815.256				1373	0.13	805.138
1374	0.13	825.137				1374	0.129984	887.579				1374	0.13	860.127
1375	0.13	828.937				1375	0.13	867.395				1375	0.13	896.39
1376	0.13	874.222				1376	0.13	806.563				1376	0.13	838.511
1377	0.13	848.922				1377	0.13	890.222				1377	0.13	795.158
1378	0.13	860.955				1378	0.13	846.599				1378	0.13	811.42
1379	0.13	894.04				1379	0.13	819.094				1379	0.13	878.038
1380	0.13	828.564				1380	0.130002	867.998				1380	0.13	854.063
1381	0.129976	883.793				1381	0.13	875.926				1381	0.12998	835.223
1382	0.129986	842.308				1382	0.13	841.688				1382	0.13	858.066
1383	0.13	859.975				1383	0.13	862.785				1383	0.13	850.497
1384	0.13	816.103				1384	0.13	861.25				1384	0.13	842.871
1385	0.129936	895.312				1385	0.13	857.865				1385	0.13	866.865
1386	0.13	843.02				1386	0.13	850.304				1386	0.13	843.725
1387	0.129914	814.139				1387	0.13	857.749				1387	0.13	840.388
1388	0.13	881.424				1388	0.129968	804.784				1388	0.13	861.891
1389	0.129987	830.896				1389	0.13	854.92				1389	0.13	858.004
1390	0.13	854.467				1390	0.13	845.839				1390	0.13	841.429
1391	0.13	864.513				1391	0.13	816.611				1391	0.13	843.516
1392	0.13	849.926				1392	0.13	839.907				1392	0.13	884.519
1393	0.13	868.595				1393	0.13	851.584				1393	0.13	852.409
1394	0.129973	856.125				1394	0.129997	854.843				1394	0.129982	827.473
1395	0.129998	858.468				1395	0.13	863.241				1395	0.13	833.484
1396	0.13	820.595				1396	0.13	900.814				1396	0.129936	816.632
1397	0.13	848.408				1397	0.13	813.31				1397	0.130003	909.288
1398	0.13	856.975				1398	0.130028	829.208				1398	0.13	879.287
1399	0.129967	848.388				1399	0.13	815.529				1399	0.129985	848.519
1400	0.129996	853.027				1400	0.13	881.798				1400	0.13	886.675
1401	0.13	879.688				1401	0.13	867.584				1401	0.13	851.391
1402	0.13	852.867				1402	0.129985	866.219				1402	0.130003	809.127
1403	0.13	816.656				1403	0.13	886.979				1403	0.13	883.495
1404	0.13	858.755				1404	0.129999	879.677				1404	0.13	853.041
1405	0.129992	907.204				1405	0.13	892.317				1405	0.13	835.655
1406	0.129986	849.387				1406	0.129902	845.455				1406	0.13	855.826
1407	0.13	873.781				1407	0.13	834.672				1407	0.13	889.688
1408	0.129985	824.755				1408	0.129993	885.628				1408	0.129988	853.308
1409	0.13	830.209				1409	0.13	848.397				1409	0.129997	912.203
1410	0.13	885.134				1410	0.13	825.535				1410	0.129973	869.192
1411	0.13	815.722				1411	0.13	881.943				1411	0.13	795.18
1412	0.13	804.772				1412	0.130004	850.077				1412	0.13	860.119
1413	0.129964	881.491				1413	0.13	811.211				1413	0.13	889.849
1414	0.13	841.943				1414	0.129967	874.471				1414	0.13	849.597
1415	0.13	842.734				1415	0.13	867.719				1415	0.129944	875.403
1416	0.13	844.038				1416	0.13	845.037				1416	0.13	860.957
1417	0.13	825.405				1417	0.129866	870.902				1417	0.129987	849.386
1418	0.13	812.842				1418	0.130005	923.516				1418	0.13	881.453
1419	0.129959	855.044				1419	0.13	824.143				1419	0.13	861.288
1420	0.13	878.143				1420	0.13	869.073				1420	0.13	802.517
1421	0.13	830.989				1421	0.129923	847.565				1421	0.13	832.167
1422	0.13	814.98				1422	0.13	825.676				1422	0.13	864.335
1423	0.13	903.044				1423	0.13	836.718				1423	0.13	818.623
1424	0.13	885.449				1424	0.13	846.668				1424	0.13	819.202
1425	0.13	862.009				1425	0.13	830.827				1425	0.13	888.706
1426	0.13	859.273				1426	0.13	878.802				1426	0.13	860.743
1427	0.13	804.75				1427	0.13	839.689				1427	0.13	870.854
1428	0.13	862.105				1428	0.13	822.457				1428	0.13	896.619
1429	0.13	914.183				1429	0.129998	841.961				1429	0.13	851.18
1430	0.128952	860.996				1430	0.13	869.209				1430	0.13	841.568
1431	0.13	824.094				1431	0.13	850.187				1431	0.13	859.337
1432	0.13	890.437				1432	0.13	869.378				1432	0.13	868.296
1433	0.13	834.009				1433	0.13	820.639				1433	0.13	826.983
1434	0.13	863.632				1434	0.13	827.681				1434	0.13	877.15
1435	0.13	899.28				1435	0.13	788.336				1435	0.13	858.082
1436	0.13	877.642				1436	0.13	902.578				1436	0.13	876.709
1437	0.13	814.372				1437	0.12997	823.654				1437	0.13	895.268
1438	0.130001	875.307				1438	0.129975	835.256				1438	0.13	808.719
1439	0.13	871.707				1439	0.129449	870.626				1439	0.13	876.58
1440	0.13	871.565				1440	0.129993	860.138				1440	0.13	827.823
1441	0.13	905.306				1441	0.13	810.531				1441	0.13	908.289
1442	0.13	863.439				1442	0.13	858.709				1442	0.13	860.608
1443	0.13	830.883				1443	0.13	846.972				1443	0.129803	841.952
1444	0.129999	930.017				1444	0.13	851.712				1444	0.129978	869.888
1445	0.13	829.053				1445	0.13	829.463				1445	0.129993	814.213
1446	0.129959	836.924				1446	0.13	876.567				1446	0.129885	827.058
1447	0.129998	879.62				1447	0.13	852.113				1447	0.13	878.674
1448	0.13	849.034				1448	0.13	839.074				1448	0.129986	843.516
1449	0.13	811.254				1449	0.13	850.445				1449	0.13	810.425
1450	0.13	884.185				1450	0.13	880.783				1450	0.13	905.884
1451	0.13	888.809				1451	0.130002	833.982				1451	0.129999	848.34
1452	0.13	858.16				1452	0.129985	887.215				1452	0.13	851.202
1453	0.129846	852.678				1453	0.13	861.396				1453	0.13	906.451
1454	0.13	839.949				1454	0.13	852.889				1454	0.129994	835.932
1455	0.13	810.811				1455	0.13	891.977				1455	0.13	819.876
1456	0.13	908.546				1456	0.129983	823.254				1456	0.13	914.4
1457	0.13	848.168				1457	0.13	867.376				1457	0.130004	853.114
1458	0.13	824.76				1458	0.13	867.178				1458	0.13	802.036
1459	0.13	871.64				1459	0.129999	833.607				1459	0.13	876.328
1460	0.13	862.271				1460	0.13	863.629				1460	0.13	820.238
1461	0.13	849.074				1461	0.13	818.947				1461	0.13	835.752
1462	0.13	908.674				1462	0.13	861.021				1462	0.129989	898.107
1463	0.13	845.755				1463	0.13	872.431				1463	0.13	865.207
1464	0.13	832.275				1464	0.13	818.851				1464	0.13	830.899
1465	0.13	895.491				1465	0.13	874.917				1465	0.130001	911.14
1466	0.129749	827.52				1466	0.13	860.273				1466	0.13	848.548
1467	0.127875	794.036				1467	0.13	841.946				1467	0.13	851.88
1468	0.13	838.38				1468	0.130003	848.771				1468	0.13	821.753
1469	0.13	866.815				1469	0.129982	888.4				1469	0.129962	861.408
1470	0.129963	808.381				1470	0.13	855.788				1470	0.13	803.031
1471	0.13	846.953				1471	0.13	898.337				1471	0.13	845.244
1472	0.129997	900.243				1472	0.13	836.699				1472	0.13	841.483
1473	0.13	863.766				1473	0.129983	849.846				1473	0.13	830.486
1474	0.13	874.603				1474	0.13	863.515				1474	0.129971	847.374
1475	0.13	839.671				1475	0.129859	846.06				1475	0.13	887.054
1476	0.129977	839.812				1476	0.13	800.495				1476	0.13	844.041
1477	0.129979	828.892				1477	0.1298	864.878				1477	0.13	887.729
1478	0.129984	882.054				1478	0.130001	840.657				1478	0.13	877.139
1479	0.13	867.018				1479	0.13	841.724				1479	0.13	818.869
1480	0.13	836.344				1480	0.13	841.076				1480	0.13	834.716
1481	0.13	880.484				1481	0.13	869.649				1481	0.13	879.598
1482	0.13	817.426				1482	0.13	849.115				1482	0.129999	841.298
1483	0.13	788.937				1483	0.130001	841.967				1483	0.13	876.795
1484	0.129984	880.855				1484	0.130012	831.252				1484	0.13	837.084
1485	0.13	865.835				1485	0.13	877.373				1485	0.13	824.15
1486	0.13	813.427				1486	0.13	861.802				1486	0.129905	879.515
1487	0.129998	885.157				1487	0.129989	863.552				1487	0.13	849.425
1488	0.13	838.835				1488	0.13	859.556				1488	0.129999	851.909
1489	0.129985	821.484				1489	0.129983	835.565				1489	0.129954	912.367
1490	0.129999	775.649				1490	0.129986	868.978				1490	0.13	873.199
1491	0.13	912.197				1491	0.13	797.509				1491	0.13	837.465
1492	0.129996	831.349				1492	0.13	846.746				1492	0.13	826.229
1493	0.13	797.528				1493	0.13	867.757				1493	0.13	826.669
1494	0.13	835.312				1494	0.129999	835.735				1494	0.13	814.31
1495	0.129989	864.936				1495	0.13	865.387				1495	0.13	866.029
1496	0.13	800.535				1496	0.13	914.489				1496	0.13	858.359
1497	0.13	853.444				1497	0.13	857.557				1497	0.13	862.113
1498	0.13	863.631				1498	0.13	859.646				1498	0.129987	881.251
1499	0.13	858.782				1499	0.13	847.208				1499	0.13	858.964
1500	0.13	795.733				1500	0.13	893.532				1500	0.13	865.427
1501	0.13	857.331				1501	0.129912	838.795				1501	0.13	854.848
1502	0.13	871.716				1502	0.13	848.966				1502	0.13	827.628
1503	0.13	849.126				1503	0.13	835.279				1503	0.13	840.956
1504	0.13	869.884				1504	0.13	824.442				1504	0.13	898.585
1505	0.13	864.099				1505	0.13	874.883				1505	0.129949	803.774
1506	0.13	826.889				1506	0.13	880.571				1506	0.13	849.581
1507	0.12997	855.522				1507	0.129938	843.322				1507	0.13	851.207
1508	0.13	869.985				1508	0.13	864.939				1508	0.13	879.304
1509	0.13	850.993				1509	0.13	816.491				1509	0.13	834.345
1510	0.13	854.895				1510	0.13	828.454				1510	0.13	867.023
1511	0.129999	895.992				1511	0.13	827.253				1511	0.129021	878.893
1512	0.13	840.244				1512	0.13	847.751				1512	0.13	839.226
1513	0.13	932.228				1513	0.130003	860.111				1513	0.129989	880.478
1514	0.129983	883.329				1514	0.129997	854.306				1514	0.13	853.162
1515	0.13	816.527				1515	0.13	901.624				1515	0.13	814.252
1516	0.13	893.894				1516	0.129982	897.422				1516	0.13	855.28
1517	0.13	849.736				1517	0.129988	839.653				1517	0.13	820.009
1518	0.130007	834.421				1518	0.13	857.669				1518	0.13	845.874
1519	0.13	868.936				1519	0.13	876.041				1519	0.13	792.659
1520	0.129988	879.05				1520	0.13	860.529				1520	0.13	919.534
1521	0.13	888.032				1521	0.13	889.758				1521	0.13	831.388
1522	0.13	883.02				1522	0.13	814.66				1522	0.130001	833.333
1523	0.13	851.068				1523	0.129978	795.003				1523	0.13	889.149
1524	0.13	826.976				1524	0.13	850.983				1524	0.13	834.44
1525	0.129999	834.832				1525	0.13	828.73				1525	0.13	836.363
1526	0.13	833.469				1526	0.13	847.399				1526	0.13	886.383
1527	0.13	861.578				1527	0.13	822				1527	0.129995	839.272
1528	0.13	820.496				1528	0.13	866.854				1528	0.129987	813.265
1529	0.13	824.717				1529	0.129988	859.282				1529	0.13	907.032
1530	0.13	785.399				1530	0.13	822.552				1530	0.13	798.6
1531	0.13	895.659				1531	0.129978	869.187				1531	0.13	837.839
1532	0.13	830.547				1532	0.13	876.803				1532	0.129988	815.707
1533	0.129988	854.238				1533	0.13	816.703				1533	0.130016	826.566
1534	0.13	892.108				1534	0.13	867.381				1534	0.129958	863.837
1535	0.13	875.971				1535	0.130001	888.724				1535	0.13	828.093
1536	0.129988	813.301				1536	0.129999	836.43				1536	0.13	872.282
1537	0.130005	859.837				1537	0.13	887.924				1537	0.13	841.264
1538	0.13	827.007				1538	0.13	891.497				1538	0.130016	833.021
1539	0.129791	849.452				1539	0.129976	860.551				1539	0.13	869.921
1540	0.13	851.044				1540	0.13	858.787				1540	0.13	867.904
1541	0.13	910.728				1541	0.13	828.217				1541	0.13	861.738
1542	0.129983	850.027				1542	0.13	856.314				1542	0.130003	878.452
1543	0.13	821.116				1543	0.129967	855.601				1543	0.13	855.183
1544	0.129997	866.402				1544	0.127829	853.604				1544	0.13	848.566
1545	0.13	832.962				1545	0.127746	804.502				1545	0.13	901.871
1546	0.13	838.498				1546	0.13	863.67				1546	0.13	817.17
1547	0.13	890.763				1547	0.13	860.036				1547	0.12986	854.327
1548	0.13	902.432				1548	0.13	856.745				1548	0.13	876.055
1549	0.13	826.694				1549	0.13	871.301				1549	0.129994	884.894
1550	0.13	862.387				1550	0.13	851.979				1550	0.12998	849.88
1551	0.13	796.947				1551	0.13	854.171				1551	0.130002	832.255
1552	0.13	853.577				1552	0.129962	866.704				1552	0.129998	858.269
1553	0.13	917.304				1553	0.13	829.405				1553	0.130001	860.865
1554	0.13	864.349				1554	0.13	853.38				1554	0.13	876.084
1555	0.13	823.295				1555	0.13	798.62				1555	0.13	824.472
1556	0.13	853.37				1556	0.129813	872.079				1556	0.13	834.457
1557	0.13	875.341				1557	0.13	831.061				1557	0.129994	897.813
1558	0.129985	842.044				1558	0.13	859.523				1558	0.13	837.837
1559	0.13	856.967				1559	0.129994	875.314				1559	0.13	846.492
1560	0.129989	865.556				1560	0.13	856.403				1560	0.13	836.218
1561	0.129999	864.129				1561	0.129969	808.414				1561	0.13	874.731
1562	0.13	814.506				1562	0.129933	916.101				1562	0.13	845.63
1563	0.13	884.117				1563	0.129976	858.929				1563	0.13	862.887
1564	0.13	868.056				1564	0.13	863.336				1564	0.13	876.601
1565	0.13	862.523				1565	0.13	848.623				1565	0.13	830.606
1566	0.13	915.134				1566	0.13	854.365				1566	0.13	870.294
1567	0.13	830.075				1567	0.13	819.863				1567	0.13	862.976
1568	0.13	856.645				1568	0.129979	869.128				1568	0.13	830.171
1569	0.13	846.835				1569	0.130005	853.043				1569	0.13	792.906
1570	0.13	833.302				1570	0.13	819.677				1570	0.13	858.578
1571	0.12999	852.64				1571	0.130002	851.237				1571	0.13	837.482
1572	0.13	864.63				1572	0.13	882.803				1572	0.13	834.557
1573	0.13	851.174				1573	0.130001	862.419				1573	0.13	835.121
1574	0.13	910.608				1574	0.13	883.087				1574	0.130001	836.921
1575	0.13	895.454				1575	0.13	846.782				1575	0.13	834.538
1576	0.13	856.76				1576	0.13	779.349				1576	0.13	841.433
1577	0.13	876.854				1577	0.13	901.648				1577	0.13	872.601
1578	0.13	858.942				1578	0.13	821.67				1578	0.13	854.584
1579	0.13	843.255				1579	0.13	837.862				1579	0.13	853.917
1580	0.13	846.173				1580	0.13	812				1580	0.129999	849.032
1581	0.13	849.419				1581	0.13	882.628				1581	0.129948	798.574
1582	0.13	813.457				1582	0.13	824.316				1582	0.13	822.479
1583	0.13	864.164				1583	0.13	825.157				1583	0.13	889.15
1584	0.13	861.26				1584	0.13	891.061				1584	0.129982	839.609
1585	0.129922	858.281				1585	0.13	861.537				1585	0.13	810.669
1586	0.13	857.161				1586	0.13	866.845				1586	0.129989	913.921
1587	0.13	862.054				1587	0.13	870.601				1587	0.13	891.962
1588	0.13	845.955				1588	0.13	859.602				1588	0.13	794.997
1589	0.13	892.525				1589	0.13	817.177				1589	0.13	910.707
1590	0.13	831.892				1590	0.13	870.611				1590	0.129799	885.641
1591	0.130002	825.403				1591	0.13	856.848				1591	0.13	844.671
1592	0.13	830.262				1592	0.130002	830.529				1592	0.129985	833.744
1593	0.13	851.744				1593	0.13	875.386				1593	0.13	808.662
1594	0.13	856.586				1594	0.13	859.712				1594	0.13	818.194
1595	0.13	810.477				1595	0.13	873.503				1595	0.129994	852.212
1596	0.13	886.965				1596	0.129989	858.726				1596	0.129961	879.862
1597	0.13	869.375				1597	0.130002	871.182				1597	0.13	852.96
1598	0.13	835.59				1598	0.13	816.409				1598	0.13	901.198
1599	0.129974	900.157				1599	0.13	857.234				1599	0.13	884.863
1600	0.13	841.422				1600	0.13	888.582				1600	0.13	801.287
1601	0.13	831.512				1601	0.13	843.729				1601	0.129962	877.578
1602	0.13	870.132				1602	0.13	906.1				1602	0.129934	862.164
1603	0.13	850.62				1603	0.13	830.471				1603	0.13	838.191
1604	0.13	833.736				1604	0.12998	803.234				1604	0.129908	837.935
1605	0.13	898.372				1605	0.13	831.277				1605	0.13	835.043
1606	0.13	858.419				1606	0.13	881.046				1606	0.129994	884.366
1607	0.129974	814.342				1607	0.13	817.167				1607	0.130021	887.451
1608	0.13	867.841				1608	0.13	821.425				1608	0.13	830.537
1609	0.13	850.807				1609	0.13	872.802				1609	0.13	808.271
1610	0.129999	810.299				1610	0.129969	887.386				1610	0.129977	890.588
1611	0.13	867.224				1611	0.129977	833.804				1611	0.129984	865.542
1612	0.13	859.308				1612	0.129991	878.974				1612	0.13	851.294
1613	0.13	861.114				1613	0.13	884.677				1613	0.13	898.407
1614	0.13	903.843				1614	0.12998	831.816				1614	0.13	857.635
1615	0.13	844.762				1615	0.129773	874.875				1615	0.13	884.585
1616	0.13	874.108				1616	0.129996	881.732				1616	0.129842	865.913
1617	0.13	832.19				1617	0.129988	851.9				1617	0.129914	884.734
1618	0.13	839.343				1618	0.13	879.797				1618	0.13	887.409
1619	0.129951	855.607				1619	0.129912	856.067				1619	0.13	837.881
1620	0.129845	885.117				1620	0.129939	822.198				1620	0.129979	851.101
1621	0.129969	831.976				1621	0.13	901.405				1621	0.13	899.35
1622	0.13	808.617				1622	0.12999	854.495				1622	0.13	850.471
1623	0.12997	901.666				1623	0.129957	824.371				1623	0.13	876.15
1624	0.129961	834.327				1624	0.13	841.237				1624	0.13	857.469
1625	0.13	834.69				1625	0.13	843.717				1625	0.13	868.91
1626	0.130002	886.126				1626	0.13	810.6				1626	0.13	814.82
1627	0.129959	871.851				1627	0.129987	830.486				1627	0.13	862.322
1628	0.13	840.245				1628	0.13	885.044				1628	0.13	894.819
1629	0.13	917.047				1629	0.13	874.305				1629	0.13	810.625
1630	0.13	855.471				1630	0.13	836.098				1630	0.13	870.425
1631	0.13	826.711				1631	0.130004	901.214				1631	0.130003	854.726
1632	0.13	847.898				1632	0.13	875.014				1632	0.13	845.4
1633	0.13	819.401				1633	0.13	811.828				1633	0.13	888.038
1634	0.129998	834.942				1634	0.130001	832				1634	0.13	849.931
1635	0.13	785.646				1635	0.13	829.338				1635	0.13	881.876
1636	0.13	894.066				1636	0.13	902.894				1636	0.129996	858.512
1637	0.13	839.417				1637	0.13	812.552				1637	0.129999	844.799
1638	0.13	846.577				1638	0.13	835.766				1638	0.129996	847.738
1639	0.13	828.246				1639	0.129982	867.396				1639	0.13	897.382
1640	0.129985	847.893				1640	0.129999	823.794				1640	0.13	836.834
1641	0.13	820.185				1641	0.13	875.098				1641	0.13	819.796
1642	0.13	865.533				1642	0.13	844.144				1642	0.13	886.799
1643	0.13	853.294				1643	0.13	801.382				1643	0.13	882.772
1644	0.13	872.725				1644	0.13	922.288				1644	0.13	804.774
1645	0.13	841.043				1645	0.129891	852.421				1645	0.13	929.635
1646	0.13	896.889				1646	0.13	788.566				1646	0.129965	861.223
1647	0.13	849.105				1647	0.13	860.605				1647	0.129995	802.516
1648	0.129988	903.599				1648	0.13	901.684				1648	0.129878	823.979
1649	0.13	851.768				1649	0.13	810.065				1649	0.129894	876.534
1650	0.13	824.835				1650	0.13	874.765				1650	0.13	852.876
1651	0.13	819.372				1651	0.13	880.184				1651	0.13	889.511
1652	0.13	879.995				1652	0.129995	878.395				1652	0.13	860.902
1653	0.13	869.789				1653	0.129958	865.268				1653	0.13	828.867
1654	0.13	896.418				1654	0.129908	853.937				1654	0.129999	875.688
1655	0.13	876.146				1655	0.129971	839.338				1655	0.129999	849.687
1656	0.13	858.325				1656	0.129746	851.484				1656	0.13	884.481
1657	0.13	882.333				1657	0.129892	861.238				1657	0.129998	867.435
1658	0.13	879.828				1658	0.129959	867.184				1658	0.13	868.78
1659	0.13	817.674				1659	0.129869	872.174				1659	0.13	841.58
1660	0.13	848.53				1660	0.12982	827.003				1660	0.13	848.474
1661	0.13	863.855				1661	0.129783	847.76				1661	0.13	847.799
1662	0.130001	875.187				1662	0.13	877.155				1662	0.13	835.602
1663	0.129987	881.453				1663	0.13	794.003				1663	0.129981	885.199
1664	0.13	860.815				1664	0.13	844.245				1664	0.129989	816.682
1665	0.13	852.654				1665	0.129963	832.505				1665	0.129846	843.504
1666	0.13	867.243				1666	0.129974	870.74				1666	0.13	796.362
1667	0.13	837.049				1667	0.13	805.658				1667	0.13	902.08
1668	0.13	817				1668	0.130004	833.85				1668	0.13	858.215
1669	0.129997	812.553				1669	0.13	913.196				1669	0.13	855.822
1670	0.129984	863.827				1670	0.129996	857.258				1670	0.13	871.075
1671	0.13	839.35				1671	0.129956	897.218				1671	0.13	857.754
1672	0.13	781.22				1672	0.13	819.503				1672	0.13	876.049
1673	0.129932	856.824				1673	0.13	834.033				1673	0.13	896.145
1674	0.13	902.408				1674	0.13	828.05				1674	0.129959	857.242
1675	0.129937	858.577				1675	0.13	844.382				1675	0.13	868.858
1676	0.13	846.504				1676	0.13	821.416				1676	0.13	924.8
1677	0.129984	834.576				1677	0.13	787.995				1677	0.13	872.092
1678	0.13	832.012				1678	0.13	806.57				1678	0.13	792.737
1679	0.13	819.297				1679	0.13	858.766				1679	0.13	879.645
1680	0.13	842.592				1680	0.13	838.961				1680	0.13	834.203
1681	0.129987	903.528				1681	0.13	808.466				1681	0.13	824.967
1682	0.13	849.296				1682	0.13	909.072				1682	0.129886	866.528
1683	0.129989	867.314				1683	0.13	927.579				1683	0.13	849.987
1684	0.13	844.061				1684	0.13	840.633				1684	0.13	843.651
1685	0.13	808.845				1685	0.13	850.745				1685	0.13	876.967
1686	0.13	855.346				1686	0.13	856.31				1686	0.13	843.062
1687	0.13	839.615				1687	0.13	876.314				1687	0.13	823.659
1688	0.13	848.98				1688	0.13	861.833				1688	0.13	861.395
1689	0.13	862.677				1689	0.13	824.707				1689	0.13	872.074
1690	0.13	869.835				1690	0.130009	855.888				1690	0.129985	845.443
1691	0.129999	837.6				1691	0.13	825.237				1691	0.13	865.812
1692	0.13	835.353				1692	0.13	860.904				1692	0.13	843.771
1693	0.13	874.502				1693	0.13	860.547				1693	0.13	819.911
1694	0.13	852.906				1694	0.13	872.342				1694	0.129979	821.521
1695	0.13	854.88				1695	0.130008	844.121				1695	0.13	842.139
1696	0.130001	852.582				1696	0.13	876.412				1696	0.13	825.967
1697	0.129988	851.618				1697	0.13	797.012				1697	0.13	786.155
1698	0.13	860.178				1698	0.13	848.397				1698	0.13	836.746
1699	0.130001	910.806				1699	0.130001	872.88				1699	0.13	854.847
1700	0.13	834.407				1700	0.13	826.97				1700	0.13	885.385
1701	0.13	850.165				1701	0.13	828.34				1701	0.13	829.252
1702	0.13	850.416				1702	0.13	831.383				1702	0.13	842.825
1703	0.13	793.126				1703	0.13	870.613				1703	0.13	821.9
1704	0.13	838.506				1704	0.13	848.18				1704	0.13	839.073
1705	0.13	855.401				1705	0.13	840.005				1705	0.13	897.884
1706	0.13	808.614				1706	0.13	858.335				1706	0.13	841.586
1707	0.13	845.434				1707	0.129988	922.282				1707	0.13	854.395
1708	0.129997	860.655				1708	0.13	826.59				1708	0.13	863.093
1709	0.129999	854.352				1709	0.13	829.184				1709	0.13	864.679
1710	0.13	822.653				1710	0.13	832.682				1710	0.13	813.057
1711	0.13	852.078				1711	0.13	825.784				1711	0.13	830.146
1712	0.129841	835.802				1712	0.13	793.721				1712	0.13	838.089
1713	0.13	816.284				1713	0.13	889.287				1713	0.13	892.287
1714	0.13	867.031				1714	0.13	878.143				1714	0.129968	856.117
1715	0.13	850.625				1715	0.13	832.542				1715	0.13	863.16
1716	0.13	837.448				1716	0.13	872.301				1716	0.13	833.337
1717	0.13	840.919				1717	0.13	857.11				1717	0.13	858.743
1718	0.13	873.036				1718	0.13	839.264				1718	0.130001	842.069
1719	0.13	832.487				1719	0.13	849.694				1719	0.13	848.174
1720	0.13	795.691				1720	0.13	859.697				1720	0.13	823.415
1721	0.13	869.883				1721	0.13	794.502				1721	0.13	883.016
1722	0.130002	867.786				1722	0.13	823.571				1722	0.13	823.889
1723	0.13	754.893				1723	0.129987	903.9				1723	0.13	851.095
1724	0.13	848.842				1724	0.13	842.131				1724	0.13	838.325
1725	0.13	866.283				1725	0.130002	873.475				1725	0.13	822.879
1726	0.13	835.328				1726	0.130002	855.602				1726	0.13	828.367
1727	0.13	827.39				1727	0.13	827.343				1727	0.13	832.159
1728	0.129969	891.531				1728	0.13	834.092				1728	0.13	892.545
1729	0.129983	853.63				1729	0.13	873.751				1729	0.13	863.303
1730	0.13	828.247				1730	0.13	887.467				1730	0.13	809.411
1731	0.13	843.586				1731	0.13	838.614				1731	0.129984	859.96
1732	0.13	855.643				1732	0.13	846.427				1732	0.13	856.325
1733	0.13	887.307				1733	0.13	826.74				1733	0.130011	865.031
1734	0.13	904.494				1734	0.13	813.908				1734	0.13	864.545
1735	0.12997	834.878				1735	0.13	833.339				1735	0.13	844.275
1736	0.13	851.521				1736	0.129954	866.817				1736	0.13	838.163
1737	0.13	850.775				1737	0.13	869.983				1737	0.13	864.678
1738	0.13	881.577				1738	0.129986	897.329				1738	0.13	806.121
1739	0.13	836.316				1739	0.129998	893.127				1739	0.13	832.064
1740	0.129979	879.517				1740	0.13	868.602				1740	0.13	840.024
1741	0.13	858.281				1741	0.129983	877.587				1741	0.129996	860.907
1742	0.130002	858.166				1742	0.129977	849.477				1742	0.13	831.027
1743	0.13	808.113				1743	0.13	851.967				1743	0.13	820.964
1744	0.129989	876.291				1744	0.13	819.534				1744	0.130001	858.896
1745	0.13	873.631				1745	0.13	851.374				1745	0.13	871.427
1746	0.13	816.159				1746	0.13	815.545				1746	0.13	813.556
1747	0.13	861.867				1747	0.13	877.69				1747	0.13	785.259
1748	0.13	855.294				1748	0.13	835.028				1748	0.13	868.638
1749	0.13	804.206				1749	0.13	817.951				1749	0.13	826.843
1750	0.13	892.775				1750	0.13	809.973				1750	0.13	837.169
1751	0.13	809.752				1751	0.13	868.486				1751	0.129976	884.815
1752	0.13	808.722				1752	0.129999	857.082				1752	0.13	831.722
1753	0.13	845.1				1753	0.129776	785.193				1753	0.13	833.825
1754	0.129958	854.086				1754	0.13	857.524				1754	0.129959	886.383
1755	0.13	847.431				1755	0.130002	862.381				1755	0.13	848.135
1756	0.13	850.647				1756	0.130003	821.774				1756	0.13	856.874
1757	0.13	833.032				1757	0.13	810.153				1757	0.13	828.688
1758	0.13	854.487				1758	0.129972	896.726				1758	0.129997	877.487
1759	0.13	843.886				1759	0.13	852.032				1759	0.129933	877.143
1760	0.13	903.71				1760	0.129921	828.821				1760	0.129892	827.678
1761	0.13	857.456				1761	0.13	892.486				1761	0.129827	871.741
1762	0.13	836.146				1762	0.13	814.342				1762	0.12992	866.199
1763	0.13	884.906				1763	0.13	855.709				1763	0.129602	861.645
1764	0.129976	867.718				1764	0.13	902.328				1764	0.129648	878.49
1765	0.13	871.416				1765	0.13	863.337				1765	0.129707	832.553
1766	0.13	875.33				1766	0.13	791.697				1766	0.129516	844.905
1767	0.129884	815.074				1767	0.129995	850.386				1767	0.129379	869.993
1768	0.13	888.219				1768	0.130001	875.378				1768	0.129612	862.125
1769	0.13	887.334				1769	0.13	791.258				1769	0.12957	835.719
1770	0.13	811.595				1770	0.13	899.034				1770	0.129268	852.789
1771	0.129976	881.346				1771	0.129973	846.759				1771	0.129121	855.108
1772	0.13	845.384				1772	0.13	837.671				1772	0.129046	832.152
1773	0.13	805.166				1773	0.13	899.409				1773	0.129403	935.726
1774	0.129954	846.449				1774	0.13	847.777				1774	0.129498	819.747
1775	0.127938	834.299				1775	0.13	810.824				1775	0.129447	833.31
1776	0.129942	829.28				1776	0.13	844.373				1776	0.129691	873.403
1777	0.13	805.348				1777	0.13	900.817				1777	0.129999	867.045
1778	0.13	872.667				1778	0.13	864.225				1778	0.129936	844.042
1779	0.13	851.488				1779	0.13	897.514				1779	0.129999	877.785
1780	0.13	830.378				1780	0.130002	846.756				1780	0.13	847.03
1781	0.13	911.368				1781	0.13	885.506				1781	0.130004	877.471
1782	0.13	809.472				1782	0.129973	891.83				1782	0.13	815.761
1783	0.129936	846.615				1783	0.13	823.432				1783	0.13	837.601
1784	0.13	868.183				1784	0.13	867.202				1784	0.129999	847.054
1785	0.13	887.249				1785	0.13	887.65				1785	0.13	856.981
1786	0.13	840.184				1786	0.13	821.075				1786	0.12994	819.486
1787	0.13	871.693				1787	0.129999	864.26				1787	0.13	866.409
1788	0.129978	837.398				1788	0.129988	882.282				1788	0.129999	863.485
1789	0.13	884.426				1789	0.13	875.938				1789	0.129933	817.249
1790	0.13	884.189				1790	0.129991	830.252				1790	0.13	818.105
1791	0.13	875.936				1791	0.13	853.389				1791	0.13	910.453
1792	0.13	836.003				1792	0.13	836.916				1792	0.13	855.758
1793	0.13	856.045				1793	0.13	859.841				1793	0.13	860.903
1794	0.13	880.746				1794	0.13	859.055				1794	0.129976	831.004
1795	0.13	830.709				1795	0.13	837.955				1795	0.13	820.473
1796	0.13	903.212				1796	0.13	857.721				1796	0.13	866.18
1797	0.13	865.912				1797	0.13	887.869				1797	0.129936	898.08
1798	0.129996	815.747				1798	0.13	842.37				1798	0.128208	830.606
1799	0.13	848.095				1799	0.13	853.257				1799	0.13	825.159
1800	0.13	844.262				1800	0.13	869.897				1800	0.13	851.313
1801	0.13	818.749				1801	0.13	846.693				1801	0.13	907.373
1802	0.13	878.003				1802	0.13	844.314				1802	0.13	899.803
1803	0.13	819.619				1803	0.13	881.287				1803	0.13	844.297
1804	0.13	861.857				1804	0.129961	863.966				1804	0.13	828.633
1805	0.13	907.629				1805	0.13	860.407				1805	0.13	876.447
1806	0.130002	839.814				1806	0.13	857.636				1806	0.129972	860.615
1807	0.13	837.331				1807	0.13	829.772				1807	0.13	832.937
1808	0.13	908.331				1808	0.129984	832.357				1808	0.13	836.71
1809	0.13	829.261				1809	0.13	876.546				1809	0.13	857.173
1810	0.13	820.045				1810	0.129983	881.407				1810	0.129972	857.227
1811	0.129514	885.224				1811	0.13	870.062				1811	0.13	884.444
1812	0.13	867.389				1812	0.13	892.808				1812	0.13	841.191
1813	0.13	822.952				1813	0.13	832.485				1813	0.13	844.08
1814	0.13	885.446				1814	0.13	859.099				1814	0.13	885.135
1815	0.13	836.81				1815	0.13	831.455				1815	0.13	858.374
1816	0.13	831.328				1816	0.13	802.747				1816	0.13	845.247
1817	0.129974	814.554				1817	0.13	792.028				1817	0.13	799.094
1818	0.13	832.173				1818	0.130008	890.871				1818	0.13	858.102
1819	0.13	819.725				1819	0.129999	852.735				1819	0.13	848.803
1820	0.13	836.583				1820	0.13	817.636				1820	0.13	865.367
1821	0.129957	852.908				1821	0.13	907.589				1821	0.130001	840.406
1822	0.13	903.899				1822	0.13	857.733				1822	0.13	872.036
1823	0.13	829.953				1823	0.13	813.247				1823	0.13	847.794
1824	0.13	884.481				1824	0.129975	854.301				1824	0.129988	888.766
1825	0.13	876.889				1825	0.13	887.123				1825	0.13	838.321
1826	0.13	838.756				1826	0.13	858.971				1826	0.13	868.221
1827	0.13	849.115				1827	0.13	894.418				1827	0.13	876.555
1828	0.13	867.186				1828	0.13	854.174				1828	0.13	862.126
1829	0.13	842.891				1829	0.130001	811.065				1829	0.13	859.237
1830	0.13	869.53				1830	0.13	891.971				1830	0.129997	841.467
1831	0.13	847.631				1831	0.13	893.373				1831	0.13	856.54
1832	0.13	854.731				1832	0.129229	811.326				1832	0.13	858.795
1833	0.129991	863.136				1833	0.13	838.399				1833	0.13	923.625
1834	0.129989	871.384				1834	0.13	906.442				1834	0.13	848.805
1835	0.13	838.949				1835	0.13	859.914				1835	0.13	812.483
1836	0.129963	872.754				1836	0.13	852.706				1836	0.13	890.236
1837	0.129999	864.77				1837	0.129987	883.942				1837	0.13	860.944
1838	0.13	845.126				1838	0.13	871.925				1838	0.13	814.817
1839	0.13	929.694				1839	0.13	818.384				1839	0.129955	868.01
1840	0.13	815.699				1840	0.13	847.414				1840	0.13	833.644
1841	0.13	860.001				1841	0.13	805.689				1841	0.13	833.117
1842	0.13	849.855				1842	0.13	856.679				1842	0.13	860.638
1843	0.13	847.174				1843	0.130001	886.514				1843	0.13	874.192
1844	0.13	827.703				1844	0.13	868.211				1844	0.13	827.265
1845	0.13	923.508				1845	0.13	828.949				1845	0.129945	874.319
1846	0.13	814.123				1846	0.13	912.883				1846	0.13	850.22
1847	0.13	805.281				1847	0.13	846.99				1847	0.12989	820.57
1848	0.13	899.126				1848	0.130022	791.314				1848	0.13	818.218
1849	0.13	834.796				1849	0.13	851.595				1849	0.129976	841.461
1850	0.13	808.395				1850	0.13	861.76				1850	0.13	859.018
1851	0.129983	876.656				1851	0.13	839.263				1851	0.13	819.847
1852	0.129975	897.031				1852	0.129998	859.818				1852	0.13	868.299
1853	0.13	818.967				1853	0.13	881.052				1853	0.13	894.385
1854	0.13	924.145				1854	0.13	866.32				1854	0.129999	833.846
1855	0.13	856.317				1855	0.13	847.092				1855	0.12996	875.174
1856	0.13	832.044				1856	0.129874	887.788				1856	0.13	846.471
1857	0.13	807.771				1857	0.129941	870.466				1857	0.13	843.385
1858	0.13	836.688				1858	0.13	849.293				1858	0.129988	903.813
1859	0.13	850.991				1859	0.13	849.365				1859	0.13	813.176
1860	0.13	872.738				1860	0.13	868.932				1860	0.129973	847.373
1861	0.129981	888.466				1861	0.13	827.063				1861	0.13	790.179
1862	0.129986	866.542				1862	0.129985	841.664				1862	0.130001	907.309
1863	0.13	850.348				1863	0.13	873.932				1863	0.13	866.737
1864	0.13	827.933				1864	0.13	830.251				1864	0.13	870.452
1865	0.13	848.335				1865	0.13	879.448				1865	0.13	880.265
1866	0.129939	884.041				1866	0.129989	878.818				1866	0.13	837.792
1867	0.13	899.123				1867	0.13	857.229				1867	0.13	872.109
1868	0.13	802.874				1868	0.13	853.415				1868	0.13	873.089
1869	0.13	893.488				1869	0.13	831.734				1869	0.13	798.072
1870	0.13	836.42				1870	0.129997	828.864				1870	0.13	856.626
1871	0.13	838.967				1871	0.13	875.193				1871	0.13	843.231
1872	0.13	906.897				1872	0.13	821.764				1872	0.13	809.7
1873	0.129984	816.321				1873	0.13	841.349				1873	0.13	820.088
1874	0.13	823.489				1874	0.13	838.712				1874	0.13	850.013
1875	0.129897	904.382				1875	0.13	871.099				1875	0.129973	882.962
1876	0.13	865.23				1876	0.13	841.289				1876	0.129957	826.465
1877	0.13	815.228				1877	0.13	856.312				1877	0.13	864.732
1878	0.129978	872.367				1878	0.13	831.844				1878	0.13	820.518
1879	0.13	845.059				1879	0.13	823.925				1879	0.13	857.01
1880	0.13	830.991				1880	0.13	844.981				1880	0.13	859.669
1881	0.13	916.688				1881	0.13	884.803				1881	0.129997	883.352
1882	0.129987	830.736				1882	0.13	836.897				1882	0.13	841.326
1883	0.13	815.4				1883	0.129933	797.555				1883	0.13	930.898
1884	0.130001	794.058				1884	0.13	848.783				1884	0.13	855.473
1885	0.129972	865.667				1885	0.13	859.37				1885	0.13	831.828
1886	0.129975	846.925				1886	0.129985	821.726				1886	0.13	903.176
1887	0.13	840.16				1887	0.13	852.892				1887	0.129984	809.034
1888	0.13	845.677				1888	0.13	845.067				1888	0.129995	828.792
1889	0.13	830.926				1889	0.13	863.502				1889	0.13	877.633
1890	0.13	843.277				1890	0.13	832.875				1890	0.13	878.278
1891	0.13	807.94				1891	0.13	852.473				1891	0.13	807.407
1892	0.13	874.965				1892	0.129981	848.641				1892	0.13	863.544
1893	0.13	839.472				1893	0.13	799.579				1893	0.13001	859.794
1894	0.13	840.96				1894	0.13	857.788				1894	0.13	842.488
1895	0.13	866.535				1895	0.13	856.116				1895	0.129999	881.403
1896	0.13	839.31				1896	0.13	810.632				1896	0.13	865.096
1897	0.130002	803.228				1897	0.13	862.195				1897	0.13	835.078
1898	0.13	834.093				1898	0.13	905.028				1898	0.13	854.608
1899	0.13	852.201				1899	0.13	879.853				1899	0.129958	857.996
1900	0.13	890.688				1900	0.13	868.3				1900	0.13	825.08
1901	0.13	846.489				1901	0.13	858.361				1901	0.13	896.622
1902	0.13	904.41				1902	0.13	831.805				1902	0.13	788.774
1903	0.13	829.385				1903	0.13	840.572				1903	0.13	803.411
1904	0.13	831.683				1904	0.13	850.842				1904	0.13	860.498
1905	0.129981	849.738				1905	0.129983	848.195				1905	0.13	839.162
1906	0.129986	835.477				1906	0.13	835.198				1906	0.13	857.12
1907	0.13	874.649				1907	0.13	849.751				1907	0.13	850.359
1908	0.13	874.607				1908	0.13	881.91				1908	0.13	883.169
1909	0.13	840.251				1909	0.13	814.676				1909	0.129996	810.193
1910	0.13	847.888				1910	0.13	911.374				1910	0.13	847.413
1911	0.129995	850.376				1911	0.13	883.91				1911	0.13	845.867
1912	0.13	859.7				1912	0.13	824.946				1912	0.130001	901.638
1913	0.13	918.585				1913	0.13	860.382				1913	0.13	904.753
1914	0.13	858.405				1914	0.13	831.393				1914	0.129999	898.741
1915	0.13	824.729				1915	0.129999	796.741				1915	0.1299	816.18
1916	0.129988	902.605				1916	0.129968	918.933				1916	0.13	848.881
1917	0.13	811.109				1917	0.129967	861.731				1917	0.13	863.114
1918	0.13	815.814				1918	0.13	824.85				1918	0.13	816.384
1919	0.13	896.364				1919	0.13	852.381				1919	0.13	869.681
1920	0.13	838.409				1920	0.129705	841.203				1920	0.130001	849.146
1921	0.13	810.689				1921	0.13	863.84				1921	0.13	840.44
1922	0.129998	846.535				1922	0.13	861.261				1922	0.13	799.794
1923	0.129964	837.096				1923	0.13	878.386				1923	0.13	893.798
1924	0.13	818.163				1924	0.13	867.465				1924	0.13	862.683
1925	0.13	809.169				1925	0.13	888.411				1925	0.13	819.766
1926	0.129997	858.156				1926	0.13	804.853				1926	0.13	887.564
1927	0.13	839.111				1927	0.129963	806.904				1927	0.129983	860.189
1928	0.13	847.435				1928	0.13	856.504				1928	0.13	904.605
1929	0.13	869.123				1929	0.13	821.467				1929	0.13	844.278
1930	0.13	841.131				1930	0.13	807.208				1930	0.13	796.839
1931	0.13	851.089				1931	0.13	811.909				1931	0.129946	857.575
1932	0.13	807.078				1932	0.129978	888.867				1932	0.13	829.044
1933	0.129953	856.756				1933	0.130009	865.869				1933	0.13	852.544
1934	0.13	796.058				1934	0.130086	868.295				1934	0.13	824.84
1935	0.13	823.187				1935	0.130098	844.802				1935	0.13	875.555
1936	0.129643	858.827				1936	0.130046	840.044				1936	0.13	858.014
1937	0.127953	856.048				1937	0.13	834.973				1937	0.13	819.606
1938	0.13	861.302				1938	0.13	849.257				1938	0.13	912.137
1939	0.13	879.691				1939	0.129977	867.548				1939	0.13	876.396
1940	0.13	825.379				1940	0.12997	792.559				1940	0.129989	856.02
1941	0.130001	844.21				1941	0.12999	931.852				1941	0.13	887.826
1942	0.13	884.626				1942	0.129889	826.601				1942	0.13	852.549
1943	0.129948	846.557				1943	0.13	812.745				1943	0.13	831.299
1944	0.13	813.217				1944	0.13	892.015				1944	0.13	896.569
1945	0.12998	827.553				1945	0.13	839.404				1945	0.129986	835.054
1946	0.13	800.644				1946	0.13	826.829				1946	0.13	819.326
1947	0.13	827.718				1947	0.129975	849.344				1947	0.13	861.17
1948	0.13	819.306				1948	0.13	838.099				1948	0.13	855.868
1949	0.13	812.846				1949	0.13	831.733				1949	0.13	864.732
1950	0.13	858.48				1950	0.13	872.008				1950	0.13	844.036
1951	0.13	793.775				1951	0.130002	861.381				1951	0.13	902.608
1952	0.13	857.839				1952	0.13	812.554				1952	0.129988	816.336
1953	0.13	905.679				1953	0.129978	898.749				1953	0.13	838.834
1954	0.13	842.286				1954	0.13	837.589				1954	0.13	836.118
1955	0.13	812.889				1955	0.13	893.898				1955	0.13	879.474
1956	0.13	855.489				1956	0.13	856.897				1956	0.13	797.058
1957	0.13	844.553				1957	0.13	853.011				1957	0.13	876.971
1958	0.13	866.821				1958	0.130002	778.824				1958	0.13	908.312
1959	0.129998	846.845				1959	0.13	891.779				1959	0.13	859.978
1960	0.13	903.799				1960	0.129984	885.093				1960	0.13	835.305
1961	0.13	820.635				1961	0.13	857.406				1961	0.13	812.771
1962	0.12998	824.377				1962	0.129965	903.191				1962	0.129979	826.118
1963	0.129975	855.52				1963	0.13	848.018				1963	0.13	869.849
1964	0.13	840.188				1964	0.13	829.614				1964	0.129971	872.77
1965	0.129945	870.181				1965	0.129998	834.599				1965	0.13	830.197
1966	0.13	856.722				1966	0.13	875.33				1966	0.13	858.661
1967	0.13	815.827				1967	0.13	859.697				1967	0.13	824.412
1968	0.13	879.878				1968	0.13	880.991				1968	0.13	837.675
1969	0.13	851.348				1969	0.13	845.497				1969	0.13	871.68
1970	0.13	802.278				1970	0.129999	803.847				1970	0.13	913.947
1971	0.129991	827.399				1971	0.13	882.387				1971	0.129982	886.468
1972	0.13	877.293				1972	0.13	838.591				1972	0.13	863.251
1973	0.13	846.918				1973	0.13	823.287				1973	0.13	840.785
1974	0.13	865.259				1974	0.13	868.481				1974	0.129986	904.218
1975	0.13	882.273				1975	0.13	872.068				1975	0.13	839.568
1976	0.13	830.622				1976	0.13	841.343				1976	0.129937	829.087
1977	0.13	809.492				1977	0.129944	854.636				1977	0.13	871.223
1978	0.13	896.97				1978	0.13	874.097				1978	0.13	871.641
1979	0.13	848.831				1979	0.13	856.275				1979	0.13	855.463
1980	0.13	837.679				1980	0.13	913.856				1980	0.13	843.119
1981	0.13	807.796				1981	0.13	814.658				1981	0.13	875.497
1982	0.129919	847.731				1982	0.129974	820.204				1982	0.129979	850.316
1983	0.13	855.434				1983	0.13	880.446				1983	0.13	897.398
1984	0.13	890.683				1984	0.13	841.876				1984	0.13	832.576
1985	0.13	853.242				1985	0.13	861.516				1985	0.13	880.658
1986	0.13	810.719				1986	0.13	896.631				1986	0.13	858.345
1987	0.13	859.455				1987	0.13	806.365				1987	0.13	822.337
1988	0.13	844.074				1988	0.13	836.351				1988	0.13	880.664
1989	0.129281	838.308				1989	0.12999	822.979				1989	0.13	858.606
1990	0.13	869.486				1990	0.13	873.165				1990	0.13	877.374
1991	0.13	842.739				1991	0.129979	837.229				1991	0.129998	853.378
1992	0.12999	839.044				1992	0.13	835.67				1992	0.13	859.669
1993	0.13	806.441				1993	0.13	815.439				1993	0.13	854.76
1994	0.13	853.924				1994	0.13	845.556				1994	0.13	822.165
1995	0.13	845.462				1995	0.13	811.031				1995	0.12997	874.788
1996	0.129987	811.827				1996	0.13	895.267				1996	0.13	849.995
1997	0.130001	877.735				1997	0.13	864.883				1997	0.13	832.17
1998	0.13	842.958				1998	0.13	798.585				1998	0.13	887.166
[truncated: 8,002 more rows]

## Sheet: top-dog cell-sorting
black						cyan						gray
cycle #	average selected fp	average selected P(T)				cycle #	average selected fp	average selected P(T)				cycle #	average selected fp	average selected P(T)
1	0.13	819.686				1	0.13	819.888				1	0.13	820.142
2	0.13	618.617				2	0.13	618.209				2	0.13	617.974
3	0.13	619.52				3	0.13	619.95				3	0.13	619.617
4	0.13	619.48				4	0.13	619.667				4	0.130002	619.48
5	0.13	617.476				5	0.13	617.628				5	0.13	617.388
6	0.129979	638.955				6	0.13	639.114				6	0.13	639.152
7	0.13	629.284				7	0.130001	629.419				7	0.13	629.145
8	0.13	620.951				8	0.13	620.852				8	0.13	641.938
9	0.13	633.279				9	0.129997	633.044				9	0.13	628.69
10	0.13	639.228				10	0.13	639.334				10	0.13	636.147
11	0.13	624.905				11	0.13	624.472				11	0.13	620.887
12	0.13	629.441				12	0.13	628.999				12	0.13	626.825
13	0.129999	629.743				13	0.13	630.741				13	0.13	628.756
14	0.129981	629.873				14	0.13	629.702				14	0.13	627.678
15	0.13	627.322				15	0.13	626.828				15	0.13	626.099
16	0.13	623.908				16	0.13	623.363				16	0.13	623.158
17	0.13	619.721				17	0.13	619.558				17	0.13	618.605
18	0.13	638.492				18	0.13	638.827				18	0.13	637.574
19	0.13	627.228				19	0.13	627.813				19	0.13	627.052
20	0.129998	638.568				20	0.13	639.057				20	0.13	637.847
21	0.12992	625.319				21	0.13	624.998				21	0.13	624.985
22	0.13	632.121				22	0.13	632.54				22	0.13	631.643
23	0.13	635.002				23	0.13	635.01				23	0.13	635.284
24	0.13	634.746				24	0.130002	635.199				24	0.13	635.15
25	0.13	633.385				25	0.13	633.386				25	0.13	633.611
26	0.13	629.802				26	0.13	630.316				26	0.13	629.823
27	0.13	626.277				27	0.13	625.426				27	0.13	625.794
28	0.13	621.646				28	0.13	621.114				28	0.13	621.754
29	0.13	639.583				29	0.13	639.037				29	0.13	640.101
30	0.13	628.639				30	0.13	628.785				30	0.129969	628.759
31	0.13	639.515				31	0.13	639.368				31	0.13	638.225
32	0.13	626.177				32	0.130002	625.466				32	0.13	626.275
33	0.13	632.935				33	0.13	633.256				33	0.12997	632.977
34	0.130014	635.479				34	0.13	635.95				34	0.13	635.114
35	0.13	635.723				35	0.13	635.348				35	0.13	635.054
36	0.13	633.373				36	0.129985	633.734				36	0.129973	633.517
37	0.13	630.121				37	0.130001	629.97				37	0.13	630.429
38	0.13	626.24				38	0.130053	626.332				38	0.13	626.105
39	0.13	621.665				39	0.130147	621.796				39	0.13	621.622
40	0.13	640.018				40	0.130276	640.84				40	0.13	639.336
41	0.13	628.672				41	0.130362	630.229				41	0.13	629.059
42	0.13	639.207				42	0.130436	640.768				42	0.13	640.095
43	0.130001	625.298				43	0.130636	629.177				43	0.129958	625.94
44	0.13	632.697				44	0.131178	637.329				44	0.130001	632.377
45	0.13	635.78				45	0.131939	645.145				45	0.13	634.646
46	0.13	635.311				46	0.132307	646.692				46	0.13	636.004
47	0.13	633.566				47	0.132662	645.725				47	0.13	633.352
48	0.13	630.233				48	0.132986	644.351				48	0.13	630.41
49	0.13	625.893				49	0.133228	641.412				49	0.13	626.139
50	0.129973	621.713				50	0.133643	638.796				50	0.13	621.413
51	0.13	640.037				51	0.133713	658.569				51	0.13	639.37
52	0.13	629.1				52	0.133783	647.636				52	0.13	628.584
53	0.13	639.488				53	0.133833	658.956				53	0.13	639.858
54	0.13	625.718				54	0.133851	645.153				54	0.13	626.331
55	0.13	632.869				55	0.133869	651.892				55	0.13	632.93
56	0.13	634.998				56	0.133755	654.757				56	0.13	635.767
57	0.13	635.587				57	0.133869	654.054				57	0.13	635.574
58	0.13	633.325				58	0.133869	652.82				58	0.13	633.341
59	0.13	629.783				59	0.133869	648.637				59	0.129982	630.335
60	0.129975	626.548				60	0.133869	644.826				60	0.13	625.669
61	0.13	621.71				61	0.133869	640.259				61	0.129984	621.487
62	0.13	640.244				62	0.133869	659.224				62	0.13	639.173
63	0.13	628.952				63	0.133869	647.331				63	0.13	628.402
64	0.13	639.283				64	0.133869	659.008				64	0.129965	639.653
65	0.129977	625.854				65	0.133869	645.009				65	0.13	626.395
66	0.13	632.604				66	0.133869	651.761				66	0.13	632.2
67	0.13	635.484				67	0.133869	654.554				67	0.13	635.798
68	0.129952	635.856				68	0.133869	653.971				68	0.13	635.947
69	0.13	633.649				69	0.133869	652.868				69	0.13	633.51
70	0.13	629.892				70	0.133869	648.141				70	0.13	629.999
71	0.13	626.533				71	0.133869	644.85				71	0.13	626.094
72	0.13	621.943				72	0.133869	640.337				72	0.130002	621.397
73	0.13	639.761				73	0.133869	658.96				73	0.13	616.694
74	0.12995	628.576				74	0.133869	647.876				74	0.13	633.922
75	0.13	639.602				75	0.133869	659.014				75	0.13	623.38
76	0.13	626.338				76	0.133869	644.626				76	0.129997	633.368
77	0.13	632.698				77	0.133869	651.93				77	0.13	638.846
78	0.13	635.872				78	0.133869	654.898				78	0.13	639.63
79	0.13	635.647				79	0.133869	655.015				79	0.13	639.218
80	0.13	633.801				80	0.133869	652.218				80	0.13	636.228
81	0.13	629.828				81	0.133869	649.189				81	0.13	632.667
82	0.13	625.687				82	0.133869	644.791				82	0.13	627.813
83	0.13	621.873				83	0.133869	639.991				83	0.13	623.341
84	0.13	639.172				84	0.133869	659.139				84	0.129973	641.242
85	0.13	628.871				85	0.133869	647.338				85	0.13	629.483
86	0.129999	639.708				86	0.133869	658.99				86	0.13	639.495
87	0.13	626.234				87	0.133869	644.642				87	0.13	627.139
88	0.13	632.945				88	0.133818	651.273				88	0.13	633.5
89	0.13	635.729				89	0.133869	654.848				89	0.13	635.964
90	0.13	635.796				90	0.133869	654.387				90	0.13	636.188
91	0.13	633.221				91	0.133869	651.873				91	0.13	634.023
92	0.13	630.35				92	0.133869	649.275				92	0.13	630.697
93	0.13	625.713				93	0.133869	645.198				93	0.13	626.154
94	0.13	621.26				94	0.133869	640.211				94	0.13	621.676
95	0.13	616.877				95	0.133869	658.123				95	0.130005	639.732
96	0.13	633.927				96	0.133826	647.054				96	0.13	629.288
97	0.13	622.669				97	0.133869	658.573				97	0.13	639.901
98	0.129984	633.55				98	0.133869	644.989				98	0.13	625.965
99	0.13	638.541				99	0.133869	651.689				99	0.13	633.018
100	0.13	606.205				100	0.133869	654.629				100	0.13	635.618
101	0.13	613.931				101	0.133867	654.423				101	0.13	635.799
102	0.13	618.527				102	0.13387	653.033				102	0.13	633.503
103	0.13	619.886				103	0.133885	649.562				103	0.130003	630.06
104	0.13	619.981				104	0.133869	644.567				104	0.129978	625.611
105	0.129969	617.742				105	0.133873	640.107				105	0.13	621.721
106	0.13	639.602				106	0.133869	658.42				106	0.13	640.235
107	0.13	629.883				107	0.133852	647.692				107	0.13	628.799
108	0.13	620.674				108	0.133869	659.054				108	0.130001	638.532
109	0.13	633.087				109	0.133869	644.611				109	0.13	625.51
110	0.13	621.263				110	0.133869	652.105				110	0.13	632.216
111	0.13	629.032				111	0.133833	654.618				111	0.13	635.849
112	0.13	632.76				112	0.133862	654.132				112	0.13	636.05
113	0.13	632.912				113	0.133869	652.823				113	0.129999	633.296
114	0.13	632.074				114	0.133869	649.161				114	0.13	630.162
115	0.13	628.281				115	0.133869	645.277				115	0.129983	625.93
116	0.13	624.763				116	0.133869	640.38				116	0.13	621.821
117	0.13	620.734				117	0.133869	658.609				117	0.13	638.906
118	0.13	639.01				118	0.133869	647.883				118	0.13	628.938
119	0.13	627.611				119	0.133869	659.066				119	0.129967	639.791
120	0.13	638.651				120	0.133869	644.784				120	0.130008	625.774
121	0.13	625.654				121	0.133869	651.776				121	0.13	633.12
122	0.13	632.102				122	0.133869	654.534				122	0.13	635.586
123	0.13	635.091				123	0.133869	654.504				123	0.13	635.873
124	0.13	635.421				124	0.133881	652.358				124	0.13	633.386
125	0.13	633.768				125	0.133869	649.348				125	0.13	630.725
126	0.13	630.392				126	0.133869	644.365				126	0.13	625.87
127	0.13	626.198				127	0.133869	640.444				127	0.13	620.885
128	0.130009	621.478				128	0.133869	659.386				128	0.13	640.115
129	0.13	639.532				129	0.133869	646.878				129	0.13	629.133
130	0.13	628.494				130	0.133869	659.09				130	0.129966	639.904
131	0.13	639.161				131	0.133869	644.302				131	0.13	626.231
132	0.13	626.222				132	0.133869	651.988				132	0.13	632.799
133	0.13	632.672				133	0.133874	654.688				133	0.13	635.222
134	0.129999	635.971				134	0.133871	654.793				134	0.13	636.049
135	0.129958	635.328				135	0.133994	653.206				135	0.13	633.726
136	0.13	633.479				136	0.134289	651.404				136	0.13	630.502
137	0.13	630.306				137	0.134617	648.196				137	0.13	626.413
138	0.13	626.17				138	0.135469	645.927				138	0.129998	621.567
139	0.13	621.442				139	0.136286	668.833				139	0.129932	638.025
140	0.13	616.632				140	0.13742	664.472				140	0.13	629.042
141	0.13	633.954				141	0.139109	681.773				141	0.13	619.465
142	0.13	622.329				142	0.140215	675.288				142	0.13	630.279
143	0.13	633.876				143	0.141792	690.703				143	0.130004	636.698
144	0.13	638.854				144	0.1434	702.184				144	0.13	638.152
145	0.13	640.76				145	0.145004	705.919				145	0.13	637.847
146	0.13	639.444				146	0.145891	712.33				146	0.129994	635.519
147	0.13	636.122				147	0.146498	710.753				147	0.13	631.621
148	0.13	632.783				148	0.146498	706.424				148	0.13	627.257
149	0.13	628.123				149	0.146494	729.141				149	0.13	622.6
150	0.13	622.717				150	0.146498	715.929				150	0.13	639.615
151	0.13	617.78				151	0.146498	727.161				151	0.13	629.612
152	0.13	634.609				152	0.146498	712.964				152	0.13	619.831
153	0.13	623.52				153	0.146498	720.151				153	0.13	631.103
154	0.13	634.057				154	0.146498	703.078				154	0.13	636.238
155	0.13	639.059				155	0.146498	709.329				155	0.129997	638.403
156	0.13	606.541				156	0.146498	710.81				156	0.129999	637.848
157	0.13	614.365				157	0.146498	709.797				157	0.13	635.574
158	0.13	618.64				158	0.146498	706.117				158	0.129997	631.889
159	0.13	620.559				159	0.146498	703.108				159	0.13	627.613
160	0.13	620.184				160	0.14648	725.922				160	0.13	622.267
161	0.13	617.86				161	0.146498	713.797				161	0.129977	639.068
162	0.13	639.098				162	0.146498	727.234				162	0.13	630.003
163	0.129978	629.328				163	0.146498	711.679				163	0.13	640.294
164	0.13	620.409				164	0.14646	718.399				164	0.13	626.759
165	0.13	633.213				165	0.146498	702.97				165	0.13	633.088
166	0.13	640.205				166	0.146498	708.412				166	0.13	636.156
167	0.13	624.647				167	0.146498	709.601				167	0.13	635.252
168	0.13	629.289				168	0.146498	709.164				168	0.13	633.827
169	0.13	630.916				169	0.146498	706.662				169	0.13	630.45
170	0.13	629.647				170	0.146498	702.375				170	0.13	626.244
171	0.13	627.046				171	0.146498	725.682				171	0.12998	621.439
172	0.129996	623.477				172	0.146498	713.365				172	0.129981	639.945
173	0.13	619.629				173	0.146498	727.256				173	0.13	628.634
174	0.13	637.724				174	0.146498	711.154				174	0.13	639.028
175	0.13	627.606				175	0.146498	719.493				175	0.13	626.412
176	0.13	638.859				176	0.146498	702.312				176	0.13	632.66
177	0.13	625.183				177	0.146498	708.411				177	0.12996	635.251
178	0.13	632.629				178	0.146498	710.186				178	0.13	635.889
179	0.13	635.219				179	0.146471	709.198				179	0.13	633.793
180	0.13	635.314				180	0.146498	706.074				180	0.13	630.33
181	0.13	633.156				181	0.146498	702.683				181	0.129963	625.733
182	0.13	630.044				182	0.146491	725.638				182	0.13	621.413
183	0.13	625.736				183	0.146498	713.641				183	0.13	639.312
184	0.12997	621.122				184	0.146498	726.817				184	0.13	629.111
185	0.13	616.252				185	0.146498	710.983				185	0.13	639.963
186	0.13	633.891				186	0.146474	718.88				186	0.13	625.957
187	0.130001	622.756				187	0.146498	702.357				187	0.13	633.03
188	0.13	633.72				188	0.146498	708.009				188	0.129968	635.707
189	0.13	637.838				189	0.146476	710.223				189	0.13	635.237
190	0.13	639.963				190	0.146498	709.289				190	0.13	633.262
191	0.13	638.336				191	0.146474	706.751				191	0.129992	630.545
192	0.13	636.407				192	0.146461	702.419				192	0.13	625.821
193	0.13	632.939				193	0.1465	725.629				193	0.13	621.752
194	0.13	627.839				194	0.146498	713.361				194	0.13	616.33
195	0.129997	623.124				195	0.146498	726.558				195	0.13	633.347
196	0.129999	617.482				196	0.146498	710.687				196	0.13	623.487
197	0.13	634.552				197	0.146498	719.368				197	0.13	633.75
198	0.13	623.494				198	0.146498	702.267				198	0.13	638.671
199	0.13	634.322				199	0.146498	708.403				199	0.13	639.84
200	0.13	638.995				200	0.146498	709.671				200	0.13	637.979
201	0.13	640.023				201	0.146498	709.543				201	0.130001	636.639
202	0.13	639.443				202	0.146498	706.589				202	0.129973	632.864
203	0.13	636.294				203	0.146498	702.405				203	0.13	628.087
204	0.13	632.531				204	0.146498	725.472				204	0.13	622.885
205	0.13	627.43				205	0.146498	713.142				205	0.13	617.707
206	0.129997	622.743				206	0.146469	725.928				206	0.129976	634.828
207	0.13	641.453				207	0.146498	711.495				207	0.13	623.089
208	0.13	629.563				208	0.146498	719.187				208	0.130042	634.293
209	0.13	640.322				209	0.146498	702.648				209	0.13	638.907
210	0.129977	626.826				210	0.14647	707.857				210	0.129977	640.034
211	0.13	632.387				211	0.146498	710.058				211	0.13	639.136
212	0.13	636.077				212	0.146498	709.226				212	0.13	636.154
213	0.129946	636.177				213	0.146498	705.954				213	0.13	632.839
214	0.13	633.589				214	0.146498	702.803				214	0.13	628.014
215	0.13	630.701				215	0.146498	725.838				215	0.13	622.85
216	0.129998	625.846				216	0.146498	713.166				216	0.13	640.029
217	0.13	622.172				217	0.146498	727.038				217	0.13	629.438
218	0.13	639.744				218	0.146498	710.85				218	0.13	640.455
219	0.129998	629.013				219	0.146498	718.977				219	0.13	626.978
220	0.13	639.903				220	0.146498	702.848				220	0.13	633.352
221	0.13	625.806				221	0.146498	708.337				221	0.13	636.07
222	0.13	632.579				222	0.146498	709.245				222	0.13	635.688
223	0.13	635.292				223	0.146498	708.799				223	0.13	634.148
224	0.129979	635.318				224	0.146498	706.754				224	0.13	629.993
225	0.129979	633.265				225	0.146498	702.984				225	0.129981	626.296
226	0.13	630.413				226	0.146498	726.241				226	0.129941	621.664
227	0.13	626.639				227	0.146498	713.599				227	0.13	639.256
228	0.13	620.408				228	0.146498	727.059				228	0.13	628.711
229	0.13	639.932				229	0.146498	710.091				229	0.13	639.939
230	0.13	629.232				230	0.146498	719.09				230	0.129996	625.893
231	0.13	640.038				231	0.146498	702.304				231	0.13	632.549
232	0.13	626.172				232	0.146498	707.874				232	0.129961	635.352
233	0.12998	632.136				233	0.146498	709.567				233	0.13	635.347
234	0.13	635.474				234	0.146499	709.405				234	0.13	633.666
235	0.13	635.961				235	0.146469	706.336				235	0.13	630.123
236	0.13	633.701				236	0.146498	702.68				236	0.129966	626.295
237	0.13	629.791				237	0.146498	725.713				237	0.13	621.586
238	0.13	626.61				238	0.146498	713.517				238	0.13	639.602
239	0.13	621.621				239	0.146498	727.013				239	0.13	628.647
240	0.13	640.18				240	0.146498	711.06				240	0.13	638.946
241	0.13	628.538				241	0.146499	719.24				241	0.13	626.424
242	0.13	619.179				242	0.146498	703.12				242	0.13	632.995
243	0.13	630.811				243	0.146498	708.617				243	0.13	635.617
244	0.13	636.098				244	0.146498	709.002				244	0.129899	635.495
245	0.129999	638.26				245	0.146498	709.129				245	0.13	634.156
246	0.13	637.618				246	0.146498	706.36				246	0.13	630.579
247	0.13	635.111				247	0.146498	702.533				247	0.13	625.982
248	0.13	631.556				248	0.146498	725.899				248	0.13	621.933
249	0.13	627.034				249	0.146498	713.554				249	0.13	639.956
250	0.13	622.034				250	0.146477	727.071				250	0.13	628.691
251	0.13	639.479				251	0.146498	711.253				251	0.13	639.548
252	0.129984	629.972				252	0.146498	719.25				252	0.13	626.039
253	0.13	640.49				253	0.146498	702.371				253	0.13	632.922
254	0.13	625.827				254	0.146498	708.065				254	0.13	635.527
255	0.13	633.568				255	0.146498	710.041				255	0.129999	635.816
256	0.13	635.917				256	0.146498	709.127				256	0.13	632.787
257	0.130008	635.797				257	0.146498	706.862				257	0.13	630.374
258	0.130055	633.359				258	0.146498	702.803				258	0.13	626.162
259	0.130216	631.804				259	0.146498	725.714				259	0.13	621.399
260	0.130651	628.233				260	0.146498	713.615				260	0.13	639.524
261	0.131267	627.767				261	0.146498	725.981				261	0.13	628.638
262	0.131925	648.941				262	0.146468	711.182				262	0.13	639.625
263	0.133642	645.282				263	0.146498	718.484				263	0.13	625.804
264	0.135866	667.4				264	0.146498	702.974				264	0.13	632.855
265	0.13776	661.146				265	0.146498	707.9				265	0.13	635.535
266	0.139202	677.763				266	0.146498	710.017				266	0.13	635.215
267	0.143023	693.907				267	0.146498	708.773				267	0.13	633.75
268	0.147158	719.61				268	0.146498	706.958				268	0.13	630.062
269	0.14924	729.422				269	0.146498	702.788				269	0.129999	626.127
270	0.150522	731.347				270	0.146498	725.532				270	0.13	621.516
271	0.152458	735.119				271	0.146498	713.271				271	0.13	639.213
272	0.153134	761.269				272	0.146498	726.889				272	0.13	628.974
273	0.153583	751.491				273	0.146497	711.016				273	0.13	640.028
274	0.153751	765.681				274	0.146498	719.153				274	0.13	625.532
275	0.153751	748.937				275	0.146498	702.635				275	0.13	633.368
276	0.153751	756.444				276	0.146498	707.727				276	0.13	635.45
277	0.153751	739.287				277	0.146498	710.137				277	0.13	635.681
278	0.15375	744.342				278	0.146498	708.85				278	0.13	633.511
279	0.153751	745.588				279	0.146498	706.352				279	0.13	629.793
280	0.153751	745.267				280	0.146498	702.653				280	0.13	626.146
281	0.153751	741.334				281	0.146498	725.112				281	0.13	621.514
282	0.153751	768.395				282	0.146498	713.281				282	0.129973	640.15
283	0.153731	755.514				283	0.146498	726.874				283	0.13	628.988
284	0.153751	744.652				284	0.146498	710.999				284	0.13	619.51
285	0.153751	758.893				285	0.146498	718.342				285	0.13	630.89
286	0.153751	766.962				286	0.146498	702.828				286	0.13	636.147
287	0.153751	768.861				287	0.146498	708.582				287	0.129998	638.434
288	0.153751	768.265				288	0.146498	709.873				288	0.129975	637.346
289	0.153751	764.607				289	0.146498	708.725				289	0.130002	635.23
290	0.153751	759.756				290	0.146509	706.96				290	0.13	631.647
291	0.153732	753.685				291	0.146498	702.209				291	0.13	627.318
292	0.15371	747.33				292	0.146498	725.708				292	0.13	622.356
293	0.153751	768.436				293	0.146498	713.487				293	0.13	640.006
294	0.153751	754.601				294	0.14648	726.847				294	0.13	629.261
295	0.153751	767.733				295	0.146501	710.541				295	0.13	639.722
296	0.153751	749.672				296	0.146498	719.58				296	0.13	626.459
297	0.153751	758.159				297	0.146498	702.666				297	0.13	632.993
298	0.153751	739.427				298	0.146498	708.23				298	0.130023	636.338
299	0.153751	744.77				299	0.146498	710.124				299	0.13	635.711
300	0.153751	746.75				300	0.146498	709.386				300	0.13	633.821
301	0.153751	745.227				301	0.146498	705.764				301	0.12998	630.527
302	0.153751	742.225				302	0.146498	702.816				302	0.13	625.871
303	0.153751	768.567				303	0.146498	725.671				303	0.13	621.519
304	0.153751	755.377				304	0.146498	713.459				304	0.129983	639.713
305	0.153751	743.746				305	0.14648	726.676				305	0.13	628.885
306	0.153751	759.699				306	0.146498	709.974				306	0.13	639.399
307	0.153751	767.288				307	0.146498	718.551				307	0.13	626.184
308	0.153751	768.854				308	0.146498	703.259				308	0.130002	632.36
309	0.153751	768.147				309	0.146461	708.127				309	0.13	635.742
310	0.153751	764.584				310	0.146498	709.92				310	0.13	635.46
311	0.153751	759.41				311	0.146498	709.078				311	0.13	633.505
312	0.153726	752.959				312	0.146498	706.511				312	0.13	630.472
313	0.153751	747.103				313	0.146498	702.677				313	0.13	625.858
314	0.153752	768.732				314	0.146498	725.884				314	0.13	620.83
315	0.153751	754.788				315	0.146496	713.458				315	0.13	639.853
316	0.15375	767.51				316	0.146498	726.807				316	0.13	628.721
317	0.153749	750.035				317	0.146498	710.559				317	0.129985	639.44
318	0.15373	757.589				318	0.146498	718.458				318	0.13	625.85
319	0.153751	740.002				319	0.146498	702.588				319	0.13	632.656
320	0.153751	744.6				320	0.146498	708.502				320	0.13	635.652
321	0.153751	746.355				321	0.146498	710.001				321	0.13	635.432
322	0.153751	744.729				322	0.146498	708.895				322	0.13	633.853
323	0.153751	741.742				323	0.146477	706.574				323	0.129969	629.852
324	0.153751	738.241				324	0.146498	702.677				324	0.13	625.783
325	0.153751	762.034				325	0.146455	725.405				325	0.13	620.656
326	0.153751	749.326				326	0.146498	713.3				326	0.13	639.093
327	0.153751	762.988				327	0.146498	726.812				327	0.13	629.234
328	0.153751	747.125				328	0.146498	711.235				328	0.13	639.976
329	0.153751	754.935				329	0.146501	719.318				329	0.129984	626.304
330	0.153751	738.176				330	0.146498	702.706				330	0.13	633.37
331	0.153751	743.87				331	0.146498	708.091				331	0.13	635.804
332	0.153751	745.352				332	0.146498	710.205				332	0.129968	636.015
333	0.153751	744.043				333	0.146498	709.022				333	0.13	633.849
334	0.153724	741.389				334	0.146498	706.106				334	0.13	630.654
335	0.153751	768.344				335	0.146498	703.124				335	0.13	626.358
336	0.153751	754.694				336	0.146498	725.505				336	0.13	620.763
337	0.153751	743.738				337	0.146498	713.53				337	0.13	616.763
338	0.153751	759.058				338	0.146498	727.18				338	0.13	633.851
339	0.153751	766.545				339	0.146498	710.534				339	0.13	622.833
340	0.153751	768.602				340	0.146498	719.379				340	0.13	633.748
341	0.153749	766.672				341	0.146503	703.05				341	0.13	638.097
342	0.153751	764.119				342	0.146427	708.129				342	0.13	606.244
343	0.153749	759.409				343	0.146496	709.613				343	0.130001	614.492
344	0.153751	753.703				344	0.146498	708.969				344	0.13	618.639
345	0.153751	746.616				345	0.146498	706.508				345	0.13	620.363
346	0.153751	768.232				346	0.146479	731.532				346	0.13	620.117
347	0.153751	755.054				347	0.146498	719.297				347	0.13	617.738
348	0.153751	767.576				348	0.146498	708.555				348	0.13	639.552
349	0.153751	750.155				349	0.146498	723.329				349	0.13	629.566
350	0.15375	757.379				350	0.146498	707.927				350	0.13	620.629
351	0.153751	739.196				351	0.146498	716.555				351	0.13	633.379
352	0.153709	744.877				352	0.146498	699.929				352	0.13	639.316
353	0.153751	745.897				353	0.146498	706.699				353	0.13	624.566
354	0.153751	745.72				354	0.146498	708.85				354	0.13	629.79
355	0.153751	742.562				355	0.146498	707.977				355	0.13	630.525
356	0.153751	768.308				356	0.146459	705.667				356	0.13	630.044
357	0.153751	755.375				357	0.146498	702.688				357	0.13	626.988
358	0.153751	744.505				358	0.146498	725.567				358	0.13	623.873
359	0.153751	759.085				359	0.146498	713.157				359	0.13	619.82
360	0.153751	767.247				360	0.146498	726.311				360	0.13	638.47
361	0.153751	768.719				361	0.146461	710.696				361	0.13	627.483
362	0.153749	768.019				362	0.146498	718.763				362	0.13	638.513
363	0.153751	764.558				363	0.146498	702.959				363	0.13	625.568
364	0.153751	759.171				364	0.146497	707.652				364	0.13	632.256
365	0.153751	752.994				365	0.146498	709.916				365	0.13	635.531
366	0.153751	746.806				366	0.146498	709.293				366	0.13	635.075
367	0.153751	767.636				367	0.146496	706.223				367	0.13	633.88
368	0.153751	754.022				368	0.146551	703.225				368	0.13	629.88
369	0.153751	766.598				369	0.146744	726.49				369	0.13	625.849
370	0.153751	749.989				370	0.147087	715.912				370	0.13	621.387
371	0.153751	758.321				371	0.147427	731.563				371	0.129975	639.582
372	0.153751	740.683				372	0.147864	717.077				372	0.13	628.964
373	0.153751	745.435				373	0.148163	727.317				373	0.13	638.996
374	0.153751	746.59				374	0.148667	712.619				374	0.13	625.994
375	0.153751	745.822				375	0.149149	719.907				375	0.13	632.694
376	0.153751	742.36				376	0.149357	723.752				376	0.13	635.411
377	0.153751	768.594				377	0.149906	724.388				377	0.13	635.209
378	0.153706	754.46				378	0.150206	724.146				378	0.13	633.432
379	0.153751	743.943				379	0.150554	722.159				379	0.13	630.541
380	0.153751	758.708				380	0.150989	747.536				380	0.129971	626.583
381	0.153751	766.082				381	0.150989	736.1				381	0.13	621.704
382	0.153751	769.36				382	0.150989	749.436				382	0.13	639.565
383	0.153751	768.585				383	0.150989	733.019				383	0.13	628.724
384	0.153751	764.451				384	0.150989	741.555				384	0.13	638.685
385	0.153751	758.834				385	0.150989	724.134				385	0.13	626.324
386	0.153751	753.558				386	0.150989	729.58				386	0.13	633.198
387	0.153751	747.058				387	0.150989	731.876				387	0.13	635.736
388	0.153751	740.26				388	0.150958	730.726				388	0.13	635.913
389	0.153751	761.196				389	0.150989	728.453				389	0.13	633.502
390	0.153751	746.822				390	0.150989	724.16				390	0.13	630.57
391	0.153751	758.81				391	0.150989	748.285				391	0.13	626.217
392	0.153751	764.8				392	0.150989	734.191				392	0.13	621.008
393	0.153751	745.342				393	0.150989	749.492				393	0.13	616.241
394	0.153751	749.769				394	0.150989	733.018				394	0.129992	634.01
395	0.153751	750.256				395	0.150989	741.068				395	0.13	623.108
396	0.153751	748.23				396	0.150989	724.057				396	0.13	633.68
397	0.153751	744.532				397	0.150968	729.801				397	0.13	638.734
398	0.153751	740.184				398	0.150989	732.037				398	0.13	605.879
399	0.153751	762.877				399	0.150989	730.57				399	0.13	613.594
400	0.153751	750.513				400	0.150989	728.33				400	0.129999	618.57
401	0.153751	763.504				401	0.150989	754.442				401	0.13	620.648
402	0.153751	770.471				402	0.150989	741.444				402	0.13	619.146
403	0.153752	750.196				403	0.150989	730.675				403	0.13	617.512
404	0.153748	734.652				404	0.150989	745.493				404	0.129996	639.604
405	0.153749	741.183				405	0.150989	752.746				405	0.13	629.362
406	0.153751	743.347				406	0.150989	733.639				406	0.13	621.174
407	0.153751	743.062				407	0.150989	718.802				407	0.13	632.823
408	0.153751	740.718				408	0.150989	725.524				408	0.13	620.911
409	0.153751	767.155				409	0.150989	728.576				409	0.13	628.307
410	0.153751	754.634				410	0.150989	727.987				410	0.13	632.386
411	0.153751	769.76				411	0.150989	726.024				411	0.13	632.955
412	0.153751	752.633				412	0.150989	752.816				412	0.13	632.049
413	0.15371	761.894				413	0.150989	740.511				413	0.13	628.674
414	0.15371	765.108				414	0.150989	755.086				414	0.13	625.189
415	0.153751	765.355				415	0.150989	738.85				415	0.13	620.219
416	0.153751	761.483				416	0.150989	747.912				416	0.13	638.925
417	0.153751	757.643				417	0.150989	751.405				417	0.13	628.233
418	0.153751	751.43				418	0.150989	751.613				418	0.13	639.723
419	0.153751	745.292				419	0.150956	748.071				419	0.13	625.44
420	0.153751	768.486				420	0.150989	743.716				420	0.13	632.085
421	0.153751	754.242				421	0.150989	738.301				421	0.13	635.443
422	0.153751	767.226				422	0.150989	732.372				422	0.129997	635.269
423	0.153722	749.589				423	0.150989	726.291				423	0.13	633.752
424	0.153751	757.016				424	0.150989	746.609				424	0.13	629.802
425	0.153751	739.085				425	0.150989	732.769				425	0.129984	626.14
426	0.153751	744.336				426	0.150989	744.773				426	0.13	621.161
427	0.153751	746.343				427	0.150986	750.461				427	0.13	616.42
428	0.153751	745.499				428	0.150989	731.372				428	0.13	634.214
429	0.153751	742.485				429	0.150989	735.875				429	0.13	623.374
430	0.153751	737.712				430	0.150989	736.664				430	0.13	633.178
431	0.153751	762.737				431	0.150992	734.423				431	0.13	638.899
432	0.153751	748.742				432	0.150989	730.779				432	0.13	640.386
433	0.153751	763.334				433	0.150989	725.956				433	0.13	639.489
434	0.153751	746.913				434	0.150989	749.849				434	0.13	636.5
435	0.153751	754.432				435	0.150965	736.558				435	0.13	632.253
436	0.153751	737.965				436	0.150969	749.973				436	0.13	627.679
437	0.153746	743.495				437	0.150989	734.063				437	0.13	622.944
438	0.15375	745.019				438	0.150989	742.196				438	0.13	617.772
439	0.153751	744.465				439	0.15097	724.709				439	0.13	634.819
440	0.153731	741.545				440	0.150989	730.083				440	0.13	623.903
441	0.153751	768.432				441	0.150989	731.741				441	0.13	633.873
442	0.153751	754.964				442	0.150989	730.858				442	0.129936	639.3
443	0.153751	743.728				443	0.150989	728.549				443	0.13	640.608
444	0.153749	758.895				444	0.150989	724.546				444	0.13	639.474
445	0.153749	766.21				445	0.150953	748.384				445	0.13	636.113
446	0.153751	747.377				446	0.150954	735.626				446	0.13	631.816
447	0.153751	731.902				447	0.150989	749.371				447	0.13	628.428
448	0.153751	738.681				448	0.150989	733.234				448	0.13	622.887
449	0.153751	741.566				449	0.150957	741.463				449	0.13	617.875
450	0.153751	740.309				450	0.150989	724.631				450	0.13	634.812
451	0.153751	738.598				451	0.150989	730.217				451	0.13	623.968
452	0.153751	766.344				452	0.150989	731.406				452	0.13	633.934
453	0.153751	753.748				453	0.150989	731.119				453	0.13	639.027
454	0.153751	767.798				454	0.150989	727.771				454	0.129999	639.539
455	0.153751	751.928				455	0.150989	724.458				455	0.13	639.102
456	0.153751	761.105				456	0.150989	748.289				456	0.13	636.406
457	0.153751	765.224				457	0.150989	735.819				457	0.13	632.924
458	0.153751	765.378				458	0.150934	748.941				458	0.13	627.714
459	0.153751	761.959				459	0.150989	733.344				459	0.13	623.388
460	0.153751	757.021				460	0.150989	741.709				460	0.13	641.108
461	0.153751	752.258				461	0.150989	724.513				461	0.13	630.236
462	0.153751	745.806				462	0.150989	729.797				462	0.13	620.571
463	0.153751	767.712				463	0.150989	731.58				463	0.13	631.355
464	0.153751	754.247				464	0.150989	731.226				464	0.13	636.991
465	0.153751	767.12				465	0.150989	728.075				465	0.13	638.643
466	0.153751	749.044				466	0.150989	724.499				466	0.13	637.861
467	0.153747	757.35				467	0.150989	747.876				467	0.13	635.644
468	0.153751	739.157				468	0.150989	735.097				468	0.13	631.597
469	0.153751	744.901				469	0.150989	749.444				469	0.13	626.62
470	0.153751	746.61				470	0.150989	733.187				470	0.130025	623.001
471	0.153751	745.42				471	0.150989	740.588				471	0.13	617.303
472	0.153751	742.567				472	0.150988	723.071				472	0.13	634.908
473	0.153751	768.697				473	0.150989	730.221				473	0.13	623.86
474	0.153751	754.955				474	0.150989	731.294				474	0.13	634.232
475	0.153689	744.03				475	0.150989	731.612				475	0.13	639.193
476	0.153751	758.912				476	0.150989	728.517				476	0.13	640.393
477	0.153751	767.301				477	0.150989	724.463				477	0.13	639.839
478	0.153751	769.585				478	0.150989	748.233				478	0.13	636.074
479	0.153751	768.54				479	0.150989	735.536				479	0.13	632.738
480	0.153751	764.899				480	0.150989	749.421				480	0.13	627.818
481	0.153751	759.393				481	0.150989	732.898				481	0.13	623.145
482	0.153751	753.099				482	0.150989	741.694				482	0.13	617.69
483	0.153751	747.463				483	0.150989	724.162				483	0.13	634.689
484	0.153751	768.431				484	0.150989	729.96				484	0.13	623.697
485	0.153711	754.697				485	0.150989	731.702				485	0.13	633.926
486	0.153733	767.752				486	0.150989	730.84				486	0.13	638.784
487	0.153751	749.679				487	0.150989	727.924				487	0.13	640.726
488	0.153751	758.01				488	0.150988	724.495				488	0.13	639.299
489	0.153751	739.594				489	0.150989	748.266				489	0.13	635.873
490	0.153751	744.862				490	0.150989	735.546				490	0.13	632.791
491	0.153751	747.198				491	0.150991	748.75				491	0.13	628.016
492	0.153751	745.139				492	0.150989	755.848				492	0.129999	623.426
493	0.15389	743.42				493	0.150989	736.384				493	0.13	617.378
494	0.154186	770.503				494	0.150989	720.529				494	0.13	634.417
495	0.15495	759.777				495	0.150989	727.202				495	0.13	624.049
496	0.156414	754.122				496	0.150987	729.543				496	0.13	634.074
497	0.157525	777.465				497	0.150989	728.317				497	0.13	638.417
498	0.15949	795.959				498	0.150989	725.964				498	0.13	640.959
499	0.162148	808.743				499	0.150987	752.725				499	0.13	639.7
500	0.164508	824.477				500	0.150945	740.18				500	0.13	636.321
501	0.167624	831.969				501	0.150989	730.024				501	0.13	633.248
502	0.17095	841.002				502	0.150989	743.853				502	0.13	628.064
503	0.172892	846.927				503	0.150989	751.784				503	0.13	622.915
504	0.174543	846.695				504	0.150989	733.863				504	0.13	641.053
505	0.1754	876.617				505	0.150989	718.88				505	0.13	629.653
506	0.17563	863.949				506	0.150989	724.551				506	0.13	640.364
507	0.17563	878.125				507	0.150989	728.475				507	0.12999	627.078
508	0.17563	884.62				508	0.150989	727.724				508	0.13	633.048
509	0.175627	884.689				509	0.150957	725.651				509	0.13	635.996
510	0.17563	882.529				510	0.150989	752.555				510	0.13	635.661
511	0.17563	877.41				511	0.150989	739.883				511	0.13	633.682
512	0.17563	869.202				512	0.150994	755.443				512	0.13	630.478
513	0.17563	863.428				513	0.150989	738.853				513	0.13	626.075
514	0.17563	889.987				514	0.150989	747.671				514	0.13	621.863
515	0.17563	871.87				515	0.150989	751.022				515	0.13	639.78
516	0.175536	887.395				516	0.150989	750.258				516	0.13	628.435
517	0.17563	866.551				517	0.150959	748.391				517	0.13	639.745
518	0.17563	874.424				518	0.150989	743.547				518	0.13	626.095
519	0.17563	878.503				519	0.150989	738.816				519	0.13	633.061
520	0.17563	877.228				520	0.150989	730.914				520	0.13	635.883
521	0.17563	872.994				521	0.150993	754.321				521	0.13	635.133
522	0.17563	868.124				522	0.150989	740.395				522	0.13	633.138
523	0.17563	860.927				523	0.150989	753.005				523	0.13	630.685
524	0.175624	887.224				524	0.150989	735.891				524	0.129976	626.007
525	0.175599	871.75				525	0.150989	743.887				525	0.13	621.217
526	0.17563	886.759				526	0.150989	726.487				526	0.13	639.102
527	0.17563	865.868				527	0.150989	731.735				527	0.13	629.414
528	0.17563	874.926				528	0.150981	732.694				528	0.13	639.893
529	0.17563	878.547				529	0.150935	731.779				529	0.13	625.249
530	0.17563	876.29				530	0.15099	729.15				530	0.13	633.143
531	0.175603	873.554				531	0.150989	724.85				531	0.13	635.827
532	0.17563	867.244				532	0.150985	748.433				532	0.13	635.372
533	0.17563	860.691				533	0.15099	735.007				533	0.129902	633.191
534	0.17563	888.061				534	0.150989	749.587				534	0.13	630.351
535	0.17563	871.128				535	0.150943	733.014				535	0.13	625.847
536	0.17563	885.927				536	0.150989	741.636				536	0.13	621.847
537	0.175607	864.835				537	0.150989	724.658				537	0.13	640.193
538	0.17563	873.798				538	0.150989	729.895				538	0.13	629.132
539	0.17563	878.252				539	0.150989	731.514				539	0.13	639.486
540	0.175634	876.82				540	0.150989	730.632				540	0.13	626.004
541	0.17563	872.824				541	0.150989	727.659				541	0.13	633.13
542	0.17563	867.587				542	0.150989	724.84				542	0.13	635.5
543	0.17563	860.184				543	0.150989	747.672				543	0.13	635.711
544	0.17563	888.491				544	0.150989	735.211				544	0.13	633.506
545	0.175632	871.031				545	0.150979	749.566				545	0.13	630.677
546	0.17563	886.321				546	0.150989	732.6				546	0.129982	626.373
547	0.17563	865.927				547	0.150989	741.788				547	0.13	621.299
548	0.17563	874.966				548	0.150989	724.32				548	0.13	616.221
549	0.17563	877.644				549	0.150989	729.723				549	0.13	633.519
550	0.175589	876.684				550	0.150989	731.974				550	0.129967	623.478
551	0.17563	873.235				551	0.150989	730.676				551	0.13	632.693
552	0.17563	867.165				552	0.150989	728.129				552	0.13	638.881
553	0.17563	860.771				553	0.150989	753.847				553	0.13	640.352
554	0.17563	888.895				554	0.150989	742.042				554	0.13	639.339
555	0.17563	871.17				555	0.150989	730.938				555	0.129984	636.241
556	0.175547	886.27				556	0.150989	745.346				556	0.13	632.86
557	0.17563	864.979				557	0.150989	753.16				557	0.13	626.75
558	0.17563	875.203				558	0.150989	733.786				558	0.13	623.066
559	0.17563	878.491				559	0.150989	718.73				559	0.13	640.625
560	0.17563	876.896				560	0.150989	724.469				560	0.13	629.408
561	0.17563	872.897				561	0.150989	727.842				561	0.13	620.089
562	0.17563	867.704				562	0.150989	727.719				562	0.129965	630.412
563	0.17563	860.81				563	0.150989	725.977				563	0.13	636.748
564	0.17563	888.099				564	0.150971	752.588				564	0.13	639.038
565	0.17563	871.387				565	0.150989	739.625				565	0.13	637.874
566	0.17563	887.378				566	0.150989	728.993				566	0.129968	635.562
567	0.17563	893.171				567	0.150989	744.773				567	0.13	632.047
568	0.17563	868.817				568	0.150989	752.415				568	0.13	627.331
569	0.17563	873.152				569	0.150989	754.421				569	0.130001	622.706
570	0.17563	873.087				570	0.150989	753.611				570	0.13	640.533
571	0.17563	869.578				571	0.150952	750.38				571	0.13	628.822
572	0.17563	865.327				572	0.150989	745.005				572	0.13	619.356
573	0.17563	858.391				573	0.150989	739.208				573	0.13	630.888
574	0.175584	887.093				574	0.150989	733.551				574	0.13	636.883
575	0.17563	869.863				575	0.150989	726.501				575	0.13	638.454
576	0.17563	885.5				576	0.150989	746.719				576	0.13	637.726
577	0.17563	865.097				577	0.150989	733.45				577	0.13	635.127
578	0.17563	873.967				578	0.150989	745.86				578	0.13	632.203
579	0.17563	877.733				579	0.150989	750.267				579	0.13	627.442
580	0.17563	876.533				580	0.150989	732.584				580	0.13	622.57
581	0.17563	872.179				581	0.150989	736.003				581	0.13	616.724
582	0.175593	868.063				582	0.151016	736.887				582	0.13	634.245
583	0.17563	859.623				583	0.151185	735.546				583	0.13	623.887
584	0.17563	888.134				584	0.151255	732.564				584	0.13	634.168
585	0.17563	870.387				585	0.151709	729.437				585	0.13	638.635
586	0.17563	885.958				586	0.152179	755.722				586	0.13	640.192
587	0.17563	866.249				587	0.153409	746.564				587	0.13	638.164
588	0.175595	875.224				588	0.154904	766.425				588	0.13	636.71
589	0.17563	877.87				589	0.156024	758.468				589	0.13	632.803
590	0.17563	876.675				590	0.157418	771.944				590	0.13	628.424
591	0.17563	872.721				591	0.158222	759.268				591	0.13	623.067
592	0.17563	867.242				592	0.159641	771.684				592	0.130001	618.148
593	0.17563	860.98				593	0.160123	775.014				593	0.13	634.436
594	0.17563	888.207				594	0.160264	777.278				594	0.13	623.6
595	0.175601	871.198				595	0.16034	774.405				595	0.13	633.922
596	0.175632	886.657				596	0.160402	801.737				596	0.13	639.233
597	0.17563	865.699				597	0.16045	788.603				597	0.13	640.725
598	0.17563	874.525				598	0.16045	804.015				598	0.13	639.845
599	0.17563	877.231				599	0.160451	786.888				599	0.13	636.581
600	0.175603	876.787				600	0.160445	796.249				600	0.13	632.39
601	0.17563	873.36				601	0.16045	799.112				601	0.13	628.121
602	0.17563	867.455				602	0.16045	798.743				602	0.13	622.903
603	0.17563	859.336				603	0.160426	795.914				603	0.13	617.587
604	0.175608	888.813				604	0.16045	791.081				604	0.13	634.464
605	0.17563	871.498				605	0.160428	785.135				605	0.13	623.67
606	0.17563	887.067				606	0.160429	778.481				606	0.129972	633.743
607	0.17563	865.24				607	0.16045	801.618				607	0.13	638.997
608	0.17563	874.588				608	0.16045	786.633				608	0.13	639.876
609	0.17563	877.938				609	0.16045	800.988				609	0.13	607.594
610	0.17563	876.789				610	0.16045	805.926				610	0.13	612.895
611	0.17563	873.258				611	0.16045	785.119				611	0.129989	615.592
612	0.17563	866.503				612	0.16045	767.263				612	0.13	616.076
613	0.17563	860.421				613	0.16045	773.326				613	0.13	640.59
614	0.17563	888.202				614	0.16045	776.02				614	0.13	631.87
615	0.17563	871.192				615	0.16045	776.007				615	0.13	623.702
616	0.17563	886.946				616	0.16045	806.734				616	0.13	637.309
617	0.17563	865.26				617	0.16045	794.116				617	0.13	624.69
618	0.175597	874.787				618	0.16045	781.941				618	0.13	633.066
619	0.17563	877.758				619	0.160449	799.44				619	0.13	619.478
620	0.175595	877.269				620	0.16045	782.197				620	0.129998	625.282
621	0.17563	871.688				621	0.16045	791.652				621	0.13	627.01
622	0.17563	867.625				622	0.16045	796.665				622	0.129984	627.204
623	0.17563	860.772				623	0.16045	796.445				623	0.13	625.068
624	0.17563	887.411				624	0.16045	794.834				624	0.13	622.202
625	0.17563	871.61				625	0.16045	790.072				625	0.13	618.461
626	0.17563	886.737				626	0.16045	784.094				626	0.129994	637.752
627	0.17563	865.199				627	0.16045	777.481				627	0.13	626.293
628	0.17563	874.515				628	0.16045	801.864				628	0.13	637.763
629	0.17563	878.33				629	0.16045	786.555				629	0.129971	624.978
630	0.17563	877.575				630	0.16045	799.766				630	0.13	631.993
631	0.175629	873.563				631	0.160441	805.782				631	0.13	634.978
632	0.17563	867.579				632	0.16045	784.785				632	0.13	635.158
633	0.17563	860.148				633	0.16045	767.363				633	0.13	632.732
634	0.17563	887.987				634	0.16045	774.207				634	0.13	630.081
635	0.17563	871.282				635	0.16045	776.508				635	0.13	625.239
636	0.17563	886.954				636	0.16045	775.604				636	0.13	621.265
637	0.17563	865.153				637	0.16045	773.244				637	0.13	640.004
638	0.17563	875.2				638	0.16045	801.164				638	0.13	628.946
639	0.17563	877.857				639	0.16045	787.389				639	0.13	619.028
640	0.17563	877.449				640	0.16045	803.225				640	0.129998	630.385
641	0.17563	873.405				641	0.160429	786.093				641	0.13	635.946
642	0.17563	867.306				642	0.16045	794.904				642	0.13	638.089
643	0.17563	860.967				643	0.160453	798.854				643	0.13	637.464
644	0.17563	888.744				644	0.160564	798.102				644	0.13	634.865
645	0.17563	870.953				645	0.160957	797.411				645	0.13	631.495
646	0.175628	886.448				646	0.161993	795.321				646	0.12998	626.905
647	0.17563	865.436				647	0.162947	797.209				647	0.13	622.048
648	0.17563	875.035				648	0.16442	796.608				648	0.13	617.343
649	0.17563	877.505				649	0.165606	827.169				649	0.130003	633.906
650	0.17563	876.541				650	0.167986	823.256				650	0.129982	623.731
651	0.17563	873.119				651	0.170069	846.701				651	0.13	634.043
652	0.17563	866.944				652	0.173477	870.548				652	0.13	639.335
653	0.17563	860.887				653	0.175622	885.4				653	0.13	640.771
654	0.17563	888.378				654	0.177249	889.654				654	0.13	639.315
655	0.17563	871.379				655	0.179341	890.39				655	0.13	636.171
656	0.17563	886.556				656	0.179704	892.752				656	0.13	633.037
657	0.17563	866.058				657	0.179913	884.756				657	0.13	627.886
658	0.17563	874.829				658	0.179913	912.972				658	0.13	622.282
659	0.17563	878.055				659	0.179913	894.58				659	0.13	617.848
660	0.17563	876.87				660	0.179913	911.18				660	0.13	634.673
661	0.17563	873.566				661	0.179913	916.243				661	0.13	623.999
662	0.175608	866.928				662	0.179913	890.928				662	0.13	634.152
663	0.175577	860.947				663	0.179913	895.593				663	0.13	638.086
664	0.175629	887.985				664	0.179913	895.196				664	0.13	640.571
665	0.17563	870.873				665	0.179913	892.099				665	0.13	639.184
666	0.17563	886.741				666	0.179913	886.961				666	0.13	636.603
667	0.17563	865.74				667	0.179911	880.211				667	0.13	632.903
668	0.17563	874.529				668	0.17985	909.151				668	0.13	627.731
669	0.17563	878.344				669	0.179914	891.236				669	0.13	622.299
670	0.17563	877.2				670	0.179913	907.969				670	0.13	617.641
671	0.17563	873.296				671	0.179913	915.04				671	0.130043	634.96
672	0.17563	867.417				672	0.179913	915.924				672	0.130302	625.57
673	0.17563	861.424				673	0.179913	912.228				673	0.130857	636.706
674	0.17563	888.644				674	0.179913	884.001				674	0.131169	643.344
675	0.175632	871.1				675	0.179913	883.628				675	0.131692	648.211
676	0.17563	886.582				676	0.179913	880.014				676	0.132806	652.475
677	0.175627	865.26				677	0.179913	912.586				677	0.134457	657.868
678	0.17563	875.372				678	0.179913	896.189				678	0.136842	664.23
679	0.17563	877.815				679	0.179913	914.622				679	0.138898	669.708
680	0.17563	876.454				680	0.179913	892.936				680	0.14123	675.628
681	0.17563	873.241				681	0.179913	902.982				681	0.144326	709.774
682	0.17563	866.992				682	0.179913	907.24				682	0.145325	704.575
683	0.17563	860.865				683	0.179913	881.233				683	0.145348	717.015
684	0.17563	888.895				684	0.179913	883.879				684	0.145529	702.4
685	0.17563	871.101				685	0.179913	883.541				685	0.145529	710.295
686	0.17563	887.007				686	0.179913	880.052				686	0.145529	713.197
687	0.17563	865.667				687	0.179913	913.141				687	0.145505	712.961
688	0.17563	874.738				688	0.179913	896.11				688	0.145527	710.289
689	0.17563	877.609				689	0.179913	913.449				689	0.145529	706.287
690	0.17563	876.62				690	0.179913	892.581				690	0.145529	701.674
691	0.17563	873.217				691	0.179913	903.505				691	0.145529	722.769
692	0.17563	866.386				692	0.179913	905.878				692	0.145529	711.174
693	0.17563	861.159				693	0.179913	881.606				693	0.145529	722.51
694	0.17563	888.419				694	0.179913	884.569				694	0.145529	708.058
695	0.175632	870.913				695	0.179921	883.728				695	0.145529	715.847
696	0.17563	886.088				696	0.179967	880.336				696	0.145529	698.681
697	0.17563	866.231				697	0.1803	913.745				697	0.145529	704.184
698	0.17563	873.924				698	0.180368	898.597				698	0.145511	706.063
699	0.17563	878.588				699	0.180578	917.644				699	0.145529	704.345
700	0.17563	877.147				700	0.181298	898.868				700	0.145529	702.313
701	0.17563	872.698				701	0.181624	911.409				701	0.145529	698.641
702	0.17563	867.413				702	0.182864	922.313				702	0.145529	721.014
703	0.175632	859.944				703	0.183579	897.225				703	0.145551	708.315
704	0.175655	888.875				704	0.184341	905.265				704	0.145529	722.06
705	0.17563	871.119				705	0.185364	911.089				705	0.145529	706.38
706	0.17563	886.516				706	0.186094	950.465				706	0.145544	714.382
707	0.17563	865.45				707	0.186656	936.864				707	0.145529	697.767
708	0.17563	873.324				708	0.186979	924.807				708	0.145529	703.536
709	0.17563	877.873				709	0.187155	946.295				709	0.145529	705.67
710	0.17563	877.396				710	0.187154	954.595				710	0.145529	704.236
711	0.175667	872.267				711	0.187155	929.636				711	0.145529	701.904
712	0.17563	868.237				712	0.187155	935.757				712	0.145529	698.032
713	0.17563	861.033				713	0.187155	911.092				713	0.145529	720.982
714	0.17563	888.685				714	0.187155	915.804				714	0.145529	708.374
715	0.17563	871.118				715	0.187155	915.555				715	0.145529	720.897
716	0.175633	886.621				716	0.187155	953.499				716	0.145529	706.13
717	0.17563	865.864				717	0.187155	937.545				717	0.145529	714.183
718	0.175626	874.884				718	0.187155	924.089				718	0.145529	698.2
719	0.17563	878.555				719	0.187155	944.441				719	0.145529	703.583
720	0.17563	876.867				720	0.187155	954.581				720	0.145508	705.074
721	0.175679	872.756				721	0.187155	928.545				721	0.145529	704.302
722	0.175982	868.948				722	0.187155	935.395				722	0.145529	701.506
723	0.176918	865.185				723	0.187155	909.84				723	0.145529	697.994
724	0.177681	897.659				724	0.187155	914.188				724	0.145529	720.939
725	0.179233	888.542				725	0.187151	914.869				725	0.145529	708.981
726	0.180552	910.189				726	0.187155	953.772				726	0.145529	721.875
727	0.181473	893.963				727	0.187155	938.173				727	0.145529	706.331
728	0.182635	909.446				728	0.187155	923.608				728	0.145529	714.556
729	0.184155	919.083				729	0.187156	944.356				729	0.145529	698.403
730	0.185538	925.051				730	0.187155	954.394				730	0.145529	703.871
731	0.186739	928.398				731	0.187155	955.772				731	0.145529	704.757
732	0.18754	927.624				732	0.187155	952.677				732	0.145529	703.947
733	0.18863	963.233				733	0.187155	949.545				733	0.145609	702.48
734	0.188952	947.075				734	0.187155	942.863				734	0.145681	698.276
735	0.188952	965.836				735	0.187155	933.497				735	0.146223	723.396
736	0.188952	941.148				736	0.187155	924.333				736	0.146813	714.72
737	0.188952	952.289				737	0.187155	951.451				737	0.147507	730.303
738	0.18891	954.581				738	0.187155	932.159				738	0.148192	718.881
739	0.188952	926.774				739	0.187155	947.551				739	0.149901	735.875
740	0.188952	930.728				740	0.187155	955.333				740	0.151408	723.846
741	0.188952	929.07				741	0.187155	955.323				741	0.153467	739.75
742	0.188951	925.933				742	0.187155	951.152				742	0.154832	748.086
743	0.188952	959.48				743	0.187155	920.501				743	0.156301	757.288
744	0.188954	941.968				744	0.187152	919.887				744	0.158143	760.836
745	0.188952	960.85				745	0.187155	916.035				745	0.159467	797.306
746	0.188952	938.758				746	0.187155	950.537				746	0.15992	787.096
747	0.188952	948.968				747	0.187155	933.015				747	0.160156	803.106
748	0.188952	952.152				748	0.187155	952.686				748	0.160156	786.027
749	0.188952	926.585				749	0.187155	929.73				749	0.160156	794.972
750	0.188952	929.259				750	0.18713	940.347				750	0.160156	798.123
751	0.188952	928.741				751	0.187155	942.996				751	0.160156	797.802
752	0.188947	965.614				752	0.187155	916.247				752	0.160156	794.885
753	0.188952	949.52				753	0.187155	920.065				753	0.160156	789.313
754	0.188952	934.19				754	0.187155	918.861				754	0.160156	783.404
755	0.188952	955.483				755	0.187155	915.872				755	0.160156	777.162
756	0.188952	965.115				756	0.187155	950.462				756	0.160156	800.518
757	0.188952	964.86				757	0.187155	932.889				757	0.160156	785.569
758	0.188952	963.355				758	0.187155	951.033				758	0.160156	798.921
759	0.188954	960.105				759	0.187155	928.575				759	0.160156	806.071
760	0.188952	951.753				760	0.187155	939.511				760	0.160156	783.722
761	0.188952	943.133				761	0.187155	943.765				761	0.160156	765.452
762	0.188952	933.527				762	0.187155	915.546				762	0.160149	772.479
763	0.188952	962.055				763	0.187155	920.426				763	0.160156	774.706
764	0.188952	941.634				764	0.187155	919.77				764	0.160156	774.283
765	0.188952	957.373				765	0.187155	957.631				765	0.160156	771.798
766	0.188952	964.364				766	0.187155	940.642				766	0.160156	799.588
767	0.188952	963.905				767	0.187155	925.325				767	0.160156	785.089
768	0.188952	960.366				768	0.187155	946.094				768	0.160156	801.965
769	0.188952	930.318				769	0.187155	955.882				769	0.160086	783.796
770	0.188952	929.388				770	0.187151	929.289				770	0.160126	793.872
771	0.188952	967.383				771	0.187155	935.416				771	0.160156	797.431
772	0.188952	949.802				772	0.187155	910.386				772	0.160156	797.378
773	0.188952	934.672				773	0.187155	915.093				773	0.160152	793.987
774	0.188938	955.419				774	0.187155	914.459				774	0.160156	789.517
775	0.188952	964.676				775	0.187155	953.848				775	0.160156	783.561
776	0.188952	938.762				776	0.187147	937.906				776	0.160156	776.574
777	0.188925	944.856				777	0.187155	923.855				777	0.160156	798.624
778	0.188952	919.989				778	0.187155	944.77				778	0.160156	785.757
779	0.188952	923.567				779	0.187155	954.88				779	0.160156	799.205
780	0.188928	924.211				780	0.187116	956.814				780	0.160156	805.387
781	0.188952	963.485				781	0.187155	954.734				781	0.160156	784.051
782	0.188952	947.211				782	0.187155	948.899				782	0.160156	765.879
783	0.188929	968.252				783	0.187155	941.68				783	0.160153	772.583
784	0.188954	945.691				784	0.187155	933.808				784	0.160156	774.541
785	0.188952	957.968				785	0.187155	924.222				785	0.160156	774.236
786	0.188952	962.238				786	0.187155	952.614				786	0.160158	771.885
787	0.188952	960.447				787	0.187155	932.134				787	0.160156	799.574
788	0.188952	955.972				788	0.187155	948.025				788	0.160156	786.194
789	0.188952	948.646				789	0.187155	954.804				789	0.160156	802.07
790	0.188952	941.035				790	0.187155	955.326				790	0.160156	784.174
791	0.188904	932.217				791	0.187155	951.81				791	0.160156	794.289
792	0.188952	960.587				792	0.187155	919.045				792	0.160156	797.362
793	0.188952	940.958				793	0.187155	919.664				793	0.160156	796.845
794	0.188952	957.15				794	0.187155	916.195				794	0.160156	793.912
795	0.188952	964.32				795	0.187155	950.318				795	0.160156	789.272
796	0.188952	964.35				796	0.187155	932.392				796	0.160156	783.75
797	0.188952	959.034				797	0.187129	951.844				797	0.160156	776.663
798	0.188952	929.866				798	0.187155	929.248				798	0.160156	800.385
799	0.188952	928.573				799	0.187131	939.652				799	0.160156	785.581
800	0.188952	925.227				800	0.187155	944.017				800	0.160156	799.102
801	0.188952	959.918				801	0.187155	917.028				801	0.160156	803.768
802	0.188952	941.781				802	0.187155	920.547				802	0.160156	783.852
803	0.188952	961.346				803	0.187155	919.684				803	0.160156	766.327
804	0.188952	938.18				804	0.187154	956.825				804	0.160156	772.831
805	0.188952	948.828				805	0.187155	940.195				805	0.160156	775.144
806	0.188952	953.344				806	0.187155	926.093				806	0.160156	774.093
807	0.188952	926.167				807	0.187155	945.701				807	0.160156	805.06
808	0.188952	928.802				808	0.187155	956.147				808	0.16013	792.379
809	0.188898	927.678				809	0.187155	929.183				809	0.160156	780.122
810	0.188952	965.278				810	0.187155	935.688				810	0.160158	797.688
811	0.188952	949.34				811	0.187155	911.246				811	0.160156	780.759
812	0.188907	933.948				812	0.187155	915.369				812	0.160132	790.904
813	0.188952	955.278				813	0.187155	915.018				813	0.160133	795.093
814	0.188906	964.709				814	0.187155	911.438				814	0.160156	795.314
815	0.188952	965.117				815	0.187155	947.898				815	0.160156	792.655
816	0.188952	965.972				816	0.187155	931.273				816	0.160156	788.539
817	0.188952	959.122				817	0.187155	950.353				817	0.160156	782.549
818	0.188952	952.516				818	0.187155	927.711				818	0.160156	776.311
819	0.188952	942.357				819	0.187155	938.689				819	0.160156	800.497
820	0.188952	933.301				820	0.187155	942.665				820	0.160156	785.407
821	0.188952	962.496				821	0.187155	916.029				821	0.160156	798.956
822	0.188952	941.679				822	0.187155	919.523				822	0.160156	804.479
823	0.188952	957.631				823	0.187155	919.514				823	0.160156	783.673
824	0.188952	964.553				824	0.187155	957.473				824	0.160156	765.84
825	0.188952	964.18				825	0.187155	940.14				825	0.160156	773.278
826	0.188952	960.609				826	0.187155	925.101				826	0.160156	774.986
827	0.188952	930.531				827	0.187155	945.672				827	0.160155	773.357
828	0.188952	929.121				828	0.187155	955.89				828	0.160156	772.054
829	0.188952	967.601				829	0.187155	957.678				829	0.160156	799.488
830	0.188952	949.55				830	0.187155	955.284				830	0.160156	786.341
831	0.188952	934.664				831	0.187155	950.079				831	0.160156	801.851
832	0.188952	955.521				832	0.187155	941.832				832	0.160155	783.993
833	0.188951	964.818				833	0.187155	932.636				833	0.160156	793.944
834	0.188878	938.664				834	0.187155	924.019				834	0.160156	797.334
835	0.188921	944.733				835	0.187155	952.037				835	0.160128	796.662
836	0.188952	918.366				836	0.187155	932.796				836	0.160156	794.334
837	0.188952	924.097				837	0.187155	948.408				837	0.160156	789.031
838	0.188952	924.436				838	0.187122	954.806				838	0.160156	782.567
839	0.188952	963.2				839	0.187155	954.414				839	0.160156	777.199
840	0.188961	947.125				840	0.187155	951.303				840	0.160156	800.519
841	0.188952	932.16				841	0.187155	921.341				841	0.160156	784.734
842	0.188952	953.734				842	0.187155	919.754				842	0.160156	798.817
843	0.188952	962.821				843	0.187155	916.786				843	0.160156	805.004
844	0.188929	967.28				844	0.187155	950.556				844	0.160156	784.109
845	0.188898	963.888				845	0.187155	932.961				845	0.160155	765.579
846	0.188898	959.267				846	0.187155	951.7				846	0.160156	772.712
847	0.188952	951.227				847	0.187155	929.297				847	0.160156	774.623
848	0.188952	942.622				848	0.187155	939.692				848	0.160147	774.368
849	0.188952	933.18				849	0.187155	943.497				849	0.160155	771.953
850	0.188952	962.053				850	0.187155	916.726				850	0.160156	799.858
851	0.188952	940.808				851	0.187155	919.798				851	0.160156	785.86
852	0.188952	958.294				852	0.187155	919.732				852	0.160158	801.93
853	0.188952	963.838				853	0.187151	957.664				853	0.160156	784.161
854	0.188939	963.135				854	0.187155	940.333				854	0.160156	792.783
855	0.188952	960.538				855	0.187155	925.293				855	0.160124	797.851
856	0.188952	929.791				856	0.187155	945.631				856	0.160125	796.987
857	0.188952	928.938				857	0.187155	955.32				857	0.160156	793.288
858	0.188952	925.793				858	0.187155	957.679				858	0.160156	789.353
859	0.188952	959.47				859	0.187155	955.657				859	0.160156	783.747
860	0.188952	942.803				860	0.187155	949.339				860	0.160156	776.972
861	0.188952	961.475				861	0.187164	942.862				861	0.160156	800.341
862	0.188915	969.671				862	0.187216	933.734				862	0.160155	785.442
863	0.188952	942.094				863	0.187505	925.276				863	0.160156	799.039
864	0.188952	947.359				864	0.187924	955.087				864	0.160132	804.384
865	0.188952	921.456				865	0.188441	937.933				865	0.160156	783.46
866	0.188924	924.624				866	0.188839	956.029				866	0.160156	766.38
867	0.188877	925.201				867	0.189123	965.998				867	0.160157	772.347
868	0.188892	964.813				868	0.189296	966.116				868	0.160156	775.005
869	0.188952	947.969				869	0.189961	966.158				869	0.160156	774.313
870	0.188952	932.329				870	0.190351	936.897				870	0.160156	804.166
871	0.188952	954.576				871	0.191149	938.756				871	0.160156	792.183
872	0.188952	963.541				872	0.191723	939.546				872	0.160156	781.199
873	0.18896	966.609				873	0.192287	976.107				873	0.160156	797.833
874	0.189062	964.739				874	0.192861	960.644				874	0.160156	781.004
875	0.189055	959.134				875	0.193219	981.71				875	0.160156	791.209
876	0.189389	951.318				876	0.193466	961.403				876	0.160156	795.616
877	0.189716	945.769				877	0.193466	972.521				877	0.160156	795.471
878	0.190043	938.745				878	0.193431	975.672				878	0.160156	793.039
879	0.190645	969.233				879	0.19343	948.427				879	0.160156	788.767
880	0.19145	955.104				880	0.19348	951.908				880	0.160156	782.88
881	0.192102	973.462				881	0.193433	949.979				881	0.160156	776.272
882	0.192643	982.192				882	0.193466	990.282				882	0.160156	800.007
883	0.19354	986.307				883	0.193466	971.689				883	0.160156	785.406
884	0.194694	989.613				884	0.193466	993.286				884	0.160156	799.089
885	0.195491	962.128				885	0.193466	969.385				885	0.160156	805.109
886	0.195997	962.704				886	0.193466	982.382				886	0.160124	783.485
887	0.196273	1005.3				887	0.193473	985.202				887	0.160156	765.506
888	0.196258	987.323				888	0.19349	984.855				888	0.160129	772.002
889	0.196528	1010.2				889	0.193489	978.697				889	0.160156	774.79
890	0.196708	986.056				890	0.193528	971.676				890	0.160156	774.556
891	0.196708	997.285				891	0.193654	964.999				891	0.160156	804.645
892	0.196708	1002.46				892	0.193654	955.577				892	0.160156	792.612
893	0.196708	1000.94				893	0.193697	983.473				893	0.160156	780.643
894	0.196708	995.922				894	0.193865	965.064				894	0.160156	797.939
895	0.196708	988.14				895	0.19393	983.11				895	0.160156	780.76
896	0.196708	979.004				896	0.194075	988.956				896	0.160156	791.069
897	0.196708	970.73				897	0.194113	991.087				897	0.160156	794.746
898	0.196708	999.848				898	0.19431	988.585				898	0.160156	795.355
899	0.196708	979.187				899	0.194556	957.693				899	0.160147	793.267
900	0.196708	995.961				900	0.194825	956.973				900	0.160156	788.427
901	0.196708	1003.32				901	0.195023	998.267				901	0.160156	783.071
902	0.196708	1003.49				902	0.195182	981.296				902	0.160156	776.751
903	0.196708	1000.12				903	0.195204	1001.5				903	0.160055	800.308
904	0.196708	967.856				904	0.195161	978.662				904	0.160156	785.039
905	0.196708	1014.18				905	0.195137	990.331				905	0.160156	798.525
906	0.196708	996.919				906	0.195275	995.358				906	0.160156	805.368
907	0.196708	981.478				907	0.195363	993.786				907	0.160156	783.49
908	0.196708	1004.73				908	0.195592	989.522				908	0.160156	766.308
909	0.196708	980.814				909	0.195788	983.367				909	0.160156	771.632
910	0.196708	994.959				910	0.196013	975.929				910	0.160156	775.039
911	0.196708	999.611				911	0.196143	1008.34				911	0.160114	774.26
912	0.196708	998.451				912	0.196288	988.225				912	0.160156	805.328
913	0.196708	992.992				913	0.196164	1006.5				913	0.160156	792.134
914	0.196708	987.236				914	0.196279	980.588				914	0.160156	780.731
915	0.196708	978.639				915	0.196336	991.115				915	0.160155	797.25
916	0.196708	969.95				916	0.196336	994.501				916	0.160121	780.866
917	0.196708	999.545				917	0.196336	992.326				917	0.160156	791.198
918	0.196708	979.187				918	0.196336	1009.69				918	0.160156	795.356
919	0.196708	996.364				919	0.196336	996.911				919	0.160156	794.313
920	0.196709	1002.48				920	0.196336	982.725				920	0.160156	793.246
921	0.196708	1002.7				921	0.196336	1009.81				921	0.160156	788.409
922	0.196683	999.961				922	0.196336	986.087				922	0.160156	782.243
923	0.196708	968.254				923	0.196289	1001.12				923	0.160156	776.677
924	0.196708	1012.11				924	0.196336	1005.81				924	0.160156	800.186
925	0.196708	996.49				925	0.196336	1006.31				925	0.160156	785.094
926	0.196708	980.315				926	0.196286	1000.98				926	0.16013	798.35
927	0.196708	1004.31				927	0.196336	968.624				927	0.160156	804.212
928	0.196708	981.056				928	0.196336	967.536				928	0.160156	783.509
929	0.196708	993.781				929	0.196331	1007.13				929	0.160156	766.653
930	0.196708	999.837				930	0.196336	988.302				930	0.160156	772.609
931	0.196708	998.856				931	0.196336	1009.54				931	0.160108	775.168
932	0.196708	994.513				932	0.196336	984.903				932	0.160158	773.657
933	0.196708	986.861				933	0.196336	995.959				933	0.160156	771.59
934	0.196706	978.651				934	0.196336	1000.83				934	0.160156	798.706
935	0.196708	1009.46				935	0.196336	999.227				935	0.160156	786.506
936	0.196708	989.583				936	0.196336	993.958				936	0.160156	802.364
937	0.196708	1008.49				937	0.196336	987.413				937	0.160156	783.718
938	0.196708	983.006				938	0.196336	977.158				938	0.160156	794.196
939	0.196708	992.738				939	0.196336	1009.62				939	0.160156	797.402
940	0.196708	994.726				940	0.196336	989.011				940	0.160156	797.157
941	0.196708	993.222				941	0.196335	1006.72				941	0.160156	793.966
942	0.196708	962.847				942	0.196336	980.417				942	0.160156	789.638
943	0.196708	1009.63				943	0.196335	991.195				943	0.160156	783.615
944	0.196709	993.659				944	0.196336	993.631				944	0.160156	776.751
945	0.196708	978.945				945	0.196336	992.003				945	0.160156	800.857
946	0.196708	1002.21				946	0.196336	962.117				946	0.160156	784.499
947	0.196708	979.73				947	0.196336	1007.93				947	0.160157	799.282
948	0.196708	993.12				948	0.196336	992.133				948	0.160156	780.602
949	0.196708	998.929				949	0.196336	976.671				949	0.160156	789.019
950	0.196708	998.524				950	0.196336	999.968				950	0.160156	769.712
951	0.196708	993.262				951	0.196336	978.717				951	0.160156	776.341
952	0.196708	986.036				952	0.196336	990.922				952	0.160156	776.826
953	0.196708	977.477				953	0.196336	997.28				953	0.160156	776.385
954	0.196708	1010.35				954	0.196336	996.988				954	0.160156	773.666
955	0.196708	989.216				955	0.196336	992.22				955	0.160156	801.186
956	0.196708	1007.79				956	0.196336	984.714				956	0.160156	787.697
957	0.196697	981.371				957	0.196336	976.676				957	0.160155	803.425
958	0.196708	992.238				958	0.196336	1009.5				958	0.160156	784.301
959	0.196672	995.714				959	0.196336	988.266				959	0.160136	793.258
960	0.196701	993.06				960	0.196336	1005.35				960	0.160156	798.045
961	0.196676	962.928				961	0.196336	979.918				961	0.160156	797.476
962	0.196709	1010.32				962	0.196336	990.063				962	0.160156	794.063
963	0.196708	992.45				963	0.196336	993.405				963	0.160156	789.183
964	0.196708	978.852				964	0.196336	991.473				964	0.160156	783.76
965	0.196708	1002.76				965	0.196299	961.107				965	0.160156	776.936
966	0.196681	1014.63				966	0.196336	1008.11				966	0.160156	800.389
967	0.196708	985.62				967	0.196336	991.437				967	0.160156	784.865
968	0.196643	992.132				968	0.196336	976.648				968	0.160156	799.461
969	0.196708	993.757				969	0.196336	1000.75				969	0.160156	781.166
970	0.196708	989.806				970	0.196336	977.625				970	0.160156	788.652
971	0.196708	984.033				971	0.196336	991.055				971	0.160156	770.204
972	0.19671	976.369				972	0.196336	997.093				972	0.160156	776.027
973	0.196708	1009.19				973	0.196336	995.23				973	0.160156	778.099
974	0.196708	988.434				974	0.196336	990.602				974	0.160124	776.784
975	0.196659	1006.84				975	0.196336	985.394				975	0.160156	773.727
976	0.196708	980.872				976	0.196336	977.282				976	0.160156	801.16
977	0.196708	992.411				977	0.196336	1009.39				977	0.160152	787.288
978	0.196661	995.126				978	0.196336	987.654				978	0.160156	802.328
979	0.196708	966.347				979	0.196336	1005.71				979	0.160128	784.645
980	0.196708	969.341				980	0.196336	979.611				980	0.160156	794.76
981	0.196708	967.043				981	0.196336	990.441				981	0.160094	797.102
982	0.196711	1008.55				982	0.196336	993.809				982	0.16018	796.682
983	0.196708	989.647				983	0.196341	992.313				983	0.160156	793.967
984	0.196708	1011.07				984	0.196336	960.42				984	0.160156	789.34
985	0.196708	986.313				985	0.196295	1006.4				985	0.160101	783.027
986	0.196708	997.743				986	0.196336	992.491				986	0.160156	776.386
987	0.196708	1003				987	0.196336	977.015				987	0.160156	800.233
988	0.196708	1000.68				988	0.196336	999.896				988	0.160156	784.919
989	0.196708	995.29				989	0.196336	978.379				989	0.160156	799.735
990	0.196711	987.364				990	0.196336	992.702				990	0.160156	780.11
991	0.196709	979.614				991	0.196336	996.352				991	0.160156	789.54
992	0.196707	970.632				992	0.196336	996.771				992	0.160156	769.768
993	0.196708	1000.74				993	0.196336	991.93				993	0.160156	776.588
994	0.196708	979.908				994	0.196336	985.853				994	0.160156	777.453
995	0.196708	997.251				995	0.196336	976.423				995	0.160156	776.795
996	0.196708	1004.05				996	0.196336	967.69				996	0.160156	773.509
997	0.196708	1004.03				997	0.196336	997.959				997	0.160122	800.703
998	0.196642	1000.7				998	0.196336	977.749				998	0.160156	786.446
999	0.196708	968.108				999	0.196336	994.805				999	0.160156	802.929
1000	0.196708	967.028				1000	0.196337	1001.67				1000	0.160156	784.752
1001	0.196708	1007.21				1001	0.196336	1002.31				1001	0.160156	794.815
1002	0.196708	988.555				1002	0.196336	996.62				1002	0.160156	797.111
1003	0.196708	1011.18				1003	0.196336	966.248				1003	0.160156	797.606
1004	0.196708	985.883				1004	0.196336	1011.74				1004	0.160156	794.279
1005	0.196708	998.737				1005	0.196336	994.293				1005	0.160156	789.523
1006	0.196708	1001.7				1006	0.196311	978.614				1006	0.160146	782.789
1007	0.196708	1000.85				1007	0.196336	1002.73				1007	0.160156	776.753
1008	0.196708	995.566				1008	0.196336	979.653				1008	0.160156	800.893
1009	0.196708	988.688				1009	0.196336	991.318				1009	0.160156	785.655
1010	0.196708	979.011				1010	0.196326	997.633				1010	0.160156	798.604
1011	0.196708	1011.69				1011	0.196336	996.302				1011	0.160156	780.88
1012	0.196618	990.302				1012	0.196336	992.442				1012	0.160156	788.906
1013	0.196708	1008.52				1013	0.196336	985.518				1013	0.160156	770.794
1014	0.196708	982.988				1014	0.196334	977.168				1014	0.160156	775.623
1015	0.19667	992.982				1015	0.196292	1009.27				1015	0.160156	777.661
1016	0.196708	995.587				1016	0.196336	988.418				1016	0.160156	776.524
1017	0.196672	993.441				1017	0.196336	1005.64				1017	0.160156	773.53
1018	0.196708	1012.36				1018	0.196336	980.953				1018	0.160115	800.215
1019	0.196708	998.61				1019	0.196336	991.068				1019	0.160156	787.042
1020	0.196708	985.184				1020	0.196336	993.513				1020	0.160156	802.998
1021	0.196708	1010.8				1021	0.196336	991.614				1021	0.160156	784.278
1022	0.196708	988.357				1022	0.196336	961.349				1022	0.160156	794.263
1023	0.196708	1003.69				1023	0.196336	1007.49				1023	0.160156	797.953
1024	0.196707	1008.6				1024	0.196336	991.34				1024	0.160156	797.629
1025	0.196707	1007.75				1025	0.196336	976.827				1025	0.160156	794.031
1026	0.196708	1002.72				1026	0.196336	1000.63				1026	0.160157	789.755
1027	0.196707	970.623				1027	0.196335	977.8				1027	0.160156	783.871
1028	0.196708	968.28				1028	0.196335	991.538				1028	0.160156	776.961
1029	0.196708	1007.62				1029	0.196336	995.288				1029	0.160156	800.594
1030	0.196708	989.437				1030	0.196336	996.73				1030	0.160156	785.302
1031	0.196708	974.374				1031	0.196336	991.74				1031	0.160156	799.181
1032	0.196708	995.616				1032	0.196336	985.825				1032	0.160156	780.221
1033	0.196708	1005.62				1033	0.196293	976.669				1033	0.160156	789.437
1034	0.196708	1008.19				1034	0.196252	1007.2				1034	0.160156	770.733
1035	0.196708	1003.91				1035	0.196337	988.696				1035	0.160156	776.002
1036	0.196708	998.602				1036	0.196312	1006.33				1036	0.160156	777.408
1037	0.196708	990.984				1037	0.19628	979.304				1037	0.160156	776.48
1038	0.196708	981.372				1038	0.196336	990.502				1038	0.160156	773.494
1039	0.196708	971.856				1039	0.196336	994.042				1039	0.160156	800.686
1040	0.196626	1001.26				1040	0.196336	990.67				1040	0.160156	786.734
1041	0.196708	980.171				1041	0.196336	962.043				1041	0.160156	803.492
1042	0.196708	997.292				1042	0.196312	1007.8				1042	0.16013	784.007
1043	0.196708	1003.51				1043	0.196336	991.51				1043	0.160112	794.424
1044	0.196708	1004.88				1044	0.196336	976.955				1044	0.160153	798.276
1045	0.196708	1000.51				1045	0.196336	1001.04				1045	0.160156	796.8
1046	0.196708	967.424				1046	0.196336	977.635				1046	0.160156	793.818
1047	0.196708	967.291				1047	0.196336	991.469				1047	0.16016	789.731
1048	0.196708	1006.9				1048	0.196335	996.751				1048	0.160156	783.666
1049	0.196708	988.994				1049	0.196336	995.279				1049	0.160156	777.337
1050	0.196708	1010.52				1050	0.196336	991.288				1050	0.160156	800.811
1051	0.196708	986.508				1051	0.196336	985.371				1051	0.160156	785.422
1052	0.196708	998.562				1052	0.19618	976.239				1052	0.160156	798.423
1053	0.196708	1002.73				1053	0.196335	1007.33				1053	0.160156	780.507
1054	0.196708	1000.1				1054	0.196336	987.595				1054	0.160156	789.471
1055	0.196708	995.606				1055	0.196336	1005.62				1055	0.160156	770.638
1056	0.196717	988.72				1056	0.196336	979.374				1056	0.160156	776.404
1057	0.196708	979.462				1057	0.196336	990.482				1057	0.160156	777.359
1058	0.196708	1012.39				1058	0.196336	994.172				1058	0.160156	776.846
1059	0.196708	990.89				1059	0.196336	992.186				1059	0.160156	773.172
1060	0.196708	1008.44				1060	0.196336	1010.74				1060	0.160156	801.166
1061	0.196708	982.878				1061	0.196336	996.769				1061	0.160156	786.686
1062	0.196708	991.888				1062	0.196336	983.38				1062	0.160156	802.708
1063	0.196708	995.563				1063	0.196289	1008.65				1063	0.160156	784.712
1064	0.196708	993.331				1064	0.196336	986.458				1064	0.16013	794.613
1065	0.196708	963.379				1065	0.196336	1001.73				1065	0.160156	797.819
1066	0.196708	1008.96				1066	0.196336	1005.27				1066	0.160156	797.709
1067	0.196708	993.795				1067	0.196337	1005.77				1067	0.160156	793.897
1068	0.196708	978.87				1068	0.196336	1000.3				1068	0.160156	789.331
1069	0.196708	1002.42				1069	0.196336	968.543				1069	0.160156	783.166
1070	0.196708	979.423				1070	0.196336	967.198				1070	0.160131	777.21
1071	0.196704	993.495				1071	0.196336	1006.11				1071	0.160156	799.71
1072	0.196708	997.26				1072	0.196336	987.851				1072	0.160156	785.489
1073	0.196708	998.242				1073	0.196336	1008.18				1073	0.160156	799.675
1074	0.196708	992.964				1074	0.196336	984.822				1074	0.160156	781.172
1075	0.196708	987.242				1075	0.196336	997.001				1075	0.160156	789.214
1076	0.196708	978.225				1076	0.196306	1001.04				1076	0.160156	770.697
1077	0.196708	1011.47				1077	0.196305	999.102				1077	0.160156	776.269
1078	0.196659	988.51				1078	0.196336	993.897				1078	0.160156	777.539
1079	0.196708	1008.15				1079	0.196336	987.514				1079	0.160156	776.621
1080	0.196708	981.337				1080	0.196336	977.953				1080	0.160136	773.213
1081	0.196708	992.602				1081	0.196336	969.004				1081	0.160156	801.199
1082	0.196708	995.953				1082	0.196336	998.956				1082	0.160156	787.376
1083	0.196708	993.739				1083	0.196336	977.501				1083	0.160156	803.007
1084	0.196722	1012.01				1084	0.196336	994.431				1084	0.160156	784.434
1085	0.196906	999.052				1085	0.196336	1001.64				1085	0.160156	794.384
1086	0.197752	988.753				1086	0.196336	1001.79				1086	0.160156	797.889
1087	0.198972	1023.99				1087	0.196336	998.464				1087	0.160156	796.628
1088	0.200243	1004.64				1088	0.196336	966.411				1088	0.160156	794.157
1089	0.201473	1027.28				1089	0.196336	965.451				1089	0.160156	789.694
1090	0.203586	1041.26				1090	0.196336	1005.24				1090	0.160156	782.559
1091	0.207424	1064.87				1091	0.196336	986.934				1091	0.160156	777.194
1092	0.210638	1070.05				1092	0.196299	1009.27				1092	0.160156	800.174
1093	0.210993	1094.18				1093	0.196336	984.25				1093	0.160156	786.247
1094	0.213124	1086				1094	0.196336	996.877				1094	0.160156	799.269
1095	0.214624	1079.86				1095	0.196336	999.871				1095	0.160156	781.117
1096	0.215218	1112.21				1096	0.196336	999.009				1096	0.160156	789.234
1097	0.215536	1087.11				1097	0.196339	994.245				1097	0.160156	770.23
1098	0.215536	1102.48				1098	0.196303	986.054				1098	0.160156	776.402
1099	0.215536	1108.02				1099	0.196336	977.67				1099	0.160156	777.034
1100	0.215536	1106.85				1100	0.196336	968.311				1100	0.160133	776.653
1101	0.215536	1101.03				1101	0.196309	998.334				1101	0.160156	773.756
1102	0.215536	1119.61				1102	0.196336	976.707				1102	0.160156	800.494
1103	0.215536	1100.84				1103	0.196346	993.992				1103	0.160156	787.524
1104	0.21547	1084.65				1104	0.196336	1001.13				1104	0.160156	803.158
1105	0.215536	1112.36				1105	0.196336	1002.09				1105	0.160156	785.307
1106	0.215475	1086.95				1106	0.196336	998.534				1106	0.160156	794.564
1107	0.215536	1102.53				1107	0.196336	966.242				1107	0.160156	797.898
1108	0.215536	1107.87				1108	0.196336	965.657				1108	0.160156	797.159
1109	0.215536	1105.38				1109	0.196336	1005.95				1109	0.160156	794.48
1110	0.215536	1099.64				1110	0.196336	987.122				1110	0.160151	789.818
1111	0.215536	1120.4				1111	0.196336	1008.49				1111	0.160156	782.631
1112	0.215536	1102.03				1112	0.196336	984.104				1112	0.160156	776.896
1113	0.215536	1085.16				1113	0.196336	996.204				1113	0.160156	800.745
1114	0.215536	1113.46				1114	0.196336	1000.76				1114	0.160156	784.862
1115	0.215536	1086.3				1115	0.196336	998.811				1115	0.160156	799.668
1116	0.215536	1101.61				1116	0.196336	993.627				1116	0.160156	780.887
1117	0.215536	1107.81				1117	0.196336	987.301				1117	0.160156	789.482
1118	0.215488	1105.74				1118	0.196336	977.657				1118	0.160156	770.336
1119	0.215536	1101.09				1119	0.196336	1008.55				1119	0.160156	775.48
1120	0.215536	1119.72				1120	0.196336	988.243				1120	0.160156	777.94
1121	0.215534	1101.36				1121	0.196336	1007.38				1121	0.160153	776.648
1122	0.215536	1084.97				1122	0.196336	981.286				1122	0.160156	772.28
1123	0.215536	1113.53				1123	0.196336	991.335				1123	0.160157	801.508
1124	0.215536	1125.85				1124	0.196335	994.47				1124	0.160156	786.834
1125	0.215522	1092.02				1125	0.196336	992.608				1125	0.160156	802.559
1126	0.215536	1099.7				1126	0.196336	1011.12				1126	0.160141	784.374
1127	0.215536	1099.98				1127	0.19633	996.125				1127	0.160156	794.695
1128	0.215536	1096.44				1128	0.196336	983.153				1128	0.160156	797.328
1129	0.215536	1116.51				1129	0.196336	1009.84				1129	0.160156	796.797
1130	0.215536	1099.02				1130	0.196336	985.612				1130	0.160156	794.383
1131	0.215536	1081.86				1131	0.196336	1001.63				1131	0.160156	789.002
1132	0.215536	1111.51				1132	0.196336	1006.14				1132	0.160156	783.582
1133	0.215536	1086.15				1133	0.196311	1005.19				1133	0.160156	777.447
1134	0.215536	1099.13				1134	0.196336	1000.75				1134	0.160156	800.498
1135	0.215536	1107.17				1135	0.196336	968.651				1135	0.160156	784.826
1136	0.215536	1106.21				1136	0.196336	967.05				1136	0.160156	799.377
1137	0.215536	1100.59				1137	0.196336	1006.99				1137	0.160156	781.51
1138	0.215536	1119.13				1138	0.196336	988.337				1138	0.160156	789.233
1139	0.215543	1100.97				1139	0.196336	970.884				1139	0.160156	770.322
1140	0.215536	1084.5				1140	0.196336	993.279				1140	0.160156	776.14
1141	0.215536	1112.48				1141	0.196336	1002.86				1141	0.160156	777.589
1142	0.215539	1086.23				1142	0.196336	1005.72				1142	0.160156	775.334
1143	0.215536	1101.86				1143	0.196365	1002.59				1143	0.160156	773.703
1144	0.215536	1106.7				1144	0.196336	996.724				1144	0.160156	801.225
1145	0.215536	1105.95				1145	0.196333	989.129				1145	0.160154	787.287
1146	0.215536	1101.27				1146	0.196336	980.241				1146	0.160156	802.613
1147	0.215536	1119.66				1147	0.196336	1011.03				1147	0.160156	784.97
1148	0.215536	1101.41				1148	0.196328	989.876				1148	0.160154	793.84
1149	0.215499	1085.01				1149	0.196336	1007.24				1149	0.160131	797.644
1150	0.215536	1112.64				1150	0.196336	980.312				1150	0.160156	796.935
1151	0.215536	1086.28				1151	0.196336	992.257				1151	0.160156	793.79
1152	0.215596	1102.25				1152	0.196336	995.052				1152	0.160156	789.345
1153	0.215658	1107.76				1153	0.196348	992.108				1153	0.160156	783.352
1154	0.215762	1106.21				1154	0.19683	961.741				1154	0.160156	777.426
1155	0.21708	1108.09				1155	0.198359	1017.98				1155	0.160156	800.692
1156	0.219116	1133.85				1156	0.201774	1021.94				1156	0.160134	785.49
1157	0.221151	1129.48				1157	0.204978	1023.17				1157	0.160156	798.803
1158	0.223588	1125.09				1158	0.207876	1060.73				1158	0.160158	781.081
1159	0.225473	1164.4				1159	0.213729	1109.04				1159	0.160185	788.701
1160	0.226895	1186.65				1160	0.216714	1121.45				1160	0.160216	769.686
1161	0.228098	1193.71				1161	0.219692	1140.08				1161	0.160157	775.822
1162	0.22947	1199.55				1162	0.222053	1140.75				1162	0.160156	777.951
1163	0.230077	1192.32				1163	0.22674	1138.52				1163	0.160156	776.8
1164	0.230765	1185.72				1164	0.232467	1214.88				1164	0.160156	773.253
1165	0.230931	1175.53				1165	0.237814	1226.56				1165	0.160156	800.235
1166	0.230931	1214.22				1166	0.246507	1294.29				1166	0.160156	787.579
1167	0.230931	1185.3				1167	0.252816	1339.23				1167	0.160156	803.319
1168	0.230931	1204.24				1168	0.259705	1374.24				1168	0.160156	785.36
1169	0.230871	1212.11				1169	0.267694	1407.4				1169	0.160155	794.188
1170	0.230931	1210.42				1170	0.272625	1462.64				1170	0.160156	797.809
1171	0.230931	1203.62				1171	0.281478	1510.2				1171	0.160156	797.336
1172	0.230931	1193.88				1172	0.281478	1481.78				1172	0.160158	794.509
1173	0.230931	1209.39				1173	0.281478	1511.14				1173	0.160156	789.963
1174	0.230931	1187.45				1174	0.281478	1518.59				1174	0.160156	783.156
1175	0.230931	1169.45				1175	0.281478	1517.02				1175	0.160156	777.116
1176	0.230931	1198.31				1176	0.281475	1504.9				1176	0.160158	799.88
1177	0.230931	1210.68				1177	0.281478	1529.86				1177	0.160156	785.869
1178	0.230931	1212.26				1178	0.281478	1498.86				1178	0.160156	798.901
1179	0.230931	1207.68				1179	0.281478	1471.47				1179	0.160156	781.186
1180	0.230931	1198.68				1180	0.281478	1510.73				1180	0.160156	789.084
1181	0.230931	1187.67				1181	0.281478	1525.92				1181	0.160157	770.564
1182	0.230931	1173.56				1182	0.281478	1524.92				1182	0.160156	776.18
1183	0.230931	1213.61				1183	0.281478	1515.63				1183	0.160156	778.097
1184	0.230931	1185.37				1184	0.281478	1499.29				1184	0.160156	776.193
1185	0.230931	1204.47				1185	0.281478	1521.71				1185	0.160156	773.529
1186	0.230931	1212.15				1186	0.281478	1527				1186	0.160156	801.091
1187	0.230931	1210.81				1187	0.281478	1487.41				1187	0.160157	787.434
1188	0.230931	1202.79				1188	0.281478	1514.78				1188	0.160133	802.726
1189	0.230874	1193.1				1189	0.281478	1522.92				1189	0.160156	784.275
1190	0.230929	1209.02				1190	0.281478	1515.29				1190	0.160156	793.89
1191	0.230931	1188.68				1191	0.281469	1506.12				1191	0.160156	797.534
1192	0.230813	1169.03				1192	0.281478	1532.22				1192	0.160156	797.771
1193	0.230931	1198.25				1193	0.281478	1535.42				1193	0.160156	794.041
1194	0.230931	1210.3				1194	0.281478	1529.54				1194	0.160156	788.732
1195	0.230931	1211.93				1195	0.281478	1485.59				1195	0.160156	784.012
1196	0.230931	1207.4				1196	0.281478	1505.95				1196	0.160156	776.569
1197	0.230931	1198.85				1197	0.281478	1511.92				1197	0.160156	800.165
1198	0.230914	1187.3				1198	0.281478	1506.17				1198	0.160156	785.601
1199	0.230931	1174.57				1199	0.281478	1492.59				1199	0.160156	799.394
1200	0.230931	1213.72				1200	0.281478	1514.28				1200	0.160156	805.412
1201	0.230931	1185.53				1201	0.281478	1523.19				1201	0.160156	783.436
1202	0.230931	1204.83				1202	0.281478	1484.85				1202	0.160156	766.716
1203	0.230931	1212.67				1203	0.281478	1513.9				1203	0.160156	772.723
1204	0.230929	1210.72				1204	0.281478	1521.02				1204	0.160156	774.507
1205	0.230931	1204.03				1205	0.281478	1516.76				1205	0.160156	774.938
1206	0.230851	1193.48				1206	0.281478	1506.01				1206	0.160156	805.689
1207	0.230931	1208.47				1207	0.281478	1530.22				1207	0.160156	792.375
1208	0.230932	1187.97				1208	0.281478	1499.41				1208	0.160156	780.665
1209	0.230931	1167.76				1209	0.281478	1471.75				1209	0.16012	797.023
1210	0.230931	1196.66				1210	0.281469	1510.08				1210	0.160156	780.678
1211	0.230931	1209.23				1211	0.281478	1524.97				1211	0.160156	791.678
1212	0.230931	1212.42				1212	0.281478	1525.13				1212	0.160156	794.155
1213	0.230931	1207.43				1213	0.281478	1516.16				1213	0.160156	795.848
1214	0.230931	1199				1214	0.281482	1501.5				1214	0.160156	792.782
1215	0.230931	1187.57				1215	0.281478	1522.12				1215	0.160156	788.736
1216	0.230931	1174.24				1216	0.281478	1524.61				1216	0.160156	782.899
1217	0.230931	1214.37				1217	0.281478	1486.54				1217	0.160156	775.772
1218	0.230931	1182.74				1218	0.281478	1514.24				1218	0.160156	799.291
1219	0.230931	1203.91				1219	0.281478	1521.84				1219	0.160156	784.497
1220	0.230931	1213.38				1220	0.281478	1518.77				1220	0.160156	799.032
1221	0.23088	1211.54				1221	0.281478	1507.43				1221	0.160156	780.764
1222	0.230885	1203.97				1222	0.281478	1531.79				1222	0.160156	789.279
1223	0.230932	1192.55				1223	0.281478	1499.46				1223	0.160156	770.533
1224	0.230931	1209.69				1224	0.281488	1470.79				1224	0.160156	776.329
1225	0.230931	1187.57				1225	0.281478	1510.04				1225	0.160156	777.59
1226	0.230931	1168.71				1226	0.281478	1525.94				1226	0.160156	775.326
1227	0.230931	1198.05				1227	0.281478	1525.08				1227	0.160112	773.789
1228	0.230931	1208.35				1228	0.281478	1515.52				1228	0.160113	801.31
1229	0.230931	1213.67				1229	0.281478	1501.31				1229	0.160156	787.666
1230	0.230931	1207.76				1230	0.281478	1519.33				1230	0.160156	802.315
1231	0.230856	1198.59				1231	0.281478	1525.83				1231	0.16023	784.549
1232	0.230919	1187.43				1232	0.281468	1486.95				1232	0.160292	794.467
1233	0.230931	1174.27				1233	0.281478	1514.82				1233	0.160718	799.504
1234	0.230931	1213.6				1234	0.281439	1522.06				1234	0.161047	802.077
1235	0.230931	1184.88				1235	0.281478	1517.38				1235	0.161543	799.904
1236	0.230931	1204.76				1236	0.281478	1505.96				1236	0.162305	799.632
1237	0.230931	1211.53				1237	0.281478	1531.73				1237	0.163101	797.79
1238	0.230931	1210.3				1238	0.281478	1500.41				1238	0.164313	796.611
1239	0.230874	1203.63				1239	0.281478	1472.25				1239	0.165873	827.782
1240	0.23093	1191.76				1240	0.281255	1510.57				1240	0.167186	819.135
1241	0.230931	1209.95				1241	0.281478	1526.01				1241	0.169377	841.852
1242	0.230931	1188.55				1242	0.281478	1524.7				1242	0.170297	856.583
1243	0.230886	1169.06				1243	0.281476	1514.33				1243	0.170899	860.468
1244	0.230931	1198				1244	0.281478	1500.23				1244	0.171749	862.508
1245	0.230929	1209.45				1245	0.281478	1522.99				1245	0.172028	858.966
1246	0.230931	1212.19				1246	0.281292	1526.74				1246	0.172028	853.266
1247	0.230931	1207.98				1247	0.281483	1486.13				1247	0.172028	845.665
1248	0.230931	1197.69				1248	0.281478	1513.02				1248	0.172028	871.577
1249	0.230931	1188.1				1249	0.281436	1522.25				1249	0.172028	854.901
1250	0.230931	1174.86				1250	0.281478	1517.11				1250	0.172028	869.581
1251	0.230931	1212.83				1251	0.281379	1506.19				1251	0.172028	848.99
1252	0.230844	1184.57				1252	0.281476	1530.63				1252	0.172028	857.282
1253	0.230931	1204.88				1253	0.281478	1498				1253	0.172028	860.718
1254	0.230931	1212.16				1254	0.281478	1472.64				1254	0.172028	859.726
1255	0.230931	1210.66				1255	0.281478	1510.4				1255	0.171994	855.659
1256	0.230862	1203.28				1256	0.281478	1525.01				1256	0.171994	850.217
1257	0.230931	1193.41				1257	0.281478	1525.74				1257	0.172028	842.575
1258	0.230931	1210.13				1258	0.281478	1514.84				1258	0.172028	868.912
1259	0.230931	1187.66				1259	0.281478	1501.07				1259	0.172028	853.332
1260	0.230931	1166.99				1260	0.281478	1522.74				1260	0.172028	868.232
1261	0.230931	1197.3				1261	0.281478	1526.77				1261	0.172028	848.307
1262	0.230931	1210.94				1262	0.281478	1486.61				1262	0.172028	856.225
1263	0.230931	1213.39				1263	0.281478	1514				1263	0.172028	859.562
1264	0.230931	1207.7				1264	0.281478	1522.3				1264	0.172028	858.163
1265	0.230931	1198.44				1265	0.281478	1517.55				1265	0.172028	855.513
1266	0.230931	1186.96				1266	0.281478	1505.3				1266	0.172028	849.586
1267	0.230931	1174.93				1267	0.281513	1530.89				1267	0.172023	842.9
1268	0.230931	1213.08				1268	0.281478	1536.9				1268	0.172028	870.431
1269	0.230931	1184.03				1269	0.281392	1530.01				1269	0.172028	852.113
1270	0.230931	1205.51				1270	0.281478	1485.94				1270	0.172028	867.991
1271	0.230931	1212.49				1271	0.281477	1506.9				1271	0.172028	847.528
1272	0.230931	1210.02				1272	0.281478	1510.85				1272	0.172028	856.96
1273	0.230931	1202.71				1273	0.281478	1505.13				1273	0.172028	859.686
1274	0.230931	1191.8				1274	0.281478	1491.83				1274	0.172028	858.345
1275	0.230931	1211.13				1275	0.281478	1516.88				1275	0.172028	855.704
1276	0.230929	1187.94				1276	0.281478	1523.42				1276	0.172028	850.049
1277	0.230931	1169.03				1277	0.281478	1482.41				1277	0.172028	843.17
1278	0.230931	1196.55				1278	0.281478	1510.88				1278	0.172028	869.924
1279	0.230931	1210.08				1279	0.281478	1521.27				1279	0.172028	853.408
1280	0.2309	1212.93				1280	0.281432	1517.08				1280	0.172028	868.691
1281	0.230931	1208.03				1281	0.281478	1505.59				1281	0.172028	848.076
1282	0.230931	1197.84				1282	0.281478	1530.73				1282	0.172028	856.887
1283	0.230951	1187.39				1283	0.28148	1498.93				1283	0.172028	859.392
1284	0.230867	1174.94				1284	0.281475	1471.69				1284	0.172028	858.677
1285	0.230931	1213.56				1285	0.281558	1511.31				1285	0.172028	855.289
1286	0.230931	1185.39				1286	0.282435	1528.21				1286	0.172028	849.04
1287	0.230931	1205.17				1287	0.283519	1534.52				1287	0.172028	842.72
1288	0.230931	1211.95				1288	0.28538	1536.72				1288	0.172028	868.16
1289	0.230931	1210.02				1289	0.28808	1535.31				1289	0.172001	852.813
1290	0.230931	1202.91				1290	0.292951	1577.43				1290	0.172028	868.663
1291	0.230931	1192.84				1291	0.297099	1612.04				1291	0.172028	847.517
1292	0.230931	1209.82				1292	0.301547	1597.19				1292	0.172031	857.298
1293	0.230931	1187.57				1293	0.307442	1657.89				1293	0.172028	859.64
1294	0.230931	1169.5				1294	0.310158	1679.32				1294	0.172028	858.521
1295	0.230931	1197.17				1295	0.314127	1703.28				1295	0.172028	855.481
1296	0.230931	1211.03				1296	0.317209	1752.97				1296	0.172028	849.506
1297	0.230931	1212.27				1297	0.321829	1783.44				1297	0.172028	842.58
1298	0.230931	1208.96				1298	0.327444	1813.85				1298	0.172028	869.13
1299	0.230931	1199.03				1299	0.328351	1841.04				1299	0.172028	853.476
1300	0.230931	1186.73				1300	0.32844	1838.6				1300	0.172028	867.645
1301	0.230931	1174.19				1301	0.32844	1823.28				1301	0.172028	847.329
1302	0.230895	1212.91				1302	0.32844	1800.61				1302	0.172028	856.797
1303	0.230931	1185.7				1303	0.32844	1827.17				1303	0.172028	859.571
1304	0.230927	1206.34				1304	0.32844	1826.33				1304	0.172028	858.756
1305	0.230931	1212.02				1305	0.328245	1774.44				1305	0.172028	855.014
1306	0.230931	1210.07				1306	0.32844	1804.95				1306	0.172028	849.301
1307	0.230931	1203.62				1307	0.32844	1813.4				1307	0.172028	843.519
1308	0.230931	1193.78				1308	0.32844	1806.22				1308	0.172028	868.694
1309	0.230931	1209.27				1309	0.32844	1840.97				1309	0.172028	853.619
1310	0.230931	1188.99				1310	0.32844	1801.19				1310	0.172028	868.314
1311	0.230931	1168.53				1311	0.32844	1851.65				1311	0.172028	847.888
1312	0.230931	1197.62				1312	0.32844	1829.95				1312	0.171963	856.116
1313	0.230931	1210.55				1313	0.32844	1838.11				1313	0.172024	859.751
1314	0.230931	1212.69				1314	0.32844	1827.28				1314	0.172001	858.956
1315	0.230931	1208.31				1315	0.32844	1809.85				1315	0.172028	854.712
1316	0.230931	1197.98				1316	0.32844	1838.15				1316	0.172028	849.807
1317	0.230931	1187.97				1317	0.32844	1841.16				1317	0.17202	842.118
1318	0.230931	1175.01				1318	0.32844	1829.77				1318	0.172003	870
1319	0.230931	1213.52				1319	0.32844	1847.12				1319	0.172028	853.243
1320	0.230931	1184.08				1320	0.32844	1840.37				1320	0.172028	868.505
1321	0.230931	1204.6				1321	0.328295	1825.49				1321	0.172005	847.517
1322	0.230926	1211.11				1322	0.32844	1801.26				1322	0.172028	856.877
1323	0.230931	1210.42				1323	0.32844	1828.02				1323	0.172028	859.692
1324	0.230931	1203.81				1324	0.32844	1826.32				1324	0.172035	858.173
1325	0.230931	1193.94				1325	0.32844	1776.48				1325	0.172028	854.685
1326	0.230931	1209.49				1326	0.32844	1807.37				1326	0.172028	849.676
1327	0.230931	1188.59				1327	0.32844	1814.03				1327	0.172028	843.173
1328	0.230931	1168.39				1328	0.32844	1805.06				1328	0.172028	869.846
1329	0.230935	1197.41				1329	0.32844	1842.26				1329	0.172028	853.682
1330	0.230931	1211.13				1330	0.32844	1801.82				1330	0.172028	868.776
1331	0.230931	1212.48				1331	0.32844	1851.49				1331	0.172028	847.994
1332	0.230931	1208.47				1332	0.328428	1827.87				1332	0.172025	856.059
1333	0.230931	1199.34				1333	0.32844	1837.12				1333	0.172028	859.214
1334	0.230931	1187.9				1334	0.328428	1827.61				1334	0.172028	858.944
1335	0.230901	1175.04				1335	0.32844	1810.25				1335	0.172028	855.165
1336	0.230931	1213.08				1336	0.32844	1839.44				1336	0.172028	849.879
1337	0.230934	1184.14				1337	0.32844	1839.69				1337	0.172028	843.045
1338	0.230931	1204.02				1338	0.32844	1829.1				1338	0.172028	870.025
1339	0.230931	1212.16				1339	0.32844	1846.23				1339	0.172028	853.345
1340	0.230931	1211.1				1340	0.32844	1840.26				1340	0.172028	868.841
1341	0.230931	1204				1341	0.32844	1824.04				1341	0.172031	848.066
1342	0.230935	1193.17				1342	0.32844	1802.61				1342	0.172024	856.859
1343	0.230933	1209.91				1343	0.32844	1826.67				1343	0.172028	859.852
1344	0.230931	1188.01				1344	0.32844	1827.44				1344	0.172028	858.82
1345	0.230931	1217.57				1345	0.32844	1775.28				1345	0.172028	854.584
1346	0.230931	1185.59				1346	0.32844	1806.3				1346	0.172028	849.895
1347	0.230928	1200.68				1347	0.32844	1812.86				1347	0.172028	843.155
1348	0.230931	1205.23				1348	0.32844	1806.22				1348	0.172009	869.488
1349	0.230931	1202.87				1349	0.32844	1841.86				1349	0.172028	853.539
1350	0.230931	1194.77				1350	0.32844	1846.78				1350	0.172028	868.64
1351	0.230931	1182.71				1351	0.32844	1839.18				1351	0.172028	846.956
1352	0.230898	1173.04				1352	0.32844	1820.48				1352	0.172028	856.185
1353	0.230931	1212.51				1353	0.32844	1831.06				1353	0.172028	859.83
1354	0.230931	1183.37				1354	0.32844	1824.62				1354	0.172028	858.539
1355	0.230932	1203.77				1355	0.32844	1807.56				1355	0.172029	855.572
1356	0.230931	1211.38				1356	0.32844	1835.56				1356	0.172028	849.802
1357	0.230931	1209.7				1357	0.32844	1840.07				1357	0.172028	842.806
1358	0.230928	1202.54				1358	0.32844	1828.28				1358	0.172028	869.516
1359	0.230931	1192.57				1359	0.32844	1845.18				1359	0.172028	852.716
1360	0.230931	1208.88				1360	0.328472	1841.73				1360	0.17198	868.447
1361	0.230931	1188.44				1361	0.32844	1822.48				1361	0.172028	847.008
1362	0.230931	1217.37				1362	0.32844	1802.56				1362	0.172028	856.417
1363	0.230931	1185.67				1363	0.328438	1825.42				1363	0.172028	859.802
1364	0.230931	1201.15				1364	0.32844	1827.37				1364	0.172028	858.705
1365	0.230931	1205.56				1365	0.32844	1775.3				1365	0.172028	855.245
1366	0.230929	1203.2				1366	0.32844	1807.43				1366	0.172028	849.373
1367	0.230931	1194.07				1367	0.32844	1812.72				1367	0.172028	843.632
1368	0.230931	1183.75				1368	0.32844	1806.24				1368	0.172028	870.334
1369	0.230931	1172.72				1369	0.32844	1840.52				1369	0.172028	851.908
1370	0.230931	1211.84				1370	0.32844	1849.7				1370	0.172028	868.005
1371	0.230931	1182.3				1371	0.32844	1838.12				1371	0.172028	848.388
1372	0.230934	1204.27				1372	0.32844	1818.26				1372	0.172028	857.029
1373	0.230934	1211.94				1373	0.32844	1830.06				1373	0.171987	860.293
1374	0.230934	1209.04				1374	0.32844	1824.85				1374	0.172028	858.354
1375	0.230931	1203.23				1375	0.32844	1806.01				1375	0.172028	855.364
1376	0.230931	1192.28				1376	0.32844	1836.07				1376	0.172028	849.435
1377	0.230864	1209.9				1377	0.32844	1839.07				1377	0.171993	842.382
1378	0.230931	1186.54				1378	0.32844	1826.13				1378	0.172028	869.447
1379	0.230931	1168.59				1379	0.32844	1846.53				1379	0.172028	853.211
1380	0.230931	1197.38				1380	0.328284	1841.68				1380	0.172028	868.324
1381	0.230931	1208.83				1381	0.32844	1825.45				1381	0.172028	847.792
1382	0.230931	1212.96				1382	0.328442	1802.58				1382	0.172028	856.823
1383	0.230931	1208.25				1383	0.32844	1827.1				1383	0.172028	859.893
1384	0.230931	1198.59				1384	0.32844	1828.3				1384	0.172028	858.4
1385	0.230931	1186.92				1385	0.32844	1774.4				1385	0.172028	855.668
1386	0.230931	1174.75				1386	0.32844	1808.35				1386	0.172028	849.871
1387	0.230931	1213.5				1387	0.32844	1813.38				1387	0.172028	842.381
1388	0.230936	1184.39				1388	0.32844	1805.84				1388	0.172028	869.567
1389	0.230931	1203.38				1389	0.32844	1843.51				1389	0.172028	852.858
1390	0.230931	1211.97				1390	0.328442	1848.66				1390	0.172028	868.087
1391	0.230931	1210.94				1391	0.32844	1837.66				1391	0.172028	848.038
1392	0.230931	1203.4				1392	0.32844	1819.26				1392	0.172028	856.745
1393	0.230931	1193.61				1393	0.328259	1830.36				1393	0.172028	860.036
1394	0.230928	1208.67				1394	0.32844	1822.31				1394	0.172028	858.541
1395	0.230931	1187.97				1395	0.32844	1807.21				1395	0.172028	854.673
1396	0.230931	1168.97				1396	0.32844	1836.48				1396	0.172028	849.413
1397	0.230931	1196.64				1397	0.328426	1839.07				1397	0.172028	842.862
1398	0.230931	1210.33				1398	0.32844	1828.26				1398	0.172027	868.773
1399	0.230931	1212.5				1399	0.328446	1843.81				1399	0.172028	852.803
1400	0.230931	1207.54				1400	0.328773	1843.57				1400	0.172028	868.165
1401	0.230931	1198.79				1401	0.330875	1829.16				1401	0.172028	846.873
1402	0.230931	1186.53				1402	0.331837	1818.68				1402	0.172028	856.913
1403	0.230931	1175.17				1403	0.333387	1853.37				1403	0.172028	859.967
1404	0.230931	1213.27				1404	0.334239	1861.99				1404	0.172028	859.217
1405	0.230931	1184.61				1405	0.334769	1889.38				1405	0.172028	855.053
1406	0.230931	1204.45				1406	0.336496	1826.46				1406	0.172028	849.68
1407	0.230931	1211.26				1407	0.339453	1851.65				1407	0.172028	841.505
1408	0.230931	1210.1				1408	0.34338	1932.11				1408	0.172028	870.374
1409	0.230931	1202.96				1409	0.345097	1912.11				1409	0.172028	853.25
1410	0.230931	1193.88				1410	0.349145	1936.3				1410	0.172028	868.095
1411	0.230925	1210.14				1411	0.351259	2003.65				1411	0.172028	848.111
1412	0.230931	1188.12				1412	0.353238	2022.43				1412	0.172028	856.255
1413	0.230931	1168.79				1413	0.353646	2009.89				1413	0.172028	859.301
1414	0.230931	1197.27				1414	0.353695	1985.5				1414	0.172028	858.937
1415	0.230931	1210.53				1415	0.353695	2013.6				1415	0.172028	855.825
1416	0.230931	1211.59				1416	0.353695	2014.5				1416	0.172028	849.81
1417	0.230931	1208.11				1417	0.353695	1997.4				1417	0.172028	842.778
1418	0.230931	1198.51				1418	0.353695	1972.81				1418	0.172028	870.028
1419	0.230931	1187.54				1419	0.353695	1983.36				1419	0.171998	852.045
1420	0.230931	1174.14				1420	0.353695	1973.41				1420	0.172026	868.54
1421	0.230931	1212.69				1421	0.353695	2012.36				1421	0.172028	848.221
1422	0.230928	1184.35				1422	0.353695	2018.57				1422	0.172028	857.039
1423	0.230931	1205.51				1423	0.353696	2008.63				1423	0.172028	859.884
1424	0.230931	1212.39				1424	0.353695	2025.08				1424	0.172028	859.047
1425	0.230807	1210.15				1425	0.353695	2020.21				1425	0.172028	854.939
1426	0.230931	1202.7				1426	0.353695	1998.62				1426	0.172028	849.186
1427	0.230931	1192.14				1427	0.353695	2030.23				1427	0.172028	843.091
1428	0.230931	1209.87				1428	0.353695	1977.46				1428	0.172028	870.027
1429	0.230931	1187.28				1429	0.353691	2032.51				1429	0.172028	852.696
1430	0.230931	1168.93				1430	0.353695	2000.83				1430	0.172028	868.667
1431	0.230931	1197.85				1431	0.353695	1969.06				1431	0.172023	847.174
1432	0.230931	1209.76				1432	0.353695	1969.58				1432	0.172028	856.887
1433	0.230931	1212.75				1433	0.35369	2019.83				1433	0.172028	859.797
1434	0.230831	1208.17				1434	0.353695	1976.78				1434	0.172028	858.577
1435	0.230931	1199.47				1435	0.353694	1987.07				1435	0.172028	854.581
1436	0.230932	1188.41				1436	0.353695	2022.58				1436	0.172028	849.737
1437	0.230895	1175.13				1437	0.353695	2025.49				1437	0.172028	843.319
1438	0.230931	1213.28				1438	0.353695	2011.54				1438	0.172028	869.85
1439	0.230931	1184.65				1439	0.353695	1986.48				1439	0.172028	853.217
1440	0.230931	1205.42				1440	0.353695	2013.1				1440	0.172028	868.145
1441	0.230896	1211.9				1441	0.353695	2014.87				1441	0.172026	847.986
1442	0.230931	1210.34				1442	0.353695	1999.02				1442	0.172028	857.032
1443	0.230931	1203.51				1443	0.353695	1972.47				1443	0.172028	859.654
1444	0.230931	1192.66				1444	0.353695	1982.83				1444	0.172028	858.684
1445	0.230931	1208.73				1445	0.353695	1974.96				1445	0.172028	854.712
1446	0.230931	1186.96				1446	0.353695	2013.36				1446	0.172036	849.479
1447	0.230931	1167.54				1447	0.353695	2021.02				1447	0.171995	843.026
1448	0.230931	1196.83				1448	0.353695	2007.71				1448	0.172019	870.814
1449	0.230931	1210.57				1449	0.353695	2023.89				1449	0.172028	852.573
1450	0.230931	1212.25				1450	0.353695	2020.39				1450	0.172028	867.853
1451	0.230931	1207.82				1451	0.353695	1999.72				1451	0.171994	848.164
1452	0.230931	1198.54				1452	0.353695	2030.14				1452	0.172028	857.1
1453	0.230931	1187.56				1453	0.353695	1976.45				1453	0.172028	859.964
1454	0.230929	1173.95				1454	0.353689	1982.15				1454	0.172028	859.342
1455	0.230931	1213.57				1455	0.353572	2016.16				1455	0.172027	855.518
1456	0.230928	1183.65				1456	0.353695	1979.57				1456	0.172028	849.795
1457	0.230931	1205.04				1457	0.353695	1975.93				1457	0.172028	842.988
1458	0.230931	1212.7				1458	0.353695	2024.67				1458	0.172028	869.356
1459	0.230931	1210.08				1459	0.353695	1979.64				1459	0.172028	852.492
1460	0.230948	1203.6				1460	0.35369	1990.32				1460	0.172028	868.085
1461	0.230931	1192.87				1461	0.353695	2026.17				1461	0.172028	847.981
1462	0.230931	1209.45				1462	0.353677	2027.38				1462	0.172028	856.713
1463	0.230931	1187.68				1463	0.353695	2011.37				1463	0.172028	859.25
1464	0.230909	1169.64				1464	0.353695	1987.55				1464	0.172028	859.145
1465	0.230931	1196.92				1465	0.353698	2015.28				1465	0.172028	855.102
1466	0.230931	1210.65				1466	0.353695	2015.28				1466	0.172028	848.839
1467	0.230931	1212.06				1467	0.353695	1996.49				1467	0.172013	842.609
1468	0.230931	1208.24				1468	0.353695	1974.47				1468	0.172028	870.753
1469	0.230931	1199.47				1469	0.353695	1981.97				1469	0.172028	853.184
1470	0.230932	1187.22				1470	0.353695	1971.49				1470	0.172028	868.185
1471	0.231003	1174.33				1471	0.353695	2013.68				1471	0.172004	847.914
1472	0.231196	1215.19				1472	0.353695	2021.48				1472	0.172028	856.706
1473	0.231166	1186.12				1473	0.353695	2005.03				1473	0.172028	860.177
1474	0.231395	1206.16				1474	0.353625	2026.41				1474	0.172028	858.798
1475	0.231575	1215.74				1475	0.353695	2019.09				1475	0.172028	855.237
1476	0.231505	1212.81				1476	0.353695	1996.05				1476	0.172028	849.189
1477	0.231755	1208.42				1477	0.353695	2031.77				1477	0.172028	842.548
1478	0.231829	1198				1478	0.353695	1978.79				1478	0.172025	870.238
1479	0.232156	1214.5				1479	0.353695	1983.86				1479	0.172028	852.414
1480	0.232452	1194.62				1480	0.353695	2015.59				1480	0.172028	868.366
1481	0.233082	1179.37				1481	0.353695	1977.03				1481	0.172028	847.708
1482	0.233778	1211.2				1482	0.353695	1977.46				1482	0.172028	856.889
1483	0.234477	1228.11				1483	0.353695	2024.4				1483	0.172028	860.125
1484	0.235007	1232.62				1484	0.353695	1979.59				1484	0.172028	858.367
1485	0.235611	1233.47				1485	0.353695	1990.29				1485	0.171991	855.267
1486	0.235924	1224.6				1486	0.353695	2025.47				1486	0.172028	849.037
1487	0.236184	1215.11				1487	0.353695	2025.05				1487	0.172028	843.153
1488	0.236189	1202.75				1488	0.353695	2013.36				1488	0.172028	869.955
1489	0.236293	1243.34				1489	0.353646	1987.86				1489	0.172028	853.73
1490	0.236293	1213.68				1490	0.353734	2015.06				1490	0.172028	868.394
1491	0.236293	1233.47				1491	0.353836	2014.72				1491	0.172028	848.092
1492	0.236293	1241.57				1492	0.353878	1998.12				1492	0.172028	856.878
1493	0.236294	1237.87				1493	0.35399	1973.41				1493	0.172028	859.064
1494	0.236293	1232.06				1494	0.354124	1985.46				1494	0.172028	858.965
1495	0.236293	1221.42				1495	0.354382	1975.74				1495	0.172025	855.227
1496	0.236293	1238.15				1496	0.354978	2021.76				1496	0.172028	849.31
1497	0.236254	1216.5				1497	0.355729	2031.98				1497	0.172028	842.857
1498	0.236281	1246.41				1498	0.356287	2018.88				1498	0.172028	868.799
1499	0.236293	1212.83				1499	0.356822	2042.85				1499	0.172028	852.849
1500	0.236293	1229.25				1500	0.357411	2039.51				1500	0.172028	868.518
1501	0.236293	1234.57				1501	0.357222	2018.77				1501	0.172028	847.181
1502	0.236291	1231.4				1502	0.357499	2052.37				1502	0.172028	856.365
1503	0.236293	1223.09				1503	0.357948	2002.38				1503	0.172028	860.043
1504	0.236293	1212.99				1504	0.358046	2056.25				1504	0.172028	858.89
1505	0.236293	1199.92				1505	0.358205	2026.77				1505	0.172028	855.75
1506	0.236293	1241.01				1506	0.35821	1992.34				1506	0.172028	848.799
1507	0.236293	1210.45				1507	0.358285	1996.54				1507	0.172028	843.213
1508	0.236293	1232.26				1508	0.358363	2048.78				1508	0.172028	836.204
1509	0.2363	1240.45				1509	0.358363	2058.47				1509	0.172028	860.595
1510	0.236293	1238.45				1510	0.358363	2049.94				1510	0.172028	844.607
1511	0.236293	1231.59				1511	0.358363	2025.56				1511	0.172028	859.511
1512	0.236293	1221.38				1512	0.358363	2035.96				1512	0.172028	866.104
1513	0.236182	1238.59				1513	0.358363	2024.38				1513	0.172028	866.759
1514	0.236187	1214.32				1514	0.358363	2006.2				1514	0.172028	863.909
1515	0.236293	1245.34				1515	0.358339	2037.58				1515	0.172028	858.96
1516	0.236293	1213.04				1516	0.358363	2039.5				1516	0.172028	852.855
1517	0.236293	1230.08				1517	0.358363	2022.53				1517	0.172028	845.12
1518	0.236293	1232.19				1518	0.358363	1997.71				1518	0.172028	837.891
1519	0.236259	1230.59				1519	0.358363	2007.33				1519	0.172028	861.98
1520	0.236293	1223.48				1520	0.358363	1999.29				1520	0.172028	846.472
1521	0.236293	1211.7				1521	0.358363	2037.98				1521	0.172028	860.389
1522	0.236293	1199.81				1522	0.358363	2047.09				1522	0.172028	866.805
1523	0.236293	1240.83				1523	0.358363	2033.93				1523	0.172028	866.957
1524	0.236293	1212.03				1524	0.358363	2052.44				1524	0.172028	864.249
1525	0.236317	1232.51				1525	0.358363	2045				1525	0.172028	859.96
1526	0.236293	1240.3				1526	0.358363	2022.6				1526	0.172022	852.67
1527	0.236293	1238.37				1527	0.358363	2058.57				1527	0.172028	845.012
1528	0.236293	1231.18				1528	0.358363	2059.94				1528	0.172028	871.926
1529	0.236293	1220.83				1529	0.358363	2042.21				1529	0.172028	854.888
1530	0.236293	1237.26				1530	0.358363	2060.25				1530	0.172028	869.472
1531	0.236293	1215.64				1531	0.358363	2049.86				1531	0.171998	848.505
1532	0.236289	1245.76				1532	0.358363	2030.2				1532	0.172028	857.81
1533	0.236293	1212.96				1533	0.358363	2061.32				1533	0.172028	860.777
1534	0.236293	1228.85				1534	0.358379	2009.95				1534	0.172028	859.232
1535	0.236293	1233.69				1535	0.358363	2062.39				1535	0.172028	855.219
1536	0.236293	1229.9				1536	0.358363	2030.59				1536	0.172028	849.246
1537	0.236293	1222.15				1537	0.358363	1995.65				1537	0.172028	842.784
1538	0.236293	1211.29				1538	0.358363	1997.63				1538	0.172028	870.194
1539	0.236293	1199.6				1539	0.358363	2049.99				1539	0.172028	852.454
1540	0.23623	1240.82				1540	0.358363	2060.51				1540	0.172028	868.789
1541	0.236293	1211.47				1541	0.358363	2047.34				1541	0.172028	848.032
1542	0.236293	1232.46				1542	0.358363	2026.53				1542	0.172028	856.512
1543	0.236293	1240.25				1543	0.358363	2038.46				1543	0.172028	860.501
1544	0.236293	1238.21				1544	0.358363	2026.86				1544	0.172028	858.586
1545	0.236234	1231.45				1545	0.358363	2005.08				1545	0.172028	855.509
1546	0.236293	1220.64				1546	0.358363	2036.47				1546	0.172028	849.256
1547	0.236293	1238.64				1547	0.358363	2037.11				1547	0.172028	842.935
1548	0.236293	1214.81				1548	0.358363	2021.25				1548	0.172028	869.732
1549	0.236293	1246.85				1549	0.358363	1998.66				1549	0.172028	853.52
1550	0.236293	1214.12				1550	0.358373	2008.19				1550	0.172028	867.253
1551	0.236293	1229.71				1551	0.358363	2063.53				1551	0.172028	848
1552	0.236246	1232.82				1552	0.358363	2019.32				1552	0.172028	856.787
1553	0.236293	1230.29				1553	0.358363	2032.78				1553	0.172028	858.911
1554	0.236293	1221.93				1554	0.358356	2023.78				1554	0.172028	858.579
1555	0.236293	1211.81				1555	0.358363	2044.38				1555	0.172028	855.045
1556	0.236293	1200.26				1556	0.358363	2042.3				1556	0.172028	850.028
1557	0.236293	1240.3				1557	0.358363	2021.01				1557	0.172028	843.275
1558	0.236293	1211.47				1558	0.358363	2057.91				1558	0.172028	870.294
1559	0.236257	1232.01				1559	0.358363	2057.76				1559	0.172028	853.456
1560	0.236293	1240.02				1560	0.358363	2040.22				1560	0.172028	868.884
1561	0.236293	1237.85				1561	0.358363	2057.73				1561	0.172028	846.982
1562	0.236293	1230.45				1562	0.358363	2050.52				1562	0.172028	857.47
1563	0.236293	1220.61				1563	0.358363	2026.12				1563	0.172028	859.459
1564	0.236293	1237.8				1564	0.358363	2062.46				1564	0.172028	858.72
1565	0.236293	1215.16				1565	0.358363	2059.12				1565	0.172028	855.121
1566	0.236293	1246.66				1566	0.358363	2043.89				1566	0.172028	849.748
1567	0.236293	1213.15				1567	0.358363	2057.15				1567	0.172028	842.708
1568	0.236293	1229.95				1568	0.358198	2048.67				1568	0.172028	868.708
1569	0.236293	1233.88				1569	0.358363	2029.27				1569	0.172028	853.13
1570	0.236293	1230.24				1570	0.358366	2059.96				1570	0.172028	867.207
1571	0.23624	1223.17				1571	0.358363	2007.16				1571	0.172028	848.327
1572	0.236293	1212.5				1572	0.358363	2059.08				1572	0.172028	857.381
1573	0.236293	1200.16				1573	0.358256	2029.93				1573	0.172028	860.053
1574	0.236293	1239.67				1574	0.358361	1994.86				1574	0.17195	859.255
1575	0.236293	1209.42				1575	0.358363	1998.95				1575	0.172028	855.463
1576	0.236293	1232.5				1576	0.358363	2050.21				1576	0.172025	850.077
1577	0.236288	1240.49				1577	0.358363	2058.55				1577	0.172028	843.15
1578	0.236293	1237.47				1578	0.358363	2049.52				1578	0.172028	868.997
1579	0.236293	1231.23				1579	0.358363	2024.75				1579	0.172028	852.591
1580	0.236293	1220.13				1580	0.35836	2034.62				1580	0.172028	868.651
1581	0.236293	1238.1				1581	0.358363	2025				1581	0.172028	847.671
1582	0.236257	1215.56				1582	0.358363	2004.57				1582	0.172028	856.339
1583	0.236221	1245.8				1583	0.358363	2036.72				1583	0.172001	859.916
1584	0.236293	1213.25				1584	0.358362	2035.62				1584	0.172028	857.927
1585	0.23629	1229.52				1585	0.358363	2023.08				1585	0.172032	854.744
1586	0.236293	1233.56				1586	0.358363	2000.36				1586	0.172028	849.44
1587	0.236293	1231.5				1587	0.358363	2008.75				1587	0.172028	843.501
1588	0.236293	1223.35				1588	0.358354	1999.65				1588	0.171973	870.432
1589	0.236231	1211.8				1589	0.358363	2040.52				1589	0.172028	852.519
1590	0.236293	1200.12				1590	0.358363	2046.81				1590	0.172028	868.439
1591	0.236238	1238.75				1591	0.358359	2033.75				1591	0.172028	847.974
1592	0.236293	1211.02				1592	0.358363	2051.63				1592	0.17203	856.549
1593	0.236293	1232.76				1593	0.358363	2045.7				1593	0.172028	859.276
1594	0.236293	1239.95				1594	0.358363	2026.56				1594	0.172028	859.277
1595	0.236293	1238.11				1595	0.358363	2058.39				1595	0.172028	854.847
1596	0.236293	1231				1596	0.358363	2062.1				1596	0.172028	849.548
1597	0.236293	1220.79				1597	0.358363	2042.09				1597	0.172027	842.701
1598	0.236252	1236.92				1598	0.358363	2057.93				1598	0.171985	869.392
1599	0.236255	1215.49				1599	0.358369	2049.47				1599	0.172028	852.822
1600	0.236289	1246.74				1600	0.358363	2028.08				1600	0.172028	868.779
1601	0.236293	1213.02				1601	0.358286	2061.5				1601	0.172028	847.088
1602	0.23629	1229.14				1602	0.358363	2062.98				1602	0.172028	857.092
1603	0.236263	1233.59				1603	0.358363	2042.99				1603	0.172028	859.937
1604	0.236293	1230.39				1604	0.358363	2060.59				1604	0.172028	858.523
1605	0.236293	1222.62				1605	0.358363	2049.39				1605	0.172028	854.963
1606	0.236293	1213.11				1606	0.358363	2028.63				1606	0.172028	848.589
1607	0.236293	1198.8				1607	0.358363	2060.05				1607	0.172028	842.197
1608	0.236293	1241.5				1608	0.358363	2059.25				1608	0.172027	835.919
1609	0.236293	1212.09				1609	0.358363	2043.07				1609	0.172028	860.559
1610	0.236293	1232.1				1610	0.358363	2019.59				1610	0.172028	844.372
1611	0.236293	1240.72				1611	0.358363	1986.54				1611	0.172028	858.846
1612	0.236293	1237.23				1612	0.358363	2063.05				1612	0.172028	866.31
1613	0.236293	1229.76				1613	0.358363	2023.05				1613	0.172028	865.747
1614	0.236293	1221.08				1614	0.358363	2041.26				1614	0.172028	864.206
1615	0.236293	1238.11				1615	0.358382	2037.4				1615	0.172028	859.296
1616	0.236293	1216.21				1616	0.358586	2059.7				1616	0.172028	851.365
1617	0.236252	1247.22				1617	0.359451	2022.35				1617	0.172028	845.514
1618	0.236293	1213.01				1618	0.36098	2027.25				1618	0.172028	837.637
1619	0.236293	1229.65				1619	0.362817	2085				1619	0.171908	861.769
1620	0.236293	1234.22				1620	0.365472	2050.09				1620	0.172028	846.098
1621	0.236293	1230.79				1621	0.368843	2079.93				1621	0.172028	860.413
1622	0.236293	1221.36				1622	0.371784	2134.84				1622	0.172028	866.09
1623	0.236293	1213.33				1623	0.372473	2141.52				1623	0.172028	867.475
1624	0.236293	1198.8				1624	0.373938	2132.74				1624	0.172028	864.255
1625	0.236293	1238.96				1625	0.374341	2172.62				1625	0.172028	859.611
1626	0.236293	1211.75				1626	0.375981	2187.94				1626	0.172029	852.452
1627	0.236293	1232.46				1627	0.377638	2179.27				1627	0.172028	845.804
1628	0.236293	1239.97				1628	0.380412	2212.1				1628	0.172028	837.904
1629	0.236293	1239.13				1629	0.383483	2166.09				1629	0.172028	862.479
1630	0.236293	1230.99				1630	0.384248	2255.42				1630	0.172028	845.778
1631	0.236293	1219.86				1631	0.385119	2204.5				1631	0.172028	860.155
1632	0.236293	1237.93				1632	0.385119	2222.19				1632	0.172028	865.729
1633	0.236293	1214.16				1633	0.385119	2257.56				1633	0.172028	867.355
1634	0.236293	1246.59				1634	0.385119	2215.64				1634	0.172028	864.091
1635	0.236293	1212.95				1635	0.385119	2254.74				1635	0.172028	859.093
1636	0.236293	1229.45				1636	0.385119	2219.74				1636	0.172028	853.2
1637	0.236293	1234.83				1637	0.385119	2244.6				1637	0.172028	845.4
1638	0.236293	1230.95				1638	0.385119	2236.31				1638	0.172028	836.746
1639	0.236283	1223.34				1639	0.385119	2216.02				1639	0.172028	863.099
1640	0.236293	1211.81				1640	0.385119	2229.67				1640	0.171992	845.625
1641	0.236292	1199.23				1641	0.385119	2218.2				1641	0.172028	860.24
1642	0.236293	1240.77				1642	0.385119	2190.6				1642	0.172028	866.765
1643	0.236293	1210.99				1643	0.385119	2228.11				1643	0.172028	867.868
1644	0.236293	1232.18				1644	0.384975	2227.34				1644	0.172028	864.158
1645	0.236293	1239.37				1645	0.385119	2257.45				1645	0.172028	859.059
1646	0.236293	1238.51				1646	0.385119	2253.64				1646	0.172028	852.523
1647	0.236293	1232.05				1647	0.385119	2189.54				1647	0.172028	845.841
1648	0.236293	1221.01				1648	0.385119	2246.2				1648	0.172028	872.216
1649	0.236293	1237.86				1649	0.385128	2255.6				1649	0.172028	854.268
1650	0.236293	1215.88				1650	0.385119	2238.59				1650	0.172028	870.136
1651	0.236293	1246.82				1651	0.385119	2257.09				1651	0.171999	848.743
1652	0.236293	1213.19				1652	0.385119	2247.09				1652	0.172028	857.741
1653	0.236293	1227.94				1653	0.385119	2221.45				1653	0.172028	860.179
1654	0.236293	1234.29				1654	0.385119	2259.24				1654	0.172009	859.427
1655	0.236293	1230.06				1655	0.385119	2256.72				1655	0.172027	854.853
1656	0.236293	1222.68				1656	0.385119	2229.61				1656	0.172028	848.579
1657	0.236293	1212.59				1657	0.385119	2248.82				1657	0.172028	843.118
1658	0.236286	1199.83				1658	0.384975	2191.25				1658	0.172028	869.047
1659	0.236293	1240.59				1659	0.385119	2257.88				1659	0.172041	853.22
1660	0.236293	1210.91				1660	0.385119	2207.11				1660	0.172122	868.469
1661	0.236293	1232.37				1661	0.385119	2221.74				1661	0.172725	848.946
1662	0.236293	1239.64				1662	0.385119	2261.87				1662	0.173525	862.945
1663	0.236293	1238.34				1663	0.385108	2259.3				1663	0.174972	872.694
1664	0.236293	1231.38				1664	0.385101	2238.25				1664	0.175847	878.659
1665	0.236293	1220.66				1665	0.385119	2206.15				1665	0.176325	877.324
1666	0.236293	1238.37				1666	0.385119	2238.84				1666	0.178509	880.073
1667	0.236293	1215.84				1667	0.385119	2232.93				1667	0.179489	878.376
1668	0.236294	1245.95				1668	0.385119	2259.1				1668	0.180653	910.585
1669	0.236293	1212.24				1669	0.385119	2253.11				1669	0.181686	900.554
1670	0.236293	1228.66				1670	0.385119	2190.74				1670	0.182836	924.7
1671	0.236293	1233.04				1671	0.385119	2247.76				1671	0.183523	933.798
1672	0.236293	1230.66				1672	0.385119	2255.97				1672	0.183963	934.658
1673	0.236293	1222.22				1673	0.385119	2235.58				1673	0.184259	935.29
1674	0.236293	1211.98				1674	0.385119	2259.27				1674	0.18437	907.512
1675	0.23629	1199.92				1675	0.385119	2249.43				1675	0.18437	906.287
1676	0.236258	1239.78				1676	0.385119	2221.09				1676	0.18437	902.377
1677	0.236293	1211.16				1677	0.385115	2256.83				1677	0.18437	935.545
1678	0.236292	1232.12				1678	0.385109	2253.77				1678	0.18437	919.518
1679	0.236293	1239.05				1679	0.385119	2233.5				1679	0.18437	937.499
1680	0.236293	1238.86				1680	0.385119	2247.38				1680	0.184371	914.544
1681	0.236293	1229.61				1681	0.385119	2191.69				1681	0.18437	925.915
1682	0.236293	1219.75				1682	0.385119	2254.16				1682	0.18437	929.068
1683	0.236293	1237.94				1683	0.385072	2204.65				1683	0.18437	903.819
1684	0.236293	1215.74				1684	0.385119	2219.17				1684	0.18437	906.031
1685	0.236295	1246				1685	0.385119	2207.89				1685	0.18437	905.141
1686	0.236293	1212.31				1686	0.385119	2230.09				1686	0.18437	901.853
1687	0.236293	1230.2				1687	0.385119	2182.12				1687	0.18437	935.956
1688	0.236293	1233.48				1688	0.385119	2251.43				1688	0.18437	918.691
1689	0.236293	1232.18				1689	0.385119	2200.13				1689	0.18437	937.596
1690	0.236293	1222.95				1690	0.385119	2216.34				1690	0.18437	914.571
1691	0.236293	1212.49				1691	0.385119	2256.62				1691	0.18437	925.254
1692	0.236293	1199.75				1692	0.385119	2257.24				1692	0.18437	929.203
1693	0.236293	1240.47				1693	0.385119	2238.72				1693	0.18437	903.251
1694	0.236293	1211.77				1694	0.385119	2207.13				1694	0.18437	906.634
1695	0.236293	1230.31				1695	0.385119	2236.49				1695	0.18437	905.597
1696	0.236293	1240.16				1696	0.385119	2233.14				1696	0.18437	901.952
1697	0.236293	1238.38				1697	0.385119	2210.72				1697	0.18437	935.698
1698	0.236293	1230.81				1698	0.385121	2227.43				1698	0.18437	918.971
1699	0.236293	1219.88				1699	0.385119	2214.49				1699	0.18437	937.335
1700	0.236293	1237.37				1700	0.385119	2191.13				1700	0.18437	914.761
1701	0.236293	1215.39				1701	0.385119	2225.02				1701	0.18437	925.326
1702	0.236293	1246.42				1702	0.385119	2226.45				1702	0.18437	929.23
1703	0.236293	1212.12				1703	0.385118	2257.7				1703	0.18437	902.889
1704	0.236293	1228.98				1704	0.385119	2250.03				1704	0.18437	906.482
1705	0.236293	1234.1				1705	0.385119	2188.3				1705	0.18437	905.933
1706	0.236246	1230.36				1706	0.385119	2244.76				1706	0.18437	901.287
1707	0.236293	1223.53				1707	0.385119	2254.78				1707	0.184365	936.119
1708	0.236293	1212.88				1708	0.385119	2238.78				1708	0.18437	918.47
1709	0.236293	1199.54				1709	0.385119	2257.6				1709	0.184346	936.26
1710	0.236293	1240.39				1710	0.385119	2246.47				1710	0.18437	915.182
1711	0.236293	1211.43				1711	0.385119	2221.8				1711	0.18437	925.709
1712	0.236293	1232.02				1712	0.385119	2258.14				1712	0.18437	929.557
1713	0.236261	1239.87				1713	0.385119	2256.32				1713	0.184364	903.508
1714	0.236285	1238.63				1714	0.38487	2231.13				1714	0.18437	905.708
1715	0.236298	1230.73				1715	0.385119	2246.12				1715	0.18437	904.741
1716	0.236293	1220.78				1716	0.385119	2192.8				1716	0.18437	902.13
1717	0.236293	1238.41				1717	0.385119	2257.03				1717	0.18437	935.404
1718	0.236293	1214.46				1718	0.385119	2204.46				1718	0.18437	919.27
1719	0.236293	1246.47				1719	0.385119	2218.05				1719	0.18437	937.514
1720	0.236294	1213.31				1720	0.385119	2207.57				1720	0.18437	914.959
1721	0.236289	1230.16				1721	0.385119	2228.29				1721	0.184374	925.51
1722	0.236293	1233.08				1722	0.385119	2179.68				1722	0.18437	928.867
1723	0.236312	1230.19				1723	0.385121	2249.86				1723	0.18437	903.389
1724	0.236293	1222.68				1724	0.385119	2200.56				1724	0.18437	906.315
1725	0.236293	1211.91				1725	0.385119	2216.98				1725	0.18437	905.249
1726	0.236293	1200.89				1726	0.385119	2258.09				1726	0.18437	901.726
1727	0.236293	1241.16				1727	0.385119	2258.75				1727	0.184361	934.779
1728	0.236293	1210.87				1728	0.385119	2238.16				1728	0.18437	919.434
1729	0.236293	1233.16				1729	0.385119	2205.69				1729	0.184368	937.433
1730	0.236293	1238.87				1730	0.385119	2236.24				1730	0.18437	914.893
1731	0.236293	1237.82				1731	0.385119	2233.16				1731	0.18437	925.968
1732	0.236293	1231.18				1732	0.385119	2257.91				1732	0.18437	929.305
1733	0.236293	1219.22				1733	0.385119	2255.87				1733	0.18437	903.605
1734	0.236293	1236.46				1734	0.385119	2190.26				1734	0.18437	906.69
1735	0.236293	1215.02				1735	0.385119	2245.67				1735	0.18437	905.722
1736	0.236293	1245.77				1736	0.385119	2253.01				1736	0.184339	901.942
1737	0.236293	1213.61				1737	0.385119	2238.06				1737	0.184874	937.127
1738	0.236293	1229.76				1738	0.385119	2257				1738	0.187278	932.135
1739	0.236291	1234.31				1739	0.385119	2248.86				1739	0.189672	961.667
1740	0.236293	1230.5				1740	0.385119	2220.64				1740	0.193076	958.135
1741	0.236293	1222.98				1741	0.385119	2254.62				1741	0.197819	990.754
1742	0.236288	1211.15				1742	0.385119	2251.66				1742	0.203605	1025
1743	0.236289	1200.26				1743	0.385119	2230.66				1743	0.207163	1015.15
1744	0.236293	1240.21				1744	0.385119	2245.56				1744	0.210513	1087.22
1745	0.236293	1211.49				1745	0.385119	2190.43				1745	0.212023	1080.78
1746	0.236293	1232.44				1746	0.385119	2255.91				1746	0.212626	1067.64
1747	0.236293	1240.45				1747	0.385119	2206.38				1747	0.212629	1098.19
1748	0.236293	1239.05				1748	0.385119	2221.06				1748	0.212629	1071.31
1749	0.236293	1230.87				1749	0.385119	2259.26				1749	0.212629	1086.77
1750	0.236293	1250.8				1750	0.385119	2259.9				1750	0.212628	1092.34
1751	0.236293	1229.98				1751	0.385103	2239.57				1751	0.212629	1091.4
1752	0.2363	1210.44				1752	0.384944	2207.81				1752	0.212627	1085.62
1753	0.236293	1241.49				1753	0.385119	2237.53				1753	0.212629	1103.8
1754	0.23626	1209.22				1754	0.385119	2232.67				1754	0.212629	1085.64
1755	0.236293	1227.02				1755	0.385119	2260.72				1755	0.212629	1070.63
1756	0.236293	1232.28				1756	0.385119	2256.72				1756	0.212629	1096.7
1757	0.236293	1230.09				1757	0.385119	2189.8				1757	0.212629	1071.66
1758	0.236293	1221.13				1758	0.385119	2246.55				1758	0.212631	1086.38
1759	0.236293	1210.98				1759	0.384884	2249.21				1759	0.212629	1092.91
1760	0.236293	1199.2				1760	0.385119	2239.03				1760	0.212629	1091.82
1761	0.236293	1240.11				1761	0.385119	2257.8				1761	0.212629	1086.05
1762	0.236293	1210.77				1762	0.385058	2248.04				1762	0.212629	1103.95
1763	0.236293	1233.1				1763	0.385119	2219.07				1763	0.212629	1086.47
1764	0.236293	1239.86				1764	0.385119	2254.55				1764	0.212629	1070.03
1765	0.236293	1238.27				1765	0.385119	2253.73				1765	0.212629	1098.52
1766	0.236293	1229.99				1766	0.385119	2232.02				1766	0.212629	1071.99
1767	0.236293	1220.86				1767	0.385119	2248.21				1767	0.212629	1087.43
1768	0.236293	1238.84				1768	0.385119	2191.67				1768	0.212629	1092.97
1769	0.236293	1216.07				1769	0.385119	2258.28				1769	0.212586	1090.35
1770	0.236293	1246.28				1770	0.385119	2208.56				1770	0.212629	1085.78
1771	0.236293	1213.77				1771	0.385119	2220.6				1771	0.212629	1104.43
1772	0.236288	1229.07				1772	0.385119	2256.71				1772	0.212546	1085.89
1773	0.236293	1234.71				1773	0.385052	2210.62				1773	0.212629	1070.02
1774	0.236293	1231.53				1774	0.385119	2254.32				1774	0.212629	1097.32
1775	0.236293	1223.19				1775	0.385119	2217.88				1775	0.212629	1071.66
1776	0.236293	1212.32				1776	0.385119	2243.55				1776	0.212628	1086.74
1777	0.236293	1198.3				1777	0.385119	2232.77				1777	0.212629	1093.15
1778	0.236208	1239.55				1778	0.385119	2217.8				1778	0.212629	1090.17
1779	0.236209	1211.07				1779	0.385119	2233.33				1779	0.212629	1085.82
1780	0.236293	1231.78				1780	0.385119	2220.96				1780	0.212629	1102.55
1781	0.236263	1240.04				1781	0.385119	2193.87				1781	0.212629	1085.63
1782	0.236293	1237.72				1782	0.385119	2228.12				1782	0.212629	1070.04
1783	0.236293	1231.02				1783	0.385119	2226.63				1783	0.212629	1096.76
1784	0.236293	1221.17				1784	0.385119	2256.97				1784	0.212629	1071.92
1785	0.236135	1236.44				1785	0.385119	2250				1785	0.212575	1086.46
1786	0.236293	1216.56				1786	0.385119	2188.2				1786	0.212629	1092.49
1787	0.236293	1245.55				1787	0.385119	2244.23				1787	0.212629	1090.76
1788	0.236293	1213.66				1788	0.385119	2253.38				1788	0.212583	1085.27
1789	0.236293	1229.72				1789	0.385119	2237.18				1789	0.212629	1104.33
1790	0.236293	1234.1				1790	0.385119	2255.88				1790	0.212629	1085.51
1791	0.236293	1231.15				1791	0.385119	2248.07				1791	0.212629	1070.62
1792	0.236293	1223.45				1792	0.385119	2221.3				1792	0.212629	1098.01
1793	0.236293	1212.08				1793	0.385119	2190.06				1793	0.212629	1070.74
1794	0.236293	1200.05				1794	0.385118	2216.23				1794	0.212591	1085.63
1795	0.236293	1240.41				1795	0.385119	2214.14				1795	0.212629	1092.38
1796	0.236293	1211.23				1796	0.385119	2240.46				1796	0.21263	1091.74
1797	0.236293	1231.46				1797	0.385119	2234.04				1797	0.212629	1084.92
1798	0.236293	1239.43				1798	0.385153	2213.05				1798	0.21262	1103.51
1799	0.236293	1238.03				1799	0.38523	2250.75				1799	0.212593	1085.5
1800	0.236293	1230.64				1800	0.385119	2249.14				1800	0.212548	1069.56
1801	0.236293	1220.86				1801	0.385119	2228.03				1801	0.212599	1098.15
1802	0.236293	1236.37				1802	0.384988	2245.4				1802	0.212554	1072.04
1803	0.236293	1215.43				1803	0.385119	2187.83				1803	0.212629	1085.79
1804	0.236293	1245.41				1804	0.385119	2255.47				1804	0.2126	1093.56
1805	0.236293	1213.29				1805	0.385119	2204.73				1805	0.212629	1091.79
1806	0.236293	1229.66				1806	0.385119	2217.57				1806	0.212629	1086.21
1807	0.236293	1233.57				1807	0.385119	2258.4				1807	0.212629	1103.72
1808	0.236293	1230.09				1808	0.385119	2257.89				1808	0.212629	1086.57
1809	0.236293	1222.14				1809	0.385124	2241				1809	0.212629	1070.49
1810	0.236294	1211.42				1810	0.385119	2204.4				1810	0.212629	1097.58
1811	0.236235	1199.9				1811	0.385119	2237.64				1811	0.212626	1071.78
1812	0.236293	1240.5				1812	0.385119	2233.38				1812	0.212629	1086.5
1813	0.236293	1210.58				1813	0.385119	2212.65				1813	0.212629	1092.91
1814	0.236293	1233.36				1814	0.385119	2229.85				1814	0.212629	1091.42
1815	0.236293	1240.36				1815	0.385119	2214.14				1815	0.21264	1086.22
1816	0.236293	1238.07				1816	0.385119	2193.89				1816	0.212629	1105.04
1817	0.236293	1231.91				1817	0.385119	2227.15				1817	0.212629	1085.78
1818	0.236293	1220.37				1818	0.385119	2225.15				1818	0.212629	1070.52
1819	0.236293	1237.69				1819	0.385119	2252.04				1819	0.212629	1097.73
1820	0.236293	1215.88				1820	0.385058	2251.74				1820	0.212629	1071.2
1821	0.23618	1245.69				1821	0.385119	2189.29				1821	0.212629	1087.67
1822	0.236293	1212.99				1822	0.385119	2242.75				1822	0.212629	1091.35
1823	0.236293	1229.39				1823	0.385119	2253.42				1823	0.212629	1091.47
1824	0.236293	1234.61				1824	0.385119	2236.15				1824	0.212629	1086.44
1825	0.236292	1229.82				1825	0.385119	2208.84				1825	0.212629	1103.7
1826	0.23629	1221.84				1826	0.385119	2177.15				1826	0.212594	1085.86
1827	0.236293	1211.32				1827	0.385224	2260.44				1827	0.212629	1069.68
1828	0.236293	1200.98				1828	0.385993	2215.7				1828	0.212598	1097.8
1829	0.236219	1240.24				1829	0.385979	2240.23				1829	0.212629	1071.92
1830	0.236293	1211.08				1830	0.386363	2231.11				1830	0.212629	1085.89
1831	0.236293	1231.66				1831	0.387819	2264.22				1831	0.212629	1092.68
1832	0.236293	1240.88				1832	0.389079	2265.28				1832	0.212629	1090.95
1833	0.236293	1238.2				1833	0.391827	2256.86				1833	0.212629	1085.51
1834	0.236293	1231.25				1834	0.393274	2306.5				1834	0.212629	1103.82
1835	0.236293	1220.87				1835	0.394486	2308.46				1835	0.212629	1085.43
1836	0.236156	1238.21				1836	0.397803	2299.21				1836	0.212629	1069.96
1837	0.236244	1213.71				1837	0.399062	2342.51				1837	0.212629	1097.47
1838	0.236293	1195.84				1838	0.403674	2377.65				1838	0.212577	1072.16
1839	0.236293	1224.89				1839	0.409074	2376.56				1839	0.212629	1086.64
1840	0.236293	1237.05				1840	0.41274	2431.94				1840	0.212629	1092.87
1841	0.236255	1240.83				1841	0.415901	2448.4				1841	0.212498	1091.2
1842	0.236293	1236.51				1842	0.420661	2500.5				1842	0.212629	1085.11
1843	0.236293	1226.93				1843	0.423492	2509.4				1843	0.212629	1104.55
1844	0.236293	1215.6				1844	0.426277	2554.06				1844	0.212629	1086.66
1845	0.236295	1201.74				1845	0.426277	2580.1				1845	0.212629	1070.48
1846	0.236292	1241.44				1846	0.426277	2567.73				1846	0.212584	1097.68
1847	0.236293	1210.76				1847	0.425956	2539.43				1847	0.212629	1070.91
1848	0.236293	1233.98				1848	0.426277	2549.42				1848	0.212629	1086.95
1849	0.236293	1239.75				1849	0.426277	2578.51				1849	0.212629	1091.77
1850	0.236291	1237.63				1850	0.426277	2526.93				1850	0.212629	1090.62
1851	0.236224	1231.89				1851	0.426277	2552.69				1851	0.212598	1085.75
1852	0.236293	1221.15				1852	0.426277	2540.37				1852	0.212629	1104.19
1853	0.236293	1238.48				1853	0.426277	2566.23				1853	0.212629	1086.52
1854	0.236293	1216.05				1854	0.426277	2553.91				1854	0.212597	1069.68
1855	0.236293	1246.37				1855	0.426277	2566.92				1855	0.212629	1097.67
1856	0.236293	1213.4				1856	0.426277	2586.46				1856	0.212629	1071.48
1857	0.236293	1229.88				1857	0.426277	2569.23				1857	0.212629	1086.92
1858	0.236293	1234.44				1858	0.426277	2537.67				1858	0.212629	1091.81
1859	0.236293	1230.44				1859	0.426172	2549.44				1859	0.212629	1091.14
1860	0.236292	1222.6				1860	0.426277	2577.75				1860	0.212629	1085.76
1861	0.236272	1211.54				1861	0.426277	2524.57				1861	0.212629	1102.69
1862	0.236293	1200.29				1862	0.426277	2545.19				1862	0.212629	1086.76
1863	0.236256	1239.73				1863	0.426284	2531.68				1863	0.212629	1070.8
1864	0.236293	1211.62				1864	0.426277	2563.48				1864	0.212629	1097.3
1865	0.236293	1231.93				1865	0.426277	2550.38				1865	0.212629	1071.61
1866	0.236298	1239.67				1866	0.426237	2566.39				1866	0.212629	1087.58
1867	0.236293	1237.44				1867	0.426277	2588.6				1867	0.212629	1091.19
1868	0.236293	1230.23				1868	0.426277	2572.56				1868	0.212629	1091.46
1869	0.236293	1220.44				1869	0.426277	2536.19				1869	0.212629	1085.89
1870	0.236293	1237.42				1870	0.426277	2545.48				1870	0.212629	1103.59
1871	0.236293	1216.05				1871	0.426174	2578.85				1871	0.212629	1086.79
1872	0.236293	1246.26				1872	0.426277	2521.52				1872	0.212629	1069.94
1873	0.236293	1212.91				1873	0.426277	2549.78				1873	0.212629	1096.96
1874	0.236293	1229.34				1874	0.426277	2533.84				1874	0.212629	1071.68
1875	0.236293	1233.2				1875	0.426277	2556.4				1875	0.212626	1087.19
1876	0.236293	1229.89				1876	0.426277	2560.43				1876	0.212573	1091.72
1877	0.236293	1223.04				1877	0.426277	2568.35				1877	0.212629	1091.01
1878	0.236293	1211.44				1878	0.426277	2582.28				1878	0.212629	1085.24
1879	0.236306	1199.4				1879	0.426277	2573.06				1879	0.212629	1104.23
1880	0.236293	1240.35				1880	0.426277	2540.1				1880	0.212629	1086.45
1881	0.236293	1210.87				1881	0.426277	2553.23				1881	0.212629	1068.92
1882	0.236293	1232.12				1882	0.426142	2586.81				1882	0.212629	1097.05
1883	0.236293	1240.58				1883	0.426277	2532.4				1883	0.212629	1071.93
1884	0.236213	1238.4				1884	0.426261	2555.28				1884	0.212629	1086.27
1885	0.236293	1231.27				1885	0.426277	2542.37				1885	0.212628	1092.32
1886	0.236298	1220.09				1886	0.426277	2571.45				1886	0.212629	1091.53
1887	0.236293	1237.96				1887	0.426282	2558.81				1887	0.212629	1086.16
1888	0.236293	1215.55				1888	0.426277	2572.39				1888	0.212629	1104.17
1889	0.236293	1246.73				1889	0.426277	2515.01				1889	0.212629	1085.57
1890	0.236293	1212.89				1890	0.426277	2530.05				1890	0.212629	1069.88
1891	0.236293	1230.16				1891	0.426277	2574.55				1891	0.212629	1097.26
1892	0.236293	1234.62				1892	0.426277	2572.13				1892	0.212629	1072.18
1893	0.236293	1230.36				1893	0.426287	2501				1893	0.212629	1087.3
1894	0.236283	1223.25				1894	0.426277	2570.88				1894	0.212628	1092.54
1895	0.236293	1211.51				1895	0.426277	2575.5				1895	0.212587	1091.02
1896	0.236293	1198.85				1896	0.426277	2555.78				1896	0.212629	1085.81
1897	0.236293	1239.02				1897	0.426277	2576.95				1897	0.212629	1103.84
1898	0.236293	1212				1898	0.426277	2563.61				1898	0.212637	1086.53
1899	0.236254	1232.5				1899	0.426273	2575.37				1899	0.212629	1070.4
1900	0.236293	1240.21				1900	0.426277	2517.87				1900	0.212629	1097.69
1901	0.236293	1237.77				1901	0.4262	2532.14				1901	0.212629	1072.38
1902	0.236293	1231.78				1902	0.426277	2573.61				1902	0.212599	1087.43
1903	0.236205	1221.23				1903	0.426277	2573.83				1903	0.212632	1092
1904	0.236293	1238.04				1904	0.426277	2502.27				1904	0.212629	1091.27
1905	0.236299	1215.82				1905	0.426277	2567.47				1905	0.212628	1085.83
1906	0.236293	1245.58				1906	0.426277	2575.55				1906	0.212618	1104.23
1907	0.236293	1213.31				1907	0.426277	2553.03				1907	0.212632	1086.49
1908	0.236293	1229.21				1908	0.426277	2573.5				1908	0.212629	1070.54
1909	0.236293	1233.74				1909	0.426277	2561.03				1909	0.212629	1098
1910	0.236293	1229.57				1910	0.426277	2571.03				1910	0.212629	1071.73
1911	0.236293	1222.96				1911	0.426277	2589.68				1911	0.212574	1087.81
1912	0.236293	1212.33				1912	0.426277	2573.16				1912	0.212629	1092.55
1913	0.236293	1199.24				1913	0.426277	2541.99				1913	0.212629	1090.61
1914	0.236293	1240.13				1914	0.426277	2554.93				1914	0.212629	1084.88
1915	0.236293	1210.57				1915	0.426277	2583.7				1915	0.212629	1104.02
1916	0.236293	1231.5				1916	0.426275	2534.11				1916	0.212629	1085.41
1917	0.236293	1240.13				1917	0.426277	2552.26				1917	0.212629	1070.51
1918	0.236293	1238.39				1918	0.426277	2539.35				1918	0.212629	1098.26
1919	0.236293	1231.85				1919	0.426277	2568.73				1919	0.212629	1071.54
1920	0.236293	1220.63				1920	0.426277	2555.91				1920	0.212629	1087.12
1921	0.236293	1237.42				1921	0.426277	2569.84				1921	0.212629	1092.94
1922	0.236272	1214.61				1922	0.426277	2590.32				1922	0.212632	1090.61
1923	0.236293	1246.24				1923	0.426277	2575.71				1923	0.212629	1086.16
1924	0.236293	1213.58				1924	0.426277	2540.74				1924	0.21263	1104.35
1925	0.236293	1229.81				1925	0.426277	2554.2				1925	0.212629	1085.26
1926	0.236242	1234.1				1926	0.426277	2585.18				1926	0.212629	1069.5
1927	0.236293	1230.12				1927	0.426178	2536.22				1927	0.212597	1098.4
1928	0.236293	1222.97				1928	0.426277	2555.3				1928	0.212629	1071.59
1929	0.236291	1211.1				1929	0.426277	2542				1929	0.212629	1086.43
1930	0.236293	1199.92				1930	0.426277	2565.59				1930	0.212629	1091.2
1931	0.236243	1240.45				1931	0.426277	2549.16				1931	0.212629	1090.94
1932	0.236293	1211.68				1932	0.426277	2563.5				1932	0.212629	1086.06
1933	0.236293	1232.4				1933	0.426277	2585.84				1933	0.212629	1104.49
1934	0.236293	1239.34				1934	0.426277	2566.9				1934	0.212629	1085.87
1935	0.236293	1238.18				1935	0.426277	2593.15				1935	0.212629	1069.48
1936	0.236293	1231.6				1936	0.426277	2580.23				1936	0.212629	1097.2
1937	0.236293	1221.17				1937	0.426277	2548				1937	0.212629	1072.01
1938	0.236293	1238.55				1938	0.426277	2586.33				1938	0.212592	1086.75
1939	0.236293	1215.96				1939	0.426277	2583.05				1939	0.212629	1092.54
1940	0.236257	1245.01				1940	0.426277	2552.27				1940	0.212629	1092.14
1941	0.23626	1213.37				1941	0.426277	2565.34				1941	0.212629	1085.81
1942	0.236298	1229.19				1942	0.426277	2547.56				1942	0.212629	1103.26
1943	0.236296	1234.85				1943	0.426277	2513.47				1943	0.212629	1085.91
1944	0.236293	1231.79				1944	0.426277	2552.82				1944	0.212629	1070.08
1945	0.236293	1223.45				1945	0.426277	2549.6				1945	0.212629	1097.71
1946	0.236293	1211.57				1946	0.426277	2579.49				1946	0.212629	1071.2
1947	0.236293	1200.8				1947	0.426277	2577.3				1947	0.212629	1087.33
1948	0.236293	1239.92				1948	0.426277	2543.65				1948	0.212629	1092.39
1949	0.236293	1210.59				1949	0.426277	2590.54				1949	0.212557	1091.41
1950	0.236293	1231.55				1950	0.426277	2579.48				1950	0.212629	1085.69
1951	0.236293	1240.4				1951	0.426277	2552.92				1951	0.212629	1103.55
1952	0.236293	1237.47				1952	0.426277	2568.59				1952	0.212629	1086.17
1953	0.236249	1230.83				1953	0.426277	2549.85				1953	0.212629	1070.18
1954	0.236249	1252.83				1954	0.425946	2515.64				1954	0.212629	1098.15
1955	0.236293	1229.25				1955	0.426277	2552.53				1955	0.212629	1072.18
1956	0.236293	1210.27				1956	0.426277	2546.72				1956	0.212629	1087.17
1957	0.236293	1240.81				1957	0.426277	2575.61				1957	0.212629	1093.12
1958	0.236255	1209.59				1958	0.426277	2566.37				1958	0.212629	1091.12
1959	0.236293	1226.99				1959	0.426277	2535.77				1959	0.212629	1085.36
1960	0.236293	1232.44				1960	0.426277	2577.89				1960	0.212629	1104.2
1961	0.236293	1228.63				1961	0.426277	2577.07				1961	0.212629	1085.34
1962	0.236293	1221.28				1962	0.426277	2545.73				1962	0.212629	1069.97
1963	0.236292	1211.13				1963	0.426277	2567.13				1963	0.212629	1097.22
1964	0.236293	1199.95				1964	0.426156	2549.67				1964	0.212629	1071.5
1965	0.236293	1239.27				1965	0.426277	2511.58				1965	0.212629	1087.53
1966	0.236318	1211.58				1966	0.426275	2550.07				1966	0.212629	1093
1967	0.236293	1231.99				1967	0.426277	2538.62				1967	0.212629	1090.79
1968	0.236293	1240.13				1968	0.426277	2574.49				1968	0.212629	1085.15
1969	0.236293	1237.14				1969	0.426277	2565.37				1969	0.212629	1104.34
1970	0.236293	1231.81				1970	0.426277	2535.62				1970	0.212629	1085.68
1971	0.236293	1220.33				1971	0.426277	2577.7				1971	0.212524	1069.52
1972	0.236293	1238.66				1972	0.426277	2577.58				1972	0.212629	1097.18
1973	0.236293	1215.28				1973	0.426277	2546.83				1973	0.212629	1071.7
1974	0.236293	1246.22				1974	0.426277	2563.65				1974	0.212576	1087.1
1975	0.236293	1212.93				1975	0.426277	2547.96				1975	0.212629	1091.64
1976	0.23619	1228.98				1976	0.426277	2511.49				1976	0.212629	1091.75
1977	0.236293	1234.6				1977	0.426277	2545.49				1977	0.212629	1085.26
1978	0.236293	1230.39				1978	0.426272	2545.1				1978	0.212629	1103.87
1979	0.236293	1221.98				1979	0.426277	2579.95				1979	0.212629	1086.85
1980	0.236293	1212.88				1980	0.426277	2573.59				1980	0.212629	1069.55
1981	0.236293	1200.7				1981	0.426277	2545.97				1981	0.212629	1096.86
1982	0.236293	1239.84				1982	0.426277	2581.96				1982	0.212629	1071.63
1983	0.236293	1211.3				1983	0.426086	2574.47				1983	0.212629	1086.54
1984	0.236284	1231.14				1984	0.426277	2547.03				1984	0.212629	1093.26
1985	0.236293	1240.55				1985	0.426277	2563.25				1985	0.212629	1091.7
1986	0.236293	1237.96				1986	0.426277	2545.8				1986	0.212629	1084.62
1987	0.236293	1231.29				1987	0.426277	2515.62				1987	0.212526	1104.37
1988	0.236293	1221.12				1988	0.426277	2550.01				1988	0.212629	1086.07
1989	0.236293	1238.46				1989	0.426277	2542.84				1989	0.212629	1069.92
1990	0.236293	1215.49				1990	0.426277	2577.92				1990	0.212629	1098.02
1991	0.236168	1244.76				1991	0.426277	2568.15				1991	0.212629	1071.88
1992	0.236293	1213.45				1992	0.426277	2541.84				1992	0.212629	1085.71
1993	0.236293	1228.27				1993	0.426277	2584.32				1993	0.212629	1093.29
1994	0.236293	1234.03				1994	0.426207	2578.51				1994	0.212558	1090.78
1995	0.236293	1230.91				1995	0.426214	2545.99				1995	0.212629	1086.08
1996	0.236268	1221.6				1996	0.426277	2563.21				1996	0.212629	1103.22
1997	0.236293	1211.03				1997	0.426277	2591.4				1997	0.212629	1086.25
1998	0.236293	1200.75				1998	0.426277	2586.46				1998	0.212629	1071.13
[truncated: 8,002 more rows]

## Sheet: top 10% pipetting
black						cyan						gray
cycle #	average selected fp	average selected P(T)				cycle #	average selected fp	average selected P(T)				cycle #	average selected fp	average selected P(T)
1	0.129992	818.791				1	0.130001	818.789				1	0.129982	818.711
2	0.129983	806.064				2	0.129993	809.756				2	0.129971	828.108
3	0.129992	827.638				3	0.129996	799.747				3	0.129997	830.675
4	0.129959	774.631				4	0.13	775.679				4	0.13	780.332
5	0.129588	791.771				5	0.130001	819.95				5	0.13	805.549
6	0.13	791.82				6	0.13	798.213				6	0.129995	783.248
7	0.129981	828.907				7	0.13	809.64				7	0.129998	799.191
8	0.129991	809.184				8	0.129992	809.113				8	0.129997	811.103
9	0.129988	778.048				9	0.13	809.467				9	0.129999	788.251
10	0.129997	795.262				10	0.13	826.149				10	0.13	809.17
11	0.129993	832.654				11	0.13	803.438				11	0.129994	793.199
12	0.129998	792.082				12	0.12999	778.6				12	0.129997	805.139
13	0.129981	790.476				13	0.129997	806.743				13	0.129991	774.987
14	0.13	814.339				14	0.13	793.081				14	0.13	792.885
15	0.13	791.021				15	0.12998	791.46				15	0.13	802.075
16	0.13	829.96				16	0.129988	807.225				16	0.129927	771.743
17	0.13	799.514				17	0.13	791.724				17	0.129973	797.088
18	0.129993	819.546				18	0.130003	810.316				18	0.129986	784.873
19	0.129993	807.539				19	0.13	796.456				19	0.129993	811.716
20	0.13	799.204				20	0.129989	800.041				20	0.13	829.781
21	0.129977	829.193				21	0.129923	811.043				21	0.13	788.149
22	0.129996	779.228				22	0.129997	789.124				22	0.129976	784.06
23	0.129955	771.057				23	0.13	806.296				23	0.129983	810.494
24	0.129995	818.882				24	0.13	802.312				24	0.129985	780.415
25	0.129998	799.184				25	0.129992	787.332				25	0.13	790.005
26	0.130004	782.201				26	0.13	807.297				26	0.129994	814.871
27	0.13	810.165				27	0.129996	810.983				27	0.129998	819.937
28	0.12999	838.913				28	0.129951	801.745				28	0.13	820.137
29	0.129997	804.237				29	0.130026	768.99				29	0.129993	804.731
30	0.13	792.231				30	0.130077	795.117				30	0.13	828.092
31	0.129954	789.251				31	0.130114	804.782				31	0.13	806.158
32	0.129608	798.943				32	0.130137	807.243				32	0.13	804.012
33	0.13	799.017				33	0.130173	762.63				33	0.129998	795.757
34	0.129989	815.795				34	0.130195	798.301				34	0.13	803.547
35	0.129997	778.39				35	0.130126	804.728				35	0.13	844.322
36	0.13	794.111				36	0.130157	785.996				36	0.13	791.674
37	0.130001	817.024				37	0.130054	812.286				37	0.129996	806.499
38	0.13	800.683				38	0.130021	778.17				38	0.129908	808.62
39	0.13	769.301				39	0.130021	791.696				39	0.129907	808.785
40	0.13	806.228				40	0.129973	821.73				40	0.129953	813.396
41	0.13	815.854				41	0.13	790.324				41	0.129816	770.403
42	0.129982	822.52				42	0.129984	798.996				42	0.129849	812.075
43	0.129996	800.976				43	0.13	772.396				43	0.129997	821.245
44	0.13	782.018				44	0.129993	836.467				44	0.13	810.697
45	0.129964	816.378				45	0.129997	777.916				45	0.13	790.36
46	0.13	816.66				46	0.13	810.295				46	0.129995	807.868
47	0.129999	812.744				47	0.129996	775.877				47	0.129991	785.352
48	0.13	822.095				48	0.129988	799.269				48	0.129999	818.177
49	0.130002	832.038				49	0.13	819.071				49	0.129994	765.324
50	0.13	807.563				50	0.129997	814.637				50	0.13	808.757
51	0.129997	807.94				51	0.129977	786.505				51	0.130003	811.357
52	0.129997	799.164				52	0.13	802.421				52	0.129993	819.302
53	0.129808	851.892				53	0.13	824.849				53	0.129989	760.129
54	0.129348	816.381				54	0.129981	831.342				54	0.129703	767.46
55	0.129974	784.033				55	0.13	805.936				55	0.13	811.2
56	0.13	850.44				56	0.13	794.204				56	0.13	802.656
57	0.129989	855.132				57	0.13	772.846				57	0.13	795.98
58	0.129995	814.399				58	0.129988	787.642				58	0.130001	811.036
59	0.13	805.506				59	0.129987	811.965				59	0.13	822.706
60	0.129994	785.14				60	0.13	822.27				60	0.129996	832.297
61	0.13	780.35				61	0.129996	824.878				61	0.13	795.072
62	0.129994	782.578				62	0.13	813.069				62	0.13	787.115
63	0.129999	804.381				63	0.13	773.266				63	0.129991	838.185
64	0.129994	788.11				64	0.13	781.424				64	0.13	787.94
65	0.129978	822.817				65	0.129879	799.539				65	0.129989	792.45
66	0.13	816.946				66	0.129515	802.914				66	0.129956	798.781
67	0.130007	805.799				67	0.128673	788.781				67	0.129997	796.138
68	0.130003	789.635				68	0.129979	803.057				68	0.13	795.023
69	0.129993	813.277				69	0.129997	824.671				69	0.129974	808.784
70	0.129886	777.711				70	0.129997	801.674				70	0.129989	774.034
71	0.129393	820.631				71	0.129966	783.692				71	0.129961	805.317
72	0.128744	781.693				72	0.13	809.481				72	0.13	796.954
73	0.128448	789.814				73	0.13	793.262				73	0.129994	803.617
74	0.129999	791.439				74	0.129964	839.955				74	0.129989	788.639
75	0.13	797.612				75	0.130007	796.056				75	0.129998	808.388
76	0.13	807.689				76	0.130023	825.087				76	0.129992	816.959
77	0.129997	803.893				77	0.13	795.281				77	0.130002	766.32
78	0.12996	783.269				78	0.129982	814.526				78	0.129994	815.081
79	0.129995	822.818				79	0.13	802.318				79	0.129997	804.118
80	0.13	819.962				80	0.13	814.074				80	0.13	829.464
81	0.13	787.406				81	0.13	818.213				81	0.130001	775.074
82	0.129991	834.069				82	0.13	802.649				82	0.129977	798.29
83	0.129991	802.732				83	0.13	780.19				83	0.13	763.088
84	0.129958	811.568				84	0.129994	806.407				84	0.129999	820.335
85	0.129998	781.677				85	0.13	810.91				85	0.130006	784.573
86	0.13	828.037				86	0.129996	799.803				86	0.129997	807.258
87	0.129998	801.913				87	0.129995	782.845				87	0.129986	778.746
88	0.129931	772.597				88	0.13	809.109				88	0.129934	813.152
89	0.129996	780.742				89	0.13	829.085				89	0.13	786.675
90	0.13	805.427				90	0.129999	782.159				90	0.129997	809.73
91	0.129996	815.829				91	0.129993	799.511				91	0.129995	766.237
92	0.129983	822.134				92	0.13	768.013				92	0.13	815.578
93	0.129951	810.03				93	0.129974	780.339				93	0.130001	781.668
94	0.129976	801.475				94	0.129991	788.642				94	0.13	804.741
95	0.129995	780.237				95	0.129999	818.215				95	0.129997	816.112
96	0.12999	819.854				96	0.129996	791.995				96	0.129998	793.569
97	0.13	804.36				97	0.13	779.208				97	0.129999	813.487
98	0.13	836.214				98	0.13	807.913				98	0.13	821.632
99	0.12997	767.762				99	0.130001	823.026				99	0.129998	805.783
100	0.129996	796.056				100	0.13	806.139				100	0.129984	787.654
101	0.129972	801.823				101	0.130005	830.173				101	0.13	798.675
102	0.129991	820.127				102	0.129992	826.027				102	0.13	806.109
103	0.13	772.462				103	0.13	792.783				103	0.129995	820.688
104	0.129997	781.327				104	0.13	786.609				104	0.129978	813.984
105	0.129999	812.15				105	0.13	786.304				105	0.13	800.699
106	0.13	810.235				106	0.130008	833.187				106	0.129984	796.441
107	0.129977	815.155				107	0.129996	805.738				107	0.13	763.607
108	0.12994	813.373				108	0.129994	825.439				108	0.13	776.108
109	0.129535	826.11				109	0.13	831.021				109	0.12999	804.455
110	0.129999	807.668				110	0.129985	804.231				110	0.13	800.572
111	0.13	775.818				111	0.13	800.082				111	0.13	804.845
112	0.13	820.929				112	0.129998	791.95				112	0.129998	828.756
113	0.129997	800.924				113	0.13	824.76				113	0.13	782.507
114	0.12999	805.391				114	0.129991	792.371				114	0.13	784.257
115	0.129996	819.264				115	0.12999	792.246				115	0.129994	797.846
116	0.129987	830.862				116	0.129989	797.332				116	0.13	815.797
117	0.13	772.601				117	0.129988	809.628				117	0.129997	819.007
118	0.13	798.246				118	0.13	793.827				118	0.129991	793.777
119	0.129997	805.635				119	0.13	807.818				119	0.13	787.04
120	0.129999	794.72				120	0.129998	803.846				120	0.13	827.672
121	0.13	791.07				121	0.129986	810.491				121	0.13	826.785
122	0.129997	805.067				122	0.129997	850.751				122	0.13	778.951
123	0.129993	798.885				123	0.12994	799.696				123	0.13	785.928
124	0.129985	786.219				124	0.13	806.048				124	0.129995	831.033
125	0.13	813.463				125	0.129996	829.151				125	0.129993	804.457
126	0.129986	819.886				126	0.129954	786.398				126	0.129981	789.377
127	0.129999	802.448				127	0.13	814.873				127	0.129992	802.908
128	0.12999	818.708				128	0.129998	796.951				128	0.129854	796.98
129	0.129999	797.056				129	0.13	817.53				129	0.129254	806.286
130	0.13	823.052				130	0.13	825.316				130	0.13	778.766
131	0.13	802.749				131	0.13	789.98				131	0.129974	795.955
132	0.129996	792.119				132	0.130015	819.585				132	0.129997	818.262
133	0.129986	814.555				133	0.129992	818.957				133	0.13	833.979
134	0.13	823.748				134	0.129997	808.971				134	0.13	808.604
135	0.13	808.014				135	0.129999	811.694				135	0.129988	808.428
136	0.129997	822.016				136	0.130001	798.666				136	0.129947	788.752
137	0.129999	807.236				137	0.129972	780.321				137	0.129991	798.481
138	0.13	808.548				138	0.130003	816.3				138	0.129986	819.049
139	0.129995	813.689				139	0.129981	814.052				139	0.129934	830.162
140	0.13	792.604				140	0.129999	765.7				140	0.13	783.346
141	0.13	800.995				141	0.129999	778.591				141	0.13	797.088
142	0.129992	833.449				142	0.129991	812.112				142	0.13	809.993
143	0.129993	818.602				143	0.129997	796.037				143	0.129996	782.794
144	0.13	823.229				144	0.129991	807.122				144	0.129997	805.011
145	0.13	777.905				145	0.13	779.817				145	0.129778	793.896
146	0.13	810.893				146	0.130001	823.932				146	0.129999	801.201
147	0.129995	791.191				147	0.13	802.546				147	0.12999	814.023
148	0.129976	791.693				148	0.129993	808.022				148	0.129977	800.832
149	0.12989	819.184				149	0.129996	845.402				149	0.129973	802.866
150	0.129862	824.758				150	0.129945	841.882				150	0.129986	783.536
151	0.129876	821.387				151	0.13	827.912				151	0.129987	823.321
152	0.13	777.335				152	0.13	790.13				152	0.129999	836.17
153	0.129993	821.734				153	0.12999	786.609				153	0.13	793.931
154	0.129996	813.585				154	0.129993	824.848				154	0.129978	821.315
155	0.13	813.669				155	0.129992	806.14				155	0.130001	791.256
156	0.129986	839.571				156	0.13	798.083				156	0.129997	777.498
157	0.129993	807.082				157	0.13	802.755				157	0.129994	788.327
158	0.13	817.068				158	0.130003	779.38				158	0.129993	830.856
159	0.13	788.768				159	0.129997	810.444				159	0.13	810.348
160	0.129997	809.169				160	0.13	802.003				160	0.13	781.683
161	0.129991	795.95				161	0.129997	817.483				161	0.129805	793.524
162	0.13	820.011				162	0.13	780.434				162	0.13	805.8
163	0.13	756.952				163	0.13	813.433				163	0.129994	789.957
164	0.129993	795.886				164	0.129995	795.692				164	0.129996	807.855
165	0.129993	782.207				165	0.12993	772.793				165	0.13	817.808
166	0.129996	809.893				166	0.129972	808.633				166	0.13	816.861
167	0.13	797.797				167	0.129993	782.187				167	0.129995	782.274
168	0.13	813.748				168	0.129998	806.872				168	0.13	788.185
169	0.13	816.685				169	0.129937	803.806				169	0.129989	803.367
170	0.13	796.295				170	0.13	800.795				170	0.129998	823.218
171	0.129983	803.067				171	0.130001	784.874				171	0.13	800.842
172	0.13	818.975				172	0.13	801.555				172	0.129984	771.342
173	0.129999	788.914				173	0.129995	809.335				173	0.129996	780.214
174	0.129994	753.935				174	0.129989	780.218				174	0.129986	799.905
175	0.129997	811.919				175	0.13	810.358				175	0.129992	807.656
176	0.13	810.145				176	0.12999	802.889				176	0.13	827.474
177	0.129975	813.039				177	0.13	815.116				177	0.130001	797.725
178	0.129991	781.489				178	0.129988	810.235				178	0.13	810.885
179	0.129978	813.777				179	0.13	805.869				179	0.130001	797.835
180	0.129865	804.787				180	0.13	796.445				180	0.13	819.129
181	0.13	788.02				181	0.129995	847.628				181	0.130004	808.763
182	0.12999	805.948				182	0.13	785.873				182	0.130023	776.561
183	0.129971	793.238				183	0.13	785.895				183	0.13	835.268
184	0.13	841.876				184	0.13	794.841				184	0.13	798.314
185	0.13	794.046				185	0.129996	811.027				185	0.13	786.114
186	0.129977	786.648				186	0.129993	802.222				186	0.129999	805.597
187	0.129985	797.123				187	0.129997	791.312				187	0.129996	832.007
188	0.129997	834.288				188	0.129931	778.517				188	0.129999	798.308
189	0.130001	825.783				189	0.129993	830.04				189	0.129986	759.021
190	0.130002	790.71				190	0.13	792.2				190	0.13	808.863
191	0.13	783.589				191	0.13	791.093				191	0.129998	811.254
192	0.13	807.033				192	0.13	815.49				192	0.129995	805.402
193	0.129997	782.511				193	0.13	828.468				193	0.13	794.625
194	0.13	795.18				194	0.129925	813.446				194	0.130001	796.28
195	0.129999	793.807				195	0.12964	799.832				195	0.13	811.95
196	0.129976	822.59				196	0.13	751.11				196	0.129994	814.948
197	0.129995	794.93				197	0.129997	818.906				197	0.129971	778.322
198	0.129997	813.037				198	0.13	813.163				198	0.130002	784.923
199	0.13	800.842				199	0.129987	802.228				199	0.13	806.048
200	0.129997	802.377				200	0.129992	811.164				200	0.129975	818.983
201	0.13	835.93				201	0.129984	785.715				201	0.13	788.688
202	0.129984	809.436				202	0.12999	833.416				202	0.129996	786.223
203	0.129997	787.75				203	0.129989	813.635				203	0.129866	819.321
204	0.13	811.385				204	0.129994	822.047				204	0.13	827.092
205	0.129997	803.859				205	0.129977	810.357				205	0.129997	795.196
206	0.129999	786.507				206	0.129997	783.959				206	0.129998	814.578
207	0.130001	782.357				207	0.129993	798.299				207	0.12998	823.655
208	0.129977	792.947				208	0.129981	829.119				208	0.13	800.652
209	0.129995	782.275				209	0.129995	788.111				209	0.13	797.88
210	0.129959	804.465				210	0.129993	803.47				210	0.13	773.193
211	0.130001	823.412				211	0.13	807.992				211	0.129983	799.974
212	0.130011	811.176				212	0.13	800.348				212	0.129587	828.402
213	0.130029	808.411				213	0.129996	778.555				213	0.13	800.596
214	0.129977	829.243				214	0.13	806.837				214	0.13	807.047
215	0.13	800.649				215	0.129997	787.732				215	0.13	799.155
216	0.13	783.309				216	0.13	832.446				216	0.130001	819.792
217	0.129981	803.44				217	0.129995	777.56				217	0.129992	801.124
218	0.129864	800.312				218	0.129989	821.045				218	0.129945	799.684
219	0.129997	794.559				219	0.12955	784.47				219	0.129991	792.594
220	0.13	808.682				220	0.13	797.231				220	0.13	802.006
221	0.130001	816.156				221	0.129998	792.605				221	0.13	795.437
222	0.13	762.041				222	0.129993	798.671				222	0.129996	794.647
223	0.130001	819.246				223	0.129973	792.198				223	0.13	790.847
224	0.13	799.157				224	0.13	804.993				224	0.129995	795.142
225	0.129996	790.139				225	0.13	808.107				225	0.13	800.917
226	0.129992	784.359				226	0.13	776.501				226	0.13	777.706
227	0.13	786.843				227	0.1299	779.851				227	0.13	814.342
228	0.129993	801.235				228	0.13	796.277				228	0.129975	818.59
229	0.13	770.873				229	0.129991	819.803				229	0.13	797.714
230	0.129994	788.417				230	0.13	828.535				230	0.13	824.667
231	0.12999	819.857				231	0.129979	803.62				231	0.13	806.464
232	0.129997	819.492				232	0.129997	779.124				232	0.129987	799.631
233	0.129983	797.984				233	0.13	787.461				233	0.129997	830.375
234	0.129991	793.179				234	0.13	820.064				234	0.129826	806.323
235	0.129969	811.426				235	0.13	798.508				235	0.13	815.652
236	0.129996	814.035				236	0.129996	821.266				236	0.13	782.463
237	0.129997	791.256				237	0.129989	814.994				237	0.129999	815.019
238	0.13	782.49				238	0.129991	801.313				238	0.13	808.116
239	0.13	809.651				239	0.129994	821.099				239	0.13	809.483
240	0.129759	817.455				240	0.12997	779.541				240	0.13	801.84
241	0.13	800.769				241	0.129979	796.566				241	0.129999	831.945
242	0.129977	790.385				242	0.129997	820.26				242	0.129998	807.377
243	0.13	792.371				243	0.129987	817.782				243	0.129987	821.835
244	0.129993	780.372				244	0.13	801.132				244	0.130001	776.093
245	0.13	795.279				245	0.129997	804.491				245	0.129986	804.393
246	0.13	812.324				246	0.13	785.796				246	0.13	825.866
247	0.13	790.686				247	0.129985	791.164				247	0.129987	774.515
248	0.129978	809.293				248	0.13	796.484				248	0.129996	803.702
249	0.129988	815.66				249	0.129989	785.905				249	0.129981	809.259
250	0.129644	792.665				250	0.129997	813.241				250	0.129711	799.463
251	0.129077	733.507				251	0.129945	779.565				251	0.128906	785.293
252	0.129942	815.279				252	0.129884	815.332				252	0.129993	804.56
253	0.129986	812.92				253	0.13	837.827				253	0.129965	782.886
254	0.13	812.172				254	0.129999	800.399				254	0.129994	820.858
255	0.13	797.923				255	0.129993	791.34				255	0.129997	813.301
256	0.12997	822.918				256	0.129993	834.629				256	0.129997	792.55
257	0.13	843.782				257	0.129997	806.7				257	0.129909	772.307
258	0.13	787.053				258	0.13	795.995				258	0.129997	832.497
259	0.12999	783.463				259	0.13	810.641				259	0.129983	793.38
260	0.13	808.661				260	0.13	794.331				260	0.129982	814.699
261	0.13	819.44				261	0.129986	802.833				261	0.13	779.505
262	0.13	796.145				262	0.129978	808.288				262	0.129901	801.612
263	0.13	784.325				263	0.13	825.331				263	0.129941	791.102
264	0.12998	805.13				264	0.129994	808.369				264	0.129815	773.086
265	0.129838	822.035				265	0.129661	796.805				265	0.129942	795.544
266	0.13	786.782				266	0.13	845.024				266	0.129998	813.996
267	0.12984	818.803				267	0.129993	780.968				267	0.129997	807.05
268	0.13	816.005				268	0.129989	802.593				268	0.129996	793.085
269	0.13	815.572				269	0.129998	806.571				269	0.129993	825.603
270	0.13	810.387				270	0.129993	849.264				270	0.129992	777.986
271	0.129994	788.876				271	0.13	823.973				271	0.129971	839.755
272	0.129997	792.926				272	0.129985	798.847				272	0.129997	793.925
273	0.13	814.633				273	0.130001	797.791				273	0.13	808.895
274	0.129999	812.504				274	0.129997	853.236				274	0.129989	795.405
275	0.13	787.966				275	0.13	815.462				275	0.129998	820.904
276	0.129989	817.944				276	0.129972	800.843				276	0.129995	777.713
277	0.129995	780.146				277	0.12999	794.969				277	0.12998	798.048
278	0.129983	842.5				278	0.129995	815.933				278	0.13	797.179
279	0.129994	761.435				279	0.13	792.538				279	0.13	805.102
280	0.129992	821.437				280	0.129996	795.804				280	0.129996	816.952
281	0.129989	829.857				281	0.13	782.808				281	0.13	818.406
282	0.129982	800.666				282	0.129995	809.864				282	0.129998	803.114
283	0.13	797.108				283	0.129991	802.627				283	0.129946	781.529
284	0.129996	809.489				284	0.129987	786.591				284	0.13	792.119
285	0.129972	783.815				285	0.13	806.237				285	0.129994	799.913
286	0.13	811.19				286	0.129997	786.269				286	0.129959	776.875
287	0.13	815.306				287	0.129997	819.942				287	0.129997	804.176
288	0.129997	794.82				288	0.129902	823.167				288	0.129997	802.779
289	0.129996	803.681				289	0.13	794.865				289	0.13	795.503
290	0.129986	786.204				290	0.129988	810.139				290	0.13	796.967
291	0.13	795.113				291	0.12999	803.379				291	0.129996	827.381
292	0.129951	787.868				292	0.129975	815.142				292	0.129932	813.149
293	0.13	807.692				293	0.129572	809.976				293	0.129993	813.62
294	0.129972	817.732				294	0.13	795.64				294	0.129992	803.389
295	0.130001	826.204				295	0.129997	812.105				295	0.129998	784.382
296	0.13	795.749				296	0.129998	804.024				296	0.13	815.199
297	0.129993	782.99				297	0.13	798.868				297	0.130001	760.27
298	0.129947	774.87				298	0.129853	796.124				298	0.129997	795.881
299	0.13	823.401				299	0.129625	812.361				299	0.13	795.252
300	0.13	808.723				300	0.13	827.686				300	0.130001	828.04
301	0.13	806.503				301	0.13	778.547				301	0.129994	797.871
302	0.13	793.267				302	0.13	797.219				302	0.13	738.979
303	0.13	852.739				303	0.13	805.719				303	0.129969	834.871
304	0.129999	811.613				304	0.129995	809.849				304	0.129762	786.325
305	0.129918	808.125				305	0.13	796.745				305	0.129969	779.355
306	0.129728	809.797				306	0.129995	849.086				306	0.129989	790.453
307	0.13	782.189				307	0.130002	812.996				307	0.129982	812.261
308	0.129992	787.973				308	0.129989	797.079				308	0.13	808.244
309	0.129979	799.631				309	0.129659	780.437				309	0.13	775.928
310	0.129838	810.012				310	0.129972	786.699				310	0.13	771.718
311	0.129884	826.866				311	0.129587	826.323				311	0.13	808.688
312	0.13	830.707				312	0.13	828.287				312	0.13	837.23
313	0.129926	803.118				313	0.13	799.688				313	0.129985	805.597
314	0.12999	786.551				314	0.13	777.982				314	0.129996	819.474
315	0.129929	807.611				315	0.129997	826.035				315	0.129988	801.963
316	0.129418	766.691				316	0.129998	784.015				316	0.129983	791.755
317	0.12998	813.022				317	0.129984	822.611				317	0.129998	795.523
318	0.13	804.176				318	0.13	798.818				318	0.12999	804.296
319	0.129995	823.036				319	0.13	818.984				319	0.13	791.999
320	0.13	821.359				320	0.129952	787.71				320	0.13	810.313
321	0.129959	787.873				321	0.12999	820.843				321	0.13	812.814
322	0.130001	814.033				322	0.129979	823.344				322	0.129995	814.733
323	0.130022	786.624				323	0.129997	795.35				323	0.13	792.152
324	0.129764	826.555				324	0.13	801.783				324	0.129993	799.333
325	0.129974	788.705				325	0.129994	794.864				325	0.129981	850.697
326	0.13	779.896				326	0.129992	829.203				326	0.129993	797.044
327	0.13	780.188				327	0.129948	792.076				327	0.13	793.215
328	0.129996	815.086				328	0.129997	812.979				328	0.129966	820.644
329	0.129989	786.415				329	0.129986	817.698				329	0.13	847.394
330	0.13	827.603				330	0.129997	788.869				330	0.13	796.821
331	0.129986	779.023				331	0.13	792.442				331	0.129997	781.344
332	0.13	801.028				332	0.13	819.863				332	0.129978	815.233
333	0.129941	810.491				333	0.129989	809.476				333	0.129997	801.562
334	0.13	770.105				334	0.13	814.985				334	0.129994	799.546
335	0.129937	777.551				335	0.129998	770.648				335	0.129996	799.236
336	0.129928	792.131				336	0.13	808.29				336	0.129996	788.695
337	0.130001	818.957				337	0.13	789.945				337	0.13	837.196
338	0.129982	810.857				338	0.129855	786.743				338	0.129986	824.686
339	0.129995	771.515				339	0.129997	791.573				339	0.129962	808.922
340	0.129997	767.615				340	0.13	798.791				340	0.13	780.976
341	0.129997	810.207				341	0.129932	834.118				341	0.129988	827.445
342	0.129957	807.844				342	0.129506	804.738				342	0.129993	776.74
343	0.129997	805.415				343	0.12885	799.66				343	0.129995	804.753
344	0.13	787.563				344	0.128069	805.701				344	0.129996	815.694
345	0.13	816.075				345	0.13	795.287				345	0.129987	809.536
346	0.13	795.119				346	0.13	819.518				346	0.129994	816.546
347	0.130001	794.195				347	0.129964	789.007				347	0.12997	785.3
348	0.13	784.374				348	0.129988	784.578				348	0.129903	738.531
349	0.129997	834.932				349	0.13	818.051				349	0.13	791.49
350	0.129999	798.778				350	0.13	791.862				350	0.13	807.571
351	0.129996	804.458				351	0.13	798.049				351	0.13	813.05
352	0.129982	783.958				352	0.13	816.774				352	0.129997	805.642
353	0.13	812.729				353	0.129998	835.952				353	0.129997	811.648
354	0.12958	790.242				354	0.129975	799.082				354	0.12999	801.911
355	0.129992	809.005				355	0.129995	780.028				355	0.129985	792.663
356	0.129962	769.145				356	0.13	806.146				356	0.13	778.858
357	0.129981	806.697				357	0.13	848.431				357	0.12999	800.249
358	0.129996	785.279				358	0.129986	800.874				358	0.13	804.725
359	0.129998	826.726				359	0.129986	807.595				359	0.129965	823.051
360	0.129601	812.866				360	0.12997	816.976				360	0.13	809.392
361	0.129212	758.346				361	0.129984	833.418				361	0.13	797.709
362	0.13	790.196				362	0.13	788.88				362	0.129993	809.331
363	0.129998	823.72				363	0.129982	828.965				363	0.12999	811.225
364	0.129998	839.583				364	0.129995	799.037				364	0.129988	800.166
365	0.13	800.101				365	0.129983	806.753				365	0.13	811.254
366	0.129997	780.638				366	0.129991	783.766				366	0.13	802.57
367	0.129999	801.471				367	0.129997	787.981				367	0.129995	809.951
368	0.129993	799.018				368	0.129993	806.368				368	0.13	794.108
369	0.129974	775.183				369	0.129999	822.845				369	0.129997	784.145
370	0.129867	763.885				370	0.13	804.836				370	0.129996	803.217
371	0.129997	839.607				371	0.13	817.604				371	0.129995	824.718
372	0.13	845.526				372	0.129992	806.349				372	0.129978	805.273
373	0.13	824.22				373	0.13	789.992				373	0.129997	802.782
374	0.129996	810.313				374	0.129966	831.57				374	0.130001	848.9
375	0.129999	813.531				375	0.129994	788.129				375	0.129994	842.202
376	0.129999	809.888				376	0.129997	787.023				376	0.129679	797.329
377	0.12998	780.19				377	0.129981	814.642				377	0.129996	801.716
378	0.13	771.817				378	0.129993	870.187				378	0.129992	803.829
379	0.129977	822.997				379	0.129991	804.313				379	0.129984	792.823
380	0.129945	796.672				380	0.129988	808.28				380	0.129996	799.639
381	0.13	806.126				381	0.13	824.567				381	0.13	774.156
382	0.13	780.626				382	0.129988	802.962				382	0.129956	827.829
383	0.129993	831.351				383	0.13	800.955				383	0.129728	816.405
384	0.129997	809.592				384	0.129968	780.177				384	0.129666	799.847
385	0.129997	790.133				385	0.129996	811.332				385	0.129512	812.782
386	0.129983	781.855				386	0.129984	817.103				386	0.128243	805.768
387	0.129997	824.012				387	0.129995	818.13				387	0.129999	808.698
388	0.129995	820.607				388	0.129982	802.059				388	0.129988	804.21
389	0.129995	794.427				389	0.129996	813.809				389	0.129992	781.643
390	0.129993	802.643				390	0.13	830.974				390	0.129991	823.785
391	0.13	802.45				391	0.129998	806.356				391	0.13	810.963
392	0.129963	804.592				392	0.129973	793.231				392	0.129988	791.904
393	0.13	821.726				393	0.129997	815.126				393	0.13	787.995
394	0.129995	778.502				394	0.13	796.993				394	0.129996	805.479
395	0.13	795.947				395	0.13	803.975				395	0.129998	796.663
396	0.13	808.264				396	0.13	806.484				396	0.130001	796.686
397	0.129999	794.214				397	0.129988	802.058				397	0.129996	788.631
398	0.129837	810.266				398	0.129996	796.064				398	0.13	801.664
399	0.13	833.556				399	0.129936	829.093				399	0.129993	857.652
400	0.129998	817.104				400	0.13	809.819				400	0.13	762.771
401	0.129995	785.038				401	0.129992	787.753				401	0.13	816.494
402	0.129995	753.261				402	0.129996	808.353				402	0.13	814.05
403	0.129998	791.562				403	0.13	796.897				403	0.13	787.903
404	0.129987	829.963				404	0.13	806.329				404	0.13	800.398
405	0.13	811.316				405	0.13	778.08				405	0.13	795.144
406	0.129984	777.905				406	0.129972	815.627				406	0.129994	814.737
407	0.129972	831.469				407	0.129995	775.069				407	0.13	807.171
408	0.13	804.083				408	0.129997	790.991				408	0.130001	780.851
409	0.129996	786.311				409	0.129981	799.031				409	0.13002	811.408
410	0.129996	774.075				410	0.129958	785.498				410	0.13	830.215
411	0.129999	800.692				411	0.129988	813.462				411	0.13	792.778
412	0.129916	806.875				412	0.13	830.617				412	0.129991	782.729
413	0.129984	785.495				413	0.129947	789.872				413	0.130001	798.56
414	0.129875	813.361				414	0.13	804.958				414	0.13	806.469
415	0.129989	817.04				415	0.129986	819.661				415	0.129989	790.429
416	0.129997	794.291				416	0.13	808.422				416	0.129996	809.049
417	0.13	799.665				417	0.13	773.745				417	0.13	798.913
418	0.129997	791.952				418	0.129993	813.999				418	0.129993	797.764
419	0.129996	772.161				419	0.129995	774.082				419	0.129994	802.887
420	0.129999	805.909				420	0.129996	811.885				420	0.129644	785.615
421	0.130001	810.249				421	0.13	794.739				421	0.129988	804.199
422	0.129994	797.626				422	0.129991	781.49				422	0.13	801.279
423	0.130001	788.593				423	0.129997	780.402				423	0.13	808.581
424	0.129984	816.856				424	0.129997	831.025				424	0.13	823.515
425	0.129906	764.021				425	0.129996	829.552				425	0.129992	790.789
426	0.129985	820.182				426	0.129991	774.702				426	0.130002	831.042
427	0.130018	859.265				427	0.129996	773.368				427	0.129984	785.083
428	0.13	807.443				428	0.130006	825.78				428	0.13	811.465
429	0.129997	772.328				429	0.13	780.839				429	0.129992	803.545
430	0.129998	798.482				430	0.13	826.79				430	0.13	809.314
431	0.129998	819.398				431	0.13	821.157				431	0.129997	772.385
432	0.129912	793.212				432	0.129977	799.169				432	0.13	792.768
433	0.129995	778.61				433	0.13	790.346				433	0.13	840.173
434	0.129983	813.437				434	0.13	795.256				434	0.129999	821.354
435	0.12999	810.911				435	0.13	797.348				435	0.129999	783.229
436	0.129997	823.322				436	0.13	802.882				436	0.13	789.09
437	0.129955	804.231				437	0.129987	820.794				437	0.129979	788
438	0.129991	818.716				438	0.129468	805.831				438	0.13	787.11
439	0.129962	844.188				439	0.129997	804.475				439	0.129442	809.861
440	0.13	836.933				440	0.129997	817.293				440	0.129529	785.681
441	0.129992	791.852				441	0.13	813.298				441	0.13	785.253
442	0.130001	796.949				442	0.13	803.267				442	0.13	827.317
443	0.129991	834.867				443	0.129855	796.529				443	0.13	807.423
444	0.130001	783.995				444	0.129997	780.001				444	0.129926	779.53
445	0.129992	793.061				445	0.129996	825.585				445	0.129994	771.073
446	0.129983	810.479				446	0.129964	808.123				446	0.129989	816.114
447	0.12999	821.768				447	0.129978	787.263				447	0.12999	817.512
448	0.129948	803.221				448	0.13	800.788				448	0.129955	779.127
449	0.12955	779.541				449	0.129994	821.433				449	0.129949	790.943
450	0.128888	773.641				450	0.13	789.874				450	0.129962	806.058
451	0.13	802.916				451	0.12998	810.918				451	0.129978	823.951
452	0.13	821.619				452	0.13	819.833				452	0.129945	812.119
453	0.13	796.543				453	0.129996	784.354				453	0.129938	737.208
454	0.129999	788.064				454	0.129999	800.858				454	0.129864	796.4
455	0.13	805.082				455	0.13	785.475				455	0.129796	830.758
456	0.129993	819.236				456	0.13	825.62				456	0.129761	813.73
457	0.13	790.119				457	0.129998	816.493				457	0.129895	830.082
458	0.129982	801.299				458	0.129996	780.831				458	0.129881	797.22
459	0.129995	791.474				459	0.129982	780.891				459	0.129936	858.398
460	0.13	784.585				460	0.13	818.648				460	0.129962	802.523
461	0.129986	815.186				461	0.129998	825.392				461	0.129939	775.654
462	0.129999	814.303				462	0.13	798.396				462	0.129992	829.214
463	0.129988	805.228				463	0.129995	786.613				463	0.129985	826.193
464	0.129992	789.225				464	0.13	839.199				464	0.129981	798.495
465	0.13	779.217				465	0.13	804.331				465	0.129997	774.711
466	0.13	792.254				466	0.13	794.403				466	0.13	802.453
467	0.129996	860.256				467	0.12999	789.914				467	0.13	801.26
468	0.129963	820.633				468	0.129995	784.976				468	0.129997	819.65
469	0.129997	838.141				469	0.129991	812.367				469	0.129985	808.801
470	0.129569	815.798				470	0.129997	805.355				470	0.129993	812.404
471	0.129024	799.546				471	0.129993	780.804				471	0.129924	819.046
472	0.128816	838.713				472	0.13	758.337				472	0.13	816.674
473	0.129995	816.714				473	0.129997	799.874				473	0.129996	782.422
474	0.129996	806.696				474	0.130015	810.654				474	0.13	788.201
475	0.129997	818.738				475	0.130018	826.533				475	0.129611	804.825
476	0.13	827.958				476	0.13003	781.071				476	0.129584	805.597
477	0.13	822.102				477	0.129997	820.959				477	0.129984	834.807
478	0.129911	823.212				478	0.129999	780.674				478	0.129987	797.62
479	0.13	779.538				479	0.12999	819.188				479	0.129969	810.867
480	0.13	791.731				480	0.129647	799.641				480	0.13	836.538
481	0.129996	768.227				481	0.129957	803.643				481	0.12999	796.03
482	0.129998	791.057				482	0.13	812.003				482	0.13	808.937
483	0.129993	763.513				483	0.13	788.115				483	0.129633	793.874
484	0.129997	813.676				484	0.129997	769.432				484	0.129997	792.376
485	0.13	814.893				485	0.13	809.863				485	0.13	818.014
486	0.129994	802.246				486	0.129967	809.148				486	0.130003	789.507
487	0.129986	808.761				487	0.13	780.591				487	0.130004	790.952
488	0.129991	794.711				488	0.129992	792.796				488	0.13	843.148
489	0.130004	794.545				489	0.129977	817.784				489	0.13	825.634
490	0.13	821.277				490	0.129967	841.703				490	0.129997	793.155
491	0.129998	799.147				491	0.129995	802.1				491	0.129989	799.692
492	0.129986	829.778				492	0.13	816.592				492	0.129991	814.006
493	0.129878	812.841				493	0.13	787.218				493	0.13	825.17
494	0.12999	811.017				494	0.129989	835.592				494	0.129994	801.429
495	0.129998	792.245				495	0.129994	799.473				495	0.129995	809.171
496	0.13	799.893				496	0.129897	800.449				496	0.129982	836.293
497	0.129995	854.47				497	0.13	831.376				497	0.129999	801.215
498	0.129996	825.283				498	0.130011	828.457				498	0.129997	804.296
499	0.129996	811.394				499	0.13002	839.865				499	0.13	785.251
500	0.129976	832.594				500	0.130056	815.081				500	0.13	817.733
501	0.13	836.11				501	0.130075	810.658				501	0.13	835.98
502	0.129965	782.221				502	0.129999	840.422				502	0.13	801.872
503	0.13	802.951				503	0.129997	811.58				503	0.129994	805.332
504	0.129998	806.218				504	0.13	785.137				504	0.129989	793.011
505	0.129993	807.508				505	0.13	812.379				505	0.13	812.098
506	0.129988	798.35				506	0.129991	786.753				506	0.13	786.942
507	0.129996	834.759				507	0.129882	789.01				507	0.13	788.883
508	0.13	838.675				508	0.13	781.658				508	0.129995	781.793
509	0.13	826.672				509	0.12999	769.308				509	0.129992	831.181
510	0.129994	807.464				510	0.130002	811.551				510	0.13	799.936
511	0.13	767.704				511	0.129999	799.479				511	0.129995	784.039
512	0.129997	810.904				512	0.129996	791.379				512	0.129996	806.06
513	0.12998	811.437				513	0.12998	786.111				513	0.129993	808.798
514	0.129969	770.28				514	0.13	830.074				514	0.129753	786.065
515	0.13	795.735				515	0.12999	813.881				515	0.13	794.058
516	0.129995	801.936				516	0.129995	810.868				516	0.13	780.375
517	0.13	833.764				517	0.129965	772.662				517	0.129989	817.95
518	0.129991	774.416				518	0.13	772.973				518	0.129975	809.384
519	0.129993	801.6				519	0.129997	836.675				519	0.12999	793.154
520	0.129993	787.545				520	0.129995	808.478				520	0.129994	810.715
521	0.13	849.631				521	0.13	824.505				521	0.129996	831.786
522	0.129997	790.238				522	0.129994	790.148				522	0.129996	800.378
523	0.13	807.717				523	0.12999	809.907				523	0.12999	811.308
524	0.129996	778.194				524	0.129999	778.186				524	0.13	793.847
525	0.13	808.357				525	0.129983	777.119				525	0.13	826.397
526	0.129992	792.567				526	0.13	787.857				526	0.130001	814.806
527	0.129983	847.936				527	0.129996	820.94				527	0.129999	792.334
528	0.129999	785.14				528	0.13	805.617				528	0.13	811.254
529	0.13	843.207				529	0.13	779.971				529	0.13	814.047
530	0.129997	789.389				530	0.13	799.736				530	0.129997	797.148
531	0.13	781.921				531	0.129997	761.536				531	0.13	801.323
532	0.13	803.388				532	0.129982	818.165				532	0.129971	776.689
533	0.129997	809.784				533	0.129997	836.192				533	0.129981	851.776
534	0.129992	798.582				534	0.129999	771.934				534	0.129997	799.074
535	0.130014	823.391				535	0.13	819.682				535	0.129998	801.676
536	0.13	813.436				536	0.13	807.849				536	0.129982	771.311
537	0.13	792.487				537	0.129969	839.487				537	0.12993	822.924
538	0.12999	789.908				538	0.129942	780.373				538	0.129959	819.452
539	0.13	803.75				539	0.12999	795.886				539	0.129938	797.122
540	0.129997	770.698				540	0.130001	834.03				540	0.129941	768.378
541	0.13	785.914				541	0.130002	817.552				541	0.129877	782.623
542	0.129997	787.792				542	0.13	792.899				542	0.129974	810.348
543	0.13	807.338				543	0.129988	814.64				543	0.129997	796.515
544	0.129998	794.804				544	0.129996	830.126				544	0.13	778.837
545	0.129953	805.097				545	0.13	828.599				545	0.13	758.958
546	0.129379	813.211				546	0.129963	799.988				546	0.129977	824.55
547	0.129997	780.853				547	0.129999	777.183				547	0.129964	807.959
548	0.129992	799.382				548	0.13	820.186				548	0.129987	795.321
549	0.129984	777.32				549	0.129997	802.059				549	0.13	801.989
550	0.129928	787.183				550	0.13	804.077				550	0.129949	814.745
551	0.129492	794.642				551	0.129995	803.498				551	0.129999	824.117
552	0.129987	806.205				552	0.129967	797.079				552	0.13	778.074
553	0.129989	808.89				553	0.129887	827.616				553	0.13	786.497
554	0.12998	821.253				554	0.12998	788.621				554	0.129997	812.796
555	0.129967	786.323				555	0.13001	775.697				555	0.129985	803.853
556	0.130026	846.006				556	0.129935	802.672				556	0.129988	780.446
557	0.129997	805.818				557	0.130003	800.186				557	0.129945	777.273
558	0.129997	793.034				558	0.129996	775.523				558	0.13	846.212
559	0.129984	790.327				559	0.129996	805.087				559	0.13	807.421
560	0.13	823.392				560	0.129993	822.134				560	0.129994	785.841
561	0.129997	831.415				561	0.13	787.64				561	0.13	765.471
562	0.12999	782.858				562	0.13	818.929				562	0.13	822.054
563	0.13	794.21				563	0.129965	816.384				563	0.129992	816.335
564	0.129996	839.972				564	0.130008	815.017				564	0.13	813.458
565	0.129995	791.78				565	0.130053	815.635				565	0.130001	782.012
566	0.129592	772.059				566	0.130044	820.099				566	0.129949	783.439
567	0.13	800.816				567	0.130086	820.768				567	0.129994	854.207
568	0.13	831.536				568	0.13	807.803				568	0.13	777.808
569	0.129998	813.919				569	0.13	817.121				569	0.130002	777.654
570	0.13	804.925				570	0.13	765.079				570	0.129989	801.105
571	0.129991	811.977				571	0.13	784.325				571	0.129991	804.555
572	0.129992	842.668				572	0.129992	787.725				572	0.13	781.656
573	0.129989	808.701				573	0.13	819.405				573	0.129988	818.675
574	0.13	801.311				574	0.13	801.472				574	0.13	760.205
575	0.13	787.227				575	0.13	817.047				575	0.13	783.387
576	0.129984	832.282				576	0.129995	829.909				576	0.13	818.313
577	0.13	771.049				577	0.129919	819.296				577	0.13	792.138
578	0.129981	791.514				578	0.12998	797.968				578	0.129987	745.957
579	0.129952	792.415				579	0.13	809.875				579	0.13	797.22
580	0.12998	843.189				580	0.129976	831.85				580	0.129994	831.096
581	0.12936	812.947				581	0.129932	797.717				581	0.13	798.805
582	0.129992	798.299				582	0.129994	772.292				582	0.129984	769.983
583	0.13	788.813				583	0.13	798.463				583	0.129996	775.017
584	0.13	816.646				584	0.130001	819.013				584	0.129989	774.348
585	0.129991	786.849				585	0.13	772.949				585	0.13	825.043
586	0.13	764.371				586	0.129975	785.42				586	0.129986	799.435
587	0.13	792.289				587	0.13	810.632				587	0.129927	796.711
588	0.13	841.099				588	0.12999	825.594				588	0.13	811.905
589	0.129999	788.049				589	0.129991	828.672				589	0.129991	833.72
590	0.129996	811.027				590	0.129978	808.685				590	0.129996	794.827
591	0.129995	794.922				591	0.129997	793.573				591	0.13	753.685
592	0.13	819.206				592	0.129993	793.602				592	0.129999	774.331
593	0.130004	805.642				593	0.129926	836.042				593	0.129939	802.369
594	0.129967	788.826				594	0.13	794.721				594	0.129905	833.067
595	0.13	803.072				595	0.129995	808.109				595	0.129917	801.453
596	0.13	802.596				596	0.129987	818.226				596	0.12994	781.657
597	0.129997	818.13				597	0.129993	807.147				597	0.129958	795.281
598	0.129991	791.232				598	0.13	802.668				598	0.130001	809.925
599	0.129994	795.837				599	0.13	803.363				599	0.129931	809.487
600	0.129995	812.829				600	0.129971	767.681				600	0.13	788.534
601	0.129998	821.652				601	0.13	799.373				601	0.129996	833.082
602	0.13	789.18				602	0.130001	829.702				602	0.13	811.703
603	0.129995	817.713				603	0.129995	803.772				603	0.13	803.989
604	0.129983	827.747				604	0.13	801.027				604	0.129984	830.658
605	0.13	798.524				605	0.13	775.057				605	0.130001	806.126
606	0.129997	819.815				606	0.13	802.367				606	0.129991	830.855
607	0.129997	789.584				607	0.13	828.111				607	0.129997	793.38
608	0.129996	815.134				608	0.13	804.623				608	0.12999	782.444
609	0.129974	812.017				609	0.13	775.349				609	0.129993	821.641
610	0.129997	794.091				610	0.130002	777.3				610	0.129856	788.762
611	0.129935	807.416				611	0.129981	814.24				611	0.129986	836.567
612	0.129979	805.838				612	0.129992	805.081				612	0.129995	813.897
613	0.129956	817.104				613	0.129998	794.642				613	0.129986	815.078
614	0.13	796.445				614	0.13	791.164				614	0.129994	812.565
615	0.129995	818.66				615	0.129998	791.884				615	0.129998	813.463
616	0.13	817.173				616	0.129997	823.916				616	0.13	793.546
617	0.13	792.708				617	0.129993	806.345				617	0.129992	774.392
618	0.129958	800.126				618	0.129996	787.037				618	0.129991	783.15
619	0.13	775.797				619	0.13	798.6				619	0.13	837.499
620	0.129925	810.49				620	0.13	781.067				620	0.13	796.815
621	0.129305	800.125				621	0.129992	821.111				621	0.13	779.047
622	0.129996	818.479				622	0.13	800.186				622	0.12999	792.092
623	0.129996	806.13				623	0.129998	796.176				623	0.129967	833.818
624	0.130005	802.112				624	0.13	814.667				624	0.130001	838.181
625	0.129998	814.886				625	0.13	811.758				625	0.13	796.683
626	0.129985	817.562				626	0.13	781.269				626	0.129976	794.343
627	0.130017	802.276				627	0.129989	827.558				627	0.129966	804.124
628	0.130007	801.677				628	0.12999	789.607				628	0.129968	785.724
629	0.129991	779.472				629	0.13	762.546				629	0.13	764.426
630	0.130006	803.926				630	0.13	798.717				630	0.13	791.26
631	0.129993	813.244				631	0.129996	786.134				631	0.129924	818.421
632	0.129996	811.008				632	0.13	804.044				632	0.13	822.589
633	0.129993	864.648				633	0.129991	794.922				633	0.129993	798.089
634	0.12995	832.376				634	0.13	781.511				634	0.129991	793.887
635	0.129994	792.885				635	0.13	809.426				635	0.13	805.38
636	0.130002	824.827				636	0.13	814.831				636	0.13	795.252
637	0.129923	784.019				637	0.13	778.213				637	0.13	760.863
638	0.129975	804.716				638	0.130009	777.929				638	0.129992	800.21
639	0.129982	838.63				639	0.130037	796.333				639	0.13	828.428
640	0.12999	799.99				640	0.13	820.913				640	0.129967	822
641	0.129723	792.126				641	0.13	786.918				641	0.13	810.885
642	0.12998	796.321				642	0.129996	793.34				642	0.13	789.714
643	0.13	803.665				643	0.129991	800.152				643	0.13	779.172
644	0.13	823.318				644	0.129998	766.403				644	0.13	814.796
645	0.12999	812.539				645	0.129987	828.048				645	0.129994	814.636
646	0.129995	777.99				646	0.13	803.203				646	0.129989	826.318
647	0.129982	796.688				647	0.13	819.55				647	0.129986	782.221
648	0.129995	802.215				648	0.13	807.519				648	0.129996	836.541
649	0.13	812.282				649	0.129987	823.025				649	0.129997	805.646
650	0.13	807.865				650	0.129997	790.571				650	0.13	787.879
651	0.13	784.07				651	0.129966	783.414				651	0.129986	783.569
652	0.129999	834.667				652	0.129997	790.824				652	0.13	842.173
653	0.13	806.951				653	0.129981	824.729				653	0.129998	821.076
654	0.13	818.313				654	0.129992	788.506				654	0.13	781.388
655	0.129997	795.851				655	0.129993	768.781				655	0.129917	806.403
656	0.130001	793.138				656	0.129987	806.215				656	0.13	789.766
657	0.129982	802.87				657	0.129994	804.923				657	0.129958	823.099
658	0.129999	768.238				658	0.13	812.871				658	0.13	792.328
659	0.129996	763.033				659	0.13	805.829				659	0.129999	826.283
660	0.13	824.825				660	0.13	789.543				660	0.129997	826.552
661	0.129995	801.656				661	0.129996	813.19				661	0.129997	787.235
662	0.13	808.791				662	0.129984	787.111				662	0.13	810.191
663	0.12997	781.392				663	0.129971	806.587				663	0.129733	770.171
664	0.129993	805.48				664	0.129989	807.293				664	0.129429	825.107
665	0.129987	814.469				665	0.129994	781.403				665	0.129983	823.929
666	0.13	806.456				666	0.129997	837.82				666	0.13	769.327
667	0.13	824.065				667	0.129997	829.329				667	0.129969	816.325
668	0.129986	836.838				668	0.129995	810.44				668	0.129987	796.297
669	0.129978	832.358				669	0.13	787.322				669	0.129996	780.705
670	0.129984	776.096				670	0.129998	794.019				670	0.129996	802.915
671	0.13	790.132				671	0.13	810.507				671	0.129807	793.918
672	0.130002	801.604				672	0.129996	802.188				672	0.129972	785.34
673	0.130005	827.511				673	0.129999	831.225				673	0.13	804.663
674	0.129954	803.812				674	0.129997	820.039				674	0.129997	820.034
675	0.12994	781.984				675	0.13	791.585				675	0.13	812.181
676	0.129996	806.248				676	0.130001	803.086				676	0.13	823.035
677	0.13	825.238				677	0.129945	817.26				677	0.129996	795.583
678	0.129996	831.956				678	0.129989	813.157				678	0.129949	823.46
679	0.129996	785.651				679	0.129999	837.216				679	0.129516	810.528
680	0.13	785.76				680	0.129994	783.222				680	0.128756	790.941
681	0.13	784.042				681	0.129968	830.01				681	0.13	801.517
682	0.129987	785.239				682	0.13	799.274				682	0.13	799.303
683	0.13	806.283				683	0.13	804.263				683	0.13001	817.287
684	0.129998	792.105				684	0.13	817.267				684	0.129995	821.206
685	0.13	814.26				685	0.129998	787.086				685	0.13	820.417
686	0.129987	798.883				686	0.129991	795.319				686	0.129962	812.512
687	0.129994	821.748				687	0.129964	794.605				687	0.13	776.36
688	0.129987	793.776				688	0.13	800.126				688	0.13	790.134
689	0.129977	815.607				689	0.129954	809.704				689	0.129992	795.959
690	0.129982	841.256				690	0.129997	799.717				690	0.129998	805.503
691	0.13	810.8				691	0.129998	778.776				691	0.130022	798.174
692	0.129987	758.643				692	0.129989	820.179				692	0.129999	803.138
693	0.13	793.818				693	0.129993	796.428				693	0.129986	820.371
694	0.13	798.175				694	0.13	811.908				694	0.129998	810.381
695	0.129997	810.648				695	0.129997	805.661				695	0.129992	800.979
696	0.130012	788.903				696	0.129944	786.519				696	0.129962	765.908
697	0.13	800.194				697	0.129953	822.937				697	0.129964	811.547
698	0.13	799.268				698	0.13	797.257				698	0.130001	792.216
699	0.13	829.251				699	0.12999	806.787				699	0.13	793.095
700	0.129973	791.386				700	0.129996	797.4				700	0.129996	779.868
701	0.13	807.863				701	0.12999	812.901				701	0.129991	813.434
702	0.13	785.384				702	0.13	836.853				702	0.129994	803.703
703	0.13	816.867				703	0.129977	824.052				703	0.129973	772.488
704	0.13	796.381				704	0.13	797.334				704	0.129986	784.603
705	0.13	811.173				705	0.13	782.682				705	0.129996	817.626
706	0.13	770.491				706	0.129997	831.033				706	0.129987	796.486
707	0.129995	840.04				707	0.129993	812.741				707	0.129995	777.666
708	0.13	808.08				708	0.129995	799.366				708	0.129993	808.469
709	0.13	808.349				709	0.13	768.815				709	0.129639	792.358
710	0.129991	781.377				710	0.13	800.66				710	0.129976	796.188
711	0.129994	799.644				711	0.13	842.587				711	0.129998	791.785
712	0.13	807.415				712	0.129999	829.423				712	0.129945	811.069
713	0.13	794.373				713	0.12999	815.319				713	0.129985	806.861
714	0.12999	798.61				714	0.129997	818.706				714	0.13	816.349
715	0.129995	780.544				715	0.129996	816.911				715	0.129967	801.409
716	0.129994	798.146				716	0.13	812.376				716	0.129996	799.513
717	0.129996	806.49				717	0.130001	804.284				717	0.129997	831.899
718	0.129973	798.992				718	0.13	772.367				718	0.129979	795.011
719	0.129997	784.464				719	0.129994	807.84				719	0.129997	793.406
720	0.130001	811.291				720	0.13	805.991				720	0.13	766.363
721	0.129999	849.598				721	0.129991	773.755				721	0.129999	805.118
722	0.129994	823.083				722	0.129998	798.62				722	0.13	785.531
723	0.129997	785.708				723	0.129946	831.411				723	0.129979	815.709
724	0.13	813.077				724	0.129992	799.94				724	0.129996	789.41
725	0.129994	811.365				725	0.129986	807.44				725	0.129997	844.143
726	0.129985	777.796				726	0.129997	822.973				726	0.129968	784.812
727	0.129975	784.235				727	0.129995	829.649				727	0.129998	796.224
728	0.129956	789.329				728	0.129976	827.517				728	0.130008	781.033
729	0.13	801.645				729	0.129989	820.338				729	0.129999	822.95
730	0.129988	821.666				730	0.129976	806.291				730	0.129989	813.714
731	0.129997	789.645				731	0.129995	842.653				731	0.13	780.985
732	0.129995	811.394				732	0.13	803.476				732	0.129998	787.181
733	0.129996	802.602				733	0.13	770.529				733	0.129984	784.696
734	0.13	806.415				734	0.13	819.588				734	0.129999	832.985
735	0.12999	782.417				735	0.13	831.485				735	0.129968	798.193
736	0.129999	772.952				736	0.13	791.799				736	0.129991	809.986
737	0.13	803.26				737	0.130066	771.88				737	0.13	800.698
738	0.13	796.604				738	0.130008	821.543				738	0.13	804.42
739	0.13	807.384				739	0.129996	820.739				739	0.129994	772.8
740	0.13	803.948				740	0.13	791.197				740	0.129992	788.047
741	0.13	794.807				741	0.129989	814.162				741	0.13	790.239
742	0.129979	822.001				742	0.130001	835.421				742	0.13	818.157
743	0.130002	781.615				743	0.13	811.421				743	0.13	819.582
744	0.129997	772.968				744	0.129987	778.879				744	0.129997	760.505
745	0.129992	776.954				745	0.129981	818.613				745	0.13	816.291
746	0.129994	811.533				746	0.129972	819.95				746	0.129994	805.853
747	0.129995	805.403				747	0.129939	811.758				747	0.129994	774.967
748	0.129996	788.995				748	0.129294	794.024				748	0.129373	792.703
749	0.129998	813.348				749	0.129828	838.22				749	0.129996	798.327
750	0.129992	800.848				750	0.12994	800.189				750	0.13	793.692
751	0.13	790.698				751	0.130001	859.55				751	0.13	809.615
752	0.129993	781.213				752	0.13	789.594				752	0.129988	837.983
753	0.129988	775.319				753	0.129978	786.939				753	0.129996	796.125
754	0.129993	841.141				754	0.129989	810.745				754	0.13	811.096
755	0.129988	797.275				755	0.129996	814.037				755	0.13	815.6
756	0.13	801.748				756	0.13	774.09				756	0.13	812.609
757	0.13	807.87				757	0.13	793.263				757	0.13	778.168
758	0.13	830.902				758	0.129995	826.537				758	0.129753	801.101
759	0.129997	791.87				759	0.13	819.366				759	0.129988	843.873
760	0.129991	794.872				760	0.129991	779.049				760	0.13	833.207
761	0.129989	801.055				761	0.129981	797.253				761	0.129983	808.539
762	0.12999	828.206				762	0.129997	818.254				762	0.129995	797.063
763	0.129941	825.996				763	0.13	835.964				763	0.13	811.833
764	0.129853	809.205				764	0.129995	805.902				764	0.13	807.213
765	0.12987	793.715				765	0.13	771.718				765	0.13	814.534
766	0.129349	830.042				766	0.13	822.759				766	0.129993	826.796
767	0.128996	787.241				767	0.129994	819.456				767	0.129999	800.264
768	0.129905	809.085				768	0.129866	793.984				768	0.129997	811.806
769	0.129997	801.7				769	0.129994	777.869				769	0.13	809.91
770	0.129991	808.61				770	0.13	829.307				770	0.129977	819.582
771	0.13	767.96				771	0.13	822.943				771	0.129996	804.235
772	0.129966	796.241				772	0.13	809.736				772	0.129669	797.322
773	0.129997	798.492				773	0.13	812.846				773	0.129992	791.248
774	0.13	786.003				774	0.129995	787.845				774	0.130001	837.378
775	0.13	755.516				775	0.13	789.721				775	0.129936	811.47
776	0.129996	798.56				776	0.129995	792.809				776	0.129923	795.611
777	0.129996	791.303				777	0.13	796.46				777	0.129208	838.51
778	0.13	804.04				778	0.13	806.52				778	0.129634	820.38
779	0.13	792.286				779	0.13	805.103				779	0.129391	788.86
780	0.13	769.59				780	0.129988	809.822				780	0.129444	792.095
781	0.129913	816.427				781	0.129992	773.954				781	0.129101	813.007
782	0.129994	844.706				782	0.129997	797.092				782	0.129526	768.615
783	0.129989	785.696				783	0.129992	793.96				783	0.129327	794.806
784	0.129977	774.035				784	0.129867	807.76				784	0.13	802.154
785	0.129988	816.237				785	0.13	824.39				785	0.129994	801.593
786	0.129997	805.212				786	0.13	768.604				786	0.13	793.525
787	0.129995	817.264				787	0.129996	793.682				787	0.13	819.755
788	0.129991	773.532				788	0.13	798.59				788	0.13	789.781
789	0.129978	796.423				789	0.13	790.792				789	0.13	791.477
790	0.12999	793.729				790	0.129999	775.334				790	0.13	803.903
791	0.13	797.433				791	0.129954	839.447				791	0.129999	834.841
792	0.129995	782.752				792	0.129994	841.207				792	0.129994	818.79
793	0.13	832.24				793	0.129989	796.546				793	0.13	803.736
794	0.13	818.546				794	0.13	792.142				794	0.129961	807.796
795	0.13	812.783				795	0.13	773.243				795	0.13	799.682
796	0.13	780.66				796	0.129998	791.851				796	0.129999	793.028
797	0.129989	786.978				797	0.130002	819.689				797	0.129986	784.507
798	0.130011	828.226				798	0.130009	790.685				798	0.129984	802.708
799	0.130037	764.009				799	0.129988	779.951				799	0.13	828.788
800	0.130098	810.438				800	0.129191	820.03				800	0.13	802.087
801	0.130097	792.936				801	0.129987	787.501				801	0.129929	800.534
802	0.130058	822.104				802	0.129919	804.63				802	0.129296	831.045
803	0.130116	806.056				803	0.130001	820.552				803	0.129979	829.421
804	0.13031	808.823				804	0.129994	783.975				804	0.13	825.957
805	0.130214	784.548				805	0.129941	792.652				805	0.13	772.544
806	0.130158	836.745				806	0.129061	814.855				806	0.129982	823.189
807	0.129999	817.724				807	0.129449	789.166				807	0.130001	804.73
808	0.12998	823.498				808	0.129986	767.395				808	0.129993	817.175
809	0.129996	819.292				809	0.129996	783.667				809	0.129991	819.846
810	0.129996	838.055				810	0.130004	798.872				810	0.129858	817.984
811	0.13	798.578				811	0.129991	798.616				811	0.13	807.502
812	0.129995	831.302				812	0.129984	815.509				812	0.129993	823.624
813	0.13	830.07				813	0.13	808.247				813	0.129998	788.208
814	0.129999	841.578				814	0.13	823.739				814	0.13	787.447
815	0.129991	812.161				815	0.13	816.921				815	0.129987	794.849
816	0.13	769.73				816	0.13	787.345				816	0.13	791.374
817	0.129995	809.124				817	0.13	806.531				817	0.13	840.347
818	0.13	814.923				818	0.12999	832.361				818	0.12999	791.121
819	0.129999	791.114				819	0.129997	773.805				819	0.13	785.018
820	0.129997	818.777				820	0.129995	772.915				820	0.13	804.653
821	0.129988	809.723				821	0.129983	815.7				821	0.129991	792.225
822	0.13	807.292				822	0.13	796.925				822	0.129996	795.669
823	0.129949	779.958				823	0.13	798.725				823	0.129984	770.676
824	0.129969	796.809				824	0.129967	823.698				824	0.129995	806.877
825	0.129979	833.895				825	0.13	789.368				825	0.13	814.401
826	0.129989	821.654				826	0.12992	797.341				826	0.13	788.259
827	0.13	814.886				827	0.129944	826.363				827	0.12998	783.697
828	0.129986	801.515				828	0.129533	818.274				828	0.129997	816.41
829	0.13	828.428				829	0.128888	799.746				829	0.13	759.233
830	0.13	816.322				830	0.129999	795.221				830	0.129987	813.86
831	0.129998	812.513				831	0.129984	810.544				831	0.129894	816.031
832	0.12999	832.776				832	0.13	822.509				832	0.13	827.56
833	0.129597	835.851				833	0.129986	816.059				833	0.129978	841.4
834	0.129999	770.843				834	0.129992	804.168				834	0.13	813.546
835	0.13	823.367				835	0.129996	804.705				835	0.13	792.976
836	0.13	801.61				836	0.13	807.96				836	0.13	819.333
837	0.13	798.277				837	0.129997	816.382				837	0.13	779.38
838	0.129996	777.106				838	0.129997	782.33				838	0.13	798.852
839	0.129997	785.771				839	0.13	795.089				839	0.129961	808.336
840	0.129988	795.951				840	0.13	810.869				840	0.13	810.133
841	0.13	787.252				841	0.129977	798.004				841	0.129997	803.883
842	0.13	839.135				842	0.12955	810.166				842	0.13	823.311
843	0.129967	809.14				843	0.129993	823.395				843	0.13	795.943
844	0.129989	783.404				844	0.13	811.189				844	0.129996	793.001
845	0.129392	808.472				845	0.129959	796.087				845	0.13	806.614
846	0.13	822.029				846	0.13	808.456				846	0.129999	830.097
847	0.129993	812.814				847	0.13	802.932				847	0.129994	832.061
848	0.129989	782.208				848	0.129994	800.492				848	0.129881	803.092
849	0.13	770.078				849	0.129999	810.425				849	0.129988	790.099
850	0.130012	834.923				850	0.129997	795.076				850	0.13	794.003
851	0.130063	805.949				851	0.13	808.114				851	0.129996	822.849
852	0.130047	780.216				852	0.129985	816.583				852	0.129985	791.859
853	0.129996	780.621				853	0.129994	809.15				853	0.13	781.907
854	0.129999	824.145				854	0.13	777.918				854	0.12999	820.52
855	0.13	818.174				855	0.13	786.327				855	0.13	825.81
856	0.129995	804.547				856	0.129994	778.785				856	0.13	834.087
857	0.129996	798.683				857	0.129991	805.045				857	0.129986	748.59
858	0.13	814.173				858	0.129973	825.029				858	0.129995	808.815
859	0.129991	807.443				859	0.13	787.819				859	0.129997	784.547
860	0.129994	798.008				860	0.129969	807.218				860	0.13	811.982
861	0.129999	762.572				861	0.129997	785.824				861	0.129988	785.226
862	0.13	824.041				862	0.13	801.191				862	0.13	798.526
863	0.129995	794.127				863	0.13	802.762				863	0.129996	838.356
864	0.13	814.845				864	0.13	818.737				864	0.12999	803.094
865	0.129995	813.551				865	0.13	841.111				865	0.13	801.407
866	0.129941	782.556				866	0.13	810.963				866	0.13	792.873
867	0.129999	837.858				867	0.129988	847.623				867	0.13	796.899
868	0.13	816.66				868	0.129973	802.887				868	0.13	795.495
869	0.129998	780.358				869	0.129975	775.53				869	0.129992	804.529
870	0.129997	797.04				870	0.130001	800.504				870	0.129978	792.137
871	0.13	815.531				871	0.129999	811.936				871	0.129997	811.585
872	0.129993	837.166				872	0.129949	792.117				872	0.129989	846.963
873	0.129993	758.973				873	0.129946	787.736				873	0.13	793.489
874	0.13	767.522				874	0.13	784.522				874	0.13	793.701
875	0.129989	835.154				875	0.129987	828.569				875	0.129998	820.558
876	0.129927	814.928				876	0.129989	796.138				876	0.13	787.359
877	0.129997	807.388				877	0.129997	786.584				877	0.130006	772.456
878	0.129938	769.54				878	0.12999	795.178				878	0.130034	787.641
879	0.129996	807.478				879	0.129993	805.153				879	0.13	837.498
880	0.13	822.045				880	0.129846	829.842				880	0.129974	820.406
881	0.129983	812.261				881	0.129973	824.919				881	0.12996	778.541
882	0.129995	801.049				882	0.129997	773.247				882	0.13	813.608
883	0.129827	821.411				883	0.129983	771.318				883	0.129961	832.714
884	0.13	807.444				884	0.129988	817.15				884	0.129987	809.825
885	0.13	761.425				885	0.129986	814.081				885	0.129993	775.652
886	0.129931	788.957				886	0.129924	772.396				886	0.129999	795.987
887	0.13	838.199				887	0.129991	758.539				887	0.129997	851.304
888	0.13	782.189				888	0.129972	785.842				888	0.129997	811.488
889	0.129985	807.586				889	0.129939	817.486				889	0.13	791.494
890	0.129983	797.748				890	0.13	808.62				890	0.129995	781.173
891	0.129997	819.043				891	0.13	775.628				891	0.13	791.502
892	0.13	826.776				892	0.129998	813.971				892	0.129995	830.517
893	0.13	768.672				893	0.13	812.189				893	0.129986	818.611
894	0.13	801.791				894	0.13	802.448				894	0.13	820.57
895	0.129993	819.646				895	0.129992	786.699				895	0.129995	808.387
896	0.129968	807.532				896	0.129993	775.526				896	0.129985	788.644
897	0.129975	821.635				897	0.129997	799.556				897	0.129997	781.445
898	0.13	795.979				898	0.129998	827.579				898	0.13	816.979
899	0.13	832.925				899	0.13	788.517				899	0.129952	811.683
900	0.129978	799.463				900	0.130002	791.455				900	0.129997	776.02
901	0.13	773.04				901	0.13	800.364				901	0.13	806.73
902	0.13	791.833				902	0.129958	817.546				902	0.129994	790.877
903	0.129991	798.423				903	0.13	797.199				903	0.13	822.074
904	0.13	822.608				904	0.13	797.815				904	0.13	818.571
905	0.13	772.782				905	0.129999	807.553				905	0.129976	772.835
906	0.129916	800.122				906	0.129992	806.325				906	0.129945	791.912
907	0.129648	809.576				907	0.13	805.029				907	0.129994	804.542
908	0.129994	799.451				908	0.13	805.583				908	0.129989	828.464
909	0.129996	801.963				909	0.129802	786.692				909	0.13	820.644
910	0.129999	792.625				910	0.129997	781.374				910	0.129999	802.313
911	0.13	753.56				911	0.129999	785.842				911	0.129999	771.792
912	0.129996	810.463				912	0.129984	822.93				912	0.129971	836.033
913	0.13	804.629				913	0.13	772.442				913	0.13	788.126
914	0.13	810.846				914	0.129991	796.656				914	0.13	795.258
915	0.129997	779.332				915	0.13	787.416				915	0.129977	785.725
916	0.12999	821.47				916	0.129992	818.942				916	0.130001	848.366
917	0.13	787.719				917	0.129983	798.816				917	0.13	794.581
918	0.129998	807.612				918	0.129996	814.423				918	0.13	780.977
919	0.13	796.299				919	0.129997	800.211				919	0.129994	799.791
920	0.13	814.788				920	0.129989	818.658				920	0.13	814.443
921	0.13	804.167				921	0.129988	836.404				921	0.129977	797.605
922	0.13	810.97				922	0.13	802.469				922	0.129995	815.27
923	0.12999	797.006				923	0.129999	829.927				923	0.13	817.379
924	0.129988	812.034				924	0.129994	795.192				924	0.13	774.763
925	0.13	804.718				925	0.13	803.194				925	0.130004	795.9
926	0.129993	803.03				926	0.12997	821.127				926	0.129996	804.621
927	0.129991	803.5				927	0.129824	807.689				927	0.129997	817.354
928	0.13	774.708				928	0.129285	831.518				928	0.129995	837.741
929	0.13	835.278				929	0.12999	775.967				929	0.13	824.115
930	0.129996	808.83				930	0.13	804.286				930	0.129997	772.824
931	0.13	791.23				931	0.13	807.08				931	0.13	797.503
932	0.129997	798.956				932	0.129996	837.929				932	0.13	807.62
933	0.13	816.445				933	0.13	784.149				933	0.13	800.073
934	0.13	839.784				934	0.13	795.768				934	0.12989	809.947
935	0.129989	799.138				935	0.13	777.646				935	0.129997	812.532
936	0.129992	788.933				936	0.129993	821.405				936	0.129986	809.192
937	0.13	826.588				937	0.12998	809.607				937	0.13	832.276
938	0.13	808.22				938	0.129994	782.359				938	0.13	802.647
939	0.13	788.262				939	0.129989	788.537				939	0.129986	796.248
940	0.129977	792.191				940	0.129981	770.321				940	0.129959	801.956
941	0.129996	815.353				941	0.129858	787.779				941	0.13	844.066
942	0.129996	819.526				942	0.129997	801.614				942	0.129995	794.767
943	0.13	819.623				943	0.129999	813.801				943	0.13	809.803
944	0.129978	784.815				944	0.129923	804.901				944	0.130006	802.57
945	0.12998	820.169				945	0.129996	793.084				945	0.129996	809.465
946	0.129996	854.186				946	0.129928	823.988				946	0.129999	815.883
947	0.129997	791.464				947	0.130037	805.06				947	0.129982	810.844
948	0.129975	794.56				948	0.129983	798.059				948	0.129996	825.944
949	0.13	824.191				949	0.129976	814.639				949	0.12999	798.516
950	0.13	806.32				950	0.13	815.166				950	0.13	802.243
951	0.129955	788.132				951	0.129988	773.73				951	0.129987	815.49
952	0.12957	802.713				952	0.129995	788.274				952	0.13	790.036
953	0.13	790.06				953	0.13	783.646				953	0.13	796.232
954	0.130001	829.817				954	0.129997	847.857				954	0.130001	833.081
955	0.13	819.901				955	0.129977	790.111				955	0.130016	813.442
956	0.129994	801.189				956	0.13	771.527				956	0.129987	794.581
957	0.13	799.142				957	0.129994	812.081				957	0.130017	780.755
958	0.12999	829.751				958	0.129995	787.3				958	0.129998	816.372
959	0.129969	789.752				959	0.13	812.632				959	0.13	816.241
960	0.129998	804.953				960	0.129997	835.181				960	0.13	790.578
961	0.129986	793.851				961	0.129975	808.778				961	0.129998	796.675
962	0.129994	805.75				962	0.129979	809.874				962	0.130001	801.538
963	0.13	833.939				963	0.129991	802.256				963	0.129986	774.047
964	0.13	784.696				964	0.13	805.575				964	0.129995	803.3
965	0.13	795.299				965	0.129992	782.557				965	0.13	795.721
966	0.129999	797.555				966	0.129721	810.427				966	0.12988	815.805
967	0.13	784.248				967	0.128982	791.178				967	0.129992	786.161
968	0.13	815.24				968	0.128843	792.935				968	0.129996	794.984
969	0.129994	807.784				969	0.129983	784.955				969	0.129999	802.285
970	0.130002	791.538				970	0.129936	822.073				970	0.130003	809.344
971	0.129997	815.756				971	0.13	822.761				971	0.129989	828.533
972	0.129997	829.327				972	0.129996	797.442				972	0.130003	810.656
973	0.129993	826.073				973	0.129929	785.387				973	0.129998	799.787
974	0.129986	808.265				974	0.129659	779.108				974	0.12999	808.914
975	0.129998	831.533				975	0.13	819.197				975	0.129965	808.542
976	0.13	803.479				976	0.129995	794.706				976	0.13	798.003
977	0.129936	792.769				977	0.129995	783.649				977	0.13	805.493
978	0.13	762.604				978	0.129882	819.825				978	0.13	784.293
979	0.129997	789.016				979	0.128877	835.176				979	0.129813	850.296
980	0.129994	805.201				980	0.129997	805.072				980	0.129985	805.308
981	0.13	808.686				981	0.13	766.944				981	0.130007	805.41
982	0.129991	779.394				982	0.13	823.342				982	0.130011	800.665
983	0.129998	795.506				983	0.129997	787.471				983	0.130017	810.28
984	0.13	825.059				984	0.13	822.429				984	0.130033	807.328
985	0.130001	796.781				985	0.13	787.544				985	0.130025	784.914
986	0.129977	791.372				986	0.129989	825.068				986	0.130104	820.588
987	0.13	819.919				987	0.13	804.08				987	0.13022	826.511
988	0.129992	854.667				988	0.129998	801.487				988	0.130187	835.127
989	0.129993	811.299				989	0.12999	794.716				989	0.130169	787.568
990	0.129985	812.099				990	0.129994	824.482				990	0.130111	817.348
991	0.13	756.976				991	0.130001	809.673				991	0.130006	806.022
992	0.13	831.029				992	0.13	793.333				992	0.130045	824.232
993	0.129997	811.698				993	0.129997	769.732				993	0.130075	745.9
994	0.129995	804.88				994	0.129999	800.464				994	0.13	770.605
995	0.129997	800.134				995	0.129903	810.113				995	0.13	800.272
996	0.13	826.979				996	0.129997	812.114				996	0.130004	787.855
997	0.129986	793.831				997	0.129999	776.334				997	0.13	811.703
998	0.129981	803.147				998	0.129995	754.397				998	0.129993	807.661
999	0.129992	776.524				999	0.129979	824.159				999	0.13	804.424
1000	0.129814	833.085				1000	0.13	825.222				1000	0.130001	804.139
1001	0.129349	797.526				1001	0.129988	811.321				1001	0.13	803.454
1002	0.13	815.652				1002	0.129996	825.548				1002	0.129966	809.356
1003	0.129994	795.925				1003	0.13	790.66				1003	0.13	791.574
1004	0.13	818.015				1004	0.13	796.451				1004	0.13	795.511
1005	0.129994	844.951				1005	0.13	832.648				1005	0.13	843.08
1006	0.129911	809.373				1006	0.129992	809.548				1006	0.129993	805.72
1007	0.129993	790.461				1007	0.129963	772.09				1007	0.129994	812.127
1008	0.129972	798.565				1008	0.129966	837.295				1008	0.129997	810.312
1009	0.129997	792.611				1009	0.13	810.24				1009	0.129981	843.004
1010	0.129996	774.467				1010	0.129998	808.768				1010	0.13	822.599
1011	0.13	802.824				1011	0.129996	792.116				1011	0.129922	816.969
1012	0.129994	797.346				1012	0.129914	793.473				1012	0.130001	823.648
1013	0.13	788.896				1013	0.13	791.571				1013	0.129991	781.686
1014	0.129991	805.841				1014	0.129986	770.235				1014	0.129892	804.091
1015	0.129997	797.746				1015	0.130006	798.585				1015	0.13	793.474
1016	0.13	819.076				1016	0.129997	839.551				1016	0.129982	799.819
1017	0.129996	784.015				1017	0.13	796.655				1017	0.129989	833.522
1018	0.129875	810.529				1018	0.129994	826.596				1018	0.13	781.186
1019	0.129989	801.167				1019	0.129926	808.057				1019	0.130001	810.48
1020	0.129965	796.276				1020	0.129994	797.013				1020	0.129995	821.54
1021	0.13	823.853				1021	0.13	783.785				1021	0.129994	815.1
1022	0.12932	823.993				1022	0.12999	804.995				1022	0.129519	818.082
1023	0.129496	782.289				1023	0.13	802.88				1023	0.13	784.047
1024	0.13	820.348				1024	0.129976	802.101				1024	0.129987	819.116
1025	0.129999	787.4				1025	0.13	802.839				1025	0.13	825.851
1026	0.129906	818.234				1026	0.129997	812.707				1026	0.13	808.417
1027	0.130001	794.405				1027	0.13	809.281				1027	0.129997	770.396
1028	0.13	800.303				1028	0.13	823.648				1028	0.12999	821.076
1029	0.129984	778.814				1029	0.129994	768.513				1029	0.130001	790.404
1030	0.13	791.322				1030	0.129997	794.214				1030	0.13	799.436
1031	0.13	823.587				1031	0.129993	770.697				1031	0.13	818.011
1032	0.13	776.532				1032	0.130001	817.482				1032	0.129995	805.853
1033	0.129997	802.46				1033	0.129965	787.714				1033	0.12959	778.04
1034	0.13	809.719				1034	0.13	795.035				1034	0.12998	813.892
1035	0.13	802.392				1035	0.129917	823.95				1035	0.129999	799.898
1036	0.13	788.63				1036	0.13	803.467				1036	0.13	789.564
1037	0.129997	811.086				1037	0.129995	787.171				1037	0.129984	816.678
1038	0.130001	834.313				1038	0.13	790.863				1038	0.13	788.744
1039	0.13	791.274				1039	0.129994	804.712				1039	0.129993	784.484
1040	0.13	776.615				1040	0.129598	808.545				1040	0.13	798.996
1041	0.129998	805.121				1041	0.13	760.041				1041	0.129991	790.795
1042	0.129999	793.271				1042	0.129994	807.419				1042	0.13	804.686
1043	0.129995	815.066				1043	0.130001	778.476				1043	0.129996	808.242
1044	0.129998	811.574				1044	0.129992	808.02				1044	0.129995	803.949
1045	0.13	815.01				1045	0.129952	796.955				1045	0.13	791.94
1046	0.13	800.5				1046	0.129995	765.458				1046	0.13	769.206
1047	0.129994	810.295				1047	0.129988	781.08				1047	0.129999	796.259
1048	0.12998	827.996				1048	0.129996	826.854				1048	0.129997	807.225
1049	0.13	793.766				1049	0.129979	819.535				1049	0.12968	838.477
1050	0.129996	790.313				1050	0.129967	816.32				1050	0.129612	774.373
1051	0.129995	781.419				1051	0.12985	779.79				1051	0.129995	809.509
1052	0.129996	827.3				1052	0.129663	811.011				1052	0.12996	793.171
1053	0.129964	789.034				1053	0.129979	823.601				1053	0.129996	849.075
1054	0.129986	785.513				1054	0.13	807.401				1054	0.129997	818.575
1055	0.130001	815.077				1055	0.13	781.228				1055	0.13	827.655
1056	0.129984	789.413				1056	0.12998	804.482				1056	0.13	816.85
1057	0.13	805.553				1057	0.13	794.638				1057	0.129997	800.402
1058	0.13	778.824				1058	0.129997	817.027				1058	0.129994	810.374
1059	0.13	787.407				1059	0.13	795.89				1059	0.129989	776.203
1060	0.129999	836.766				1060	0.129992	791.657				1060	0.13	819.214
1061	0.129985	795.468				1061	0.129935	830.364				1061	0.129997	784.777
1062	0.129999	813.162				1062	0.13	830.261				1062	0.13	799.947
1063	0.129995	806.49				1063	0.129977	809.346				1063	0.130005	791.729
1064	0.129975	796.273				1064	0.13	769.277				1064	0.129997	811.613
1065	0.129995	789.16				1065	0.13	802.982				1065	0.129997	813.691
1066	0.129997	788.679				1066	0.13	807.471				1066	0.13	793.379
1067	0.13	822.487				1067	0.12995	826.877				1067	0.13	795.975
1068	0.129996	804.724				1068	0.129965	812.915				1068	0.13	828.455
1069	0.129873	825.142				1069	0.13	805.83				1069	0.13	820.805
1070	0.13	784.206				1070	0.13	817.49				1070	0.13	785.622
1071	0.129991	836.08				1071	0.129987	785.896				1071	0.129995	812.01
1072	0.13	788.604				1072	0.129999	795.916				1072	0.129461	783.947
1073	0.12999	774.247				1073	0.129987	815.117				1073	0.129641	803.091
1074	0.129991	783.292				1074	0.129998	798.823				1074	0.129998	826.079
1075	0.129993	811.968				1075	0.12996	814.297				1075	0.129977	803.382
1076	0.129996	807.253				1076	0.13	768.376				1076	0.129961	792.529
1077	0.129995	790.403				1077	0.13	822.436				1077	0.129811	827.217
1078	0.129996	786.005				1078	0.129989	795.523				1078	0.129923	781.041
1079	0.129996	848.881				1079	0.129997	834.688				1079	0.129868	793.424
1080	0.129983	810.027				1080	0.129996	791.416				1080	0.12986	817.618
1081	0.130009	817.703				1081	0.13	805.192				1081	0.129786	808.808
1082	0.13	786.587				1082	0.129988	814.825				1082	0.129793	823.207
1083	0.13	817.906				1083	0.129996	785.936				1083	0.129648	778.668
1084	0.13	797.545				1084	0.129975	784.547				1084	0.129899	793.509
1085	0.13	798.652				1085	0.129989	788.191				1085	0.129908	795.078
1086	0.129985	796.679				1086	0.129997	826.18				1086	0.129888	812.47
1087	0.129998	801.33				1087	0.13	802.04				1087	0.12999	780.493
1088	0.129958	794.601				1088	0.130002	796.363				1088	0.129384	800.26
1089	0.129315	837.386				1089	0.130008	788.617				1089	0.128941	806.825
1090	0.13	792.399				1090	0.12996	829.031				1090	0.128026	790.916
1091	0.129964	790.594				1091	0.129579	759.331				1091	0.129986	791.572
1092	0.130001	824.451				1092	0.129276	820.373				1092	0.13	774.484
1093	0.12999	812.789				1093	0.128898	776.447				1093	0.129999	822.672
1094	0.129998	787.993				1094	0.13	821.134				1094	0.13	795.528
1095	0.129997	799.797				1095	0.13	815.1				1095	0.129987	800.178
1096	0.13	814.133				1096	0.129985	793.335				1096	0.13	793.13
1097	0.13	794.432				1097	0.129951	797.904				1097	0.129988	801.695
1098	0.129986	798.274				1098	0.129997	825.699				1098	0.129997	804.955
1099	0.129995	799.778				1099	0.129995	800.685				1099	0.13006	794.296
1100	0.13	787.205				1100	0.129995	807.081				1100	0.129987	751.456
1101	0.13	848.002				1101	0.129999	798.31				1101	0.130001	802.696
1102	0.129995	794.099				1102	0.129998	816.615				1102	0.13	799.896
1103	0.13	806.892				1103	0.129997	809.645				1103	0.129998	801.131
1104	0.13	777.921				1104	0.129976	789.244				1104	0.13	790.275
1105	0.129998	815.354				1105	0.13	767.303				1105	0.129995	777.693
1106	0.13	813.024				1106	0.129992	772.246				1106	0.129991	816.02
1107	0.13	780.767				1107	0.129959	821.114				1107	0.13	797.524
1108	0.129965	797.869				1108	0.129997	806.801				1108	0.129947	803.486
1109	0.129955	811.919				1109	0.13	803.861				1109	0.13	807.667
1110	0.12998	801.833				1110	0.129983	789.192				1110	0.12989	795.006
1111	0.129975	791.011				1111	0.129996	823.03				1111	0.129996	800.222
1112	0.129966	806.169				1112	0.129995	796.813				1112	0.13	815.202
1113	0.13	814.873				1113	0.130004	796.359				1113	0.129994	815.769
1114	0.13	822.978				1114	0.13	814.689				1114	0.13	790.804
1115	0.13	798.654				1115	0.13	832.4				1115	0.129995	810.816
1116	0.129989	799.715				1116	0.13	802.286				1116	0.129994	810.699
1117	0.13	813.108				1117	0.129999	818.39				1117	0.13	808.591
1118	0.13	838.192				1118	0.13	807.605				1118	0.13	843.867
1119	0.129995	771.419				1119	0.13	802.478				1119	0.13	787.33
1120	0.13	800.21				1120	0.129997	796.661				1120	0.12997	795.716
1121	0.13	828.007				1121	0.12992	811.516				1121	0.13	777.17
1122	0.129969	809.242				1122	0.13	809.434				1122	0.129913	812.607
1123	0.13	808.638				1123	0.13	833.104				1123	0.129965	794.689
1124	0.129992	808.221				1124	0.129997	779.392				1124	0.129948	785.125
1125	0.13	842.745				1125	0.13	806.274				1125	0.129992	820.045
1126	0.13	816.683				1126	0.129904	813.695				1126	0.13	820.007
1127	0.13	825.638				1127	0.13	778.334				1127	0.13	809.498
1128	0.129987	786.734				1128	0.129999	791.46				1128	0.129991	792.522
1129	0.129996	832.066				1129	0.13	785.456				1129	0.13	803.186
1130	0.13	821.813				1130	0.129999	826.885				1130	0.13	789.428
1131	0.129992	781.516				1131	0.129993	815.668				1131	0.129989	773.31
1132	0.129993	796.937				1132	0.129971	799.925				1132	0.129998	800.555
1133	0.13	836.65				1133	0.129971	802.193				1133	0.129983	817.388
1134	0.13	809.213				1134	0.129975	789.372				1134	0.129996	754.609
1135	0.13	807.498				1135	0.129928	820.396				1135	0.13	824.156
1136	0.13	779.828				1136	0.129976	824.665				1136	0.129961	794.429
1137	0.129982	800.773				1137	0.130032	824.109				1137	0.130021	834.171
1138	0.129992	793.652				1138	0.130021	800.861				1138	0.129999	793.643
1139	0.13	829.165				1139	0.129998	825.255				1139	0.129982	820.115
1140	0.13	796.214				1140	0.129911	784.577				1140	0.129664	782.467
1141	0.13	836.492				1141	0.129997	815.427				1141	0.13	801.792
1142	0.129965	810.259				1142	0.13	815.513				1142	0.129968	829.922
1143	0.13	831.932				1143	0.129999	837.218				1143	0.13	802.276
1144	0.129988	784.247				1144	0.13	796.643				1144	0.129999	805.482
1145	0.13	801.309				1145	0.129992	819.789				1145	0.129981	806.625
1146	0.129975	819.036				1146	0.129968	824.881				1146	0.13	817.812
1147	0.129912	778.104				1147	0.130009	782.44				1147	0.13	811.459
1148	0.13	822.814				1148	0.129983	838.32				1148	0.13	804.503
1149	0.129957	776.758				1149	0.13	826.056				1149	0.129978	769.545
1150	0.13	830.687				1150	0.129972	796.711				1150	0.129992	820.927
1151	0.129997	786.837				1151	0.13	818.618				1151	0.13	813.444
1152	0.129995	795.605				1152	0.130001	811.981				1152	0.13	805.816
1153	0.13	801.454				1153	0.13	807.378				1153	0.129984	764.93
1154	0.129999	810.002				1154	0.13	816.798				1154	0.12998	804.855
1155	0.129959	813.868				1155	0.13	785.983				1155	0.13	787.825
1156	0.13	807.453				1156	0.129965	799.593				1156	0.13	835.225
1157	0.13	818.916				1157	0.129994	811.613				1157	0.13	796.817
1158	0.13	812.229				1158	0.129478	777.558				1158	0.129996	771.215
1159	0.129998	825.461				1159	0.13	807.76				1159	0.129985	840.976
1160	0.129997	795.56				1160	0.129996	804.861				1160	0.129996	802.899
1161	0.129997	810.27				1161	0.129995	801.643				1161	0.129996	772.631
1162	0.129996	773.33				1162	0.13	800.183				1162	0.13	788.838
1163	0.13	779.056				1163	0.129997	833.142				1163	0.129985	802.311
1164	0.129998	780.729				1164	0.129991	813.108				1164	0.129963	821.847
1165	0.129965	792.47				1165	0.13	787.276				1165	0.129987	813.884
1166	0.13	803.372				1166	0.13	772.328				1166	0.13	792.035
1167	0.13	801.08				1167	0.129933	804.171				1167	0.13	822.306
1168	0.129994	786.972				1168	0.129395	802.027				1168	0.129973	837.63
1169	0.13	786.738				1169	0.129989	808.262				1169	0.129997	790.75
1170	0.129992	819.16				1170	0.13	804.455				1170	0.129989	828.829
1171	0.129579	803.235				1171	0.129995	810.024				1171	0.13	793.762
1172	0.13	789.777				1172	0.129988	803.432				1172	0.13	817.081
1173	0.129999	811.962				1173	0.129995	805.46				1173	0.129939	804.728
1174	0.12998	802.922				1174	0.129964	775.247				1174	0.13	773.143
1175	0.129974	798.027				1175	0.13	779.802				1175	0.13	811.487
1176	0.13	773.099				1176	0.129994	830.302				1176	0.129999	840.956
1177	0.129978	780.806				1177	0.129997	830.687				1177	0.13	790.061
1178	0.129982	797.979				1178	0.129991	773.481				1178	0.129989	786.658
1179	0.12999	804.933				1179	0.129986	803.985				1179	0.129953	803.181
1180	0.129994	807.952				1180	0.13	832.539				1180	0.13	841.32
1181	0.13	823.401				1181	0.129899	792.061				1181	0.129987	789.471
1182	0.129997	802.652				1182	0.129986	798.242				1182	0.130003	791.078
1183	0.13	785.78				1183	0.129922	822.435				1183	0.129985	784.891
1184	0.13	806.041				1184	0.129993	828.869				1184	0.130005	817.056
1185	0.129991	799.099				1185	0.129986	800.715				1185	0.130003	784.738
1186	0.129999	816.858				1186	0.130001	793.357				1186	0.129993	802.659
1187	0.12999	814.027				1187	0.13	801.43				1187	0.129997	756.631
1188	0.13	820.593				1188	0.13	808.46				1188	0.13	824.272
1189	0.13	795.16				1189	0.129999	833.316				1189	0.13	810.04
1190	0.129994	793.376				1190	0.130001	806.792				1190	0.13	792.337
1191	0.13	806.604				1191	0.13	802.44				1191	0.13	785.9
1192	0.13	808.691				1192	0.13	804.298				1192	0.13	795.591
1193	0.129997	780.442				1193	0.129969	808.714				1193	0.12999	827.552
1194	0.129958	788.866				1194	0.13	772.457				1194	0.129984	780.47
1195	0.12965	798.168				1195	0.13	765.328				1195	0.129997	780.609
1196	0.129997	836.414				1196	0.13	818.887				1196	0.13	820.85
1197	0.129998	805.247				1197	0.13	800.309				1197	0.13	820.973
1198	0.13	800.587				1198	0.129972	817.849				1198	0.129992	786.648
1199	0.129996	791.205				1199	0.130001	798.44				1199	0.130001	776.645
1200	0.13	816.957				1200	0.13	816.444				1200	0.129991	800.906
1201	0.129997	829.529				1201	0.129964	847.006				1201	0.129962	771.01
1202	0.129999	779.079				1202	0.129988	794.257				1202	0.12998	812.736
1203	0.129981	820.815				1203	0.12999	803.22				1203	0.129989	814.97
1204	0.130005	799.93				1204	0.129988	815.167				1204	0.13	783.002
1205	0.129992	793.027				1205	0.13	793.746				1205	0.130001	802.014
1206	0.129983	778.688				1206	0.129997	800.074				1206	0.129957	783.512
1207	0.13	803.019				1207	0.129997	806.622				1207	0.129961	789.529
1208	0.13	811.593				1208	0.13	806.239				1208	0.13	808.912
1209	0.13	824.925				1209	0.129851	789.388				1209	0.13	773.321
1210	0.129997	803.569				1210	0.13	797.091				1210	0.129995	797.043
1211	0.129997	798.587				1211	0.13	812.545				1211	0.13	797.325
1212	0.129991	802.416				1212	0.129979	810.593				1212	0.13	788.488
1213	0.129939	798.456				1213	0.129986	820.099				1213	0.129998	797.498
1214	0.129996	789.535				1214	0.12995	821.41				1214	0.129998	849.84
1215	0.129986	783.787				1215	0.13	804.748				1215	0.13	814.72
1216	0.129993	813.193				1216	0.13	839.577				1216	0.13	808.582
1217	0.13	812.921				1217	0.13	803.784				1217	0.129995	803.765
1218	0.129997	800.778				1218	0.129986	778.454				1218	0.13	810.589
1219	0.129473	793.04				1219	0.129999	811.534				1219	0.13	840.831
1220	0.13	803.537				1220	0.129993	816.544				1220	0.129996	798.381
1221	0.129991	829.586				1221	0.129997	788.943				1221	0.129997	784.931
1222	0.13	811.83				1222	0.13	789.495				1222	0.129992	824.915
1223	0.13	796.046				1223	0.13	794.634				1223	0.129998	813.072
1224	0.129989	792.564				1224	0.129999	815.614				1224	0.129993	767.356
1225	0.13	805.671				1225	0.12999	793.009				1225	0.13	766.532
1226	0.13	789.828				1226	0.13	826.155				1226	0.13	805.277
1227	0.13	772.784				1227	0.13	791.851				1227	0.129985	813.17
1228	0.129998	827.739				1228	0.129988	784.737				1228	0.129997	795.231
1229	0.129994	823.663				1229	0.13	757.574				1229	0.129993	799.157
1230	0.13	798.412				1230	0.129999	823.065				1230	0.13	785.854
1231	0.129989	777.74				1231	0.129998	818.591				1231	0.12999	822.772
1232	0.129999	842.539				1232	0.13	771.844				1232	0.13	817.261
1233	0.129989	788.998				1233	0.13	800.413				1233	0.129997	800.692
1234	0.13	790.279				1234	0.129992	758.273				1234	0.129982	798.485
1235	0.13	786.934				1235	0.129994	811.445				1235	0.129994	789.58
1236	0.129999	800.926				1236	0.13	799.186				1236	0.129991	784.904
1237	0.129956	806.728				1237	0.129995	807.23				1237	0.129989	795.991
1238	0.13	780.044				1238	0.129992	807.959				1238	0.129987	781.367
1239	0.13	787.561				1239	0.129984	814.459				1239	0.129985	811.008
1240	0.129996	825.318				1240	0.129997	827.09				1240	0.129628	802.372
1241	0.129996	822.373				1241	0.129986	818.106				1241	0.129997	818.351
1242	0.129996	794.476				1242	0.13	813.018				1242	0.129997	790.399
1243	0.13	764.748				1243	0.129986	838.969				1243	0.129945	779.75
1244	0.129976	836.474				1244	0.129988	834.637				1244	0.129858	775.79
1245	0.129957	822.677				1245	0.129996	774.151				1245	0.129145	795.123
1246	0.129999	818.011				1246	0.129888	780.568				1246	0.12999	785.702
1247	0.13	796.837				1247	0.13	799.329				1247	0.13	772.86
1248	0.129997	785.848				1248	0.13	819.901				1248	0.13	778.451
1249	0.129993	813.099				1249	0.129997	805.051				1249	0.13	808.904
1250	0.13	845.041				1250	0.13	775.793				1250	0.129994	788.344
1251	0.13	810.492				1251	0.13	816.74				1251	0.13	806.878
1252	0.129996	784.154				1252	0.13	820.699				1252	0.13	810.753
1253	0.129989	799.053				1253	0.129998	811.56				1253	0.13	774.356
1254	0.129996	802.592				1254	0.13	787.227				1254	0.129997	837.094
1255	0.129997	824.498				1255	0.13	797.892				1255	0.129843	808.536
1256	0.129985	810.928				1256	0.12998	814.454				1256	0.13	786.251
1257	0.129999	816.123				1257	0.13	815.451				1257	0.129999	764.652
1258	0.129994	791.903				1258	0.13	789.069				1258	0.129996	797.516
1259	0.12999	774.31				1259	0.12998	781.601				1259	0.13	811.813
1260	0.130002	779.091				1260	0.13	772.531				1260	0.129998	816.057
1261	0.13	780.167				1261	0.13	790.958				1261	0.129995	795.481
1262	0.13	781.945				1262	0.129998	796.134				1262	0.12998	814.065
1263	0.13	817.079				1263	0.129986	808.102				1263	0.13	826.035
1264	0.129999	794.889				1264	0.12999	833.399				1264	0.129994	796.329
1265	0.13	826.233				1265	0.129999	772.736				1265	0.129995	785.355
1266	0.129979	769.046				1266	0.130001	802.991				1266	0.129524	783.95
1267	0.129981	815.336				1267	0.129999	780.51				1267	0.13	812.452
1268	0.13	786.644				1268	0.129997	825.363				1268	0.129997	782.336
1269	0.129989	790.664				1269	0.13	789.094				1269	0.13	783.523
1270	0.129988	824.687				1270	0.13	804.292				1270	0.13	768.417
1271	0.129997	810.394				1271	0.129998	787.934				1271	0.13	804.072
1272	0.13	769.982				1272	0.13	804.354				1272	0.129996	800.934
1273	0.129976	773.165				1273	0.13	814.132				1273	0.12995	795.682
1274	0.13	818.409				1274	0.129984	779.909				1274	0.129958	799.258
1275	0.130001	770.631				1275	0.129983	797.032				1275	0.13	805.445
1276	0.13	804.704				1276	0.129995	825.036				1276	0.13	805.416
1277	0.13	802.171				1277	0.129997	825.857				1277	0.129997	804.125
1278	0.129997	777.066				1278	0.129992	803.76				1278	0.13	796.105
1279	0.129979	825.588				1279	0.13	777.978				1279	0.129984	801.17
1280	0.13	835.538				1280	0.13	775.03				1280	0.129984	837.863
1281	0.13	801.15				1281	0.129993	808.636				1281	0.13	792.804
1282	0.129794	802.675				1282	0.13	818.776				1282	0.13	803.833
1283	0.129989	821.23				1283	0.129972	817.14				1283	0.13	785.868
1284	0.13	819.622				1284	0.129997	808.232				1284	0.129998	827.921
1285	0.13	823.047				1285	0.129992	812.974				1285	0.129985	807.168
1286	0.12998	808.958				1286	0.13	804.453				1286	0.129997	813.458
1287	0.13	824.295				1287	0.13	808.216				1287	0.13	795.257
1288	0.13	794.501				1288	0.13	808.713				1288	0.129999	806.517
1289	0.129995	814.037				1289	0.129964	802.845				1289	0.129992	828.629
1290	0.13	780.53				1290	0.129996	825.34				1290	0.129972	763.954
1291	0.129995	816.898				1291	0.130004	778.63				1291	0.13	800.086
1292	0.129986	799.726				1292	0.130001	762.106				1292	0.129971	784.603
1293	0.129982	808.904				1293	0.129991	822.325				1293	0.129996	775.312
1294	0.129994	769.711				1294	0.129976	790.163				1294	0.13	807.557
1295	0.129991	794.559				1295	0.129999	812.38				1295	0.13	806.771
1296	0.129997	799.103				1296	0.129997	787.746				1296	0.13	798.604
1297	0.129968	807.367				1297	0.13	818.592				1297	0.130002	819.348
1298	0.13	761.193				1298	0.129999	826.338				1298	0.13	819.128
1299	0.13	793.705				1299	0.129991	779.736				1299	0.129987	806.167
1300	0.13	814.69				1300	0.129994	806.405				1300	0.129992	795.644
1301	0.129981	813.151				1301	0.13	829.002				1301	0.13	814.607
1302	0.13	762.037				1302	0.129996	786.839				1302	0.13	822.762
1303	0.13	809.56				1303	0.129999	801.78				1303	0.129977	756.707
1304	0.13	791.828				1304	0.129972	773.328				1304	0.129997	750.401
1305	0.129995	821.303				1305	0.129998	822.629				1305	0.13	807.938
1306	0.129921	826.732				1306	0.130005	815.411				1306	0.129979	824.571
1307	0.129995	778.56				1307	0.129974	785.984				1307	0.13	816.87
1308	0.129993	874.49				1308	0.13	790.905				1308	0.13	799.041
1309	0.13	805.084				1309	0.129995	798.478				1309	0.129985	790.149
1310	0.13	802.17				1310	0.130001	822.967				1310	0.129979	802.705
1311	0.13	800.092				1311	0.13	836.348				1311	0.129998	817.976
1312	0.129996	809.765				1312	0.13	794.432				1312	0.13	803.58
1313	0.129989	809.198				1313	0.129993	766.585				1313	0.13	840.84
1314	0.13	811.292				1314	0.13	822.913				1314	0.129996	796.235
1315	0.129997	785.78				1315	0.13	838.826				1315	0.129962	829.068
1316	0.129987	848.391				1316	0.129997	790.173				1316	0.129999	779.121
1317	0.129997	781.442				1317	0.13	774.623				1317	0.129997	806.6
1318	0.13	807.117				1318	0.13	831.282				1318	0.129977	778.985
1319	0.13	763.311				1319	0.129999	802.894				1319	0.129995	807.621
1320	0.12989	812.955				1320	0.129965	811.358				1320	0.13	836.94
1321	0.129993	825.059				1321	0.129992	797.65				1321	0.129995	777.505
1322	0.129992	797.344				1322	0.129496	784.914				1322	0.129996	809.886
1323	0.129996	779.748				1323	0.13	776.494				1323	0.13	778.158
1324	0.13	800.265				1324	0.13	792.961				1324	0.129996	811.434
1325	0.129875	808.399				1325	0.130002	794.32				1325	0.13	813.693
1326	0.13	793.617				1326	0.129996	821.365				1326	0.129965	795.748
1327	0.129963	812.868				1327	0.129966	786.614				1327	0.129997	799.405
1328	0.129988	788.305				1328	0.129996	799.059				1328	0.129995	810.431
1329	0.12999	793.973				1329	0.12999	808.159				1329	0.129997	801.509
1330	0.13	804.156				1330	0.129929	790.907				1330	0.129999	798.052
1331	0.129993	827.962				1331	0.13	828.118				1331	0.129983	798.715
1332	0.13	809.509				1332	0.129995	806.671				1332	0.13	800.771
1333	0.130001	803.732				1333	0.129994	802.383				1333	0.129995	818.708
1334	0.129987	814.641				1334	0.130002	779.623				1334	0.13	778.897
1335	0.129992	795.2				1335	0.129982	807.984				1335	0.129992	810.119
1336	0.129986	787.773				1336	0.129997	790.866				1336	0.13	782.075
1337	0.129998	824.387				1337	0.13	778.433				1337	0.13	824.341
1338	0.129977	783.685				1338	0.13	799.316				1338	0.129987	830.702
1339	0.129993	824.331				1339	0.129994	805.77				1339	0.13	784.113
1340	0.13	767.204				1340	0.129971	802.765				1340	0.13	783.017
1341	0.129986	789.377				1341	0.129977	774.529				1341	0.129966	818.077
1342	0.13	839.515				1342	0.129998	788.42				1342	0.129994	840.53
1343	0.129996	817.334				1343	0.129978	838.063				1343	0.129997	800.675
1344	0.129998	815.715				1344	0.129995	805.065				1344	0.13	802.083
1345	0.129998	791.034				1345	0.130001	805.183				1345	0.129996	796.458
1346	0.12998	800.726				1346	0.13	759.012				1346	0.13	827.701
1347	0.13	812.771				1347	0.129984	809.288				1347	0.130002	784.802
1348	0.13	784.763				1348	0.129986	819.956				1348	0.13	788.257
1349	0.129981	796.248				1349	0.13	818.021				1349	0.13	811.743
1350	0.129994	770.309				1350	0.13	792.224				1350	0.129981	800.689
1351	0.129959	816.504				1351	0.129966	802.897				1351	0.129981	792.539
1352	0.13	814.576				1352	0.129874	839.589				1352	0.129997	775.66
1353	0.129996	821.863				1353	0.130001	809.812				1353	0.13	824.373
1354	0.13	817.48				1354	0.129996	791.411				1354	0.13	810.559
1355	0.129997	841.025				1355	0.129996	776.645				1355	0.129992	823.551
1356	0.12998	792.528				1356	0.13	851.055				1356	0.129986	814.664
1357	0.13	766.111				1357	0.13	797.743				1357	0.129993	791.057
1358	0.129979	817.982				1358	0.13	819.186				1358	0.13	796.472
1359	0.129988	802.365				1359	0.12999	791.331				1359	0.129994	811.201
1360	0.13	800.77				1360	0.129993	800.181				1360	0.13	814.231
1361	0.129986	787.595				1361	0.129925	828.837				1361	0.13	780.339
1362	0.129986	780.013				1362	0.129994	805.658				1362	0.129992	813.229
1363	0.129995	857.215				1363	0.13	793.792				1363	0.13	787.406
1364	0.129999	773.535				1364	0.129998	827.942				1364	0.129977	777.292
1365	0.13	788.535				1365	0.13	819.09				1365	0.13	797.228
1366	0.129997	810.217				1366	0.130002	801.123				1366	0.13	790.89
1367	0.129907	799.773				1367	0.129902	797.469				1367	0.129994	804.705
1368	0.129997	823.916				1368	0.129986	823.968				1368	0.13	791.221
1369	0.129975	807.961				1369	0.130009	819.518				1369	0.129984	804.468
1370	0.129985	761.165				1370	0.13	813.899				1370	0.129959	820.596
1371	0.13	804.94				1371	0.13	783.563				1371	0.129927	797.623
1372	0.129999	815.445				1372	0.129885	823.067				1372	0.129922	830.841
1373	0.13	791.221				1373	0.129994	817.418				1373	0.13	800.891
1374	0.13	768.683				1374	0.13	824.331				1374	0.13	820.667
1375	0.129995	775.176				1375	0.13	811.829				1375	0.129996	809.55
1376	0.129983	814.254				1376	0.129985	831.846				1376	0.129995	812.381
1377	0.13	813.948				1377	0.129986	810.583				1377	0.129993	772.869
1378	0.129988	799.271				1378	0.129991	781.692				1378	0.129876	793.868
1379	0.12999	798.659				1379	0.13	794.862				1379	0.129411	837.489
1380	0.13	810.405				1380	0.13	825.462				1380	0.13	777.765
1381	0.129995	790.451				1381	0.129958	818.108				1381	0.13	779.601
1382	0.129988	802.444				1382	0.13	809.708				1382	0.13	816.958
1383	0.129994	811.828				1383	0.129941	801.83				1383	0.129983	793.565
1384	0.13	821.082				1384	0.129999	803.264				1384	0.13	801.85
1385	0.13	805.623				1385	0.129997	813.214				1385	0.129991	796.244
1386	0.129999	811.986				1386	0.13	792.907				1386	0.12999	809.184
1387	0.129994	806.045				1387	0.129929	821.629				1387	0.129997	794.665
1388	0.13	820.138				1388	0.129995	846.075				1388	0.130001	796.707
1389	0.129955	815.352				1389	0.129991	796.285				1389	0.129981	804.787
1390	0.129992	770.689				1390	0.13	801.151				1390	0.129275	807.002
1391	0.129991	769.16				1391	0.129875	775.291				1391	0.129961	773.825
1392	0.130001	833.371				1392	0.129983	827.964				1392	0.13	824.309
1393	0.13	823.19				1393	0.129995	806.216				1393	0.13	812.341
1394	0.129953	773.355				1394	0.129998	802.789				1394	0.12999	782.57
1395	0.129992	784.182				1395	0.13	824.047				1395	0.129996	832.596
1396	0.13	800.175				1396	0.13	801.437				1396	0.13	816.887
1397	0.129999	796.038				1397	0.129988	817.403				1397	0.13	801.675
1398	0.12988	811.277				1398	0.13	793.573				1398	0.129999	777.101
1399	0.129995	822.149				1399	0.129991	742.744				1399	0.129997	842.062
1400	0.12998	814.837				1400	0.130001	788.484				1400	0.13	779.346
1401	0.129986	835.592				1401	0.130002	836.141				1401	0.129808	803.456
1402	0.129993	785.041				1402	0.130001	795.618				1402	0.129997	772.683
1403	0.130003	805.364				1403	0.130004	806.334				1403	0.129996	799.061
1404	0.130021	812.568				1404	0.129995	803.817				1404	0.13	783.53
1405	0.129988	817.413				1405	0.130001	837.48				1405	0.13	822.261
1406	0.129999	789.874				1406	0.129999	791.443				1406	0.129965	804.749
1407	0.13	779.021				1407	0.130001	806.331				1407	0.129999	826.007
1408	0.13	796.889				1408	0.13	814.831				1408	0.129979	799.092
1409	0.130002	825.661				1409	0.129998	783.566				1409	0.13	779.252
1410	0.13	808.266				1410	0.130003	854.888				1410	0.129993	775.055
1411	0.13	785.863				1411	0.13	795.318				1411	0.129866	839.031
1412	0.129978	790.126				1412	0.13	772.392				1412	0.129999	800.062
1413	0.129979	779.777				1413	0.13	801.806				1413	0.129999	821.209
1414	0.130001	806.927				1414	0.13	830.114				1414	0.13	774.516
1415	0.129998	793.885				1415	0.130001	805.714				1415	0.129997	805.016
1416	0.129758	803.691				1416	0.129996	790.537				1416	0.13	827.673
1417	0.129997	827.773				1417	0.13	807.807				1417	0.13	804.391
1418	0.13	788.958				1418	0.129994	827.511				1418	0.13	792.598
1419	0.13	799.534				1419	0.130028	789.842				1419	0.12998	804.785
1420	0.13	764.124				1420	0.13	817.295				1420	0.129994	797.076
1421	0.129954	813.611				1421	0.129994	796.174				1421	0.13	792.539
1422	0.129996	803.771				1422	0.129934	828.863				1422	0.129982	799.49
1423	0.13	818.623				1423	0.129947	814.741				1423	0.13	836.907
1424	0.12999	799.612				1424	0.129792	814.723				1424	0.129978	829.367
1425	0.129999	793.471				1425	0.129869	821.126				1425	0.129996	814.422
1426	0.129974	797.344				1426	0.13	804.251				1426	0.129988	776.995
1427	0.129996	809.974				1427	0.12998	816.161				1427	0.129985	798.734
1428	0.13	811.497				1428	0.129974	808.599				1428	0.13	807.737
1429	0.129982	763.291				1429	0.13	786.123				1429	0.13	788.686
1430	0.129995	795.087				1430	0.129998	821.241				1430	0.129976	808.2
1431	0.129997	823.862				1431	0.13	797.94				1431	0.13	798.206
1432	0.129994	810.089				1432	0.129984	782.53				1432	0.13	785.969
1433	0.129996	776.944				1433	0.129995	799.242				1433	0.129997	807.887
1434	0.13	779.829				1434	0.13	840.24				1434	0.129975	811.688
1435	0.129996	815.264				1435	0.13	790.164				1435	0.129988	833.932
1436	0.13	820.096				1436	0.129996	802.13				1436	0.13	816.198
1437	0.129992	818.84				1437	0.13	768.287				1437	0.13	802.228
1438	0.129962	791.663				1438	0.129992	788.744				1438	0.13	787.1
1439	0.129984	800.306				1439	0.129978	803.939				1439	0.13	792.917
1440	0.129996	803.07				1440	0.13	784.268				1440	0.13	816.895
1441	0.13	827.552				1441	0.129988	776.205				1441	0.13	804.606
1442	0.129996	799.606				1442	0.129988	781.32				1442	0.130001	828.604
1443	0.13	810.467				1443	0.13	801.306				1443	0.129989	826.826
1444	0.13	794.129				1444	0.13	795.205				1444	0.129996	812.72
1445	0.129932	780.779				1445	0.129989	816.216				1445	0.129999	796.056
1446	0.129992	810.56				1446	0.12997	795.41				1446	0.130003	822.623
1447	0.129997	812.014				1447	0.13	794.425				1447	0.129992	785.406
1448	0.13	844.249				1448	0.129987	842.25				1448	0.129993	798.298
1449	0.129988	754.686				1449	0.129972	807.849				1449	0.129975	812.424
1450	0.129993	793.373				1450	0.129993	804.479				1450	0.129989	822.881
1451	0.129995	788.604				1451	0.13	808.432				1451	0.129995	822.064
1452	0.13	793.256				1452	0.129993	804.799				1452	0.129988	774.381
1453	0.13	781.612				1453	0.129863	810.628				1453	0.129993	787.409
1454	0.13	788.787				1454	0.130001	794.463				1454	0.129995	824.249
1455	0.129979	825.439				1455	0.129994	819.906				1455	0.129986	788.364
1456	0.13	788.483				1456	0.13	811.786				1456	0.13	802.53
1457	0.13	806.364				1457	0.13	815.686				1457	0.129981	802.655
1458	0.129997	767.471				1458	0.129997	774.099				1458	0.129967	776.609
1459	0.13	798.01				1459	0.129982	768.425				1459	0.129999	796.592
1460	0.13	800.232				1460	0.13	848.161				1460	0.13	813.85
1461	0.129993	839.355				1461	0.129996	808.562				1461	0.129997	786.939
1462	0.13	781.522				1462	0.13	806.259				1462	0.13	830.98
1463	0.13	798.593				1463	0.129972	779.464				1463	0.129997	800.584
1464	0.129996	832.036				1464	0.129996	777.031				1464	0.129984	813.556
1465	0.129997	804.433				1465	0.129996	826.487				1465	0.13	771.751
1466	0.13	781.976				1466	0.129998	824.43				1466	0.129993	793.391
1467	0.13	828.776				1467	0.129992	824.689				1467	0.129997	817.281
1468	0.129967	800.178				1468	0.129997	801.292				1468	0.13	815.097
1469	0.13	760.862				1469	0.13	831.98				1469	0.13	798.991
1470	0.13	787.397				1470	0.129997	808.954				1470	0.13	803.389
1471	0.13	790.107				1471	0.13	822.311				1471	0.129778	805.643
1472	0.13	775.643				1472	0.129995	801.895				1472	0.129565	788.105
1473	0.129999	812.708				1473	0.13	815.386				1473	0.129311	763.974
1474	0.129995	802.62				1474	0.129996	818.843				1474	0.129982	800.049
1475	0.13	780.517				1475	0.129982	802.869				1475	0.129997	815.286
1476	0.13	832.125				1476	0.13	818.285				1476	0.13	800.08
1477	0.129997	801.421				1477	0.129994	804.809				1477	0.129993	797.369
1478	0.129979	823.201				1478	0.13	795.796				1478	0.129995	776.796
1479	0.13	773.977				1479	0.13	795.167				1479	0.13	833.744
1480	0.129984	811.523				1480	0.13	804.316				1480	0.13	796.853
1481	0.13	786.715				1481	0.13	818.759				1481	0.129966	803.419
1482	0.129999	791.786				1482	0.129994	789.443				1482	0.13	822.094
1483	0.129997	792.366				1483	0.129997	780.607				1483	0.129996	783.888
1484	0.129966	809.014				1484	0.13	789.209				1484	0.129983	777.37
1485	0.13	798.663				1485	0.129994	831.981				1485	0.13	809.88
1486	0.13	813.594				1486	0.129999	802.39				1486	0.13	804.785
1487	0.129991	815.92				1487	0.129997	789.12				1487	0.13	786.173
1488	0.13	805.106				1488	0.13	790.388				1488	0.129997	816.394
1489	0.13	826.426				1489	0.129997	810.686				1489	0.129997	820.25
1490	0.130002	830.816				1490	0.129997	818.75				1490	0.129995	807.415
1491	0.130005	792.279				1491	0.13	803.313				1491	0.130001	812.931
1492	0.129997	768.333				1492	0.129989	804.383				1492	0.129936	786.697
1493	0.13	791.222				1493	0.129984	803.822				1493	0.130001	785.86
1494	0.13	831.806				1494	0.129992	787.137				1494	0.129994	782.683
1495	0.129981	787.352				1495	0.129997	809.338				1495	0.129988	803.27
1496	0.129996	803.897				1496	0.129994	772.065				1496	0.129991	795.384
1497	0.12996	769.19				1497	0.13	802.682				1497	0.13	798.314
1498	0.129969	807.048				1498	0.129982	801.463				1498	0.12999	799.578
1499	0.129708	802.973				1499	0.129997	824.27				1499	0.13	780.119
1500	0.129006	803.218				1500	0.13	783.036				1500	0.129996	846.039
1501	0.129041	806.112				1501	0.129977	795.332				1501	0.13	798.688
1502	0.129983	810.385				1502	0.129996	819.841				1502	0.12996	782.503
1503	0.130012	828.162				1503	0.129999	806.205				1503	0.129991	765.868
1504	0.130011	816.254				1504	0.13	761.687				1504	0.130001	830.581
1505	0.129997	819.542				1505	0.12999	823.657				1505	0.129883	806.448
1506	0.129995	823.164				1506	0.13	832.832				1506	0.129994	769.804
1507	0.129995	808.967				1507	0.129988	800.234				1507	0.13	811.074
1508	0.129997	791.875				1508	0.129955	802.265				1508	0.13	796.549
1509	0.129992	794.412				1509	0.129878	807.451				1509	0.13	812.368
1510	0.129981	767.77				1510	0.129823	820.092				1510	0.129996	798.331
1511	0.13	849.953				1511	0.129799	804.288				1511	0.129999	808.491
1512	0.13	808.086				1512	0.129435	778.036				1512	0.13	774.909
1513	0.13	788.313				1513	0.129446	818.641				1513	0.129997	812.394
1514	0.129998	813.453				1514	0.129979	803.511				1514	0.129985	786.863
1515	0.129939	836.408				1515	0.13	795.365				1515	0.129994	818.713
1516	0.130001	816.381				1516	0.129997	799.474				1516	0.129997	783.206
1517	0.129999	795.875				1517	0.129958	788.076				1517	0.129996	820.566
1518	0.129976	791.106				1518	0.130001	815.525				1518	0.130001	809.459
1519	0.129986	799.054				1519	0.130001	818.156				1519	0.13	792.601
1520	0.12997	831.941				1520	0.129984	783.961				1520	0.129996	791.325
1521	0.13	821.522				1521	0.13	810.752				1521	0.129978	772.203
1522	0.129988	764.218				1522	0.129997	809.898				1522	0.129997	816.616
1523	0.13	795.511				1523	0.13	823.683				1523	0.13	799.95
1524	0.13	836.537				1524	0.129971	808.28				1524	0.12999	796.757
1525	0.13	802.989				1525	0.129994	811.174				1525	0.13	801.747
1526	0.13	813.402				1526	0.129997	777.216				1526	0.129976	778.669
1527	0.13	818.588				1527	0.129998	815.774				1527	0.13	816.787
1528	0.129991	776.167				1528	0.129919	820.343				1528	0.129988	771.465
1529	0.129995	834.733				1529	0.129897	801.056				1529	0.13	795.603
1530	0.129998	828.247				1530	0.13	780.338				1530	0.13	825.479
1531	0.129958	815.81				1531	0.129969	803.362				1531	0.129962	827.057
1532	0.129888	776.256				1532	0.130001	793.429				1532	0.13	775.76
1533	0.129883	767.797				1533	0.129891	816.989				1533	0.129992	816.738
1534	0.129918	820.441				1534	0.129991	794.564				1534	0.129997	811.947
1535	0.13	801.794				1535	0.130006	782.763				1535	0.129981	806.657
1536	0.129998	797.828				1536	0.13	837.302				1536	0.12957	816.43
1537	0.129986	799.895				1537	0.129818	832.723				1537	0.129839	793.605
1538	0.13	807.332				1538	0.13	822.882				1538	0.13	826.67
1539	0.13	822.576				1539	0.13	780.397				1539	0.13	789.787
1540	0.13	795.64				1540	0.129998	762.723				1540	0.129999	792.592
1541	0.129972	815.285				1541	0.129938	833.755				1541	0.12999	790.576
1542	0.129932	805.456				1542	0.129509	805.115				1542	0.129996	826.783
1543	0.13	779.756				1543	0.128779	786.948				1543	0.129999	806.788
1544	0.13	798.939				1544	0.13	801.658				1544	0.129997	803.381
1545	0.13	821.918				1545	0.13	840.06				1545	0.12999	764.502
1546	0.129988	822.75				1546	0.129976	805.79				1546	0.13	829.03
1547	0.129991	817.468				1547	0.129962	780.332				1547	0.129946	799.466
1548	0.129998	805.223				1548	0.13	785.551				1548	0.129984	803.829
1549	0.129998	809.181				1549	0.13	834.532				1549	0.129994	765.613
1550	0.130022	829.972				1550	0.129967	826.842				1550	0.129982	787
1551	0.129998	823.114				1551	0.130004	773.275				1551	0.129992	845.922
1552	0.129982	804.757				1552	0.13	805.322				1552	0.129897	821.863
1553	0.129998	781.614				1553	0.130002	792.986				1553	0.13	777.852
1554	0.129979	824.296				1554	0.13	821.275				1554	0.13	793.378
1555	0.13	813.556				1555	0.129992	782.442				1555	0.13	828.806
1556	0.12997	799.559				1556	0.13	784.949				1556	0.13	787.447
1557	0.129997	820.384				1557	0.130001	816.553				1557	0.13	788.79
1558	0.13	794.315				1558	0.13	815.036				1558	0.13	764.981
1559	0.13	830.302				1559	0.13	790.627				1559	0.13	800.338
1560	0.129996	787.459				1560	0.13	801.559				1560	0.129996	811.388
1561	0.13	802.314				1561	0.13	794.613				1561	0.129973	787.713
1562	0.129999	831.176				1562	0.129996	823.506				1562	0.129955	776.312
1563	0.129934	818.826				1563	0.129996	831.554				1563	0.13	772.641
1564	0.129793	799.882				1564	0.13	772.032				1564	0.129987	803.056
1565	0.129798	777.718				1565	0.129993	781.025				1565	0.129995	818.518
1566	0.129707	788.052				1566	0.13	785.674				1566	0.129994	793.954
1567	0.129215	820.434				1567	0.129997	792.041				1567	0.129999	817.948
1568	0.12999	821.339				1568	0.129959	790.13				1568	0.13	798.576
1569	0.13	805.829				1569	0.12998	827.984				1569	0.129999	820.425
1570	0.130001	829.354				1570	0.13	787.782				1570	0.129964	791.634
1571	0.129995	833.743				1571	0.129976	816.607				1571	0.129991	816.667
1572	0.129984	789.772				1572	0.13	758.141				1572	0.130001	804.892
1573	0.129993	774.726				1573	0.129938	815.93				1573	0.13	799.892
1574	0.13	816.934				1574	0.13	799.704				1574	0.13	801.303
1575	0.13	794.461				1575	0.13	818.133				1575	0.13	851.919
1576	0.13	836.274				1576	0.13	766.859				1576	0.129989	824.686
1577	0.13	759.54				1577	0.129996	788.35				1577	0.129997	794.739
1578	0.129992	803.053				1578	0.13	803.273				1578	0.13	803.132
1579	0.13	806.903				1579	0.13	795.703				1579	0.129993	828.429
1580	0.13	788.214				1580	0.129991	778.252				1580	0.129995	796.378
1581	0.129996	819.864				1581	0.129991	810.955				1581	0.129996	806.419
1582	0.13	757.563				1582	0.13	813.366				1582	0.13	789.539
1583	0.13	815.166				1583	0.12997	813.403				1583	0.129992	797.128
1584	0.12999	786.899				1584	0.13	787.995				1584	0.13	815.199
1585	0.13	785.847				1585	0.13	797.006				1585	0.129959	808.75
1586	0.129997	774.331				1586	0.130001	840.63				1586	0.129996	808.485
1587	0.129979	799.402				1587	0.129959	791.312				1587	0.129972	810.975
1588	0.130001	795.541				1588	0.129987	821.705				1588	0.129812	815.444
1589	0.129997	780.697				1589	0.13	806.053				1589	0.129999	788.948
1590	0.129998	820.651				1590	0.129995	811.256				1590	0.130001	812.346
1591	0.129991	832.331				1591	0.129986	812.581				1591	0.13	821.626
1592	0.130025	820.203				1592	0.129992	796.91				1592	0.129982	813.568
1593	0.130027	819.409				1593	0.129995	835.162				1593	0.129946	794.239
1594	0.129852	799.768				1594	0.13	792.792				1594	0.129919	790.365
1595	0.13	800.5				1595	0.13	790.361				1595	0.129984	782.466
1596	0.13	826.492				1596	0.130009	786.599				1596	0.13	830.18
1597	0.129984	801.462				1597	0.130001	813.298				1597	0.129997	807.167
1598	0.129959	805.323				1598	0.129999	787.57				1598	0.129969	770.064
1599	0.129987	785.288				1599	0.13	815.498				1599	0.129767	817.766
1600	0.13	790.823				1600	0.13	787.139				1600	0.129425	817.82
1601	0.129993	835.208				1601	0.129919	794.74				1601	0.13	825.863
1602	0.13	794.659				1602	0.129996	810.194				1602	0.129992	779.569
1603	0.12997	827.266				1603	0.129999	780.456				1603	0.129992	813.662
1604	0.129999	768.962				1604	0.129999	806.699				1604	0.129994	814.501
1605	0.129977	828.627				1605	0.13	786.016				1605	0.129981	823.207
1606	0.13	822.448				1606	0.129995	801.68				1606	0.13	774.213
1607	0.129961	806.575				1607	0.13	825.348				1607	0.129997	797.285
1608	0.13	790.312				1608	0.129997	798.065				1608	0.13	810.855
1609	0.13	799.693				1609	0.130001	797.235				1609	0.13	804.91
1610	0.130001	836.433				1610	0.129998	829.791				1610	0.13	794.436
1611	0.13	810.851				1611	0.129997	799.694				1611	0.129996	790.251
1612	0.129999	803.756				1612	0.129882	803.027				1612	0.13	802.476
1613	0.13	815.195				1613	0.129995	802.154				1613	0.129987	769.84
1614	0.13	820.962				1614	0.129996	792.494				1614	0.13	810.079
1615	0.129969	786.088				1615	0.13	803.125				1615	0.129988	786.778
1616	0.13	785.042				1616	0.129967	791.76				1616	0.13	810.342
1617	0.129997	813.327				1617	0.129956	797.439				1617	0.129996	835.567
1618	0.129996	778.801				1618	0.13	817.601				1618	0.130001	790.137
1619	0.129994	801.009				1619	0.129999	800.985				1619	0.129968	803.195
1620	0.129979	784.196				1620	0.129999	774.964				1620	0.13	802.783
1621	0.129862	773.407				1621	0.13	766.07				1621	0.130001	810.271
1622	0.129998	800.258				1622	0.129995	826.634				1622	0.12996	788.156
1623	0.13	810.232				1623	0.129997	808.12				1623	0.13	771.474
1624	0.129999	790.964				1624	0.13	791.694				1624	0.129968	777.738
1625	0.129997	810.188				1625	0.13	798.758				1625	0.13	821.423
1626	0.129997	803.507				1626	0.13	812.529				1626	0.13	806.115
1627	0.129986	813.485				1627	0.13	818.287				1627	0.13	771.725
1628	0.13	823.333				1628	0.129995	809.422				1628	0.13	806.608
1629	0.129995	802.629				1629	0.130001	797.538				1629	0.129976	810.387
1630	0.129989	780.334				1630	0.129996	831.044				1630	0.13	823.992
1631	0.129991	801.609				1631	0.13	819.128				1631	0.13	807.449
1632	0.13	820.237				1632	0.129905	792.927				1632	0.129967	799.904
1633	0.129938	815.189				1633	0.129997	766.363				1633	0.13	821.754
1634	0.12999	796.346				1634	0.12999	756.48				1634	0.13	790.686
1635	0.129996	797.096				1635	0.129956	780.947				1635	0.129995	792.763
1636	0.129967	809.37				1636	0.13	786.254				1636	0.12998	817.554
1637	0.12998	771.07				1637	0.129993	811.54				1637	0.129997	794.046
1638	0.129983	796.254				1638	0.129995	799.166				1638	0.130003	770.158
1639	0.13	814.206				1639	0.129935	814.515				1639	0.129996	840.776
1640	0.129989	780.146				1640	0.130002	803.818				1640	0.130003	821.084
1641	0.129976	802.967				1641	0.12999	796.816				1641	0.129997	822.619
1642	0.129971	781.778				1642	0.129996	764.367				1642	0.129945	788.238
1643	0.12999	786.526				1643	0.129999	830.04				1643	0.129994	849.483
1644	0.129991	813.415				1644	0.129807	843.501				1644	0.129997	790.596
1645	0.129999	786.44				1645	0.13	785.21				1645	0.129996	818.553
1646	0.13	809.65				1646	0.13	802.613				1646	0.13	766.316
1647	0.12967	793.248				1647	0.13	814.115				1647	0.129991	801.258
1648	0.129575	817.04				1648	0.13	829.515				1648	0.129941	826.234
1649	0.129104	786.341				1649	0.129985	810.705				1649	0.129697	790.949
1650	0.129118	776.339				1650	0.13	826.43				1650	0.130007	776.448
1651	0.129928	792.431				1651	0.129986	826.338				1651	0.129989	796.092
1652	0.129977	816.781				1652	0.13	830.415				1652	0.129999	825.707
1653	0.129967	819.734				1653	0.13	795.872				1653	0.129963	802.148
1654	0.129979	810.001				1654	0.129996	799.692				1654	0.129878	790.576
1655	0.129979	808.677				1655	0.13	802.184				1655	0.129958	791.231
1656	0.13	824.839				1656	0.129996	795.284				1656	0.129998	841.312
1657	0.129996	821.43				1657	0.129997	833.797				1657	0.13	785.681
1658	0.129874	812.661				1658	0.13	801.698				1658	0.129984	794.141
1659	0.13	803.422				1659	0.129999	791.37				1659	0.13	783.279
1660	0.13	840.908				1660	0.13	817.393				1660	0.129985	832.552
1661	0.13	798.254				1661	0.129963	817.262				1661	0.13	819.094
1662	0.13	812.832				1662	0.129997	791.899				1662	0.129997	784.567
1663	0.13	747.229				1663	0.129997	782.645				1663	0.13	791.789
1664	0.13	808.538				1664	0.129581	810.314				1664	0.13	812.356
1665	0.129993	862.167				1665	0.129982	819.329				1665	0.129997	832.231
1666	0.129994	814.362				1666	0.13	785.94				1666	0.13	835.118
1667	0.129992	815.713				1667	0.13	789.236				1667	0.13	789.604
1668	0.130001	812.225				1668	0.13	825.816				1668	0.13	810.336
1669	0.130015	812.749				1669	0.129993	823.323				1669	0.13	816.935
1670	0.130007	812.715				1670	0.129997	824.394				1670	0.130003	783.495
1671	0.130008	812.87				1671	0.129993	815.259				1671	0.129978	782.205
1672	0.130006	786.973				1672	0.129965	845.609				1672	0.13	815.956
1673	0.130017	846.235				1673	0.129988	783.828				1673	0.13	789.978
1674	0.130027	787.71				1674	0.129992	790.237				1674	0.129997	817.687
1675	0.130016	781.147				1675	0.129996	818.403				1675	0.13	787.523
1676	0.130036	803.711				1676	0.129996	830.581				1676	0.13	788.528
1677	0.13004	827.708				1677	0.129992	814.147				1677	0.129999	822.365
1678	0.130066	773.169				1678	0.13	779.476				1678	0.13	794.278
1679	0.130043	802.12				1679	0.129997	798.234				1679	0.129991	805.431
1680	0.130081	791.957				1680	0.129994	810.319				1680	0.129969	778.463
1681	0.130087	799.943				1681	0.129993	840.504				1681	0.129996	793.535
1682	0.130126	810.305				1682	0.13	772.979				1682	0.13	815.307
1683	0.130144	776.836				1683	0.129993	797.806				1683	0.129999	812.111
1684	0.130117	782.328				1684	0.129845	797.333				1684	0.12999	774.542
1685	0.130093	847.537				1685	0.129999	817.953				1685	0.129997	788.867
1686	0.130092	797.801				1686	0.13	799.082				1686	0.129998	849.951
1687	0.130095	818.448				1687	0.13	746.028				1687	0.129992	810.704
1688	0.130053	789.169				1688	0.129938	793.497				1688	0.13	780.223
1689	0.13012	794.554				1689	0.129996	864.463				1689	0.13	786.79
1690	0.130104	835.917				1690	0.129997	775.06				1690	0.13	799.615
1691	0.130101	801.835				1691	0.129999	803.206				1691	0.13	789.152
1692	0.130093	783.702				1692	0.13	806.814				1692	0.13	792.02
1693	0.130049	798.619				1693	0.129983	829.711				1693	0.13	783.376
1694	0.13007	817.025				1694	0.13	825.838				1694	0.129984	779.911
1695	0.130038	797.233				1695	0.129988	810.962				1695	0.129993	836.122
1696	0.130073	784.378				1696	0.129971	772.4				1696	0.129983	780.69
1697	0.130073	806.912				1697	0.13	832.249				1697	0.129999	795.398
1698	0.130061	811.828				1698	0.13	807.206				1698	0.13	779.35
1699	0.130047	835.823				1699	0.13	786.841				1699	0.129945	821.523
1700	0.130004	818.266				1700	0.129996	804.213				1700	0.129587	803.435
1701	0.130052	794.498				1701	0.13	802.387				1701	0.13	805.913
1702	0.130076	794.122				1702	0.13	781.126				1702	0.13	797.38
1703	0.130074	818.425				1703	0.129991	807.311				1703	0.13	802.025
1704	0.130106	798.817				1704	0.130001	805.46				1704	0.129985	789.933
1705	0.130086	797.848				1705	0.129999	805.466				1705	0.13	803.232
1706	0.129752	822.902				1706	0.13	830.846				1706	0.129998	792.29
1707	0.130109	791.62				1707	0.13	818.377				1707	0.129824	840.3
1708	0.130098	794.802				1708	0.13	822.425				1708	0.13	793.604
1709	0.130082	774.266				1709	0.129997	809.623				1709	0.129983	812.948
1710	0.13009	815.718				1710	0.13	818.101				1710	0.13	800.107
1711	0.130072	829.364				1711	0.129997	808.684				1711	0.13	825.421
1712	0.130072	792.049				1712	0.13	815.536				1712	0.129997	799.631
1713	0.130061	797.408				1713	0.13	804.672				1713	0.129987	798.448
1714	0.130065	781.196				1714	0.129998	785.332				1714	0.129992	810.169
1715	0.130088	786.059				1715	0.13	795.495				1715	0.13	822.417
1716	0.13008	779.673				1716	0.129996	823.5				1716	0.13	839.549
1717	0.130066	755.807				1717	0.129985	809.855				1717	0.129973	792.916
1718	0.130069	820.757				1718	0.13	818.494				1718	0.13	798.435
1719	0.130069	835.675				1719	0.129979	806.16				1719	0.129998	800.911
1720	0.130072	808.924				1720	0.13	801.451				1720	0.13	811.208
1721	0.130026	799.131				1721	0.129889	824.699				1721	0.129994	791.247
1722	0.13004	790.737				1722	0.13	814.039				1722	0.129996	799.179
1723	0.12996	831.347				1723	0.13	807.049				1723	0.129988	806.907
1724	0.130051	802.186				1724	0.129964	819.879				1724	0.13	807.899
1725	0.130027	805.577				1725	0.129998	788.099				1725	0.129992	832.135
1726	0.130057	793.469				1726	0.129995	782.525				1726	0.13	794.565
1727	0.130046	799.449				1727	0.13	812.214				1727	0.129949	821.938
1728	0.130062	820.508				1728	0.13	808.389				1728	0.129995	814.288
1729	0.130069	783.022				1729	0.129996	807.876				1729	0.129953	815.981
1730	0.130107	816.258				1730	0.129997	808.981				1730	0.13	811.867
1731	0.130102	817.714				1731	0.129989	784.802				1731	0.129995	837.992
1732	0.130083	830.874				1732	0.129977	776.386				1732	0.129995	811.961
1733	0.130031	800.897				1733	0.129997	777.214				1733	0.129877	807.072
1734	0.130135	786.19				1734	0.129993	819.477				1734	0.129427	767.846
1735	0.130144	811.648				1735	0.129978	807.137				1735	0.129988	839.549
1736	0.130148	822.157				1736	0.129952	786.367				1736	0.129982	804.942
1737	0.130132	794.071				1737	0.129978	818.702				1737	0.129999	804.947
1738	0.130115	777.948				1738	0.13	805.213				1738	0.13	771.069
1739	0.130134	798.582				1739	0.129997	808.905				1739	0.129997	797.837
1740	0.13012	800.352				1740	0.129992	764.066				1740	0.129998	818.836
1741	0.130086	798.609				1741	0.13	822.255				1741	0.129988	817.59
1742	0.130021	806.749				1742	0.13	798.406				1742	0.129455	783.69
1743	0.13006	774.056				1743	0.129996	793.358				1743	0.129999	797.482
1744	0.13004	802.649				1744	0.13	802.901				1744	0.13	808.709
1745	0.130053	790.089				1745	0.129997	792.854				1745	0.129994	826.282
1746	0.130043	831.831				1746	0.129999	789.986				1746	0.12998	805.686
1747	0.130046	819.955				1747	0.129988	825.599				1747	0.129989	795.237
1748	0.130007	772.814				1748	0.13	805.333				1748	0.129992	819.553
1749	0.130072	797.2				1749	0.13	836.633				1749	0.129989	805.425
1750	0.130118	797.285				1750	0.12994	795.979				1750	0.13	813.95
1751	0.130094	785.581				1751	0.13	799.814				1751	0.13	825.048
1752	0.130119	788.404				1752	0.129979	794.699				1752	0.129957	825.883
1753	0.1301	832.351				1753	0.129973	810.046				1753	0.129996	811.914
1754	0.130098	807.719				1754	0.129995	804.411				1754	0.129971	785.975
1755	0.13012	794.936				1755	0.129997	776.808				1755	0.129996	830.297
1756	0.130152	800.224				1756	0.129978	813.932				1756	0.129997	804.333
1757	0.130126	779.733				1757	0.129975	818.55				1757	0.129994	787.224
1758	0.130148	800.064				1758	0.129958	811.354				1758	0.13	815.991
1759	0.130164	779.154				1759	0.12995	795.442				1759	0.13	825.551
1760	0.130196	798.778				1760	0.129991	786.705				1760	0.12992	799.85
1761	0.130218	797.981				1761	0.129965	823.239				1761	0.13	791.394
1762	0.130193	826.117				1762	0.13	813.36				1762	0.129991	835.794
1763	0.130226	821.676				1763	0.13	809.16				1763	0.129991	786.684
1764	0.130213	770.919				1764	0.129997	795.905				1764	0.129911	832.486
1765	0.130257	828.939				1765	0.13	798.155				1765	0.129802	822.437
1766	0.130235	786.767				1766	0.129997	857.851				1766	0.13	829.95
1767	0.130243	811.49				1767	0.129999	803.523				1767	0.129997	788.909
1768	0.130251	801.754				1768	0.13	799.668				1768	0.13	817.479
1769	0.130276	815.509				1769	0.129978	781.038				1769	0.129985	764.252
1770	0.13024	838.507				1770	0.129996	822.959				1770	0.129996	772.618
1771	0.130236	813.877				1771	0.129996	802.802				1771	0.129988	823.577
1772	0.130224	789.817				1772	0.13	793.551				1772	0.13	827.708
1773	0.130263	819.669				1773	0.129999	824.224				1773	0.13	808.436
1774	0.130246	791.819				1774	0.129994	804.337				1774	0.13	827.527
1775	0.130252	818.409				1775	0.129986	785.939				1775	0.13	792.832
1776	0.130277	803.184				1776	0.129986	797.174				1776	0.13	838.897
1777	0.13028	765.969				1777	0.13	831.333				1777	0.129977	775.046
1778	0.130278	801.179				1778	0.13	788.149				1778	0.129999	807.642
1779	0.13028	793.042				1779	0.129997	835.511				1779	0.129979	824.877
1780	0.130304	817.137				1780	0.13	778.974				1780	0.130002	789.207
1781	0.130308	799.356				1781	0.129999	791.659				1781	0.129999	825.764
1782	0.130309	831.709				1782	0.130001	816.689				1782	0.13	814.321
1783	0.130308	797.563				1783	0.130002	788.648				1783	0.129962	810.78
1784	0.130307	840.139				1784	0.129984	763.64				1784	0.13	767.29
1785	0.130299	780.031				1785	0.129999	789.222				1785	0.129993	784.673
1786	0.1303	817.203				1786	0.130001	785.429				1786	0.129997	783.712
1787	0.130305	823.703				1787	0.13	813.458				1787	0.129981	806.105
1788	0.130309	800.03				1788	0.129988	774.675				1788	0.129996	808.38
1789	0.130305	790.803				1789	0.129997	794.685				1789	0.129988	791.201
1790	0.130303	798.804				1790	0.129997	831.978				1790	0.129999	808.268
1791	0.130309	826.993				1791	0.13	818.238				1791	0.13	788.192
1792	0.130306	808.385				1792	0.13	784.618				1792	0.129997	811.722
1793	0.130302	802.751				1793	0.129996	778.291				1793	0.129989	787.515
1794	0.130304	814.037				1794	0.12998	819.992				1794	0.13	811.092
1795	0.130309	775.667				1795	0.129984	833.866				1795	0.13	791.447
1796	0.130299	789.838				1796	0.129928	811.912				1796	0.129971	793.185
1797	0.130291	823.916				1797	0.129897	786.329				1797	0.13	799.115
1798	0.130305	805.403				1798	0.12903	816.432				1798	0.129997	800.862
1799	0.130309	806.286				1799	0.129575	766.313				1799	0.13	815.564
1800	0.130308	810.22				1800	0.13	807.848				1800	0.13	815.248
1801	0.130309	810.504				1801	0.13	746.813				1801	0.13	784.03
1802	0.130306	794.067				1802	0.13	813.413				1802	0.129944	813.196
1803	0.130298	791.934				1803	0.13	817.725				1803	0.129934	825.505
1804	0.130309	842.049				1804	0.13	817.646				1804	0.12999	816.11
1805	0.130304	831.764				1805	0.13	787.266				1805	0.129997	809.985
1806	0.13031	799.442				1806	0.13	801.192				1806	0.13	793.156
1807	0.13031	795.398				1807	0.129988	798.791				1807	0.129974	784.896
1808	0.130309	819.377				1808	0.130001	793.353				1808	0.13	798.664
1809	0.130296	768.771				1809	0.13	784.436				1809	0.129954	784.256
1810	0.130297	788.36				1810	0.13	791.645				1810	0.129955	787.767
1811	0.130309	804.74				1811	0.129995	808.961				1811	0.13	794.886
1812	0.130309	828.764				1812	0.129976	838.227				1812	0.129983	812.819
1813	0.130296	804.531				1813	0.129795	809.642				1813	0.13	780.829
1814	0.130294	783.497				1814	0.130006	814.805				1814	0.13	829.835
1815	0.130309	816.471				1815	0.129997	832.762				1815	0.129996	801.803
1816	0.130309	828.39				1816	0.129995	788.329				1816	0.12999	799.766
1817	0.1303	774.37				1817	0.129998	809.895				1817	0.13	807.073
1818	0.130309	781.205				1818	0.129999	789.207				1818	0.13	793.986
1819	0.130309	802.529				1819	0.129988	851.902				1819	0.13	811.612
1820	0.130287	808.414				1820	0.129981	791.761				1820	0.129989	807.855
1821	0.130306	814.822				1821	0.129951	815.092				1821	0.129997	804.712
1822	0.130309	750.604				1822	0.129667	807.302				1822	0.13	777.021
1823	0.130305	840.249				1823	0.13	818.683				1823	0.13	821.023
1824	0.130299	814.384				1824	0.129958	788.031				1824	0.12998	830.538
1825	0.12999	820.27				1825	0.13	799.537				1825	0.129987	787.786
1826	0.130301	792.24				1826	0.129988	765.541				1826	0.129969	796.875
1827	0.130309	834.847				1827	0.129996	810.623				1827	0.129988	826.646
1828	0.130212	827.052				1828	0.13	793.903				1828	0.129996	785.599
1829	0.1303	820.323				1829	0.129949	796.464				1829	0.129984	797.155
1830	0.130309	799.071				1830	0.13	778.037				1830	0.129996	813.249
1831	0.130309	788.622				1831	0.129999	767.809				1831	0.129992	772.212
1832	0.130309	836.079				1832	0.13	847.495				1832	0.129996	797
1833	0.130308	787.895				1833	0.129979	809.144				1833	0.13	827.023
1834	0.130301	803.252				1834	0.129986	799.634				1834	0.13	780.824
1835	0.130309	807.305				1835	0.129997	784.765				1835	0.129997	782.208
1836	0.130304	826.114				1836	0.129964	840.113				1836	0.129997	805.403
1837	0.130309	783.453				1837	0.13	770.802				1837	0.129997	789.537
1838	0.130308	811.807				1838	0.13	792.732				1838	0.130001	810.461
1839	0.130297	813.019				1839	0.13	745.421				1839	0.13	786.466
1840	0.130293	849.395				1840	0.13	851.296				1840	0.129997	805.706
1841	0.130309	782.547				1841	0.13	821.705				1841	0.129987	806.655
1842	0.130305	772.447				1842	0.13	820.098				1842	0.129921	808.619
1843	0.130178	807.137				1843	0.13	812.446				1843	0.12999	805.485
1844	0.130309	842.79				1844	0.129969	789.27				1844	0.13	802.863
1845	0.130296	796.513				1845	0.129963	813.199				1845	0.129983	815.704
1846	0.130307	816.55				1846	0.129963	790.207				1846	0.129986	795.899
1847	0.130308	794.651				1847	0.129985	795.354				1847	0.12998	802.876
1848	0.130303	813.649				1848	0.13	788.753				1848	0.13	810.092
1849	0.130308	824.376				1849	0.129981	801.033				1849	0.13	814.673
1850	0.130274	788.733				1850	0.129999	785.628				1850	0.13	825.358
1851	0.130309	781.451				1851	0.129733	788.621				1851	0.13	813.104
1852	0.130309	824.936				1852	0.129992	793.743				1852	0.129967	813.939
1853	0.130308	801.307				1853	0.13	823.261				1853	0.13	796.349
1854	0.130301	781.794				1854	0.13	847.32				1854	0.129997	808.47
1855	0.130279	783.724				1855	0.12999	772.486				1855	0.129938	776.669
1856	0.130298	808.995				1856	0.129994	812.272				1856	0.13	823.489
1857	0.130303	823.675				1857	0.129985	820.112				1857	0.13	803.753
1858	0.129919	799.992				1858	0.129999	797.275				1858	0.13	832.889
1859	0.13031	793.75				1859	0.129963	790.04				1859	0.129961	804.951
1860	0.130293	805.664				1860	0.129997	766.909				1860	0.13	831.472
1861	0.130304	844.485				1861	0.129992	786.777				1861	0.129996	789.847
1862	0.130309	823.238				1862	0.129999	800.075				1862	0.129979	802.96
1863	0.130286	799.126				1863	0.13	791.706				1863	0.13	802.407
1864	0.130309	786.013				1864	0.13	781.081				1864	0.12998	806.16
1865	0.130309	813.058				1865	0.129995	808.205				1865	0.129996	775.724
1866	0.130309	804.177				1866	0.129973	821.329				1866	0.129996	784.585
1867	0.130305	805.126				1867	0.129997	789.11				1867	0.129996	823.114
1868	0.130309	808.123				1868	0.13	822.041				1868	0.129995	818.371
1869	0.130302	824.277				1869	0.129993	802.455				1869	0.129982	839.901
1870	0.130302	823.41				1870	0.129994	772.35				1870	0.13	802.184
1871	0.130297	824.796				1871	0.129999	811.659				1871	0.13	815.298
1872	0.130309	797.758				1872	0.129988	748.776				1872	0.129996	818.505
1873	0.130309	772.114				1873	0.13	800.389				1873	0.129989	773.021
1874	0.130272	813.572				1874	0.13	810.551				1874	0.13	818.226
1875	0.130309	845.845				1875	0.13	813.889				1875	0.13	802.455
1876	0.130135	783.651				1876	0.130004	795.474				1876	0.13	809.461
1877	0.129983	827.872				1877	0.13	818.984				1877	0.129993	800.576
1878	0.129762	795.877				1878	0.129995	811.702				1878	0.130001	810.392
1879	0.130309	787.844				1879	0.129967	781.407				1879	0.13	796.245
1880	0.130307	775.705				1880	0.129995	817.642				1880	0.129997	810.02
1881	0.130309	810.65				1881	0.13	785.053				1881	0.130003	787.273
1882	0.130306	804.482				1882	0.129997	796.819				1882	0.130004	796.321
1883	0.130305	805.088				1883	0.129991	799.114				1883	0.13	827.634
1884	0.130291	801.493				1884	0.129988	796.401				1884	0.129835	825.524
1885	0.130287	805.228				1885	0.129916	794.221				1885	0.129545	809.266
1886	0.130259	786.931				1886	0.129989	824.212				1886	0.129992	784.395
1887	0.130277	813.647				1887	0.13	795.561				1887	0.12999	806.103
1888	0.130298	800.511				1888	0.12999	809.988				1888	0.129987	795.104
1889	0.130302	805.568				1889	0.129994	792.431				1889	0.129787	809.484
1890	0.130308	825.525				1890	0.129999	829.458				1890	0.129998	780.831
1891	0.130309	775.657				1891	0.13	794.007				1891	0.129997	832.76
1892	0.130306	813.217				1892	0.129972	812.781				1892	0.129956	827.528
1893	0.130309	760.066				1893	0.13	778.98				1893	0.13	803.469
1894	0.130274	843.211				1894	0.129992	823.412				1894	0.129991	802.809
1895	0.130305	803.17				1895	0.130001	815.805				1895	0.129988	810.397
1896	0.130296	780.283				1896	0.129993	818.257				1896	0.129538	810.937
1897	0.130309	794.515				1897	0.13	806.912				1897	0.13	795.905
1898	0.130304	814.548				1898	0.129978	803.584				1898	0.129994	767.41
1899	0.130261	819.241				1899	0.129996	807.065				1899	0.13	794.827
1900	0.130309	781.33				1900	0.13	789.413				1900	0.13	801.755
1901	0.13026	788.982				1901	0.13	804.718				1901	0.129999	771.215
1902	0.130305	831.002				1902	0.130001	810.231				1902	0.129982	785.256
1903	0.130309	836.864				1903	0.13	802.745				1903	0.13	817.323
1904	0.130309	815.421				1904	0.129998	794.09				1904	0.129994	808.359
1905	0.130308	802.971				1905	0.13	814.193				1905	0.12996	786.789
1906	0.130302	825.984				1906	0.129997	829.632				1906	0.13	815.572
1907	0.130298	815.766				1907	0.13	797.394				1907	0.129993	794.323
1908	0.130308	787.17				1908	0.129996	784.769				1908	0.129519	774.942
1909	0.130306	814.393				1909	0.129983	789.052				1909	0.129616	788.508
1910	0.130305	806.053				1910	0.129999	806.749				1910	0.129995	780.677
1911	0.130305	794.8				1911	0.13	817.403				1911	0.129992	793.272
1912	0.130309	809.814				1912	0.129992	836.926				1912	0.13	819.022
1913	0.130236	792.469				1913	0.129989	793.151				1913	0.13	793.459
1914	0.130303	792.925				1914	0.13	807.508				1914	0.129996	779.611
1915	0.130303	828.932				1915	0.129981	817.869				1915	0.129997	819.638
1916	0.130309	784.373				1916	0.129554	828.73				1916	0.129853	810.381
1917	0.130309	804.534				1917	0.129946	780.05				1917	0.129482	797.847
1918	0.130308	819.426				1918	0.129474	801.293				1918	0.129995	796.201
1919	0.130244	805.444				1919	0.129888	809.474				1919	0.129997	798.763
1920	0.130309	810.379				1920	0.129994	808.116				1920	0.129993	810.261
1921	0.130296	805.857				1921	0.129999	789.57				1921	0.129986	797.087
1922	0.130216	795.625				1922	0.129995	787.768				1922	0.13	787.055
1923	0.130308	788.751				1923	0.129475	798.522				1923	0.129994	802.007
1924	0.130301	824.735				1924	0.13	812.927				1924	0.129994	813.51
1925	0.130273	800.231				1925	0.13	808.314				1925	0.129997	796.869
1926	0.130309	803.733				1926	0.13	778.966				1926	0.129942	800.739
1927	0.130294	805.652				1927	0.13	824.097				1927	0.129994	808.081
1928	0.130289	829.607				1928	0.129996	806.644				1928	0.129997	800.348
1929	0.130309	823.506				1929	0.13	795.432				1929	0.129999	814.594
1930	0.130278	796.114				1930	0.129994	785.336				1930	0.13	810.952
1931	0.130287	794.529				1931	0.13	811.425				1931	0.129995	815.595
1932	0.130303	813.405				1932	0.129992	805.299				1932	0.13	787.302
1933	0.130304	834.638				1933	0.13	807.487				1933	0.13	826.006
1934	0.130309	778.24				1934	0.13	797.106				1934	0.129959	832.784
1935	0.13027	807.898				1935	0.13	797.789				1935	0.129974	804.207
1936	0.130281	843.917				1936	0.13	832.202				1936	0.129997	803.394
1937	0.130229	819.198				1937	0.129994	797.796				1937	0.12997	784.591
1938	0.129937	812.48				1938	0.129976	795.157				1938	0.129981	831.355
1939	0.130307	787.754				1939	0.129995	792.653				1939	0.129995	811.818
1940	0.130257	823.532				1940	0.129997	789.708				1940	0.12999	808.876
1941	0.130309	796.633				1941	0.129985	802.602				1941	0.129991	818.368
1942	0.130302	813.213				1942	0.129989	803.922				1942	0.129958	783.005
1943	0.130073	818.193				1943	0.13	771.192				1943	0.129235	784.476
1944	0.129782	826.399				1944	0.13	781.276				1944	0.13	813.527
1945	0.129289	793.791				1945	0.129997	785.778				1945	0.129976	822.363
1946	0.129921	769.96				1946	0.129926	795.059				1946	0.129994	785.985
1947	0.130302	791.005				1947	0.13	852.786				1947	0.13	800.049
1948	0.130309	797.803				1948	0.13	833.366				1948	0.13	805.422
1949	0.130309	822.342				1949	0.12999	783.221				1949	0.129999	836.357
1950	0.130305	818.493				1950	0.129996	814.973				1950	0.129958	821.602
1951	0.130305	781.86				1951	0.13	827.446				1951	0.129995	807.006
1952	0.130293	812				1952	0.13	815.658				1952	0.129995	807.499
1953	0.130305	829.666				1953	0.13	819.834				1953	0.13	811.717
1954	0.130309	820.594				1954	0.12999	812.066				1954	0.129996	814.632
1955	0.130309	785.881				1955	0.129995	840.611				1955	0.129992	835.197
1956	0.130309	790.947				1956	0.13	806.044				1956	0.129996	778.615
1957	0.130306	820.313				1957	0.129983	783.609				1957	0.13	774.774
1958	0.130301	793.248				1958	0.129536	795.868				1958	0.129997	840.875
1959	0.130306	799.604				1959	0.129233	813.974				1959	0.130003	817.995
1960	0.130305	805.861				1960	0.129984	809.588				1960	0.13	787.919
1961	0.13025	828.541				1961	0.13	790.303				1961	0.13	768.896
1962	0.130302	811.929				1962	0.129877	817.759				1962	0.129995	830.979
1963	0.130298	813.725				1963	0.129989	819.839				1963	0.129998	774.161
1964	0.130249	786.895				1964	0.13	826.76				1964	0.13	794.454
1965	0.130282	793.023				1965	0.129956	783.836				1965	0.129972	828.703
1966	0.130308	802.347				1966	0.129995	766.773				1966	0.129997	808.743
1967	0.130309	797.019				1967	0.130001	781.856				1967	0.129997	777.544
1968	0.130292	831.094				1968	0.13	800.955				1968	0.12999	795.988
1969	0.130306	834.749				1969	0.129928	803.46				1969	0.129996	793.343
1970	0.130304	817.23				1970	0.13	801.703				1970	0.13	815.405
1971	0.130308	785.118				1971	0.12999	805.356				1971	0.129997	805.982
1972	0.130309	811.49				1972	0.129983	776.393				1972	0.129993	807.535
1973	0.130296	822.148				1973	0.129991	781.306				1973	0.129926	823.34
1974	0.130309	787.612				1974	0.129978	834.031				1974	0.13	802.36
1975	0.13031	793.461				1975	0.12999	828.336				1975	0.13	800.737
1976	0.130304	794.384				1976	0.13	829.857				1976	0.130004	816.565
1977	0.130308	791.959				1977	0.129982	792.825				1977	0.129993	802.979
1978	0.130297	841.621				1978	0.129998	785.42				1978	0.129983	805.724
1979	0.130305	808.72				1979	0.13	814.452				1979	0.13	833.527
1980	0.130308	806.793				1980	0.13	821.656				1980	0.13	812.467
1981	0.130305	826.715				1981	0.130001	777.632				1981	0.129996	771.933
1982	0.130295	835.307				1982	0.129983	817.394				1982	0.13	803.133
1983	0.130309	807.193				1983	0.129994	825.41				1983	0.13	807.156
1984	0.13031	825.205				1984	0.13	790.249				1984	0.13	758.895
1985	0.130309	805.065				1985	0.129995	758.159				1985	0.129991	823.235
1986	0.130301	823.952				1986	0.129996	797.795				1986	0.129985	792.4
1987	0.130301	816.142				1987	0.129985	817.673				1987	0.130023	823.522
1988	0.129443	812.496				1988	0.129999	818.433				1988	0.129995	802.337
1989	0.130233	793.847				1989	0.13	827.202				1989	0.12999	796.699
1990	0.12963	793.357				1990	0.13	761.073				1990	0.129992	783.116
1991	0.12948	811.981				1991	0.129992	793.261				1991	0.129974	824.94
1992	0.129233	819.519				1992	0.129983	797.093				1992	0.129675	809.993
1993	0.130129	842.2				1993	0.129965	801.854				1993	0.129318	785.433
1994	0.129876	843.787				1994	0.13	800.764				1994	0.129037	769.991
1995	0.129523	773.694				1995	0.12997	833.278				1995	0.13	824.534
1996	0.129284	813.799				1996	0.129981	820.006				1996	0.129999	807.605
1997	0.128655	824.75				1997	0.129997	805.278				1997	0.129978	808.183
1998	0.130297	778.414				1998	0.129999	814.23				1998	0.129996	785.272
[truncated: 8,002 more rows]

## Sheet: top-dog pipetting Long T
black						cyan						gray
cycle #	average selected fp	average selected P(T)				cycle #	average selected fp	average selected P(T)				cycle #	average selected fp	average selected P(T)
1	0.13	991.1				1	0.13	991.034				1	0.13	991.175
2	0.13	990.056				2	0.13	988.846				2	0.129984	992.193
3	0.13	992.563				3	0.13	991.297				3	0.13	993.264
4	0.13	992.082				4	0.13	994.302				4	0.13	994.549
5	0.13	992.042				5	0.129942	992.365				5	0.129963	992.638
6	0.13	992.613				6	0.13	991.666				6	0.130001	993.813
7	0.13	993.913				7	0.129984	992.073				7	0.13	989.613
8	0.13	991.017				8	0.129978	991.959				8	0.13	991.324
9	0.13	991.548				9	0.13	992.01				9	0.13	991.188
10	0.13	991.305				10	0.13	989.31				10	0.129985	992.358
11	0.129987	994.88				11	0.13	991.269				11	0.129997	991.93
12	0.129989	992.637				12	0.13	993.53				12	0.129987	992.567
13	0.13	991.089				13	0.129961	989.101				13	0.13	990.558
14	0.13	991.112				14	0.13	992.571				14	0.13	991.971
15	0.12996	993.106				15	0.13	991.68				15	0.13	994.453
16	0.13	992.323				16	0.13	988.196				16	0.13	991.708
17	0.13	992.309				17	0.13	988.984				17	0.129987	992.505
18	0.13	989.267				18	0.13	993.32				18	0.129999	990.036
19	0.13	990.688				19	0.13	991.133				19	0.130001	991.899
20	0.13	989.148				20	0.129975	992.256				20	0.13	992.439
21	0.129983	990.847				21	0.13	992.718				21	0.13	990.674
22	0.129977	992.419				22	0.129967	992.198				22	0.13	991.819
23	0.13	995.01				23	0.13	992.131				23	0.129989	991.023
24	0.13	992.815				24	0.13	992.824				24	0.129989	993.583
25	0.13	992.956				25	0.13	991.439				25	0.13	992.904
26	0.13	991.527				26	0.13	989.262				26	0.13	992.466
27	0.13	991.224				27	0.129999	990.827				27	0.13	992.706
28	0.13	990.37				28	0.129992	991.796				28	0.13	993.363
29	0.13	991.684				29	0.13	991.605				29	0.129998	994.396
30	0.129983	991.448				30	0.13	992.498				30	0.13	991.156
31	0.13	991.091				31	0.13	993.896				31	0.13	992.394
32	0.13	989.503				32	0.13	993.049				32	0.13	989.157
33	0.129978	991.062				33	0.13	990.652				33	0.13	990.862
34	0.13	991.546				34	0.13	992.155				34	0.13	990.467
35	0.12999	995.063				35	0.13	991.27				35	0.13	992.328
36	0.13	991.994				36	0.13	991.204				36	0.13	994.402
37	0.13	992.513				37	0.13	990.936				37	0.13	994.456
38	0.129969	992.028				38	0.13	991.055				38	0.13	994.509
39	0.129917	993.277				39	0.13	992.527				39	0.13	990.759
40	0.129978	993.363				40	0.129974	989.266				40	0.13	992.206
41	0.13	992.832				41	0.13	988.613				41	0.13	991.973
42	0.13	992.884				42	0.13	993.019				42	0.13	992.392
43	0.13	993.334				43	0.13	992.951				43	0.13	992.92
44	0.129981	992.07				44	0.129959	992.129				44	0.13	993.34
45	0.13	992.602				45	0.129981	991.464				45	0.13	992.608
46	0.13	992.393				46	0.13	994.589				46	0.1299	993.115
47	0.13	991.039				47	0.13	992.005				47	0.13	993.052
48	0.13	992.076				48	0.13	991.88				48	0.13	991.404
49	0.13	990.997				49	0.13	991.241				49	0.13	993.419
50	0.13	991.151				50	0.13	991.067				50	0.13	993.76
51	0.129973	990.722				51	0.13	992.399				51	0.13	992.375
52	0.13	993.545				52	0.129972	990.954				52	0.130003	992.729
53	0.13	994.614				53	0.13	992.224				53	0.13	990.306
54	0.13	992.03				54	0.13	993.279				54	0.12996	990.831
55	0.13	994.802				55	0.129986	994.597				55	0.129949	991.673
56	0.129998	991.526				56	0.13	992.164				56	0.13	990.813
57	0.13	990.501				57	0.13	993.667				57	0.13	993.077
58	0.129999	992.171				58	0.13	989.966				58	0.129986	993.555
59	0.13	992.212				59	0.13	992.407				59	0.129986	993.336
60	0.13	993.239				60	0.13	989.081				60	0.13	992.377
61	0.129999	994.439				61	0.13	992.617				61	0.13	991.575
62	0.13	993.035				62	0.13	991.09				62	0.130001	993.223
63	0.13	991.086				63	0.13	992.502				63	0.13	988.842
64	0.13	991.873				64	0.13	991.057				64	0.13	992.652
65	0.12998	991.161				65	0.129962	995.016				65	0.13	991.14
66	0.13	991.955				66	0.13	992.955				66	0.129998	993.994
67	0.13	992.837				67	0.13	990.169				67	0.13	990.855
68	0.13	992.528				68	0.13	992.878				68	0.130002	993.1
69	0.13	993.292				69	0.13	991.328				69	0.13	990.831
70	0.13	991.004				70	0.13	994.237				70	0.129986	992.811
71	0.129989	993.229				71	0.13	992.144				71	0.13	991.366
72	0.13	993.418				72	0.13	993.318				72	0.13	987.017
73	0.13	995.361				73	0.13	993.447				73	0.12993	992.782
74	0.13	993.876				74	0.129988	992.025				74	0.13	990.432
75	0.13	994.382				75	0.13	991.025				75	0.13	991.968
76	0.13	991.981				76	0.13	994.47				76	0.13	992.642
77	0.13	993.791				77	0.13	992.998				77	0.13	994.674
78	0.129969	991.844				78	0.13	993.061				78	0.129891	991.764
79	0.13	991.013				79	0.13	991.71				79	0.13	990.985
80	0.13	991.947				80	0.129977	991.925				80	0.13	992.751
81	0.13	993.663				81	0.13	992.377				81	0.13	992.287
82	0.13	991.986				82	0.13	992.889				82	0.129984	991.41
83	0.13	991.978				83	0.129999	991.988				83	0.13	988.675
84	0.13	992.816				84	0.129994	994.163				84	0.13	990.865
85	0.13	995.407				85	0.13	993.858				85	0.129988	992.181
86	0.13	992.399				86	0.13	990.635				86	0.13	989.748
87	0.13	992.242				87	0.13	993.451				87	0.13	989.693
88	0.13	991.057				88	0.13	990.895				88	0.13	991.415
89	0.13	994.161				89	0.13	993.588				89	0.13	990.358
90	0.13	988.374				90	0.13	991.818				90	0.13	992.154
91	0.13	992.534				91	0.13	992.962				91	0.13	993.126
92	0.13	991.589				92	0.13	994.362				92	0.13	993.85
93	0.129988	990.31				93	0.129983	993.42				93	0.13	991.901
94	0.13	994.028				94	0.129961	994.965				94	0.13	990.896
[truncated: 9,906 more rows]
