# Supplementary material for: Simulations reveal challenges to artificial community selection and possible strategies for success
Source: PLoS Biol. 2019 Jun 25;17(6):e3000295. doi: 10.1371/journal.pbio.3000295 (PMC6658139; doi:10.1371/journal.pbio.3000295)
Supplement: S13 Data — (XLSX) [file pbio.3000295.s070.xlsx]

## Sheet: top-dog pipetting
1						cyan						gray
cycle #	average selected fp	average selected P(T)				cycle #	average selected fp	average selected P(T)				cycle #	average selected fp	average selected P(T)
1	0.1295	810.032				1	0.129661	810.944				1	0.129876	810.984
2	0.129756	849.414				2	0.129089	825.437				2	0.129083	855.536
3	0.126757	791.849				3	0.12943	849.209				3	0.12578	833.18
4	0.127858	770.764				4	0.126839	838.884				4	0.11609	774.78
5	0.127094	858.637				5	0.128612	864.401				5	0.121681	804.616
6	0.129338	869.443				6	0.123517	800.44				6	0.117741	751.868
7	0.129307	779.52				7	0.120436	754.409				7	0.122527	725.847
8	0.12953	851.111				8	0.126473	771.18				8	0.121458	832.029
9	0.126204	838.372				9	0.12932	813.406				9	0.119842	800.772
10	0.129401	805.413				10	0.129836	803.174				10	0.129294	796.693
11	0.129599	845.704				11	0.129634	810.922				11	0.128954	825.226
12	0.129451	816.492				12	0.129856	854.804				12	0.128381	816.827
13	0.12942	855.696				13	0.129132	824.689				13	0.12397	791.654
14	0.129335	850.926				14	0.129458	796.479				14	0.124695	800.563
15	0.128998	888.864				15	0.129596	849.508				15	0.122686	854.318
16	0.126168	858.16				16	0.130108	850.833				16	0.120563	733.026
17	0.127906	858.851				17	0.129093	809.12				17	0.120787	784.438
18	0.126393	814.242				18	0.130361	803.85				18	0.128482	814.629
19	0.126491	781.115				19	0.129484	827.852				19	0.128983	836.651
20	0.121951	836.52				20	0.128402	820.196				20	0.126973	831.514
21	0.129544	838.484				21	0.129919	834.585				21	0.122734	788.906
22	0.12919	817.206				22	0.130421	824.929				22	0.127616	859.947
23	0.127401	846.967				23	0.130332	861.955				23	0.127173	810.113
24	0.129461	832.109				24	0.131541	855.693				24	0.129058	777.979
25	0.128384	829.512				25	0.130539	844.988				25	0.129346	826.475
26	0.125292	855.078				26	0.130462	875.582				26	0.128204	772.711
27	0.129696	819.113				27	0.129487	854.89				27	0.129279	811.434
28	0.129226	850.871				28	0.13163	828.172				28	0.128805	865.054
29	0.129151	876.779				29	0.132636	845.907				29	0.128896	835.107
30	0.129498	838.846				30	0.132203	878.219				30	0.126666	831.53
31	0.12914	807.321				31	0.125306	808.762				31	0.122275	794.193
32	0.129258	825.681				32	0.128868	833.907				32	0.118574	770.727
33	0.127945	850.807				33	0.128976	832.509				33	0.119709	719.344
34	0.12462	791.73				34	0.12728	820.988				34	0.125401	759.757
35	0.129399	827.727				35	0.132218	844.765				35	0.127703	772.565
36	0.123971	835.88				36	0.13264	877.452				36	0.129152	847.663
37	0.122266	783.012				37	0.133106	852.689				37	0.128421	814.501
38	0.126807	838.409				38	0.129703	839.195				38	0.124697	822.681
39	0.12951	825.33				39	0.133084	818.91				39	0.125058	816.688
40	0.129569	827.903				40	0.134476	831.84				40	0.125185	789.836
41	0.12711	880.925				41	0.134124	879.587				41	0.128756	876.426
42	0.129407	803.276				42	0.134726	855.385				42	0.125478	832.47
43	0.128844	822.534				43	0.13465	878.463				43	0.128848	805.093
44	0.126675	850.589				44	0.132676	866.355				44	0.129388	808.07
45	0.129514	808.881				45	0.12772	823.652				45	0.129211	842.21
46	0.129265	833.92				46	0.127098	836.656				46	0.128391	812.4
47	0.129495	819.301				47	0.134809	779.006				47	0.127597	853.823
48	0.128787	866.583				48	0.134533	878.036				48	0.126659	799.944
49	0.129594	816.254				49	0.134553	919.264				49	0.128215	799.31
50	0.129518	820.27				50	0.133735	846.091				50	0.127314	772.045
51	0.129681	837.895				51	0.136851	886.365				51	0.126708	804.991
52	0.128839	815.354				52	0.136676	913.129				52	0.129223	877.288
53	0.129695	794.292				53	0.136823	872.113				53	0.128946	810.668
54	0.129201	853.921				54	0.136513	886.178				54	0.128936	827.75
55	0.129593	880.33				55	0.133177	885.556				55	0.129233	852.193
56	0.127487	833.676				56	0.137025	918.456				56	0.129253	844.549
57	0.126891	858.254				57	0.136786	891.059				57	0.129101	864.534
58	0.129315	827.994				58	0.137235	910.689				58	0.129456	817.615
59	0.128826	784.933				59	0.136853	918.964				59	0.129707	857.545
60	0.121818	840.35				60	0.137094	833.251				60	0.129632	847.814
61	0.129462	784.633				61	0.137443	853.049				61	0.126781	800.184
62	0.124917	830.224				62	0.137108	898.529				62	0.123049	772.052
63	0.122884	836.242				63	0.136299	864.321				63	0.121672	818.598
64	0.118834	742.235				64	0.137128	932.912				64	0.120604	720.978
65	0.11583	719.353				65	0.135973	868.127				65	0.129914	766.043
66	0.121247	809.737				66	0.137031	865.901				66	0.129251	802.824
67	0.122827	765.415				67	0.135388	912.37				67	0.129149	878.82
68	0.120758	734.826				68	0.137185	865.475				68	0.129318	856.392
69	0.123559	733.095				69	0.136895	889.093				69	0.126616	829.217
70	0.129239	817.096				70	0.136839	844.369				70	0.120386	819.942
71	0.129574	864.624				71	0.136772	878.908				71	0.115253	772.657
72	0.129481	852.072				72	0.13022	873.816				72	0.113327	745.11
73	0.127555	838.185				73	0.130999	867.825				73	0.109389	700.377
74	0.123451	824.861				74	0.132976	870.129				74	0.0959243	657.361
75	0.128871	799.811				75	0.135043	854.396				75	0.094454	578.964
76	0.129373	805.136				76	0.13358	865.641				76	0.0987633	654.699
77	0.129603	851.994				77	0.136326	902.163				77	0.0961973	576.818
78	0.129199	847.25				78	0.137851	881.171				78	0.096484	578.184
79	0.129017	822.098				79	0.137182	834.531				79	0.0936005	547.68
80	0.127019	849.636				80	0.13675	897.023				80	0.095114	569.191
81	0.1264	839.452				81	0.136808	871.898				81	0.109474	709.727
82	0.125604	823.196				82	0.136798	853.777				82	0.111287	658.974
83	0.129374	832.79				83	0.133194	857.569				83	0.107409	719.397
84	0.129427	835.34				84	0.130769	855.468				84	0.113399	695.702
85	0.129168	835.41				85	0.136836	837.853				85	0.107002	708.895
86	0.129025	843.605				86	0.136337	857.187				86	0.109188	700.044
87	0.129442	852.496				87	0.134954	887.526				87	0.104858	644.433
88	0.126588	829.008				88	0.136661	848.321				88	0.108409	678.264
89	0.12925	856.449				89	0.135897	885.017				89	0.120499	725.656
90	0.129147	853.213				90	0.136563	891.819				90	0.127235	776.219
91	0.127046	841.859				91	0.136751	892.378				91	0.126538	834.371
92	0.128604	808.03				92	0.136656	857.77				92	0.12662	788.558
93	0.128043	790.711				93	0.136696	862.125				93	0.124379	867.842
94	0.12655	819.717				94	0.137156	907.805				94	0.121978	757.772
95	0.12734	836.326				95	0.13722	845.755				95	0.124024	797.836
96	0.128032	801.193				96	0.136178	858.13				96	0.127069	841.124
97	0.128544	811.531				97	0.137879	857.453				97	0.118104	767.793
98	0.12944	821.412				98	0.137068	907.456				98	0.109185	765.14
99	0.127329	876.386				99	0.135845	848.923				99	0.104844	681.288
100	0.127468	799.716				100	0.136316	887.571				100	0.107318	697.295
101	0.124184	769.678				101	0.132439	877.292				101	0.113996	640.84
102	0.12219	817.706				102	0.131394	821.23				102	0.118947	771.626
103	0.119821	776.143				103	0.134857	865.549				103	0.126544	814.838
104	0.125222	780.115				104	0.136698	864.93				104	0.127843	816.5
105	0.125817	828.655				105	0.137431	905.627				105	0.129387	815.252
106	0.128915	844.709				106	0.136686	929.739				106	0.126234	847.021
107	0.124985	824.214				107	0.137647	855.091				107	0.125779	780.876
108	0.126111	831.16				108	0.137293	947.675				108	0.127394	804.505
109	0.128736	838.816				109	0.137799	878.287				109	0.129103	872.494
110	0.121873	811.608				110	0.136577	950.379				110	0.127823	857.037
111	0.123448	832.013				111	0.136569	931.328				111	0.1269	831.081
112	0.129254	897.197				112	0.13715	881.635				112	0.124334	856.988
113	0.126253	820.437				113	0.137313	893.502				113	0.125163	798.853
114	0.129122	860.468				114	0.137277	940.68				114	0.127117	812.818
115	0.125526	813.395				115	0.134271	870.49				115	0.127478	853.03
116	0.127424	815.298				116	0.132182	860.339				116	0.129539	847.931
117	0.127871	851.761				117	0.134962	890.485				117	0.129699	862.548
118	0.129128	860.408				118	0.137642	881.685				118	0.128662	859.992
119	0.129001	790.485				119	0.136834	913.534				119	0.127	820.542
120	0.12897	891.418				120	0.137202	904.199				120	0.128158	846.897
121	0.127537	802.631				121	0.135358	870.851				121	0.127664	825.613
122	0.127665	779.148				122	0.136049	855.731				122	0.129611	788.556
123	0.128111	839.335				123	0.134726	839.699				123	0.125712	833.536
124	0.128176	842.378				124	0.134827	892.471				124	0.129243	828.877
125	0.124501	784.099				125	0.13631	838.07				125	0.128853	793.719
126	0.118801	820.983				126	0.135531	908.251				126	0.123499	812.191
127	0.126932	784.624				127	0.135025	897.835				127	0.122104	803.146
128	0.127528	819.194				128	0.134917	924.701				128	0.118603	774.953
129	0.129155	849.871				129	0.136412	855.743				129	0.126618	818.063
130	0.129794	887.144				130	0.136411	925.754				130	0.124607	804.146
131	0.128585	804.727				131	0.13545	909.764				131	0.126127	811.65
132	0.129205	898.987				132	0.135233	848.71				132	0.122003	767.771
133	0.128625	811.053				133	0.128789	881.912				133	0.122386	751.3
134	0.1283	795.252				134	0.131907	798.553				134	0.123506	820.411
135	0.129323	891.087				135	0.133731	834.512				135	0.129132	839.476
136	0.129843	834.561				136	0.133841	872.627				136	0.128816	802.726
137	0.12637	810.712				137	0.13682	887.428				137	0.129451	858.874
138	0.12636	824.283				138	0.136657	898.463				138	0.127367	854.139
139	0.120054	799.372				139	0.136435	880.459				139	0.128905	802.133
140	0.124108	805.989				140	0.135033	929.632				140	0.128695	802.916
141	0.123298	804.588				141	0.135433	838.212				141	0.128786	833.642
142	0.117151	764.226				142	0.137322	865.097				142	0.127709	810.941
143	0.12348	715.132				143	0.137627	857.16				143	0.127212	785.394
144	0.127962	813.715				144	0.134557	917.321				144	0.126991	819.915
145	0.129223	859.392				145	0.132789	834.68				145	0.129221	839.004
146	0.129448	813.434				146	0.132204	849.37				146	0.128957	782.456
147	0.12975	806.802				147	0.13353	864.979				147	0.127173	858.28
148	0.128994	876.961				148	0.137495	863.321				148	0.123882	823.973
149	0.12887	840.067				149	0.137047	906.639				149	0.128679	799.449
150	0.129835	822.244				150	0.137608	880.065				150	0.129025	833.208
151	0.12877	823.133				151	0.138006	854.943				151	0.128959	840.277
152	0.128793	830.998				152	0.137534	917.797				152	0.128642	840.095
153	0.130178	829.325				153	0.131215	842.037				153	0.12822	802.261
154	0.129829	838.802				154	0.1281	841.254				154	0.125434	782.483
155	0.129603	848.491				155	0.129068	790.802				155	0.122725	796.727
156	0.130336	824.486				156	0.122299	860.115				156	0.1282	804.638
157	0.131021	850.39				157	0.13238	792.854				157	0.129115	816.507
158	0.131893	904.184				158	0.137573	842.355				158	0.128727	838.063
159	0.132109	871.087				159	0.136221	902.645				159	0.12849	793.066
160	0.131562	871.468				160	0.133749	916.332				160	0.128955	848.966
161	0.131332	885.575				161	0.137516	871.401				161	0.128487	833.576
162	0.131354	854.803				162	0.133847	903.316				162	0.125378	825.438
163	0.131682	856.552				163	0.13409	869.745				163	0.127173	834.873
164	0.130573	810.762				164	0.137612	869.179				164	0.128566	809.639
165	0.129458	813.774				165	0.135217	887.656				165	0.129459	834.333
166	0.132086	807.992				166	0.134663	868.617				166	0.129545	778.875
167	0.131528	875.101				167	0.136488	935.015				167	0.12846	887.398
168	0.129479	835.579				168	0.1352	919.097				168	0.12947	794.743
169	0.13097	831.141				169	0.137634	871.028				169	0.127842	794.988
170	0.131946	886.727				170	0.135839	892.914				170	0.125285	811.985
171	0.128335	844.645				171	0.133288	876.631				171	0.130234	804.491
172	0.130081	803.077				172	0.134014	833.775				172	0.125129	825.317
173	0.128279	806.97				173	0.13635	893.342				173	0.130649	838.848
174	0.131299	809.26				174	0.132916	918.478				174	0.131068	827.946
175	0.128418	855.842				175	0.127742	838.42				175	0.126224	821.946
176	0.125123	831.071				176	0.123386	777.028				176	0.122183	799.936
177	0.115775	767.421				177	0.133445	825.169				177	0.125568	790.628
178	0.124894	761.253				178	0.131736	836.743				178	0.128361	752.866
179	0.133412	823.485				179	0.132668	857.821				179	0.131386	844.257
180	0.13224	860.264				180	0.131346	851.564				180	0.128844	844.886
181	0.132322	856.261				181	0.129361	867.975				181	0.131719	847.01
182	0.133183	831.623				182	0.125161	825.022				182	0.131218	879.303
183	0.132817	850.863				183	0.132259	790.48				183	0.130503	856.924
184	0.129221	848.337				184	0.124084	857.213				184	0.123101	802.427
185	0.132174	842.461				185	0.118637	775.66				185	0.124032	726.35
186	0.132413	889.679				186	0.115505	711.235				186	0.132635	838.571
187	0.13097	882.855				187	0.107944	699.097				187	0.132714	865.164
188	0.131035	861.084				188	0.110857	651.561				188	0.133044	878.411
189	0.132524	806.294				189	0.119849	748.973				189	0.133519	846.267
190	0.132535	816.557				190	0.111134	679.999				190	0.133044	910.895
191	0.133177	878.524				191	0.111645	679.738				191	0.133263	887.152
192	0.133421	837.075				192	0.127386	769.457				192	0.133743	827.585
193	0.131217	819.156				193	0.130606	837.936				193	0.134677	888.464
194	0.12994	870.52				194	0.137291	886.788				194	0.132851	860.183
195	0.131275	853.985				195	0.137102	909.707				195	0.130606	822.666
196	0.128684	808.476				196	0.137949	905.097				196	0.131649	798.259
197	0.12236	829.68				197	0.137554	890.729				197	0.133223	848.109
198	0.133825	827.348				198	0.135061	920.604				198	0.132469	856.912
199	0.129602	830.189				199	0.1311	818.958				199	0.132656	888.897
200	0.133247	873.881				200	0.133441	872.899				200	0.129078	910.535
201	0.129961	860.727				201	0.12812	824.074				201	0.130234	833.949
202	0.132771	826.87				202	0.128508	832.948				202	0.1291	836.328
203	0.133098	838.949				203	0.123234	766.915				203	0.130288	892.434
204	0.127474	885.775				204	0.132873	809.103				204	0.13381	820.77
205	0.129155	835.684				205	0.135836	830.956				205	0.133496	850.536
206	0.135267	896.524				206	0.135512	865.86				206	0.134805	844.289
207	0.134229	872.177				207	0.136236	938.91				207	0.135394	868.233
208	0.130901	851.927				208	0.137165	921.037				208	0.129221	808.298
209	0.132906	867.855				209	0.134379	882.838				209	0.132276	876.516
210	0.135624	882.523				210	0.134892	879.524				210	0.134301	897.924
211	0.135453	880.26				211	0.137394	912.154				211	0.130496	849.064
212	0.134064	823.749				212	0.136837	859.244				212	0.131953	884.737
213	0.127724	832.092				213	0.135654	931.237				213	0.135527	888.659
214	0.127135	809.955				214	0.129885	837.093				214	0.134983	905.744
215	0.128943	811.415				215	0.136476	841.519				215	0.134639	944.215
216	0.132135	853.733				216	0.137157	854.534				216	0.13522	841.589
217	0.132899	846.379				217	0.136578	903.566				217	0.133936	837.922
218	0.134658	838.898				218	0.13667	914.586				218	0.134722	896.158
219	0.134929	816.347				219	0.134254	828.008				219	0.135068	892.893
220	0.135129	902.831				220	0.137177	886.899				220	0.135496	850.964
221	0.131944	861.718				221	0.132163	886.503				221	0.135559	895.54
222	0.130499	831.837				222	0.130393	858.659				222	0.135458	875.622
223	0.129692	859.607				223	0.136716	844.798				223	0.13505	847.889
224	0.127371	873.456				224	0.137445	891.041				224	0.134155	878.549
225	0.12866	794.192				225	0.136023	947.614				225	0.133389	909.546
226	0.126038	783.892				226	0.1251	873.304				226	0.130872	831.593
227	0.122757	810.582				227	0.128844	813.71				227	0.129765	858.331
228	0.12575	853.793				228	0.134842	892.532				228	0.132361	835.82
229	0.114287	750.261				229	0.136441	906.647				229	0.135189	935.816
230	0.124767	764.808				230	0.137469	863.317				230	0.132176	888.507
231	0.128249	795.114				231	0.137142	872.027				231	0.134646	867.75
232	0.12831	750.885				232	0.137372	871.396				232	0.133282	880.305
233	0.124961	845.828				233	0.135932	904.801				233	0.131846	894.552
234	0.125756	818.737				234	0.136956	884.222				234	0.13349	865.46
235	0.126238	727.401				235	0.137098	858.977				235	0.133173	845.935
236	0.129431	777.521				236	0.137451	859.131				236	0.13476	880.745
237	0.128971	868.979				237	0.13632	874.375				237	0.134962	840.57
238	0.134879	803.11				238	0.136214	855.733				238	0.134507	869.97
239	0.132079	862.952				239	0.136978	893.665				239	0.132731	799.589
240	0.130402	844.299				240	0.136834	848.578				240	0.133912	880.844
241	0.132849	899.483				241	0.134303	870.477				241	0.132998	863.303
242	0.134556	892.777				242	0.136153	877.572				242	0.133068	829.091
243	0.135002	905.421				243	0.136447	887.648				243	0.132246	876.525
244	0.134794	917.163				244	0.136758	902.14				244	0.131877	806.539
245	0.131277	869.134				245	0.136838	863.033				245	0.130044	821.618
246	0.133363	890.379				246	0.136036	933.835				246	0.128672	818.174
247	0.125985	820.112				247	0.1367	838.568				247	0.132354	873.907
248	0.119047	730.035				248	0.136715	873.804				248	0.131807	832.866
249	0.123504	771.413				249	0.137201	920.9				249	0.133897	823.843
250	0.135655	736.333				250	0.137766	886.791				250	0.133643	912.072
251	0.134832	905.831				251	0.137288	898.551				251	0.133771	858.673
252	0.135162	857.027				252	0.13523	926.621				252	0.13387	859.654
253	0.135373	875.793				253	0.136983	844.854				253	0.133588	877.564
254	0.135	873.056				254	0.136331	889.457				254	0.133386	804.712
255	0.134948	847.543				255	0.136635	928.294				255	0.133549	888.129
256	0.135265	871.028				256	0.13398	886.557				256	0.133054	886.489
257	0.130324	855.075				257	0.13608	816.731				257	0.134258	850.659
258	0.130297	839.512				258	0.136405	916.543				258	0.131733	817.132
259	0.129074	830.86				259	0.136423	903.363				259	0.132598	900.867
260	0.128981	824.266				260	0.136422	848.277				260	0.130396	868.545
261	0.129848	829.982				261	0.133388	873.633				261	0.130677	799.745
262	0.134586	853.329				262	0.135716	906.105				262	0.126752	822.608
263	0.130728	868.048				263	0.13226	874.387				263	0.133587	907.932
264	0.125482	849.82				264	0.133159	840.261				264	0.131848	850.258
265	0.129606	819.855				265	0.131772	821.3				265	0.128433	860.926
266	0.125874	875.884				266	0.132397	806.016				266	0.123625	801.757
267	0.126311	834.164				267	0.134016	826.435				267	0.127313	769.407
268	0.13447	800.665				268	0.13368	855.37				268	0.134503	896.015
269	0.134412	870.115				269	0.130406	839.475				269	0.133288	859.682
270	0.13467	902.911				270	0.136308	867.416				270	0.130168	867.037
271	0.134113	868.284				271	0.131777	873.489				271	0.127668	899.703
272	0.133302	838.485				272	0.131894	873.12				272	0.127888	777.645
273	0.133729	880.739				273	0.135051	927.426				273	0.132296	817.352
274	0.12959	820.104				274	0.135615	885.432				274	0.133135	875.43
275	0.126437	795.559				275	0.133931	852.119				275	0.128691	827.34
276	0.127728	765.124				276	0.130011	855.687				276	0.124441	763.088
277	0.125763	858.461				277	0.136673	903.399				277	0.128284	782.076
278	0.128254	834.026				278	0.136272	900.567				278	0.121159	823.524
279	0.133402	820.45				279	0.135731	865.979				279	0.126973	837.721
280	0.133934	882.67				280	0.136177	934.822				280	0.126722	808.245
281	0.133401	854.933				281	0.133187	893.527				281	0.129913	800.73
282	0.134035	826.238				282	0.131311	842.017				282	0.135162	861.639
283	0.133329	841.152				283	0.135062	862.634				283	0.133145	883.325
284	0.130634	903.816				284	0.1346	881.85				284	0.132184	866.634
285	0.133458	856.423				285	0.135363	844.22				285	0.132582	899.698
286	0.132669	871.366				286	0.134977	898.598				286	0.134808	789.828
287	0.134669	863.297				287	0.135785	851.885				287	0.134531	858.622
288	0.134809	888.992				288	0.13369	895.913				288	0.135046	871.902
289	0.13453	916.935				289	0.12904	870.381				289	0.13271	881.973
290	0.133598	889.552				290	0.119302	770.74				290	0.128639	824.847
291	0.1351	884.311				291	0.118293	724.545				291	0.134911	894.34
292	0.133356	880.882				292	0.131657	774.864				292	0.135007	878.033
293	0.131916	818.102				293	0.132092	838.171				293	0.135356	855.057
294	0.134291	810.805				294	0.136458	883.129				294	0.134942	896.718
295	0.134826	824.893				295	0.136102	878.428				295	0.132368	875.822
296	0.134627	921.739				296	0.134174	870.016				296	0.128104	806.496
297	0.135013	857.127				297	0.133486	902.692				297	0.131496	771.724
298	0.133669	826.586				298	0.13514	895.878				298	0.134435	918.728
299	0.131075	910.254				299	0.13616	918.26				299	0.132985	872.05
300	0.134901	860.236				300	0.136604	891.848				300	0.127985	860.786
301	0.128076	831.017				301	0.135829	889.052				301	0.134513	892.32
302	0.114892	803.69				302	0.137062	890.059				302	0.133308	876.111
303	0.11416	735.976				303	0.136754	907.079				303	0.135067	853.804
304	0.10807	658.404				304	0.136348	873.146				304	0.133975	914.485
305	0.110568	662.038				305	0.137065	864.158				305	0.13528	842.098
306	0.106132	722.254				306	0.136518	898.521				306	0.135121	866.075
307	0.100469	682.422				307	0.132358	836.589				307	0.132592	893.44
308	0.094313	623.224				308	0.131899	869.804				308	0.129681	826.523
309	0.0875367	577.335				309	0.136721	882.407				309	0.134819	818.518
310	0.0957714	525.858				310	0.13635	849.617				310	0.129727	856.058
311	0.0984726	591.347				311	0.13726	879.723				311	0.13022	864.158
312	0.0874629	555.372				312	0.135564	888.873				312	0.134439	850.068
313	0.0858437	504.307				313	0.13288	874.017				313	0.134867	872.573
314	0.0859116	520.793				314	0.136539	827.076				314	0.134654	859.023
315	0.0795074	508.84				315	0.137097	877.097				315	0.13251	859.936
316	0.0769734	446.932				316	0.136688	878.818				316	0.133513	819.321
317	0.0693778	436.113				317	0.132193	865.231				317	0.133918	868.778
318	0.0567229	368.278				318	0.133434	855.955				318	0.135067	866.452
319	0.0534156	310.397				319	0.131958	863.214				319	0.132456	823.334
320	0.0517214	324.421				320	0.13664	907.269				320	0.131218	907.03
321	0.0441043	287.524				321	0.136741	874.487				321	0.128441	844.062
322	0.0442477	269.359				322	0.134468	874.465				322	0.133974	812.816
323	0.0465518	272.446				323	0.130264	809.409				323	0.134242	868.725
324	0.0399459	260.537				324	0.133999	840.806				324	0.134782	872.094
325	0.0383798	233.598				325	0.134326	905.312				325	0.13518	840.812
326	0.036312	253.642				326	0.136702	827.219				326	0.134505	821.662
327	0.0362745	204.549				327	0.137984	879.263				327	0.134318	905.203
328	0.0351604	240.605				328	0.138359	884.376				328	0.134426	850.824
329	0.0362437	223.038				329	0.137447	906.61				329	0.134826	821.801
330	0.0350712	210.61				330	0.13774	913.559				330	0.134819	897.293
331	0.0401382	239.62				331	0.136385	965.746				331	0.134862	886.957
332	0.0404531	266.877				332	0.136945	904.848				332	0.135002	891.485
333	0.0351598	204.871				333	0.136577	840.403				333	0.134492	882.736
334	0.0379997	215.817				334	0.134439	912.582				334	0.132395	872.628
335	0.0383181	242.294				335	0.137755	852.284				335	0.134746	860.634
336	0.0334608	200.47				336	0.137743	868.12				336	0.13211	890.672
337	0.0299082	188.966				337	0.13776	927.18				337	0.131771	861.83
338	0.0323224	205.785				338	0.137798	890.957				338	0.134247	844.453
339	0.0356045	186.03				339	0.135889	880.679				339	0.133794	836.565
340	0.0263216	170.304				340	0.138153	881.753				340	0.131454	890.062
341	0.0282977	153.98				341	0.138475	904.738				341	0.132521	829.623
342	0.0279065	174.605				342	0.137018	882.345				342	0.129351	815.403
343	0.0273884	174.818				343	0.137594	933.628				343	0.129788	863.982
344	0.0237897	153.989				344	0.13783	936.635				344	0.13248	805.433
345	0.0211216	134.014				345	0.134694	855.398				345	0.134409	873.611
346	0.0195659	125.857				346	0.133892	880.577				346	0.132189	878.863
347	0.0254123	133.374				347	0.137882	848.531				347	0.131837	841.428
348	0.0342928	209.251				348	0.135161	875.447				348	0.132252	860.988
349	0.0352132	212.595				349	0.137588	844.076				349	0.134879	856.13
350	0.0303747	206.378				350	0.136539	922.7				350	0.134892	896.045
351	0.0305376	189.161				351	0.138953	869.996				351	0.134272	870.478
352	0.0369891	214.675				352	0.137552	883.438				352	0.133624	910.66
353	0.0384141	208.567				353	0.138877	897.926				353	0.134663	889.636
354	0.0385243	236.82				354	0.136383	871.781				354	0.13274	871.538
355	0.0372008	231.911				355	0.138922	915.911				355	0.133547	895.194
356	0.0343985	212.051				356	0.138415	932.525				356	0.133272	831.406
357	0.0299091	204.903				357	0.135935	897.62				357	0.134014	819.993
358	0.0276616	181.958				358	0.136869	845.346				358	0.132536	901.862
359	0.0348763	183.508				359	0.136705	925.003				359	0.134272	858.038
360	0.0312314	202.209				360	0.131329	880.214				360	0.133029	856.072
361	0.0283019	174.749				361	0.129077	777.564				361	0.133634	904.204
362	0.0276425	179.228				362	0.127835	849.132				362	0.133496	862.08
363	0.0284931	172.285				363	0.138428	846.826				363	0.132652	831.454
364	0.0238412	156.178				364	0.138058	909.762				364	0.131045	885.446
365	0.0260015	188.175				365	0.137094	917.981				365	0.131926	864.911
366	0.030255	181.333				366	0.137787	912.164				366	0.132049	863.981
367	0.0308637	215.263				367	0.136545	891.905				367	0.131762	902.581
368	0.0265019	171.605				368	0.135871	924.351				368	0.127996	833.608
369	0.0308834	174.949				369	0.137726	868.5				369	0.13177	834.952
370	0.029101	194.023				370	0.136622	899.322				370	0.132786	886.108
371	0.03337	199.343				371	0.138106	960.7				371	0.132801	869.793
372	0.031815	191.914				372	0.136664	932.857				372	0.131297	830.316
373	0.0303323	185.735				373	0.13351	872.779				373	0.128284	893.704
374	0.0332823	195.229				374	0.136888	823.372				374	0.129564	819.994
375	0.0325025	199.134				375	0.136609	894.207				375	0.129327	802.927
376	0.03548	185.985				376	0.138214	923.807				376	0.131778	875.094
377	0.0364782	220.02				377	0.135677	911.225				377	0.133716	807.818
378	0.0307316	199.127				378	0.134784	877.078				378	0.133065	828.311
379	0.0271525	179.305				379	0.138459	894.229				379	0.133627	823.213
380	0.0293035	168.777				380	0.137892	900.721				380	0.134	876.46
381	0.029529	181.728				381	0.138082	884.87				381	0.134585	872.224
382	0.0241124	156.154				382	0.138462	906.848				382	0.134774	822.695
383	0.0261067	159.172				383	0.137562	912.393				383	0.133977	919.692
384	0.0276842	181.789				384	0.13809	886.936				384	0.134748	821.927
385	0.0301916	176.131				385	0.138222	888.409				385	0.134896	901.849
386	0.0313609	165.117				386	0.138388	858.433				386	0.133756	881.884
387	0.0301842	190.543				387	0.13801	917.378				387	0.132183	885.393
388	0.0284311	178.469				388	0.137918	902.87				388	0.128561	841.751
389	0.0304537	184.546				389	0.136254	890.367				389	0.131757	801.768
390	0.0300629	170.691				390	0.137937	859.873				390	0.134297	897.517
391	0.0333743	199.634				391	0.135801	872.063				391	0.134269	868.185
392	0.0328812	187.023				392	0.137772	913.799				392	0.134841	876.309
393	0.0311518	207.85				393	0.139165	881.807				393	0.13495	873.4
394	0.0401723	236.041				394	0.139083	882.504				394	0.134386	891.019
395	0.0410387	279.202				395	0.136227	892.688				395	0.135462	870.77
396	0.0359251	211.834				396	0.139055	892.045				396	0.133895	859.008
397	0.043074	255.439				397	0.139264	876.72				397	0.126999	851.145
398	0.0358267	222.118				398	0.137309	870.725				398	0.132185	838.564
399	0.0351931	215.806				399	0.138947	892.337				399	0.134366	892.013
400	0.0369788	217.563				400	0.138029	882.733				400	0.134955	887.811
401	0.0328852	224.915				401	0.139216	867.636				401	0.133982	883.457
402	0.0378624	201.84				402	0.1395	883.76				402	0.135066	870.553
403	0.0477462	245.966				403	0.138428	966.37				403	0.13172	885.954
404	0.0550063	296.045				404	0.136335	845.675				404	0.135139	855.882
405	0.0567727	316.06				405	0.139386	967.813				405	0.13486	908.207
406	0.063429	385.159				406	0.138494	905.807				406	0.135024	907.63
407	0.0620325	404.756				407	0.139411	842.1				407	0.135086	849.805
408	0.0543105	339.284				408	0.140987	930.894				408	0.132882	838.147
409	0.0543308	315.232				409	0.140476	933.474				409	0.134827	847.634
410	0.0480422	305.904				410	0.140274	874.827				410	0.134753	911.29
411	0.0390437	243.021				411	0.140459	919.001				411	0.132173	869.389
412	0.0339398	211.639				412	0.139026	911.095				412	0.129388	773.085
413	0.0299756	191.908				413	0.134578	829.775				413	0.132808	832.139
414	0.0357462	220.07				414	0.140589	896.593				414	0.134945	880.286
415	0.032831	226.535				415	0.140497	954.667				415	0.133101	833.349
416	0.0319742	215.861				416	0.14008	916.524				416	0.134517	874.173
417	0.0330836	201.882				417	0.139442	938.747				417	0.134077	869.295
418	0.0337194	185.923				418	0.140628	880.041				418	0.131315	852.271
419	0.0343077	201.277				419	0.140437	881.827				419	0.132314	889.104
420	0.0321871	182.138				420	0.140441	944.096				420	0.130186	862.82
421	0.0299613	202.123				421	0.140157	936.509				421	0.133326	883.807
422	0.0323418	170.806				422	0.134134	886.119				422	0.133399	903.263
423	0.0359237	188.723				423	0.132117	911.825				423	0.129111	874.235
424	0.0389461	246.644				424	0.139096	875.924				424	0.124075	806.292
425	0.0482804	281.316				425	0.134744	885.949				425	0.123426	784.262
426	0.0411714	277.009				426	0.134062	845.66				426	0.125117	822.048
427	0.0371222	245.743				427	0.136798	857.324				427	0.134839	812.597
428	0.0365329	237.869				428	0.136925	876.934				428	0.133822	883.494
429	0.0315395	196.875				429	0.138917	898.995				429	0.127517	826.402
430	0.0343057	201.726				430	0.139178	927.624				430	0.129924	813.718
431	0.0437107	241.835				431	0.139414	927.761				431	0.11877	766.187
432	0.0454685	287.957				432	0.139875	897.654				432	0.117864	722.056
433	0.0451887	274.981				433	0.1369	949.748				433	0.124161	740.174
434	0.0484621	300.904				434	0.135951	896.061				434	0.125986	767.833
435	0.051897	337.845				435	0.139756	901.267				435	0.127348	849.613
436	0.0510865	313.617				436	0.140289	885.457				436	0.129488	774.511
437	0.0442891	276.036				437	0.139318	908.059				437	0.128417	794.136
438	0.0401205	252.376				438	0.139324	974.797				438	0.130102	852.335
439	0.0347433	231.342				439	0.140157	891.15				439	0.134982	886.15
440	0.0340821	204.149				440	0.139507	861.811				440	0.135103	862.21
441	0.0344342	210.023				441	0.136792	925.463				441	0.135071	820.218
442	0.0296655	193.911				442	0.135443	860.96				442	0.134664	867.067
443	0.0287703	144.154				443	0.138425	893.32				443	0.134383	872.427
444	0.0330069	203.481				444	0.136206	945.809				444	0.129631	824.382
445	0.036099	217.104				445	0.136628	869.196				445	0.122726	778.326
446	0.0397904	255.765				446	0.139188	879.975				446	0.124687	770.423
447	0.0428043	245.4				447	0.139646	911.865				447	0.118793	757.795
448	0.0418678	235.175				448	0.138309	924.232				448	0.120349	721.522
449	0.049414	293.685				449	0.139806	940.9				449	0.122675	728.999
450	0.060451	361.06				450	0.139088	971.228				450	0.12245	786.293
451	0.0530861	349.991				451	0.137588	896.334				451	0.110435	724.292
452	0.0467094	275.991				452	0.13514	874.778				452	0.100169	638.668
453	0.0409206	248.189				453	0.134761	885.026				453	0.0953124	616.107
454	0.0439717	230.334				454	0.126867	817.016				454	0.0954622	624.573
455	0.045241	252.183				455	0.12946	780.08				455	0.0933516	554.42
456	0.0489717	246.582				456	0.137082	839.715				456	0.0831035	487.248
457	0.050435	277.415				457	0.13826	876.96				457	0.081413	445.23
458	0.054217	313.17				458	0.138121	836.73				458	0.0861965	515.219
459	0.0574872	343.426				459	0.137329	849.271				459	0.0880945	549.055
460	0.0623889	402.721				460	0.133719	866.847				460	0.0935163	565.472
461	0.066792	444.297				461	0.13317	836.863				461	0.0910815	569.348
462	0.0602866	404.013				462	0.12716	806.547				462	0.0868103	505.681
463	0.0642043	412.393				463	0.128454	903.725				463	0.0854006	519.299
464	0.0649999	410.978				464	0.127911	876.006				464	0.0779904	476.655
465	0.0624801	438.067				465	0.127636	842.473				465	0.0750857	444.075
466	0.0659109	409.775				466	0.127058	806.405				466	0.0722604	485.943
467	0.0633552	383.981				467	0.135263	907.116				467	0.0737652	463.039
468	0.0693918	401.21				468	0.136229	852.347				468	0.0731992	442.865
469	0.0759504	501.31				469	0.13588	851.697				469	0.0788801	528.901
470	0.0842395	511.549				470	0.135855	876.213				470	0.0735743	466.875
471	0.0823159	517.908				471	0.135224	921.08				471	0.0687129	478.48
472	0.0755218	478.067				472	0.131408	865.073				472	0.0712407	453.709
473	0.0651649	446.8				473	0.132832	847.465				473	0.0615388	417.053
474	0.0462081	299.318				474	0.133658	898.532				474	0.0515317	369.936
475	0.0512204	260.155				475	0.135915	905.943				475	0.0494766	337.217
476	0.0478241	291.09				476	0.135566	916.343				476	0.04463	299.126
477	0.0499336	250.996				477	0.134602	849.252				477	0.0357293	226.784
478	0.0503618	290.197				478	0.135964	897.163				478	0.0354676	208.446
479	0.0489699	334.805				479	0.13672	879.468				479	0.0397334	245.682
480	0.0490907	287.077				480	0.136286	848.218				480	0.0401997	258.154
481	0.0482236	259.219				481	0.136945	826.009				481	0.0410142	224.694
482	0.0485535	321.918				482	0.137311	868.476				482	0.0370976	243.166
483	0.0451694	311.087				483	0.137495	879.91				483	0.0372728	223.75
484	0.0484319	321.604				484	0.138343	906.883				484	0.0401777	215.825
485	0.0530772	378.351				485	0.138586	879.577				485	0.0404681	245.488
486	0.0480588	312.265				486	0.138743	870.841				486	0.0393882	214.065
487	0.0522405	308.561				487	0.134117	867.91				487	0.0407951	267.166
488	0.0544471	344.658				488	0.133621	847.865				488	0.04029	227.871
489	0.0573237	339.525				489	0.138736	869.681				489	0.0512013	269.793
490	0.0513146	324.021				490	0.138307	894.773				490	0.0433284	285.601
491	0.0515202	300.679				491	0.137609	845.901				491	0.0414509	236.431
492	0.0498675	324.555				492	0.138217	914.427				492	0.0384048	226.307
493	0.0442034	305.309				493	0.137917	886.25				493	0.0364713	238.898
494	0.0418769	249.938				494	0.133644	904.206				494	0.030505	199.771
495	0.0435923	292.653				495	0.135573	919.433				495	0.0333322	191.18
496	0.0471768	266.649				496	0.134854	909.085				496	0.0311036	210.107
497	0.0421037	288.204				497	0.134386	910.038				497	0.0308736	186.408
498	0.0403155	265.409				498	0.133421	843.963				498	0.0331223	195.985
499	0.0341444	226.699				499	0.129304	798.077				499	0.0394197	197.456
500	0.0307325	178.474				500	0.132264	806.565				500	0.041446	243.932
501	0.0263595	160.278				501	0.134811	862.194				501	0.0390954	227.533
502	0.0272559	189.715				502	0.135207	909.231				502	0.0445482	266.694
503	0.0235324	148.97				503	0.134788	876.332				503	0.040379	262.903
504	0.0325594	141.014				504	0.132774	901.938				504	0.0329003	226.09
505	0.0330042	196.421				505	0.133999	859.762				505	0.0322724	200.69
506	0.0278265	199.622				506	0.134985	815.235				506	0.0318788	178.121
507	0.0256922	152.297				507	0.132032	888.661				507	0.0414539	230.281
508	0.027824	170.909				508	0.132351	847.909				508	0.0393236	240.248
509	0.0280502	188.148				509	0.13132	798.943				509	0.0349844	244.274
510	0.0335366	189.368				510	0.132137	845.767				510	0.034968	207.571
511	0.0341782	197.795				511	0.133627	832.175				511	0.0323238	195.911
512	0.0436143	251.38				512	0.134497	863.847				512	0.034943	200.377
513	0.049357	316.718				513	0.134089	895.515				513	0.0409415	226.113
514	0.0427466	288.994				514	0.128885	834.969				514	0.0432187	261.34
515	0.0451745	269.628				515	0.134785	846.053				515	0.0460726	252.267
516	0.0409283	265.024				516	0.134481	889.604				516	0.0461374	319.614
517	0.042045	270.336				517	0.134403	896.39				517	0.0512613	268.97
518	0.0411565	222.454				518	0.134899	868.651				518	0.0531962	338.34
519	0.0355773	225.313				519	0.135199	840.219				519	0.0452047	292.504
520	0.034026	223.279				520	0.135142	887.35				520	0.0472709	263.424
521	0.028752	206.095				521	0.134897	897.223				521	0.0527285	302.41
522	0.0347522	213.635				522	0.134334	836.112				522	0.0547805	317.842
523	0.0312636	186.862				523	0.128778	887.802				523	0.0532838	327.176
524	0.0319065	203.77				524	0.129406	827.547				524	0.0498796	313.404
525	0.0360506	205.473				525	0.131859	832.754				525	0.0493843	274.499
526	0.0323057	217.415				526	0.133656	907.093				526	0.0421366	268.688
527	0.0315062	181.587				527	0.135151	853.098				527	0.0440268	227.549
528	0.0315629	215.548				528	0.132026	879.519				528	0.0434631	268.02
529	0.0245203	160.211				529	0.133888	876.019				529	0.0401808	256.473
530	0.0303281	169.928				530	0.131267	855.423				530	0.0292122	189.467
531	0.0352598	202.407				531	0.123179	810.958				531	0.0334358	190.409
532	0.0360962	219.316				532	0.12036	778.187				532	0.0379779	195.31
533	0.0390627	221.365				533	0.113282	766.75				533	0.0467317	276.054
534	0.0353665	224.561				534	0.111129	701.547				534	0.0406186	257.703
535	0.033872	229.31				535	0.112508	773.716				535	0.0447955	267.228
536	0.0369155	223.848				536	0.118631	723.394				536	0.0437181	267.157
537	0.0351588	199.416				537	0.121601	706.428				537	0.0509486	284.537
538	0.033521	217.493				538	0.122798	794.879				538	0.0488839	288.318
539	0.0420765	267.503				539	0.123441	775.926				539	0.042847	275.025
540	0.0302893	217.183				540	0.124764	797.326				540	0.0403664	246.318
541	0.032423	190.757				541	0.123826	776.514				541	0.0461842	274.411
542	0.0383307	224.19				542	0.128838	812.602				542	0.0551637	294.94
543	0.0388445	237.939				543	0.133706	834.45				543	0.0536895	346.815
544	0.0362777	207.372				544	0.133017	811.423				544	0.0638986	317.16
545	0.0389915	212.817				545	0.133756	867.031				545	0.0621714	385.953
546	0.0370345	242.11				546	0.128818	862.219				546	0.049216	314.297
547	0.0376626	207.705				547	0.133336	880.667				547	0.0411467	254.18
548	0.0335365	222.494				548	0.136052	813.206				548	0.0397967	235.545
549	0.0317731	192.061				549	0.133869	854.03				549	0.0425922	242.645
550	0.040646	214.296				550	0.13191	858.179				550	0.0460619	259.085
551	0.0362879	239.846				551	0.132303	866.312				551	0.0419953	232.865
552	0.0369976	212.102				552	0.135595	864.784				552	0.0363282	242.496
553	0.0332234	199.398				553	0.132951	909.181				553	0.0395115	236.305
554	0.0292281	203.529				554	0.13493	854.479				554	0.0434633	260.561
555	0.0282031	182.598				555	0.134673	877.113				555	0.0419621	252.591
556	0.0328648	197.963				556	0.133416	883.742				556	0.0375967	234.628
557	0.0338971	174.367				557	0.134893	889.545				557	0.0373221	211.118
558	0.034674	197.57				558	0.134777	867.428				558	0.0362633	210.709
559	0.0326464	209.313				559	0.131801	871.421				559	0.0361749	209.693
560	0.037059	222.114				560	0.124793	799.631				560	0.0351437	204.392
561	0.0453605	267.596				561	0.127197	797.465				561	0.0412608	224.609
562	0.0473999	306.275				562	0.128342	785.723				562	0.0361862	231.432
563	0.0418389	260.714				563	0.136519	846.916				563	0.0352016	210.381
564	0.0355322	230.044				564	0.135992	876.829				564	0.0302111	186.218
565	0.0446658	249.341				565	0.136268	886.005				565	0.0367769	226.018
566	0.0388506	223.159				566	0.136081	875.884				566	0.0448899	303.582
567	0.0343613	228.786				567	0.134522	882.43				567	0.0391375	250.931
568	0.0273654	195.989				568	0.135983	876.466				568	0.0448292	238.872
569	0.0276902	155.261				569	0.137362	875.099				569	0.0479662	277.192
570	0.0250458	155.793				570	0.134287	848.98				570	0.0465557	277.208
571	0.028995	145.109				571	0.129526	817.989				571	0.0548701	305.055
572	0.0283651	178.182				572	0.128833	820.959				572	0.0526788	344.145
573	0.0333834	202.62				573	0.126625	807.986				573	0.0502211	294.667
574	0.037771	228.508				574	0.131016	863.107				574	0.042448	262.49
575	0.0325657	203.62				575	0.132204	837.517				575	0.0492492	287.854
576	0.0293298	182.532				576	0.131474	810.397				576	0.048334	314.434
577	0.0326491	187.052				577	0.130428	871.862				577	0.0491711	320.119
578	0.0364905	194.917				578	0.130695	810.914				578	0.0421477	290.426
579	0.0314349	195.08				579	0.128742	805.633				579	0.0388504	254.853
580	0.0323155	206.474				580	0.132573	799.85				580	0.0354187	210.41
581	0.027327	181.954				581	0.135954	936.905				581	0.0296789	183.757
582	0.0240815	177.069				582	0.134698	935.521				582	0.0302452	197.148
583	0.0242077	140.277				583	0.135933	882.298				583	0.0329967	165.707
584	0.0236301	154.48				584	0.135616	885.353				584	0.0337844	208.636
585	0.0312679	155.825				585	0.135387	906.239				585	0.037022	215.86
586	0.0361003	196.291				586	0.13591	865.058				586	0.0343437	193.79
587	0.0344503	223.839				587	0.132263	871.841				587	0.0372386	212.378
588	0.040848	232.57				588	0.135799	827.881				588	0.0376599	232.309
589	0.0372595	206.585				589	0.135603	940.375				589	0.0305717	213.859
590	0.0338939	206.524				590	0.135779	889.689				590	0.0318064	191.215
591	0.0364582	227.806				591	0.134533	847.258				591	0.0312987	169.143
592	0.0362064	210.945				592	0.131021	892.429				592	0.0427327	215.875
593	0.0383426	242.356				593	0.131314	890.449				593	0.0493575	283.172
594	0.0369091	221.533				594	0.131215	812.263				594	0.040386	261.727
595	0.0373047	213.511				595	0.12952	849.179				595	0.0442926	290.718
596	0.0281146	173.342				596	0.135262	886.013				596	0.04582	256.552
597	0.0282671	179.79				597	0.134795	878.181				597	0.0424339	270.956
598	0.027446	173.189				598	0.135555	886.172				598	0.0356535	230.596
599	0.0221796	139.968				599	0.135336	911.544				599	0.042419	265.713
600	0.0227234	133.125				600	0.134788	889.485				600	0.0534454	363.561
601	0.0231291	133.881				601	0.134353	893.372				601	0.0603939	369.357
602	0.026628	166.21				602	0.134659	886.625				602	0.0566176	366.551
603	0.0308783	198.339				603	0.133421	895.076				603	0.0568097	393.423
604	0.0338038	201.273				604	0.130273	813.482				604	0.0470177	309.966
605	0.0314835	177.601				605	0.129421	814.501				605	0.0490616	262.392
606	0.0382781	222.264				606	0.12091	801.312				606	0.0489644	261.043
607	0.0318905	206.634				607	0.126127	814.602				607	0.0529678	350.757
608	0.0300617	207.31				608	0.122577	782.865				608	0.0472184	309.943
609	0.0324042	172.478				609	0.127029	777.421				609	0.0442131	268.132
610	0.0343401	199.657				610	0.135756	883.706				610	0.0413809	285.729
611	0.0350884	223.007				611	0.134635	838.049				611	0.0382844	239.637
612	0.0294765	186.71				612	0.135462	840.459				612	0.0386865	263.326
613	0.0279804	175.203				613	0.135424	934.742				613	0.0365083	250.497
614	0.0259007	153.368				614	0.134906	856.177				614	0.0425061	274.715
615	0.0254872	170.982				615	0.135291	847.816				615	0.0435175	234.438
616	0.0261523	152.739				616	0.135595	884.554				616	0.0381238	222.147
617	0.0265305	163.204				617	0.135745	888.04				617	0.0377426	243.384
618	0.0266915	159.01				618	0.135242	877.963				618	0.0362639	222.733
619	0.0262129	159.465				619	0.130582	889.022				619	0.042326	270.834
620	0.0303104	187.04				620	0.128033	789.476				620	0.0361889	233.814
621	0.0372783	257.798				621	0.129199	806.186				621	0.035795	203.453
622	0.036197	208.966				622	0.131205	849.013				622	0.0308977	197.238
623	0.0348844	226.799				623	0.135146	919.844				623	0.034573	199.259
624	0.0331797	214.672				624	0.13481	875.734				624	0.0358091	226.166
625	0.0360496	225.629				625	0.132865	874.33				625	0.0408371	249.309
626	0.0391087	210.064				626	0.134135	879.855				626	0.0363434	235.17
627	0.0441449	239.561				627	0.133617	870.665				627	0.0434894	263.673
628	0.0375458	246.531				628	0.135141	843.096				628	0.0511015	282.689
629	0.0383084	203.409				629	0.13563	905.36				629	0.0480653	285.422
630	0.0388052	231.549				630	0.132564	891.735				630	0.0506523	295.376
631	0.0383618	232.691				631	0.125757	825.346				631	0.0542548	340.43
632	0.0318811	193.784				632	0.13548	870.739				632	0.0455217	273.28
633	0.0358013	193.99				633	0.135244	885.841				633	0.0384975	246.733
634	0.0402588	204.781				634	0.135308	837.136				634	0.0381452	227.227
635	0.0465133	294.051				635	0.135992	851.294				635	0.040417	250.251
636	0.0488897	299.384				636	0.135216	858.954				636	0.0373703	219.924
637	0.0427737	280.135				637	0.13542	867.361				637	0.0384887	257.418
638	0.0455696	249.706				638	0.131128	822.266				638	0.0374676	212.426
639	0.0494234	286.552				639	0.134471	886.727				639	0.0315031	228.549
640	0.0421187	255.236				640	0.131843	922.179				640	0.0322475	214.187
641	0.0320631	234.67				641	0.13529	854.546				641	0.0299783	184.65
642	0.0278487	169.712				642	0.134197	927.602				642	0.0337017	194.459
643	0.0339273	200.156				643	0.135387	879.659				643	0.0348597	185.519
644	0.0322912	203.77				644	0.134874	873.746				644	0.0346853	232.655
645	0.0267507	167.769				645	0.13139	852.546				645	0.0361692	246.418
646	0.0317483	183.058				646	0.132041	834.356				646	0.0405938	225.203
647	0.0326991	189.406				647	0.13401	826.673				647	0.0405698	262.394
648	0.0400827	243.752				648	0.130646	806.333				648	0.031662	209.825
649	0.0436058	251.414				649	0.135038	883.694				649	0.0353418	191.194
650	0.041263	267.358				650	0.134764	875.023				650	0.0353091	214.606
651	0.0512686	242.789				651	0.13532	876.478				651	0.0365719	246.641
652	0.0491155	323.416				652	0.13524	945.846				652	0.0394963	221.938
653	0.0507981	310.656				653	0.13504	889.392				653	0.0399252	210.191
654	0.0496605	300.891				654	0.133171	893.2				654	0.0495375	290.765
655	0.0447139	287.994				655	0.13446	877.689				655	0.0469799	282.579
656	0.0430045	273.543				656	0.133451	862.414				656	0.0479927	282.469
657	0.0371243	223.329				657	0.132233	867.047				657	0.0478558	316.451
658	0.0325316	206.339				658	0.134648	910.307				658	0.0459782	290.241
659	0.0354694	204.63				659	0.132597	842.498				659	0.0405229	278.991
660	0.0315536	200.567				660	0.13449	893.102				660	0.0380029	217.204
661	0.0352299	231.463				661	0.133734	865.21				661	0.0365228	197.444
662	0.0319287	186.607				662	0.134692	886.683				662	0.0404798	232.55
663	0.02991	175.1				663	0.135511	909.582				663	0.0368439	240.803
664	0.0278292	164.382				664	0.135162	861.199				664	0.0461151	258.27
665	0.0270805	165.209				665	0.134783	816.729				665	0.0505238	304.58
666	0.0280778	160.968				666	0.134664	915.613				666	0.0483858	289.888
667	0.0319033	196.444				667	0.135381	892.929				667	0.0444039	262.728
668	0.0268494	177.816				668	0.134009	853.897				668	0.041621	257.937
669	0.0247467	151.619				669	0.133216	867.747				669	0.0403116	233.37
670	0.0252648	140.776				670	0.135629	853.726				670	0.0372645	221.528
671	0.0272696	167.599				671	0.135814	864.067				671	0.0381446	227.432
672	0.0308119	180.031				672	0.134977	929.602				672	0.0418896	257.104
673	0.0348161	198.053				673	0.135751	871.469				673	0.0415814	260.724
674	0.0308536	210.657				674	0.135536	858.25				674	0.0606796	328.012
675	0.0335395	187.419				675	0.135712	918.38				675	0.0663685	471.765
676	0.0328178	203.369				676	0.135165	856.053				676	0.0671287	399.974
677	0.0284437	179.023				677	0.131661	832.654				677	0.0577582	356.636
678	0.0350728	182.146				678	0.132589	878.642				678	0.0583134	361.043
679	0.0330211	223.964				679	0.128132	849.064				679	0.0617961	369.709
680	0.0313662	202.583				680	0.132255	863.495				680	0.0587903	384.043
681	0.0361364	194.408				681	0.134774	916.315				681	0.0544982	355.539
682	0.0465272	217.906				682	0.132388	862.964				682	0.0633433	392.467
683	0.0565454	318.932				683	0.135598	850.417				683	0.0599232	356.027
684	0.0606681	350.503				684	0.135481	918.598				684	0.0519305	313.107
685	0.0547513	377.733				685	0.13503	866.411				685	0.0442665	249.307
686	0.0486331	311.119				686	0.134558	878.058				686	0.0501926	295.564
687	0.0453997	275.412				687	0.131293	885.493				687	0.0561681	270.642
688	0.046617	268.71				688	0.129434	761.72				688	0.0506419	311.317
689	0.0414059	283.87				689	0.135253	875.392				689	0.0473554	296.345
690	0.0453785	248.424				690	0.135098	953.104				690	0.0417892	250.578
691	0.0429061	265.901				691	0.133963	853.27				691	0.0375582	240.463
692	0.0453747	263.648				692	0.135569	830.547				692	0.0364442	224.376
693	0.0412624	257.613				693	0.135614	853.267				693	0.0336645	199.53
694	0.0443324	252.162				694	0.135138	889.084				694	0.0297332	169.304
695	0.0406459	245.872				695	0.134228	843.545				695	0.033205	192.413
696	0.0441193	272.549				696	0.135038	874.748				696	0.0280914	177.402
697	0.0391853	268.944				697	0.135147	841.484				697	0.0252942	158.369
698	0.0404246	260.965				698	0.135567	818.42				698	0.0306241	179.814
699	0.0441148	251.073				699	0.135634	891.177				699	0.0262518	160.116
700	0.045067	233.919				700	0.134922	874.629				700	0.0245902	162.052
701	0.0407869	235.611				701	0.134276	854.772				701	0.030414	193.591
702	0.0471594	300.764				702	0.133893	886.637				702	0.0318691	199.361
703	0.0505625	310.747				703	0.129626	825.426				703	0.0313238	211.475
704	0.0405646	267.105				704	0.135637	849.703				704	0.0279202	184.039
705	0.0387346	226.487				705	0.133495	917.538				705	0.0295466	164.802
706	0.0418919	237.244				706	0.131975	881.267				706	0.0254866	141.479
707	0.035578	219.782				707	0.135671	895.571				707	0.0303987	192.35
708	0.035596	199.492				708	0.134232	890.346				708	0.0286088	183.887
709	0.0330711	225.513				709	0.135443	878.025				709	0.0298903	188.749
710	0.0335586	198.841				710	0.134031	866.111				710	0.0298341	203.287
711	0.0350319	217.946				711	0.134161	885.215				711	0.0316979	173.391
712	0.0337096	196.072				712	0.132623	846.363				712	0.0320213	170.832
713	0.0304228	202.044				713	0.133732	887.12				713	0.0326213	191.383
714	0.0294839	197.667				714	0.134341	904.28				714	0.0268248	175.746
715	0.0273923	156.761				715	0.135167	853.367				715	0.0278078	158.136
716	0.0261558	153.92				716	0.132776	851.03				716	0.0317292	199.069
717	0.0244032	146.189				717	0.131358	889.564				717	0.034087	207.364
718	0.0280778	159.982				718	0.132844	876.296				718	0.0405139	208.325
719	0.0339697	203.98				719	0.133776	812.806				719	0.040749	249.598
720	0.0364155	211.546				720	0.132184	852.817				720	0.0529871	267.621
721	0.0341651	218.991				721	0.131393	889.726				721	0.0462021	295.567
722	0.0362701	219.224				722	0.128789	844.649				722	0.0409083	269.151
723	0.0362661	217.936				723	0.134536	850.881				723	0.0396489	244.461
724	0.032824	213.858				724	0.133914	836.091				724	0.0370633	237.064
725	0.0271091	182.455				725	0.131575	807.713				725	0.0335302	220.493
726	0.0252687	158.369				726	0.132675	866.419				726	0.0312347	210.958
727	0.0233043	132.724				727	0.133238	845.151				727	0.0329104	170.536
728	0.025129	148.406				728	0.134881	887.584				728	0.0320242	217.978
729	0.0317339	172.524				729	0.134001	833.638				729	0.0298943	192.02
730	0.0363734	174.602				730	0.13402	893.43				730	0.0316939	185.275
731	0.0400632	206.483				731	0.133821	872.239				731	0.0284196	186.113
732	0.0431661	244.167				732	0.134211	840.18				732	0.0248231	168.898
733	0.04558	255.928				733	0.131655	841.153				733	0.0253901	177.365
734	0.0366869	233.378				734	0.131838	883.223				734	0.0233837	142.489
735	0.0393627	226.28				735	0.133957	832.57				735	0.0269496	150.854
736	0.0388053	257.058				736	0.135044	865.356				736	0.0253461	152.56
737	0.0450773	281.958				737	0.134322	884.738				737	0.0273255	159.18
738	0.0495157	300.652				738	0.133968	826.169				738	0.0303849	174.341
739	0.0448001	285.605				739	0.132907	886.083				739	0.0325421	202.667
740	0.0488294	265.344				740	0.134234	840.999				740	0.0336241	207.545
741	0.0553965	264.235				741	0.133255	834.743				741	0.0322876	202.05
742	0.0582528	305				742	0.133852	826.319				742	0.0370488	225.691
743	0.0583039	304.408				743	0.134149	888.959				743	0.0395688	246.868
744	0.0676904	385.032				744	0.13468	863.423				744	0.0392042	214.384
745	0.0628911	396.142				745	0.132761	825.35				745	0.0381579	231.988
746	0.0679495	360.889				746	0.131816	861.912				746	0.0404862	227.766
747	0.0652109	395.011				747	0.13236	868.287				747	0.032671	228.851
748	0.0575775	372.39				748	0.128568	840.671				748	0.0332691	188.513
749	0.0563586	334.813				749	0.134679	833.476				749	0.0342817	193.75
750	0.0576492	372.213				750	0.134674	841.196				750	0.0327173	213.53
751	0.0585348	380.127				751	0.134662	841.364				751	0.0323036	186.065
752	0.0524731	361.833				752	0.134338	848.124				752	0.0273332	186.711
753	0.0483624	307.064				753	0.135353	863.235				753	0.0262455	175.293
754	0.0490384	266.337				754	0.135008	868.669				754	0.0241731	153.904
755	0.0468344	322.29				755	0.135482	877.901				755	0.0237812	155.155
756	0.0483252	281.648				756	0.135706	835.07				756	0.0220141	146.567
757	0.0513752	267.439				757	0.135892	904.208				757	0.02315	146.806
758	0.0568091	312.505				758	0.133042	898.264				758	0.0228202	140.53
759	0.0542774	357.302				759	0.135347	853.114				759	0.0264515	148.558
760	0.056067	336.17				760	0.135367	874.388				760	0.0360555	199.533
761	0.0479799	306.966				761	0.13313	871.544				761	0.0369396	200.519
762	0.0523916	277.569				762	0.135242	889.574				762	0.0426088	217.365
763	0.0541488	319.152				763	0.135422	849.08				763	0.0385979	227.53
764	0.051228	315.401				764	0.133708	879.511				764	0.0462467	234.896
765	0.0487395	290.687				765	0.13396	849.924				765	0.0381309	275.849
766	0.0417925	282.391				766	0.132938	866.054				766	0.0384553	218.129
767	0.0432325	244.555				767	0.131674	873.019				767	0.0380892	204.546
768	0.0474847	293.258				768	0.128765	845.422				768	0.0403506	235.347
769	0.0404398	280.377				769	0.126918	820.767				769	0.0345354	226.172
770	0.0382265	225.824				770	0.122021	793.446				770	0.0386516	183.93
771	0.037829	222.147				771	0.118682	733.866				771	0.0323361	219.148
772	0.0359056	242.074				772	0.125096	795.983				772	0.0308779	193.077
773	0.0336638	194.119				773	0.132432	804.168				773	0.0326904	186.883
774	0.0327266	191.163				774	0.134519	874.417				774	0.036742	228.658
775	0.0350329	174.274				775	0.135779	845.234				775	0.0385567	222.656
776	0.039217	212.958				776	0.134816	895.641				776	0.0338668	210.397
777	0.0365293	225.395				777	0.130971	864.799				777	0.0410417	251.395
778	0.0396175	246.857				778	0.130027	833.212				778	0.035719	215.619
779	0.038777	264.998				779	0.133237	808.076				779	0.0350407	203.986
780	0.0347538	229.381				780	0.132608	886.909				780	0.0436135	227.335
781	0.0387582	238.008				781	0.135795	866.733				781	0.0531947	280.335
782	0.038415	191.885				782	0.134806	827.029				782	0.0524637	317.889
783	0.0374648	233.679				783	0.135554	872.162				783	0.0592102	313.909
784	0.031466	186.012				784	0.134908	889.44				784	0.05467	352.305
785	0.0314491	197.801				785	0.134748	871.483				785	0.0465203	296.493
786	0.0353786	205.17				786	0.132779	899.472				786	0.0489049	284.962
787	0.03259	192.276				787	0.122596	797.947				787	0.0430561	272.882
788	0.0355862	206.462				788	0.112776	699.879				788	0.0484242	242.844
789	0.0438827	239.947				789	0.115173	724.358				789	0.0457155	265.906
790	0.0473819	288.541				790	0.126367	797.022				790	0.0398821	257.943
791	0.0469688	312.755				791	0.135601	812.781				791	0.0311785	206.649
792	0.0384132	248.334				792	0.135739	862.214				792	0.029429	191.728
793	0.037063	225.581				793	0.135904	897.266				793	0.0274611	192.205
794	0.0369875	234.446				794	0.135737	908.45				794	0.0236903	146.925
795	0.0341058	220.314				795	0.133575	856.248				795	0.027008	154.76
796	0.026885	182.351				796	0.131993	890.799				796	0.027141	184.042
797	0.026825	179.362				797	0.132171	845.946				797	0.0251556	155.787
798	0.0364503	211.665				798	0.135792	888.065				798	0.0302162	174.241
799	0.0305907	180.605				799	0.135055	881.758				799	0.0299106	173.31
800	0.028896	168.146				800	0.135375	841.168				800	0.0272986	174.989
801	0.0330731	182.274				801	0.133537	903.599				801	0.0292104	180.509
802	0.0291019	163.093				802	0.136082	856.05				802	0.0254969	164.993
803	0.0312899	209.389				803	0.13549	914.017				803	0.0270442	164.681
804	0.0274606	158.529				804	0.133693	846.447				804	0.0239072	154.805
805	0.0271312	171.401				805	0.130946	817.092				805	0.0237452	146.024
806	0.0407417	229.346				806	0.135954	914.202				806	0.0270768	172.889
807	0.0440574	250.907				807	0.135375	883.158				807	0.0287192	147.585
808	0.0524301	270.378				808	0.131724	871.947				808	0.0304622	193.508
809	0.0525595	287.002				809	0.12728	852.342				809	0.0347477	213.415
810	0.0567776	308.926				810	0.12697	824.748				810	0.0341789	204.118
811	0.0575829	356.35				811	0.136684	775.001				811	0.0382149	194.02
812	0.0545492	362.599				812	0.134945	910.8				812	0.0365026	247.823
813	0.05073	287.392				813	0.134438	895.71				813	0.0430303	239.352
814	0.051761	303.811				814	0.135058	852.502				814	0.0531805	269.624
815	0.0598729	360.415				815	0.132367	853.911				815	0.0510489	352.391
816	0.0562217	361.156				816	0.133492	901.593				816	0.0440172	270.049
817	0.0608457	391.256				817	0.134279	851.699				817	0.0482568	247.7
818	0.0593721	379.151				818	0.133075	820.046				818	0.0525261	292.706
819	0.0643999	351.029				819	0.135997	903.347				819	0.0610447	380.719
820	0.0671148	406.912				820	0.135193	874.611				820	0.0743979	401.372
821	0.0603361	406.316				821	0.135763	837.8				821	0.0698397	444.404
822	0.0553896	377.48				822	0.134372	908.585				822	0.0637347	411.313
823	0.0496138	287.702				823	0.131506	854.553				823	0.0697461	407.097
824	0.0492085	315.56				824	0.135732	833.469				824	0.0724111	434.735
825	0.0460965	293.954				825	0.129612	860.616				825	0.0626243	379.175
826	0.0492198	302.553				826	0.129149	788.209				826	0.0601937	356.859
827	0.0456593	274.625				827	0.135577	868.084				827	0.0547163	332.25
828	0.038295	237.17				828	0.134015	881.333				828	0.0534394	297.727
829	0.0289951	185.963				829	0.134389	844.943				829	0.0498137	309.294
830	0.0283794	164.564				830	0.132348	877.518				830	0.0402527	261.109
831	0.028669	163.361				831	0.129864	864.854				831	0.0352134	235.123
832	0.0304704	197.199				832	0.134749	880.273				832	0.0407634	233.402
833	0.0322616	188.903				833	0.130186	870.47				833	0.0349364	233.876
834	0.0333831	185.83				834	0.132342	780.483				834	0.0352347	210.039
835	0.0331266	205.871				835	0.130578	837.757				835	0.0342292	178.246
836	0.0388571	224.127				836	0.12611	821.397				836	0.0378058	202.638
837	0.03278	230.528				837	0.120631	764.422				837	0.0373557	227.969
838	0.0350614	223.277				838	0.12819	775.451				838	0.0346094	210.033
839	0.0358048	194.218				839	0.126139	847.776				839	0.037987	204.463
840	0.0362183	185.656				840	0.12556	856.086				840	0.0335659	200.842
841	0.0401773	231.702				841	0.129606	794.842				841	0.0297453	195.382
842	0.0382634	252.646				842	0.131825	880.242				842	0.0257365	168.579
843	0.0370456	222.206				843	0.135249	870.673				843	0.0247478	167.316
844	0.037849	237.36				844	0.134895	822.331				844	0.0237	144.222
845	0.04238	273.445				845	0.134575	892.452				845	0.0186911	127.246
846	0.0456513	256.144				846	0.13352	904.933				846	0.020435	127.985
847	0.0489107	272.712				847	0.131986	808.037				847	0.0208964	136.94
848	0.0513903	279.626				848	0.135038	918.105				848	0.0229718	158.964
849	0.0524194	318.672				849	0.13446	875.644				849	0.0262671	153.279
850	0.047928	327.902				850	0.131423	883.121				850	0.0247978	158.991
851	0.0493694	283.871				851	0.129246	857.513				851	0.0225804	157.88
852	0.0487086	302.345				852	0.132669	810.974				852	0.0275126	166.12
853	0.0478408	293.024				853	0.134561	850.933				853	0.0357846	202.127
854	0.0509624	302.481				854	0.135824	875.426				854	0.0293736	171.744
855	0.0486219	296.351				855	0.13636	906.196				855	0.0323802	213.827
856	0.0526972	304.11				856	0.135496	868.626				856	0.0405528	182.49
857	0.0557951	322.603				857	0.133286	898.587				857	0.0365697	235.239
858	0.0662835	395.771				858	0.134998	891.02				858	0.0330873	219.746
859	0.0688619	403.552				859	0.138125	901.63				859	0.0353389	195.385
860	0.0693937	431.742				860	0.13998	885.742				860	0.0369315	216.928
861	0.0769682	416.673				861	0.140285	908.009				861	0.0375671	223.181
862	0.0709556	468.456				862	0.140304	916.838				862	0.0428962	233.651
863	0.0646073	409.765				863	0.137934	948.144				863	0.0470321	294.558
864	0.0668915	396.651				864	0.142464	944.72				864	0.047961	276.423
865	0.0725737	385.686				865	0.142773	876.445				865	0.0480919	284.6
866	0.0780161	452.963				866	0.141674	933.833				866	0.0483702	286.173
867	0.0741958	486.817				867	0.138779	946.216				867	0.0491296	261.208
868	0.0773908	465.001				868	0.139214	889.887				868	0.0444076	293.158
869	0.0702815	470.416				869	0.142721	928.054				869	0.0406143	275.176
870	0.0803395	452.564				870	0.142783	917.651				870	0.0370513	192.083
871	0.080333	494.146				871	0.142339	909.628				871	0.0363042	200.588
872	0.0747344	471.545				872	0.143635	897.657				872	0.0402411	241.937
873	0.0795617	463.607				873	0.143591	918.573				873	0.0377418	242.11
874	0.0907663	504.617				874	0.142168	920.453				874	0.0330526	210.669
875	0.098759	638.063				875	0.137827	857.782				875	0.0350158	209.772
876	0.108003	620.026				876	0.142342	919.368				876	0.0373931	226.18
877	0.111006	662.952				877	0.143566	914.489				877	0.0420022	228.402
878	0.1193	741.013				878	0.143856	927.534				878	0.043823	277.595
879	0.113496	748.062				879	0.140777	889.375				879	0.0486327	282.465
880	0.11617	805.276				880	0.141248	909.71				880	0.0543012	344.13
881	0.118922	848.335				881	0.141961	908.628				881	0.0507986	304.005
882	0.122387	726.06				882	0.14326	951.514				882	0.0438584	257.948
883	0.121233	765.956				883	0.143595	956.865				883	0.0393167	256.015
884	0.128684	861.175				884	0.141142	923.868				884	0.0396175	214.941
885	0.12921	818.662				885	0.141623	904.743				885	0.0428238	240.19
886	0.128714	804.795				886	0.141814	917.863				886	0.044545	244.096
887	0.128899	812.262				887	0.137267	897.704				887	0.0385897	270.766
888	0.127909	830.749				888	0.138322	850.365				888	0.0368705	220.506
889	0.126834	790.672				889	0.130636	886.902				889	0.0283008	188.613
890	0.125035	817.259				890	0.130148	832.049				890	0.031765	191.506
891	0.128318	802.562				891	0.124085	791.597				891	0.0372056	186.773
892	0.129194	849.281				892	0.132128	825.524				892	0.0378045	228.858
893	0.128961	819.242				893	0.144211	858.471				893	0.0349774	205.75
894	0.129382	861.613				894	0.142576	932.162				894	0.0362547	214.04
895	0.129568	824.64				895	0.14373	924.982				895	0.0358143	231.384
896	0.129141	831.464				896	0.142606	867.52				896	0.0340126	198.872
897	0.128277	845.039				897	0.14348	975.747				897	0.0358764	233.03
898	0.126421	849.646				898	0.142685	938.214				898	0.0361572	212.575
899	0.128987	790.622				899	0.143701	898.872				899	0.0316055	228.037
900	0.129246	816.483				900	0.143643	918.855				900	0.0255326	175.451
901	0.127091	847.798				901	0.143781	966.992				901	0.0303594	184.723
902	0.128126	790.471				902	0.144056	914.904				902	0.0303275	189.902
903	0.128799	802.552				903	0.1435	978.725				903	0.0271838	158.998
904	0.128529	867.663				904	0.142789	924.343				904	0.0243411	165.477
905	0.12923	850.363				905	0.143913	891.824				905	0.0255542	157.845
906	0.129276	789.771				906	0.140373	931.772				906	0.0296036	181.57
907	0.128318	809.869				907	0.139408	880.231				907	0.0323305	200.946
908	0.128077	859.233				908	0.13917	898.771				908	0.0318577	173.482
909	0.124259	807.522				909	0.140851	870.585				909	0.0325726	163.015
910	0.128445	852.401				910	0.143904	967.718				910	0.0322748	180.115
911	0.125329	789.003				911	0.143717	918.101				911	0.0297777	197.747
912	0.126039	782.949				912	0.143874	889.934				912	0.0267049	169.637
913	0.129078	835.972				913	0.143412	932.57				913	0.0240915	142.989
914	0.127331	820.837				914	0.141334	957.317				914	0.0254611	136.069
915	0.125182	804.161				915	0.139064	905.891				915	0.0288815	163.859
916	0.128503	845.624				916	0.143289	926.133				916	0.032965	190.421
917	0.128765	836.276				917	0.143867	968.777				917	0.0380864	221.19
918	0.128815	817.41				918	0.142877	914.799				918	0.0386721	237.85
919	0.127149	836.179				919	0.143771	969.996				919	0.0314211	216.999
920	0.125582	858.185				920	0.14351	923.884				920	0.032952	192.685
921	0.126115	795.611				921	0.143227	930.92				921	0.0295228	199.407
922	0.122527	830.823				922	0.14332	927.941				922	0.0262551	161.364
923	0.120154	744.706				923	0.143222	967.84				923	0.0218277	149.13
924	0.127285	760.072				924	0.142581	926.256				924	0.0231883	132.991
925	0.125335	800.21				925	0.137995	946.128				925	0.0189311	132.218
926	0.128129	838.444				926	0.140397	930.175				926	0.0227006	145.707
927	0.12823	858.696				927	0.141873	916.407				927	0.0308053	190.609
928	0.125878	827.32				928	0.141505	914.565				928	0.0325879	165.148
929	0.127066	852.579				929	0.136064	940.948				929	0.032734	199.185
930	0.12786	811.288				930	0.134767	830.764				930	0.0273657	194.246
931	0.127974	813.608				931	0.141243	898.687				931	0.0336284	169.548
932	0.127688	865.236				932	0.140927	984.471				932	0.0363509	185.251
933	0.127374	838.197				933	0.140133	890.168				933	0.0352861	216.207
934	0.128544	852.044				934	0.13938	909.26				934	0.0404358	248.282
935	0.128279	821.341				935	0.138119	917.029				935	0.0422463	227.367
936	0.128288	820.487				936	0.138931	860.989				936	0.0409863	231.222
937	0.128457	840.403				937	0.140633	864.787				937	0.0377992	237.441
938	0.128684	853.783				938	0.140816	920.437				938	0.0378951	236.723
939	0.125166	859.054				939	0.140306	894.808				939	0.0350115	221.989
940	0.127946	812.51				940	0.140292	907.375				940	0.0411991	240.187
941	0.127161	841.015				941	0.140284	968.143				941	0.037267	250.861
942	0.127764	819.828				942	0.139055	926.886				942	0.033211	227.658
943	0.12909	823.974				943	0.139979	873.766				943	0.0294873	197.871
944	0.127253	847.879				944	0.140324	919.778				944	0.0303568	185.714
945	0.128611	800.025				945	0.137445	857.385				945	0.0301665	175.802
946	0.128632	895.784				946	0.139829	863.019				946	0.027396	177.186
947	0.128409	829.256				947	0.136503	920.051				947	0.0333627	190.068
948	0.126849	805.938				948	0.137363	915.972				948	0.0344934	211.389
949	0.125882	826.312				949	0.13896	904.297				949	0.0360006	207.479
950	0.117995	752.515				950	0.140048	931.271				950	0.0354675	215.342
951	0.127942	759.533				951	0.139563	924.75				951	0.0322384	193.981
952	0.127662	825.194				952	0.139017	919.403				952	0.0353394	230.474
953	0.127834	869.384				953	0.139498	925.669				953	0.0349699	228.669
954	0.12344	817.173				954	0.139614	873.915				954	0.0313003	202.439
955	0.114269	769.269				955	0.139067	879.386				955	0.0370953	213.588
956	0.120749	763.407				956	0.137722	911.04				956	0.0375257	263.505
957	0.118749	809.281				957	0.138715	873.059				957	0.0400457	225.852
958	0.118985	744.133				958	0.138987	910.697				958	0.033848	217.53
959	0.115744	732.113				959	0.139646	898.889				959	0.0327955	196.238
960	0.115326	690.925				960	0.139166	907.69				960	0.0357003	220.058
961	0.127191	805.5				961	0.138144	884.718				961	0.0331731	191.705
962	0.118845	812.111				962	0.134682	874.155				962	0.0367515	194.83
963	0.126386	789.103				963	0.136293	853.923				963	0.0461116	276.496
964	0.126498	841.778				964	0.130619	881.092				964	0.0388392	259.009
965	0.129286	839.192				965	0.129962	866.425				965	0.0404441	237.595
966	0.127347	799.364				966	0.129357	860.868				966	0.0466357	240.442
967	0.120662	782.812				967	0.135049	834.638				967	0.0498884	344.001
968	0.119412	806.307				968	0.136037	819.6				968	0.0435147	291.678
969	0.118129	738.177				969	0.139472	942.051				969	0.0422951	220.21
970	0.12341	759.786				970	0.13614	926.962				970	0.0371156	227.163
971	0.125827	818.075				971	0.134045	898.965				971	0.035794	209.803
972	0.127247	862.103				972	0.13901	924.283				972	0.0370125	229.656
973	0.128319	765.193				973	0.13802	887.006				973	0.0332281	223.631
974	0.128197	892.229				974	0.138776	913.112				974	0.028901	194.498
975	0.125294	815.975				975	0.13921	930.689				975	0.0292939	170.583
976	0.120401	761.594				976	0.136828	861.22				976	0.0305902	181.031
977	0.128585	869.322				977	0.139433	901.855				977	0.0378411	214.925
978	0.128238	826.23				978	0.138473	962.005				978	0.0366163	258.013
979	0.127826	817.225				979	0.136542	910.206				979	0.0392806	253.958
980	0.128407	819.405				980	0.137437	889.596				980	0.0375011	232.638
981	0.126775	847.068				981	0.138988	933.287				981	0.0409365	260.413
982	0.124888	800.957				982	0.131205	885.123				982	0.0468949	267.512
983	0.128129	809.254				983	0.133977	833.034				983	0.049999	281.39
984	0.128626	857.612				984	0.136519	852.496				984	0.0430766	302.542
985	0.12744	803.258				985	0.139666	894.559				985	0.0423265	286.05
986	0.128634	813.214				986	0.138435	883.738				986	0.0353186	226.188
987	0.128218	869.343				987	0.139141	945.489				987	0.0386364	237.445
988	0.126511	790.96				988	0.137191	917.227				988	0.0321253	222.576
989	0.126423	835.721				989	0.138949	866.739				989	0.0313288	207.937
990	0.12078	792.699				990	0.139901	944.108				990	0.0323256	205.767
991	0.125401	754.482				991	0.139351	910.061				991	0.0358525	202.03
992	0.121913	824.223				992	0.139748	856.231				992	0.0364243	255.013
993	0.123548	802.18				993	0.139762	941.049				993	0.0395047	229.672
994	0.1184	778.889				994	0.139857	897.495				994	0.0403221	223.729
995	0.122315	762.153				995	0.139494	866.529				995	0.035806	224.697
996	0.126001	769.846				996	0.139661	892.944				996	0.0361067	206.7
997	0.12785	819.111				997	0.137085	902.028				997	0.0318384	206.267
998	0.126794	837.035				998	0.13957	874.452				998	0.0283428	177.733
999	0.126075	814.6				999	0.136108	893.358				999	0.0278794	190.48
1000	0.125051	801.973				1000	0.138314	891.375				1000	0.03616	227.264
1001	0.124006	789.769				1001	0.139785	904.406				1001	0.0311269	218.269
1002	0.120785	770.124				1002	0.139271	865.95				1002	0.0330399	203.444
1003	0.122918	812.943				1003	0.139066	887.215				1003	0.0292851	186.873
1004	0.126626	849.703				1004	0.139485	918.181				1004	0.0322432	181.365
1005	0.121585	769.978				1005	0.139259	866.508				1005	0.0332365	209.669
1006	0.124702	790.337				1006	0.135221	917.842				1006	0.0426848	215.162
1007	0.123737	802.599				1007	0.138958	876.452				1007	0.0389051	252.351
1008	0.122884	794.26				1008	0.138861	881.512				1008	0.0478219	295.704
1009	0.127749	797.154				1009	0.136854	920.595				1009	0.0438935	269.913
1010	0.127254	800.025				1010	0.138453	876.846				1010	0.0403147	256.091
1011	0.125777	803.022				1011	0.133087	866.868				1011	0.0381482	233.565
1012	0.127215	833.112				1012	0.139861	885.278				1012	0.0358696	229.745
1013	0.125508	811.812				1013	0.139724	911.279				1013	0.0366599	234.564
1014	0.12498	781.423				1014	0.139024	867.783				1014	0.0318786	186.055
1015	0.127508	784.288				1015	0.138429	903.249				1015	0.031025	184.749
1016	0.125612	861.173				1016	0.139352	844.752				1016	0.0298622	178.217
1017	0.125281	806.081				1017	0.136865	911.52				1017	0.0261363	169.1
1018	0.1275	813.353				1018	0.13839	822.145				1018	0.0293726	166.892
1019	0.1237	827.421				1019	0.13971	929.112				1019	0.0311833	189.948
1020	0.125115	843.236				1020	0.139107	942.729				1020	0.0272699	170.02
1021	0.123124	789.538				1021	0.139669	858.705				1021	0.0276722	179.357
1022	0.127962	859.646				1022	0.139667	869.511				1022	0.0287594	175.17
1023	0.127937	851.162				1023	0.13817	907.222				1023	0.0311497	188.328
1024	0.12701	818.607				1024	0.139923	857.452				1024	0.0317641	189.796
1025	0.126589	800.012				1025	0.137972	855.888				1025	0.0348825	208.65
1026	0.128175	796.703				1026	0.137324	907.924				1026	0.0322782	186.601
1027	0.127566	830.571				1027	0.128258	857.13				1027	0.0336952	228.259
1028	0.127873	865.884				1028	0.13969	903.638				1028	0.0331846	214.168
1029	0.127965	833.765				1029	0.138705	890.907				1029	0.0316047	208.889
1030	0.127651	800.165				1030	0.135588	913.631				1030	0.0234387	153.997
1031	0.128341	847.304				1031	0.139141	869.786				1031	0.02257	123.029
1032	0.127529	832.308				1032	0.139683	877.599				1032	0.0201092	135.409
1033	0.126641	814.453				1033	0.139617	892.043				1033	0.0203014	102.428
1034	0.127325	820.376				1034	0.138443	884.964				1034	0.0208269	131.112
1035	0.126027	845.716				1035	0.135698	868.347				1035	0.0213066	123.159
1036	0.127573	794.435				1036	0.134898	845.49				1036	0.0265648	139.64
1037	0.124202	831.172				1037	0.136902	890.777				1037	0.0288834	168.408
1038	0.120507	768.706				1038	0.13916	909.93				1038	0.0297762	202.757
1039	0.119321	749.319				1039	0.136833	865.961				1039	0.0293221	187.351
1040	0.125064	774.029				1040	0.135538	894.459				1040	0.0286693	175.614
1041	0.127394	848.073				1041	0.139607	885.436				1041	0.0309755	177.549
1042	0.127693	796.858				1042	0.137892	909.956				1042	0.0271439	167.407
1043	0.12798	804.156				1043	0.138952	870.445				1043	0.0377634	179.655
1044	0.12775	883.834				1044	0.139184	901.738				1044	0.0356558	231.72
1045	0.12669	810.063				1045	0.138677	910.925				1045	0.0360299	236.277
1046	0.125233	802.688				1046	0.139521	938.061				1046	0.0402391	261.284
1047	0.124462	812.978				1047	0.136738	891.286				1047	0.048069	240.173
1048	0.127991	852.531				1048	0.139327	860.066				1048	0.0457803	276.79
1049	0.124226	800.206				1049	0.138928	928.036				1049	0.0473979	274.445
1050	0.124379	825.099				1050	0.138408	892.856				1050	0.0470748	270.038
1051	0.127387	822.409				1051	0.136612	888.003				1051	0.0489627	286.153
1052	0.126557	815.944				1052	0.137372	887.98				1052	0.0343187	242.377
1053	0.128299	787.218				1053	0.138604	887.316				1053	0.0362488	212.169
1054	0.125713	850.292				1054	0.139125	869.68				1054	0.036795	187.419
1055	0.127298	795.789				1055	0.135898	915.39				1055	0.039994	243.253
1056	0.124649	807.197				1056	0.132353	823.837				1056	0.0412746	227.118
1057	0.125753	839.049				1057	0.139769	905.782				1057	0.0439505	282.358
1058	0.12503	803.494				1058	0.139677	967.377				1058	0.0504447	288.241
1059	0.126936	793.555				1059	0.138423	840.378				1059	0.0475446	337.552
1060	0.127737	831.056				1060	0.137039	878.406				1060	0.0484031	291.45
1061	0.127853	846.573				1061	0.133499	904.258				1061	0.0443322	273.423
1062	0.126655	810.977				1062	0.132494	846.71				1062	0.0475591	280.2
1063	0.125439	831.087				1063	0.13516	801.264				1063	0.0442314	258.712
1064	0.122586	812.765				1064	0.136415	872.147				1064	0.0393155	230.444
1065	0.122834	783.504				1065	0.137113	906.812				1065	0.0378427	251.585
1066	0.127304	842.288				1066	0.138594	915.58				1066	0.0342114	248.861
1067	0.124698	837.604				1067	0.139052	947.066				1067	0.0295684	201.639
1068	0.124274	761.336				1068	0.139541	903.452				1068	0.0258408	161.371
1069	0.125481	806.172				1069	0.136992	862.292				1069	0.0314004	170.286
1070	0.127381	789.65				1070	0.139539	895.322				1070	0.0289488	192.881
1071	0.127375	815.941				1071	0.139695	882.499				1071	0.0328107	179.746
1072	0.127678	817.739				1072	0.139894	902.839				1072	0.0317641	183.329
1073	0.126814	828.702				1073	0.137661	868.111				1073	0.0305295	166.645
1074	0.123153	782.56				1074	0.140187	901.715				1074	0.02636	170.557
1075	0.124731	789.379				1075	0.139834	903.416				1075	0.0291689	189.321
1076	0.126968	839.943				1076	0.140127	879.905				1076	0.0273948	189.757
1077	0.126326	801.862				1077	0.137384	928.029				1077	0.0270543	179.766
1078	0.124663	799.563				1078	0.1377	884.771				1078	0.0309167	174.252
1079	0.125014	830.698				1079	0.139469	862.353				1079	0.0280238	172.708
1080	0.126095	813.027				1080	0.135907	892.156				1080	0.0283335	173.932
1081	0.12615	787.162				1081	0.137355	932.745				1081	0.0308542	166.902
1082	0.126263	805.454				1082	0.139879	879.301				1082	0.0329374	187.646
1083	0.127291	866.594				1083	0.140162	933.097				1083	0.0312282	206.152
1084	0.127555	833.053				1084	0.139963	900.509				1084	0.0355708	202.606
1085	0.127504	761.587				1085	0.137782	861.411				1085	0.032714	201.171
1086	0.127394	848.256				1086	0.138105	935.935				1086	0.0249417	176.215
1087	0.127854	871.668				1087	0.133231	869.492				1087	0.026342	133.068
1088	0.127511	832.435				1088	0.136897	909.122				1088	0.0298338	166.27
1089	0.127628	819.542				1089	0.138027	890.657				1089	0.0370547	206.76
1090	0.125937	840.459				1090	0.140093	918.501				1090	0.0353238	201.848
1091	0.125177	812.342				1091	0.135985	904.865				1091	0.029156	188.08
1092	0.127563	821.925				1092	0.139286	967.248				1092	0.0286213	156.287
1093	0.12119	792.725				1093	0.138891	842.596				1093	0.0315501	168.438
1094	0.126677	808.809				1094	0.140006	898.313				1094	0.0282562	174.719
1095	0.126413	836.075				1095	0.138955	978.259				1095	0.03551	194.364
1096	0.126573	818.564				1096	0.140033	888.65				1096	0.0404521	257.865
1097	0.127488	834.148				1097	0.139771	877.424				1097	0.0333762	230.673
1098	0.127086	841.921				1098	0.140112	954.806				1098	0.0310773	209.062
1099	0.124922	849.392				1099	0.135617	921.906				1099	0.0324688	203.176
1100	0.127464	770.133				1100	0.139687	865.802				1100	0.0353302	182.842
1101	0.127497	834.508				1101	0.139214	933.933				1101	0.0398093	219.793
1102	0.126319	796.974				1102	0.137472	880.487				1102	0.0414968	240.468
1103	0.122569	803.772				1103	0.139524	910.883				1103	0.0433626	251.239
1104	0.123616	830.482				1104	0.138863	885.173				1104	0.0363122	236.459
1105	0.127536	832.256				1105	0.140314	914.159				1105	0.0387148	216.479
1106	0.126845	816.907				1106	0.139599	886.102				1106	0.0451035	228.458
1107	0.12413	820.702				1107	0.139935	885.692				1107	0.0458147	282.958
1108	0.127186	860.088				1108	0.138966	963.714				1108	0.0423607	269.924
1109	0.126812	826.821				1109	0.138946	912.194				1109	0.0526106	261.561
1110	0.120529	821.375				1110	0.137508	942.129				1110	0.050162	315.978
1111	0.127463	786.653				1111	0.136998	923.072				1111	0.0580518	314.335
1112	0.127366	854.138				1112	0.140601	844.181				1112	0.0550249	336.451
1113	0.127692	814.901				1113	0.140814	904.917				1113	0.0462275	272.964
1114	0.125863	830.02				1114	0.140861	909.75				1114	0.0478933	264.1
1115	0.127059	817.458				1115	0.140275	911.017				1115	0.0427845	300.56
1116	0.127708	819.03				1116	0.139374	935.319				1116	0.042795	276.744
1117	0.127168	801.228				1117	0.139948	903.621				1117	0.0403231	253.251
1118	0.127141	795.438				1118	0.136591	840.606				1118	0.0394549	256.844
1119	0.124891	809.104				1119	0.136924	924.557				1119	0.0327109	224.348
1120	0.124367	843.503				1120	0.134181	904.762				1120	0.0302238	185.945
1121	0.125127	794.626				1121	0.140075	889.683				1121	0.0319004	188.113
1122	0.127357	796.863				1122	0.13858	905.84				1122	0.0368125	215.866
1123	0.12739	841.806				1123	0.134618	896.908				1123	0.0360724	209.597
1124	0.127575	847.732				1124	0.134446	830.256				1124	0.034917	206.339
1125	0.123655	803.587				1125	0.132507	886.215				1125	0.0340491	202.471
1126	0.120438	787.619				1126	0.130391	886.147				1126	0.0317672	212.802
1127	0.125975	802.818				1127	0.131339	903.856				1127	0.0347601	202.201
1128	0.126268	787.692				1128	0.132029	850.524				1128	0.0317794	192.756
1129	0.126015	812.647				1129	0.139686	884.883				1129	0.0307222	187.554
1130	0.124449	794.716				1130	0.134819	885.275				1130	0.0310368	181.926
1131	0.126288	792.733				1131	0.139853	925.234				1131	0.0381674	200.008
1132	0.126908	781.897				1132	0.13588	895.15				1132	0.0395399	229.045
1133	0.126809	836.196				1133	0.137681	881.45				1133	0.0449692	214.472
1134	0.127048	835.758				1134	0.140284	908.85				1134	0.0384008	254.659
1135	0.126502	810.565				1135	0.139524	898.734				1135	0.0366131	223.864
1136	0.126451	842.997				1136	0.140104	845.762				1136	0.0342623	218.395
1137	0.124054	796.753				1137	0.139352	904.305				1137	0.0365347	216.664
1138	0.121809	790.83				1138	0.137263	882.322				1138	0.0340297	218.952
1139	0.126198	820.479				1139	0.139602	876.683				1139	0.0335136	220.818
1140	0.125784	849.327				1140	0.134566	887.15				1140	0.0341296	220.631
1141	0.124887	795.282				1141	0.139875	937.695				1141	0.0346828	195.476
1142	0.126081	817.247				1142	0.139588	888.202				1142	0.034057	215.488
1143	0.124638	834.096				1143	0.137848	948.884				1143	0.035003	222.624
1144	0.12648	819.159				1144	0.139913	900.607				1144	0.0305397	178.11
1145	0.126174	761.297				1145	0.140403	881.566				1145	0.0376377	189.913
1146	0.126247	863.621				1146	0.139436	885.037				1146	0.0392074	244.736
1147	0.126681	806.235				1147	0.139523	914.871				1147	0.0321903	219.461
1148	0.126443	812.212				1148	0.139633	924.984				1148	0.0320216	213.316
1149	0.125091	839.363				1149	0.13718	962.652				1149	0.0359148	220.907
1150	0.123002	798.623				1150	0.139967	932.404				1150	0.0356576	239.283
1151	0.125847	791.106				1151	0.139006	884.005				1151	0.0370907	208.638
1152	0.125451	817.007				1152	0.13662	867.659				1152	0.0365678	206.393
1153	0.126055	857.389				1153	0.140526	918.474				1153	0.037038	210.734
1154	0.124091	836.989				1154	0.139972	889.936				1154	0.0377003	233.443
1155	0.124309	795.679				1155	0.139383	949.922				1155	0.0338474	221.954
1156	0.120735	752.814				1156	0.140468	879.952				1156	0.0361046	194.799
1157	0.125468	784.127				1157	0.13932	882.621				1157	0.0393807	237.769
1158	0.125557	846.823				1158	0.138855	934.174				1158	0.0413137	264.326
1159	0.124395	825.389				1159	0.137066	914.28				1159	0.039551	267.226
1160	0.125308	755.129				1160	0.139441	851.326				1160	0.0419217	202.675
1161	0.124998	792.143				1161	0.140501	926.699				1161	0.0399321	243.22
1162	0.124386	836.596				1162	0.140278	945.568				1162	0.0360272	227.325
1163	0.122922	793.526				1163	0.1406	902.396				1163	0.0385931	253.593
1164	0.123688	815.584				1164	0.140072	921.398				1164	0.0398358	247.2
1165	0.123792	777.509				1165	0.140429	887.317				1165	0.0429953	272.684
1166	0.123602	826.043				1166	0.136708	843.435				1166	0.0379774	234.519
1167	0.124178	797.191				1167	0.139706	937.342				1167	0.0351676	207.378
1168	0.123354	821.354				1168	0.140196	902.694				1168	0.0308862	192.902
1169	0.124282	785.91				1169	0.140442	919.836				1169	0.0324642	191.776
1170	0.123896	788.542				1170	0.139951	985.93				1170	0.0360158	185.488
1171	0.123515	817.017				1171	0.138161	881.367				1171	0.0471958	258.312
1172	0.123653	777.453				1172	0.134352	898.774				1172	0.0478838	283.392
1173	0.121837	817.171				1173	0.136472	849.691				1173	0.0518556	276.963
1174	0.118554	774.652				1174	0.139118	910.847				1174	0.0560883	357.289
1175	0.119599	773.108				1175	0.139827	867.019				1175	0.0455452	305.912
1176	0.115919	783.57				1176	0.140482	882.831				1176	0.0428351	266.925
1177	0.117604	752.024				1177	0.13565	925.81				1177	0.04552	266.796
1178	0.118962	708.786				1178	0.139792	869.304				1178	0.0449726	238.947
1179	0.113159	705.875				1179	0.140394	882.705				1179	0.0449089	273.382
1180	0.116977	749.54				1180	0.137417	921.044				1180	0.0492255	283.097
1181	0.116168	749.704				1181	0.140487	935.467				1181	0.0472534	278.942
1182	0.123936	805.795				1182	0.139004	868.623				1182	0.0498267	289.974
1183	0.119634	798.594				1183	0.140806	914.601				1183	0.0440363	305.743
1184	0.120804	750.669				1184	0.140636	886.129				1184	0.0476634	296.177
1185	0.119307	766.708				1185	0.139646	907.586				1185	0.039395	243.787
1186	0.123105	798.846				1186	0.140292	956.613				1186	0.0407708	252.809
1187	0.122395	793.597				1187	0.138644	916.88				1187	0.0371335	256.614
1188	0.117059	799.33				1188	0.140497	884.573				1188	0.0343478	201.203
1189	0.123912	810.795				1189	0.136625	894.356				1189	0.0350252	204.702
1190	0.12095	830.249				1190	0.139236	900.127				1190	0.0282748	189.692
1191	0.115348	735.568				1191	0.137272	879.909				1191	0.0319278	163.071
1192	0.109668	712.871				1192	0.136595	909.786				1192	0.0314469	186.344
1193	0.103545	726.03				1193	0.13546	940.117				1193	0.0334321	180.913
1194	0.114669	754.036				1194	0.14001	948.874				1194	0.0327358	181.208
1195	0.111569	746.867				1195	0.134358	862.993				1195	0.0332769	201.68
1196	0.119901	763.897				1196	0.133231	810.297				1196	0.0346125	190.731
1197	0.12366	766.798				1197	0.13654	825.878				1197	0.0355905	237.568
1198	0.124051	842.454				1198	0.134639	872.756				1198	0.0363201	223.072
1199	0.123979	797.387				1199	0.138389	889.281				1199	0.0356727	197.676
1200	0.122472	803.173				1200	0.137895	866.83				1200	0.0310776	195.787
1201	0.121863	800.53				1201	0.139239	913.916				1201	0.0331123	185.543
1202	0.122582	744.024				1202	0.137135	911.557				1202	0.0353304	253.093
1203	0.122147	782.466				1203	0.137469	893.01				1203	0.0371293	215.01
1204	0.12084	812.387				1204	0.139659	918.139				1204	0.0396144	232.266
1205	0.123068	787.475				1205	0.137976	908.808				1205	0.0383821	236.989
1206	0.121955	768.126				1206	0.136132	841.283				1206	0.0394371	263.208
1207	0.121875	789.525				1207	0.135931	911.532				1207	0.0342588	222.4
1208	0.120657	832.622				1208	0.138113	879.357				1208	0.0393578	216.827
1209	0.121276	770.043				1209	0.137625	880.608				1209	0.0402941	228.611
1210	0.120113	813.211				1210	0.135043	923.025				1210	0.0352654	214.876
1211	0.122962	786.058				1211	0.13435	824.642				1211	0.0323797	198.072
1212	0.119706	788.021				1212	0.135991	887.298				1212	0.0300562	204.139
1213	0.115998	758.254				1213	0.137511	909.345				1213	0.0268499	165.295
1214	0.115543	744.427				1214	0.13091	882.549				1214	0.0267836	177.116
1215	0.110586	732.503				1215	0.134523	845.114				1215	0.0269941	151.984
1216	0.104153	700.925				1216	0.136178	880.495				1216	0.0268643	164.393
1217	0.105503	646.389				1217	0.132812	872.001				1217	0.0274664	159.352
1218	0.113825	660.329				1218	0.135702	907.431				1218	0.023312	151.34
1219	0.11674	754.485				1219	0.134338	845.416				1219	0.0287078	167.521
1220	0.113958	722.028				1220	0.137808	864.713				1220	0.0316989	201.861
1221	0.112924	752.111				1221	0.137725	925.697				1221	0.0327873	190.832
1222	0.117062	728.099				1222	0.136069	890.451				1222	0.0359159	204.42
1223	0.113308	731.59				1223	0.133089	855.148				1223	0.0371595	218.493
1224	0.124294	726.479				1224	0.138743	919.147				1224	0.0355929	213.485
1225	0.124106	791.284				1225	0.135669	884.221				1225	0.0358028	210.87
1226	0.123698	794.945				1226	0.138782	829.862				1226	0.0335127	221.498
1227	0.123087	821.366				1227	0.135661	904.945				1227	0.0332476	241.393
1228	0.123832	845.174				1228	0.135947	899.914				1228	0.0393827	221.98
1229	0.122353	825.252				1229	0.139451	875.457				1229	0.0479028	247.231
1230	0.123588	807.411				1230	0.139077	930.374				1230	0.0396524	262.821
1231	0.123699	796.872				1231	0.136522	873.841				1231	0.0444037	265.401
1232	0.123437	841.066				1232	0.136325	881.796				1232	0.0492903	315.493
1233	0.123782	798.377				1233	0.137503	920.535				1233	0.0527432	302.102
1234	0.124101	772.267				1234	0.138462	911.832				1234	0.0421588	285.486
1235	0.124133	827.243				1235	0.137876	848.868				1235	0.0382951	233.712
1236	0.124075	817.138				1236	0.13984	874.258				1236	0.0374889	206.542
1237	0.122925	764.03				1237	0.139282	945.917				1237	0.0345922	230.356
1238	0.122052	842.299				1238	0.13981	917.057				1238	0.0363046	212.706
1239	0.117933	792.088				1239	0.139815	925.991				1239	0.03652	246.018
1240	0.117254	753.201				1240	0.138106	896.81				1240	0.0335016	205.154
1241	0.12227	688.557				1241	0.130183	875.731				1241	0.0428362	229.475
1242	0.123735	831.616				1242	0.132705	843.429				1242	0.0436533	252.628
1243	0.122984	823.004				1243	0.130683	859.173				1243	0.0490264	255.821
1244	0.119354	785.209				1244	0.139869	875.384				1244	0.0406463	277.456
1245	0.122109	820.572				1245	0.138121	935.985				1245	0.0356764	241.826
1246	0.12359	766.419				1246	0.139297	969.235				1246	0.0342271	220.702
1247	0.121338	778.42				1247	0.13675	864.006				1247	0.0450828	238.037
1248	0.121081	822.513				1248	0.136904	948.393				1248	0.0490129	292.177
1249	0.119946	736.774				1249	0.132966	856.477				1249	0.038825	275.363
1250	0.123955	789.036				1250	0.137442	827.09				1250	0.0369095	220.078
1251	0.123343	806.635				1251	0.137225	931.745				1251	0.0424537	271.776
1252	0.122657	775.543				1252	0.139452	956.771				1252	0.045716	271.084
1253	0.122272	760.128				1253	0.137571	914.943				1253	0.0405317	263.627
1254	0.121923	768.952				1254	0.137316	897.182				1254	0.0394069	227.727
1255	0.123638	785.079				1255	0.135668	863.233				1255	0.0306819	222.949
1256	0.123576	771.306				1256	0.139633	878.949				1256	0.0329511	204.702
1257	0.123724	765.095				1257	0.138951	968.553				1257	0.027503	178.604
1258	0.123403	741.582				1258	0.136982	859.638				1258	0.0334484	173.28
1259	0.123836	813.693				1259	0.135585	843.044				1259	0.0296303	188.839
1260	0.123355	813.553				1260	0.137386	880.43				1260	0.0270241	185.891
1261	0.121451	782.347				1261	0.138904	871.455				1261	0.0269904	161.059
1262	0.123657	826.14				1262	0.139817	872.351				1262	0.025787	160.175
1263	0.122625	791.529				1263	0.139234	934.075				1263	0.0249073	165.605
1264	0.122057	800.134				1264	0.137412	913.327				1264	0.0267165	160.496
1265	0.123695	778.726				1265	0.139377	889.369				1265	0.0227891	143.308
1266	0.123407	743.397				1266	0.13967	907.167				1266	0.0250024	167.811
1267	0.123392	770.093				1267	0.139414	919.608				1267	0.0295386	181.997
1268	0.124026	781.706				1268	0.140126	865.751				1268	0.0275928	169.874
1269	0.122378	809.889				1269	0.136768	855.266				1269	0.0291572	163.204
1270	0.119324	780.63				1270	0.140125	924.583				1270	0.0321182	199.247
1271	0.117971	773.189				1271	0.140194	889.275				1271	0.0292874	181.688
1272	0.11617	791.062				1272	0.139798	873.672				1272	0.0305528	175.64
1273	0.108112	724.39				1273	0.139876	936.977				1273	0.0306896	205.914
1274	0.116191	722.2				1274	0.138924	903.929				1274	0.0262192	161.7
1275	0.110841	714.909				1275	0.139314	941.28				1275	0.024655	159.744
1276	0.111048	713.984				1276	0.139399	904.868				1276	0.0274226	152.224
1277	0.101452	671.816				1277	0.139377	909.306				1277	0.0283883	157.699
1278	0.106027	680.646				1278	0.138743	902.079				1278	0.0237796	143.752
1279	0.112296	687.674				1279	0.139011	911.251				1279	0.0228735	141.572
1280	0.108351	664.735				1280	0.139151	895.467				1280	0.0235758	148.105
1281	0.117942	691.286				1281	0.13918	867.6				1281	0.0323642	165.782
1282	0.12081	740.881				1282	0.139125	938.194				1282	0.0326039	165.197
1283	0.124144	792.293				1283	0.139106	927.811				1283	0.0328934	197.839
1284	0.123538	808.292				1284	0.13871	859.005				1284	0.0299124	185.144
1285	0.124408	818.316				1285	0.136151	913.203				1285	0.0302551	170.04
1286	0.124027	813.948				1286	0.138777	875.703				1286	0.0282488	165.791
1287	0.124222	805.925				1287	0.134995	888.669				1287	0.0314626	176.942
1288	0.124859	802.067				1288	0.137706	848.326				1288	0.0304111	192.207
1289	0.123656	846.74				1289	0.136884	861.021				1289	0.0373727	176.308
1290	0.124826	834.422				1290	0.138599	853.841				1290	0.0352294	224.198
1291	0.125492	836.122				1291	0.139777	868.915				1291	0.0318966	187.515
1292	0.125984	819.185				1292	0.13889	906.846				1292	0.034753	241.376
1293	0.125581	787.061				1293	0.13673	856.29				1293	0.0310356	225.683
1294	0.12573	769.333				1294	0.139788	836.944				1294	0.0319714	196.009
1295	0.125116	819.26				1295	0.13953	895.368				1295	0.0349521	197.149
1296	0.124113	775.948				1296	0.137515	911.209				1296	0.0333565	187.695
1297	0.124297	791.591				1297	0.139637	915.567				1297	0.0278076	172.573
1298	0.124589	819.22				1298	0.138237	877.848				1298	0.0278459	175.052
1299	0.123949	822.255				1299	0.135037	881.648				1299	0.0255063	158.702
1300	0.123827	788.686				1300	0.136007	880.671				1300	0.0250366	164.228
1301	0.122652	816.183				1301	0.139258	876.542				1301	0.0329287	165.549
1302	0.120688	766.137				1302	0.138934	959.173				1302	0.0285256	188.188
1303	0.119394	752.679				1303	0.137228	858.332				1303	0.0271922	157.346
1304	0.11581	728.544				1304	0.126106	838.159				1304	0.0283314	171.337
1305	0.112326	746.657				1305	0.124731	802.741				1305	0.0279516	197.027
1306	0.108388	693.057				1306	0.127308	775.561				1306	0.0335379	180.459
1307	0.112492	682.047				1307	0.137701	832.975				1307	0.0358084	190.608
1308	0.124109	751.92				1308	0.135381	874.76				1308	0.0282482	182.587
1309	0.123957	832.658				1309	0.13783	902.081				1309	0.02795	173.4
1310	0.12089	803.176				1310	0.139765	952.609				1310	0.0359508	251.168
1311	0.121398	793.382				1311	0.139964	873.324				1311	0.0377106	227.198
1312	0.119545	797.587				1312	0.138976	875.335				1312	0.0391054	223.49
1313	0.120171	778.263				1313	0.139364	960.494				1313	0.0476558	236.262
1314	0.119628	738.962				1314	0.13989	905.996				1314	0.0406973	256.011
1315	0.116432	786				1315	0.138259	851.3				1315	0.0406297	245.634
1316	0.115639	720.41				1316	0.139341	953.079				1316	0.038244	241.137
1317	0.113835	705.467				1317	0.139919	890.98				1317	0.0337987	208.454
1318	0.119009	793.826				1318	0.138286	864.349				1318	0.036847	217.036
1319	0.117724	788.235				1319	0.137823	928.757				1319	0.0331495	208.501
1320	0.116858	728.858				1320	0.13229	852.064				1320	0.02943	185.595
1321	0.123632	708.736				1321	0.139943	904.987				1321	0.0316184	174.986
1322	0.123676	799.585				1322	0.139551	946.343				1322	0.0314069	195.561
1323	0.124036	793.279				1323	0.139371	897.582				1323	0.0323826	190.795
1324	0.123797	753.587				1324	0.136639	876.313				1324	0.0336172	218.133
1325	0.123367	812.201				1325	0.13934	953.237				1325	0.0296188	189.532
1326	0.124123	808.439				1326	0.139687	903.783				1326	0.0324434	190.62
1327	0.12198	775.041				1327	0.138864	916.975				1327	0.0291065	174.882
1328	0.123439	821.934				1328	0.137014	878.623				1328	0.0351721	206.981
1329	0.121455	778.526				1329	0.131857	879.382				1329	0.0328057	190.955
1330	0.120684	767.981				1330	0.129702	826.003				1330	0.0304537	177.601
1331	0.12406	816.515				1331	0.129062	845.188				1331	0.0322241	183.522
1332	0.12381	793.892				1332	0.132243	890.295				1332	0.0340025	206.934
1333	0.123335	789.851				1333	0.133548	834.241				1333	0.0340733	207.961
1334	0.123023	792.262				1334	0.139294	869.872				1334	0.034677	202.82
1335	0.124568	807.445				1335	0.139214	923.504				1335	0.0319638	195.814
1336	0.12393	772.835				1336	0.139719	860.12				1336	0.0253233	159.095
1337	0.12403	818.823				1337	0.139245	896.826				1337	0.024941	141.186
1338	0.123962	834.472				1338	0.138937	905.899				1338	0.0242097	151.627
1339	0.123775	746.455				1339	0.138272	958.93				1339	0.0243949	165.128
1340	0.123483	777.701				1340	0.136688	908.767				1340	0.0263226	161.129
1341	0.123688	816.132				1341	0.140397	883.026				1341	0.0318978	197.695
1342	0.124266	792.878				1342	0.139779	854.309				1342	0.0427427	225.338
1343	0.120825	739.899				1343	0.137456	897.364				1343	0.0385608	224.557
1344	0.121509	790.562				1344	0.14008	921.945				1344	0.033836	211.348
1345	0.124576	794.679				1345	0.139717	926.43				1345	0.0299081	201.42
1346	0.123038	807.507				1346	0.137778	876.332				1346	0.0272697	181.61
1347	0.124353	795.83				1347	0.135586	884.469				1347	0.0238099	153.736
1348	0.121765	780.543				1348	0.131807	825.194				1348	0.0223445	138.712
1349	0.124253	774.051				1349	0.133433	795.928				1349	0.0271469	146.914
1350	0.124136	856.104				1350	0.140242	890.23				1350	0.0232976	176.402
1351	0.124299	843.214				1351	0.140404	961.62				1351	0.0259472	155.002
1352	0.125022	765.259				1352	0.140728	898.759				1352	0.0265575	156.106
1353	0.125543	794.954				1353	0.140212	951.125				1353	0.0228802	140.925
1354	0.126112	818.394				1354	0.136594	887.723				1354	0.0324642	184.787
1355	0.125765	793.741				1355	0.141916	871.811				1355	0.0290511	166.476
1356	0.125865	831.819				1356	0.139854	914.899				1356	0.0310559	208.514
1357	0.126215	821.525				1357	0.138592	911.72				1357	0.0308852	188.782
1358	0.121797	760.001				1358	0.1423	852.716				1358	0.0323228	212.886
1359	0.123718	784.565				1359	0.142429	845.348				1359	0.0338013	201.524
1360	0.1262	815.266				1360	0.140859	963.324				1360	0.0325233	212.826
1361	0.125586	796.097				1361	0.138379	909.803				1361	0.0310793	175.714
1362	0.125192	822.899				1362	0.137091	829.413				1362	0.0323315	192.215
1363	0.122991	763.601				1363	0.140526	934.174				1363	0.0347514	214.11
1364	0.125662	828.743				1364	0.140769	904.883				1364	0.0345529	213.878
1365	0.125043	816.709				1365	0.138366	847.557				1365	0.0345026	193.937
1366	0.12511	789.645				1366	0.141489	918.498				1366	0.0439166	244.024
1367	0.124523	784.057				1367	0.141434	949.347				1367	0.034527	224.72
1368	0.123091	779.035				1368	0.141804	897.116				1368	0.0303096	210.261
1369	0.125015	797.802				1369	0.138835	971.367				1369	0.0314863	197.421
1370	0.12338	796.998				1370	0.140868	906.013				1370	0.0410332	245.854
1371	0.122757	762.975				1371	0.1419	923.331				1371	0.0362327	215.124
1372	0.126378	778.12				1372	0.138589	931.528				1372	0.0364075	224.391
1373	0.12444	880.773				1373	0.141802	903.78				1373	0.0341464	197.858
1374	0.124989	805.826				1374	0.142105	947.548				1374	0.035275	180.287
1375	0.126632	805.451				1375	0.140948	911.097				1375	0.0364014	226.365
1376	0.125634	839.763				1376	0.143072	912.935				1376	0.0381137	209.254
1377	0.124659	794.228				1377	0.142493	917.778				1377	0.0300105	201.204
1378	0.122513	747.744				1378	0.142845	956.07				1378	0.0313257	194.928
1379	0.118713	801.957				1379	0.140953	940.635				1379	0.0290407	179.786
1380	0.11854	786.109				1380	0.139128	909.085				1380	0.0299032	181.743
1381	0.127499	797.263				1381	0.141942	890.31				1381	0.0283906	173.062
1382	0.127934	875.555				1382	0.140037	919.909				1382	0.0256385	161.126
1383	0.125892	801.375				1383	0.13941	873.814				1383	0.0248726	152.472
1384	0.128413	794.879				1384	0.143062	941.919				1384	0.0237267	149.049
1385	0.127491	792.033				1385	0.142724	929.695				1385	0.0257082	154.184
1386	0.126955	850.317				1386	0.144129	922.798				1386	0.0347144	183.138
1387	0.126749	790.15				1387	0.142677	963.875				1387	0.03307	210.771
1388	0.127182	802.041				1388	0.14278	914.544				1388	0.0392689	227.162
1389	0.123902	886.554				1389	0.141362	932.618				1389	0.0404687	233.476
1390	0.126594	806.173				1390	0.142115	909.696				1390	0.037679	246.876
1391	0.127035	804.679				1391	0.142545	925.149				1391	0.0397751	232.975
1392	0.126682	841.354				1392	0.144501	888.258				1392	0.0432178	256.034
1393	0.125971	841.437				1393	0.140878	892.8				1393	0.0440071	263.958
1394	0.123419	835.526				1394	0.140866	946.61				1394	0.0424333	266.176
1395	0.125099	790.745				1395	0.14378	934.643				1395	0.0460186	269.918
1396	0.123954	817.553				1396	0.144679	958.439				1396	0.0399094	247.336
1397	0.124402	812.864				1397	0.144686	969.964				1397	0.0340557	200.071
1398	0.124036	819.991				1398	0.141465	871.143				1398	0.0350985	206.469
1399	0.12673	787.979				1399	0.145573	945.988				1399	0.0367504	191.972
1400	0.127544	781.33				1400	0.143801	979.807				1400	0.0362657	210.991
1401	0.123645	812.104				1401	0.140638	903.377				1401	0.0365954	214.753
1402	0.122134	796.724				1402	0.143501	871.911				1402	0.0406543	253.957
1403	0.123282	749.057				1403	0.139199	907.77				1403	0.0366193	218.288
1404	0.126482	770.7				1404	0.140439	918.519				1404	0.0365608	191.224
1405	0.122022	837.417				1405	0.140286	907.786				1405	0.0354185	234.07
1406	0.122918	757.563				1406	0.135625	958.553				1406	0.0310647	174.272
1407	0.125058	779.31				1407	0.141401	864.202				1407	0.0306327	202.344
1408	0.126343	831.424				1408	0.143802	919.437				1408	0.0262712	182.671
1409	0.126457	854.121				1409	0.144141	985.941				1409	0.0318307	159.892
1410	0.126898	842.616				1410	0.144906	905.715				1410	0.0327567	168.81
1411	0.127091	824.041				1411	0.144635	914.258				1411	0.0394667	222.73
1412	0.127486	819.599				1412	0.144898	1000.62				1412	0.0529224	265.594
1413	0.126826	777.138				1413	0.144472	883.505				1413	0.0489219	281.087
1414	0.125192	767.743				1414	0.142244	892.041				1414	0.0483524	266.562
1415	0.120144	801.55				1415	0.145097	994.029				1415	0.0408629	272.291
1416	0.122868	724.904				1416	0.144589	918.283				1416	0.0400235	246.715
1417	0.125184	820.463				1417	0.14506	931.788				1417	0.0439817	222.815
1418	0.125392	798.953				1418	0.14465	903.033				1418	0.039694	242.72
1419	0.126252	843.49				1419	0.141047	910.097				1419	0.0327346	227.49
1420	0.125916	865.551				1420	0.142627	915.895				1420	0.0256097	180.645
1421	0.12629	816.147				1421	0.141226	911.059				1421	0.0277673	166.821
1422	0.125723	807.362				1422	0.144815	929.174				1422	0.0278023	165.544
1423	0.125221	820.261				1423	0.142562	963.009				1423	0.0294279	177.489
1424	0.125085	806.054				1424	0.144766	948.114				1424	0.0282657	163.484
1425	0.123766	749.011				1425	0.144665	936.168				1425	0.030725	157.525
1426	0.123241	841.619				1426	0.144855	945.545				1426	0.0294221	189.698
1427	0.124514	851.605				1427	0.144937	896.458				1427	0.0261079	175.468
1428	0.126804	787.164				1428	0.141374	935.918				1428	0.0260306	170.303
1429	0.12533	860.794				1429	0.144838	861.972				1429	0.0294955	162.717
1430	0.123827	794.079				1430	0.145305	920.68				1430	0.0264871	159.641
1431	0.126523	770.409				1431	0.145139	889.273				1431	0.0340661	166.625
1432	0.127254	876.976				1432	0.144669	940.06				1432	0.0347929	208.362
1433	0.124761	817.125				1433	0.143108	930.492				1433	0.0329023	213.095
1434	0.127513	804.096				1434	0.142165	891.425				1434	0.0297826	186.956
1435	0.127037	864.226				1435	0.144824	954.198				1435	0.0320185	180.037
1436	0.12697	786.291				1436	0.14513	938.599				1436	0.0359015	209.697
1437	0.127267	783.81				1437	0.14515	930.742				1437	0.0393577	245.328
1438	0.124958	813.071				1438	0.144703	942.859				1438	0.0415323	258.438
1439	0.122311	812.06				1439	0.14137	933.368				1439	0.0447312	270.32
1440	0.128208	798.903				1440	0.145569	923.563				1440	0.0423318	271.374
1441	0.124094	807.446				1441	0.145847	980.753				1441	0.0450583	249.659
1442	0.125281	838.794				1442	0.144724	955.356				1442	0.0414264	249.642
1443	0.125439	811.579				1443	0.14294	906.714				1443	0.0406076	258.371
1444	0.12576	799.918				1444	0.144761	966.015				1444	0.0382325	228.38
1445	0.126254	822.996				1445	0.143021	911.849				1445	0.0337268	206.367
1446	0.127471	846.698				1446	0.144902	905.105				1446	0.0298561	182.954
1447	0.126724	831.54				1447	0.144602	930.9				1447	0.0356278	206.663
1448	0.126931	803.644				1448	0.143097	937.286				1448	0.0394603	235.571
1449	0.125792	786.01				1449	0.14163	967.171				1449	0.0522493	322.06
1450	0.125591	804.512				1450	0.145365	904.987				1450	0.0562675	325.508
1451	0.1276	863.121				1451	0.145205	970.946				1451	0.0572921	362.777
1452	0.128168	843.157				1452	0.14051	944.535				1452	0.0534077	329.674
1453	0.12793	819.357				1453	0.14174	907.772				1453	0.0498635	312.692
1454	0.127061	853.542				1454	0.142301	912.844				1454	0.055166	295.009
1455	0.123666	799.837				1455	0.136081	901.69				1455	0.0475187	318.017
1456	0.121272	818.458				1456	0.136547	864.439				1456	0.0460751	247.15
1457	0.124623	750.415				1457	0.139014	902.611				1457	0.0503871	288.505
1458	0.122844	767.845				1458	0.139275	949.15				1458	0.058513	324.581
1459	0.126085	803.439				1459	0.143193	956.823				1459	0.0545794	372.755
1460	0.121592	788.472				1460	0.144594	953.994				1460	0.0528463	332.009
1461	0.127609	809.812				1461	0.142486	912.324				1461	0.0462563	307.089
1462	0.127295	794.328				1462	0.142609	927.912				1462	0.0446824	285.448
1463	0.127433	798.776				1463	0.140959	933.864				1463	0.0364585	244.656
1464	0.127366	813.703				1464	0.142895	899.331				1464	0.0352162	232.689
1465	0.126209	806.768				1465	0.144723	901.103				1465	0.0355881	210.351
1466	0.124998	787.536				1466	0.142534	925.512				1466	0.0332523	223.179
1467	0.123429	825.4				1467	0.139809	923.256				1467	0.0315834	199.144
1468	0.127756	831.242				1468	0.144545	921.577				1468	0.0290246	199.746
1469	0.128936	839.15				1469	0.144298	867.489				1469	0.0306989	201.353
1470	0.129044	867.903				1470	0.143003	980.549				1470	0.028154	187.497
1471	0.126726	774.135				1471	0.14404	894.95				1471	0.0308436	183.856
1472	0.129276	842.294				1472	0.143865	909.788				1472	0.0280044	160.947
1473	0.128216	850.49				1473	0.144012	960.659				1473	0.0394271	218.892
1474	0.127906	836.218				1474	0.144723	1012.85				1474	0.0421304	280.14
1475	0.125686	874.405				1475	0.141794	920.379				1475	0.0366561	223.649
1476	0.12552	854.606				1476	0.140821	901.987				1476	0.031135	214.52
1477	0.127641	802.867				1477	0.141777	927.601				1477	0.0294869	163.898
1478	0.126032	863.745				1478	0.141614	890.326				1478	0.0283379	175.485
1479	0.12929	831.618				1479	0.144276	963.742				1479	0.0262761	160.031
1480	0.128819	840.815				1480	0.144532	939.905				1480	0.0294046	190.338
1481	0.128201	843.868				1481	0.144341	923.871				1481	0.0281859	165.163
1482	0.128736	812.752				1482	0.139166	966.618				1482	0.0222109	145.024
1483	0.127277	815.198				1483	0.140032	867.586				1483	0.0222194	138.715
1484	0.128462	821.402				1484	0.140926	859.525				1484	0.0279227	168.388
1485	0.125721	822.308				1485	0.137539	901.216				1485	0.0255761	169.337
1486	0.125537	799.83				1486	0.135457	843.513				1486	0.0264442	171.308
1487	0.125927	860.283				1487	0.143156	869.308				1487	0.0234324	133.17
1488	0.128389	842.966				1488	0.137569	835.435				1488	0.0260429	161.167
1489	0.12663	811.462				1489	0.141291	938.524				1489	0.0254277	153.749
1490	0.126271	819.468				1490	0.143858	893.011				1490	0.0261359	183.661
1491	0.129089	803.801				1491	0.14372	921.496				1491	0.0300934	180.106
1492	0.129354	819.558				1492	0.143716	920.015				1492	0.0276693	179.103
1493	0.128757	813.703				1493	0.142986	964.092				1493	0.0284188	180.201
1494	0.127803	870.975				1494	0.141753	878.951				1494	0.0274893	168.345
1495	0.129028	850.226				1495	0.136872	922.06				1495	0.0343778	217.204
1496	0.128191	811.8				1496	0.139874	936.027				1496	0.0317171	200.025
1497	0.12944	839.608				1497	0.143467	902.469				1497	0.0325209	166.755
1498	0.129452	834.739				1498	0.140686	922.491				1498	0.0312882	181.918
1499	0.129245	840.59				1499	0.142231	966.064				1499	0.0329799	201.96
1500	0.128327	877.526				1500	0.141888	911.008				1500	0.0321284	203.523
1501	0.128521	875.961				1501	0.133738	934.355				1501	0.0289269	177.606
1502	0.128656	837.612				1502	0.139316	859.098				1502	0.0280422	169.786
1503	0.128342	790.761				1503	0.128453	890.955				1503	0.0312511	188.474
1504	0.128119	839.63				1504	0.117162	785.234				1504	0.0302627	191.267
1505	0.124581	766.228				1505	0.110524	684.16				1505	0.029251	195.663
1506	0.128784	786.798				1506	0.110155	700.434				1506	0.0341083	191.327
1507	0.128593	794.168				1507	0.106862	676.52				1507	0.03723	208.456
1508	0.128072	834.778				1508	0.106315	657.141				1508	0.0399271	270.613
1509	0.128201	822.176				1509	0.099971	668.037				1509	0.0423925	269.245
1510	0.128522	837.618				1510	0.107276	726.871				1510	0.0361108	233.363
1511	0.128138	800.18				1511	0.108349	671.047				1511	0.0396229	228.388
1512	0.128053	885.604				1512	0.104409	744.913				1512	0.0353975	225.661
1513	0.126361	829.091				1513	0.10269	651.897				1513	0.0324966	198.375
1514	0.126395	789.823				1514	0.0943131	606.817				1514	0.0352621	219.842
1515	0.128912	759.2				1515	0.0890021	508.675				1515	0.036694	209.307
1516	0.126222	835.771				1516	0.0976595	573.217				1516	0.0356697	222.529
1517	0.124199	793.922				1517	0.0954643	623.664				1517	0.0348021	207.411
1518	0.123943	842.13				1518	0.0860015	560.477				1518	0.0285943	187.402
1519	0.128263	796.941				1519	0.0791637	509.778				1519	0.0285131	199.227
1520	0.126223	818.854				1520	0.0779707	469.611				1520	0.0331056	176.769
1521	0.122079	798.585				1521	0.0659231	426.736				1521	0.03703	212.19
1522	0.122717	844.962				1522	0.0685238	400.266				1522	0.0345615	208.242
1523	0.126524	784.778				1523	0.0637734	422.039				1523	0.0363628	210.407
1524	0.128535	824.666				1524	0.0542096	331.289				1524	0.0367702	229.65
1525	0.124369	836.964				1525	0.0501698	309.11				1525	0.033699	193.026
1526	0.126644	827.082				1526	0.046416	280.751				1526	0.0278679	194.947
1527	0.128578	764.018				1527	0.0431657	275.883				1527	0.0241674	156.12
1528	0.127054	853.167				1528	0.0384015	236.077				1528	0.0233036	140.779
1529	0.127052	784.228				1529	0.035082	234.994				1529	0.0242703	144.681
1530	0.12038	808.702				1530	0.0403362	265.008				1530	0.0264448	176.552
1531	0.118667	802.338				1531	0.0394424	247.808				1531	0.0279857	166.251
1532	0.122895	773.57				1532	0.0367724	233.46				1532	0.0347786	182.9
1533	0.119364	740.917				1533	0.0410146	255.046				1533	0.041309	221.409
1534	0.11975	797.231				1534	0.0411419	226.013				1534	0.0531116	303.416
1535	0.127734	839.436				1535	0.0397013	207.874				1535	0.0572403	323.251
1536	0.128507	824.185				1536	0.038975	267.756				1536	0.0559886	334.419
1537	0.12857	869.919				1537	0.0337907	195.105				1537	0.0549559	294.598
1538	0.127998	849.53				1538	0.0349275	203.909				1538	0.0420242	277.887
1539	0.127944	836.627				1539	0.0325477	215.423				1539	0.0426745	298.354
1540	0.127495	886.882				1540	0.0377907	213.442				1540	0.0327957	230.566
1541	0.127466	801.37				1541	0.0365958	221.351				1541	0.0359567	206.07
1542	0.12231	791.135				1542	0.0356571	207.254				1542	0.0320409	190.572
1543	0.125562	836.764				1543	0.0376624	234.548				1543	0.0373702	237.507
1544	0.12678	795.661				1544	0.04288	243.693				1544	0.0330083	224.017
1545	0.126784	795.571				1545	0.0401522	233.819				1545	0.033377	189.961
1546	0.12655	845.917				1546	0.0393677	237.227				1546	0.0313014	184.744
1547	0.12849	838.56				1547	0.0369773	246.741				1547	0.0322303	176.316
1548	0.12807	836.416				1548	0.0375973	224.469				1548	0.0406848	221.436
1549	0.128398	837.511				1549	0.0380891	250.922				1549	0.0422835	239.267
1550	0.12698	866.943				1550	0.0396423	196.988				1550	0.0389466	244.216
1551	0.12363	786.013				1551	0.0379731	226.355				1551	0.0389095	264.884
1552	0.121766	737.444				1552	0.0296718	206.033				1552	0.0412601	267.244
1553	0.122012	796.756				1553	0.0290986	156.999				1553	0.0395568	234.209
1554	0.128516	874.488				1554	0.0288475	168.048				1554	0.041493	255.907
1555	0.127103	832.764				1555	0.0279647	143.473				1555	0.0411394	245.41
1556	0.128579	835.521				1556	0.0298847	172.272				1556	0.0372391	226.008
1557	0.126441	810.247				1557	0.0282634	180.457				1557	0.0361917	216.524
1558	0.12805	802.093				1558	0.0287576	171.861				1558	0.0300014	208.938
1559	0.127946	847.786				1559	0.0316443	183.323				1559	0.0323097	195.938
1560	0.128251	837.981				1560	0.029762	176.914				1560	0.0359502	211.149
1561	0.125989	759.954				1561	0.0296665	175.76				1561	0.0327724	178.37
1562	0.124134	769.107				1562	0.0306716	184.804				1562	0.0323776	177.964
1563	0.123552	801.143				1563	0.0308038	199.243				1563	0.0317881	196.916
1564	0.128958	824.025				1564	0.0315669	177.416				1564	0.0307147	184.214
1565	0.129027	778.186				1565	0.0322146	191.108				1565	0.0304397	205.317
1566	0.127547	871.698				1566	0.0354433	178.316				1566	0.0278564	161.375
1567	0.128458	857.326				1567	0.0342426	223.934				1567	0.0286162	174.411
1568	0.128514	818.027				1568	0.0329045	193.839				1568	0.0273405	192.782
1569	0.128854	848.969				1569	0.0277551	180.203				1569	0.0232785	148.177
1570	0.128518	803.991				1570	0.0274332	186.858				1570	0.0251719	162.337
1571	0.128284	818.073				1571	0.0318508	202.914				1571	0.0252882	137.556
1572	0.127367	817.198				1572	0.0287842	189.991				1572	0.0249327	156.395
1573	0.128549	855.788				1573	0.0300549	184.57				1573	0.0283982	152.489
1574	0.128496	823.738				1574	0.0250989	162.371				1574	0.0283408	182.27
1575	0.127983	789.566				1575	0.0263726	153.091				1575	0.0269042	176.705
1576	0.124356	798.4				1576	0.0311044	174.052				1576	0.0318755	190.054
1577	0.127188	828.709				1577	0.0361042	237.952				1577	0.0296571	174.974
1578	0.128134	849.277				1578	0.0410017	265.416				1578	0.0307839	184.08
1579	0.125036	805.629				1579	0.0397417	227.723				1579	0.0316154	216.054
1580	0.125071	825.471				1580	0.0392954	222.725				1580	0.0320961	207.792
1581	0.128606	791.047				1581	0.0391405	233.679				1581	0.0351765	202.177
1582	0.12699	848.852				1582	0.0362167	199.773				1582	0.0319823	207.821
1583	0.127728	803.612				1583	0.0315863	202.735				1583	0.0287245	193.98
1584	0.12994	894.924				1584	0.0316089	197.685				1584	0.0299834	174.914
1585	0.127857	840.868				1585	0.0323937	194.949				1585	0.0289613	169.853
1586	0.124784	777.142				1586	0.0321668	193.141				1586	0.0283683	164.131
1587	0.126505	854.105				1587	0.0309362	196.94				1587	0.0253366	152.349
1588	0.128102	873.18				1588	0.0344881	186.331				1588	0.0253265	158.399
1589	0.119121	768.621				1589	0.0348573	204.046				1589	0.0267966	148.7
1590	0.120655	830.84				1590	0.0362769	220.832				1590	0.0315374	181.053
1591	0.11623	747.237				1591	0.0363766	205.404				1591	0.0348197	220.886
1592	0.120792	746.661				1592	0.0396356	225.016				1592	0.0318462	200.595
1593	0.124117	840.059				1593	0.0463128	267.815				1593	0.0329138	195.1
1594	0.123876	789.092				1594	0.0437951	288.079				1594	0.0330626	193.922
1595	0.130976	825.6				1595	0.0466301	268.425				1595	0.0320561	181.064
1596	0.127986	876.638				1596	0.0421447	254.189				1596	0.0277458	177.564
1597	0.127962	838.395				1597	0.0394808	234.005				1597	0.0255731	147.424
1598	0.129075	816.722				1598	0.0306023	223.57				1598	0.0277438	148.21
1599	0.128942	804.627				1599	0.0301101	190.587				1599	0.0276317	180.92
1600	0.13202	916.151				1600	0.0281376	174.785				1600	0.0251876	150.744
1601	0.131969	871.243				1601	0.0251591	169.624				1601	0.0234785	151.174
1602	0.131249	861.121				1602	0.0239727	164.615				1602	0.0277831	165.355
1603	0.130446	802.509				1603	0.0223032	144.099				1603	0.0290942	189.94
1604	0.128705	836.006				1604	0.0291578	144.707				1604	0.0274058	188.412
1605	0.126459	824.279				1605	0.0323387	186.949				1605	0.025671	173.211
1606	0.129644	823.64				1606	0.0372873	194.198				1606	0.0315976	167.958
1607	0.130557	855.185				1607	0.0369639	219.085				1607	0.0343345	208.999
1608	0.127851	826.328				1608	0.0379716	214.895				1608	0.0384579	238.881
1609	0.126709	848.952				1609	0.0374876	233.153				1609	0.0460358	265.86
1610	0.123409	796.997				1610	0.0384392	262.183				1610	0.0510088	273.942
1611	0.118244	785.377				1611	0.0355726	204.686				1611	0.0466456	320.033
1612	0.115997	793.51				1612	0.0423558	224.355				1612	0.046299	306.839
1613	0.121855	734.267				1613	0.0398705	226.419				1613	0.0426745	287.415
1614	0.13035	812.743				1614	0.0455138	253.796				1614	0.0406353	255.469
1615	0.130552	833.07				1615	0.0442741	296.813				1615	0.0351906	233.894
1616	0.131137	888.08				1616	0.035237	252.327				1616	0.0377973	203.957
1617	0.127248	837.765				1617	0.0374346	231.564				1617	0.0366407	236.704
1618	0.123124	749.161				1618	0.0363698	218.527				1618	0.0422862	222.24
1619	0.130014	881.087				1619	0.0297878	198.177				1619	0.0425667	291.274
1620	0.128983	838.955				1620	0.0288069	177.227				1620	0.0512458	319.017
1621	0.131336	825.548				1621	0.0238123	153.046				1621	0.0392457	297.531
1622	0.131695	891.905				1622	0.0219445	131.519				1622	0.0372947	232.132
1623	0.131282	867.769				1623	0.0194937	128.299				1623	0.0311268	201.955
1624	0.131977	795.878				1624	0.018471	108.471				1624	0.0336871	201.85
1625	0.130437	824.686				1625	0.0157946	99.738				1625	0.0281007	167.577
1626	0.13232	826.206				1626	0.0164156	104.675				1626	0.0281466	157.91
1627	0.131545	854.249				1627	0.0164291	105.377				1627	0.0318274	158.602
1628	0.131621	902.384				1628	0.0180556	117.207				1628	0.0299984	189.973
1629	0.13136	870.575				1629	0.0231922	122.664				1629	0.0342928	225.901
1630	0.131768	808.808				1630	0.0240758	146.859				1630	0.0403525	237.496
1631	0.130047	845.569				1631	0.0277797	154.204				1631	0.0377048	220.663
1632	0.132457	833.167				1632	0.0261481	180.359				1632	0.0348275	215.827
1633	0.132274	837.49				1633	0.028881	158.175				1633	0.0325586	220.954
1634	0.13088	868.904				1634	0.0298936	185.374				1634	0.034351	189.279
1635	0.132162	861.988				1635	0.0323136	163.184				1635	0.031815	203.786
1636	0.131756	871.47				1636	0.0332327	196.756				1636	0.03244	187.682
1637	0.131229	855.173				1637	0.0373412	208.657				1637	0.0320622	185.36
1638	0.130992	858.562				1638	0.0338005	213.818				1638	0.0289381	185.56
1639	0.132228	800.563				1639	0.0298552	198.891				1639	0.0294026	174.113
1640	0.131559	841.006				1640	0.0259636	177.523				1640	0.0243063	150.083
1641	0.126446	838.048				1641	0.0249344	168.911				1641	0.0250401	149.263
1642	0.131831	793.691				1642	0.0255717	150.677				1642	0.031488	183.807
1643	0.131333	844.299				1643	0.0339418	165.531				1643	0.0284307	189.713
1644	0.132545	847.979				1644	0.0339092	195.83				1644	0.0283981	152.788
1645	0.132503	833.879				1645	0.0354826	206.523				1645	0.0292705	183.332
1646	0.133061	808.278				1646	0.0303617	200.273				1646	0.03205	186.831
1647	0.132476	866.159				1647	0.0280422	177.908				1647	0.0270024	189.676
1648	0.130062	837.498				1648	0.0293717	179.183				1648	0.0340134	178.901
1649	0.126561	765.814				1649	0.0277537	185.915				1649	0.0321099	209.674
1650	0.132696	876.745				1650	0.0288239	186.706				1650	0.0306953	184.812
1651	0.132534	858.041				1651	0.0300334	167.68				1651	0.0289146	169.975
1652	0.130187	808.764				1652	0.0390415	201.981				1652	0.0293307	161.246
1653	0.132058	815.773				1653	0.0384188	238.681				1653	0.0273534	179.614
1654	0.131823	876.784				1654	0.0369837	221.708				1654	0.0293987	185.151
1655	0.129288	838.685				1655	0.0412204	222.334				1655	0.0323255	161.835
1656	0.132705	827.908				1656	0.0465836	262.289				1656	0.0357754	213.721
1657	0.132205	873.51				1657	0.0517886	336.255				1657	0.0343907	214.038
1658	0.131394	827.949				1658	0.0434803	263.081				1658	0.037145	202.126
1659	0.131083	827.216				1659	0.0483062	229.164				1659	0.0369425	235.139
1660	0.125004	825.616				1660	0.0401269	273.927				1660	0.033696	209.707
1661	0.129514	823.841				1661	0.0399078	282.658				1661	0.0316988	195.332
1662	0.130878	827.957				1662	0.0367738	213.867				1662	0.0331102	197.152
1663	0.131785	806.525				1663	0.0313815	179.108				1663	0.0383136	209.557
1664	0.129747	900.526				1664	0.0355562	219.075				1664	0.042577	249.959
1665	0.132056	888.408				1665	0.030595	187.675				1665	0.0412658	242.088
1666	0.130916	913.942				1666	0.0403551	242.465				1666	0.040383	222.691
1667	0.131394	860.094				1667	0.0518558	294.513				1667	0.0340994	208.814
1668	0.131226	801.535				1668	0.0615423	293.303				1668	0.0294708	187.377
1669	0.13003	872.891				1669	0.05866	323.473				1669	0.0338946	196.212
1670	0.128265	831.879				1670	0.0533839	334.485				1670	0.0284068	186.386
1671	0.127082	815.299				1671	0.052061	309.69				1671	0.0246737	159.396
1672	0.125548	786.049				1672	0.0543325	316.901				1672	0.0211144	135.137
1673	0.123402	798.08				1673	0.0642675	417.28				1673	0.0217659	129.713
1674	0.127413	799.936				1674	0.0676145	452.75				1674	0.0192385	115.694
1675	0.127096	819.722				1675	0.0739782	429.046				1675	0.0239584	128.059
1676	0.131132	881.807				1676	0.0699506	391.135				1676	0.0259175	130.675
1677	0.131588	878.709				1677	0.0647125	386.719				1677	0.0363405	189.928
1678	0.131604	902.655				1678	0.0651419	413.693				1678	0.0413679	210.216
1679	0.131577	831.295				1679	0.0686783	371.269				1679	0.0411875	240.614
1680	0.132255	806.604				1680	0.0602332	362.241				1680	0.0470462	281.331
1681	0.132177	888.752				1681	0.0570489	342.153				1681	0.0440385	241.829
1682	0.131833	881.792				1682	0.0455221	312.054				1682	0.0400233	253.411
1683	0.13141	846.595				1683	0.0409266	256.478				1683	0.0410045	251.925
1684	0.132137	829.417				1684	0.0341456	218.064				1684	0.0441894	267.744
1685	0.132045	847.177				1685	0.0389253	233.356				1685	0.0395832	224.415
1686	0.131976	828.149				1686	0.0392058	235.989				1686	0.0436906	242.399
1687	0.132149	877.614				1687	0.0343606	202.186				1687	0.0476808	277.297
1688	0.130293	841.179				1688	0.0417654	216.642				1688	0.0402858	267.018
1689	0.128877	829.344				1689	0.0367504	222.943				1689	0.0379874	255.637
1690	0.129092	835.965				1690	0.0315528	184.782				1690	0.0339751	175.809
1691	0.133033	833.814				1691	0.0298988	184.493				1691	0.031994	213.068
1692	0.131583	841.755				1692	0.0289539	176.979				1692	0.0361853	181.89
1693	0.128672	781.494				1693	0.0293684	190.049				1693	0.0295137	211.986
1694	0.132293	867.356				1694	0.033078	187.865				1694	0.0276739	165.017
1695	0.131805	828.973				1695	0.0311312	186.446				1695	0.0284244	176.034
1696	0.130296	812.778				1696	0.0321135	192.656				1696	0.0318106	178.403
1697	0.123922	773.087				1697	0.0378477	173.325				1697	0.0277888	172.983
1698	0.129505	821.85				1698	0.032855	200.23				1698	0.0330154	178.37
1699	0.12926	814.051				1699	0.0360695	212.356				1699	0.0318302	204.346
1700	0.129986	817.373				1700	0.0322071	220.392				1700	0.0336675	186.982
1701	0.130688	853.751				1701	0.0375132	235.745				1701	0.0300698	186.666
1702	0.129675	825.514				1702	0.0419592	248.735				1702	0.0311333	172.646
1703	0.131789	819.638				1703	0.0396689	219.419				1703	0.029799	180.243
1704	0.128958	866.591				1704	0.0419752	257.503				1704	0.0289328	179.73
1705	0.132683	845.727				1705	0.0352367	213.222				1705	0.030214	169.69
1706	0.130593	825.319				1706	0.0353464	212.122				1706	0.0301594	188.102
1707	0.132297	799.996				1707	0.0336232	200.415				1707	0.025105	158.612
1708	0.130741	873.202				1708	0.0354484	180.554				1708	0.0248707	161.174
1709	0.132922	850.279				1709	0.0353656	231.018				1709	0.0307065	175.76
1710	0.132722	828.449				1710	0.0378525	212.717				1710	0.0432819	245.384
1711	0.132155	878.972				1711	0.0324279	203.819				1711	0.0523585	324.864
1712	0.132681	894.885				1712	0.0409733	234.535				1712	0.0569826	311.808
1713	0.132468	862.307				1713	0.0449017	289.38				1713	0.06417	376.129
1714	0.132776	923.467				1714	0.0364796	235.429				1714	0.0567678	376.825
1715	0.131107	881.028				1715	0.0349198	239.382				1715	0.0632948	384.502
1716	0.125774	796.8				1716	0.0356586	271.181				1716	0.0665075	364.67
1717	0.123837	823.213				1717	0.0363937	245.006				1717	0.0600452	414.313
1718	0.127652	796.723				1718	0.0372508	227.079				1718	0.049489	344.252
1719	0.124148	802.114				1719	0.0351575	215.357				1719	0.0495302	305.529
1720	0.128044	790.988				1720	0.0387487	230.186				1720	0.0398826	281.229
1721	0.124536	798.096				1721	0.0333973	227.065				1721	0.0420985	271.116
1722	0.132709	824.152				1722	0.0318028	182.936				1722	0.0405069	237.609
1723	0.130516	835.611				1723	0.0256895	168.613				1723	0.0400634	243.712
1724	0.129617	856.082				1724	0.0310904	182.37				1724	0.0415501	259.284
1725	0.132705	888.949				1725	0.0375901	195.395				1725	0.0473018	250.083
1726	0.132344	890.494				1726	0.0336009	205.923				1726	0.0457589	279.515
1727	0.131673	854.77				1727	0.0318897	173.189				1727	0.0441367	267.069
1728	0.128231	842.843				1728	0.0313431	189.727				1728	0.0415656	281.1
1729	0.130036	836.31				1729	0.0251836	171.202				1729	0.0393592	273.196
1730	0.127714	829.019				1730	0.0309965	184.64				1730	0.0416296	253.991
1731	0.127689	835.849				1731	0.0343451	183.318				1731	0.0336385	225.68
1732	0.132575	815.127				1732	0.0378177	237.725				1732	0.0397538	233.618
1733	0.131597	895.699				1733	0.040198	225.034				1733	0.0378685	226.083
1734	0.126936	830.528				1734	0.0372042	229.82				1734	0.0392936	262.582
1735	0.124196	795.34				1735	0.032229	205.71				1735	0.0335944	231.937
1736	0.129447	840.862				1736	0.0293509	193.499				1736	0.0344967	204.184
1737	0.13095	767.696				1737	0.0366924	177.215				1737	0.0372855	226.078
1738	0.128159	814.5				1738	0.0359332	199.855				1738	0.0332615	218.812
1739	0.132479	812.853				1739	0.0368605	209.009				1739	0.031315	192.632
1740	0.129555	869.372				1740	0.0380163	234.145				1740	0.0246421	168.392
1741	0.129302	850.508				1741	0.0394453	236.856				1741	0.026677	156.598
1742	0.129637	818.712				1742	0.0376461	265.043				1742	0.027899	162.932
1743	0.128483	882.004				1743	0.0382127	256.011				1743	0.0263401	166.956
1744	0.126461	839.883				1744	0.0399511	235.884				1744	0.0257846	128.929
1745	0.126551	791.442				1745	0.0443831	265.433				1745	0.031571	182.217
1746	0.129014	832.916				1746	0.046466	300.407				1746	0.0318301	192.938
1747	0.131977	845.452				1747	0.0459897	234.911				1747	0.0323601	182.326
1748	0.129534	866.94				1748	0.0394415	266.583				1748	0.0325767	180.342
1749	0.13165	829.515				1749	0.0454796	242.488				1749	0.0357089	214.557
1750	0.132733	848.953				1750	0.0401697	266.914				1750	0.0396635	240.353
1751	0.131916	825.518				1751	0.0458752	248.901				1751	0.0353852	202.002
1752	0.13012	810.675				1752	0.0470531	288.191				1752	0.0303272	199.446
1753	0.125244	809.018				1753	0.0385795	249.932				1753	0.0295351	179.007
1754	0.130363	848.547				1754	0.0346994	229.711				1754	0.0287014	161.102
1755	0.129743	857.93				1755	0.0289146	176.763				1755	0.0305803	201.71
1756	0.129701	841.923				1756	0.0268458	163.548				1756	0.031919	227.936
1757	0.12852	803.68				1757	0.0303205	165.2				1757	0.0376448	248.017
1758	0.128632	802.076				1758	0.0301591	158.899				1758	0.028376	194.669
1759	0.1296	861.545				1759	0.0288514	179.225				1759	0.0292607	181.957
1760	0.132525	890.637				1760	0.0285869	164.593				1760	0.0289734	181.363
1761	0.132501	824.411				1761	0.0280614	172.679				1761	0.0354989	186.204
1762	0.130857	900.531				1762	0.03209	194.807				1762	0.0328632	212.64
1763	0.12758	809.144				1763	0.0374279	240.606				1763	0.0307252	187.006
1764	0.12932	834.88				1764	0.0413349	227.816				1764	0.0308013	177.829
1765	0.131258	881.193				1765	0.0359476	215.963				1765	0.032404	173.485
1766	0.13284	899.043				1766	0.0320344	191.604				1766	0.0364202	199.871
1767	0.131926	860.268				1767	0.0353282	230.803				1767	0.0403294	265.881
1768	0.132632	886.701				1768	0.0321108	210.362				1768	0.0473732	262.626
1769	0.127957	860.273				1769	0.0335467	216.326				1769	0.0461046	311.962
1770	0.129754	814.167				1770	0.035343	220.927				1770	0.0496253	265.131
1771	0.131672	881.794				1771	0.0385945	211.418				1771	0.0538175	332.694
1772	0.130888	773.759				1772	0.0408291	231.028				1772	0.0537241	358.339
1773	0.126365	828.48				1773	0.037273	218.43				1773	0.0517413	296.63
1774	0.12892	850.241				1774	0.0302801	203.226				1774	0.0516096	333.127
1775	0.127828	803.085				1775	0.0292242	183.334				1775	0.0558731	311.707
1776	0.127332	793.454				1776	0.0308626	183.081				1776	0.0453548	287.092
1777	0.125349	799.151				1777	0.0282469	176.114				1777	0.0406594	263.169
1778	0.131999	917.83				1778	0.0314867	182.964				1778	0.0395105	238.216
1779	0.131296	848.562				1779	0.0297632	176.767				1779	0.0423676	227.579
1780	0.127931	865.982				1780	0.0310272	176.348				1780	0.0417939	259.877
1781	0.130052	849.22				1781	0.0287462	176.814				1781	0.048168	290.936
1782	0.131722	818.606				1782	0.0281374	183.418				1782	0.0430552	264.209
1783	0.132477	815.754				1783	0.03022	172.794				1783	0.0453338	251.16
1784	0.130022	868.214				1784	0.0311143	195.609				1784	0.0415228	284.75
1785	0.12811	841.6				1785	0.030445	184.548				1785	0.0477027	268.056
1786	0.128672	848.78				1786	0.0320836	198.419				1786	0.0450361	264.917
1787	0.130055	862.983				1787	0.0254468	182.588				1787	0.0366717	243.24
1788	0.132528	836.94				1788	0.0218198	156.687				1788	0.0389631	216.396
1789	0.129618	867.286				1789	0.0268578	171.834				1789	0.0358371	233.806
1790	0.129903	845.911				1790	0.0239398	150.822				1790	0.0397072	241.021
1791	0.132219	823.883				1791	0.0250793	147.837				1791	0.0413462	241.974
1792	0.132307	862.712				1792	0.0284247	168.994				1792	0.0386467	241.642
1793	0.132586	870.935				1793	0.0278906	176.757				1793	0.0369843	238.251
1794	0.131857	880.839				1794	0.0297815	178.086				1794	0.0404062	244.124
1795	0.131705	793.287				1795	0.0316866	175.342				1795	0.0432466	273.818
1796	0.132752	903.669				1796	0.0292097	180.129				1796	0.0332042	227.7
1797	0.129793	837.465				1797	0.0332375	200.386				1797	0.0301643	169.331
1798	0.127869	821.02				1798	0.0427394	191.405				1798	0.0293812	192.137
1799	0.132704	855.136				1799	0.0518182	272.687				1799	0.0266998	182.332
1800	0.132707	864.337				1800	0.0493092	316.954				1800	0.0245299	147.568
1801	0.132418	818.754				1801	0.0508693	318.357				1801	0.0278096	166.538
1802	0.132637	795.255				1802	0.045935	285.977				1802	0.0244284	173.028
1803	0.131061	887.368				1803	0.0425086	259.329				1803	0.0287625	142.616
1804	0.129925	844.832				1804	0.0460789	282.294				1804	0.0298526	176.775
1805	0.12952	824.047				1805	0.0329765	233.482				1805	0.0327791	193.462
1806	0.132452	866.929				1806	0.0288	180.184				1806	0.0367044	229.491
1807	0.131054	861.026				1807	0.0260068	175.955				1807	0.0325999	198.529
1808	0.12591	827.342				1808	0.0247259	164.512				1808	0.0384599	226.84
1809	0.128539	871.872				1809	0.0259517	143.76				1809	0.0457019	285.156
1810	0.130858	874.54				1810	0.0252713	145.731				1810	0.0385994	269.01
1811	0.132623	835.003				1811	0.0291367	207.541				1811	0.0346892	222.307
1812	0.131854	906.626				1812	0.0333697	213.98				1812	0.034761	202.066
1813	0.12884	836.379				1813	0.0354746	190.055				1813	0.0360134	227.416
1814	0.1243	835.553				1814	0.0327422	203.988				1814	0.0360605	198.368
1815	0.129065	883.706				1815	0.0322848	203.135				1815	0.0352963	206.581
1816	0.131632	852.063				1816	0.0370212	204.167				1816	0.0314189	210.947
1817	0.1288	868.285				1817	0.0431074	228.424				1817	0.0369785	218.704
1818	0.126295	777.36				1818	0.041649	301.71				1818	0.0424201	243.132
1819	0.129355	816.356				1819	0.0386999	237.37				1819	0.0412062	288.837
1820	0.127649	837.238				1820	0.044754	236.424				1820	0.0416499	226.407
1821	0.126832	774.97				1821	0.0442605	245.091				1821	0.0483941	307.617
1822	0.129831	837.278				1822	0.0462534	266				1822	0.0497032	288.965
1823	0.133347	832.374				1823	0.0453877	249.607				1823	0.045639	286.197
1824	0.13277	863.265				1824	0.0441436	296.29				1824	0.0396073	233.948
1825	0.129993	888.663				1825	0.0432758	275.119				1825	0.0380936	218.046
1826	0.130969	857.494				1826	0.0384031	261.102				1826	0.031487	199.029
1827	0.131686	878.974				1827	0.0380616	230.698				1827	0.0346259	206.141
1828	0.133307	845.27				1828	0.038143	209.446				1828	0.0339239	197.485
1829	0.133198	856.372				1829	0.0361858	216.604				1829	0.0354242	190.227
1830	0.132554	880.664				1830	0.0366672	223.401				1830	0.0343691	206.505
1831	0.13342	817.288				1831	0.0349059	203.965				1831	0.0322551	209.911
1832	0.132809	852.505				1832	0.038364	250.622				1832	0.034188	219.748
1833	0.133052	847.213				1833	0.0375825	228.958				1833	0.0368233	191.132
1834	0.13257	855.732				1834	0.0424206	243.053				1834	0.0375299	222.885
1835	0.130894	859.301				1835	0.039325	225.79				1835	0.0346559	209.119
1836	0.133226	874.797				1836	0.0386242	219.897				1836	0.0298329	185.926
1837	0.133252	853.932				1837	0.0340682	212.256				1837	0.0321953	197.617
1838	0.133062	841.464				1838	0.0354142	228.557				1838	0.0271902	170.04
1839	0.133461	894.133				1839	0.0343956	226.585				1839	0.0253031	173.316
1840	0.132915	823.03				1840	0.0374797	190.874				1840	0.0243954	145.577
1841	0.132701	806.548				1841	0.0373945	229.715				1841	0.0253685	152.555
1842	0.129738	874.198				1842	0.0402896	263.585				1842	0.0220866	145.266
1843	0.132186	822.612				1843	0.0345795	228.395				1843	0.0229521	134.72
1844	0.13297	840.412				1844	0.0389234	219.693				1844	0.0258125	144.434
1845	0.131578	807.909				1845	0.0374357	228.944				1845	0.0249838	150.36
1846	0.132727	888.544				1846	0.0404463	232.928				1846	0.0257925	143.039
1847	0.132811	862.694				1847	0.0325609	202.35				1847	0.0322914	176.606
1848	0.132474	844.722				1848	0.0384661	225.964				1848	0.0300524	186.194
1849	0.131703	866.435				1849	0.0426358	246.705				1849	0.0358328	211.95
1850	0.132228	838.099				1850	0.0479565	271.862				1850	0.0306567	233.848
1851	0.132828	800.339				1851	0.044054	270.34				1851	0.0336594	211.024
1852	0.132141	839.089				1852	0.0533773	285.404				1852	0.0354224	189.238
1853	0.128076	865.911				1853	0.0461171	264.829				1853	0.0359845	225.211
1854	0.129096	828.629				1854	0.041732	246.865				1854	0.0375157	198.182
1855	0.13085	789				1855	0.0386757	260.369				1855	0.0333951	212.038
1856	0.131436	873.309				1856	0.0339222	229.052				1856	0.0283258	191.689
1857	0.1317	822.23				1857	0.0349336	207.379				1857	0.0293816	179.11
1858	0.126871	834.288				1858	0.0379974	215.06				1858	0.0292936	176.539
1859	0.131614	867.288				1859	0.0381335	193.908				1859	0.0307884	189.65
1860	0.131679	873.592				1860	0.035144	213.194				1860	0.0396331	238.48
1861	0.126631	831.636				1861	0.0315918	215.047				1861	0.0408512	219.663
1862	0.129912	872.903				1862	0.0311427	196.625				1862	0.0414149	246.954
1863	0.131332	859.491				1863	0.0343017	176.101				1863	0.0437652	253.135
1864	0.128698	829.886				1864	0.0336373	198.9				1864	0.0463911	243.278
1865	0.132502	861.47				1865	0.030058	178.775				1865	0.0414227	249.592
1866	0.132449	837.614				1866	0.0274718	165.957				1866	0.045358	226.225
1867	0.13177	830.502				1867	0.0264019	169.645				1867	0.0432554	272.262
1868	0.131984	811.481				1868	0.0256112	149.594				1868	0.0441702	264.898
1869	0.132158	854.668				1869	0.0247552	152.966				1869	0.0436617	270.947
1870	0.128128	817.185				1870	0.0231005	145.084				1870	0.0462578	274.142
1871	0.131234	836.444				1871	0.0231564	133.224				1871	0.0483743	322.2
1872	0.132069	850.184				1872	0.0272526	119.041				1872	0.0457513	268.791
1873	0.131803	881.089				1873	0.0346455	187.348				1873	0.0402612	242.56
1874	0.132427	872.885				1874	0.0300861	199.202				1874	0.0447537	272.907
1875	0.131054	838.275				1875	0.0275486	188.511				1875	0.0387282	267.503
1876	0.132159	844.997				1876	0.025496	166.674				1876	0.0385191	234.687
1877	0.131845	808.093				1877	0.0277097	183.24				1877	0.0385591	226.52
1878	0.131517	866.681				1878	0.0371079	193.259				1878	0.0405724	273.903
1879	0.131704	899.86				1879	0.0336594	221.151				1879	0.0372792	231.156
1880	0.130847	819.929				1880	0.0303345	202.928				1880	0.0355043	220.604
1881	0.129356	806.327				1881	0.0295337	183.964				1881	0.0288948	182.386
1882	0.131618	845.974				1882	0.0323863	186.523				1882	0.0251548	159.943
1883	0.131143	835.812				1883	0.0316425	202.015				1883	0.0351177	198.523
1884	0.13266	881.886				1884	0.0500986	256.011				1884	0.0366778	233.621
1885	0.132488	919.683				1885	0.0576431	373.42				1885	0.0465452	253.054
1886	0.130308	873.436				1886	0.0515498	340.124				1886	0.04061	234.17
1887	0.129331	833.341				1887	0.0478876	280.679				1887	0.0299512	214.078
1888	0.133413	825.92				1888	0.0486251	290.119				1888	0.0377524	209.192
1889	0.132778	840.902				1889	0.0394846	232.848				1889	0.0400091	258.675
1890	0.132504	840.98				1890	0.0414926	228.065				1890	0.0462005	274.528
1891	0.133324	875.91				1891	0.0408206	266.249				1891	0.0404858	264.659
1892	0.132784	881.736				1892	0.0379006	230.726				1892	0.0415828	275.682
1893	0.13373	885.373				1893	0.0323343	207.552				1893	0.0439524	277.054
1894	0.133717	814.569				1894	0.035053	222.507				1894	0.0401513	238.421
1895	0.134055	908.859				1895	0.0281591	171.378				1895	0.043466	243.071
1896	0.133684	843.485				1896	0.0247953	158.886				1896	0.0409605	249.994
1897	0.132023	852.901				1897	0.0220378	150.365				1897	0.0372594	230.829
1898	0.125772	836.418				1898	0.021574	120.886				1898	0.0312317	203.35
1899	0.125049	834.658				1899	0.0234575	128.705				1899	0.0329659	198.4
1900	0.130696	797.398				1900	0.0248553	140.677				1900	0.0319881	188.925
1901	0.133973	847.707				1901	0.025261	135.888				1901	0.031113	192.588
1902	0.134337	912.377				1902	0.0248573	154.692				1902	0.0324658	205.252
1903	0.134428	888.164				1903	0.0312589	191.288				1903	0.0312203	197.861
1904	0.133368	893.314				1904	0.032387	164.934				1904	0.0386817	223.089
1905	0.134039	862.347				1905	0.034353	182.441				1905	0.0507363	282.977
1906	0.134016	840.381				1906	0.0354871	212.639				1906	0.0420173	288.641
1907	0.13274	942.868				1907	0.0310745	178.616				1907	0.0528124	289.664
1908	0.132705	885.162				1908	0.0284612	182.982				1908	0.0613874	327.14
1909	0.133834	818.891				1909	0.0270446	161.344				1909	0.0632588	359.365
1910	0.129877	901.682				1910	0.0285953	168.98				1910	0.0583553	367.012
1911	0.133852	848.091				1911	0.0297749	184.182				1911	0.0573181	406.092
1912	0.13281	838.781				1912	0.0288383	186.728				1912	0.0509066	335.331
1913	0.133291	901.911				1913	0.0369322	183.418				1913	0.0474468	278.036
1914	0.133503	840.695				1914	0.0424022	219.766				1914	0.0444003	262.322
1915	0.132605	840.39				1915	0.0394449	226.028				1915	0.0524876	274.904
1916	0.131395	860.335				1916	0.0391635	243.209				1916	0.0526094	345.467
1917	0.127113	815.139				1917	0.0380935	249.731				1917	0.0514673	309.883
1918	0.125061	761.486				1918	0.0351604	231.178				1918	0.0490468	273.928
1919	0.121457	790.23				1919	0.034862	203.533				1919	0.0431799	261.844
1920	0.126398	808.038				1920	0.0337866	211.794				1920	0.0405362	266.646
1921	0.132053	831.774				1921	0.0358472	203.888				1921	0.0485239	276.699
1922	0.129898	807.912				1922	0.0390642	223.744				1922	0.0454667	279.141
1923	0.13238	870.036				1923	0.0350322	210.209				1923	0.0387091	226.769
1924	0.130967	851.413				1924	0.0337129	211.482				1924	0.0397342	208.066
1925	0.123606	831.666				1925	0.0348815	200.637				1925	0.0389953	209.755
1926	0.119804	769.782				1926	0.0348304	219.437				1926	0.0458944	243.94
1927	0.120517	760.847				1927	0.0354635	208.206				1927	0.046192	262.963
1928	0.124677	803.736				1928	0.0349903	205.444				1928	0.0423677	259.135
1929	0.118826	783.427				1929	0.0336454	177.103				1929	0.0402739	229.385
1930	0.117084	768.882				1930	0.0366562	229.405				1930	0.0398659	244.666
1931	0.1228	746.759				1931	0.0465431	271.333				1931	0.0357551	212.649
1932	0.123149	760.049				1932	0.0473507	311.875				1932	0.033104	215.533
1933	0.12107	765.083				1933	0.0439021	270.895				1933	0.0360028	219.937
1934	0.128506	818.499				1934	0.040394	264.312				1934	0.0390915	246.498
1935	0.130578	780.943				1935	0.0460459	265.722				1935	0.0355379	239.025
1936	0.128502	808.923				1936	0.0434484	264.525				1936	0.0367163	225.065
1937	0.129466	836.749				1937	0.0398371	266.29				1937	0.04513	262.85
1938	0.128068	819.178				1938	0.0321828	208.378				1938	0.0472676	279.862
1939	0.134152	810.215				1939	0.028239	181.714				1939	0.0418935	259.705
1940	0.132826	836.074				1940	0.0261196	159.508				1940	0.0464899	229.62
1941	0.13189	857.548				1941	0.0249155	141.427				1941	0.047991	268.668
1942	0.134307	846.685				1942	0.0224224	142.189				1942	0.0413598	282.704
1943	0.134455	854.558				1943	0.0291485	153.696				1943	0.0414004	227.208
1944	0.133602	898.379				1944	0.030719	191.089				1944	0.0438446	281.628
1945	0.1345	846.488				1945	0.0359333	196.916				1945	0.0447615	273.418
1946	0.133413	837.904				1946	0.0368819	214.044				1946	0.0498138	319.767
1947	0.131006	829.43				1947	0.0360043	179.762				1947	0.0433352	255.76
1948	0.134686	865.845				1948	0.0371566	235.497				1948	0.0317897	238.742
1949	0.132959	883.837				1949	0.0336923	203.663				1949	0.0288285	182.872
1950	0.135247	888.786				1950	0.0283116	180.291				1950	0.031303	186.945
1951	0.134786	916.744				1951	0.0349676	179.19				1951	0.0339797	201.047
1952	0.132076	911.749				1952	0.030367	200.215				1952	0.0329338	200.166
1953	0.13201	883.087				1953	0.0262147	172.717				1953	0.0337774	190.684
1954	0.135566	828.638				1954	0.0264219	171.084				1954	0.0325974	187.253
1955	0.134396	901.011				1955	0.0219456	142.362				1955	0.0351902	191.297
1956	0.132634	891.685				1956	0.0226442	149.719				1956	0.0361235	217.199
1957	0.134712	874.259				1957	0.0257648	149.697				1957	0.0354443	243.757
1958	0.134885	850.394				1958	0.0285742	181.814				1958	0.035572	238.029
1959	0.134748	828.607				1959	0.0285997	171.072				1959	0.0350291	210.574
1960	0.126502	863.454				1960	0.0311912	167.829				1960	0.0351774	230.483
1961	0.12346	778.803				1961	0.0287957	171.406				1961	0.0368126	230.691
1962	0.129239	781.548				1962	0.0264228	162.466				1962	0.0329886	206.317
1963	0.135771	840.098				1963	0.0266282	175.582				1963	0.0331531	196.846
1964	0.133414	873.054				1964	0.0273044	162.638				1964	0.0318634	201.679
1965	0.129525	808.005				1965	0.0344487	207.544				1965	0.0294806	186.268
1966	0.134524	872.868				1966	0.0352548	203.82				1966	0.0313565	160.548
1967	0.131968	888.569				1967	0.0370128	228.774				1967	0.0294706	194.071
1968	0.135098	855.074				1968	0.0365177	208.707				1968	0.0282423	175.836
1969	0.131072	817.101				1969	0.0375627	242.626				1969	0.0235472	156.758
1970	0.134254	874.755				1970	0.0302709	203.709				1970	0.0260689	162.649
1971	0.13521	866.19				1971	0.0317617	204.441				1971	0.0266715	170.521
1972	0.135063	891.926				1972	0.03445	186.104				1972	0.0288136	175.04
1973	0.135373	830.329				1973	0.0399033	243.937				1973	0.0270473	175.857
1974	0.135658	861.554				1974	0.0399533	253.667				1974	0.0269443	169.926
1975	0.135186	842.904				1975	0.0390414	242.489				1975	0.0268137	170.256
1976	0.133913	847.606				1976	0.0389945	202.24				1976	0.0303864	175.249
1977	0.135499	875.891				1977	0.0364702	248.162				1977	0.0272324	165.593
1978	0.135428	850.663				1978	0.0413052	264.314				1978	0.026501	162.572
1979	0.133128	882.812				1979	0.035633	247.789				1979	0.029218	164.733
1980	0.136015	840.284				1980	0.0330462	187.348				1980	0.0273217	196.949
1981	0.135134	927.022				1981	0.0300658	186.599				1981	0.0280961	156.141
1982	0.135792	848.968				1982	0.0311466	181.04				1982	0.0339271	186.016
1983	0.135606	894.298				1983	0.0340981	197.639				1983	0.035856	196.628
1984	0.135796	849.844				1984	0.0324019	201.484				1984	0.0416213	241.334
1985	0.135424	846.069				1985	0.0424952	223.61				1985	0.0380741	242.631
1986	0.133197	832.252				1986	0.038702	261.538				1986	0.0405636	271.214
1987	0.136183	877.821				1987	0.0355345	200.674				1987	0.0364845	233.287
1988	0.134213	885.995				1988	0.0334652	207.228				1988	0.0363307	227.523
1989	0.131437	870.179				1989	0.0292206	186.413				1989	0.039546	217.498
1990	0.130729	855.589				1990	0.0248839	161.772				1990	0.0353983	217.421
1991	0.135699	860.961				1991	0.0250175	156.959				1991	0.0352181	215.868
1992	0.135876	835.98				1992	0.0277008	155.622				1992	0.0423897	267.125
1993	0.133931	837.634				1993	0.0264557	160.339				1993	0.0439848	257.924
1994	0.135234	883.616				1994	0.0305706	210.646				1994	0.042354	270.274
1995	0.134866	870.145				1995	0.0231966	166.783				1995	0.0427708	244.556
1996	0.133467	814.062				1996	0.0272449	163.466				1996	0.0406574	254.221
1997	0.135974	890.766				1997	0.0295747	150.825				1997	0.0424158	246.138
1998	0.135898	899.283				1998	0.0258077	150.788				1998	0.0414455	256.1
[truncated: 2 more rows]

## Sheet: top-dog cell-sorting
black						cyan						gray
cycle #	average selected fp	average selected P(T)				cycle #	average selected fp	average selected P(T)				cycle #	average selected fp	average selected P(T)
1	0.129579	811.162				1	0.129718	810.924				1	0.129515	809.369
2	0.129649	610.688				2	0.12968	611.337				2	0.129564	610.801
3	0.129522	611.149				3	0.129932	611.711				3	0.129607	611.297
4	0.129431	633.991				4	0.129694	610.201				4	0.129676	636.037
5	0.12969	626.949				5	0.129764	634.044				5	0.129836	626.32
6	0.129762	618.276				6	0.130089	624.306				6	0.130093	621.012
7	0.129595	632.541				7	0.129703	636.671				7	0.130372	637.047
8	0.129643	618.882				8	0.130062	623.116				8	0.130762	625.245
9	0.129855	628.563				9	0.130407	633.171				9	0.131346	634.347
10	0.129837	632.771				10	0.130749	637.517				10	0.13189	642.642
11	0.130373	634.647				11	0.131381	641.993				11	0.132973	646.03
12	0.13051	633.534				12	0.131821	641.698				12	0.13471	653.298
13	0.13056	630.141				13	0.132991	641.581				13	0.135732	655.274
14	0.130879	626.659				14	0.133759	640.37				14	0.13683	654.277
15	0.131001	623.427				15	0.134413	639.293				15	0.138096	657.724
16	0.131637	644.374				16	0.135003	662.601				16	0.13877	681.793
17	0.131983	633.916				17	0.135811	651.865				17	0.139733	671.475
18	0.13217	647.377				18	0.136438	665.373				18	0.140214	686.15
19	0.132627	633.415				19	0.136751	654.4				19	0.140776	695.196
20	0.132905	642.177				20	0.137278	665.236				20	0.141117	677.015
21	0.133224	628.618				21	0.137339	648.568				21	0.140811	661.623
22	0.133267	633.405				22	0.137387	654.032				22	0.141061	667.593
23	0.133296	635.424				23	0.137901	655.759				23	0.141234	669.511
24	0.133907	636.618				24	0.138168	657.22				24	0.141275	670.704
25	0.133944	634.445				25	0.13922	658.172				25	0.141674	698.522
26	0.13438	659.384				26	0.139935	686.453				26	0.142261	691.425
27	0.134508	649.123				27	0.140942	681.529				27	0.142706	683.281
28	0.134548	640.207				28	0.142039	700.22				28	0.143209	696.282
29	0.134873	654.044				29	0.143766	688.63				29	0.143577	686.071
30	0.134953	661.464				30	0.14542	706.719				30	0.144197	699.665
31	0.135468	664.153				31	0.147045	720.84				31	0.144122	702.832
32	0.135724	664.002				32	0.149422	730.821				32	0.144548	705.041
33	0.135968	663.67				33	0.150325	733.582				33	0.1444	702.331
34	0.136771	664.156				34	0.15088	730.555				34	0.144753	698.382
35	0.137146	661.035				35	0.151833	730.311				35	0.144916	695.969
36	0.137427	656.27				36	0.152158	755.103				36	0.144813	688.868
37	0.138795	679.736				37	0.152705	743.045				37	0.144816	709.953
38	0.139602	670.013				38	0.152696	756.581				38	0.144555	697.035
39	0.140102	686.535				39	0.153019	740.199				39	0.144935	709.868
40	0.140839	672.968				40	0.152574	746.356				40	0.144769	714.358
41	0.141982	687.537				41	0.152886	750.369				41	0.144851	716.702
42	0.142271	673.132				42	0.152765	747.888				42	0.145079	714.706
43	0.143542	683.333				43	0.152644	745.724				43	0.145167	710.455
44	0.143723	685.879				44	0.152925	740.53				44	0.145204	705.279
45	0.143944	685.51				45	0.152643	735.27				45	0.144839	699.002
46	0.143916	711.774				46	0.152621	757.607				46	0.145395	693.769
47	0.144033	701.89				47	0.152624	742.812				47	0.145594	717.461
48	0.143898	689.849				48	0.152703	755.866				48	0.146431	706.308
49	0.143746	703.185				49	0.15269	738.402				49	0.146657	719.771
50	0.143987	709.843				50	0.152559	745.728				50	0.14708	726.621
51	0.144104	694.463				51	0.152554	748.428				51	0.146627	724.225
52	0.143954	698.351				52	0.152764	748.228				52	0.147469	727.914
53	0.14399	698.697				53	0.152704	745.844				53	0.147928	725.458
54	0.144127	697.817				54	0.152626	739.941				54	0.148408	721.262
55	0.144056	694.684				55	0.152714	734.991				55	0.148184	715.631
56	0.143825	688.377				56	0.152717	757.89				56	0.149054	711.272
57	0.144456	684.383				57	0.152568	742.931				57	0.149176	734.234
58	0.144645	707.134				58	0.152738	755.578				58	0.149172	720.573
59	0.144616	695.782				59	0.152887	738.189				59	0.149389	733.654
60	0.144793	707.403				60	0.152837	747.524				60	0.149764	738.08
61	0.144769	714.116				61	0.152578	749.055				61	0.150414	744.565
62	0.145187	716.87				62	0.152973	749.008				62	0.150665	744.388
63	0.145671	714.934				63	0.152999	745.81				63	0.150712	738.481
64	0.145662	714.611				64	0.152613	740.155				64	0.150902	734.12
65	0.145608	708.459				65	0.152917	735.245				65	0.150723	728.149
66	0.14615	704.153				66	0.152777	758.554				66	0.151065	721.338
67	0.146723	700.992				67	0.153105	745.655				67	0.151227	745.867
68	0.147507	724.505				68	0.153209	758.705				68	0.151552	732.336
69	0.148397	714.608				69	0.152863	740.603				69	0.15196	746.174
70	0.1486	729.226				70	0.153231	748.927				70	0.152263	751.856
71	0.148771	735.664				71	0.153282	751.167				71	0.152227	752.866
72	0.149031	735.936				72	0.153039	748.748				72	0.152253	751.646
73	0.149112	735.856				73	0.153206	748.176				73	0.152355	746.761
74	0.149526	733.397				74	0.153012	742.358				74	0.152609	742.142
75	0.149697	728.56				75	0.153486	738.37				75	0.152864	736.625
76	0.150176	725.192				76	0.153466	760.489				76	0.152658	758.751
77	0.149914	717.852				77	0.153354	746.854				77	0.153353	746.219
78	0.150792	742.188				78	0.153124	759.899				78	0.153195	760.431
79	0.151028	728.71				79	0.153467	742.001				79	0.152911	741.019
80	0.150814	738.847				80	0.153414	750.233				80	0.153069	748.292
81	0.151725	748.691				81	0.153679	753.308				81	0.15322	749.613
82	0.151894	751.063				82	0.15395	753.082				82	0.153132	751.777
83	0.152898	750.978				83	0.153892	751.031				83	0.153144	747.252
84	0.15325	753.087				84	0.154919	751.184				84	0.153159	744.539
85	0.153928	750.765				85	0.155957	747.46				85	0.153235	736.994
86	0.155117	747.001				86	0.156912	779.497				86	0.153059	761.123
87	0.15527	743.703				87	0.158363	770.966				87	0.153674	747.512
88	0.155542	768.726				88	0.15944	790.374				88	0.153503	761.381
89	0.156415	756.033				89	0.160434	776.68				89	0.154488	747.442
90	0.156867	770.629				90	0.160438	785.761				90	0.156111	761.519
91	0.157557	778.383				91	0.16178	793.244				91	0.158288	775.587
92	0.157458	780.29				92	0.162855	799.082				92	0.15926	779.979
93	0.158356	780.506				93	0.162715	795.467				93	0.160294	780.483
94	0.158404	777.42				94	0.163366	791.963				94	0.161522	784.319
95	0.158467	770.544				95	0.163533	786.68				95	0.162771	781.35
96	0.158407	763.961				96	0.163679	813.003				96	0.163816	815.41
97	0.158629	789.648				97	0.163761	797.692				97	0.165057	804.105
98	0.158304	772.272				98	0.164256	813.536				98	0.165573	820.623
99	0.158252	787.008				99	0.164575	821.08				99	0.165898	827.735
100	0.158443	791.715				100	0.164627	822.279				100	0.166297	830.615
101	0.158587	769.408				101	0.164611	798.709				101	0.166261	806.042
102	0.158678	774.397				102	0.164753	800.967				102	0.166548	809.453
103	0.158381	773.807				103	0.165511	799.944				103	0.166735	807.629
104	0.15858	771.512				104	0.165609	799.004				104	0.16704	804.184
105	0.158552	766.92				105	0.165988	830.253				105	0.16742	835.096
106	0.158651	760.935				106	0.166643	816.804				106	0.167213	819.922
107	0.158393	785.265				107	0.167475	836.421				107	0.167948	835.942
108	0.158291	769.902				108	0.167279	815.448				108	0.167763	818.252
109	0.158118	783.891				109	0.168168	829.408				109	0.167823	828.652
110	0.158363	790.747				110	0.16866	832.419				110	0.168308	833
111	0.158411	792.133				111	0.168856	814.075				111	0.168354	810.268
112	0.158418	767.898				112	0.169814	819.415				112	0.168573	813.7
113	0.158717	770.227				113	0.169978	819.859				113	0.168954	814.817
114	0.158561	768.1				114	0.169977	854.156				114	0.168977	847.592
115	0.158035	762.273				115	0.170476	839.326				115	0.169125	832.725
116	0.158158	789.282				116	0.171185	830.276				116	0.169555	822.58
117	0.158474	776.026				117	0.172083	851.099				117	0.169477	842.241
118	0.158503	762.489				118	0.172392	866.556				118	0.169858	850.747
119	0.158376	778.564				119	0.173356	872.904				119	0.169515	851.991
120	0.15875	787.974				120	0.173772	870.579				120	0.169811	851.222
121	0.158709	789.409				121	0.174257	867.906				121	0.169365	844.91
122	0.158259	763.812				122	0.174761	863.789				122	0.170194	840.397
123	0.158548	766.442				123	0.174555	854.936				123	0.170164	832.497
124	0.158742	767.074				124	0.174624	847.631				124	0.170759	828.256
125	0.158714	763.691				125	0.17482	870.409				125	0.17099	853.815
126	0.15888	790.936				126	0.174686	854.945				126	0.171002	836.581
127	0.158748	777.359				127	0.175106	870.894				127	0.17119	852.37
128	0.158744	791.835				128	0.175306	878.709				128	0.171363	857.53
129	0.158621	774.608				129	0.175981	881.267				129	0.171503	858.523
130	0.158959	783.922				130	0.176829	857.775				130	0.171462	832.852
131	0.159216	787.533				131	0.178048	865.974				131	0.171689	834.753
132	0.159567	766.369				132	0.178997	870.823				132	0.171992	834.715
133	0.16029	773.922				133	0.179479	907.021				133	0.171645	828.916
134	0.160979	773.586				134	0.180469	895.998				134	0.171411	858.83
135	0.16139	775.103				135	0.182193	920.089				135	0.171737	842.301
136	0.161082	802.997				136	0.18426	905.064				136	0.171861	859.51
137	0.161455	790.085				137	0.185401	924.419				137	0.171803	865.404
138	0.162952	812.148				138	0.188022	934.46				138	0.172073	842.822
139	0.162931	795.634				139	0.189894	950.533				139	0.172168	847.255
140	0.164162	809.149				140	0.191153	949.374				140	0.17228	824.602
141	0.164547	814.75				141	0.191037	945.621				141	0.172389	827.703
142	0.165053	793.464				142	0.191415	939.206				142	0.172149	828.02
143	0.165933	799.064				143	0.192035	968.124				143	0.172476	863.321
144	0.166334	802.702				144	0.192144	950.689				144	0.172304	848.581
145	0.166843	838.512				145	0.191387	966.424				145	0.172402	865.516
146	0.168566	830.764				146	0.192195	976.281				146	0.172594	848.101
147	0.170538	826.849				147	0.192391	975.522				147	0.172348	858.065
148	0.171382	850.219				148	0.19313	970.399				148	0.172156	860.226
149	0.173346	869.46				149	0.193051	968.247				149	0.172113	858.147
150	0.174957	878.22				150	0.193364	962.794				150	0.172254	854.835
151	0.175741	882.106				151	0.193262	949.686				151	0.172077	848.665
152	0.17749	883.858				152	0.194353	984.467				152	0.171933	840.828
153	0.177844	881.843				153	0.194771	966.756				153	0.172234	834.248
154	0.178988	876.891				154	0.195219	984.606				154	0.172271	859.064
155	0.180216	869.93				155	0.19499	991.944				155	0.172565	842.166
156	0.180801	905.608				156	0.195028	990.155				156	0.172637	857.436
157	0.181455	889.563				157	0.195155	985.157				157	0.172557	863.974
158	0.182973	908.854				158	0.195431	977.746				158	0.172576	864.925
159	0.183347	919.08				159	0.195419	970.714				159	0.172714	836.703
160	0.183681	921.011				160	0.195577	960.859				160	0.172095	837.624
161	0.184446	897.823				161	0.195655	991.54				161	0.172393	835.268
162	0.185685	902.498				162	0.195789	971.131				162	0.172809	833.66
163	0.186251	945.367				163	0.195892	987.656				163	0.173268	867.618
164	0.187476	936.41				164	0.196296	993.659				164	0.173591	851.244
165	0.18772	919.509				165	0.196038	995.084				165	0.173633	865.689
166	0.188504	948.51				166	0.196783	995.145				166	0.174056	849.911
167	0.189016	961.603				167	0.197667	989.63				167	0.17448	860.612
168	0.190767	966.197				168	0.197389	981.511				168	0.174521	864.555
169	0.192351	976.375				169	0.197424	971.335				169	0.175251	841.958
170	0.193975	976.245				170	0.199029	1007.79				170	0.17571	847.654
171	0.19583	957.154				171	0.19887	987.079				171	0.175916	887.274
172	0.197381	1001.44				172	0.19987	1008.96				172	0.176024	874.174
173	0.19754	987.46				173	0.200993	1018.91				173	0.17622	860.656
174	0.197912	1011.11				174	0.201331	1020.4				174	0.176245	883.983
175	0.197903	988.359				175	0.201781	1018.96				175	0.177347	868.529
176	0.198978	1005.13				176	0.20206	1011.95				176	0.178494	883.658
177	0.199275	1010.04				177	0.202493	1006.68				177	0.178929	891.429
178	0.20007	1009.96				178	0.202413	1040.52				178	0.179148	895.784
179	0.200286	1006.41				179	0.202917	1017.53				179	0.180034	892.725
180	0.199981	1021.99				180	0.20264	1036.67				180	0.181003	891.491
181	0.200608	1006.55				181	0.203101	1044.07				181	0.181855	888.109
182	0.200936	992.992				182	0.203184	1012.13				182	0.182726	920.47
183	0.20093	1019.38				183	0.203305	1018				183	0.183071	903.564
184	0.201406	1031.85				184	0.203874	1045.91				184	0.183492	923.816
185	0.201526	1002.63				185	0.20424	1007.06				185	0.184565	934.852
186	0.201904	1011.4				186	0.204276	1004.18				186	0.184768	936.243
187	0.202525	1016.01				187	0.204824	1043.01				187	0.185398	933.966
188	0.203659	1041.76				188	0.205494	1025.76				188	0.185104	927.1
189	0.205157	1036.54				189	0.20554	1046.2				189	0.185755	919.557
190	0.205991	1025.66				190	0.205719	1053.43				190	0.186463	914.878
191	0.206683	1058.96				191	0.206215	1056.11				191	0.187353	949.799
192	0.208405	1042.82				192	0.206179	1052.11				192	0.187611	929.922
193	0.211002	1071.58				193	0.207329	1049.04				193	0.188565	948.384
194	0.212977	1085.95				194	0.207948	1065.38				194	0.190006	961.994
195	0.21442	1093.43				195	0.20771	1048.42				195	0.189991	965.096
196	0.214729	1087.87				196	0.208584	1034.03				196	0.190357	960.652
197	0.215533	1082.13				197	0.208202	1061.69				197	0.190552	952.541
198	0.215384	1071.06				198	0.208949	1074.63				198	0.191237	949.961
199	0.215332	1108.01				199	0.209088	1075.84				199	0.191344	940.1
200	0.215814	1084.46				200	0.209127	1073.17				200	0.192253	974.586
201	0.215706	1103.23				201	0.210021	1065.65				201	0.191819	953.411
202	0.216031	1111.39				202	0.210224	1060.49				202	0.192627	970.943
203	0.216744	1111.97				203	0.211359	1054.93				203	0.192932	979.618
204	0.21707	1108.19				204	0.211952	1091.03				204	0.193119	980.331
205	0.218209	1104.22				205	0.213237	1073.46				205	0.19507	984.036
206	0.218378	1120.16				206	0.213703	1090.84				206	0.195485	978.955
207	0.219409	1107.99				207	0.215569	1114.52				207	0.195623	973.925
208	0.219648	1139.46				208	0.216596	1114.93				208	0.196776	967.316
209	0.220297	1112.11				209	0.217712	1112.52				209	0.197802	1000.7
210	0.221189	1127.95				210	0.219208	1114.39				210	0.198916	985.698
211	0.220834	1133.88				211	0.221922	1139.39				211	0.19896	1006.33
212	0.221769	1132.34				212	0.222501	1123.95				212	0.200747	1015.2
213	0.221774	1127.74				213	0.222496	1154.63				213	0.20213	1027.25
214	0.222266	1117.49				214	0.22323	1126.48				214	0.20174	1022.62
215	0.223141	1109.06				215	0.224594	1143.96				215	0.202156	1014.3
216	0.223383	1151.1				216	0.224965	1155.11				216	0.203074	1007
217	0.223513	1125.1				217	0.226374	1157.25				217	0.203953	1047.49
218	0.224311	1146.61				218	0.227413	1155.97				218	0.203797	1024.35
219	0.225859	1162.42				219	0.228626	1151.88				219	0.204271	1043.6
220	0.226588	1162.74				220	0.229865	1195.29				220	0.204414	1049.28
221	0.228289	1161.21				221	0.23135	1177.23				221	0.204106	1046.73
222	0.229459	1192.27				222	0.233444	1211.93				222	0.204135	1041.61
223	0.229972	1177.1				223	0.234499	1225.22				223	0.204076	1034.54
224	0.23075	1161.56				224	0.23475	1224.82				224	0.204139	1049.37
225	0.230185	1192.43				225	0.236496	1225.26				225	0.20412	1029.6
226	0.232007	1207.7				226	0.23762	1219.77				226	0.204535	1013.88
227	0.232431	1215.4				227	0.239338	1214.51				227	0.204496	1041.24
228	0.233056	1214.5				228	0.239509	1256.81				228	0.20478	1050.94
229	0.233915	1207.05				229	0.239616	1226.34				229	0.20485	1021.89
230	0.234327	1197.04				230	0.240083	1249.37				230	0.205493	1029.26
231	0.234387	1212.03				231	0.239729	1253.94				231	0.206049	1034.22
232	0.236337	1197.89				232	0.240245	1253.97				232	0.206058	1057.15
233	0.237674	1233.98				233	0.240364	1248.04				233	0.206693	1043.07
234	0.237737	1250.89				234	0.239323	1263.98				234	0.206544	1030.59
235	0.23887	1250.99				235	0.240261	1211.14				235	0.207531	1059.56
236	0.238749	1246.11				236	0.240266	1253.7				236	0.207427	1038.7
237	0.240723	1244.67				237	0.240355	1225.79				237	0.207912	1056.1
238	0.240242	1260.24				238	0.240924	1247.6				238	0.208235	1062.52
239	0.240982	1238.87				239	0.24044	1255.3				239	0.208121	1060.71
240	0.240656	1218.4				240	0.240713	1254.86				240	0.208085	1056.32
241	0.241611	1251.9				241	0.240304	1244.63				241	0.208101	1047.71
242	0.242291	1264.16				242	0.240656	1264.67				242	0.208349	1036.8
243	0.242293	1269.73				243	0.240828	1212.37				243	0.209099	1074.29
244	0.242838	1265.71				244	0.240772	1258.46				244	0.209873	1052.13
245	0.243276	1254.72				245	0.241554	1230.24				245	0.210195	1076.79
246	0.243467	1276.19				246	0.241208	1254.34				246	0.211618	1088.61
247	0.24349	1250.52				247	0.24126	1259.04				247	0.212139	1091.01
248	0.242934	1281.9				248	0.242177	1264.4				248	0.214571	1095.05
249	0.243396	1244.95				249	0.242278	1254.21				249	0.215492	1095.86
250	0.244136	1264.1				250	0.241435	1270.15				250	0.216215	1110.67
251	0.243546	1268.07				251	0.242307	1217.86				251	0.216978	1094.05
252	0.243685	1262.95				252	0.242474	1266.78				252	0.216724	1118.65
253	0.243905	1257.82				253	0.243039	1238.75				253	0.216894	1094.31
254	0.244631	1278.72				254	0.243266	1263.38				254	0.217089	1109.07
255	0.244155	1252.71				255	0.243679	1272.45				255	0.217392	1115.55
256	0.244825	1290.43				256	0.243959	1271.42				256	0.217754	1113.03
257	0.244844	1253.49				257	0.245721	1269.24				257	0.218014	1107.22
258	0.246236	1275.26				258	0.245279	1296.29				258	0.218494	1098.05
259	0.248071	1288.77				259	0.247489	1248.05				259	0.218073	1088.29
260	0.249016	1288.35				260	0.247768	1296.46				260	0.219024	1127.56
261	0.248112	1305.41				261	0.249116	1270.02				261	0.219356	1103.8
262	0.250522	1296.04				262	0.249866	1297.42				262	0.219856	1124.37
263	0.251261	1281.54				263	0.252008	1313.36				263	0.219956	1132.66
264	0.251374	1316.9				264	0.252669	1316.33				264	0.220281	1131.68
265	0.251855	1332.54				265	0.254575	1314.96				265	0.220424	1126.58
266	0.25307	1340.63				266	0.25603	1348.94				266	0.22041	1117.86
267	0.25409	1339.4				267	0.257468	1360.27				267	0.22097	1136.19
268	0.25426	1324.87				268	0.258026	1332.79				268	0.221608	1119.32
269	0.253629	1345.29				269	0.258041	1360.48				269	0.221593	1147.2
270	0.25425	1346.83				270	0.259397	1372.03				270	0.221616	1118.35
271	0.254304	1319.27				271	0.260753	1375.01				271	0.222703	1134.51
272	0.254292	1342.53				272	0.260391	1365.89				272	0.223317	1146.99
273	0.254907	1352.27				273	0.261878	1396.42				273	0.22462	1145.53
274	0.255211	1347.35				274	0.262434	1372.79				274	0.224625	1171.44
275	0.255224	1340.02				275	0.262018	1343.75				275	0.225736	1129.07
276	0.255192	1359.22				276	0.263853	1388.34				276	0.22652	1177.62
277	0.254805	1331.71				277	0.26476	1406.56				277	0.22709	1152.86
278	0.256193	1314.33				278	0.264962	1407.69				278	0.228074	1176.99
279	0.256382	1349.13				279	0.265505	1403.53				279	0.228386	1190.14
280	0.256195	1361.91				280	0.265384	1387.14				280	0.229203	1192.6
281	0.25659	1362.61				281	0.266815	1413.29				281	0.230098	1191.03
282	0.25672	1354.04				282	0.266882	1422.45				282	0.230762	1182.1
283	0.256642	1344.35				283	0.26774	1386.41				283	0.230828	1170.6
284	0.257766	1366.34				284	0.269368	1422.41				284	0.231441	1159.32
285	0.25719	1366.29				285	0.270296	1438.14				285	0.232014	1198.28
286	0.258217	1338.2				286	0.271411	1436.8				286	0.232143	1173.6
287	0.260603	1375.76				287	0.272233	1429.03				287	0.233601	1196.79
288	0.262235	1387.57				288	0.272342	1457.13				288	0.233528	1204.69
289	0.264098	1390.81				289	0.273496	1464.61				289	0.234785	1211.62
290	0.264276	1391.12				290	0.274778	1462.4				290	0.23719	1209.33
291	0.266369	1422.43				291	0.27401	1471.47				291	0.237802	1238.82
292	0.268492	1431.82				292	0.273509	1472.11				292	0.238213	1219.53
293	0.268947	1436.41				293	0.274042	1465.75				293	0.238358	1247.89
294	0.270115	1401.46				294	0.273297	1447.86				294	0.239313	1222.1
295	0.270223	1418.95				295	0.274426	1473.88				295	0.239542	1243.73
296	0.270507	1427.88				296	0.277982	1488.33				296	0.24177	1256.76
297	0.270918	1421.43				297	0.280004	1496.97				297	0.241881	1253.43
298	0.271417	1453.5				298	0.280464	1517.54				298	0.242985	1247.47
299	0.271167	1426.69				299	0.279664	1461.69				299	0.242583	1268.77
300	0.271592	1435.76				300	0.280871	1471.48				300	0.243025	1246.04
301	0.27192	1463.15				301	0.281693	1516.56				301	0.243428	1284.68
302	0.271164	1465.14				302	0.281364	1494.21				302	0.244534	1246.47
303	0.271671	1460.94				303	0.281558	1501.6				303	0.245453	1272.5
304	0.272103	1448.7				304	0.281471	1467.11				304	0.245439	1278.23
305	0.272017	1428.92				305	0.281181	1499.6				305	0.246816	1276.78
306	0.271903	1450.5				306	0.280593	1507.97				306	0.246439	1302.19
307	0.272535	1452.75				307	0.281402	1507.56				307	0.246353	1276.13
308	0.272662	1415.63				308	0.281811	1495.32				308	0.246245	1257.58
309	0.272906	1443.05				309	0.281882	1517.59				309	0.247844	1296.38
310	0.273028	1452.08				310	0.281979	1484.97				310	0.247876	1263.47
311	0.272794	1447.75				311	0.280669	1491.89				311	0.248666	1284.8
312	0.272733	1433.47				312	0.282012	1518.96				312	0.248524	1292.28
313	0.273006	1459.41				313	0.281888	1524.16				313	0.24914	1289.64
314	0.272696	1461.24				314	0.281732	1520.8				314	0.249524	1319.21
315	0.2728	1455.21				315	0.28182	1502.03				315	0.249383	1295.18
316	0.273372	1416.92				316	0.282359	1529.82				316	0.249931	1272.93
317	0.272921	1437.06				317	0.282747	1495.78				317	0.249907	1311.7
318	0.272994	1439.15				318	0.282081	1500.71				318	0.249846	1322.72
319	0.27303	1432.85				319	0.282804	1522.99				319	0.249478	1325.27
320	0.272711	1461.37				320	0.282875	1481				320	0.249595	1319.2
321	0.273109	1469.06				321	0.282753	1486.95				321	0.250922	1309.54
322	0.273244	1432.99				322	0.28375	1493.13				322	0.251156	1332.6
323	0.273636	1461.31				323	0.284984	1536.77				323	0.251798	1275.85
324	0.272947	1469.37				324	0.285568	1551.1				324	0.25187	1322.94
325	0.272977	1462.59				325	0.289648	1565.1				325	0.253414	1347.68
326	0.273076	1451.21				326	0.290511	1524.39				326	0.25524	1310.02
327	0.272827	1434.66				327	0.291255	1556.19				327	0.25827	1341
328	0.273575	1452.22				328	0.294257	1571.84				328	0.260726	1351.68
329	0.273612	1459				329	0.294387	1569.73				329	0.26381	1400.45
330	0.27339	1419.68				330	0.296422	1609.55				330	0.26496	1384.9
331	0.272731	1442.37				331	0.297821	1626.92				331	0.268283	1402.91
332	0.273316	1453.02				332	0.299581	1625.06				332	0.269761	1443.19
333	0.27402	1451.73				333	0.301394	1580.38				333	0.271599	1406
334	0.274154	1441.41				334	0.301233	1614.94				334	0.272039	1432.01
335	0.273638	1462.35				335	0.301873	1617.3				335	0.273435	1435.52
336	0.274284	1470.36				336	0.303952	1673.46				336	0.274929	1475.2
337	0.276189	1472.05				337	0.303951	1634.7				337	0.275367	1454.13
338	0.275525	1487.2				338	0.30419	1651.24				338	0.276013	1465.54
339	0.276204	1486.79				339	0.303777	1641.88				339	0.278546	1473.85
340	0.276479	1483.42				340	0.304334	1666.44				340	0.280836	1511.16
341	0.27811	1471.68				341	0.306157	1676.1				341	0.283979	1521.43
342	0.278208	1496.84				342	0.307868	1673.41				342	0.285434	1529.9
343	0.279141	1500.08				343	0.309067	1662.01				343	0.285679	1557.74
344	0.278743	1493.67				344	0.309969	1692.93				344	0.289087	1535.15
345	0.279554	1511.53				345	0.310975	1699.48				345	0.29006	1550.03
346	0.280277	1511.38				346	0.312364	1724.83				346	0.290468	1547.64
347	0.279462	1500.43				347	0.313392	1664.63				347	0.292902	1580.26
348	0.279749	1482.07				348	0.312779	1681.61				348	0.293576	1579.65
349	0.279927	1503.33				349	0.313475	1736.3				349	0.293231	1570.21
350	0.279777	1506.16				350	0.31474	1706.12				350	0.294127	1604.49
351	0.279813	1499.68				351	0.31507	1721.72				351	0.29387	1606.89
352	0.280067	1514.21				352	0.315588	1717.24				352	0.294256	1599.97
353	0.279837	1513.28				353	0.314675	1704.68				353	0.294123	1548.08
354	0.279834	1498.78				354	0.315416	1721.95				354	0.294156	1572.47
355	0.280111	1487.79				355	0.315946	1715.04				355	0.29456	1573.8
356	0.28085	1506.37				356	0.316135	1703.27				356	0.294452	1570.28
357	0.28131	1515.64				357	0.315479	1728.28				357	0.294602	1599.72
358	0.281963	1510.13				358	0.314969	1731.64				358	0.295176	1608.92
359	0.281679	1525.48				359	0.315202	1722.98				359	0.294928	1597.57
360	0.28282	1524.28				360	0.316685	1744.2				360	0.29535	1555.71
361	0.284094	1520.43				361	0.316355	1736.04				361	0.295516	1576.61
362	0.286382	1520.39				362	0.31602	1722.51				362	0.295749	1583.1
363	0.290942	1562.9				363	0.316619	1752.11				363	0.295338	1575.64
364	0.293716	1578.83				364	0.316589	1754.35				364	0.295778	1607.19
365	0.295366	1582.08				365	0.316951	1741.15				365	0.296527	1618.29
366	0.297679	1614.27				366	0.317151	1729.87				366	0.29698	1611.13
367	0.298351	1611.6				367	0.317942	1739.37				367	0.297052	1564.24
368	0.298509	1599.7				368	0.318838	1736.93				368	0.297464	1588.9
369	0.299671	1636.7				369	0.318343	1722.38				369	0.297785	1595.23
370	0.299607	1641.47				370	0.318145	1748.66				370	0.297832	1587.78
371	0.299093	1630.41				371	0.318471	1750.6				371	0.297347	1617.02
372	0.298878	1577.54				372	0.320157	1744.52				372	0.298388	1626.07
373	0.298896	1597.78				373	0.320856	1770.18				373	0.297717	1616.21
374	0.299368	1601.69				374	0.323044	1774.76				374	0.298752	1572.78
375	0.299879	1601.4				375	0.323581	1763.85				375	0.298951	1594.5
376	0.299995	1626.72				376	0.324175	1795				376	0.29843	1599.09
377	0.299988	1634.48				377	0.324826	1809.01				377	0.298575	1589.68
378	0.300168	1629.95				378	0.326572	1797.64				378	0.298347	1622.7
379	0.29982	1578.1				379	0.328868	1797.15				379	0.298867	1625.19
380	0.299098	1599.48				380	0.330543	1814.04				380	0.299008	1624.16
381	0.29871	1601.89				381	0.333211	1817.88				381	0.299182	1634.71
382	0.299462	1593.92				382	0.333615	1865.73				382	0.301218	1652.07
383	0.299535	1629.4				383	0.334479	1877.22				383	0.302737	1650.77
384	0.299385	1635.21				384	0.341432	1889.61				384	0.303969	1634.27
385	0.299419	1628.61				385	0.34245	1924.18				385	0.308156	1675.69
386	0.299635	1644.8				386	0.342304	1914.67				386	0.310256	1690.42
387	0.299936	1640.34				387	0.345947	1919.33				387	0.314041	1671.16
388	0.299287	1627.8				388	0.34617	1954.12				388	0.316153	1712.31
389	0.298905	1608.44				389	0.348361	1966.52				389	0.31943	1727.11
390	0.300275	1632.49				390	0.349081	1953.08				390	0.318962	1726.79
391	0.299655	1634.57				391	0.349062	1970.86				391	0.321639	1765.72
392	0.29982	1587.76				392	0.349117	1957.47				392	0.320621	1778.03
393	0.299779	1613.99				393	0.349206	1937.11				393	0.321816	1769.05
394	0.299645	1621.89				394	0.349779	1971.53				394	0.321221	1749.26
395	0.301397	1619.07				395	0.34918	1969.7				395	0.322038	1762.4
396	0.302215	1610.17				396	0.347938	1948.39				396	0.322363	1753.21
397	0.302639	1641.21				397	0.348809	1968.21				397	0.322841	1797.29
398	0.304216	1651.95				398	0.348926	1960.36				398	0.322259	1753.72
399	0.305354	1616.02				399	0.34926	1939				399	0.32435	1774.01
400	0.306261	1650.97				400	0.348842	1969.79				400	0.325041	1805.22
401	0.307989	1665.72				401	0.349434	1972.36				401	0.324859	1775.54
402	0.310405	1675.34				402	0.348274	1951.27				402	0.326159	1777.75
403	0.310129	1712.82				403	0.348782	1967.24				403	0.327298	1776.16
404	0.31252	1721.17				404	0.349234	1958.09				404	0.328346	1813.02
405	0.314148	1725.39				405	0.349697	1939.31				405	0.329732	1827.11
406	0.314747	1713.91				406	0.349139	1970.93				406	0.330365	1818.77
407	0.31561	1727.64				407	0.348414	1969.11				407	0.331488	1805.16
408	0.317371	1726.2				408	0.349213	1951.19				408	0.331771	1823.39
409	0.317753	1715.72				409	0.349484	1969.86				409	0.333202	1813.35
410	0.319066	1751.56				410	0.34963	1961.09				410	0.333557	1860.77
411	0.318539	1754.19				411	0.34944	1938.97				411	0.333459	1868.84
412	0.318816	1740.68				412	0.349087	1967.16				412	0.333657	1851.27
413	0.318517	1755.97				413	0.349982	1973.82				413	0.335902	1801.53
414	0.31842	1752.52				414	0.349492	1957.49				414	0.338026	1842.18
415	0.320047	1741.36				415	0.34944	1967.13				415	0.340075	1856.38
416	0.320154	1774.17				416	0.349715	1965.37				416	0.34292	1921.46
417	0.320164	1780.69				417	0.349501	1941.74				417	0.347912	1959.81
418	0.321911	1772.06				418	0.350523	1976.8				418	0.351084	1968.83
419	0.322136	1752.91				419	0.350623	1973.76				419	0.35451	2002.53
420	0.323692	1768.05				420	0.350023	1960.95				420	0.354927	1969.17
421	0.325157	1776.54				421	0.349922	1975.27				421	0.359442	1990.78
422	0.325761	1818.34				422	0.350349	1966.65				422	0.361089	2036.76
423	0.326485	1779.98				423	0.350696	1951.78				423	0.361074	2052.87
424	0.326128	1788.43				424	0.352789	1993.18				424	0.361917	2038.29
425	0.32852	1829.51				425	0.353165	1995.68				425	0.360501	2050.89
426	0.329044	1802.35				426	0.355745	1985.8				426	0.362	2016.33
427	0.331713	1815.49				427	0.35893	2015.6				427	0.36108	2069.42
428	0.332431	1863.01				428	0.361243	2032.66				428	0.362835	2022.57
429	0.334637	1830.32				429	0.363275	2026.81				429	0.362049	2045.49
430	0.335907	1844.04				430	0.366052	2067.3				430	0.362317	2029.16
431	0.336371	1892.41				431	0.36909	2094.58				431	0.363162	2055.12
432	0.338135	1823.22				432	0.37087	2128.16				432	0.363469	2011.13
433	0.337825	1845.44				433	0.372173	2096.79				433	0.362766	2076.01
434	0.337988	1903.47				434	0.373731	2090.16				434	0.36362	2031.89
435	0.33882	1864.14				435	0.37517	2145.47				435	0.363791	2042.62
436	0.338934	1881.22				436	0.375267	2160.47				436	0.363454	2085
437	0.339802	1871.76				437	0.376281	2142.13				437	0.363809	2085.18
438	0.339813	1900.63				438	0.376609	2172.57				438	0.364166	2066.05
439	0.341409	1901.19				439	0.376787	2157.02				439	0.36426	2037.37
440	0.342559	1890.32				440	0.377689	2137.89				440	0.364719	2069.27
441	0.345212	1933.25				441	0.376993	2165.89				441	0.364843	2070.98
442	0.345505	1955.01				442	0.378402	2173.77				442	0.364762	2094.54
443	0.349278	1947.2				443	0.379539	2157.11				443	0.366139	2055.32
444	0.350236	1977.92				444	0.379071	2170.88				444	0.366593	2051.08
445	0.352695	1979.18				445	0.379974	2122.48				445	0.367544	2107.5
446	0.353288	1963.04				446	0.380663	2184.53				446	0.368067	2110.44
447	0.354408	2004.6				447	0.381948	2213.11				447	0.367418	2092.72
448	0.356547	2014.6				448	0.383376	2204.41				448	0.368454	2116.64
449	0.359038	2010.13				449	0.383504	2229.67				449	0.368769	2109.85
450	0.361112	2038.37				450	0.384783	2219.37				450	0.368678	2082.7
451	0.363943	2043.81				451	0.385415	2236.12				451	0.369836	2117.64
452	0.365136	2030.26				452	0.384958	2186.34				452	0.370596	2125.83
453	0.368499	2079.26				453	0.38577	2203.24				453	0.370408	2105.4
454	0.371078	2095.83				454	0.386121	2245.41				454	0.372107	2122.7
455	0.371376	2132.32				455	0.386217	2246.87				455	0.371497	2075.26
456	0.374627	2093.59				456	0.386838	2179.5				456	0.372714	2139.82
457	0.373756	2109.23				457	0.384819	2234.64				457	0.372167	2086.65
458	0.378557	2170.69				458	0.385118	2242.71				458	0.370912	2096.83
459	0.380358	2187.34				459	0.3857	2227.77				459	0.372466	2139.76
460	0.379052	2172.74				460	0.386553	2244.69				460	0.370995	2140.27
461	0.380253	2192.95				461	0.386395	2238.2				461	0.372956	2124.49
462	0.381285	2185.11				462	0.388599	2251.09				462	0.374101	2095.38
463	0.38226	2164.76				463	0.388682	2202.01				463	0.375087	2132.18
464	0.383398	2203.26				464	0.388617	2230.51				464	0.375686	2131.42
465	0.384541	2207.65				465	0.389882	2271.66				465	0.377733	2174.71
466	0.382348	2227.79				466	0.390163	2268.78				466	0.378836	2128.07
467	0.38429	2220.66				467	0.390755	2208.67				467	0.380095	2130.33
468	0.385436	2206.82				468	0.392077	2276.17				468	0.38152	2192.2
469	0.385804	2240.61				469	0.391887	2280.74				469	0.383178	2209.66
470	0.385995	2245.59				470	0.392304	2268.93				470	0.385354	2199
471	0.387133	2227.08				471	0.392314	2284.66				471	0.38818	2236.31
472	0.388025	2244.78				472	0.393391	2272.09				472	0.389194	2227.91
473	0.388209	2232.95				473	0.393564	2287.71				473	0.391104	2216.08
474	0.387506	2198.81				474	0.39292	2299.95				474	0.390102	2246.35
475	0.387975	2233.94				475	0.394223	2293.6				475	0.390629	2244.17
476	0.389128	2237.8				476	0.392537	2306.6				476	0.390523	2277.82
477	0.389166	2263.41				477	0.395676	2308.83				477	0.391017	2267.88
478	0.389485	2253.96				478	0.393857	2273.35				478	0.390758	2240.33
479	0.387549	2230.37				479	0.395222	2309.94				479	0.390366	2277.79
480	0.388949	2267.49				480	0.395915	2314.68				480	0.391454	2273.48
481	0.389837	2267.12				481	0.396215	2289.46				481	0.39098	2249.53
482	0.389023	2238.42				482	0.399149	2321.32				482	0.391228	2261
483	0.390153	2255.69				483	0.400531	2308.7				483	0.391573	2252.49
484	0.389323	2240.91				484	0.401041	2359.78				484	0.391155	2220.82
485	0.389211	2208.21				485	0.402692	2367.74				485	0.391714	2256.69
486	0.390929	2254.23				486	0.404696	2359.58				486	0.39165	2256.76
487	0.391252	2247.25				487	0.404433	2381.42				487	0.391752	2282.46
488	0.3895	2274.3				488	0.407894	2417.51				488	0.392216	2275.37
489	0.390638	2276.24				489	0.411239	2387.99				489	0.39284	2255.63
490	0.392077	2249.6				490	0.410836	2412.7				490	0.394315	2300.44
491	0.392611	2285.59				491	0.413693	2416.42				491	0.396352	2304.81
492	0.392532	2289.85				492	0.414286	2445.01				492	0.396511	2283.78
493	0.392562	2259.67				493	0.414743	2435.3				493	0.395681	2299.07
494	0.395337	2288.32				494	0.41586	2407.62				494	0.400279	2313.04
495	0.397685	2288.97				495	0.414654	2437.96				495	0.404225	2378.24
496	0.399063	2348.94				496	0.416416	2446.17				496	0.403575	2383.51
497	0.399259	2351.65				497	0.416086	2472.8				497	0.407187	2369.29
498	0.398391	2320.36				498	0.41684	2462.91				498	0.408535	2392.27
499	0.400998	2345.88				499	0.416443	2472.68				499	0.410753	2428.8
500	0.403932	2348.43				500	0.415159	2481.41				500	0.413921	2409.32
501	0.40589	2371.29				501	0.416601	2470.44				501	0.415882	2440.13
502	0.407957	2398.68				502	0.416428	2437.01				502	0.417951	2453.2
503	0.409785	2401.42				503	0.415736	2481.7				503	0.418629	2482.91
504	0.412408	2432.12				504	0.416753	2403.05				504	0.42059	2474.63
505	0.414246	2433.09				505	0.416387	2451.79				505	0.420753	2443.75
506	0.418623	2421.31				506	0.415502	2453.59				506	0.420329	2482.68
507	0.420901	2475.91				507	0.416367	2424.38				507	0.421606	2479.18
508	0.424879	2499.47				508	0.416659	2451.26				508	0.420234	2508.53
509	0.42948	2559.94				509	0.415472	2475.42				509	0.4217	2495.75
510	0.430472	2564.27				510	0.415701	2426.43				510	0.420992	2509.74
511	0.431636	2594.68				511	0.415654	2448.53				511	0.421477	2517.99
512	0.432667	2613.54				512	0.416622	2429.4				512	0.420751	2503.44
513	0.433102	2598.22				513	0.416676	2461.24				513	0.421894	2523.05
514	0.432728	2614.64				514	0.417059	2454.13				514	0.421837	2502.71
515	0.434987	2595.37				515	0.417223	2414.72				515	0.421703	2518.06
516	0.435143	2623.45				516	0.415345	2453.28				516	0.418228	2445.01
517	0.435945	2634.73				517	0.415554	2443.07				517	0.421486	2473.17
518	0.437188	2623.02				518	0.416504	2475.94				518	0.421995	2525.35
519	0.436274	2643.48				519	0.416538	2465.61				519	0.420468	2509.82
520	0.436483	2620.32				520	0.414842	2474.06				520	0.422191	2480.16
521	0.438429	2640.12				521	0.416862	2414.72				521	0.420586	2519.64
522	0.437595	2655.28				522	0.416738	2434.88				522	0.421296	2511.92
523	0.435478	2629.03				523	0.416248	2474.66				523	0.422342	2486.35
524	0.439098	2640.75				524	0.416171	2475				524	0.422311	2501.17
525	0.438171	2640.64				525	0.416824	2447.52				525	0.421823	2523.45
526	0.437324	2646.11				526	0.420007	2512.68				526	0.422243	2471.67
527	0.437204	2646.37				527	0.424596	2526.53				527	0.421595	2488.48
528	0.4377	2636.41				528	0.422935	2502.36				528	0.422866	2477.53
529	0.43873	2653.75				529	0.427461	2533.61				529	0.422096	2507.13
530	0.439257	2644.58				530	0.427796	2574.75				530	0.424209	2537.76
531	0.440797	2652.5				531	0.428895	2521.93				531	0.424717	2538.91
532	0.442481	2602.59				532	0.431853	2568.05				532	0.427088	2563.8
533	0.440007	2672.05				533	0.430792	2614.91				533	0.428985	2540.71
534	0.439849	2624.36				534	0.434081	2616.33				534	0.430736	2569.83
535	0.439214	2634.27				535	0.435253	2603.02				535	0.433006	2582.3
536	0.438261	2652.49				536	0.434721	2607.09				536	0.432163	2641.83
537	0.438711	2630.24				537	0.435509	2611.87				537	0.43543	2563.25
538	0.439329	2630.74				538	0.435944	2595.14				538	0.439336	2657.17
539	0.437112	2658.41				539	0.43548	2609.63				539	0.440954	2660.63
540	0.438348	2642.63				540	0.43497	2601.68				540	0.440168	2637.5
541	0.43764	2652.74				541	0.435284	2560.18				541	0.438488	2608.96
542	0.438606	2636.68				542	0.436707	2598.94				542	0.439786	2633.12
543	0.438242	2631.68				543	0.436153	2596.68				543	0.438083	2618.18
544	0.440481	2609.2				544	0.435643	2622.85				544	0.439	2642.86
545	0.438221	2627				545	0.434958	2608.68				545	0.439482	2641.49
546	0.438134	2642.52				546	0.435349	2618.23				546	0.435201	2644.64
547	0.438039	2601.61				547	0.43559	2632.98				547	0.441017	2597.8
548	0.439611	2614.21				548	0.436056	2614.93				548	0.438953	2608.65
549	0.440546	2607.63				549	0.436701	2635.48				549	0.437222	2634.29
550	0.43977	2629.68				550	0.434853	2618.36				550	0.437347	2635.94
551	0.435213	2653.33				551	0.434658	2634.52				551	0.435264	2652.07
552	0.440208	2649.21				552	0.436327	2568.27				552	0.435027	2628.19
553	0.439949	2649.87				553	0.43554	2587.36				553	0.436233	2619.65
554	0.440397	2627.57				554	0.436594	2633.63				554	0.436289	2597.5
555	0.442085	2645.82				555	0.435601	2617.48				555	0.439174	2617.16
556	0.439541	2631.79				556	0.436808	2641.83				556	0.434404	2628.69
557	0.438614	2605.1				557	0.434423	2610.98				557	0.437017	2596.03
558	0.439106	2633.66				558	0.435842	2612.64				558	0.43686	2609.37
559	0.438141	2627.16				559	0.436119	2587.57				559	0.438322	2606.43
560	0.43954	2648.29				560	0.436682	2601.97				560	0.439086	2624.3
561	0.440145	2642.43				561	0.435837	2625.59				561	0.43273	2642.13
562	0.43733	2646.88				562	0.434982	2573.54				562	0.432769	2618.44
563	0.438293	2657.79				563	0.436697	2594.13				563	0.435687	2631.11
564	0.438153	2641.26				564	0.435967	2583.72				564	0.437396	2631.06
565	0.439336	2610.72				565	0.4368	2614.86				565	0.437722	2637.38
566	0.43475	2661.98				566	0.435757	2641.76				566	0.438039	2631.09
567	0.438284	2568.23				567	0.434658	2627.29				567	0.437922	2580.9
568	0.441112	2632.47				568	0.436637	2628.58				568	0.439613	2630.63
569	0.440827	2631.42				569	0.436525	2606.32				569	0.435621	2606.98
570	0.44033	2656				570	0.43581	2616.75				570	0.435321	2640.15
571	0.439495	2656.04				571	0.436702	2600.23				571	0.437199	2625.86
572	0.443395	2627.27				572	0.43534	2564.62				572	0.435554	2634.12
573	0.438223	2652.42				573	0.436612	2607.23				573	0.438019	2656.57
574	0.439165	2655.6				574	0.436227	2607.64				574	0.437791	2632.3
575	0.438208	2621.28				575	0.436075	2624.38				575	0.437495	2662.13
576	0.441443	2638.48				576	0.434959	2611.98				576	0.436913	2643.8
577	0.439011	2649.74				577	0.436916	2627.17				577	0.438315	2648.08
578	0.439147	2609.43				578	0.435938	2644.73				578	0.437937	2658.61
579	0.439039	2629.85				579	0.436411	2622.04				579	0.43768	2640.29
580	0.441128	2604.63				580	0.436566	2642.11				580	0.436905	2650.52
581	0.441282	2642.5				581	0.435462	2619.66				581	0.437467	2637.33
582	0.43792	2660.1				582	0.436872	2629.14				582	0.437441	2637.25
583	0.435786	2630.76				583	0.437347	2644.03				583	0.436305	2646.88
584	0.434332	2651.91				584	0.437109	2628				584	0.437617	2622.53
585	0.437857	2628.24				585	0.436449	2647.09				585	0.439897	2664.5
586	0.438061	2633.88				586	0.436889	2631.44				586	0.441654	2647.43
587	0.433774	2652.49				587	0.437029	2640.17				587	0.442531	2661.75
588	0.438066	2557.13				588	0.438579	2572.11				588	0.438874	2664.44
589	0.440028	2618.94				589	0.436447	2644.31				589	0.438057	2644.3
590	0.436494	2609.03				590	0.438241	2611.82				590	0.444546	2610.44
591	0.439356	2643.42				591	0.4373	2621.2				591	0.441996	2641.92
592	0.439378	2634.7				592	0.437663	2635.27				592	0.441011	2645.56
593	0.436097	2634.89				593	0.436228	2618.89				593	0.442749	2636.56
594	0.435383	2645.09				594	0.435941	2611.87				594	0.443912	2630.02
595	0.43744	2635.08				595	0.438783	2654.25				595	0.436985	2664.59
596	0.43627	2652.74				596	0.438361	2643.84				596	0.436749	2654.47
597	0.439452	2639.7				597	0.437735	2656.43				597	0.439342	2623.94
598	0.439282	2653.3				598	0.436603	2624.86				598	0.434823	2654.52
599	0.435806	2668.05				599	0.4374	2623.04				599	0.436976	2644.14
600	0.437953	2628.22				600	0.436805	2642.46				600	0.437447	2605.11
601	0.437114	2657.01				601	0.435029	2641.12				601	0.437256	2626.9
602	0.438239	2634.64				602	0.43445	2607.58				602	0.435556	2638.25
603	0.440915	2667.4				603	0.436173	2642.56				603	0.438614	2600.44
604	0.440302	2663.13				604	0.438362	2632.83				604	0.43856	2615.06
605	0.439634	2657.68				605	0.43736	2603.83				605	0.438428	2647.05
606	0.437788	2656.74				606	0.437327	2620.59				606	0.440923	2611.51
607	0.436861	2636.3				607	0.439558	2649.03				607	0.43948	2645.02
608	0.439025	2661.53				608	0.437674	2595.76				608	0.437023	2653.92
609	0.438012	2596.72				609	0.438678	2625.91				609	0.439119	2657.04
610	0.437983	2608.57				610	0.439741	2652.45				610	0.438433	2632.09
611	0.436047	2637.05				611	0.438053	2652.51				611	0.436565	2638.58
612	0.438001	2642.22				612	0.437889	2635.23				612	0.437047	2620.85
613	0.440171	2650.31				613	0.439163	2622.6				613	0.4388	2593.33
614	0.442162	2639.93				614	0.438973	2637.98				614	0.440625	2621.05
615	0.441252	2635.46				615	0.438695	2622.35				615	0.440929	2625.83
616	0.441899	2656.78				616	0.43906	2634.02				616	0.439596	2645.86
617	0.442051	2658.02				617	0.436693	2616.4				617	0.439836	2638.95
618	0.441348	2661.66				618	0.439478	2590.54				618	0.438243	2637.68
619	0.442573	2657.54				619	0.440125	2623.33				619	0.441124	2603.39
620	0.443829	2651.42				620	0.439409	2604.73				620	0.441191	2611.36
621	0.441426	2627.63				621	0.437697	2637.72				621	0.440776	2649.65
622	0.440869	2646.59				622	0.438812	2643.27				622	0.43659	2646.46
623	0.442901	2658.53				623	0.437571	2636.46				623	0.441333	2655.74
624	0.442912	2624				624	0.436735	2579.73				624	0.440547	2641.41
625	0.442141	2649.41				625	0.436519	2590.59				625	0.440727	2646.81
626	0.43955	2666.44				626	0.438849	2640.86				626	0.441447	2621.44
627	0.43861	2658.4				627	0.437021	2632.88				627	0.435091	2620.51
628	0.439731	2638				628	0.439506	2652.63				628	0.438536	2632.26
629	0.440725	2651.18				629	0.43821	2627.82				629	0.441175	2608.18
630	0.442714	2663.01				630	0.43966	2630.55				630	0.441881	2631.66
631	0.43998	2633.52				631	0.437537	2645.27				631	0.440827	2620.63
632	0.438164	2641.31				632	0.436064	2641.29				632	0.43935	2639.5
633	0.440622	2626.22				633	0.436287	2651.64				633	0.441751	2664.44
634	0.441136	2602.29				634	0.437123	2630.66				634	0.440565	2653.15
635	0.441155	2630.27				635	0.436165	2618.57				635	0.440649	2661.22
636	0.440909	2618				636	0.436895	2592.68				636	0.439279	2629.98
637	0.43968	2656.02				637	0.435915	2606.79				637	0.440685	2657.96
638	0.440153	2641.67				638	0.437479	2649.97				638	0.440442	2631.59
639	0.439133	2641.74				639	0.438481	2590.1				639	0.438778	2598.37
640	0.438949	2660.74				640	0.439299	2614.16				640	0.440685	2627.87
641	0.439735	2632.54				641	0.438165	2649.66				641	0.439586	2622.35
642	0.442798	2662.6				642	0.440341	2661.74				642	0.440354	2650.82
643	0.440981	2647.72				643	0.435605	2631.9				643	0.44121	2631.83
644	0.441442	2655.2				644	0.437195	2624.48				644	0.436748	2649.91
645	0.440361	2606.31				645	0.438599	2629.44				645	0.438211	2585.43
646	0.438828	2620.54				646	0.43968	2621.76				646	0.438942	2607.15
647	0.44113	2653.45				647	0.438919	2637.07				647	0.441171	2652.9
648	0.442298	2654.19				648	0.438772	2665.72				648	0.440929	2645.71
649	0.443957	2664.4				649	0.437565	2650.29				649	0.442013	2654.74
650	0.440821	2650.72				650	0.437653	2644.48				650	0.442045	2645.19
651	0.44157	2652.5				651	0.437846	2628.41				651	0.441219	2650.3
652	0.441623	2675.32				652	0.440604	2652.81				652	0.442469	2669.89
653	0.440568	2664.03				653	0.438644	2630.73				653	0.440039	2665.6
654	0.441908	2634.81				654	0.440513	2599.01				654	0.441391	2620.65
655	0.441026	2643.8				655	0.440828	2625.85				655	0.440819	2646.52
656	0.442064	2650.04				656	0.441932	2620.26				656	0.442073	2659.58
657	0.442955	2679.21				657	0.442839	2650.94				657	0.442457	2637.96
658	0.44143	2680.94				658	0.438666	2635.46				658	0.442022	2640.17
659	0.441966	2640.17				659	0.441142	2658.16				659	0.439342	2655.15
660	0.442305	2600.25				660	0.437331	2653.58				660	0.442106	2622.73
661	0.439135	2624.32				661	0.437317	2635.65				661	0.44162	2631.99
662	0.439072	2657.73				662	0.439505	2663.15				662	0.440794	2669.74
663	0.435987	2646.26				663	0.437621	2644.28				663	0.439841	2660.34
664	0.436756	2627.55				664	0.439447	2644.41				664	0.441366	2652.19
665	0.439161	2631.74				665	0.440325	2597.11				665	0.442277	2635.01
666	0.438428	2641.53				666	0.437979	2609.47				666	0.442041	2646.93
667	0.439634	2613.65				667	0.437955	2640.78				667	0.441299	2638.95
668	0.441226	2630.71				668	0.439655	2637.87				668	0.441529	2646.06
669	0.441317	2628.28				669	0.438742	2656.37				669	0.43649	2667.59
670	0.44273	2683.77				670	0.440513	2631.5				670	0.440768	2656.87
671	0.441339	2610.59				671	0.441698	2647.72				671	0.440954	2667.7
672	0.433359	2658.26				672	0.441303	2668.32				672	0.441584	2636.47
673	0.440831	2612.3				673	0.440208	2657.53				673	0.441005	2649.21
674	0.442158	2662.61				674	0.439476	2626.12				674	0.440075	2631.45
675	0.443788	2618.42				675	0.439078	2653.33				675	0.439723	2605.71
676	0.440163	2653.39				676	0.437625	2641.77				676	0.441584	2631.06
677	0.441219	2636.33				677	0.440327	2619.64				677	0.440153	2624.71
678	0.441829	2659.57				678	0.438359	2632.61				678	0.44254	2654.58
679	0.440471	2648.11				679	0.439908	2650.53				679	0.442233	2652.76
680	0.440769	2656.11				680	0.438971	2612.18				680	0.441417	2661.58
681	0.438427	2662.21				681	0.43943	2622.96				681	0.440433	2669.71
682	0.439937	2632.36				682	0.437713	2608.39				682	0.442201	2644.87
683	0.44007	2664.87				683	0.439013	2628.85				683	0.441202	2664.39
684	0.44167	2644.86				684	0.439679	2652.91				684	0.441172	2642.64
685	0.441704	2662.01				685	0.440266	2652.09				685	0.43982	2659.78
686	0.441334	2599.56				686	0.439681	2664.12				686	0.44108	2668.55
687	0.439028	2656.95				687	0.439736	2635.18				687	0.441744	2655.05
688	0.442928	2631.33				688	0.439394	2646.74				688	0.44178	2675.56
689	0.441403	2662.78				689	0.437647	2625.53				689	0.440344	2657.31
690	0.437337	2669.28				690	0.439491	2590.68				690	0.441143	2651.67
691	0.438134	2623.82				691	0.438583	2633.53				691	0.439936	2671.67
692	0.437483	2619.07				692	0.440469	2622.41				692	0.44092	2654.72
693	0.436182	2647.84				693	0.44067	2649.41				693	0.441003	2624.03
694	0.437603	2638.27				694	0.443008	2646.19				694	0.441952	2627.86
695	0.437856	2653.14				695	0.440846	2648.21				695	0.441519	2649.68
696	0.437357	2634.56				696	0.441621	2672.29				696	0.440758	2628.63
697	0.43812	2628.69				697	0.441139	2648.54				697	0.440216	2641.28
698	0.438246	2607.53				698	0.439471	2658.82				698	0.442777	2660.87
699	0.442372	2630.28				699	0.43859	2657.22				699	0.439873	2655.24
700	0.442323	2654.67				700	0.438393	2648.42				700	0.440259	2638.43
701	0.444486	2606.26				701	0.437897	2598.93				701	0.440673	2656.33
702	0.44316	2622.85				702	0.438906	2604.5				702	0.440516	2654.93
703	0.441684	2674.54				703	0.436655	2644.46				703	0.440629	2633.26
704	0.441456	2669.51				704	0.438767	2640.24				704	0.440022	2644.98
705	0.43913	2648.44				705	0.439853	2650.55				705	0.442911	2670.72
706	0.443068	2642.05				706	0.440734	2631.53				706	0.440467	2606.05
707	0.444708	2655.04				707	0.440244	2630.22				707	0.441224	2631.21
708	0.443275	2628.62				708	0.440553	2674.73				708	0.443131	2666.46
709	0.443592	2647.05				709	0.439181	2660.61				709	0.442956	2674.58
710	0.440691	2636.62				710	0.438993	2653.1				710	0.44252	2649.47
711	0.442359	2608.9				711	0.436839	2633.09				711	0.441549	2646.46
712	0.441235	2642.92				712	0.439629	2647.88				712	0.442223	2654.08
713	0.439587	2630.54				713	0.43893	2612.37				713	0.44222	2645.21
714	0.439121	2656.55				714	0.439089	2619.99				714	0.44187	2649.02
715	0.436896	2634.84				715	0.439661	2652.24				715	0.442389	2640.61
716	0.438085	2643.32				716	0.43894	2603.15				716	0.441751	2599.86
717	0.438978	2656.43				717	0.43958	2626.21				717	0.44063	2623.87
718	0.438892	2645.08				718	0.44103	2616.53				718	0.440588	2630.35
719	0.436163	2654.97				719	0.443077	2637.68				719	0.440385	2658.27
720	0.437995	2636.32				720	0.441337	2665.51				720	0.440819	2637.59
721	0.437431	2641.07				721	0.43961	2652.56				721	0.439266	2636.74
722	0.435772	2650.84				722	0.441012	2654.66				722	0.43809	2664.16
723	0.43744	2635.23				723	0.442877	2639.57				723	0.437068	2638.05
724	0.434569	2637.29				724	0.440833	2656.89				724	0.436004	2605.69
725	0.436967	2633.01				725	0.439992	2647.06				725	0.438489	2607.57
726	0.437441	2640.31				726	0.44109	2599.9				726	0.437345	2630.85
727	0.437008	2663.84				727	0.439674	2627.79				727	0.439081	2625.57
728	0.440405	2656.85				728	0.441915	2625.63				728	0.440613	2636.82
729	0.441177	2662.03				729	0.440877	2656.16				729	0.438367	2656.6
730	0.44297	2660.81				730	0.441325	2642.8				730	0.440234	2649.93
731	0.441917	2656.62				731	0.440953	2662.41				731	0.438296	2651.09
732	0.440486	2669.91				732	0.437557	2655.48				732	0.437602	2629.57
733	0.440061	2637.19				733	0.440406	2650.29				733	0.439051	2630.01
734	0.440881	2666.25				734	0.440156	2617.85				734	0.43824	2660.56
735	0.440482	2654.11				735	0.440832	2670.12				735	0.43847	2653.15
736	0.439618	2659.12				736	0.438049	2658.45				736	0.438192	2651.34
737	0.439571	2671.01				737	0.439456	2597.51				737	0.439101	2630.08
738	0.438775	2652.73				738	0.439399	2613.76				738	0.437019	2630.42
739	0.44171	2618.04				739	0.438733	2642.97				739	0.437806	2602.71
740	0.441188	2620.18				740	0.438125	2641.96				740	0.438691	2615.54
741	0.439279	2646.82				741	0.435526	2643.52				741	0.43899	2640.83
742	0.439913	2626.42				742	0.440052	2625.87				742	0.439768	2598.12
743	0.439934	2634.57				743	0.43917	2637.65				743	0.43882	2618.36
744	0.439474	2673.34				744	0.439767	2653.43				744	0.440106	2661.22
745	0.437683	2646.28				745	0.441222	2667.74				745	0.436136	2658.3
746	0.438394	2616.18				746	0.440205	2670.21				746	0.439632	2633.97
747	0.437045	2651.84				747	0.439674	2643.06				747	0.438149	2627.05
748	0.436157	2637.2				748	0.441051	2644.68				748	0.439838	2636.66
749	0.436978	2606.98				749	0.438877	2619.7				749	0.438844	2624.75
750	0.43781	2623.82				750	0.441076	2644.77				750	0.438861	2635.24
751	0.439743	2652.39				751	0.441944	2656.2				751	0.440699	2620.6
752	0.43986	2604.39				752	0.441627	2619.45				752	0.440293	2669.39
753	0.437492	2620.78				753	0.440282	2628.88				753	0.439431	2666.78
754	0.442372	2606.24				754	0.437861	2674.44				754	0.440075	2642.3
755	0.440907	2633.08				755	0.439686	2616.57				755	0.439165	2656.68
756	0.437206	2657.94				756	0.439325	2655.66				756	0.441198	2635.08
757	0.437325	2649.77				757	0.440312	2649.62				757	0.440924	2603.81
758	0.436015	2652.91				758	0.439302	2652.42				758	0.440098	2648.87
759	0.437284	2624.32				759	0.438383	2616.29				759	0.441136	2628.74
760	0.438919	2648.92				760	0.43849	2640.3				760	0.439924	2653.19
761	0.440184	2636.09				761	0.43869	2620.37				761	0.442674	2631.89
762	0.439135	2597.57				762	0.43921	2586.39				762	0.440928	2657.36
763	0.437042	2622.85				763	0.441248	2620.28				763	0.440703	2663.01
764	0.437608	2611.38				764	0.437534	2616.91				764	0.44252	2645.76
765	0.439737	2642.78				765	0.439135	2645.56				765	0.44186	2665.32
766	0.437045	2628.95				766	0.440853	2636.05				766	0.441187	2656.48
767	0.440931	2635.68				767	0.438121	2653.01				767	0.440733	2658.16
768	0.440973	2662.43				768	0.441768	2600.9				768	0.439888	2592.37
769	0.442086	2665.43				769	0.440637	2609.34				769	0.439308	2611.8
770	0.442262	2663.35				770	0.439925	2652.02				770	0.440995	2655.28
771	0.443503	2658.34				771	0.442768	2640				771	0.440661	2649.71
772	0.441789	2663.16				772	0.442319	2663.41				772	0.441418	2659.51
773	0.441242	2612.68				773	0.441152	2660.01				773	0.441568	2645.42
774	0.441799	2622.32				774	0.441917	2647.18				774	0.441543	2645.89
775	0.437414	2653.24				775	0.442318	2667.3				775	0.439274	2668.18
776	0.44224	2652.08				776	0.442493	2660.83				776	0.440695	2642.3
777	0.439401	2652.58				777	0.438072	2653.09				777	0.439977	2629.03
778	0.441246	2642.03				778	0.439845	2657.08				778	0.436897	2656.21
779	0.441553	2646.9				779	0.440723	2650.91				779	0.441036	2656.23
780	0.441497	2625.11				780	0.439288	2631.07				780	0.440999	2630.55
781	0.439614	2632.08				781	0.442985	2648.12				781	0.439919	2637.19
782	0.440437	2659.35				782	0.44094	2657.61				782	0.441767	2667.64
783	0.44196	2613.41				783	0.442779	2616.72				783	0.44236	2612.82
784	0.440799	2625.24				784	0.444393	2635.5				784	0.440984	2629.77
785	0.441554	2616.65				785	0.440846	2640.29				785	0.440652	2670.59
786	0.43678	2632.63				786	0.443428	2659.42				786	0.442606	2658.22
787	0.443328	2623.46				787	0.438342	2638.65				787	0.44237	2642.46
788	0.441861	2669.95				788	0.43934	2658.55				788	0.442538	2647.62
789	0.44102	2620.3				789	0.43981	2656.7				789	0.441072	2652.28
790	0.441356	2613.43				790	0.438834	2632.99				790	0.442947	2628.47
791	0.440965	2654.59				791	0.438518	2642.71				791	0.442043	2650.52
792	0.439757	2626.04				792	0.438525	2623.4				792	0.445093	2671.7
793	0.439758	2636.66				793	0.441464	2594.67				793	0.442695	2648.53
794	0.439136	2655.18				794	0.441113	2635.68				794	0.443315	2661.24
795	0.440596	2641.12				795	0.442701	2629.1				795	0.44194	2644.16
796	0.434629	2646.94				796	0.440289	2648.07				796	0.435857	2652.38
797	0.438061	2627.67				797	0.440547	2651.08				797	0.442379	2650.42
798	0.436732	2645.93				798	0.440478	2654.59				798	0.441759	2619.22
799	0.437257	2578.97				799	0.438606	2667				799	0.443391	2642.72
800	0.439114	2599.44				800	0.440447	2642.15				800	0.442167	2629.56
801	0.437137	2646.92				801	0.436009	2610.04				801	0.441377	2668.98
802	0.437198	2633.23				802	0.438243	2618.06				802	0.443767	2620.29
803	0.43812	2652.96				803	0.438974	2641.13				803	0.443422	2651.61
804	0.438066	2628.88				804	0.437364	2624.04				804	0.436348	2665.76
805	0.437991	2626.35				805	0.440106	2623.24				805	0.443194	2643.88
806	0.438555	2650.56				806	0.439892	2654.37				806	0.437966	2652.8
807	0.441563	2653.76				807	0.440954	2658.57				807	0.444116	2651.12
808	0.438151	2659.57				808	0.439466	2663.47				808	0.439575	2663.98
809	0.440495	2643.67				809	0.438832	2640.58				809	0.443055	2618.26
810	0.443604	2647.7				810	0.440037	2647.74				810	0.442582	2626.92
811	0.443289	2676.74				811	0.440094	2617.41				811	0.444149	2654.43
812	0.441207	2660.53				812	0.439033	2624.16				812	0.444767	2666.64
813	0.44294	2633.09				813	0.440771	2661.18				813	0.441772	2675.13
814	0.442461	2645.68				814	0.439618	2609.86				814	0.444717	2653.59
815	0.444054	2671.15				815	0.436577	2616.42				815	0.444315	2641.47
816	0.446802	2637.97				816	0.437174	2597.92				816	0.444167	2671.31
817	0.444404	2639.66				817	0.440212	2629.32				817	0.444093	2643.28
818	0.444285	2672.28				818	0.439513	2667.85				818	0.442659	2659.51
819	0.442669	2625.05				819	0.439717	2647.38				819	0.444557	2666.51
820	0.444893	2650.46				820	0.437402	2652.06				820	0.444292	2675.88
821	0.445371	2625.55				821	0.43949	2632.53				821	0.443439	2631.7
822	0.43876	2639.81				822	0.437913	2644.56				822	0.442369	2635.37
823	0.440995	2657.78				823	0.439931	2624.91				823	0.443191	2663.16
824	0.44083	2651.95				824	0.439815	2588.85				824	0.439791	2625.71
825	0.444837	2666.7				825	0.437758	2622.03				825	0.443491	2638.25
826	0.441155	2646.32				826	0.437635	2617.49				826	0.442776	2628.79
827	0.44055	2656.51				827	0.438346	2641.8				827	0.442506	2650.64
828	0.441475	2649.12				828	0.438584	2625.43				828	0.443922	2632.24
829	0.440886	2612.3				829	0.441843	2643.34				829	0.443692	2662.87
830	0.445657	2652.62				830	0.439068	2660.43				830	0.443253	2669.9
831	0.442891	2633.17				831	0.44006	2642.63				831	0.442819	2650.57
832	0.439051	2660.73				832	0.438123	2648.64				832	0.442702	2662.91
833	0.438528	2653.54				833	0.440769	2643.6				833	0.442252	2652.57
834	0.441704	2655.31				834	0.439839	2661.29				834	0.443944	2622.09
835	0.443002	2660.22				835	0.438983	2597.99				835	0.440355	2638.05
836	0.438942	2658.17				836	0.438435	2604.37				836	0.439518	2633.08
837	0.438417	2628.46				837	0.437597	2639.79				837	0.44347	2661.35
838	0.439678	2622.8				838	0.437344	2633.71				838	0.443988	2647.76
839	0.438724	2640.81				839	0.438287	2652.21				839	0.44105	2654.8
840	0.438187	2627.99				840	0.438691	2631.97				840	0.441559	2649.05
841	0.439461	2631.47				841	0.437911	2621.32				841	0.443787	2656.83
842	0.438584	2650.74				842	0.438274	2660.23				842	0.443602	2662.94
843	0.440646	2645.4				843	0.437353	2646.84				843	0.443146	2668.41
844	0.441604	2664.26				844	0.436778	2645.46				844	0.441576	2656.51
845	0.440408	2648.74				845	0.439296	2629.63				845	0.44376	2673.2
846	0.443236	2640.38				846	0.439439	2642.52				846	0.442358	2668.74
847	0.44238	2629.38				847	0.439324	2608.57				847	0.440619	2671.95
848	0.440851	2638.35				848	0.436193	2616.08				848	0.443034	2663.23
849	0.440449	2667.29				849	0.436214	2647.69				849	0.440804	2666.11
850	0.441844	2608.75				850	0.438457	2594.01				850	0.442486	2613.76
851	0.441239	2629.42				851	0.440424	2624.41				851	0.444495	2624.68
852	0.441718	2657.26				852	0.440946	2670.11				852	0.442702	2666.64
853	0.440964	2668.16				853	0.440121	2653.52				853	0.43983	2647.45
854	0.439028	2640.65				854	0.441927	2630.99				854	0.439552	2671.14
855	0.440205	2640.14				855	0.443176	2638.19				855	0.442169	2643.39
856	0.440159	2642.56				856	0.441589	2651.26				856	0.44178	2638.88
857	0.442059	2626.71				857	0.439237	2639.99				857	0.443861	2681.47
858	0.442105	2650.67				858	0.437889	2639.86				858	0.442707	2663.8
859	0.442151	2638.78				859	0.440041	2626.55				859	0.44431	2665.15
860	0.438134	2600.68				860	0.443557	2665.35				860	0.443299	2660.77
861	0.440859	2634.81				861	0.445049	2659.5				861	0.444439	2660.28
862	0.438952	2626.24				862	0.441959	2646.04				862	0.444096	2634.57
863	0.439995	2645.64				863	0.438488	2654.82				863	0.444525	2643.75
864	0.440878	2640.58				864	0.436842	2635.52				864	0.444091	2669.14
865	0.439076	2647.7				865	0.437246	2612.25				865	0.443507	2623.02
866	0.439828	2596.83				866	0.437704	2636.57				866	0.44375	2638.66
867	0.438208	2608.53				867	0.438906	2617.1				867	0.442498	2631.78
868	0.438875	2646.48				868	0.437815	2648.22				868	0.443283	2638.15
869	0.440954	2646.12				869	0.437982	2638.65				869	0.441077	2669.75
870	0.441526	2657.05				870	0.44108	2645.77				870	0.443518	2674.96
871	0.439988	2635.77				871	0.441586	2661.31				871	0.443718	2667.42
872	0.440444	2638.64				872	0.440254	2634.35				872	0.439189	2642.07
873	0.44027	2611.71				873	0.443415	2674.82				873	0.439721	2658.82
874	0.442078	2628.17				874	0.438235	2648.23				874	0.442212	2641
875	0.440325	2666.39				875	0.438526	2662.23				875	0.442974	2615.08
876	0.443359	2611.11				876	0.440457	2608.75				876	0.443726	2638.7
877	0.440436	2634.57				877	0.437194	2611.14				877	0.441888	2631.44
878	0.444071	2647.48				878	0.437784	2647.69				878	0.442871	2655.99
879	0.442858	2633.8				879	0.439452	2644.04				879	0.442473	2648.63
880	0.44306	2658.7				880	0.437216	2647.89				880	0.438855	2660.79
881	0.439073	2651.07				881	0.439013	2633.36				881	0.444707	2670.72
882	0.444063	2605.17				882	0.438877	2630.9				882	0.444173	2643.64
883	0.440308	2659.75				883	0.434799	2665.37				883	0.4396	2661.2
884	0.436271	2665.74				884	0.440315	2647.5				884	0.441688	2651.35
885	0.441266	2645.74				885	0.440815	2669.71				885	0.443644	2666.04
886	0.445477	2615.77				886	0.438906	2641.12				886	0.442401	2680.24
887	0.443751	2644.95				887	0.438015	2642.76				887	0.4441	2661.71
888	0.441587	2638.89				888	0.43914	2609.89				888	0.444289	2636.49
889	0.441676	2651.04				889	0.44113	2628.59				889	0.440923	2633.77
890	0.441308	2660.15				890	0.439487	2650.73				890	0.442401	2655.19
891	0.443544	2659.44				891	0.44014	2607.4				891	0.443578	2646.49
892	0.44118	2669.89				892	0.442172	2630.19				892	0.444539	2648.39
893	0.439291	2652.16				893	0.439996	2664.8				893	0.445214	2665.8
894	0.442235	2625.23				894	0.440109	2660.02				894	0.444255	2666.7
895	0.437731	2653.48				895	0.438294	2640.16				895	0.439898	2655.89
896	0.440994	2670.35				896	0.440669	2634.62				896	0.443616	2660.25
897	0.441154	2618.92				897	0.439982	2644.96				897	0.44376	2654.53
898	0.440042	2630.7				898	0.437538	2621.77				898	0.442009	2668.32
899	0.439254	2651.51				899	0.439093	2643.95				899	0.443059	2650.75
900	0.440567	2643.77				900	0.440828	2625.5				900	0.442283	2669.55
901	0.440692	2671.07				901	0.440281	2596.35				901	0.440284	2668.26
902	0.442396	2640.54				902	0.440536	2627.1				902	0.441731	2651.59
903	0.441996	2637.28				903	0.440344	2620.37				903	0.443253	2633.09
904	0.442391	2670.39				904	0.437262	2643.09				904	0.438709	2642.3
905	0.44078	2667.79				905	0.437691	2633.39				905	0.443929	2658.99
906	0.438659	2650.23				906	0.437905	2637.22				906	0.44283	2627.15
907	0.439422	2660.36				907	0.43749	2654.28				907	0.441682	2633.29
908	0.439936	2664.97				908	0.437803	2632.17				908	0.440921	2659.26
909	0.440973	2632.8				909	0.438452	2660.49				909	0.441466	2661.87
910	0.43908	2637.13				910	0.439164	2635.22				910	0.441024	2655.31
911	0.441034	2658.68				911	0.437981	2641.82				911	0.438798	2640.25
912	0.439214	2609.85				912	0.4392	2653.78				912	0.443499	2636.16
913	0.439681	2624.86				913	0.437891	2635.46				913	0.444583	2642.31
914	0.440913	2615.64				914	0.439855	2605.23				914	0.438948	2643.02
915	0.439906	2635.01				915	0.440978	2665.26				915	0.44356	2645.08
916	0.44278	2632.31				916	0.441376	2659.92				916	0.440938	2678.95
917	0.441508	2664.87				917	0.43756	2600.04				917	0.440257	2660.53
918	0.441792	2657				918	0.436464	2607.94				918	0.443126	2657.05
919	0.44283	2649.9				919	0.44136	2656.74				919	0.441002	2657.25
920	0.443087	2660.25				920	0.441785	2648.15				920	0.441494	2649.99
921	0.438338	2645.53				921	0.440606	2649.06				921	0.441705	2618.89
922	0.44331	2607.06				922	0.440793	2642.22				922	0.441631	2652.45
923	0.444759	2643.67				923	0.439434	2641.8				923	0.439939	2632.69
924	0.445159	2638.48				924	0.437468	2612.96				924	0.439658	2649
925	0.443468	2665				925	0.436756	2618.43				925	0.440667	2645.52
926	0.442825	2653.42				926	0.439506	2646.57				926	0.439591	2642.27
927	0.441461	2666.82				927	0.4404	2608.63				927	0.439215	2590.26
928	0.444892	2616.7				928	0.44125	2627.45				928	0.440674	2606.29
929	0.442999	2621.76				929	0.441457	2661.97				929	0.441653	2652.78
930	0.44341	2660.86				930	0.44233	2620.33				930	0.440335	2638.61
931	0.444157	2643.49				931	0.441155	2662.81				931	0.439986	2664.85
932	0.443747	2660.54				932	0.44283	2652.67				932	0.442233	2648.63
933	0.444286	2656.05				933	0.438018	2663.74				933	0.438981	2638.11
934	0.444636	2642.62				934	0.441751	2632.09				934	0.438015	2650.26
935	0.447619	2656.19				935	0.440441	2646.04				935	0.441376	2655.34
936	0.447006	2661.2				936	0.440696	2638.19				936	0.441119	2660.38
937	0.445078	2622.25				937	0.43902	2596.54				937	0.440019	2658.13
938	0.44167	2657.89				938	0.439002	2624.37				938	0.440295	2640.05
939	0.445217	2654.28				939	0.438035	2614.73				939	0.442116	2624.4
940	0.442891	2646.48				940	0.441579	2653.44				940	0.44072	2624.78
941	0.446537	2661.33				941	0.441969	2645.02				941	0.440201	2657.03
942	0.446174	2647.86				942	0.441195	2649.12				942	0.44145	2603.09
943	0.445499	2638.43				943	0.441421	2659.28				943	0.443415	2619.78
944	0.446156	2654.14				944	0.441443	2647.72				944	0.443103	2658.25
945	0.443773	2645.03				945	0.44147	2667.64				945	0.441732	2658.72
946	0.444451	2659.56				946	0.440006	2652.85				946	0.442522	2654.15
947	0.442918	2657.65				947	0.440713	2651.19				947	0.439071	2637.78
948	0.444867	2652.24				948	0.440102	2671.01				948	0.440859	2658.22
949	0.443561	2665.83				949	0.441146	2645.69				949	0.442442	2634.86
950	0.444975	2652.17				950	0.439794	2670.93				950	0.441035	2635.8
951	0.442036	2657.21				951	0.43959	2644.36				951	0.442106	2645.04
952	0.44403	2638.22				952	0.439442	2658.44				952	0.442013	2613.71
953	0.442128	2616.52				953	0.440588	2599.43				953	0.443018	2638.27
954	0.442664	2651.59				954	0.438546	2612.39				954	0.441486	2622.98
955	0.442816	2643.39				955	0.438038	2640.61				955	0.440173	2647.94
956	0.438357	2643.76				956	0.44048	2646.88				956	0.443008	2655.37
957	0.442266	2650.63				957	0.440265	2656.99				957	0.443559	2659.63
958	0.442653	2654.04				958	0.440496	2631.12				958	0.442483	2668.77
959	0.443495	2668.47				959	0.438081	2635.15				959	0.443259	2639.11
960	0.44376	2657.28				960	0.438577	2656.11				960	0.440416	2668.42
961	0.441531	2625.97				961	0.434464	2642.11				961	0.439968	2648.05
962	0.442615	2626.6				962	0.439097	2624.74				962	0.438963	2661.53
963	0.440674	2650.84				963	0.438294	2661.97				963	0.437976	2601.24
964	0.442215	2643.02				964	0.438885	2650.89				964	0.439739	2610.71
965	0.441086	2639.94				965	0.439193	2619.25				965	0.438272	2646.45
966	0.442551	2661.38				966	0.439493	2626.99				966	0.437357	2639.55
967	0.442769	2669.84				967	0.439394	2651.19				967	0.437511	2657.55
968	0.442126	2671.63				968	0.440396	2605.12				968	0.439583	2646.6
969	0.44287	2655.69				969	0.440492	2625.48				969	0.44079	2631.49
970	0.44217	2642.05				970	0.438767	2664.72				970	0.441112	2665.52
971	0.442348	2634.24				971	0.438059	2657.95				971	0.439674	2657.38
972	0.44262	2650.38				972	0.439451	2634.66				972	0.439306	2625.42
973	0.439733	2654.59				973	0.439247	2645.28				973	0.438242	2652.33
974	0.443171	2611.55				974	0.440021	2639.38				974	0.439685	2653.13
975	0.441102	2641.37				975	0.440403	2622.85				975	0.437148	2614.53
976	0.44298	2620.99				976	0.441444	2650.48				976	0.439774	2620.05
977	0.44127	2638.45				977	0.443541	2654.15				977	0.43908	2653.95
978	0.43992	2659.59				978	0.441491	2654.93				978	0.440283	2592.75
979	0.438895	2649.1				979	0.44209	2677.39				979	0.441021	2626.23
980	0.441999	2646.82				980	0.441575	2642.31				980	0.44016	2673.39
981	0.441653	2648.34				981	0.434143	2641.91				981	0.44101	2664.3
982	0.441659	2662.55				982	0.441276	2640.8				982	0.438811	2638.5
983	0.440269	2637.1				983	0.441599	2600.81				983	0.440921	2630.63
984	0.440918	2602.39				984	0.440617	2627.02				984	0.4401	2647.95
985	0.44253	2640.87				985	0.442117	2627.8				985	0.440522	2624.1
986	0.440641	2632.74				986	0.441179	2658.52				986	0.442686	2643.57
987	0.441496	2655.24				987	0.441285	2634.96				987	0.441861	2660.96
988	0.442987	2646.86				988	0.440535	2647.97				988	0.441729	2668.86
989	0.439163	2654.17				989	0.438445	2654.35				989	0.44121	2666.04
990	0.44027	2596.87				990	0.43953	2646.81				990	0.440455	2637.56
991	0.442249	2617.64				991	0.43986	2618.33				991	0.440109	2651.96
992	0.443557	2649.79				992	0.441697	2659.33				992	0.440505	2639.49
993	0.441169	2652.51				993	0.441494	2675.47				993	0.442225	2613.42
994	0.441792	2660.37				994	0.442467	2619.89				994	0.441982	2634.5
995	0.438055	2642.83				995	0.443308	2622.73				995	0.442223	2624.85
996	0.4426	2651.48				996	0.440461	2651.32				996	0.440362	2648.23
997	0.440466	2623.27				997	0.440435	2657.32				997	0.441723	2639.4
998	0.443882	2637.44				998	0.441532	2662.71				998	0.441981	2653.73
999	0.442421	2666.13				999	0.442226	2654.64				999	0.442591	2666.06
1000	0.441612	2618.69				1000	0.440025	2646.48				1000	0.440006	2641.69
1001	0.438719	2627.81				1001	0.436615	2618.36				1001	0.441529	2650.78
1002	0.443137	2621.65				1002	0.441504	2634.51				1002	0.441998	2633.24
1003	0.442693	2641.79				1003	0.441348	2656.68				1003	0.439541	2650.09
1004	0.44274	2675.35				1004	0.440518	2608.09				1004	0.442665	2619.06
1005	0.439983	2653.7				1005	0.438602	2618.78				1005	0.43999	2631.33
1006	0.437218	2658.31				1006	0.437661	2604.19				1006	0.440092	2661.66
1007	0.441297	2640.9				1007	0.439911	2636.1				1007	0.441781	2658.06
1008	0.437947	2657.47				1008	0.439173	2618.2				1008	0.442266	2664.34
1009	0.438256	2629.68				1009	0.438237	2657.97				1009	0.441401	2644.26
1010	0.440098	2594.41				1010	0.437335	2655.37				1010	0.44254	2654.93
1011	0.440609	2637.53				1011	0.438464	2632.78				1011	0.441034	2628.28
1012	0.438153	2618.75				1012	0.437739	2639.75				1012	0.439944	2668.98
1013	0.439263	2641.39				1013	0.439621	2630.33				1013	0.441204	2641.45
1014	0.440835	2644.97				1014	0.437754	2667.49				1014	0.442895	2673.33
1015	0.441379	2647.79				1015	0.440447	2607.64				1015	0.442907	2657.82
1016	0.441138	2653.12				1016	0.438992	2661.93				1016	0.441138	2641.18
1017	0.43931	2645.47				1017	0.436019	2656.83				1017	0.441046	2644.49
1018	0.439371	2661.76				1018	0.439322	2648.7				1018	0.439011	2657.49
1019	0.443188	2650.75				1019	0.439593	2598.25				1019	0.442465	2614.09
1020	0.436649	2647.94				1020	0.438417	2626.97				1020	0.442304	2620.35
1021	0.442154	2608.02				1021	0.439758	2621.16				1021	0.442719	2612.88
1022	0.440262	2668.01				1022	0.438196	2640.93				1022	0.441636	2647.28
1023	0.438699	2671.12				1023	0.438738	2635.84				1023	0.441769	2660.88
1024	0.441853	2660.96				1024	0.440352	2639.89				1024	0.442022	2663.87
1025	0.439252	2666.53				1025	0.438812	2651.82				1025	0.439099	2650.35
1026	0.439503	2603.96				1026	0.439599	2646.61				1026	0.441977	2638.86
1027	0.440455	2620.95				1027	0.438272	2656.58				1027	0.442371	2658.77
1028	0.441653	2655.38				1028	0.439816	2638.74				1028	0.442573	2621.99
1029	0.439252	2648.1				1029	0.43868	2648.33				1029	0.441756	2608.92
1030	0.44038	2649.9				1030	0.438682	2666.58				1030	0.441379	2639.79
1031	0.441166	2652.96				1031	0.43911	2640.04				1031	0.442091	2639.82
1032	0.442944	2651.88				1032	0.438659	2649.44				1032	0.440735	2655.29
1033	0.443255	2670.55				1033	0.438179	2636.32				1033	0.44234	2638.72
1034	0.443142	2659.17				1034	0.436327	2640.84				1034	0.443932	2657.45
1035	0.441393	2640.57				1035	0.436973	2583.51				1035	0.438998	2660.92
1036	0.442795	2612.03				1036	0.436174	2591.47				1036	0.443814	2652.36
1037	0.441926	2625.84				1037	0.437268	2635.89				1037	0.441589	2665.34
1038	0.44262	2665.38				1038	0.436188	2629.07				1038	0.44403	2637
1039	0.44163	2671.79				1039	0.437892	2646.73				1039	0.441904	2670.51
1040	0.442624	2639.22				1040	0.437302	2628.45				1040	0.443984	2622.33
1041	0.439627	2632.57				1041	0.437607	2616.53				1041	0.443909	2624.67
1042	0.440168	2653.51				1042	0.436588	2599.52				1042	0.443821	2661.95
1043	0.438441	2626.76				1043	0.43696	2607.08				1043	0.443911	2652.07
1044	0.440893	2640.96				1044	0.43806	2648.7				1044	0.444543	2662.21
1045	0.439931	2649.53				1045	0.436804	2582.87				1045	0.441083	2651.17
1046	0.439553	2657.71				1046	0.437782	2609.12				1046	0.442342	2664.68
1047	0.437711	2664.13				1047	0.438538	2602.06				1047	0.44295	2623.56
1048	0.440531	2639.01				1048	0.43965	2622.09				1048	0.442301	2634.56
1049	0.439922	2652.69				1049	0.437748	2656.19				1049	0.441118	2665.92
1050	0.44081	2640.06				1050	0.440936	2646.79				1050	0.442185	2619.94
1051	0.439167	2599.19				1051	0.440124	2656.28				1051	0.444031	2619.67
1052	0.440253	2625.58				1052	0.438829	2628.21				1052	0.44243	2671.97
1053	0.439927	2618.99				1053	0.439692	2650.98				1053	0.444044	2641.91
1054	0.439163	2643.81				1054	0.438832	2626.05				1054	0.444001	2663.53
1055	0.438515	2632.26				1055	0.438317	2591.38				1055	0.443486	2658.02
1056	0.440386	2645.46				1056	0.440907	2632.26				1056	0.444263	2668.03
1057	0.438808	2658.72				1057	0.439655	2626.79				1057	0.439759	2646.07
1058	0.439811	2643.38				1058	0.439863	2647.34				1058	0.4432	2665.18
1059	0.439791	2660.7				1059	0.441998	2633.71				1059	0.444541	2678.27
1060	0.438266	2639.79				1060	0.439995	2643.89				1060	0.441685	2673.36
1061	0.439944	2657.77				1061	0.436915	2648.09				1061	0.44422	2643.93
1062	0.438116	2667.34				1062	0.437311	2647.03				1062	0.441295	2642.14
1063	0.439096	2637.91				1063	0.43836	2606.36				1063	0.439373	2671.12
1064	0.441206	2661.55				1064	0.439967	2654.58				1064	0.442539	2645.27
1065	0.440047	2642.69				1065	0.439949	2632.79				1065	0.442383	2615.21
1066	0.440786	2652.93				1066	0.439801	2628.57				1066	0.441183	2642.39
1067	0.440899	2607.31				1067	0.440955	2630.66				1067	0.441839	2635.79
1068	0.440943	2609.49				1068	0.441222	2658.46				1068	0.442015	2655.29
1069	0.437751	2641.66				1069	0.442341	2652.16				1069	0.441948	2652.63
1070	0.439324	2640.09				1070	0.443223	2668.75				1070	0.444135	2653.67
1071	0.438278	2655.49				1071	0.44246	2649.02				1071	0.441457	2671.05
1072	0.438708	2636.77				1072	0.442977	2651.3				1072	0.44321	2665.67
1073	0.438892	2635.46				1073	0.442327	2628.82				1073	0.442151	2652.22
1074	0.438995	2606.7				1074	0.439719	2633.6				1074	0.442904	2675.19
1075	0.440315	2633.3				1075	0.444548	2666.1				1075	0.4444	2656.46
1076	0.44052	2654.21				1076	0.443129	2623.16				1076	0.443896	2655.92
1077	0.437459	2601.65				1077	0.443758	2640.27				1077	0.4445	2663.47
1078	0.439364	2631.27				1078	0.441935	2675.15				1078	0.442884	2636.38
1079	0.438876	2656.47				1079	0.4354	2652.18				1079	0.44093	2668
1080	0.44049	2614.31				1080	0.441167	2633.68				1080	0.442121	2663.07
1081	0.439531	2649.1				1081	0.439732	2656.03				1081	0.444184	2625.5
1082	0.44096	2649.52				1082	0.441625	2650.87				1082	0.443327	2624.74
1083	0.440489	2656.78				1083	0.441839	2643.28				1083	0.442165	2669.99
1084	0.441479	2634.43				1084	0.442097	2655.71				1084	0.441661	2651.38
1085	0.441833	2649.65				1085	0.443173	2643.68				1085	0.441747	2656.64
1086	0.441813	2637.23				1086	0.443014	2666.68				1086	0.442808	2654.94
1087	0.43892	2597.02				1087	0.440563	2658.2				1087	0.44409	2639.57
1088	0.438592	2624.6				1088	0.443077	2655.62				1088	0.441895	2638.26
1089	0.441002	2620.59				1089	0.440145	2662.6				1089	0.441767	2636.98
1090	0.442299	2658.02				1090	0.441376	2641.87				1090	0.443744	2667.45
1091	0.441997	2642.4				1091	0.438246	2613.94				1091	0.443968	2633.61
1092	0.442596	2663.1				1092	0.442451	2636.39				1092	0.442111	2642.79
1093	0.443718	2657.61				1093	0.442595	2640.39				1093	0.441416	2657.01
1094	0.439715	2658.83				1094	0.44059	2650.43				1094	0.438831	2650
1095	0.440807	2658.83				1095	0.440709	2644.96				1095	0.44115	2639.99
1096	0.443664	2663.61				1096	0.440157	2642.91				1096	0.441374	2660.43
1097	0.441716	2658.66				1097	0.442056	2597.71				1097	0.444329	2655.22
1098	0.442442	2621.95				1098	0.437795	2606.88				1098	0.443456	2628.37
1099	0.444002	2619.47				1099	0.441344	2656.24				1099	0.443102	2672.46
1100	0.44362	2669.66				1100	0.441337	2659.08				1100	0.442711	2641.04
1101	0.44186	2652.54				1101	0.440458	2668.29				1101	0.443265	2610.35
1102	0.443137	2668.44				1102	0.441416	2640.03				1102	0.443595	2641.9
1103	0.443344	2641.5				1103	0.439673	2644.44				1103	0.442447	2632.59
1104	0.443448	2637.74				1104	0.440946	2614.94				1104	0.442695	2657.56
1105	0.441972	2659.79				1105	0.440242	2625.89				1105	0.440429	2645.39
1106	0.442004	2663.41				1106	0.438587	2665.46				1106	0.436318	2649.84
1107	0.441734	2676.65				1107	0.441575	2615.65				1107	0.441964	2657.75
1108	0.4365	2660.11				1108	0.440208	2632.58				1108	0.441863	2663.4
1109	0.442132	2646.92				1109	0.441855	2670.03				1109	0.441473	2672.59
1110	0.442614	2634.24				1110	0.441583	2666.35				1110	0.440158	2640.81
1111	0.442214	2635.66				1111	0.441834	2639.31				1111	0.441751	2658.29
1112	0.443251	2660.95				1112	0.440433	2642.45				1112	0.439514	2648.07
1113	0.44012	2610.2				1113	0.439639	2643.22				1113	0.441481	2648.87
1114	0.44274	2641.23				1114	0.44103	2623.03				1114	0.440488	2626.94
1115	0.440131	2622.39				1115	0.439453	2636.24				1115	0.440865	2631.71
1116	0.439504	2641.34				1116	0.441498	2628.74				1116	0.439226	2651.69
1117	0.439456	2651.68				1117	0.440468	2673.72				1117	0.44219	2628.42
1118	0.43942	2657.61				1118	0.440814	2609.82				1118	0.442508	2641.03
1119	0.442928	2669.37				1119	0.436584	2660.17				1119	0.442092	2667.75
1120	0.443349	2637.87				1120	0.439759	2618.09				1120	0.442799	2659.08
1121	0.442574	2657.25				1121	0.44191	2666.21				1121	0.443893	2663.19
1122	0.439557	2638.55				1122	0.440907	2619.11				1122	0.441847	2650.38
1123	0.441851	2612.6				1123	0.442072	2646.69				1123	0.44434	2663.63
1124	0.44126	2635.65				1124	0.442576	2629.68				1124	0.442456	2626.54
1125	0.443171	2639.77				1125	0.437921	2666.94				1125	0.443498	2647.61
1126	0.444285	2652.25				1126	0.442428	2656.24				1126	0.443422	2671.02
1127	0.442698	2645.27				1127	0.438927	2653.48				1127	0.442294	2618.69
1128	0.442219	2659.08				1128	0.438742	2661.33				1128	0.442316	2633.96
1129	0.442712	2611.5				1129	0.440942	2639.7				1129	0.441949	2660.3
1130	0.442807	2613.31				1130	0.441428	2619.66				1130	0.440181	2677.67
1131	0.440862	2649.57				1131	0.441641	2626.08				1131	0.440685	2643.73
1132	0.441671	2646.87				1132	0.441449	2651.45				1132	0.441276	2650.82
1133	0.440692	2668.15				1133	0.439598	2626.63				1133	0.442888	2657.28
1134	0.439568	2655.25				1134	0.440431	2635.14				1134	0.441402	2633.4
1135	0.441449	2652.08				1135	0.439881	2659.3				1135	0.442687	2645.19
1136	0.441076	2618				1136	0.440057	2658.76				1136	0.443009	2638.51
1137	0.44214	2638.79				1137	0.439969	2630.2				1137	0.442073	2677.44
1138	0.441823	2659.56				1138	0.440515	2658.76				1138	0.441086	2618.64
1139	0.440409	2609.96				1139	0.439823	2652.15				1139	0.441896	2676.51
1140	0.440902	2636.48				1140	0.441442	2623.72				1140	0.442592	2669.49
1141	0.441302	2619.51				1141	0.439506	2638.59				1141	0.442579	2648.39
1142	0.441283	2640.49				1142	0.440011	2652.19				1142	0.440083	2616.85
1143	0.43986	2662.43				1143	0.441391	2608.26				1143	0.441051	2642.32
1144	0.440226	2655.18				1144	0.440831	2631.75				1144	0.442407	2638.99
1145	0.440698	2654.28				1145	0.440905	2608.01				1145	0.442155	2664.26
1146	0.441129	2637.6				1146	0.438664	2639.09				1146	0.443288	2650.87
1147	0.438828	2649.56				1147	0.437889	2626.3				1147	0.443527	2665.48
1148	0.4398	2628.88				1148	0.439894	2652.91				1148	0.440488	2667.66
1149	0.440739	2593.79				1149	0.438142	2600.71				1149	0.442004	2665.04
1150	0.441226	2633.33				1150	0.437748	2601.42				1150	0.443051	2682.8
1151	0.442932	2628.37				1151	0.439437	2639.43				1151	0.440819	2647.18
1152	0.440036	2644.58				1152	0.43913	2629.02				1152	0.440488	2660.6
1153	0.441812	2643.49				1153	0.438079	2633.6				1153	0.440353	2669.9
1154	0.442181	2640.12				1154	0.436813	2647.99				1154	0.441016	2656.74
1155	0.440324	2661.13				1155	0.441338	2641.11				1155	0.438947	2654.44
1156	0.439115	2653.01				1156	0.439837	2666.57				1156	0.440187	2651.83
1157	0.442186	2618.78				1157	0.441202	2645.39				1157	0.441908	2662.64
1158	0.440784	2652.33				1158	0.440205	2653.68				1158	0.441931	2665.83
1159	0.442098	2658.47				1159	0.441326	2602.96				1159	0.442239	2656.56
1160	0.441994	2692.07				1160	0.440906	2616.46				1160	0.438939	2666.81
1161	0.443535	2659.89				1161	0.44079	2651.57				1161	0.438026	2650.08
1162	0.441329	2663.01				1162	0.439834	2646.97				1162	0.438101	2651.08
1163	0.441211	2655.1				1163	0.439361	2664.23				1163	0.439767	2598.05
1164	0.437274	2655.27				1164	0.439786	2642				1164	0.440006	2613.12
1165	0.443536	2624.25				1165	0.439917	2640.08				1165	0.439241	2643.61
1166	0.443962	2629.29				1166	0.436936	2656.48				1166	0.436119	2641.38
1167	0.43724	2649.07				1167	0.439693	2642.97				1167	0.439853	2649.29
1168	0.440895	2649.45				1168	0.441268	2636.93				1168	0.438677	2638.74
1169	0.443461	2652.98				1169	0.441497	2665.57				1169	0.437415	2632.8
1170	0.442851	2663.11				1170	0.44011	2657.97				1170	0.439694	2615.99
1171	0.444385	2658.81				1171	0.440147	2621.27				1171	0.440148	2624.78
1172	0.442975	2626.93				1172	0.440329	2633.6				1172	0.438401	2652.4
1173	0.441306	2635.37				1173	0.439193	2651.73				1173	0.440499	2607.02
1174	0.4411	2653.53				1174	0.4404	2609.44				1174	0.440236	2622.73
1175	0.440738	2618.08				1175	0.440118	2626.76				1175	0.442086	2658.66
1176	0.441902	2641.16				1176	0.440785	2664.68				1176	0.438034	2663.79
1177	0.44298	2630.58				1177	0.438821	2669.66				1177	0.439243	2628.39
1178	0.441807	2651.23				1178	0.438283	2630.9				1178	0.439836	2637.37
1179	0.443668	2658.04				1179	0.440748	2637.46				1179	0.440673	2660.22
1180	0.44165	2660.78				1180	0.440833	2637.86				1180	0.437047	2618.94
1181	0.443096	2671.85				1181	0.43705	2615.89				1181	0.43965	2641.32
1182	0.442952	2642.74				1182	0.441165	2643.5				1182	0.442424	2627.03
1183	0.441215	2646.94				1183	0.439235	2621.31				1183	0.439086	2664.05
1184	0.443746	2640.49				1184	0.437483	2664				1184	0.440428	2596.5
1185	0.441941	2613.77				1185	0.438491	2596.54				1185	0.440179	2664.09
1186	0.442969	2640.33				1186	0.43957	2606.1				1186	0.439836	2629.44
1187	0.442015	2639.73				1187	0.442528	2641.37				1187	0.439846	2666.54
1188	0.443454	2660.99				1188	0.442145	2669.25				1188	0.442081	2606.51
1189	0.441161	2646.54				1189	0.440465	2638.79				1189	0.44074	2639.62
1190	0.442115	2658.02				1190	0.439321	2654.62				1190	0.442299	2642.02
1191	0.437913	2662.65				1191	0.441043	2637.22				1191	0.441416	2651.77
1192	0.443371	2651.91				1192	0.438857	2665.53				1192	0.440848	2656.07
1193	0.443386	2677.46				1193	0.442574	2642.84				1193	0.443057	2645.15
1194	0.442249	2665.01				1194	0.441366	2652.24				1194	0.441992	2668.52
1195	0.440885	2663.16				1195	0.442297	2666.24				1195	0.440854	2655.99
1196	0.444735	2660.89				1196	0.440663	2659.25				1196	0.440493	2619.34
1197	0.442937	2650.52				1197	0.442163	2666.84				1197	0.439544	2664.34
1198	0.443173	2670.51				1198	0.439334	2645.11				1198	0.438873	2635.09
1199	0.444644	2659.07				1199	0.439842	2651.41				1199	0.440564	2621.47
1200	0.443081	2665.93				1200	0.441061	2605.97				1200	0.441792	2628.18
1201	0.444574	2636.21				1201	0.4424	2612.96				1201	0.440745	2614.02
1202	0.444173	2631.51				1202	0.441428	2655.91				1202	0.442533	2665.92
1203	0.44335	2658.75				1203	0.441503	2648.6				1203	0.441208	2665.92
1204	0.444157	2648.94				1204	0.440684	2654.63				1204	0.441016	2661.56
1205	0.441023	2667.16				1205	0.441881	2647.18				1205	0.440241	2654.39
1206	0.44098	2657.22				1206	0.442212	2651.65				1206	0.439866	2634.31
1207	0.443346	2652.06				1207	0.439634	2672.01				1207	0.441403	2626.1
1208	0.440892	2653.52				1208	0.442408	2660.76				1208	0.438556	2652.64
1209	0.444044	2681.34				1209	0.440559	2667.51				1209	0.442896	2620.05
1210	0.441209	2666.91				1210	0.442666	2655.06				1210	0.443113	2633.71
1211	0.437669	2642.43				1211	0.441939	2648.89				1211	0.442805	2623.82
1212	0.443349	2654.64				1212	0.439467	2667.76				1212	0.443617	2643.46
1213	0.442767	2672.16				1213	0.442763	2655.01				1213	0.440896	2633.42
1214	0.440465	2670.43				1214	0.441602	2670.68				1214	0.440741	2666.85
1215	0.441658	2661.32				1215	0.441063	2653.81				1215	0.442941	2608.92
1216	0.442735	2655.31				1216	0.440201	2661.26				1216	0.442925	2617.78
1217	0.441822	2651.8				1217	0.442796	2627.66				1217	0.444379	2646.91
1218	0.440819	2630.71				1218	0.441801	2637.03				1218	0.444693	2657.87
1219	0.441056	2637.6				1219	0.438617	2654.53				1219	0.445979	2644.07
1220	0.443858	2673.23				1220	0.439944	2600.28				1220	0.444639	2657.52
1221	0.441379	2618.42				1221	0.4419	2640.45				1221	0.444548	2652.4
1222	0.441797	2633.53				1222	0.439513	2661.28				1222	0.44218	2673.2
1223	0.441256	2621.05				1223	0.439088	2666.48				1223	0.44004	2663.44
1224	0.442432	2640.61				1224	0.438067	2644.27				1224	0.44076	2656.57
1225	0.441005	2653.8				1225	0.442849	2638.84				1225	0.43895	2608.84
1226	0.442053	2664.61				1226	0.443461	2653.98				1226	0.44274	2641.91
1227	0.442197	2661.99				1227	0.442305	2634.26				1227	0.4418	2660.19
1228	0.442935	2641.25				1228	0.44235	2645.07				1228	0.443577	2649.92
1229	0.442841	2646.98				1229	0.439207	2626.05				1229	0.439213	2656.22
1230	0.440061	2640.87				1230	0.442019	2597.68				1230	0.441801	2648.46
1231	0.441913	2604.77				1231	0.441635	2630.13				1231	0.439133	2645.95
1232	0.443754	2648.03				1232	0.442072	2632.62				1232	0.439409	2614.77
1233	0.442322	2635.64				1233	0.438113	2650.54				1233	0.439592	2625.26
1234	0.443571	2668.36				1234	0.440147	2639.83				1234	0.439185	2655.03
1235	0.437339	2629.06				1235	0.441742	2648.4				1235	0.439435	2594.7
1236	0.442027	2661.4				1236	0.442124	2659.4				1236	0.439424	2619.69
1237	0.444359	2668.22				1237	0.441945	2659.85				1237	0.438392	2666.97
1238	0.440267	2653.41				1238	0.441715	2680.94				1238	0.438855	2664.48
1239	0.443616	2615.29				1239	0.441871	2652.51				1239	0.438254	2628.59
1240	0.441878	2643.04				1240	0.442473	2667.09				1240	0.438638	2630.04
1241	0.444382	2654.77				1241	0.44374	2615.97				1241	0.439674	2648.8
1242	0.442819	2636.08				1242	0.441822	2665.57				1242	0.439459	2612.26
1243	0.442624	2651.23				1243	0.443214	2640.4				1243	0.440095	2633.63
1244	0.440162	2674.77				1244	0.44095	2629.79				1244	0.43344	2655.12
1245	0.44231	2645.07				1245	0.443119	2662.94				1245	0.437655	2637.85
1246	0.444253	2670.4				1246	0.441163	2635.02				1246	0.440214	2652.1
1247	0.439978	2646.23				1247	0.443035	2641.61				1247	0.440521	2629.61
1248	0.442185	2634.41				1248	0.441781	2666.85				1248	0.439282	2651.04
1249	0.441463	2672.17				1249	0.441883	2669.26				1249	0.438588	2636.45
1250	0.443201	2638.83				1250	0.441533	2632.06				1250	0.442836	2604.48
1251	0.441651	2668.31				1251	0.444489	2661.07				1251	0.44408	2641.1
1252	0.444271	2611.42				1252	0.443321	2660.75				1252	0.439533	2631.8
1253	0.442308	2637.98				1253	0.443863	2638.05				1253	0.442397	2649.53
1254	0.440861	2660.55				1254	0.443611	2654.84				1254	0.440881	2641.25
1255	0.442141	2665.91				1255	0.443325	2660.64				1255	0.440571	2648.31
1256	0.443194	2651.36				1256	0.441639	2617.59				1256	0.440161	2646.56
1257	0.443042	2654.83				1257	0.441803	2647.43				1257	0.438488	2651.06
1258	0.444074	2656.1				1258	0.443004	2622.9				1258	0.440737	2620.28
1259	0.443562	2631.06				1259	0.443381	2650.7				1259	0.439044	2669.3
1260	0.442731	2651.2				1260	0.440368	2666.2				1260	0.441799	2670.44
1261	0.442702	2664.22				1261	0.440765	2661.65				1261	0.441471	2612.99
1262	0.44054	2664.88				1262	0.442496	2669.98				1262	0.441391	2612.63
1263	0.443619	2656.81				1263	0.442436	2651.33				1263	0.440743	2651.31
1264	0.441686	2651.88				1264	0.441415	2653.79				1264	0.441621	2651.96
1265	0.442953	2659.21				1265	0.442046	2641.26				1265	0.442444	2657.06
1266	0.442472	2644.22				1266	0.44297	2617.62				1266	0.442614	2644.92
1267	0.442558	2607.27				1267	0.443349	2651.88				1267	0.44185	2650.46
1268	0.442731	2649.03				1268	0.442596	2633.46				1268	0.441814	2624.41
1269	0.440868	2634.69				1269	0.442897	2660.65				1269	0.438663	2628.29
1270	0.442743	2661.95				1270	0.441531	2651.75				1270	0.438707	2642.99
1271	0.444403	2657.22				1271	0.443463	2658.12				1271	0.440076	2615.29
1272	0.442651	2671.37				1272	0.441728	2670.09				1272	0.441393	2627.2
1273	0.438786	2671.97				1273	0.441158	2647.45				1273	0.440231	2673.46
1274	0.443188	2645.2				1274	0.442521	2670				1274	0.439749	2659.1
1275	0.441693	2659.73				1275	0.440899	2659.07				1275	0.441831	2644.11
1276	0.443263	2648.37				1276	0.442695	2656.19				1276	0.441647	2644.36
1277	0.441439	2670.1				1277	0.441391	2665.64				1277	0.439088	2646.99
1278	0.442498	2616.88				1278	0.439976	2662.42				1278	0.439556	2629.85
1279	0.442963	2626.53				1279	0.441467	2629.22				1279	0.441867	2641.55
1280	0.442027	2655.43				1280	0.442034	2630.46				1280	0.441811	2666.01
1281	0.442053	2647.09				1281	0.439853	2645				1281	0.441451	2665.13
1282	0.44269	2681.73				1282	0.441476	2645.31				1282	0.44063	2654.18
1283	0.442489	2648.13				1283	0.439968	2639.94				1283	0.439669	2643.12
1284	0.444033	2649.28				1284	0.443153	2619.78				1284	0.439608	2650.71
1285	0.441433	2675.41				1285	0.443817	2630.65				1285	0.440509	2633.84
1286	0.443414	2651.25				1286	0.442349	2661.05				1286	0.441559	2611.87
1287	0.443276	2658.8				1287	0.442962	2606.31				1287	0.440882	2633.78
1288	0.443048	2652.04				1288	0.44278	2638.92				1288	0.441962	2626.27
1289	0.441286	2655.7				1289	0.440863	2616.46				1289	0.441331	2657.61
1290	0.441074	2634.78				1290	0.434562	2625.13				1290	0.442347	2645.12
1291	0.442531	2641.3				1291	0.441605	2663.71				1291	0.4413	2655.26
1292	0.443328	2668.5				1292	0.439819	2651.41				1292	0.440981	2672.62
1293	0.44311	2619.56				1293	0.442078	2667.77				1293	0.439142	2658.02
1294	0.443712	2633.34				1294	0.443683	2633.45				1294	0.438871	2658.36
1295	0.443195	2625.1				1295	0.441709	2655.57				1295	0.441328	2656.04
1296	0.442201	2641.2				1296	0.442888	2640.42				1296	0.44274	2654.79
1297	0.442643	2664.08				1297	0.440812	2615.9				1297	0.442616	2669.84
1298	0.44341	2663.21				1298	0.441884	2647.06				1298	0.442454	2656.74
1299	0.442197	2665.62				1299	0.441441	2636.55				1299	0.442333	2668.17
1300	0.441108	2653.99				1300	0.440847	2656				1300	0.441311	2652.97
1301	0.443124	2648.55				1301	0.440046	2648.68				1301	0.440531	2654.19
1302	0.443916	2648.38				1302	0.443174	2648.98				1302	0.442486	2613.99
1303	0.442339	2611.64				1303	0.438249	2667.12				1303	0.439869	2609.49
1304	0.442361	2631.58				1304	0.441477	2651.06				1304	0.440829	2654.85
1305	0.441547	2632.26				1305	0.440597	2667.81				1305	0.441361	2656.05
1306	0.439367	2645.36				1306	0.441799	2639.46				1306	0.442233	2658.93
1307	0.442768	2646.07				1307	0.442963	2672.02				1307	0.442768	2639.83
1308	0.440678	2651.03				1308	0.437762	2604.28				1308	0.442193	2649.06
1309	0.443401	2675				1309	0.44305	2619.51				1309	0.442291	2672.04
1310	0.44304	2645.95				1310	0.44154	2656.9				1310	0.43966	2661.93
1311	0.44357	2678.19				1311	0.440819	2661.47				1311	0.441624	2630.57
1312	0.443799	2644.69				1312	0.441631	2664.34				1312	0.44081	2670.33
1313	0.442567	2669.53				1313	0.441501	2655.08				1313	0.441895	2649.37
1314	0.442199	2602.74				1314	0.441554	2645.67				1314	0.442096	2627.5
1315	0.44217	2618.88				1315	0.441922	2616.64				1315	0.44145	2636.53
1316	0.442209	2664.43				1316	0.438122	2621.24				1316	0.441228	2668.65
1317	0.442739	2661.16				1317	0.440564	2657.52				1317	0.439183	2610.8
1318	0.441083	2647.51				1318	0.440942	2616.76				1318	0.440313	2634.68
1319	0.442578	2661.31				1319	0.439996	2622.27				1319	0.438676	2617.98
1320	0.442128	2650.08				1320	0.441205	2661.17				1320	0.439686	2633.02
1321	0.440892	2680.91				1321	0.441555	2663.95				1321	0.440101	2626.64
1322	0.440071	2657.41				1322	0.440825	2641.67				1322	0.435545	2658.09
1323	0.439141	2665.47				1323	0.442694	2644.03				1323	0.439065	2653.97
1324	0.442605	2656.03				1324	0.439976	2642.56				1324	0.440813	2653.36
1325	0.440676	2643.69				1325	0.441857	2629.76				1325	0.440959	2658.63
1326	0.442021	2679.9				1326	0.442131	2648.14				1326	0.438996	2640.7
1327	0.441552	2664.68				1327	0.442688	2663.73				1327	0.442392	2608.55
1328	0.441769	2663.79				1328	0.442507	2667.88				1328	0.438491	2628.72
1329	0.442526	2655.12				1329	0.442457	2666.21				1329	0.438461	2618.04
1330	0.44306	2657.01				1330	0.441264	2646.38				1330	0.439809	2646.76
1331	0.442238	2633.43				1331	0.443723	2667.26				1331	0.44007	2638.95
1332	0.44312	2646.13				1332	0.439857	2630.18				1332	0.438305	2632.73
1333	0.442043	2668.32				1333	0.440772	2611.82				1333	0.439325	2588.8
1334	0.442288	2616.77				1334	0.443343	2634.14				1334	0.441755	2669.13
1335	0.442031	2634.05				1335	0.442927	2644.46				1335	0.440577	2633.01
1336	0.441194	2666.33				1336	0.443081	2661.89				1336	0.440666	2640.3
1337	0.442022	2675.77				1337	0.441011	2645.82				1337	0.440737	2653.56
1338	0.441944	2641.12				1338	0.441549	2660.66				1338	0.440248	2630.12
1339	0.442016	2646.58				1339	0.441018	2654.37				1339	0.439131	2636.42
1340	0.440528	2650.23				1340	0.441914	2658.46				1340	0.438354	2660.37
1341	0.439694	2630.66				1341	0.442099	2665.64				1341	0.441639	2664.32
1342	0.440788	2655.93				1342	0.443009	2670.73				1342	0.44156	2666.98
1343	0.441539	2634.66				1343	0.434563	2646.52				1343	0.44289	2657.86
1344	0.439612	2598.55				1344	0.443096	2603.12				1344	0.441704	2649.41
1345	0.440981	2636.1				1345	0.442161	2624.7				1345	0.441183	2626.32
1346	0.440746	2630.57				1346	0.442974	2665.29				1346	0.441181	2634.5
1347	0.440571	2656.27				1347	0.442215	2645.72				1347	0.4415	2653.43
1348	0.439992	2631.33				1348	0.441478	2662.49				1348	0.441865	2611.91
1349	0.440494	2653.47				1349	0.4403	2660.01				1349	0.440458	2625.25
1350	0.438179	2661.95				1350	0.442072	2652.23				1350	0.441833	2665.03
1351	0.439675	2640.07				1351	0.44101	2665.61				1351	0.43923	2659.85
1352	0.438218	2656.26				1352	0.443834	2663.96				1352	0.440295	2646.21
1353	0.438637	2653.4				1353	0.44184	2672.76				1353	0.437738	2641.48
1354	0.440674	2651.46				1354	0.441614	2649.55				1354	0.437731	2642.83
1355	0.438423	2657				1355	0.442214	2652.36				1355	0.439815	2632.48
1356	0.439923	2656.89				1356	0.442092	2627.69				1356	0.441665	2658.73
1357	0.440179	2605.45				1357	0.441496	2642.93				1357	0.439934	2634.92
1358	0.437249	2660.72				1358	0.440943	2670.16				1358	0.440476	2599.69
1359	0.437883	2654.57				1359	0.442256	2611.46				1359	0.441146	2630.24
1360	0.438908	2597.04				1360	0.441545	2640.03				1360	0.439922	2630
1361	0.440507	2611.78				1361	0.442845	2678.3				1361	0.438948	2642.81
1362	0.441295	2651.03				1362	0.443466	2677.78				1362	0.437972	2633.52
1363	0.439931	2651.32				1363	0.442347	2649.97				1363	0.437792	2649.02
1364	0.441936	2651.31				1364	0.443253	2623.59				1364	0.440353	2661.72
1365	0.441352	2646				1365	0.439914	2643.93				1365	0.439936	2642.37
1366	0.440166	2642.86				1366	0.440729	2634.7				1366	0.440198	2661.07
1367	0.439209	2672.25				1367	0.441069	2653.88				1367	0.438947	2653.45
1368	0.441134	2673.49				1368	0.44045	2647.64				1368	0.440289	2649.03
1369	0.442499	2661.1				1369	0.441946	2604.76				1369	0.441583	2665.48
1370	0.441675	2651.01				1370	0.442685	2638.94				1370	0.44245	2655.46
1371	0.442473	2648.33				1371	0.43991	2627.15				1371	0.44145	2675.33
1372	0.441426	2631.78				1372	0.440196	2655.89				1372	0.441064	2653.58
1373	0.440356	2630.62				1373	0.43987	2631.65				1373	0.441124	2657.59
1374	0.440742	2657.49				1374	0.442301	2660.31				1374	0.438818	2661.63
1375	0.440938	2610.27				1375	0.44185	2668.32				1375	0.438045	2660.14
1376	0.437716	2614.4				1376	0.441893	2652.86				1376	0.438861	2606.5
1377	0.440242	2617.82				1377	0.44109	2660.13				1377	0.440192	2676.17
1378	0.438449	2624.46				1378	0.44135	2651.19				1378	0.440028	2635.03
1379	0.440098	2659.68				1379	0.442591	2651.43				1379	0.439161	2622.48
1380	0.438862	2649.19				1380	0.443089	2662.72				1380	0.439426	2623.12
1381	0.439131	2653.72				1381	0.443481	2663.53				1381	0.437863	2654.18
1382	0.441059	2639.31				1382	0.437872	2659.43				1382	0.441089	2652.31
1383	0.440765	2645.63				1383	0.4383	2658.74				1383	0.440648	2663.82
1384	0.439803	2634.96				1384	0.43745	2654.69				1384	0.439908	2643.76
1385	0.441301	2605.1				1385	0.436889	2600.58				1385	0.44172	2649.29
1386	0.44102	2632.16				1386	0.438025	2603.35				1386	0.439079	2630.44
1387	0.439161	2622.88				1387	0.437249	2646.77				1387	0.442416	2630.06
1388	0.439638	2645.28				1388	0.440185	2640.09				1388	0.441585	2655.88
1389	0.439661	2630.28				1389	0.440328	2662.85				1389	0.439834	2608.95
1390	0.440814	2654.07				1390	0.439121	2642.34				1390	0.441739	2633.32
1391	0.439877	2662.5				1391	0.437388	2636.6				1391	0.441735	2621.99
1392	0.438319	2648.43				1392	0.441041	2603.02				1392	0.441604	2645.56
1393	0.438559	2665.33				1393	0.441952	2624.84				1393	0.441308	2625.06
1394	0.439168	2643.97				1394	0.44365	2659.46				1394	0.439589	2586.67
1395	0.439548	2656.2				1395	0.443456	2610.27				1395	0.44233	2638.15
1396	0.43964	2662.71				1396	0.443752	2627.27				1396	0.437394	2618.28
1397	0.440532	2636.93				1397	0.441405	2667.57				1397	0.441285	2652.4
1398	0.440302	2670.19				1398	0.442498	2658.09				1398	0.43812	2640.73
1399	0.44061	2651.24				1399	0.440817	2663.46				1399	0.440437	2650.63
1400	0.438762	2655.76				1400	0.438479	2651.85				1400	0.438585	2661.75
1401	0.43999	2591.78				1401	0.436929	2642.36				1401	0.440793	2644.57
1402	0.440052	2603.33				1402	0.437731	2625.22				1402	0.442132	2670.49
1403	0.438847	2644.07				1403	0.437255	2636.63				1403	0.440206	2649.11
1404	0.440028	2641.6				1404	0.436883	2612.7				1404	0.44237	2666.24
1405	0.437859	2651.82				1405	0.438187	2587.71				1405	0.439114	2655.99
1406	0.436973	2634.57				1406	0.438361	2619.87				1406	0.441725	2654.41
1407	0.43734	2632.7				1407	0.439056	2619.88				1407	0.44077	2668.24
1408	0.438966	2596.94				1408	0.439394	2649.19				1408	0.441341	2662.07
1409	0.435983	2609.09				1409	0.440669	2623.83				1409	0.440242	2663.7
1410	0.437897	2642.62				1410	0.439123	2641.03				1410	0.441295	2596.15
1411	0.438989	2595.62				1411	0.441659	2655.89				1411	0.443675	2616.17
1412	0.437624	2616.03				1412	0.443645	2648.08				1412	0.442865	2655.34
1413	0.438713	2651.5				1413	0.44544	2621.78				1413	0.44378	2657.76
1414	0.438353	2655.69				1414	0.444205	2635.62				1414	0.444016	2667.15
1415	0.437841	2621.87				1415	0.441563	2640.53				1415	0.442665	2655.19
1416	0.43987	2628.64				1416	0.445539	2637.84				1416	0.439061	2632.21
1417	0.436549	2634.28				1417	0.442744	2632.83				1417	0.443253	2637.69
1418	0.439739	2621.29				1418	0.442056	2664.01				1418	0.441428	2652.85
1419	0.439587	2637.53				1419	0.444399	2668.85				1419	0.443063	2666.41
1420	0.437956	2662.39				1420	0.440635	2641.73				1420	0.442695	2619.52
1421	0.439993	2653.55				1421	0.441784	2649.46				1421	0.440951	2632.49
1422	0.437356	2649.08				1422	0.443793	2669.5				1422	0.440137	2611.94
1423	0.440618	2630.33				1423	0.44237	2633.89				1423	0.440387	2628.54
1424	0.439051	2644.12				1424	0.441081	2649.23				1424	0.441923	2634.58
1425	0.4387	2628.66				1425	0.441285	2669.83				1425	0.443737	2599.44
1426	0.439598	2604.85				1426	0.442349	2617.53				1426	0.440977	2641.27
1427	0.441052	2624.12				1427	0.441637	2634.17				1427	0.441976	2622.42
1428	0.441703	2619.4				1428	0.440166	2625.53				1428	0.442496	2660.76
1429	0.442351	2655.55				1429	0.440991	2646.72				1429	0.444256	2664.84
1430	0.440724	2644.13				1430	0.438092	2660.56				1430	0.443403	2658.22
1431	0.441675	2638.93				1431	0.43737	2657.07				1431	0.438254	2663.71
1432	0.440014	2668.35				1432	0.440451	2659.26				1432	0.440477	2652.85
1433	0.440372	2651.07				1433	0.439735	2636.19				1433	0.439494	2666.48
1434	0.442392	2675.5				1434	0.442777	2643.71				1434	0.438532	2646.33
1435	0.441938	2649.56				1435	0.440433	2661.04				1435	0.437121	2661.88
1436	0.44196	2657.93				1436	0.439246	2660.15				1436	0.437002	2583.51
1437	0.441698	2608.84				1437	0.442257	2674.81				1437	0.437001	2596.87
1438	0.442221	2617.4				1438	0.441284	2645.98				1438	0.437166	2634.1
1439	0.440722	2654.88				1439	0.441975	2665.52				1439	0.438897	2627.84
1440	0.441714	2653.63				1440	0.441196	2648.52				1440	0.437416	2654.61
1441	0.440539	2668.87				1441	0.441005	2607.46				1441	0.437372	2635.93
1442	0.439085	2640.31				1442	0.439	2635.14				1442	0.438455	2629.6
1443	0.438955	2641.43				1443	0.44343	2628.74				1443	0.439638	2665.92
1444	0.441517	2613.7				1444	0.442876	2664.37				1444	0.439262	2643.11
1445	0.438217	2625.32				1445	0.441256	2641.2				1445	0.438371	2651.18
1446	0.440799	2652.76				1446	0.440293	2649.96				1446	0.439432	2648.13
1447	0.441782	2613.47				1447	0.441577	2601.17				1447	0.439454	2633.1
1448	0.441385	2624.52				1448	0.439695	2614.31				1448	0.441425	2658.03
1449	0.441511	2664.29				1449	0.440743	2646.09				1449	0.441729	2679.07
1450	0.438641	2659.99				1450	0.438022	2648.77				1450	0.438497	2622.21
1451	0.441731	2637.34				1451	0.442678	2652.19				1451	0.441128	2662.08
1452	0.441797	2637.03				1452	0.44441	2645.27				1452	0.441174	2659.12
1453	0.438888	2655.79				1453	0.443102	2647.85				1453	0.439773	2629.18
1454	0.439642	2626.43				1454	0.443742	2674.27				1454	0.439405	2639.27
1455	0.441197	2653.77				1455	0.442355	2645.11				1455	0.440444	2661.08
1456	0.441263	2637.73				1456	0.443523	2670.24				1456	0.439581	2610
1457	0.442069	2597.72				1457	0.444419	2681.66				1457	0.438634	2621.31
1458	0.442341	2638.09				1458	0.439508	2660.22				1458	0.440103	2608.29
1459	0.43877	2619.41				1459	0.441708	2634.93				1459	0.43891	2635.79
1460	0.440776	2647.74				1460	0.442053	2657.45				1460	0.441485	2627.71
1461	0.442096	2647.95				1461	0.443093	2662.71				1461	0.440619	2670.8
1462	0.439692	2642.45				1462	0.439301	2613.49				1462	0.442345	2667.63
1463	0.439897	2597.67				1463	0.44039	2636.04				1463	0.44327	2638.93
1464	0.443468	2620.98				1464	0.442326	2669.28				1464	0.442268	2658.7
1465	0.440567	2657.93				1465	0.440457	2670.63				1465	0.440437	2635.69
1466	0.441953	2650.43				1466	0.441545	2641.19				1466	0.443555	2618.98
1467	0.44211	2657.3				1467	0.440524	2641.06				1467	0.444518	2633.57
1468	0.441251	2640.97				1468	0.44077	2641.73				1468	0.440865	2638.58
1469	0.440167	2654.29				1469	0.43983	2623.47				1469	0.441624	2648.64
1470	0.439579	2616.89				1470	0.440487	2641.97				1470	0.441419	2650.31
1471	0.438683	2628.96				1471	0.440443	2630.23				1471	0.44166	2657.27
1472	0.441172	2657.53				1472	0.440501	2591.44				1472	0.442611	2668.28
1473	0.441981	2598.47				1473	0.438342	2632.6				1473	0.442615	2666.43
1474	0.440648	2627.02				1474	0.440302	2620.08				1474	0.438309	2665.1
1475	0.441981	2619.69				1475	0.439934	2650.1				1475	0.442351	2654.03
1476	0.439641	2646.59				1476	0.442784	2647.01				1476	0.44278	2672.23
1477	0.438472	2660.49				1477	0.440408	2647.63				1477	0.44018	2614.41
1478	0.439063	2660.04				1478	0.439465	2603.04				1478	0.443846	2623.92
1479	0.439877	2661.57				1479	0.43879	2610.6				1479	0.440039	2644.63
1480	0.440935	2634.73				1480	0.439883	2656.58				1480	0.442756	2652.38
1481	0.439117	2635.61				1481	0.439104	2639.09				1481	0.443283	2660
1482	0.437829	2663.27				1482	0.440557	2669.57				1482	0.444265	2657.03
1483	0.437883	2650.52				1483	0.440728	2644.71				1483	0.44378	2657.48
1484	0.438385	2647.08				1484	0.440071	2638.74				1484	0.441769	2652.6
1485	0.439761	2625.57				1485	0.439278	2661.29				1485	0.4433	2656.86
1486	0.438423	2640.62				1486	0.440186	2649.53				1486	0.442104	2669.51
1487	0.439776	2618.11				1487	0.439368	2667.38				1487	0.443602	2663.05
1488	0.439527	2587.2				1488	0.440307	2640.71				1488	0.444713	2643.26
1489	0.438221	2614.27				1489	0.441325	2633.56				1489	0.442275	2658.75
1490	0.439157	2616.73				1490	0.436772	2660.16				1490	0.442093	2670.42
1491	0.438697	2639.99				1491	0.437712	2656.25				1491	0.442304	2656.62
1492	0.437521	2624.2				1492	0.438278	2662.48				1492	0.438894	2671.56
1493	0.439808	2633.74				1493	0.440489	2652.15				1493	0.444101	2669.86
1494	0.437889	2658.17				1494	0.438891	2638.55				1494	0.441789	2635.97
1495	0.438586	2629.2				1495	0.441587	2619.7				1495	0.443135	2640.99
1496	0.438942	2651.18				1496	0.439363	2629.2				1496	0.44322	2660.54
1497	0.437544	2641.83				1497	0.441109	2655.54				1497	0.443478	2638.57
1498	0.437992	2648.74				1498	0.440828	2603.92				1498	0.443197	2650.98
1499	0.436082	2643.29				1499	0.439726	2624.37				1499	0.442656	2625.81
1500	0.439123	2638.43				1500	0.438946	2669.57				1500	0.443793	2640.84
1501	0.438466	2660.11				1501	0.439927	2659.19				1501	0.442174	2668.3
1502	0.438224	2633.34				1502	0.439572	2637.47				1502	0.443339	2655.4
1503	0.438358	2643.2				1503	0.438569	2633.11				1503	0.441717	2667.97
1504	0.43889	2593.76				1504	0.440902	2641.42				1504	0.440144	2631.63
1505	0.439831	2606.91				1505	0.440157	2625.92				1505	0.445345	2617.65
1506	0.439839	2642.79				1506	0.440742	2644.2				1506	0.443605	2664.46
1507	0.439663	2631.21				1507	0.440835	2622.66				1507	0.44477	2631.03
1508	0.440012	2662.87				1508	0.441974	2655.87				1508	0.444432	2659.5
1509	0.438876	2635.38				1509	0.437143	2655.37				1509	0.444109	2656.92
1510	0.440418	2636.18				1510	0.439928	2646.71				1510	0.44113	2659.07
1511	0.440533	2653.17				1511	0.439413	2651.79				1511	0.442219	2648.31
1512	0.441045	2662.98				1512	0.442469	2645.32				1512	0.441739	2653.68
1513	0.435375	2662.08				1513	0.442956	2609.35				1513	0.43801	2659
1514	0.43752	2644.75				1514	0.442583	2642.75				1514	0.443435	2649.9
1515	0.43655	2629.4				1515	0.441315	2623.8				1515	0.442325	2676.69
1516	0.439054	2664.91				1516	0.441113	2657.79				1516	0.439926	2660.52
1517	0.441235	2667.47				1517	0.441065	2655.72				1517	0.440536	2669.29
1518	0.439099	2660.98				1518	0.441258	2659.32				1518	0.441005	2675.43
1519	0.440969	2651.56				1519	0.441543	2600.87				1519	0.44147	2649.52
1520	0.43948	2643.91				1520	0.442594	2616.96				1520	0.440454	2654.32
1521	0.43971	2616.76				1521	0.443781	2653.34				1521	0.439229	2660.2
1522	0.439598	2631.14				1522	0.440319	2645.19				1522	0.435976	2652.19
1523	0.440465	2661.34				1523	0.442274	2670.9				1523	0.441237	2608.49
1524	0.441744	2604.6				1524	0.441057	2641.14				1524	0.442759	2614.38
1525	0.440799	2629.66				1525	0.442088	2641.71				1525	0.442695	2644.47
1526	0.44072	2664.22				1526	0.441826	2626.24				1526	0.44295	2656.45
1527	0.440268	2661.04				1527	0.441027	2637.42				1527	0.440863	2659.8
1528	0.43966	2643.06				1528	0.443164	2661.35				1528	0.442928	2649.31
1529	0.440571	2638.68				1529	0.440303	2609.67				1529	0.438547	2649.22
1530	0.440611	2633.87				1530	0.442445	2643.29				1530	0.44017	2623.54
1531	0.441529	2629.76				1531	0.439857	2672.28				1531	0.441279	2633.5
1532	0.441315	2632.03				1532	0.440735	2669.87				1532	0.442284	2661.45
1533	0.440719	2633.51				1533	0.439889	2640.38				1533	0.439833	2606.26
1534	0.439391	2596.16				1534	0.441573	2628.56				1534	0.439073	2628.37
1535	0.441187	2638.66				1535	0.440282	2657.49				1535	0.441592	2621.68
1536	0.441645	2632.6				1536	0.441392	2636.82				1536	0.441438	2640.37
1537	0.439333	2656.52				1537	0.439799	2648.38				1537	0.441584	2665.99
1538	0.441494	2634.37				1538	0.439833	2632.56				1538	0.441025	2664.67
1539	0.441704	2651.51				1539	0.441319	2600.34				1539	0.441554	2665.26
1540	0.44139	2657.69				1540	0.441038	2634.36				1540	0.441303	2641.37
1541	0.439636	2651.82				1541	0.43891	2620.33				1541	0.439186	2654.16
1542	0.440926	2622.91				1542	0.438745	2635.79				1542	0.440468	2651.61
1543	0.438935	2666.57				1543	0.439242	2639.94				1543	0.441383	2603.87
1544	0.441738	2670.07				1544	0.439985	2641.88				1544	0.443175	2640.93
1545	0.442972	2605.19				1545	0.44054	2665.58				1545	0.442288	2629.94
1546	0.44196	2621.95				1546	0.440106	2641.49				1546	0.441932	2651.94
1547	0.443438	2651.14				1547	0.439519	2609.12				1547	0.440834	2638.18
1548	0.440886	2646.89				1548	0.436555	2655.77				1548	0.441063	2656.35
1549	0.442897	2636.38				1549	0.438282	2573.86				1549	0.441217	2665.76
1550	0.439907	2662.94				1550	0.439939	2633.75				1550	0.442341	2651.1
1551	0.439265	2658.91				1551	0.438788	2627.21				1551	0.442205	2624.83
1552	0.441093	2621.2				1552	0.440062	2658.03				1552	0.442743	2630.68
1553	0.440006	2627.67				1553	0.438305	2650.09				1553	0.442822	2654.69
1554	0.441446	2664.97				1554	0.438187	2656.56				1554	0.441033	2634.6
1555	0.442029	2616.31				1555	0.439672	2638.77				1555	0.441441	2626.73
1556	0.442147	2630.69				1556	0.44021	2644.02				1556	0.44233	2675.65
1557	0.440565	2653.37				1557	0.435225	2652.82				1557	0.439684	2654.94
1558	0.440384	2670.95				1558	0.440099	2650.93				1558	0.441615	2660.05
1559	0.440416	2637.98				1559	0.439383	2619.15				1559	0.44178	2657.06
1560	0.440266	2634.51				1560	0.43931	2653.21				1560	0.442022	2646.39
1561	0.440902	2651.4				1561	0.438687	2642.13				1561	0.441591	2627.2
1562	0.439966	2627.28				1562	0.439753	2624.01				1562	0.441565	2640.58
1563	0.440445	2646.48				1563	0.440041	2627.62				1563	0.443836	2661.95
1564	0.440686	2636.7				1564	0.439076	2651.16				1564	0.44332	2609.38
1565	0.441394	2598.79				1565	0.44006	2606.14				1565	0.445069	2637.41
1566	0.441513	2632.32				1566	0.439671	2623.61				1566	0.445933	2627.84
1567	0.439408	2612.36				1567	0.438512	2606.54				1567	0.442212	2640.36
1568	0.440204	2647.33				1568	0.438242	2628.14				1568	0.441847	2667.6
1569	0.44055	2636.39				1569	0.439165	2652.97				1569	0.442221	2654.24
1570	0.442398	2654.16				1570	0.439875	2638.18				1570	0.437801	2664.78
1571	0.44194	2676.72				1571	0.438466	2657.35				1571	0.441512	2650.68
1572	0.442137	2654.36				1572	0.439494	2637.44				1572	0.440886	2668.45
1573	0.441544	2656.92				1573	0.43836	2649.25				1573	0.441839	2630.19
1574	0.442857	2658.32				1574	0.436813	2660.22				1574	0.44414	2620.9
1575	0.440971	2653.46				1575	0.437744	2650.72				1575	0.441571	2635.71
1576	0.44039	2656.19				1576	0.43833	2659.49				1576	0.443913	2628.79
1577	0.442756	2651.99				1577	0.438847	2629.22				1577	0.443329	2653.76
1578	0.438612	2655.24				1578	0.437723	2638.85				1578	0.441115	2655.66
1579	0.442203	2670.5				1579	0.439185	2667.52				1579	0.443414	2652.32
1580	0.438852	2661.79				1580	0.438834	2660.2				1580	0.444563	2671.25
1581	0.440083	2599.01				1581	0.439105	2664.11				1581	0.444018	2656.56
1582	0.44169	2620.89				1582	0.439319	2631.31				1582	0.438932	2663.16
1583	0.442652	2649.38				1583	0.438824	2645.25				1583	0.443281	2649.85
1584	0.442709	2651.59				1584	0.438355	2623.05				1584	0.441814	2669.31
1585	0.442211	2664.36				1585	0.44037	2586.05				1585	0.443022	2676.66
1586	0.438978	2646.53				1586	0.439363	2623.17				1586	0.442205	2651.07
1587	0.441555	2644.29				1587	0.437476	2619.45				1587	0.44296	2634.94
1588	0.440278	2668.13				1588	0.439548	2640.7				1588	0.439541	2634.57
1589	0.440799	2658.51				1589	0.438774	2631.65				1589	0.44115	2647.43
1590	0.439401	2664.72				1590	0.439917	2642.63				1590	0.440991	2641.02
1591	0.442012	2652.36				1591	0.439073	2661.67				1591	0.440891	2642.04
1592	0.44028	2642.71				1592	0.440513	2637.33				1592	0.440029	2655.81
1593	0.439334	2670.21				1593	0.43949	2655.43				1593	0.440099	2654.86
1594	0.438635	2664.21				1594	0.440038	2646.44				1594	0.440868	2663.97
1595	0.439349	2629.82				1595	0.440124	2655.83				1595	0.440804	2648.13
1596	0.441418	2657.65				1596	0.440071	2666.89				1596	0.441554	2653.55
1597	0.44097	2646.42				1597	0.440065	2649.37				1597	0.439111	2662.29
1598	0.439217	2629.64				1598	0.439323	2660.46				1598	0.440354	2614.93
1599	0.44213	2645.27				1599	0.439369	2640.88				1599	0.441267	2649.97
1600	0.4421	2660.26				1600	0.439334	2652.41				1600	0.441863	2670.21
1601	0.441093	2615.73				1601	0.440241	2657.03				1601	0.442611	2656.75
1602	0.441194	2630.85				1602	0.439417	2649.9				1602	0.442212	2640.96
1603	0.439257	2614.17				1603	0.440087	2657.17				1603	0.441809	2642.13
1604	0.439627	2635.2				1604	0.439478	2650.77				1604	0.437641	2659.63
1605	0.441864	2661.63				1605	0.438413	2650.84				1605	0.440011	2621.69
1606	0.441446	2668.63				1606	0.439022	2656.82				1606	0.44008	2639.03
1607	0.43959	2660				1607	0.439118	2642.45				1607	0.440985	2674.42
1608	0.441341	2637.24				1608	0.438224	2654.13				1608	0.440168	2666.9
1609	0.440925	2650.69				1609	0.438463	2645.27				1609	0.441918	2635.8
1610	0.440928	2635.26				1610	0.436645	2646.44				1610	0.440955	2640.01
1611	0.440573	2600.01				1611	0.43782	2656.77				1611	0.438104	2654.02
1612	0.439568	2632.35				1612	0.438286	2643.44				1612	0.440707	2627.02
1613	0.439936	2628.57				1613	0.43916	2644.85				1613	0.441546	2648.94
1614	0.438739	2643.81				1614	0.438219	2647.38				1614	0.442112	2657.65
1615	0.440814	2645.85				1615	0.437971	2656.52				1615	0.440954	2655.85
1616	0.441849	2654.83				1616	0.436323	2648.54				1616	0.441123	2659.6
1617	0.441558	2667.92				1617	0.439252	2643.39				1617	0.442671	2648.51
1618	0.442404	2660.7				1618	0.438756	2660.04				1618	0.443999	2660.78
1619	0.441047	2668.76				1619	0.438642	2648.28				1619	0.444085	2657.5
1620	0.441331	2649.69				1620	0.437255	2654.38				1620	0.445036	2616.88
1621	0.440763	2653.07				1621	0.440068	2593.49				1621	0.44484	2643.42
1622	0.439784	2660.62				1622	0.438576	2661.18				1622	0.444518	2631.55
1623	0.441413	2657.5				1623	0.439315	2621.05				1623	0.443639	2659.78
1624	0.441777	2662.36				1624	0.439039	2620.14				1624	0.443248	2637.01
1625	0.439967	2649.29				1625	0.437176	2638.95				1625	0.440962	2653.09
1626	0.437734	2654.49				1626	0.438945	2637.66				1626	0.443623	2655.5
1627	0.44059	2654.77				1627	0.4391	2632.01				1627	0.439722	2650.43
1628	0.440739	2657.51				1628	0.43615	2648.02				1628	0.439186	2622.1
1629	0.441265	2663.75				1629	0.439985	2644.32				1629	0.44277	2640.77
1630	0.44054	2659.54				1630	0.439266	2651.2				1630	0.441758	2658.53
1631	0.43861	2652.78				1631	0.439733	2643.18				1631	0.442207	2636.88
1632	0.440468	2604.29				1632	0.439647	2636.27				1632	0.440182	2642.37
1633	0.438953	2617.13				1633	0.439594	2615.27				1633	0.438157	2620.76
1634	0.438925	2647.38				1634	0.439015	2625.48				1634	0.439037	2624.06
1635	0.441139	2642.98				1635	0.439802	2649.36				1635	0.441786	2658.84
1636	0.437955	2659.1				1636	0.440034	2598.76				1636	0.440748	2604.22
1637	0.440893	2636.63				1637	0.439196	2610.26				1637	0.442133	2630.11
1638	0.440589	2641.06				1638	0.438742	2596.85				1638	0.440019	2664.64
1639	0.441456	2673.33				1639	0.439093	2633.05				1639	0.441118	2667.36
1640	0.43862	2658.63				1640	0.439728	2663.42				1640	0.441365	2640.73
1641	0.44159	2666.32				1641	0.440162	2653.79				1641	0.440143	2632.96
1642	0.441704	2639				1642	0.440415	2650.13				1642	0.439957	2645.84
1643	0.440046	2635.99				1643	0.44057	2635.48				1643	0.438724	2623.78
1644	0.441331	2624.56				1644	0.439167	2651.41				1644	0.439589	2635.73
1645	0.440717	2628.01				1645	0.440368	2633.59				1645	0.438959	2620.75
1646	0.441184	2656.4				1646	0.439478	2595.15				1646	0.439359	2591.73
1647	0.439726	2607.4				1647	0.439195	2617.05				1647	0.439438	2620.71
1648	0.440676	2624.21				1648	0.438912	2613.46				1648	0.440647	2611.74
1649	0.441052	2672.32				1649	0.438734	2643.09				1649	0.44091	2643.15
1650	0.439503	2667.03				1650	0.438404	2632.91				1650	0.440383	2633.82
1651	0.441661	2635.61				1651	0.440084	2640.7				1651	0.439124	2639.1
1652	0.442003	2638.19				1652	0.43984	2666.86				1652	0.438099	2647.45
1653	0.43955	2640.65				1653	0.439915	2640.87				1653	0.438538	2646.82
1654	0.440354	2621.33				1654	0.439417	2655.8				1654	0.439703	2667.87
1655	0.44025	2649.96				1655	0.439295	2640.01				1655	0.438436	2638.47
1656	0.438516	2664.82				1656	0.439768	2658.27				1656	0.437905	2642.13
1657	0.441686	2661.12				1657	0.439246	2658.75				1657	0.439745	2594.62
1658	0.440597	2665.69				1658	0.439421	2649.73				1658	0.439311	2605.49
1659	0.439811	2630.76				1659	0.440221	2660.67				1659	0.438655	2649.49
1660	0.440071	2652.74				1660	0.438487	2640.87				1660	0.43889	2643.41
1661	0.441102	2638.52				1661	0.437655	2643.87				1661	0.440649	2655.31
1662	0.436478	2596.88				1662	0.439163	2663.78				1662	0.440578	2639.32
1663	0.441967	2639.48				1663	0.43958	2647.7				1663	0.440631	2631.05
1664	0.440194	2631.75				1664	0.439208	2652.64				1664	0.435453	2664.38
1665	0.441477	2642.64				1665	0.440428	2636.15				1665	0.438545	2639.23
1666	0.441272	2647.89				1666	0.438291	2659.5				1666	0.439606	2656.96
1667	0.440894	2653.57				1667	0.436772	2586.85				1667	0.439818	2645.43
1668	0.442092	2663.37				1668	0.439991	2617.19				1668	0.44186	2651.45
1669	0.441398	2653.4				1669	0.438075	2644.93				1669	0.437279	2657.74
1670	0.441174	2608.9				1670	0.440434	2628.66				1670	0.440312	2663.55
1671	0.441189	2628.36				1671	0.439033	2648.07				1671	0.440308	2635.37
1672	0.442037	2647.82				1672	0.43884	2634.71				1672	0.44002	2660
1673	0.44118	2642.96				1673	0.440143	2637.78				1673	0.437211	2639.71
1674	0.442409	2634.82				1674	0.439994	2612.79				1674	0.44	2619.39
1675	0.441089	2660.33				1675	0.438623	2618.88				1675	0.438505	2622.55
1676	0.440878	2651.85				1676	0.43902	2652.57				1676	0.438095	2651.41
1677	0.442659	2663.85				1677	0.438779	2598.06				1677	0.439229	2597.67
1678	0.438081	2647.41				1678	0.437021	2615.99				1678	0.438027	2612.92
1679	0.442698	2641.86				1679	0.439286	2610.95				1679	0.438918	2605.08
1680	0.442119	2627.59				1680	0.438985	2625.09				1680	0.439376	2630.83
1681	0.440539	2632.94				1681	0.436882	2658.2				1681	0.438494	2659.08
1682	0.441001	2662.99				1682	0.438425	2644.32				1682	0.43928	2648.12
1683	0.441692	2620.1				1683	0.43918	2648.97				1683	0.438886	2646.95
1684	0.439211	2633.65				1684	0.438712	2625.14				1684	0.438723	2616.4
1685	0.443155	2623.55				1685	0.438504	2639.68				1685	0.439274	2643.3
1686	0.442393	2637.18				1686	0.438832	2622.73				1686	0.439179	2625.35
1687	0.443957	2679.33				1687	0.438546	2590.57				1687	0.439271	2581.61
1688	0.443583	2678.68				1688	0.439917	2629.48				1688	0.440366	2619.42
1689	0.440846	2675.48				1689	0.440096	2615.5				1689	0.439897	2622.45
1690	0.441079	2630.03				1690	0.440165	2644.65				1690	0.440047	2648.7
1691	0.440205	2642.16				1691	0.439719	2634.91				1691	0.437261	2630.09
1692	0.442342	2639.17				1692	0.439975	2647.11				1692	0.438937	2642.79
1693	0.442378	2607.58				1693	0.439473	2661.91				1693	0.439221	2656.22
1694	0.438312	2640.47				1694	0.440294	2639.53				1694	0.438651	2631.48
1695	0.443263	2625.3				1695	0.432032	2637.66				1695	0.438528	2646.12
1696	0.4437	2655.52				1696	0.439365	2643.81				1696	0.438169	2632.66
1697	0.441341	2645.14				1697	0.440502	2654.14				1697	0.437881	2648.53
1698	0.44246	2655.89				1698	0.438602	2657.13				1698	0.439357	2586.77
1699	0.44071	2666.9				1699	0.438251	2638.28				1699	0.439783	2608.39
1700	0.442607	2658.82				1700	0.438254	2649.86				1700	0.440141	2640.72
1701	0.440554	2662.87				1701	0.439586	2654.46				1701	0.437446	2633.04
1702	0.439868	2667.6				1702	0.43823	2657.59				1702	0.438519	2642.65
1703	0.442446	2653.99				1703	0.439916	2664.26				1703	0.438319	2635.41
1704	0.440714	2602.16				1704	0.439945	2647.42				1704	0.437626	2628.34
1705	0.441282	2674.44				1705	0.439464	2656.63				1705	0.439728	2600.64
1706	0.442991	2649.66				1706	0.437483	2651.82				1706	0.43868	2608.09
1707	0.440495	2641.98				1707	0.440887	2660.82				1707	0.43913	2647.47
1708	0.441813	2649.98				1708	0.439576	2593.34				1708	0.438073	2668.68
1709	0.441794	2647.63				1709	0.440411	2612.62				1709	0.437346	2648.92
1710	0.442093	2647.72				1710	0.439966	2639.46				1710	0.439357	2622.42
1711	0.439803	2661.6				1711	0.440587	2643.24				1711	0.438735	2621.62
1712	0.438616	2645.34				1712	0.440623	2659.75				1712	0.43915	2650.03
1713	0.440633	2661.54				1713	0.438579	2638.38				1713	0.438976	2599.73
1714	0.440277	2649.57				1714	0.43999	2635.48				1714	0.436764	2618.22
1715	0.43988	2640.94				1715	0.44033	2662.4				1715	0.438263	2648.67
1716	0.440708	2633.3				1716	0.440507	2662.37				1716	0.43897	2604.66
1717	0.439913	2638.72				1717	0.438771	2659.92				1717	0.438508	2649.07
1718	0.441584	2656.97				1718	0.439896	2640.06				1718	0.439617	2636.9
1719	0.442879	2679.78				1719	0.439768	2641.62				1719	0.437904	2639.47
1720	0.441968	2656.83				1720	0.439952	2617.47				1720	0.437298	2617.35
1721	0.440208	2649.32				1721	0.439965	2628.14				1721	0.440026	2642.6
1722	0.44145	2654.72				1722	0.437794	2650.57				1722	0.439624	2617.5
1723	0.441803	2671.66				1723	0.438959	2597.39				1723	0.437856	2585.74
1724	0.443288	2625.95				1724	0.440148	2621.88				1724	0.438248	2622.05
1725	0.442204	2639.18				1725	0.43954	2605.51				1725	0.438108	2613.12
1726	0.440013	2618.1				1726	0.438618	2633.19				1726	0.438886	2641.96
1727	0.439661	2636.5				1727	0.439481	2667.91				1727	0.439134	2636.62
1728	0.444413	2640.84				1728	0.43901	2650.25				1728	0.437709	2640.3
1729	0.4438	2618.4				1729	0.439016	2647.68				1729	0.438724	2657.76
1730	0.441129	2640.59				1730	0.437939	2626.2				1730	0.437267	2639.89
1731	0.438756	2629.85				1731	0.440281	2634.21				1731	0.438943	2649.07
1732	0.440931	2651.6				1732	0.439612	2631.01				1732	0.43837	2642.02
1733	0.440767	2632.74				1733	0.439325	2589.1				1733	0.439167	2642.92
1734	0.439182	2644.33				1734	0.44054	2628.33				1734	0.439241	2656.33
1735	0.440866	2645.39				1735	0.439173	2622.42				1735	0.439475	2639.95
1736	0.441946	2649.05				1736	0.439169	2639.04				1736	0.438861	2661.05
1737	0.439725	2662.89				1737	0.437886	2633.61				1737	0.439643	2639.17
1738	0.441319	2653.26				1738	0.438776	2647.51				1738	0.437792	2646.89
1739	0.439193	2656.35				1739	0.438387	2649.5				1739	0.439116	2651.08
1740	0.440316	2653.3				1740	0.438363	2634.41				1740	0.439202	2643.5
1741	0.440958	2655.64				1741	0.440085	2665.06				1741	0.439436	2664.27
1742	0.441507	2609.51				1742	0.440176	2647.76				1742	0.43837	2644.18
1743	0.438967	2665.7				1743	0.437644	2646.21				1743	0.437969	2648.94
1744	0.440163	2627.9				1744	0.43984	2583.07				1744	0.437738	2588
1745	0.440075	2614.54				1745	0.439269	2669.88				1745	0.439641	2604.1
1746	0.441974	2627.05				1746	0.439416	2627.05				1746	0.438697	2643.91
1747	0.438793	2660.4				1747	0.439838	2619.23				1747	0.440109	2631.21
1748	0.438045	2655.04				1748	0.440032	2643.68				1748	0.437158	2650.36
1749	0.4411	2632.2				1749	0.439934	2633.03				1749	0.440117	2635.03
1750	0.440491	2655.26				1750	0.437566	2627.77				1750	0.439034	2629.11
1751	0.441768	2656.34				1751	0.438237	2602.09				1751	0.439234	2656.8
1752	0.440972	2618.38				1752	0.440259	2618.08				1752	0.43836	2649.42
1753	0.441113	2633.81				1753	0.439114	2650.44				1753	0.439201	2664.48
1754	0.442657	2663.73				1754	0.439806	2602.36				1754	0.438692	2639.21
1755	0.441521	2612.47				1755	0.439557	2618.62				1755	0.439816	2639.45
1756	0.440737	2633.46				1756	0.439447	2656.61				1756	0.43925	2605.7
1757	0.44095	2674.78				1757	0.438929	2612.64				1757	0.440125	2616.45
1758	0.440599	2663.45				1758	0.439105	2650.3				1758	0.437945	2655.1
1759	0.440015	2636.9				1759	0.439174	2634.47				1759	0.438763	2596.28
1760	0.440436	2643.68				1760	0.435776	2644.91				1760	0.438995	2616.49
1761	0.440908	2657.07				1761	0.438193	2624.5				1761	0.439108	2602.33
1762	0.441643	2625.79				1762	0.436082	2632.57				1762	0.438549	2621.48
1763	0.440456	2652.22				1763	0.439581	2622.16				1763	0.438863	2659.24
1764	0.440266	2627.33				1764	0.439771	2591.47				1764	0.440201	2657
1765	0.440856	2593.43				1765	0.440352	2623.08				1765	0.440355	2646.99
1766	0.439403	2630.86				1766	0.43926	2614.77				1766	0.439849	2632.5
1767	0.440352	2622.03				1767	0.439219	2636.98				1767	0.439132	2639.63
1768	0.440502	2650.62				1768	0.438523	2629.01				1768	0.438124	2623.18
1769	0.441689	2630.29				1769	0.438959	2642.27				1769	0.440103	2592.85
1770	0.440807	2647.23				1770	0.436555	2650.18				1770	0.439183	2624.31
1771	0.439753	2662.58				1771	0.440417	2629.79				1771	0.439291	2628.52
1772	0.440911	2652.41				1772	0.43958	2656.52				1772	0.439977	2652.27
1773	0.440883	2665.45				1773	0.439565	2654.55				1773	0.440458	2633.09
1774	0.441911	2643.98				1774	0.43797	2643.28				1774	0.439224	2638.56
1775	0.440707	2647.98				1775	0.440254	2598.14				1775	0.438919	2657.07
1776	0.439628	2674.02				1776	0.439929	2609.86				1776	0.440261	2646.75
1777	0.441429	2644.03				1777	0.44023	2642.96				1777	0.440478	2654.53
1778	0.439981	2673				1778	0.437758	2630.62				1778	0.439076	2649.14
1779	0.440252	2660.47				1779	0.439154	2644.24				1779	0.438178	2654.25
1780	0.44145	2663.28				1780	0.438124	2638.48				1780	0.440224	2658.99
1781	0.441773	2609.39				1781	0.440072	2635.79				1781	0.439477	2640.07
1782	0.441845	2616.63				1782	0.438632	2661.65				1782	0.440226	2664.1
1783	0.441593	2646.2				1783	0.440689	2658.12				1783	0.43914	2643.1
1784	0.439976	2648.17				1784	0.439556	2659.61				1784	0.438797	2645.52
1785	0.441185	2663.69				1785	0.437943	2640.12				1785	0.438216	2655.77
1786	0.440028	2640.45				1786	0.435375	2637.81				1786	0.44003	2644.01
1787	0.438944	2627.51				1787	0.440687	2603.89				1787	0.439367	2654.16
1788	0.440032	2616.22				1788	0.441057	2627.77				1788	0.440659	2655.81
1789	0.4416	2634.65				1789	0.439484	2649.33				1789	0.438623	2655.9
1790	0.441468	2660.85				1790	0.441677	2601.49				1790	0.439449	2590.64
1791	0.441293	2607.65				1791	0.439917	2626.64				1791	0.441043	2613
1792	0.441828	2623.78				1792	0.440696	2621.22				1792	0.440254	2657.98
1793	0.440965	2666.08				1793	0.441133	2628.97				1793	0.439285	2648.16
1794	0.440253	2667.83				1794	0.438177	2617.67				1794	0.44195	2656.88
1795	0.440565	2642.37				1795	0.439852	2585.23				1795	0.441895	2650.56
1796	0.440926	2636.33				1796	0.440169	2620.85				1796	0.441292	2639.05
1797	0.440504	2647.72				1797	0.440418	2617.44				1797	0.439685	2658.18
1798	0.438917	2618.76				1798	0.439276	2644.97				1798	0.440292	2664.45
1799	0.441104	2643.07				1799	0.438942	2634.2				1799	0.44165	2637.31
1800	0.44195	2662.21				1800	0.437282	2646.41				1800	0.441602	2660.16
1801	0.439084	2657.99				1801	0.43905	2651.83				1801	0.438851	2659.14
1802	0.441082	2664.63				1802	0.437172	2642.6				1802	0.441403	2626.4
1803	0.438849	2636.84				1803	0.439679	2607.43				1803	0.440345	2634.94
1804	0.441516	2644.88				1804	0.439518	2659.24				1804	0.441767	2666.87
1805	0.440758	2640.33				1805	0.440536	2584.88				1805	0.440469	2608.87
1806	0.439629	2612.65				1806	0.440223	2631.92				1806	0.441871	2624.74
1807	0.440918	2638.86				1807	0.441468	2634.07				1807	0.440132	2609.22
1808	0.439953	2627.29				1808	0.440468	2664.57				1808	0.44022	2634
1809	0.439029	2645.95				1809	0.438283	2648.25				1809	0.439184	2663.93
1810	0.440145	2643.2				1810	0.439503	2658.54				1810	0.43931	2656.94
1811	0.439023	2647.91				1811	0.439143	2649.2				1811	0.439017	2659.68
1812	0.439888	2660.08				1812	0.438346	2637.43				1812	0.438326	2625.68
1813	0.440584	2651.56				1813	0.440524	2661.94				1813	0.43942	2636.11
1814	0.440813	2654.53				1814	0.440989	2663.93				1814	0.439486	2660.65
1815	0.441351	2642.94				1815	0.440156	2656.5				1815	0.439713	2658.95
1816	0.437801	2659.53				1816	0.439222	2650.39				1816	0.439573	2662.15
1817	0.441777	2603.69				1817	0.439537	2640.53				1817	0.439386	2634.06
1818	0.43978	2673.94				1818	0.441261	2658.52				1818	0.439414	2643.91
1819	0.4409	2632.79				1819	0.441926	2658.75				1819	0.438995	2630.31
1820	0.44146	2636.69				1820	0.439894	2636.09				1820	0.440504	2594.57
1821	0.439756	2644.88				1821	0.43979	2649.14				1821	0.440379	2633.63
1822	0.439753	2625.95				1822	0.44085	2658.3				1822	0.441612	2631.56
1823	0.439974	2633.47				1823	0.44132	2639.22				1823	0.440541	2658.18
1824	0.440507	2612.23				1824	0.441075	2640.7				1824	0.441737	2643.21
1825	0.441745	2616.67				1825	0.441169	2656.77				1825	0.441827	2659.05
1826	0.439294	2659.35				1826	0.440772	2608.24				1826	0.43957	2658.56
1827	0.441575	2597.59				1827	0.439811	2630.32				1827	0.438694	2644.35
1828	0.439872	2619.31				1828	0.440079	2612.29				1828	0.441365	2669.65
1829	0.441575	2673.51				1829	0.441434	2634.74				1829	0.442676	2650.67
1830	0.440969	2658.73				1830	0.440307	2664.58				1830	0.440891	2656.3
1831	0.440161	2640.08				1831	0.439108	2656.02				1831	0.439135	2607.3
1832	0.441724	2638.3				1832	0.439565	2664.97				1832	0.440189	2610.67
1833	0.440596	2651.46				1833	0.440759	2629.48				1833	0.44071	2654.91
1834	0.439083	2620.87				1834	0.440057	2641.69				1834	0.44209	2660.02
1835	0.439098	2643.49				1835	0.43969	2631.98				1835	0.442022	2664.18
1836	0.441805	2635.94				1836	0.439689	2595.45				1836	0.441126	2651.07
1837	0.441159	2597.05				1837	0.439829	2626.97				1837	0.442131	2639.09
1838	0.44029	2626.6				1838	0.440874	2619.01				1838	0.442337	2619.15
1839	0.43877	2615.73				1839	0.440208	2648.87				1839	0.442056	2639.68
1840	0.438301	2643.99				1840	0.440889	2644.41				1840	0.441298	2658.45
1841	0.44165	2635.41				1841	0.439157	2652.16				1841	0.44121	2610.24
1842	0.441326	2648.63				1842	0.440085	2667.65				1842	0.442418	2621.91
1843	0.440683	2663.8				1843	0.439878	2643.03				1843	0.440433	2658.35
1844	0.441527	2646.15				1844	0.439932	2659.23				1844	0.437798	2664.43
1845	0.441915	2672.61				1845	0.43901	2650.09				1845	0.44147	2641.91
1846	0.440061	2646.03				1846	0.44066	2657.26				1846	0.440063	2647.13
1847	0.440805	2658.88				1847	0.440668	2654.79				1847	0.438605	2642.06
1848	0.440268	2598.59				1848	0.440386	2648.37				1848	0.440285	2626.07
1849	0.441234	2618.43				1849	0.441149	2655.04				1849	0.440718	2647.82
1850	0.439981	2660.48				1850	0.440749	2656.38				1850	0.440812	2632.26
1851	0.439644	2651.36				1851	0.440207	2660.56				1851	0.441003	2603.93
1852	0.440689	2659.63				1852	0.442764	2606.98				1852	0.44056	2624.72
1853	0.438637	2637.76				1853	0.442038	2619.49				1853	0.439065	2617.93
1854	0.438611	2629.82				1854	0.442113	2659.05				1854	0.439805	2646.36
1855	0.441962	2624.08				1855	0.436239	2643.32				1855	0.440316	2643.06
1856	0.438172	2622.54				1856	0.441961	2652.49				1856	0.439222	2645.21
1857	0.441136	2651.75				1857	0.441631	2657				1857	0.440107	2666.02
1858	0.440893	2609.17				1858	0.443128	2647.82				1858	0.440966	2639.83
1859	0.440871	2627.76				1859	0.44139	2624.72				1859	0.43945	2663.25
1860	0.439317	2651.21				1860	0.442955	2631.73				1860	0.441069	2647.17
1861	0.441063	2663.63				1861	0.442176	2666.67				1861	0.44223	2660.8
1862	0.439684	2645.09				1862	0.442653	2619.31				1862	0.440759	2672.94
1863	0.441578	2636.63				1863	0.443162	2630.97				1863	0.441409	2650.99
1864	0.439168	2640.91				1864	0.4396	2674.09				1864	0.440756	2620.77
1865	0.440421	2619.64				1865	0.443528	2665.26				1865	0.44018	2616.84
1866	0.43813	2645.84				1866	0.442965	2647.26				1866	0.437573	2640.9
1867	0.438015	2626.48				1867	0.440719	2649.2				1867	0.4406	2633.45
1868	0.441121	2607.34				1868	0.442461	2654.26				1868	0.441105	2635.9
1869	0.441459	2628.4				1869	0.443182	2630.61				1869	0.44087	2665.94
1870	0.439231	2616.07				1870	0.43662	2639.51				1870	0.440761	2651.06
1871	0.440828	2650.42				1871	0.440989	2667.62				1871	0.439976	2648.6
1872	0.44057	2644.14				1872	0.441569	2668.02				1872	0.440346	2645.91
1873	0.4402	2649.63				1873	0.436478	2650.32				1873	0.441597	2640.44
1874	0.438773	2661.73				1874	0.442245	2649.49				1874	0.439317	2669.15
1875	0.440096	2648.59				1875	0.441586	2655.89				1875	0.441862	2664.03
1876	0.440067	2647.63				1876	0.442814	2633.91				1876	0.442317	2638.78
1877	0.440899	2656.48				1877	0.442648	2613.08				1877	0.439702	2654.42
1878	0.440361	2654.32				1878	0.44294	2642.4				1878	0.44083	2663.57
1879	0.440508	2668.54				1879	0.442436	2630.61				1879	0.442392	2637.87
1880	0.438323	2650.41				1880	0.441932	2662.7				1880	0.440892	2653.16
1881	0.441035	2658.23				1881	0.440043	2645.46				1881	0.441942	2667.19
1882	0.441683	2653.08				1882	0.443304	2657.36				1882	0.442069	2616.3
1883	0.438814	2656.21				1883	0.442508	2666.42				1883	0.438183	2629.72
1884	0.440268	2664.15				1884	0.440251	2653.02				1884	0.441075	2631.07
1885	0.439714	2653.76				1885	0.440424	2663				1885	0.442575	2636.56
1886	0.440035	2615.06				1886	0.439635	2653.73				1886	0.440202	2667.94
1887	0.441452	2627.76				1887	0.441471	2647.82				1887	0.439105	2658.37
1888	0.440764	2648.98				1888	0.443313	2612.95				1888	0.440871	2663.79
1889	0.439196	2624.04				1889	0.442482	2635.32				1889	0.441293	2635.15
1890	0.439658	2635.26				1890	0.440176	2655.99				1890	0.441055	2660.46
1891	0.439288	2660.19				1891	0.441798	2643.54				1891	0.438967	2633.55
1892	0.439829	2659.14				1892	0.441318	2667.69				1892	0.440933	2597.96
1893	0.440231	2670.61				1893	0.44147	2663.24				1893	0.441826	2631.25
1894	0.440412	2646.24				1894	0.443004	2639.53				1894	0.438138	2619.29
1895	0.440006	2646.85				1895	0.440533	2663.8				1895	0.440327	2644.82
1896	0.441693	2620.41				1896	0.439312	2656.73				1896	0.438877	2634.74
1897	0.441307	2633.42				1897	0.439432	2669.85				1897	0.440248	2652.6
1898	0.441077	2652.01				1898	0.441302	2647.51				1898	0.438909	2652.92
1899	0.441321	2671.15				1899	0.438198	2644.02				1899	0.440046	2649.03
1900	0.441907	2673.33				1900	0.440943	2615.2				1900	0.439803	2648.95
1901	0.441619	2639.97				1901	0.442415	2629.46				1901	0.440016	2646.28
1902	0.442552	2639.42				1902	0.442633	2663.49				1902	0.441501	2665.5
1903	0.441267	2682.66				1903	0.441427	2605.38				1903	0.43717	2664.91
1904	0.440722	2612.33				1904	0.442003	2636.19				1904	0.441376	2647.42
1905	0.440067	2636.7				1905	0.438883	2658.16				1905	0.439886	2660.37
1906	0.440206	2666.71				1906	0.439672	2661.91				1906	0.439487	2649.69
1907	0.440154	2670.66				1907	0.44048	2646				1907	0.440517	2654.27
1908	0.440863	2633.38				1908	0.441517	2645.89				1908	0.441121	2665.36
1909	0.440733	2644.92				1909	0.440281	2654.06				1909	0.441187	2659.62
1910	0.441216	2635.56				1910	0.442732	2624.99				1910	0.441002	2666.08
1911	0.440922	2625.18				1911	0.442888	2644.83				1911	0.439343	2643.33
1912	0.440897	2647.82				1912	0.441479	2671.66				1912	0.441183	2645.3
1913	0.440242	2633.22				1913	0.441004	2655.98				1913	0.441542	2599.39
1914	0.440613	2599.9				1914	0.442477	2676.86				1914	0.440362	2619.28
1915	0.441724	2624.7				1915	0.442505	2648.78				1915	0.44096	2656.15
1916	0.439085	2624.9				1916	0.441783	2650.44				1916	0.441742	2641.36
1917	0.441425	2651.15				1917	0.443107	2641.95				1917	0.439548	2655.1
1918	0.439907	2644.68				1918	0.441887	2621				1918	0.438337	2639.84
1919	0.441444	2647.44				1919	0.444363	2649.56				1919	0.43828	2642.94
1920	0.442975	2658.34				1920	0.443602	2644.13				1920	0.440337	2611.34
1921	0.441043	2646.69				1921	0.442954	2657.4				1921	0.440184	2632.09
1922	0.43993	2662.74				1922	0.442866	2641.44				1922	0.439348	2646.72
1923	0.439131	2660.72				1923	0.443952	2663.38				1923	0.440474	2608.54
1924	0.440681	2657.98				1924	0.44001	2664.43				1924	0.440974	2627.77
1925	0.441958	2666.59				1925	0.442723	2655.01				1925	0.440892	2607.55
1926	0.441818	2653.75				1926	0.441326	2622.58				1926	0.440403	2634.2
1927	0.441087	2612.83				1927	0.43955	2673.66				1927	0.440689	2663.39
1928	0.440778	2633.72				1928	0.442531	2637.72				1928	0.440996	2655.18
1929	0.441809	2653.92				1929	0.441637	2627.1				1929	0.440146	2648.89
1930	0.440938	2629.13				1930	0.443797	2625.72				1930	0.439752	2634.84
1931	0.440985	2631.53				1931	0.441206	2668.01				1931	0.437364	2644.11
1932	0.440366	2667.33				1932	0.440277	2653.33				1932	0.440523	2628.82
1933	0.441553	2644.48				1933	0.440201	2633.72				1933	0.441459	2595.23
1934	0.439538	2656.88				1934	0.439771	2659.18				1934	0.441039	2631.86
1935	0.441424	2653.44				1935	0.440361	2659.1				1935	0.440016	2626.22
1936	0.441281	2642.92				1936	0.441038	2622.45				1936	0.440628	2654.39
1937	0.441095	2621.13				1937	0.439154	2636.88				1937	0.441691	2641.74
1938	0.440311	2629.88				1938	0.440884	2652.24				1938	0.440636	2651.41
1939	0.440706	2661.78				1939	0.442363	2616.61				1939	0.441903	2662.95
1940	0.437312	2599.19				1940	0.442545	2623.74				1940	0.439133	2630.1
1941	0.44097	2627.53				1941	0.441397	2677.07				1941	0.440886	2673.9
1942	0.442282	2669.55				1942	0.441737	2663.01				1942	0.440082	2649.47
1943	0.441389	2663.82				1943	0.442472	2648.59				1943	0.439865	2666.16
1944	0.439643	2636.7				1944	0.443626	2638.21				1944	0.44028	2603.93
1945	0.440368	2637.19				1945	0.441697	2643.76				1945	0.441159	2604.69
1946	0.44073	2645.96				1946	0.437968	2626.29				1946	0.440622	2661.11
1947	0.44081	2620.93				1947	0.443653	2652.6				1947	0.44177	2651.17
1948	0.441453	2649.55				1948	0.442593	2666.99				1948	0.44047	2665.1
1949	0.439408	2628.33				1949	0.440839	2666.03				1949	0.441009	2645.89
1950	0.439541	2586.57				1950	0.443292	2618.77				1950	0.440545	2629.09
1951	0.440768	2624.78				1951	0.442654	2648.7				1951	0.440463	2653.55
1952	0.439781	2620.87				1952	0.442273	2664.23				1952	0.440545	2651.29
1953	0.440841	2647.44				1953	0.44273	2652.94				1953	0.439934	2635.85
1954	0.438581	2630.53				1954	0.442762	2624.21				1954	0.43767	2584.04
1955	0.438769	2653.38				1955	0.443496	2649.41				1955	0.441021	2616.29
1956	0.439496	2660.31				1956	0.44251	2634.09				1956	0.440972	2661.69
1957	0.4389	2645.43				1957	0.444053	2656.65				1957	0.441205	2663.5
1958	0.440994	2665.39				1958	0.443745	2648.32				1958	0.440993	2672.57
1959	0.441344	2650.23				1959	0.443701	2655.04				1959	0.439193	2618.63
1960	0.437661	2653.02				1960	0.442931	2667.08				1960	0.440128	2635.14
1961	0.439436	2593.15				1961	0.44108	2652.8				1961	0.440534	2615.4
1962	0.437507	2657.52				1962	0.440916	2669.21				1962	0.439463	2644.77
1963	0.43921	2630.64				1963	0.442768	2650.1				1963	0.441644	2626.55
1964	0.441266	2633.3				1964	0.445056	2661.22				1964	0.439829	2670.75
1965	0.437915	2642.29				1965	0.44072	2669.22				1965	0.439648	2601.41
1966	0.439225	2635.3				1966	0.444526	2657.17				1966	0.440039	2667.74
1967	0.440627	2643.96				1967	0.439627	2666.69				1967	0.4387	2672.74
1968	0.441328	2662.11				1968	0.441005	2637.72				1968	0.440514	2638.06
1969	0.440903	2662.22				1969	0.443195	2650.33				1969	0.44118	2601.66
1970	0.441675	2658.54				1970	0.44298	2642.12				1970	0.441266	2633.81
1971	0.441678	2645.47				1971	0.442907	2639.97				1971	0.438187	2624.17
1972	0.439976	2642.51				1972	0.445118	2655.13				1972	0.438856	2652.1
1973	0.441761	2627.19				1973	0.443345	2647.5				1973	0.44056	2637.47
1974	0.440001	2635.23				1974	0.44221	2669.77				1974	0.441597	2655.99
1975	0.442528	2665.42				1975	0.443462	2651.02				1975	0.440414	2661.79
1976	0.440634	2602.95				1976	0.441074	2651.41				1976	0.439104	2643.61
1977	0.441259	2628.62				1977	0.442319	2624.83				1977	0.439999	2663.92
1978	0.44046	2665.65				1978	0.440206	2642.8				1978	0.44046	2656.16
1979	0.442266	2660.34				1979	0.444955	2667.33				1979	0.440819	2644.65
1980	0.440798	2648.91				1980	0.44511	2622				1980	0.441158	2672.84
1981	0.439922	2648.46				1981	0.44469	2638.02				1981	0.440792	2644.91
1982	0.442057	2646.03				1982	0.444474	2624.92				1982	0.441482	2660.16
1983	0.442746	2635.82				1983	0.443295	2648.04				1983	0.441244	2661.11
1984	0.441355	2651.62				1984	0.440711	2661.2				1984	0.440046	2664.8
1985	0.44139	2638.61				1985	0.441527	2669.35				1985	0.441456	2595.91
1986	0.442397	2600.36				1986	0.437781	2656.01				1986	0.4403	2664.57
1987	0.442289	2641.11				1987	0.444845	2641.4				1987	0.439951	2627.81
1988	0.440927	2623.97				1988	0.442538	2652.15				1988	0.439116	2630.57
1989	0.441142	2639.12				1989	0.443983	2651.5				1989	0.437351	2646.34
1990	0.441286	2650.03				1990	0.437563	2611.23				1990	0.440454	2637.97
1991	0.440194	2649.27				1991	0.442236	2640.19				1991	0.439413	2641.85
1992	0.441458	2661.45				1992	0.442181	2633.33				1992	0.441085	2656.95
1993	0.439433	2646.42				1993	0.445121	2651.22				1993	0.438198	2652.25
1994	0.440092	2649.86				1994	0.4444	2643.72				1994	0.43987	2658.67
1995	0.441332	2660.88				1995	0.44292	2659.69				1995	0.439997	2643.54
1996	0.439742	2657.71				1996	0.441854	2651.36				1996	0.440368	2640.39
1997	0.441865	2670.25				1997	0.43984	2656.26				1997	0.440488	2620.29
1998	0.441687	2656.98				1998	0.443911	2681.95				1998	0.437412	2631.36
[truncated: 2 more rows]

## Sheet: top 10% pipetting
black						cyan						gray
cycle #	average selected fp	average selected P(T)				cycle #	average selected fp	average selected P(T)				cycle #	average selected fp	average selected P(T)
1	0.12973	809.94				1	0.129743	809.977				1	0.129663	809.575
2	0.128555	811.322				2	0.128042	786.991				2	0.128849	786.582
3	0.128224	795.328				3	0.128256	772.302				3	0.128161	806.553
4	0.125144	775.327				4	0.128892	786.748				4	0.125762	758.918
5	0.123203	790.566				5	0.127499	777.07				5	0.126223	770.595
6	0.122574	750.383				6	0.128157	786.902				6	0.126974	786.809
7	0.127162	766.516				7	0.127195	798.584				7	0.1255	796.882
8	0.127145	764.457				8	0.12797	749.78				8	0.127674	799.477
9	0.128251	764.371				9	0.126315	755.966				9	0.128473	772.78
10	0.127139	777.21				10	0.127881	818.377				10	0.127116	802.029
11	0.12659	771.106				11	0.126255	786.888				11	0.123146	785.099
12	0.128194	762.888				12	0.129139	749.365				12	0.125148	787.111
13	0.12808	752.769				13	0.129399	779.121				13	0.126298	759.155
14	0.126403	796.643				14	0.128464	804.02				14	0.128058	721.735
15	0.126252	769.138				15	0.12649	788.846				15	0.127836	757.168
16	0.125032	788.113				16	0.128604	735.115				16	0.128212	803.765
17	0.125439	766.936				17	0.128186	784.565				17	0.127731	791.969
18	0.126461	765.964				18	0.127337	786.268				18	0.127964	791.993
19	0.127475	781.364				19	0.12878	796.673				19	0.127747	758.184
20	0.124197	775.821				20	0.126947	781.141				20	0.126661	758.825
21	0.126194	770.409				21	0.128847	768.818				21	0.123134	763.222
22	0.126997	770.27				22	0.129351	770.819				22	0.127127	775.627
23	0.127215	770.625				23	0.129002	786.245				23	0.128367	791.72
24	0.125786	774.426				24	0.129299	841.199				24	0.127624	777.513
25	0.128744	750.921				25	0.128864	784.211				25	0.125259	767.083
26	0.128506	759.262				26	0.128821	778.932				26	0.126258	742.994
27	0.128714	805.818				27	0.130532	785.69				27	0.127481	773.404
28	0.127202	777.272				28	0.12814	772.368				28	0.128618	781.645
29	0.127449	767.306				29	0.129375	785.49				29	0.12878	775.012
30	0.127653	771.385				30	0.129376	790.394				30	0.127221	788.8
31	0.127882	817.524				31	0.127208	761.545				31	0.128069	782.375
32	0.126535	784.133				32	0.128867	788.765				32	0.129017	790.871
33	0.124212	739.868				33	0.128658	795.024				33	0.128993	777.667
34	0.12351	757.86				34	0.127125	753.893				34	0.128761	783.295
35	0.122699	768.793				35	0.129187	745.498				35	0.128515	784.64
36	0.124986	787.983				36	0.128553	765.356				36	0.126262	755.336
37	0.125478	772.304				37	0.129149	783.51				37	0.128817	776.676
38	0.125419	748.66				38	0.129698	800.581				38	0.127622	789.388
39	0.127206	791.803				39	0.127927	778.45				39	0.129123	830.014
40	0.127595	765.699				40	0.127515	757.031				40	0.126884	811.344
41	0.127887	789.361				41	0.12951	804.287				41	0.124625	769.858
42	0.126714	788.922				42	0.128048	796.859				42	0.127658	765.407
43	0.126391	760.132				43	0.128059	786.003				43	0.126989	776.482
44	0.125922	760.739				44	0.129066	768.66				44	0.127428	769.957
45	0.1285	749.237				45	0.129494	793.928				45	0.126733	766.805
46	0.128788	794.272				46	0.128168	794.712				46	0.12455	777.189
47	0.127569	795.051				47	0.126413	756.885				47	0.125935	743.451
48	0.128172	757.712				48	0.125881	763.117				48	0.126905	748.82
49	0.128062	794.176				49	0.126472	796.003				49	0.125883	776.678
50	0.128267	778.479				50	0.126888	769.264				50	0.126858	755.877
51	0.126772	791.375				51	0.125879	774.776				51	0.12684	755.954
52	0.128484	781.221				52	0.125934	760.637				52	0.124799	748.749
53	0.127807	751.004				53	0.126345	760.857				53	0.128389	782.931
54	0.129103	783.978				54	0.126617	788.243				54	0.128747	818.833
55	0.129383	783.592				55	0.122148	758.382				55	0.129382	759.32
56	0.127025	798.084				56	0.121411	732.594				56	0.127984	788.074
57	0.125337	761.798				57	0.122592	726.842				57	0.128185	755.583
58	0.127265	760.255				58	0.127781	773.055				58	0.128024	781.413
59	0.128112	775.608				59	0.128617	789.101				59	0.128345	802.394
60	0.129053	799.847				60	0.128813	803.163				60	0.127273	770.106
61	0.128099	763.274				61	0.129254	746.279				61	0.127121	768.578
62	0.12768	793.819				62	0.129849	792.96				62	0.127778	809.178
63	0.126955	814.724				63	0.128951	793.016				63	0.126123	777.968
64	0.128286	759.461				64	0.130488	815.231				64	0.124197	757.7
65	0.12868	757.488				65	0.131008	788.636				65	0.126311	755.89
66	0.127254	754.441				66	0.129898	818.467				66	0.124452	799.63
67	0.128466	810.143				67	0.127427	770.9				67	0.124844	750.039
68	0.128261	784.558				68	0.127478	798.272				68	0.126851	762.375
69	0.128621	780.012				69	0.127515	781.472				69	0.127037	796.838
70	0.127239	740.385				70	0.125222	765.918				70	0.126488	771.462
71	0.126347	792.901				71	0.127183	764.407				71	0.125326	770.207
72	0.126029	731.432				72	0.126156	777.313				72	0.127409	750.779
73	0.125269	768.017				73	0.128387	791.331				73	0.127446	775.568
74	0.128332	772.595				74	0.126552	774.286				74	0.127242	801.342
75	0.128328	766.453				75	0.12904	760.45				75	0.125444	785.337
76	0.127001	812.303				76	0.129988	817.503				76	0.128618	749.866
77	0.128762	805.526				77	0.128046	760.97				77	0.127506	769.709
78	0.127457	787.101				78	0.129162	802.353				78	0.127421	807.322
79	0.128561	747.412				79	0.127013	770.611				79	0.125925	776.916
80	0.129254	800.474				80	0.12901	759.524				80	0.127166	765.231
81	0.127611	784.064				81	0.127496	783.523				81	0.127281	769.805
82	0.125711	792.585				82	0.127704	786.896				82	0.126134	793.225
83	0.12379	750.786				83	0.129974	798.751				83	0.128842	816.673
84	0.126184	749.296				84	0.129847	815.707				84	0.127541	800.514
85	0.129145	782.999				85	0.129286	786.449				85	0.129294	772.722
86	0.129064	784.129				86	0.129638	796.115				86	0.129177	784.014
87	0.127727	782.727				87	0.129308	756.226				87	0.127795	779.874
88	0.128078	774.29				88	0.130314	800.994				88	0.128871	801.174
89	0.127118	796.219				89	0.12889	819.091				89	0.128189	773.651
90	0.126667	795.679				90	0.129841	751.313				90	0.128187	794.582
91	0.123544	786.108				91	0.13007	793.784				91	0.125989	793.738
92	0.123422	712.192				92	0.130201	771.76				92	0.125734	745.112
93	0.124869	774.603				93	0.129957	768.046				93	0.12821	762.902
94	0.12762	767.674				94	0.129806	807.393				94	0.128898	773.217
95	0.1281	808.498				95	0.128153	779.412				95	0.126913	790.185
96	0.12749	767.304				96	0.127189	786.562				96	0.128234	783.389
97	0.127683	789.104				97	0.128464	792.465				97	0.127142	760.406
98	0.12702	759.245				98	0.130464	807.93				98	0.126049	775.73
99	0.127345	753.145				99	0.130952	822.919				99	0.127794	804.539
100	0.127482	800.911				100	0.130672	803.101				100	0.129753	765.735
101	0.127489	774.673				101	0.127774	794.814				101	0.128838	789.856
102	0.126817	741.768				102	0.126392	792.497				102	0.128773	781.067
103	0.128123	757.021				103	0.125561	738.805				103	0.128374	795.441
104	0.127663	789.185				104	0.129008	787.568				104	0.129428	776.69
105	0.128109	792.333				105	0.130019	799.857				105	0.128749	752.895
106	0.12846	761.422				106	0.130633	791.131				106	0.128952	799.837
107	0.127099	787.347				107	0.130354	774.292				107	0.128452	825.52
108	0.124152	786.12				108	0.130342	782.542				108	0.126196	777.323
109	0.124146	765.705				109	0.130253	794.739				109	0.126626	774.57
110	0.122934	748.352				110	0.127042	804.063				110	0.12697	737.253
111	0.126609	752.163				111	0.129177	752.108				111	0.125809	767.321
112	0.128677	775.655				112	0.128981	793.031				112	0.125919	782.13
113	0.128044	801.393				113	0.127529	759.001				113	0.128337	762.43
114	0.129119	784.244				114	0.13059	759.839				114	0.126836	770.094
115	0.129181	748.834				115	0.128899	784.259				115	0.125345	793.03
116	0.128445	771.951				116	0.127994	766.693				116	0.126226	757.677
117	0.126916	793.593				117	0.130351	749.221				117	0.126175	761.876
118	0.125666	766.328				118	0.126011	769.831				118	0.125414	762.092
119	0.129083	769.361				119	0.128831	791.279				119	0.126415	779.661
120	0.12887	799.947				120	0.129378	762.246				120	0.12757	787.77
121	0.127777	765.046				121	0.130227	778.098				121	0.127555	756.742
122	0.12723	775.11				122	0.129115	755.768				122	0.127496	736.24
123	0.125745	741.143				123	0.12726	790.757				123	0.126859	767.467
124	0.12687	738.726				124	0.127773	767.804				124	0.125729	760.867
125	0.128898	785.931				125	0.130626	778.077				125	0.125877	780.236
126	0.127835	791.978				126	0.130108	774.642				126	0.126559	748.472
127	0.127131	773.999				127	0.130356	787.844				127	0.12432	740.712
128	0.126454	748.429				128	0.131399	839.005				128	0.127168	760.303
129	0.127985	793.646				129	0.130645	803.437				129	0.126646	776.511
130	0.128733	813.952				130	0.130177	789.217				130	0.127025	762.964
131	0.127966	790.511				131	0.130304	776.587				131	0.127242	772.308
132	0.129611	785.105				132	0.131267	798.141				132	0.126513	795.559
133	0.130369	779.769				133	0.130633	807.682				133	0.126495	774.366
134	0.130345	785.323				134	0.129176	770.44				134	0.12771	743.484
135	0.128991	773.386				135	0.129992	763.728				135	0.127443	756.502
136	0.130997	766.316				136	0.129807	802.808				136	0.125779	785.147
137	0.131276	803.094				137	0.130787	776.101				137	0.124558	779.356
138	0.129985	791.525				138	0.132088	794.32				138	0.125217	767.277
139	0.130123	801.467				139	0.129149	793.074				139	0.125205	761.992
140	0.127451	761.853				140	0.130106	824.887				140	0.126423	775.185
141	0.131933	795.308				141	0.130484	833.184				141	0.126497	807.414
142	0.131451	807.336				142	0.130342	791.573				142	0.126608	778.606
143	0.133276	798.155				143	0.127589	797.812				143	0.12721	777.166
144	0.131988	803.748				144	0.129544	773.122				144	0.127343	766.408
145	0.129389	812.884				145	0.129362	784.291				145	0.128595	792.33
146	0.130513	777.732				146	0.129367	776.278				146	0.129546	792.701
147	0.132766	799.266				147	0.129199	785.837				147	0.128724	754.732
148	0.129419	804.707				148	0.130476	796.457				148	0.127916	755.933
149	0.129062	760.28				149	0.129409	798.162				149	0.128981	784.302
150	0.132312	838.031				150	0.129623	764.869				150	0.129319	790.255
151	0.131682	787.353				151	0.128224	763.106				151	0.127954	783.366
152	0.12908	767.571				152	0.130114	780.77				152	0.129598	776.124
153	0.134101	800.969				153	0.130203	765.991				153	0.127913	750.401
154	0.135233	806.931				154	0.130726	790.913				154	0.125249	768.25
155	0.134809	833.868				155	0.130638	797.555				155	0.129338	786.169
156	0.134036	819.319				156	0.130415	802.808				156	0.129262	798.796
157	0.134299	822.378				157	0.128227	772.758				157	0.128628	785.879
158	0.131608	775.948				158	0.130055	805.408				158	0.128221	783.831
159	0.134075	824.612				159	0.127501	779.089				159	0.129612	788.872
160	0.133468	818.717				160	0.129904	787.134				160	0.129623	782.635
161	0.135038	813.93				161	0.128916	786.602				161	0.127314	769.063
162	0.134705	830.888				162	0.129268	766.949				162	0.128456	777.936
163	0.133103	840.385				163	0.131129	784.342				163	0.129475	803.046
164	0.134306	830.798				164	0.131063	819.107				164	0.130042	791.062
165	0.133837	812.841				165	0.131562	809.263				165	0.129176	772.107
166	0.133369	824.425				166	0.130417	801.243				166	0.13017	765.946
167	0.133142	825.275				167	0.128751	760.261				167	0.129054	767.627
168	0.134396	825.69				168	0.129232	760.42				168	0.129247	815.911
169	0.134623	829.041				169	0.128346	783.152				169	0.128568	794.88
170	0.134414	780.597				170	0.128964	813.758				170	0.129367	767.266
171	0.137108	822.401				171	0.128946	781.378				171	0.13009	772.986
172	0.137444	873.13				172	0.128026	779.877				172	0.129812	833.687
173	0.136762	828.928				173	0.130204	802.347				173	0.130688	823.833
174	0.135737	806.926				174	0.12921	800.791				174	0.129896	789.913
175	0.134773	850.627				175	0.131016	786.907				175	0.130613	790.743
176	0.136696	826.196				176	0.130318	796.215				176	0.130055	796.923
177	0.136964	822.259				177	0.129107	798.472				177	0.128171	765.795
178	0.136615	818.153				178	0.130457	791.25				178	0.128556	792.236
179	0.135562	844.155				179	0.129729	793.354				179	0.130003	753.456
180	0.136502	831.506				180	0.13065	760.925				180	0.129244	791.12
181	0.137814	868.135				181	0.130076	773.778				181	0.128794	787.83
182	0.137923	824.981				182	0.128914	807.014				182	0.128528	770.245
183	0.1359	839.973				183	0.126707	793.279				183	0.127723	746.192
184	0.135725	834.894				184	0.129101	775.329				184	0.12769	759.498
185	0.133678	849.57				185	0.129702	760.703				185	0.13007	788.48
186	0.136584	818.543				186	0.12963	823.393				186	0.12854	789.272
187	0.136249	839.249				187	0.12748	819.695				187	0.128916	778.968
188	0.133468	822.382				188	0.128168	750.336				188	0.130958	811.31
189	0.136761	829.245				189	0.12789	736.535				189	0.130718	759.755
190	0.136438	806.306				190	0.124991	771.78				190	0.12978	797.9
191	0.137032	803.537				191	0.120827	729.61				191	0.128645	782.2
192	0.135234	853.841				192	0.117262	718.479				192	0.128966	787.715
193	0.13362	822.907				193	0.119827	710.777				193	0.129563	802.148
194	0.135744	836.992				194	0.125038	766.453				194	0.129456	804.048
195	0.134691	816.44				195	0.128531	806.807				195	0.128822	781.978
196	0.134241	852.022				196	0.129911	774.995				196	0.12792	775.028
197	0.13456	840.371				197	0.131121	814.398				197	0.129191	808.579
198	0.135612	813.275				198	0.131066	790.567				198	0.128981	768.59
199	0.134215	769.538				199	0.130634	790.845				199	0.128532	787.413
200	0.13405	826.05				200	0.130875	793.438				200	0.129697	746.687
201	0.135689	832.629				201	0.130966	812.266				201	0.129419	779.187
202	0.134694	855.46				202	0.128824	818.793				202	0.130656	772.567
203	0.133167	804.501				203	0.130548	795.661				203	0.129177	807.088
204	0.134383	814.904				204	0.130445	769.84				204	0.129693	790.591
205	0.133247	818.208				205	0.129059	757.205				205	0.127733	789.603
206	0.135023	833.624				206	0.128709	779.507				206	0.127912	805.118
207	0.135386	800.999				207	0.130274	803.087				207	0.126849	778.21
208	0.133897	814.772				208	0.127842	821.963				208	0.128282	791.276
209	0.13411	829.258				209	0.128398	759.396				209	0.127946	772.313
210	0.135937	814.344				210	0.129061	762.566				210	0.127915	775.246
211	0.134453	822.499				211	0.127894	803.253				211	0.129951	810.563
212	0.134168	795.834				212	0.126927	792.512				212	0.129706	785.966
213	0.132455	791.252				213	0.126429	779.529				213	0.128924	805.405
214	0.132503	849.454				214	0.125588	750.065				214	0.127707	744.647
215	0.130982	805.777				215	0.129218	808.828				215	0.126658	768.342
216	0.135709	829.375				216	0.129174	823.581				216	0.127701	776.724
217	0.134482	806.454				217	0.128667	780.435				217	0.128177	788.925
218	0.135308	845.788				218	0.128002	767.601				218	0.128375	751.846
219	0.135817	840.074				219	0.128329	748.846				219	0.129014	802.351
220	0.135441	794.14				220	0.130129	800.817				220	0.129964	792.833
221	0.134026	793.709				221	0.129249	802.563				221	0.128264	789.448
222	0.132111	814.629				222	0.128647	799.833				222	0.12761	742.094
223	0.132346	821.046				223	0.125619	745.656				223	0.128615	779.068
224	0.135713	816.834				224	0.128335	812.354				224	0.131174	821.636
225	0.13495	806.271				225	0.12929	796.646				225	0.128791	802.177
226	0.135251	818.568				226	0.127083	772.539				226	0.126687	772.689
227	0.136152	852.917				227	0.129736	775.715				227	0.126278	752.826
228	0.134574	825.336				228	0.129079	778.629				228	0.130612	796.369
229	0.132731	828.516				229	0.12841	781.815				229	0.130558	780.167
230	0.135618	824.476				230	0.129628	786.769				230	0.127891	786.388
231	0.135232	863.936				231	0.129574	783.399				231	0.130838	754.284
232	0.132976	832.094				232	0.127677	749.653				232	0.130532	799.198
233	0.134444	812.836				233	0.125554	787.41				233	0.130681	805.689
234	0.132554	817.326				234	0.12749	768.817				234	0.129144	793.579
235	0.132325	827.406				235	0.127536	741.616				235	0.130167	780.542
236	0.130472	806.278				236	0.124532	741.454				236	0.13031	793.955
237	0.13055	758.483				237	0.12113	732.789				237	0.131224	765.398
238	0.136543	800.617				238	0.127924	753.932				238	0.129071	786.369
239	0.136767	834.727				239	0.128193	796.511				239	0.129244	767.833
240	0.135278	805.488				240	0.129256	778.742				240	0.127663	804.576
241	0.135797	835.905				241	0.129213	771.884				241	0.129956	802.194
242	0.135438	797.916				242	0.127511	767.818				242	0.129947	756.008
243	0.135915	803.658				243	0.129113	760.384				243	0.130576	747.092
244	0.134227	826.048				244	0.127706	755.957				244	0.12856	835.18
245	0.134777	796.482				245	0.126591	774.051				245	0.130307	840.942
246	0.134593	827.811				246	0.126427	790.048				246	0.129974	804.399
247	0.134514	790.906				247	0.127782	756.592				247	0.130203	778.702
248	0.135535	838.241				248	0.129726	809.026				248	0.129946	812.672
249	0.136628	835.647				249	0.129159	790.24				249	0.129183	808.168
250	0.135284	818.264				250	0.129524	804.497				250	0.130112	792.352
251	0.136013	819.109				251	0.12821	775.07				251	0.12933	757.482
252	0.134625	835.694				252	0.128039	777.765				252	0.129279	815.27
253	0.133881	829.762				253	0.12518	747.089				253	0.127943	797.632
254	0.13482	800.863				254	0.129076	757.005				254	0.127238	756.728
255	0.136588	789.29				255	0.128222	799.996				255	0.129325	788.037
256	0.135548	858.715				256	0.129518	772.512				256	0.127431	781.195
257	0.134333	817.401				257	0.128096	777.556				257	0.128553	780.184
258	0.134996	794.027				258	0.129318	808.288				258	0.129115	741.906
259	0.132026	789.569				259	0.128635	797.927				259	0.127664	756.12
260	0.135803	824.025				260	0.128637	771.379				260	0.127046	778.257
261	0.136264	859.288				261	0.129018	764.314				261	0.128905	786.756
262	0.135553	841.074				262	0.127463	758.837				262	0.128865	805.203
263	0.133927	812.584				263	0.128258	759.381				263	0.126858	766.677
264	0.13245	823.088				264	0.127208	802.221				264	0.12856	786.21
265	0.134847	852.71				265	0.128713	788.135				265	0.128776	796.191
266	0.134425	785.989				266	0.130253	757.996				266	0.1277	787.544
267	0.136028	855.393				267	0.128877	783.645				267	0.127114	761.94
268	0.135497	822.684				268	0.127312	809.483				268	0.126657	764.694
269	0.13562	809.552				269	0.129768	781.718				269	0.130043	781.708
270	0.135454	792.519				270	0.128259	808.462				270	0.129959	795.229
271	0.135902	844.449				271	0.128018	759.628				271	0.129538	822.444
272	0.136033	832.526				272	0.128855	803.397				272	0.130521	796.386
273	0.136748	823.365				273	0.127893	767.939				273	0.130268	793.549
274	0.135194	818.774				274	0.129084	797.304				274	0.128493	795.743
275	0.135831	851.018				275	0.130442	780.073				275	0.127857	760.699
276	0.13622	815.39				276	0.129892	743.517				276	0.129905	771.019
277	0.135925	854.339				277	0.126629	780.36				277	0.129148	782.107
278	0.13553	835.146				278	0.127063	762.846				278	0.12913	769.929
279	0.136689	811.916				279	0.125729	771.453				279	0.1302	795.819
280	0.136829	824.006				280	0.129488	810.314				280	0.13077	815.329
281	0.136972	826.979				281	0.128302	780.255				281	0.130835	786.679
282	0.135328	855.067				282	0.128415	804.092				282	0.130264	813.928
283	0.136104	817.363				283	0.128547	797.078				283	0.130629	798.663
284	0.135506	818.327				284	0.128991	775.581				284	0.13015	792.918
285	0.135661	879.198				285	0.12838	756.95				285	0.129433	797.497
286	0.135767	860.586				286	0.129112	812.127				286	0.129711	805.618
287	0.135799	793.825				287	0.127673	786.502				287	0.130687	808.165
288	0.136374	793.203				288	0.129149	743.714				288	0.128619	790.874
289	0.135946	883.035				289	0.127523	776.273				289	0.130127	789.938
290	0.137764	814.332				290	0.12691	793.721				290	0.130031	796.276
291	0.137633	835.554				291	0.12894	756.371				291	0.130066	835.578
292	0.138179	817.918				292	0.129643	796.904				292	0.129583	797.579
293	0.137472	848.033				293	0.129223	761.128				293	0.129657	805.298
294	0.136251	861.694				294	0.127349	792.754				294	0.129861	825.547
295	0.13885	823.534				295	0.128166	791.104				295	0.128166	801.04
296	0.136608	837.512				296	0.126807	763.199				296	0.129499	787.071
297	0.13761	865.612				297	0.127616	746.385				297	0.130155	813.857
298	0.135463	855.783				298	0.127333	773.736				298	0.130277	783.545
299	0.137912	843.125				299	0.126718	788.802				299	0.128877	803.93
300	0.13822	820.524				300	0.128183	779.776				300	0.130249	788.333
301	0.138348	839.522				301	0.125909	778.077				301	0.129346	755.831
302	0.138621	864.845				302	0.125818	745.215				302	0.129759	772.31
303	0.137576	844.713				303	0.125838	756.344				303	0.129361	832.96
304	0.136729	859.865				304	0.126883	770.268				304	0.128406	781.142
305	0.139853	844.793				305	0.128092	779.635				305	0.129837	800.983
306	0.137833	838.549				306	0.127825	789.748				306	0.128543	771.517
307	0.138659	847.282				307	0.128295	763.256				307	0.12692	781.626
308	0.139488	865.932				308	0.130296	778.284				308	0.1265	779.303
309	0.140218	866.275				309	0.129408	790.308				309	0.128754	778.784
310	0.140974	898.477				310	0.126018	780.148				310	0.12781	770.332
311	0.139776	892.859				311	0.125765	774.569				311	0.128581	774.056
312	0.141585	865.812				312	0.127941	742.64				312	0.126964	785.445
313	0.140589	862.275				313	0.128414	838.326				313	0.127769	752.338
314	0.140696	861.143				314	0.128887	783.34				314	0.129402	760.949
315	0.140059	887.312				315	0.12904	788.251				315	0.131264	783.504
316	0.139571	851.128				316	0.1277	754.645				316	0.12969	796.613
317	0.138125	843.793				317	0.12798	802.202				317	0.127299	777.339
318	0.138312	831.715				318	0.129808	793.369				318	0.127563	783.743
319	0.139347	842.639				319	0.129514	800.985				319	0.126258	742.875
320	0.139028	896.024				320	0.129036	794.04				320	0.127687	750.354
321	0.136507	847.552				321	0.127132	782.55				321	0.129218	785.34
322	0.137594	826.584				322	0.128362	772.007				322	0.130507	766.765
323	0.139426	816.889				323	0.128574	774.45				323	0.12854	790.359
324	0.137905	862.737				324	0.128231	781.654				324	0.130015	769.99
325	0.136807	862.413				325	0.124865	758.221				325	0.130894	771.955
326	0.136488	792.447				326	0.123259	771.718				326	0.129343	797.472
327	0.138408	798.8				327	0.127114	768.44				327	0.128976	790.881
328	0.138445	871.428				328	0.126984	783.093				328	0.131308	802.171
329	0.136397	847.644				329	0.129473	774.915				329	0.130841	791.86
330	0.138973	830.488				330	0.128201	768.336				330	0.129447	804.387
331	0.140052	848.494				331	0.128429	819.625				331	0.130674	800.707
332	0.138427	870.188				332	0.128776	795.043				332	0.130533	795.734
333	0.14051	848.538				333	0.128721	773.302				333	0.131371	820.366
334	0.140408	854.583				334	0.129809	782.621				334	0.129982	831.575
335	0.140079	840.798				335	0.127608	775.628				335	0.130305	821.383
336	0.139991	855.571				336	0.126452	814.965				336	0.126609	785.498
337	0.138071	867.859				337	0.128044	780.635				337	0.125361	736.492
338	0.139029	839.282				338	0.127476	797.335				338	0.130357	798.442
339	0.136341	820.409				339	0.129569	766.548				339	0.130841	818.722
340	0.137537	839.035				340	0.128542	828.19				340	0.129171	781.076
341	0.139745	864.9				341	0.129428	785.195				341	0.128616	783.506
342	0.138593	871.57				342	0.127691	768.592				342	0.12969	814.33
343	0.134924	807.558				343	0.127297	784.68				343	0.129408	798.315
344	0.137813	826.051				344	0.127463	789.313				344	0.128896	784.542
345	0.139196	873.806				345	0.127042	768.071				345	0.131027	791.628
346	0.137759	825.546				346	0.128226	751.465				346	0.129705	797.98
347	0.13747	840.563				347	0.128736	800.873				347	0.129141	806.56
348	0.137911	819.171				348	0.13	805.475				348	0.128465	753.105
349	0.137333	847.299				349	0.128902	810.418				349	0.129729	787.91
350	0.139077	871.776				350	0.127731	767.985				350	0.129338	799.122
351	0.136929	867.988				351	0.128851	778.593				351	0.129426	786.274
352	0.138321	837.866				352	0.129437	773.531				352	0.129007	752.69
353	0.1359	835.444				353	0.128834	781.394				353	0.124915	788.699
354	0.136749	819.426				354	0.128816	786.1				354	0.127982	749.795
355	0.141524	885.013				355	0.128471	786.412				355	0.129391	789.102
356	0.140696	895.78				356	0.128726	783.237				356	0.12878	812.549
357	0.140792	846.198				357	0.128179	784.681				357	0.128629	782.674
358	0.140694	843.952				358	0.127459	788.132				358	0.130879	767.027
359	0.140387	861.936				359	0.126915	779.487				359	0.128319	812.829
360	0.140902	874.138				360	0.127508	772.364				360	0.128577	769.351
361	0.140594	887.598				361	0.126732	767.146				361	0.130299	764.756
362	0.142616	856.315				362	0.127729	757.415				362	0.129454	764.323
363	0.142192	871.069				363	0.12884	777.454				363	0.13113	788.86
364	0.142448	883.404				364	0.128156	780.221				364	0.130584	825.527
365	0.140342	867.752				365	0.126874	751.104				365	0.129795	789.977
366	0.140762	882.713				366	0.127575	766.854				366	0.129693	793.428
367	0.140543	851.184				367	0.129374	787.95				367	0.128586	763.509
368	0.141606	848.525				368	0.128832	776.766				368	0.126888	779.691
369	0.143049	838.497				369	0.127827	770.849				369	0.129798	773.329
370	0.139747	862.612				370	0.126857	767.518				370	0.128392	790.773
371	0.142558	898.901				371	0.126869	834.78				371	0.130499	787.791
372	0.142061	854.114				372	0.128815	763.494				372	0.130065	806.7
373	0.142751	882.276				373	0.12919	739.959				373	0.130041	756.733
374	0.142777	860.902				374	0.128574	761.718				374	0.127881	801.901
375	0.138742	859.862				375	0.126638	811.083				375	0.128344	779.099
376	0.144036	824.682				376	0.125936	737.157				376	0.130065	808.181
377	0.142019	860.539				377	0.128248	775.421				377	0.12889	792.299
378	0.142868	827.642				378	0.125047	785.702				378	0.128853	804.742
379	0.140416	876.061				379	0.125234	727.074				379	0.129685	779.612
380	0.140468	851.627				380	0.126527	763.736				380	0.128965	793.912
381	0.141174	865.652				381	0.13034	771.694				381	0.128629	783.214
382	0.143533	850.718				382	0.129859	767.792				382	0.129464	750.056
383	0.142776	879.25				383	0.128541	781.728				383	0.130116	761.111
384	0.142779	874.437				384	0.129011	806.97				384	0.130588	790.463
385	0.140867	856.645				385	0.129862	818.385				385	0.129702	801.406
386	0.140981	838.223				386	0.129831	799.965				386	0.127858	790.094
387	0.142707	848.917				387	0.128268	766.83				387	0.128452	794.817
388	0.143763	887.814				388	0.129778	782.753				388	0.128053	816.827
389	0.142557	857.641				389	0.128444	789.521				389	0.126963	778.481
390	0.144184	889.203				390	0.130152	782.392				390	0.126108	743.303
391	0.143839	869.232				391	0.128852	778.196				391	0.127639	743.728
392	0.139661	876.094				392	0.125975	771.03				392	0.129269	756.831
393	0.138845	877.134				393	0.12745	776.139				393	0.130288	790.428
394	0.136593	832.586				394	0.12968	782.494				394	0.129223	787.98
395	0.139453	821.082				395	0.128072	762.328				395	0.13081	811.102
396	0.139233	850.249				396	0.127225	736.72				396	0.130234	780.627
397	0.140902	871.84				397	0.127249	775.675				397	0.130136	819.677
398	0.143432	857.187				398	0.12556	753.709				398	0.130383	794.365
399	0.142688	883.667				399	0.129115	758.317				399	0.129975	775.382
400	0.141867	856.04				400	0.128216	789.827				400	0.128795	787.043
401	0.138962	861.82				401	0.130313	796.819				401	0.128328	778.287
402	0.138308	815.375				402	0.129051	792.969				402	0.12951	763.811
403	0.141977	882.589				403	0.129843	778.323				403	0.13014	788.628
404	0.13908	849.979				404	0.127921	797.814				404	0.130796	781.968
405	0.141351	867.834				405	0.128123	779.583				405	0.130133	816.416
406	0.143909	878.588				406	0.129644	778.19				406	0.130545	761.956
407	0.139862	857.595				407	0.127999	811.364				407	0.128757	781.651
408	0.143114	863.047				408	0.128727	767.861				408	0.129439	779.119
409	0.143449	856.092				409	0.12971	745.404				409	0.127935	754.662
410	0.143252	894.45				410	0.128724	801.58				410	0.129716	795.801
411	0.144854	879.969				411	0.12803	781.997				411	0.130112	787.022
412	0.144207	890.481				412	0.12416	778.544				412	0.13022	797.708
413	0.144678	897.055				413	0.126917	766.976				413	0.130192	759.763
414	0.144431	928.781				414	0.129751	776.758				414	0.127422	790.758
415	0.14122	859.23				415	0.128666	836.934				415	0.127412	779.224
416	0.140341	858.35				416	0.127154	799.377				416	0.128169	787.102
417	0.142459	882.036				417	0.127251	766.985				417	0.128407	758.399
418	0.142871	920.649				418	0.127107	761.925				418	0.131607	792.495
419	0.143003	884.809				419	0.129648	814.126				419	0.13006	843.999
420	0.143504	864.038				420	0.128654	775.978				420	0.130138	813.863
421	0.142741	903.458				421	0.129806	796.525				421	0.129809	789.066
422	0.144788	892.727				422	0.128647	772.245				422	0.130979	807.23
423	0.141437	861.262				423	0.127679	772.286				423	0.129555	803.393
424	0.142805	850.998				424	0.127188	777.366				424	0.130446	798.944
425	0.142994	881.139				425	0.128261	791.922				425	0.128803	749.649
426	0.141178	890.462				426	0.129705	772.231				426	0.130423	748.142
427	0.141731	835.078				427	0.129484	792.584				427	0.132383	785.371
428	0.141038	856.844				428	0.126994	780.435				428	0.133213	819.416
429	0.142521	846.54				429	0.126024	779.951				429	0.132355	849.118
430	0.143178	879.967				430	0.126271	774.384				430	0.131898	802.513
431	0.141035	879.76				431	0.126029	774.825				431	0.130813	785.817
432	0.138722	834.354				432	0.128959	761.421				432	0.129817	792.669
433	0.142808	872.666				433	0.128745	773.739				433	0.129185	791.309
434	0.144586	862.479				434	0.124702	756.597				434	0.13156	808.511
435	0.143683	873.557				435	0.125398	739.288				435	0.131007	769.275
436	0.142846	887.583				436	0.126537	770.838				436	0.129969	810.261
437	0.144387	888.599				437	0.125877	738.902				437	0.131449	796.781
438	0.142988	857.75				438	0.128679	785.451				438	0.132397	799.09
439	0.144219	910.823				439	0.126457	794.086				439	0.131868	779.829
440	0.141947	893.423				440	0.126882	769.904				440	0.127534	779.381
441	0.142723	822.615				441	0.125131	770.19				441	0.128644	821.034
442	0.142186	849.922				442	0.128199	767.869				442	0.131596	808.296
443	0.142448	862.482				443	0.128628	798.973				443	0.131411	797.307
444	0.140683	867.55				444	0.129259	770.282				444	0.129652	785.745
445	0.141428	835.839				445	0.128035	794.371				445	0.130841	840.374
446	0.141359	847.22				446	0.128214	776.379				446	0.133939	804.548
447	0.140952	879.763				447	0.126818	806.314				447	0.131324	788.22
448	0.143336	874.134				448	0.125374	764.331				448	0.131953	827.112
449	0.141336	862.699				449	0.124819	761.749				449	0.134365	813.88
450	0.141182	869.229				450	0.127877	746.747				450	0.133644	831.965
451	0.14328	880.785				451	0.129141	786.575				451	0.134224	813.077
452	0.144921	885.229				452	0.130173	783.566				452	0.133083	795.806
453	0.143496	889.538				453	0.129841	790.498				453	0.13293	781.57
454	0.144611	851.054				454	0.127144	806.056				454	0.134165	794.084
455	0.143217	862.835				455	0.124014	783.607				455	0.131962	828.63
456	0.144295	868.101				456	0.123568	769.965				456	0.133738	801.528
457	0.14405	878.921				457	0.122131	717.039				457	0.135123	858.227
458	0.143423	855.697				458	0.128145	773.731				458	0.132796	808.92
459	0.144955	901.669				459	0.129358	763.241				459	0.131854	840.167
460	0.141047	857.568				460	0.127628	791.617				460	0.133566	817.904
461	0.143351	866.146				461	0.128644	766.567				461	0.134422	815.551
462	0.144446	891.559				462	0.1292	788.471				462	0.134275	810.391
463	0.14437	898.988				463	0.127899	780.525				463	0.132605	837.993
464	0.143417	886.677				464	0.124728	798.201				464	0.133918	829.818
465	0.144531	874.758				465	0.126131	729.913				465	0.134803	825.337
466	0.14443	905.511				466	0.126509	748.784				466	0.132916	815.454
467	0.14257	921.762				467	0.127253	760.061				467	0.131807	853.349
468	0.144399	886.181				468	0.126699	779.314				468	0.130521	826.484
469	0.143921	866.793				469	0.129683	766.407				469	0.132057	801.077
470	0.143696	874.134				470	0.129562	784.094				470	0.132932	779.42
471	0.141586	861.689				471	0.129626	798.136				471	0.132623	792.239
472	0.138517	836.71				472	0.127709	778.493				472	0.134369	826.469
473	0.143738	855.054				473	0.126532	807.214				473	0.132528	819.385
474	0.144091	873.364				474	0.125963	741.331				474	0.131784	785.289
475	0.144691	927.47				475	0.127382	774.012				475	0.130765	788.692
476	0.145119	891.421				476	0.123644	780.052				476	0.130037	792.283
477	0.142423	902.206				477	0.12432	763.653				477	0.131532	781.054
478	0.142226	903.241				478	0.124443	750.799				478	0.132184	791.877
479	0.142553	899.203				479	0.124608	775.619				479	0.133785	804.188
480	0.144915	904.241				480	0.126921	742.835				480	0.131031	792.945
481	0.143805	898.202				481	0.126701	757.114				481	0.133159	808.909
482	0.142258	905.433				482	0.126546	803.447				482	0.134363	797.403
483	0.140919	881.328				483	0.12864	788.632				483	0.132112	807.773
484	0.139157	849.044				484	0.129642	766.311				484	0.131966	836.198
485	0.141658	847.87				485	0.128738	788.266				485	0.132071	850.379
486	0.143589	879.01				486	0.124917	777.904				486	0.132794	805.349
487	0.144623	866.675				487	0.125596	782.25				487	0.13129	813.324
488	0.143974	912.898				488	0.12747	768.585				488	0.127229	782.929
489	0.144391	852.631				489	0.129961	753.696				489	0.130291	810.156
490	0.14366	867.59				490	0.127736	778.41				490	0.131991	800.05
491	0.143981	894.929				491	0.129626	806.251				491	0.135678	796.162
492	0.145295	900.127				492	0.13001	815.22				492	0.13595	790.309
493	0.143133	913.661				493	0.129278	788.039				493	0.134677	813
494	0.144311	883.53				494	0.128949	763.098				494	0.133205	839.879
495	0.142603	919.555				495	0.128489	761.046				495	0.133043	814.931
496	0.144092	890.678				496	0.129592	766.752				496	0.130169	769.993
497	0.142528	871.33				497	0.128965	782.324				497	0.13344	822.254
498	0.147849	870.697				498	0.127945	809.467				498	0.131174	833.068
499	0.145097	908.033				499	0.127227	766.136				499	0.135393	803.317
500	0.144516	895.838				500	0.128951	772.803				500	0.134499	789.259
501	0.145853	913.992				501	0.12868	807.73				501	0.133366	842.469
502	0.146244	897.575				502	0.129161	778.578				502	0.131737	836.71
503	0.14855	912.463				503	0.129861	781.437				503	0.132936	822.217
504	0.147542	906.325				504	0.13041	763.312				504	0.130853	775.201
505	0.148166	903.785				505	0.129617	759.976				505	0.133502	781.415
506	0.147928	901.185				506	0.128745	795.163				506	0.133466	790.873
507	0.147925	899.182				507	0.130443	788.037				507	0.135868	838.765
508	0.146311	842.553				508	0.129907	802.837				508	0.134714	826.03
509	0.14517	904.441				509	0.12836	780.79				509	0.13456	848.536
510	0.147969	887.757				510	0.129786	786.991				510	0.13356	822.142
511	0.145795	904.506				511	0.129255	828.514				511	0.133938	796.938
512	0.144828	932.497				512	0.127565	761.54				512	0.135015	821.287
513	0.14967	879.473				513	0.128524	787.39				513	0.133816	816.067
514	0.148364	900.046				514	0.129646	820.285				514	0.13175	810.771
515	0.14689	916.662				515	0.126741	780.86				515	0.130694	810.321
516	0.148065	902.944				516	0.125102	779.701				516	0.131051	753.255
517	0.147294	902.212				517	0.127072	757.302				517	0.132558	822.678
518	0.147207	900.145				518	0.128599	725.237				518	0.135954	782.875
519	0.14649	896.658				519	0.126051	785.975				519	0.134275	844.485
520	0.146324	895.768				520	0.12734	781.069				520	0.133457	813.402
521	0.146285	923.444				521	0.128277	791.83				521	0.13353	812.349
522	0.144753	902.165				522	0.128751	774.827				522	0.134015	782.074
523	0.146327	862.772				523	0.128066	796.458				523	0.136088	786.238
524	0.147333	898.265				524	0.128868	769.717				524	0.135859	865.089
525	0.145738	913.09				525	0.129835	817.031				525	0.135544	855.607
526	0.146315	891.097				526	0.129472	785.497				526	0.133147	811.773
527	0.14898	887.861				527	0.129654	771.322				527	0.134198	777.189
528	0.146667	909.361				528	0.129121	801.091				528	0.13246	856.741
529	0.147419	884.729				529	0.126629	766.568				529	0.132643	802.252
530	0.14514	895.145				530	0.126946	764.805				530	0.133843	797.963
531	0.147502	866.34				531	0.126576	735.134				531	0.133578	775.113
532	0.144714	879.114				532	0.126299	775.985				532	0.13568	837.722
533	0.142464	865.402				533	0.126817	767.459				533	0.135904	870.278
534	0.148678	921.569				534	0.1283	770.269				534	0.135991	800.291
535	0.145023	885.109				535	0.130171	777.37				535	0.135682	837.176
536	0.145713	900.423				536	0.129766	822.368				536	0.13356	800.349
537	0.149061	886.027				537	0.12767	806.736				537	0.13436	812.892
538	0.148418	930.301				538	0.129689	798.143				538	0.131458	806.555
539	0.145562	894.792				539	0.129054	779.938				539	0.128531	792.36
540	0.148865	907.041				540	0.128185	768.373				540	0.131227	783.11
541	0.148436	904.62				541	0.127317	767.075				541	0.13466	817.363
542	0.146132	938.443				542	0.129353	789.676				542	0.132994	826.357
543	0.149489	922.71				543	0.129947	776.744				543	0.131984	801.706
544	0.147781	921.903				544	0.129274	762.63				544	0.133994	789.409
545	0.146734	916.073				545	0.127042	779.178				545	0.135533	811.247
546	0.147886	914.494				546	0.129032	762.167				546	0.134641	799.017
547	0.146483	922.56				547	0.128351	785.447				547	0.134103	836.691
548	0.143199	879.199				548	0.127375	775.926				548	0.135748	812.981
549	0.145156	836.058				549	0.127576	774.292				549	0.135832	792.576
550	0.15025	896.035				550	0.128396	778.992				550	0.131347	787.085
551	0.148599	935.79				551	0.129951	791.253				551	0.131983	801.992
552	0.149573	903.89				552	0.129644	804.044				552	0.130773	797.808
553	0.148918	886.911				553	0.129323	796.201				553	0.132631	798.137
554	0.147451	930.751				554	0.129872	785.492				554	0.134939	829.422
555	0.14804	935.684				555	0.128815	823.289				555	0.136428	819.479
556	0.149205	911.191				556	0.129098	805.52				556	0.134599	859.011
557	0.148186	896.347				557	0.128482	765.83				557	0.133699	810.903
558	0.145857	888.248				558	0.128637	813.847				558	0.133515	810.433
559	0.1467	920.05				559	0.126519	786.895				559	0.135544	793.817
560	0.145636	851.582				560	0.128298	773.349				560	0.13322	817.08
561	0.148681	910.171				561	0.127955	776.758				561	0.12964	815.501
562	0.150113	882.802				562	0.127534	767.931				562	0.133799	800.989
563	0.149848	956.157				563	0.129134	771.449				563	0.13526	815.293
564	0.14901	953.265				564	0.129847	756.007				564	0.134473	827.514
565	0.148739	917.414				565	0.130804	814.821				565	0.130934	800.154
566	0.150455	912.438				566	0.129511	811.226				566	0.134845	823.467
567	0.149686	964.213				567	0.127887	775.815				567	0.135595	824.226
568	0.147448	900.974				568	0.129461	783.461				568	0.135895	813.972
569	0.14607	899.663				569	0.129315	785.661				569	0.136248	823.211
570	0.143415	859.95				570	0.127865	836.762				570	0.135166	829.961
571	0.146997	891.541				571	0.127906	755.263				571	0.137439	828.444
572	0.148535	941.457				572	0.129284	767.886				572	0.135729	855.173
573	0.151467	929.29				573	0.129402	775.812				573	0.134112	843.643
574	0.150293	936.734				574	0.128703	808.304				574	0.134853	832.276
575	0.151967	956.576				575	0.128321	803.345				575	0.13711	841.097
576	0.151989	954.595				576	0.127952	767.676				576	0.135151	811.493
577	0.152126	926				577	0.127497	773.368				577	0.136395	875.822
578	0.152024	914.377				578	0.128069	743.758				578	0.137016	852.126
579	0.152451	930.372				579	0.128364	810.675				579	0.136446	817.105
580	0.151281	937.366				580	0.126782	766.546				580	0.136529	842.163
581	0.151605	942.176				581	0.125833	779.572				581	0.135653	812.653
582	0.148557	890.141				582	0.127885	740.013				582	0.136316	848.089
583	0.151781	953.917				583	0.127309	808.374				583	0.137348	806.833
584	0.151123	921.194				584	0.127149	795.343				584	0.136733	836.86
585	0.152382	909.983				585	0.128441	761.749				585	0.137201	872.011
586	0.151796	893.66				586	0.12797	793.937				586	0.136164	816.038
587	0.151771	961.765				587	0.128593	764.93				587	0.135754	850.287
588	0.150691	941.511				588	0.129141	781.467				588	0.137472	864.232
589	0.150768	940.838				589	0.129257	798.929				589	0.135856	816.136
590	0.147476	933.268				590	0.129155	811.757				590	0.136919	824.637
591	0.147716	905.859				591	0.127267	787.528				591	0.135829	852.072
592	0.151711	917.915				592	0.128719	774.773				592	0.136124	829.691
593	0.15178	923.034				593	0.126079	784.206				593	0.136817	823.218
594	0.150271	909.59				594	0.124149	738.97				594	0.137105	834.285
595	0.151394	912.965				595	0.123367	771.547				595	0.136517	839.395
596	0.150208	922.949				596	0.127575	786.179				596	0.135828	833.84
597	0.151281	904.41				597	0.129264	776.275				597	0.135598	828.819
598	0.15284	953.803				598	0.128905	780.921				598	0.134288	812.132
599	0.151005	911.422				599	0.128939	806.571				599	0.136779	820.743
600	0.151871	940.318				600	0.12794	766.645				600	0.136591	850.777
601	0.15331	924.055				601	0.128192	802.065				601	0.136958	829.836
602	0.152421	955.752				602	0.123838	781.222				602	0.137744	862.23
603	0.152615	876.675				603	0.126374	784.72				603	0.136649	847.861
604	0.153269	898.03				604	0.127875	760.543				604	0.136953	830.404
605	0.153819	946.468				605	0.128249	755.767				605	0.13811	815.929
606	0.152891	974.443				606	0.129298	770.371				606	0.137143	872.683
607	0.151653	931.009				607	0.129683	761.114				607	0.136941	845.709
608	0.149588	888.002				608	0.129208	784.532				608	0.136401	801.624
609	0.151915	903.222				609	0.129997	802.281				609	0.135398	867.033
610	0.152004	942.119				610	0.129252	758.845				610	0.130382	814.694
611	0.15373	967.878				611	0.129709	791.36				611	0.134656	774.166
612	0.15839	935.377				612	0.128209	799.947				612	0.135174	856.237
613	0.156715	938.986				613	0.129813	789.055				613	0.134625	822.943
614	0.16011	963.666				614	0.127926	795.576				614	0.135489	861.536
615	0.158805	1024.4				615	0.128975	774.268				615	0.136748	849.75
616	0.15486	990.395				616	0.129571	781.828				616	0.134868	842.388
617	0.154278	951.575				617	0.128643	778.401				617	0.137922	832.983
618	0.156253	947.279				618	0.127639	775.446				618	0.136537	837.049
619	0.156607	982.87				619	0.127053	744.473				619	0.137472	835.865
620	0.157853	978.085				620	0.129581	772.713				620	0.135626	843.939
621	0.157349	950.364				621	0.129239	825.181				621	0.133197	798.809
622	0.156675	986.871				622	0.129679	786.863				622	0.136547	798.634
623	0.15625	965.571				623	0.129428	791.774				623	0.137895	862.837
624	0.153368	959.336				624	0.128818	814.15				624	0.137148	840.555
625	0.153203	921.747				625	0.128846	806.12				625	0.13799	826.959
626	0.155634	929.876				626	0.129651	790.372				626	0.139313	883.686
627	0.156591	964.816				627	0.128478	800.04				627	0.13732	818.762
628	0.157768	1009.63				628	0.129948	801.316				628	0.138827	856.168
629	0.158591	984.1				629	0.127801	774.097				629	0.136114	875.051
630	0.159178	979.646				630	0.127311	758.317				630	0.133783	835.49
631	0.158512	992.831				631	0.128649	746.333				631	0.134931	788
632	0.159168	979.872				632	0.12731	795.502				632	0.13563	791.935
633	0.160769	974.273				633	0.126238	779.12				633	0.134747	841.698
634	0.159442	993.341				634	0.127544	763.905				634	0.137073	855.13
635	0.159171	965.383				635	0.129907	761.712				635	0.136971	827.875
636	0.162132	982.354				636	0.129719	773.463				636	0.138353	803.804
637	0.160437	1015.3				637	0.12945	782.192				637	0.138623	869.986
638	0.160791	961.957				638	0.129428	824.908				638	0.13699	848.545
639	0.161181	984.934				639	0.129225	776.821				639	0.137418	818.767
640	0.160945	1002.53				640	0.128385	787.769				640	0.138013	808.529
641	0.16202	1020.36				641	0.129518	822.746				641	0.137737	843.432
642	0.160518	988.092				642	0.125622	794.529				642	0.137925	847.186
643	0.161282	991.829				643	0.129081	779.363				643	0.136754	823.813
644	0.160003	977.35				644	0.126899	763.334				644	0.137588	836.288
645	0.160663	1019.83				645	0.127444	729.344				645	0.137278	810.288
646	0.16161	993.206				646	0.126566	766.645				646	0.13712	858.369
647	0.160365	1020.48				647	0.124825	780.171				647	0.135069	870.502
648	0.158933	983.639				648	0.126573	770.896				648	0.133274	799.705
649	0.158605	972.332				649	0.12643	765.376				649	0.134685	792.427
650	0.159084	1012.78				650	0.126252	791.096				650	0.134252	804.085
651	0.158973	971.951				651	0.125993	771.409				651	0.136881	856.486
652	0.157816	943.997				652	0.12652	756.372				652	0.136028	828.176
653	0.15914	964.87				653	0.127879	773.301				653	0.137184	851.404
654	0.159317	990.375				654	0.127537	786.661				654	0.136343	858.082
655	0.159769	970.118				655	0.126982	770.722				655	0.134652	842.404
656	0.160693	991.369				656	0.129279	792.274				656	0.136475	835.935
657	0.15899	983.306				657	0.129516	777.688				657	0.135745	847.662
658	0.157052	961.287				658	0.12926	779.024				658	0.138239	826.369
659	0.158438	952.111				659	0.128966	793.008				659	0.138166	852.545
660	0.156584	961.513				660	0.129159	779.739				660	0.13816	848.088
661	0.155844	948.361				661	0.130286	739.013				661	0.136802	837.35
662	0.158489	987.056				662	0.128337	813.728				662	0.136249	830.919
663	0.158362	977.151				663	0.125017	786.338				663	0.136733	816.133
664	0.159398	990.901				664	0.127517	771.645				664	0.136469	817.241
665	0.161169	963.768				665	0.129312	771.258				665	0.138066	853.427
666	0.159315	989.05				666	0.127848	774.349				666	0.137454	834.004
667	0.159355	951.038				667	0.127541	776.276				667	0.135789	784.575
668	0.160281	982.78				668	0.12873	755.641				668	0.136346	841.98
669	0.157538	1001.11				669	0.126248	764.616				669	0.135974	826.266
670	0.158034	958.707				670	0.128723	753.194				670	0.134009	822.956
671	0.157144	970.862				671	0.128062	816.33				671	0.135211	817.331
672	0.156005	974.203				672	0.12714	760.188				672	0.137574	793.762
673	0.156289	943.873				673	0.126541	795.824				673	0.138093	866.342
674	0.155512	983.888				674	0.126847	785.779				674	0.13586	823.643
675	0.159747	949.308				675	0.128331	802.183				675	0.135813	825.83
676	0.161057	1039.05				676	0.130253	793.589				676	0.134268	795.902
677	0.160929	1035.06				677	0.130771	761.185				677	0.137023	825.842
678	0.160124	966.18				678	0.130113	768				678	0.135304	828.799
679	0.162148	966.051				679	0.13074	796.697				679	0.136823	831.471
680	0.161263	985.18				680	0.128076	799.378				680	0.135505	853.373
681	0.159392	970.094				681	0.129147	771.882				681	0.135901	869.576
682	0.159556	1004.34				682	0.128859	743.989				682	0.133973	846.533
683	0.159625	986.328				683	0.12794	760.957				683	0.13674	824.04
684	0.161645	973.699				684	0.128941	830.483				684	0.136163	822.232
685	0.162269	1025.51				685	0.127299	772.642				685	0.134538	857.179
686	0.163194	1014.43				686	0.129262	784.273				686	0.134983	818.837
687	0.161878	1031.59				687	0.127814	795.516				687	0.136892	811.965
688	0.160194	974.574				688	0.129177	786.688				688	0.136823	852.585
689	0.160051	1003.17				689	0.129596	816.478				689	0.137925	874.208
690	0.159622	980.161				690	0.130735	816.428				690	0.136057	859.883
691	0.161039	1007.08				691	0.128762	774.747				691	0.13729	806.261
692	0.161794	989.867				692	0.129283	813.334				692	0.137091	818.152
693	0.164259	984.207				693	0.129962	797.808				693	0.137504	857.481
694	0.163822	1031.54				694	0.127528	772.996				694	0.13836	835.152
695	0.164238	1046.25				695	0.128273	772.228				695	0.137087	848.583
696	0.161572	1012.96				696	0.126737	773.427				696	0.137326	843.233
697	0.160697	995.444				697	0.126136	750.688				697	0.140298	866.035
698	0.16266	1064.72				698	0.129906	829.132				698	0.13757	863.741
699	0.162576	1027.92				699	0.129905	778.236				699	0.138013	856.684
700	0.161747	975.628				700	0.130868	802.99				700	0.137779	812.745
701	0.163156	974.8				701	0.128846	785.56				701	0.139786	820.534
702	0.162885	1052.73				702	0.128459	778.3				702	0.138726	851.771
703	0.162937	952.607				703	0.129846	778.571				703	0.138227	854.058
704	0.16186	979.148				704	0.128558	768.192				704	0.14055	835.608
705	0.161644	992.247				705	0.129795	781.301				705	0.14025	808.557
706	0.165083	993.098				706	0.13038	825.978				706	0.140874	908.752
707	0.163233	995.393				707	0.130212	807.684				707	0.141167	875.853
708	0.163522	973.522				708	0.129132	756.782				708	0.139698	828.483
709	0.163186	979.837				709	0.126252	793.484				709	0.140605	817.084
710	0.160298	999.602				710	0.12608	762.313				710	0.141664	872.925
711	0.160403	998.716				711	0.126041	784.427				711	0.14153	875.633
712	0.162988	1025.06				712	0.129038	730.016				712	0.144328	877.577
713	0.164239	996.567				713	0.128337	752.826				713	0.144904	865.541
714	0.160843	1031.67				714	0.129404	780.277				714	0.143407	872.547
715	0.160842	966.205				715	0.128718	805.307				715	0.143797	903.482
716	0.163129	994.797				716	0.130803	822.339				716	0.145736	887.9
717	0.162902	1001.65				717	0.129456	790.407				717	0.145001	887.821
718	0.163524	1020.97				718	0.12995	763.335				718	0.144602	888.694
719	0.16112	1010.67				719	0.13071	826.584				719	0.148544	898.396
720	0.162012	976.5				720	0.130832	809.157				720	0.150399	930.691
721	0.165003	983.319				721	0.130445	793.417				721	0.147872	908.191
722	0.163796	1017.31				722	0.130263	770.059				722	0.147855	896.932
723	0.162569	979.675				723	0.130265	831.097				723	0.148094	888.242
724	0.163199	1036.39				724	0.128429	799.158				724	0.146469	944.679
725	0.162847	1001.8				725	0.129386	729.311				725	0.148641	921.219
726	0.163038	1019.65				726	0.130116	770.044				726	0.148548	887.995
727	0.157995	951.194				727	0.130872	824.586				727	0.150103	939.083
728	0.15876	937.226				728	0.129821	806.238				728	0.150185	904.495
729	0.16321	942.33				729	0.128112	772.849				729	0.149435	922.732
730	0.163334	1022.96				730	0.12962	793.64				730	0.147647	960.361
731	0.165219	1018.34				731	0.129176	797.569				731	0.14768	923.577
732	0.163762	995.256				732	0.130487	808.521				732	0.146461	893.188
733	0.164895	978.431				733	0.130218	800.556				733	0.146615	874.515
734	0.161252	1054.27				734	0.128516	788.518				734	0.147778	886.15
735	0.160713	1002.24				735	0.128652	800.676				735	0.146593	904.659
736	0.157683	935.224				736	0.127409	783.99				736	0.148472	907.631
737	0.162066	936.34				737	0.126824	760.54				737	0.148002	912.176
738	0.163327	1010.41				738	0.1273	745.114				738	0.148134	940.496
739	0.164388	981.762				739	0.128897	749.693				739	0.149273	884.776
740	0.162805	992.43				740	0.130506	760.478				740	0.147105	916.223
741	0.164412	1014.79				741	0.13074	823.79				741	0.149416	944.08
742	0.164316	1027.07				742	0.128763	815.106				742	0.148396	895.658
743	0.163146	1000.28				743	0.12951	773.682				743	0.149576	909.255
744	0.163471	997.824				744	0.129367	798.15				744	0.150161	898.707
745	0.160673	1024.18				745	0.129752	785.327				745	0.149846	922.166
746	0.162918	996.198				746	0.126562	814.705				746	0.150201	920.566
747	0.163138	1031.17				747	0.126253	746.396				747	0.147541	925.679
748	0.161828	1016.05				748	0.130044	769.92				748	0.147751	900.608
749	0.163501	1039.06				749	0.129571	784.752				749	0.150472	907.477
750	0.164146	984.229				750	0.129791	772.828				750	0.147371	917.844
751	0.163523	1011.24				751	0.13049	811.72				751	0.149178	924.262
752	0.161226	969.496				752	0.129119	806.847				752	0.149968	903.537
753	0.15923	992.51				753	0.128887	773.614				753	0.14931	923.145
754	0.161574	988.324				754	0.129274	829.948				754	0.149436	918.341
755	0.16348	965.797				755	0.129623	791.361				755	0.148844	929.843
756	0.16311	1013.55				756	0.129935	783.98				756	0.14706	923.65
757	0.162089	1036.56				757	0.127725	805.34				757	0.147259	932.633
758	0.163652	1004.03				758	0.126509	783.6				758	0.145409	897.534
759	0.161773	969.677				759	0.129756	816.486				759	0.148421	874.644
760	0.160565	991.2				760	0.128478	814.041				760	0.147202	925.218
761	0.160878	995.791				761	0.12598	788.89				761	0.148502	891.014
762	0.162972	955.594				762	0.125573	758.64				762	0.149533	920.54
763	0.162301	978.164				763	0.127991	777.441				763	0.147514	922.979
764	0.161918	997.556				764	0.128673	765.581				764	0.144758	877.983
765	0.162192	1050.62				765	0.129145	802.485				765	0.143057	934.41
766	0.165109	998.679				766	0.129632	781.69				766	0.141645	854.536
767	0.163831	999.945				767	0.129342	762.202				767	0.145581	866.034
768	0.162786	1000.89				768	0.127713	757.326				768	0.149078	905.144
769	0.159253	971.593				769	0.130229	786.934				769	0.149726	919.531
770	0.161435	971.711				770	0.12923	808.516				770	0.149471	945.741
771	0.162942	991.168				771	0.130268	781.853				771	0.150302	896.065
772	0.162949	1001.35				772	0.131232	813.003				772	0.146682	887.717
773	0.163825	1029.37				773	0.129865	799.077				773	0.14904	948.234
774	0.163454	1015.87				774	0.130249	825.309				774	0.150188	937.154
775	0.163349	1009.36				775	0.13012	798.72				775	0.148991	886.96
776	0.163925	991.723				776	0.130238	795.438				776	0.148618	918.503
777	0.164377	1011.75				777	0.130745	764.09				777	0.148888	925.146
778	0.162778	1033.23				778	0.130476	807.352				778	0.150451	924.293
779	0.165165	996.761				779	0.130035	829.997				779	0.149809	920.027
780	0.161365	987				780	0.128721	781.049				780	0.149197	899.355
781	0.163187	1025.24				781	0.130319	801.465				781	0.148279	917.667
782	0.164489	1014.7				782	0.12883	785.332				782	0.146887	876.442
783	0.165277	1035.26				783	0.128561	802.806				783	0.149133	898.031
784	0.163977	997.992				784	0.130089	813.054				784	0.150051	925.061
785	0.1631	1011.34				785	0.127673	773.083				785	0.150138	928.147
786	0.164273	1002.82				786	0.128605	793.305				786	0.14841	914.87
787	0.164153	962.014				787	0.129565	752.294				787	0.149434	930.674
788	0.162435	1009.38				788	0.128816	790.599				788	0.147974	921.46
789	0.161027	975.386				789	0.130352	802.645				789	0.150011	931.504
790	0.158167	990.938				790	0.127795	777.135				790	0.14968	904.608
791	0.157893	956.894				791	0.127903	780.092				791	0.147014	907.476
792	0.161804	966.234				792	0.129596	806.799				792	0.145733	894.085
793	0.163881	1002.06				793	0.131208	796.597				793	0.143043	900.343
794	0.162551	1047.03				794	0.129349	797.714				794	0.146753	870.788
795	0.1617	1005.42				795	0.130125	802.913				795	0.149333	883.851
796	0.163646	1007.78				796	0.12685	777.487				796	0.1479	933.199
797	0.162438	981.304				797	0.1307	811.35				797	0.150156	915.272
798	0.163641	1020.52				798	0.130682	784.367				798	0.149873	944.289
799	0.162841	1034.31				799	0.12875	809.362				799	0.148835	954.171
800	0.164473	1017.74				800	0.127389	796.555				800	0.147307	894.076
801	0.163881	993.666				801	0.126598	791.646				801	0.150043	882.148
802	0.164481	1008.58				802	0.130438	768.135				802	0.149365	897.942
803	0.163083	1037.89				803	0.130471	788.64				803	0.147144	887.159
804	0.162364	1016.9				804	0.127424	803.005				804	0.148149	891.538
805	0.163374	969.671				805	0.127986	812.918				805	0.148274	911.649
806	0.163283	1011.49				806	0.12993	759.519				806	0.148191	883.828
807	0.162901	998.287				807	0.129229	786.131				807	0.148767	896.938
808	0.164352	994.069				808	0.129172	814.02				808	0.148549	937.462
809	0.163487	997.805				809	0.129558	776.978				809	0.147014	897.943
810	0.161725	990.186				810	0.1263	795.528				810	0.146517	863.731
811	0.162447	993.707				811	0.129018	763.144				811	0.145248	900.149
812	0.164004	1001.44				812	0.128644	774.423				812	0.147252	926.336
813	0.162504	975.492				813	0.127982	783.224				813	0.150773	918.232
814	0.164957	1021.61				814	0.129694	807.673				814	0.149649	935.494
815	0.16421	1002.07				815	0.132292	787.132				815	0.146587	915.781
816	0.163595	1035.76				816	0.132293	808.569				816	0.148173	893.998
817	0.160873	1023.36				817	0.131413	788.027				817	0.149008	939.261
818	0.161454	971.856				818	0.132696	803.005				818	0.150065	907.647
819	0.164254	995.451				819	0.133742	811.729				819	0.151076	917.592
820	0.162612	1024.75				820	0.133532	828.542				820	0.149739	925.223
821	0.162789	1004.04				821	0.133896	860.256				821	0.146751	884.242
822	0.16375	1001.12				822	0.133171	838.031				822	0.148399	924.777
823	0.159862	989.875				823	0.132879	825.013				823	0.149389	878.606
824	0.160222	1005.56				824	0.132172	805.294				824	0.149039	941.29
825	0.161779	972.569				825	0.133088	813.499				825	0.151414	950.933
826	0.162533	976.162				826	0.132713	819.24				826	0.149608	919.695
827	0.162207	945.553				827	0.133372	821.715				827	0.149184	938.639
828	0.16156	998.012				828	0.133158	796.539				828	0.149579	927.402
829	0.160904	1020.61				829	0.134095	808.086				829	0.146291	903.787
830	0.160015	953.111				830	0.133101	863.338				830	0.148378	916.331
831	0.163478	989.698				831	0.132796	800.603				831	0.147487	886.423
832	0.162375	1052.05				832	0.132556	790.704				832	0.148267	905.615
833	0.160734	1003.73				833	0.134586	806.031				833	0.147467	947.277
834	0.158768	973.67				834	0.134466	850.656				834	0.148973	903.257
835	0.158686	967.468				835	0.134427	829.079				835	0.147717	923.174
836	0.158577	996.493				836	0.133482	810.59				836	0.148483	926.003
837	0.163234	1023.42				837	0.133961	830.524				837	0.147659	932.487
838	0.163244	1002.09				838	0.132062	808.235				838	0.146324	932.559
839	0.163618	1050.49				839	0.132282	809.198				839	0.147551	924.504
840	0.162108	1023.36				840	0.132902	784.446				840	0.148382	930.615
841	0.162967	1007.86				841	0.130751	818.161				841	0.149405	907.089
842	0.161411	974.507				842	0.132538	796.234				842	0.147845	920.208
843	0.16124	997.932				843	0.132241	807.219				843	0.149306	910.037
844	0.161975	1027.36				844	0.13342	791.822				844	0.15003	929.379
845	0.163719	1047.57				845	0.134067	814.228				845	0.148621	930.649
846	0.163325	1009.53				846	0.133239	846.811				846	0.149697	869.088
847	0.159813	977.322				847	0.131702	827.06				847	0.147878	905.819
848	0.159148	1018.3				848	0.130881	775.736				848	0.150069	873.99
849	0.161921	1010.87				849	0.1327	812.903				849	0.148511	950.44
850	0.162157	1026.62				850	0.132107	800.881				850	0.14854	896.425
851	0.16177	971.966				851	0.13299	834.302				851	0.147691	912.155
852	0.160901	996.992				852	0.132607	844.313				852	0.149091	903.852
853	0.159008	969.452				853	0.131316	785.242				853	0.14792	911.495
854	0.159825	974.505				854	0.129534	772.71				854	0.147902	907.733
855	0.162866	970.221				855	0.127354	793.926				855	0.147696	917.805
856	0.161432	1001.51				856	0.13083	810.133				856	0.148625	919.135
857	0.161209	998.273				857	0.132678	801.335				857	0.150097	903.883
858	0.160392	1043.51				858	0.132313	780.76				858	0.150724	966.951
859	0.162887	1002.2				859	0.132058	809.136				859	0.149922	908.292
860	0.161267	1024.19				860	0.132135	821.984				860	0.148422	904.76
861	0.159496	990.195				861	0.12867	798.114				861	0.147534	919.683
862	0.159479	996.879				862	0.130114	787.427				862	0.146493	907.209
863	0.161757	957.443				863	0.130484	802.139				863	0.150323	908.804
864	0.162799	984.699				864	0.131804	808.325				864	0.149929	898.743
865	0.163607	1000.19				865	0.131998	779.582				865	0.149376	932.199
866	0.159317	993.83				866	0.129643	785.734				866	0.148877	908.204
867	0.162752	998.483				867	0.131407	798.05				867	0.146681	933.524
868	0.163535	979.579				868	0.131945	788.525				868	0.146995	871.749
869	0.161742	963.286				869	0.131624	776.386				869	0.149044	938.717
870	0.16387	981.164				870	0.130579	799.376				870	0.149798	941.733
871	0.161637	1038.54				871	0.131899	788.771				871	0.149487	961.28
872	0.162162	961.172				872	0.133744	817.397				872	0.149118	913.737
873	0.163532	1015.13				873	0.132832	828.02				873	0.148434	900.39
874	0.161257	997.789				874	0.131705	810.808				874	0.149727	905.122
875	0.161821	1057.77				875	0.134325	818.046				875	0.147211	925.677
876	0.163397	1044.06				876	0.135324	835.668				876	0.146685	914.056
877	0.163447	989.432				877	0.134187	851.401				877	0.148377	905.12
878	0.163348	1020.33				878	0.13079	815.043				878	0.149723	903.879
879	0.164125	1034.25				879	0.133423	798.701				879	0.15	912.179
880	0.163693	1025.87				880	0.134175	819.609				880	0.150116	933.694
881	0.16376	960.375				881	0.131669	801.784				881	0.149585	927.382
882	0.161484	1022.42				882	0.131019	806.785				882	0.14868	896.848
883	0.160992	979.763				883	0.130751	788.461				883	0.146926	952.784
884	0.161969	969.974				884	0.130706	781.441				884	0.144888	887.593
885	0.163442	1008.18				885	0.128032	790.831				885	0.146295	898.374
886	0.163774	973.271				886	0.129769	772.616				886	0.148338	885.948
887	0.16275	1024.16				887	0.132383	810.174				887	0.149486	946.706
888	0.160882	1004.64				888	0.131727	784.091				888	0.149258	922.302
889	0.16215	964.854				889	0.131919	826.054				889	0.149985	902.149
890	0.162623	998.49				890	0.130382	810.221				890	0.150138	896.859
891	0.16376	1047.23				891	0.132606	769.82				891	0.148344	920.736
892	0.164233	1011.95				892	0.131963	802.875				892	0.148725	925.602
893	0.160971	970.714				893	0.132528	802.449				893	0.149807	912.431
894	0.163443	1014.3				894	0.134531	811.293				894	0.150221	929.34
895	0.164177	1008.97				895	0.131473	826.661				895	0.150947	887.924
896	0.158814	992.285				896	0.134896	814.408				896	0.151022	923.925
897	0.160442	970.144				897	0.131857	804.572				897	0.149828	930.196
898	0.160597	969.434				898	0.131857	794.87				898	0.150043	919.999
899	0.165097	1014.74				899	0.134419	779.039				899	0.149019	903.474
900	0.166079	1012.69				900	0.136046	835.437				900	0.148426	904.495
901	0.163949	989.207				901	0.138337	838.331				901	0.148327	933.453
902	0.166039	987.548				902	0.135729	853.063				902	0.150973	924.283
903	0.165535	1069.16				903	0.13456	817.396				903	0.150371	909.359
904	0.164541	1015.42				904	0.136114	804.327				904	0.149623	924.999
905	0.162697	1007.03				905	0.13406	839.337				905	0.149821	939.86
906	0.163667	996.361				906	0.137083	822.464				906	0.14951	902.488
907	0.164824	1055.81				907	0.136372	848.607				907	0.148331	878.353
908	0.163838	1018.56				908	0.136005	834.52				908	0.146807	881.488
909	0.165009	1012.15				909	0.136798	813.3				909	0.146234	898.208
910	0.164447	976.261				910	0.140106	850.304				910	0.149546	921.755
911	0.162957	996.659				911	0.137419	840.332				911	0.148478	914.101
912	0.165633	984.796				912	0.133424	848.698				912	0.151005	924.004
913	0.166802	1057.26				913	0.131956	792.764				913	0.149575	911.923
914	0.166112	1023.28				914	0.132761	779.391				914	0.151265	956.204
915	0.16404	1026.06				915	0.13366	798.043				915	0.148944	918.148
916	0.164248	1049.27				916	0.131047	788.867				916	0.15083	960.718
917	0.165571	982.083				917	0.133289	805.463				917	0.149676	899.255
918	0.163555	1015.94				918	0.133511	837.986				918	0.150378	944.347
919	0.162641	1036.2				919	0.135959	811.125				919	0.150312	902.421
920	0.164217	1007.91				920	0.135407	820.208				920	0.150541	917.853
921	0.163429	1018.45				921	0.13574	821.508				921	0.147826	900.648
922	0.161373	952.266				922	0.139228	875.914				922	0.149916	932.374
923	0.160097	1008.66				923	0.140548	877.162				923	0.150549	935.582
924	0.164373	988.065				924	0.140259	842.747				924	0.149728	919.28
925	0.162551	1003.85				925	0.140505	837.236				925	0.151186	933.841
926	0.164686	1017.35				926	0.140433	881.163				926	0.150369	955.336
927	0.16323	1016.15				927	0.138607	883.212				927	0.151173	931.24
928	0.162242	941.344				928	0.139768	847.723				928	0.151204	915.512
929	0.164238	1011.77				929	0.138922	861.461				929	0.151375	934.903
930	0.164681	1035.37				930	0.13867	849.038				930	0.151104	934.481
931	0.165376	994.623				931	0.140529	852.065				931	0.15152	966.533
932	0.161854	1010.28				932	0.141912	877.047				932	0.151081	897.657
933	0.161857	1009.97				933	0.140405	878.341				933	0.150377	909.697
934	0.165463	1006.08				934	0.141422	851.999				934	0.151905	933.943
935	0.164442	1008.24				935	0.139961	864.784				935	0.14927	919.599
936	0.165379	1041.62				936	0.141157	882.429				936	0.150432	937.187
937	0.165137	1042.28				937	0.138341	857.634				937	0.147749	924.698
938	0.161569	1061.43				938	0.141444	846.45				938	0.151311	918.012
939	0.162788	987.197				939	0.13998	869.077				939	0.149219	914.66
940	0.162922	967.152				940	0.140341	843.009				940	0.146978	929.06
941	0.161701	1042.24				941	0.143338	881.885				941	0.148672	918.973
942	0.163762	1000.54				942	0.142447	840.075				942	0.14478	880.097
943	0.164711	987.352				943	0.144854	904.499				943	0.150272	938.111
944	0.163399	1005.07				944	0.143227	863.338				944	0.150615	905.524
945	0.159778	991.468				945	0.143785	915.223				945	0.150336	948.38
946	0.163793	994.067				946	0.146576	894.557				946	0.149802	896.483
947	0.163205	991.155				947	0.143398	882.002				947	0.148507	900.291
948	0.160681	1014.56				948	0.148826	870.788				948	0.148443	908.897
949	0.160883	1026.48				949	0.146793	883.546				949	0.145419	914.582
950	0.159895	969.032				950	0.148874	897.1				950	0.147204	897.7
951	0.162556	964.641				951	0.148552	904.896				951	0.145841	898.681
952	0.162648	1018.55				952	0.148001	891.662				952	0.147726	933.673
953	0.164083	1028.96				953	0.147566	900.032				953	0.1486	914.446
954	0.165547	1001.62				954	0.145998	937.835				954	0.147011	911.515
955	0.165208	1005.18				955	0.145317	871.096				955	0.150984	884.542
956	0.164641	1088.19				956	0.147348	868.364				956	0.150194	936.352
957	0.165095	1050.98				957	0.145032	938.313				957	0.147623	916.568
958	0.165616	1004.54				958	0.146239	910.554				958	0.150339	917.674
959	0.16416	1038.4				959	0.143659	858.457				959	0.149924	910.59
960	0.164585	1042.78				960	0.14664	900.009				960	0.150182	925.571
961	0.165127	1030.99				961	0.14796	933.157				961	0.149929	872.112
962	0.165588	980.117				962	0.147853	936.222				962	0.149308	922.811
963	0.162908	1032.39				963	0.145607	881.348				963	0.149536	937.273
964	0.163596	1039.45				964	0.147705	903.085				964	0.149004	935.905
965	0.163343	962.486				965	0.148772	917.985				965	0.148963	926.307
966	0.164151	969.718				966	0.148443	935.334				966	0.147999	915.735
967	0.165682	1043.99				967	0.148212	927.79				967	0.149857	891.138
968	0.16366	1004.26				968	0.145284	933.724				968	0.149614	889.963
969	0.164541	988.374				969	0.147231	891.086				969	0.148221	922.316
970	0.164029	997.948				970	0.143092	883.474				970	0.147703	900.911
971	0.162647	1013.65				971	0.141981	828.451				971	0.148978	902.412
972	0.164004	1043.15				972	0.147831	836.171				972	0.147244	863.905
973	0.165704	991.579				973	0.14842	918.253				973	0.143194	902.675
974	0.164621	983.885				974	0.148113	899.919				974	0.146553	882.651
975	0.161336	979.88				975	0.146485	906.016				975	0.145996	872.529
976	0.160642	1035.91				976	0.144427	890.336				976	0.14808	875.688
977	0.162134	1003.19				977	0.146246	910.309				977	0.145144	930.482
978	0.163294	1027.56				978	0.14709	899.631				978	0.147142	880.825
979	0.160732	1003.42				979	0.146535	889.243				979	0.147645	903.256
980	0.163006	1029.56				980	0.146062	903.901				980	0.150611	937.84
981	0.158888	994.948				981	0.147281	873.678				981	0.150551	883.991
982	0.163247	964.67				982	0.146877	903.637				982	0.15039	943.679
983	0.165606	999.454				983	0.147212	890.978				983	0.147966	917.641
984	0.163649	1066.49				984	0.144929	894.085				984	0.149413	905.575
985	0.161892	1016.15				985	0.142908	887.75				985	0.148702	923.704
986	0.164102	1001.24				986	0.144428	856.661				986	0.147178	887.504
987	0.165556	987.438				987	0.14862	914.557				987	0.147494	915.624
988	0.163959	1045.81				988	0.147545	929.486				988	0.144749	871.541
989	0.165637	990.333				989	0.148599	922.92				989	0.150861	902.338
990	0.164674	1024.37				990	0.147709	941.039				990	0.149932	964.849
991	0.162028	984.507				991	0.146536	904.107				991	0.148658	901.176
992	0.163871	1009.05				992	0.14875	909.644				992	0.151704	916.754
993	0.161622	972.216				993	0.149187	939.322				993	0.152417	936.229
994	0.162652	950.844				994	0.14766	903.894				994	0.150605	946.518
995	0.16623	1013.3				995	0.14817	907.004				995	0.151858	952.7
996	0.164776	1037.08				996	0.14701	939.935				996	0.153755	919.268
997	0.162763	1015.23				997	0.143933	902.512				997	0.152686	940.26
998	0.164378	1001.69				998	0.14525	897.931				998	0.154147	961.402
999	0.162205	1000.1				999	0.148356	896.933				999	0.151715	946.947
1000	0.16161	964.834				1000	0.148344	886.256				1000	0.152698	924.087
1001	0.160983	996.541				1001	0.147432	943.565				1001	0.154859	940.408
1002	0.166288	996.603				1002	0.144903	876.52				1002	0.15583	960.984
1003	0.165418	1042.92				1003	0.145895	916.164				1003	0.153997	961.584
1004	0.165363	1015.59				1004	0.149745	859.51				1004	0.154078	914.548
1005	0.164657	1039.44				1005	0.148964	899.44				1005	0.15684	951.171
1006	0.165822	1045.42				1006	0.149549	946.4				1006	0.156341	940.593
1007	0.165443	1012.34				1007	0.147822	942.977				1007	0.155063	988.869
1008	0.166818	1018.77				1008	0.146904	878.417				1008	0.155051	958.197
1009	0.16567	994.844				1009	0.148774	897.596				1009	0.157689	899.452
1010	0.166252	1007.08				1010	0.147733	908.221				1010	0.155418	971.484
1011	0.166381	1041.93				1011	0.147686	906.9				1011	0.157354	973.583
1012	0.165699	1004.35				1012	0.145464	873.423				1012	0.157934	995.244
1013	0.162951	1009.69				1013	0.145906	866.159				1013	0.154727	943.363
1014	0.165712	1010.28				1014	0.14942	926.073				1014	0.158071	931.251
1015	0.167612	1044.63				1015	0.148278	934.598				1015	0.155692	975.893
1016	0.166041	1020.52				1016	0.148907	902.43				1016	0.157002	969.199
1017	0.164678	1007.8				1017	0.148011	929.575				1017	0.156589	949.65
1018	0.162174	1024.39				1018	0.146104	907.991				1018	0.158416	944.566
1019	0.164132	984.762				1019	0.14775	908.018				1019	0.156868	983.161
1020	0.165916	1051.27				1020	0.149305	917.578				1020	0.159115	986.025
1021	0.165119	1007.1				1021	0.148299	910.696				1021	0.158484	998.08
1022	0.166238	1029.88				1022	0.147727	944.995				1022	0.158181	958.942
1023	0.165061	1033.07				1023	0.14834	901.942				1023	0.153415	983.484
1024	0.165559	1032.3				1024	0.148558	866.66				1024	0.152565	968.527
1025	0.166635	996.649				1025	0.148292	906.527				1025	0.158215	946.738
1026	0.167075	1051.8				1026	0.147254	941.484				1026	0.157837	1000.71
1027	0.162133	1053.06				1027	0.147008	904.658				1027	0.15894	995.655
1028	0.162258	992.754				1028	0.144708	874.56				1028	0.158453	965.661
1029	0.16505	1014.93				1029	0.146729	904.465				1029	0.159327	994.114
1030	0.166297	1052.7				1030	0.146953	914.564				1030	0.159262	945.619
1031	0.164744	1006.23				1031	0.147086	915.272				1031	0.162543	1041.4
1032	0.165845	1047.34				1032	0.147319	921.595				1032	0.163004	1025.57
1033	0.165815	1052.61				1033	0.147028	895.44				1033	0.164474	1017.71
1034	0.167241	1019.66				1034	0.146262	911.222				1034	0.162206	1001.07
1035	0.165623	1031.53				1035	0.146083	930.794				1035	0.164655	1026.75
1036	0.164718	1014.45				1036	0.145264	888.84				1036	0.162529	1021.9
1037	0.162864	975.774				1037	0.147863	853.1				1037	0.161544	980.556
1038	0.167637	993.811				1038	0.146132	925.044				1038	0.163486	1029.72
1039	0.167042	1054.72				1039	0.146912	915.065				1039	0.163795	1035.81
1040	0.167278	1036.76				1040	0.148326	883.875				1040	0.16339	979.751
1041	0.168134	1058.05				1041	0.148297	909.176				1041	0.165925	994.205
1042	0.167787	1035.46				1042	0.14578	907.327				1042	0.165849	1037.68
1043	0.162493	999.98				1043	0.146909	910.443				1043	0.160961	1024.03
1044	0.163665	963.441				1044	0.147431	884.811				1044	0.159617	973.268
1045	0.165728	1061.85				1045	0.145245	884.176				1045	0.164387	984.788
1046	0.167262	1046.74				1046	0.146498	856.596				1046	0.164741	1027.9
1047	0.166233	1035.54				1047	0.147323	878.761				1047	0.164621	1013.24
1048	0.165604	1020.04				1048	0.146625	934.8				1048	0.163698	1037.26
1049	0.164868	1021.48				1049	0.147913	898.696				1049	0.165629	1016.03
1050	0.168003	1071.67				1050	0.146609	919.106				1050	0.163025	1052.32
1051	0.164511	1026.95				1051	0.14756	878.526				1051	0.164452	1059.34
1052	0.168481	1007.75				1052	0.148509	951.709				1052	0.164421	992.35
1053	0.16886	1005.25				1053	0.146023	906.228				1053	0.164989	1004.33
1054	0.17066	1048.01				1054	0.146167	871.266				1054	0.165546	1036.48
1055	0.169205	1070.31				1055	0.146366	857.116				1055	0.165024	1070.06
1056	0.168566	1042.35				1056	0.148889	841.951				1056	0.164853	1035.3
1057	0.168019	1025.5				1057	0.147908	938.021				1057	0.166068	989.221
1058	0.167881	1058.57				1058	0.14508	894.43				1058	0.166468	1016.31
1059	0.168128	1038.08				1059	0.147518	852.788				1059	0.165752	1019.79
1060	0.167407	1010.84				1060	0.146355	868.658				1060	0.164061	1027.72
1061	0.16625	1012.61				1061	0.146092	899.783				1061	0.165086	1040.45
1062	0.166143	1013.53				1062	0.14827	898.589				1062	0.164372	1063.71
1063	0.167109	1042.62				1063	0.146834	890.509				1063	0.166494	1054.13
1064	0.166227	1021.64				1064	0.150145	883.731				1064	0.166638	993.349
1065	0.168356	1043.39				1065	0.148754	926.6				1065	0.166122	1018.89
1066	0.168687	1017.67				1066	0.149413	926.017				1066	0.166661	1044.35
1067	0.16919	1076.54				1067	0.147406	889.639				1067	0.163712	1040.27
1068	0.167434	1031.41				1068	0.147722	895.79				1068	0.16664	1056.06
1069	0.169263	974.826				1069	0.148905	882.842				1069	0.167539	1036.11
1070	0.169052	1037.08				1070	0.149809	932.648				1070	0.168257	1032.61
1071	0.170082	1060.11				1071	0.150233	917.058				1071	0.167922	1064.97
1072	0.17073	1054.18				1072	0.150001	911.726				1072	0.168273	1035.01
1073	0.169528	1007.97				1073	0.148435	889.675				1073	0.168027	1018.55
1074	0.168588	1049.38				1074	0.149699	948.477				1074	0.168212	1061.03
1075	0.172396	1082.53				1075	0.148051	912.922				1075	0.16957	1063.76
1076	0.174154	1091.9				1076	0.146891	920.154				1076	0.16667	1024.45
1077	0.174408	1123.76				1077	0.146949	909.019				1077	0.1725	1044.31
1078	0.172337	1081.91				1078	0.146742	901.104				1078	0.170102	1058.27
1079	0.171022	1067.5				1079	0.14508	905.218				1079	0.16967	1060.39
1080	0.173089	1061.39				1080	0.147103	875.912				1080	0.16885	1017.04
1081	0.174427	1084.02				1081	0.148115	879.919				1081	0.171552	1022.08
1082	0.172461	1086.35				1082	0.147435	917.154				1082	0.16934	1062.67
1083	0.171581	1062.08				1083	0.146499	934.035				1083	0.172071	1089.82
1084	0.172634	1078.86				1084	0.147507	904.391				1084	0.165855	1038.57
1085	0.173511	1057.25				1085	0.147309	859.709				1085	0.169223	1018.26
1086	0.173558	1050.94				1086	0.148001	906.504				1086	0.169984	1089.89
1087	0.171427	1064.66				1087	0.14685	946.982				1087	0.169001	1044.61
1088	0.171991	1063.65				1088	0.147957	904.898				1088	0.169232	1051.36
1089	0.172799	1062.59				1089	0.147931	897.753				1089	0.168959	1053.35
1090	0.173187	1052.51				1090	0.144641	889.604				1090	0.170045	1046.64
1091	0.172819	1058.17				1091	0.148613	900.783				1091	0.168294	1088.01
1092	0.174	1037.62				1092	0.148985	916.618				1092	0.167836	1048.18
1093	0.17685	1096.88				1093	0.149337	899.319				1093	0.166458	1014.33
1094	0.175242	1068.3				1094	0.149937	945.148				1094	0.166848	1021.81
1095	0.175803	1037.81				1095	0.149603	936.017				1095	0.164299	1024.38
1096	0.175435	1122.77				1096	0.148508	908.615				1096	0.164485	1025.37
1097	0.175814	1083.56				1097	0.148871	907.727				1097	0.170096	1069.44
1098	0.177204	1106.94				1098	0.146257	919.631				1098	0.169274	1080.52
1099	0.177058	1076.41				1099	0.143686	881.268				1099	0.166303	1047.25
1100	0.174384	1091.28				1100	0.143537	870.185				1100	0.170047	1022.47
1101	0.175329	1072.81				1101	0.147018	890.202				1101	0.170291	1037.98
1102	0.176288	1093.51				1102	0.14563	895.804				1102	0.167526	1021.86
1103	0.175741	1061.52				1103	0.149464	865.14				1103	0.168201	1046.92
1104	0.176369	1089.86				1104	0.148367	910.888				1104	0.170823	1045.43
1105	0.175812	1109.08				1105	0.147937	955.813				1105	0.170576	1059.39
1106	0.174246	1066.04				1106	0.147916	936.426				1106	0.172646	1064.02
1107	0.174715	1054.72				1107	0.148087	880.994				1107	0.172056	1093.28
1108	0.173072	1047.05				1108	0.147728	931.084				1108	0.17146	1099.38
1109	0.176522	1095.44				1109	0.14764	936.691				1109	0.172045	1051.77
1110	0.174546	1093.19				1110	0.146784	925.857				1110	0.170049	1014.42
1111	0.17279	1061.72				1111	0.147111	910.974				1111	0.166051	1087.06
1112	0.172173	1061.67				1112	0.149478	909.748				1112	0.166922	1010.44
1113	0.176403	1108.31				1113	0.147951	925.059				1113	0.17353	1075.01
1114	0.176024	1151.33				1114	0.14743	906.709				1114	0.17418	1103.97
1115	0.177655	1075.26				1115	0.14565	845.974				1115	0.172909	1104.97
1116	0.176779	1099				1116	0.145123	880.592				1116	0.172211	1067
1117	0.176185	1132.38				1117	0.1445	917.439				1117	0.172265	1063.8
1118	0.17683	1116.24				1118	0.145642	868.74				1118	0.173245	1111.75
1119	0.176714	1092.42				1119	0.147531	885.542				1119	0.175971	1035.74
1120	0.175986	1084.56				1120	0.145014	905.836				1120	0.175198	1083.66
1121	0.172804	1111.07				1121	0.146515	898.01				1121	0.172333	1087.08
1122	0.172791	1092.73				1122	0.144195	898.224				1122	0.171843	1020.35
1123	0.17503	1073.67				1123	0.142544	866.652				1123	0.170036	1082.68
1124	0.174606	1087.14				1124	0.138106	830.119				1124	0.172814	1101.97
1125	0.171442	1038.68				1125	0.13381	831.067				1125	0.172326	1061.93
1126	0.169703	1041.05				1126	0.138262	820.407				1126	0.170867	1070.28
1127	0.171008	1029.51				1127	0.143393	855.573				1127	0.168958	1022.24
1128	0.173134	1070.03				1128	0.140812	902.011				1128	0.173005	1131.42
1129	0.174395	1076.97				1129	0.145274	872.594				1129	0.171716	1055.52
1130	0.173768	1080.25				1130	0.145296	884.343				1130	0.172172	1008.55
1131	0.172687	1066.72				1131	0.144542	916.661				1131	0.170835	1057.38
1132	0.172581	1066.14				1132	0.14736	879.18				1132	0.169651	1027.1
1133	0.176654	1080.14				1133	0.146583	886.619				1133	0.174858	1043.27
1134	0.17571	1113.9				1134	0.145415	869.943				1134	0.174067	1080.87
1135	0.17321	1103.43				1135	0.143869	878.711				1135	0.176776	1074.41
1136	0.175504	1098.72				1136	0.145337	880.394				1136	0.176954	1112.84
1137	0.175223	1168.99				1137	0.146678	859.175				1137	0.171487	1078.46
1138	0.176539	1096.89				1138	0.145185	890.769				1138	0.174078	1050.06
1139	0.177218	1095.45				1139	0.147009	936				1139	0.176498	1059.2
1140	0.175508	1072.82				1140	0.147959	912.862				1140	0.171327	1086
1141	0.173494	1118.6				1141	0.146555	941.851				1141	0.172375	1085.46
1142	0.17668	1116.93				1142	0.147141	887.936				1142	0.17492	1078.44
1143	0.177505	1103.54				1143	0.146936	909.469				1143	0.176069	1089.52
1144	0.177091	1120.5				1144	0.14438	914.607				1144	0.17662	1108.43
1145	0.175662	1091.52				1145	0.147293	877.792				1145	0.176005	1115.39
1146	0.173049	1091.25				1146	0.148976	880.292				1146	0.178934	1113.73
1147	0.176326	1059.97				1147	0.148361	949.215				1147	0.178424	1122.36
1148	0.175668	1063.18				1148	0.147299	908.858				1148	0.174137	1086.58
1149	0.173203	1058.57				1149	0.146566	909.547				1149	0.176577	1104.02
1150	0.176321	1105.14				1150	0.146046	888.43				1150	0.177981	1099.31
1151	0.172393	1073.22				1151	0.148236	904.133				1151	0.176105	1098.29
1152	0.173602	1099.37				1152	0.149829	956.514				1152	0.177004	1172.6
1153	0.174666	1102.98				1153	0.148078	943.358				1153	0.176479	1076.12
1154	0.176083	1029.52				1154	0.146915	912.473				1154	0.178392	1054.98
1155	0.175826	1085.21				1155	0.145984	906.612				1155	0.178302	1103.63
1156	0.172127	1105.16				1156	0.143195	899.23				1156	0.178465	1065.92
1157	0.17262	1085.31				1157	0.146565	891.216				1157	0.176841	1089.62
1158	0.172699	1064.38				1158	0.147755	901.739				1158	0.179993	1110.82
1159	0.17271	1039.09				1159	0.146161	883.074				1159	0.180418	1127.8
1160	0.173714	1056.78				1160	0.145638	907.778				1160	0.179036	1124.47
1161	0.172183	1102.98				1161	0.146722	928.716				1161	0.178913	1138.88
1162	0.16927	1079.88				1162	0.149341	883.962				1162	0.181542	1129.78
1163	0.175142	1096.15				1163	0.148067	937.396				1163	0.178459	1142.51
1164	0.176779	1090.86				1164	0.147007	896.682				1164	0.178256	1113.01
1165	0.176354	1071.54				1165	0.148708	900.558				1165	0.180235	1121.62
1166	0.175919	1120.42				1166	0.148272	911.234				1166	0.181308	1147.11
1167	0.169621	1070.99				1167	0.146363	896.917				1167	0.177506	1081.4
1168	0.173759	1051.34				1168	0.14594	899.682				1168	0.177663	1084.37
1169	0.17279	1060				1169	0.145985	914.557				1169	0.1764	1108.45
1170	0.171984	1082				1170	0.147343	906.586				1170	0.177572	1110.28
1171	0.175504	1103.07				1171	0.145625	888.788				1171	0.177822	1087.05
1172	0.174896	1117.97				1172	0.147566	897.091				1172	0.176069	1091.25
1173	0.174637	1060.14				1173	0.149486	918.122				1173	0.177091	1100.54
1174	0.1774	1086.8				1174	0.147511	926.868				1174	0.173997	1087.63
1175	0.175686	1092.36				1175	0.148261	892.831				1175	0.177302	1082.77
1176	0.175214	1050.19				1176	0.148518	936.54				1176	0.180747	1069.66
1177	0.177886	1069.84				1177	0.149458	944.704				1177	0.180942	1168.93
1178	0.175561	1073.41				1178	0.148138	903.372				1178	0.179093	1164.14
1179	0.172766	1136.62				1179	0.149038	915.315				1179	0.176206	1104.72
1180	0.175725	1084.86				1180	0.149059	973.145				1180	0.178124	1136.71
1181	0.174706	1073.27				1181	0.147241	932.203				1181	0.179935	1085.03
1182	0.173686	1081.74				1182	0.146543	887.229				1182	0.180146	1113.49
1183	0.175232	1059.5				1183	0.149663	910.455				1183	0.177679	1115.61
1184	0.175777	1076.54				1184	0.148086	904.234				1184	0.181732	1138.82
1185	0.176821	1101.49				1185	0.149112	930.098				1185	0.178125	1138.9
1186	0.174869	1073.15				1186	0.148724	914.355				1186	0.179684	1142.4
1187	0.177869	1121.38				1187	0.14827	921.744				1187	0.179226	1123.64
1188	0.177427	1112.13				1188	0.148908	887.488				1188	0.181567	1090.6
1189	0.176985	1086.74				1189	0.147943	934.09				1189	0.181104	1113.79
1190	0.179351	1115.67				1190	0.146798	890.088				1190	0.18273	1124.05
1191	0.179439	1147.95				1191	0.145392	887.019				1191	0.179038	1118.3
1192	0.17823	1110.25				1192	0.145709	904.966				1192	0.176478	1091.57
1193	0.178644	1094.03				1193	0.146627	914.218				1193	0.182231	1133.48
1194	0.177083	1109.07				1194	0.14683	908.927				1194	0.180741	1123.91
1195	0.174501	1106.73				1195	0.14838	892.457				1195	0.178709	1119.09
1196	0.175724	1112.49				1196	0.143595	865.434				1196	0.178966	1084.72
1197	0.178903	1107.79				1197	0.144668	870.579				1197	0.182686	1129.77
1198	0.176805	1109.27				1198	0.146736	895.077				1198	0.181831	1131.3
1199	0.17581	1074.99				1199	0.145386	894.081				1199	0.179197	1091.15
1200	0.173649	1062.66				1200	0.148788	892.039				1200	0.180342	1140.79
1201	0.176081	1055.39				1201	0.14967	885.928				1201	0.179833	1099.39
1202	0.176775	1106.09				1202	0.147199	969.85				1202	0.180417	1122.42
1203	0.176074	1087.69				1203	0.14446	897.983				1203	0.177952	1098.56
1204	0.17451	1094.9				1204	0.145822	880.291				1204	0.179029	1127.58
1205	0.175662	1070.37				1205	0.149761	883.289				1205	0.176632	1123.45
1206	0.178885	1141.47				1206	0.146275	909.623				1206	0.17865	1110.16
1207	0.175383	1132				1207	0.146183	889.627				1207	0.180481	1089.37
1208	0.176164	1076.33				1208	0.147814	917.725				1208	0.182546	1128.43
1209	0.176287	1067.69				1209	0.148746	883.547				1209	0.179828	1161.22
1210	0.170139	1158.63				1210	0.145513	933.246				1210	0.183706	1149.54
1211	0.176728	1046.37				1211	0.14724	896.313				1211	0.182024	1115.81
1212	0.175008	1066.32				1212	0.1489	903.278				1212	0.181694	1141.98
1213	0.17656	1082.38				1213	0.148945	883.814				1213	0.182733	1148.95
1214	0.172591	1079.46				1214	0.146468	918.853				1214	0.180051	1116.25
1215	0.17491	1032.91				1215	0.148628	921.451				1215	0.182446	1102.47
1216	0.176504	1076.59				1216	0.148368	886.6				1216	0.181578	1128.58
1217	0.175515	1105.87				1217	0.146567	900.905				1217	0.179851	1154.03
1218	0.175694	1083.66				1218	0.145558	914.268				1218	0.178698	1117.4
1219	0.172179	1100.38				1219	0.144853	944.63				1219	0.181399	1140.3
1220	0.176092	1094.18				1220	0.14649	872.398				1220	0.183495	1102.77
1221	0.17238	1078.75				1221	0.146778	871.234				1221	0.182097	1113.28
1222	0.17506	1092.65				1222	0.147782	873.916				1222	0.179512	1141.44
1223	0.175293	1061.39				1223	0.146875	889.497				1223	0.177799	1122.58
1224	0.175886	1102.95				1224	0.146924	931.166				1224	0.181732	1103.46
1225	0.171437	1069.16				1225	0.146428	901.399				1225	0.181023	1128.42
1226	0.175965	1076.03				1226	0.149499	912.708				1226	0.183919	1134.66
1227	0.173035	1092.97				1227	0.14932	898.262				1227	0.182715	1140.82
1228	0.174839	1072.04				1228	0.150097	955.197				1228	0.179101	1107.25
1229	0.174051	1058.12				1229	0.149066	926.54				1229	0.179805	1111.76
1230	0.176481	1083.25				1230	0.148646	886.176				1230	0.178186	1149
1231	0.176738	1118.61				1231	0.148454	903.051				1231	0.179334	1093.69
1232	0.176832	1110.06				1232	0.149686	909.322				1232	0.180923	1103.88
1233	0.171695	1095.76				1233	0.149532	958.181				1233	0.182415	1107.6
1234	0.173157	1050.24				1234	0.150459	931.474				1234	0.183176	1172.52
1235	0.170266	1113.63				1235	0.14742	916.255				1235	0.181316	1147.96
1236	0.177114	1077.29				1236	0.14964	974.96				1236	0.17998	1129.13
1237	0.178151	1120.23				1237	0.148588	919.129				1237	0.182556	1123.47
1238	0.177804	1103.16				1238	0.152259	932.998				1238	0.181691	1141.15
1239	0.176796	1100.2				1239	0.14997	932.969				1239	0.178111	1119.4
1240	0.178159	1169.77				1240	0.152671	933.248				1240	0.181581	1103.79
1241	0.17598	1114.23				1241	0.15201	946.854				1241	0.180382	1128.75
1242	0.174963	1083.38				1242	0.152343	898.154				1242	0.179613	1106.48
1243	0.17574	1102.04				1243	0.152033	929.434				1243	0.179419	1110.35
1244	0.177782	1118.42				1244	0.150878	966.798				1244	0.180111	1133.79
1245	0.177448	1122.5				1245	0.150093	947.87				1245	0.176085	1091.9
1246	0.175209	1065.04				1246	0.150743	915.338				1246	0.175174	1060.83
1247	0.17354	1091.71				1247	0.151932	935.535				1247	0.179953	1106.42
1248	0.175324	1080.92				1248	0.153281	920.015				1248	0.180445	1146.55
1249	0.177946	1079.51				1249	0.15101	928.564				1249	0.176815	1128.79
1250	0.178167	1081.21				1250	0.15151	880.711				1250	0.177778	1072.19
1251	0.175833	1118.7				1251	0.150497	910.076				1251	0.178719	1110.71
1252	0.179226	1122.82				1252	0.14919	948.998				1252	0.177632	1171.83
1253	0.178376	1099.83				1253	0.150309	884.543				1253	0.178508	1079.19
1254	0.175775	1121.23				1254	0.152531	920.146				1254	0.181206	1071.72
1255	0.175314	1076.71				1255	0.152284	976.145				1255	0.179831	1111.51
1256	0.177744	1158.71				1256	0.151215	932.78				1256	0.182116	1144.55
1257	0.176905	1084.93				1257	0.147005	951.375				1257	0.182157	1155.88
1258	0.177927	1128.01				1258	0.1521	939.916				1258	0.180553	1106.54
1259	0.1767	1075.66				1259	0.152996	958.558				1259	0.181747	1143.97
1260	0.176227	1084.57				1260	0.151222	956.86				1260	0.180063	1135.12
1261	0.17896	1103.5				1261	0.151589	933.626				1261	0.180108	1098.8
1262	0.177355	1106.48				1262	0.153293	953.776				1262	0.181541	1146.61
1263	0.17937	1112.77				1263	0.152206	968.86				1263	0.178642	1131.64
1264	0.176307	1093.66				1264	0.153076	986.98				1264	0.176663	1087.03
1265	0.175303	1041.72				1265	0.151962	929.575				1265	0.175641	1093.42
1266	0.176803	1100.69				1266	0.15195	919.88				1266	0.176627	1066.78
1267	0.177164	1105.12				1267	0.152266	934.089				1267	0.179021	1114.79
1268	0.174703	1129.65				1268	0.149154	934.43				1268	0.178305	1116.66
1269	0.177021	1081.96				1269	0.152272	975.978				1269	0.174594	1061.62
1270	0.175314	1066.31				1270	0.153274	932.521				1270	0.173776	1051.83
1271	0.176057	1109.9				1271	0.151516	936.966				1271	0.174123	1077.11
1272	0.174027	1139.51				1272	0.153347	955.718				1272	0.179208	1058.92
1273	0.175186	1038.86				1273	0.152712	950.2				1273	0.17811	1095.26
1274	0.177099	1090.47				1274	0.152296	951.382				1274	0.180579	1073.05
1275	0.177621	1080.8				1275	0.152802	940.912				1275	0.180819	1098.88
1276	0.176353	1108.8				1276	0.154058	944.04				1276	0.18077	1147.54
1277	0.177367	1079.32				1277	0.154585	948.976				1277	0.182199	1109.92
1278	0.176326	1131.12				1278	0.154873	931.577				1278	0.182849	1095.89
1279	0.178736	1131.1				1279	0.153864	964.034				1279	0.183377	1118.69
1280	0.176418	1111.37				1280	0.153457	947.939				1280	0.180032	1153.54
1281	0.174345	1089.11				1281	0.155374	937.459				1281	0.18073	1140.69
1282	0.178626	1076.88				1282	0.154609	963.78				1282	0.180817	1096.95
1283	0.178266	1130.63				1283	0.153526	970.976				1283	0.180202	1124.06
1284	0.178203	1135.64				1284	0.150721	924.169				1284	0.18254	1128.57
1285	0.177289	1073				1285	0.156037	978.687				1285	0.183075	1115.94
1286	0.17887	1112				1286	0.154185	934.885				1286	0.181696	1149.35
1287	0.177221	1121.7				1287	0.15434	945.865				1287	0.181213	1133.97
1288	0.176725	1131.53				1288	0.15153	936.57				1288	0.17927	1157.32
1289	0.176918	1116.06				1289	0.151858	898.786				1289	0.180101	1110.28
1290	0.176963	1076.36				1290	0.15163	944.047				1290	0.181912	1119.16
1291	0.177841	1073.9				1291	0.152548	927.972				1291	0.182817	1113.8
1292	0.179066	1136.46				1292	0.15279	954.475				1292	0.183316	1143.07
1293	0.179422	1111.44				1293	0.150436	922.049				1293	0.183547	1168.54
1294	0.179392	1131.76				1294	0.151473	930.322				1294	0.185013	1117.41
1295	0.17949	1093.09				1295	0.153315	978.453				1295	0.183959	1125.02
1296	0.172788	1128.4				1296	0.152821	971.095				1296	0.183558	1149.28
1297	0.1777	1143.42				1297	0.149712	909.186				1297	0.183073	1134.54
1298	0.180893	1076.2				1298	0.149677	890.297				1298	0.182952	1102.25
1299	0.180986	1098.65				1299	0.151709	950.612				1299	0.183463	1132.64
1300	0.179837	1167.7				1300	0.152734	966.835				1300	0.182298	1094.33
1301	0.1756	1106.78				1301	0.153096	971.504				1301	0.182468	1195.72
1302	0.174349	1110.12				1302	0.150323	910.583				1302	0.182878	1140
1303	0.177806	1060.88				1303	0.150121	959.668				1303	0.184539	1120.77
1304	0.177755	1126.97				1304	0.146716	918.909				1304	0.185557	1135.24
1305	0.178784	1091.09				1305	0.151238	907.865				1305	0.184521	1194.42
1306	0.178808	1141.8				1306	0.150789	917.05				1306	0.182277	1143.46
1307	0.178334	1124.55				1307	0.149177	938.214				1307	0.182017	1153
1308	0.183045	1131.31				1308	0.147985	937.813				1308	0.182334	1116.91
1309	0.185739	1193.9				1309	0.14562	894.057				1309	0.182576	1150.29
1310	0.184804	1175.06				1310	0.147307	898.347				1310	0.183503	1199.36
1311	0.182111	1146.01				1311	0.150361	935.973				1311	0.180974	1112.96
1312	0.182272	1120.94				1312	0.150883	946.839				1312	0.184972	1128.99
1313	0.185034	1149.72				1313	0.1483	896.539				1313	0.183617	1178.23
1314	0.184538	1151.04				1314	0.152247	903.783				1314	0.184682	1099.94
1315	0.179885	1088.96				1315	0.152794	968.153				1315	0.182281	1108.64
1316	0.183788	1113.93				1316	0.151863	970.14				1316	0.181529	1127.67
1317	0.184905	1141.35				1317	0.153281	945.146				1317	0.182007	1140.31
1318	0.18559	1167.16				1318	0.152595	923.598				1318	0.183652	1084.18
1319	0.184625	1150.73				1319	0.153899	924.67				1319	0.181347	1154.28
1320	0.184716	1172.51				1320	0.153481	927.887				1320	0.181091	1124.2
1321	0.18112	1156.81				1321	0.153637	927.839				1321	0.181067	1151.07
1322	0.183813	1076.45				1322	0.153387	948.416				1322	0.18449	1138.35
1323	0.184912	1147.01				1323	0.153576	928.974				1323	0.185241	1148.78
1324	0.185326	1189.66				1324	0.153937	953.041				1324	0.18152	1151.64
1325	0.184696	1181.83				1325	0.153659	915.986				1325	0.182829	1132.86
1326	0.18416	1172.25				1326	0.152177	954.519				1326	0.183347	1148.2
1327	0.18351	1175.77				1327	0.153074	897.272				1327	0.184425	1087.96
1328	0.184917	1185.53				1328	0.153406	986.388				1328	0.184404	1156.67
1329	0.184659	1158.99				1329	0.154402	949.053				1329	0.180889	1143.97
1330	0.185373	1148.05				1330	0.154108	967.293				1330	0.182779	1113.31
1331	0.184856	1170.75				1331	0.156113	951.911				1331	0.182663	1220.29
1332	0.186029	1166.76				1332	0.154204	980.236				1332	0.185429	1163.16
1333	0.187946	1165.43				1333	0.156131	949.635				1333	0.182984	1128.44
1334	0.182815	1172.78				1334	0.155043	964.788				1334	0.183825	1105.74
1335	0.183913	1173.11				1335	0.154729	963.402				1335	0.180412	1108.24
1336	0.187427	1185.76				1336	0.153525	951.551				1336	0.183251	1107.7
1337	0.187777	1147.61				1337	0.151828	965.554				1337	0.180937	1148.96
1338	0.187013	1152.71				1338	0.153454	932.659				1338	0.179151	1136.29
1339	0.183592	1201.41				1339	0.150963	936.75				1339	0.184009	1120.82
1340	0.186386	1129.74				1340	0.149464	915.763				1340	0.184113	1143.73
1341	0.187329	1171.5				1341	0.152306	931.261				1341	0.184559	1146.39
1342	0.185408	1146.94				1342	0.153006	975.956				1342	0.184382	1102.83
1343	0.1874	1204.53				1343	0.151787	920.481				1343	0.18512	1165.43
1344	0.186901	1163.32				1344	0.150256	940.709				1344	0.185725	1171.27
1345	0.187836	1151.52				1345	0.15196	924.195				1345	0.184842	1127.17
1346	0.187575	1127.67				1346	0.151509	956.29				1346	0.185675	1131.99
1347	0.185733	1166.41				1347	0.150737	899.627				1347	0.18639	1210.43
1348	0.182786	1186.44				1348	0.152898	979.879				1348	0.185068	1138.96
1349	0.184579	1078.69				1349	0.153816	934.313				1349	0.18663	1116.38
1350	0.18515	1161.44				1350	0.152763	944.762				1350	0.185924	1147.24
1351	0.186159	1116.28				1351	0.152242	907.491				1351	0.186238	1184.31
1352	0.188118	1214.13				1352	0.153691	935.055				1352	0.185455	1156.43
1353	0.18496	1140.49				1353	0.151796	964.487				1353	0.185341	1151.5
1354	0.184346	1160.02				1354	0.153221	893.735				1354	0.187771	1169.38
1355	0.187223	1161.63				1355	0.154608	950.96				1355	0.186204	1187.8
1356	0.185053	1117.83				1356	0.154984	933.371				1356	0.187154	1184.99
1357	0.184819	1180.44				1357	0.1551	978.009				1357	0.187137	1174.07
1358	0.184741	1140.65				1358	0.15485	919.904				1358	0.184258	1144.88
1359	0.185842	1158.1				1359	0.155229	924.253				1359	0.183504	1129.18
1360	0.188142	1158.58				1360	0.154014	946.337				1360	0.18521	1137.9
1361	0.188017	1202.34				1361	0.154962	966.528				1361	0.187144	1140.42
1362	0.186837	1215.74				1362	0.15375	948.486				1362	0.185807	1169.33
1363	0.184413	1163.54				1363	0.153526	956.75				1363	0.182806	1148.94
1364	0.184128	1109.98				1364	0.154197	932.393				1364	0.187535	1139.74
1365	0.187231	1170.22				1365	0.153262	959.046				1365	0.185708	1143.99
1366	0.186339	1207.91				1366	0.154257	928.819				1366	0.184259	1169.4
1367	0.187389	1167.65				1367	0.153723	938.723				1367	0.183246	1170.04
1368	0.18801	1147.38				1368	0.151827	947.312				1368	0.186911	1158.75
1369	0.186222	1175.3				1369	0.151608	909.453				1369	0.187774	1142.65
1370	0.189077	1169.89				1370	0.154177	949.162				1370	0.185292	1151.03
1371	0.187746	1173.49				1371	0.152625	946.575				1371	0.182956	1193.71
1372	0.188271	1195.64				1372	0.149958	945.358				1372	0.18575	1168.3
1373	0.187469	1188.86				1373	0.149083	931.258				1373	0.187663	1145.76
1374	0.188192	1193.04				1374	0.15312	936.043				1374	0.186926	1138
1375	0.190085	1184.93				1375	0.151829	971.779				1375	0.189006	1168.17
1376	0.188464	1170.49				1376	0.149689	909.174				1376	0.185997	1158.63
1377	0.18962	1220.56				1377	0.152023	930.052				1377	0.185814	1168.53
1378	0.190192	1154.36				1378	0.150132	919.848				1378	0.184697	1163.41
1379	0.187233	1148.32				1379	0.148758	960.131				1379	0.18621	1140.26
1380	0.189697	1143.02				1380	0.153092	917.437				1380	0.185668	1154.79
1381	0.18777	1226.65				1381	0.153513	919.269				1381	0.186408	1157.12
1382	0.18677	1179.54				1382	0.151695	930.896				1382	0.186941	1199.14
1383	0.187264	1182.15				1383	0.154018	951.888				1383	0.187054	1174.86
1384	0.188054	1149.2				1384	0.154495	981.837				1384	0.187967	1177.78
1385	0.187301	1197.08				1385	0.153421	962.302				1385	0.18812	1175.72
1386	0.189533	1177.85				1386	0.152682	899.075				1386	0.185491	1174.32
1387	0.188118	1163.91				1387	0.153717	910.989				1387	0.179429	1134.04
1388	0.189829	1172.56				1388	0.154539	944.196				1388	0.188045	1174.92
1389	0.187174	1195.69				1389	0.154787	945.285				1389	0.185814	1187.02
1390	0.191479	1181.7				1390	0.155382	967.861				1390	0.18274	1147.72
1391	0.191359	1178.21				1391	0.153359	967.958				1391	0.185028	1128.09
1392	0.191654	1222.41				1392	0.154035	943.709				1392	0.184542	1182.9
1393	0.186012	1226.36				1393	0.156207	958.959				1393	0.186989	1210.88
1394	0.192862	1193.42				1394	0.156257	934.644				1394	0.185546	1163.89
1395	0.191298	1197.61				1395	0.154373	939.024				1395	0.186511	1134
1396	0.188634	1228.68				1396	0.154561	963.81				1396	0.184754	1154.05
1397	0.188376	1184.64				1397	0.155865	968.444				1397	0.184722	1117.73
1398	0.188829	1137.29				1398	0.154137	934.137				1398	0.184378	1169.87
1399	0.189569	1158.04				1399	0.152669	913.041				1399	0.188175	1129.45
1400	0.189074	1194.94				1400	0.154017	913.023				1400	0.186754	1219.66
1401	0.190495	1182.75				1401	0.154155	952.811				1401	0.184802	1188.03
1402	0.186611	1146.93				1402	0.152507	921.847				1402	0.18689	1149.06
1403	0.189754	1173.02				1403	0.153717	953.196				1403	0.185717	1171.58
1404	0.185738	1170.7				1404	0.153768	949.178				1404	0.186379	1136.35
1405	0.189337	1150.3				1405	0.15283	949.99				1405	0.185363	1108.75
1406	0.187816	1171.86				1406	0.15384	943.286				1406	0.186745	1168.31
1407	0.191451	1147.78				1407	0.15413	942.718				1407	0.18759	1148.84
1408	0.189822	1215.38				1408	0.154542	938.52				1408	0.184062	1164.55
1409	0.189799	1185.08				1409	0.156237	940.015				1409	0.186394	1151.37
1410	0.189137	1146.81				1410	0.155345	963.561				1410	0.187684	1159.54
1411	0.191028	1200.49				1411	0.15345	926.37				1411	0.186694	1142.84
1412	0.194368	1178.92				1412	0.155401	969.545				1412	0.184048	1150.16
1413	0.193028	1232.22				1413	0.154549	957.624				1413	0.183341	1166.1
1414	0.193395	1239.25				1414	0.15589	941.547				1414	0.184168	1165.43
1415	0.19389	1257.5				1415	0.154664	955.39				1415	0.186359	1135.64
1416	0.190082	1206.78				1416	0.155647	987.615				1416	0.187591	1116.21
1417	0.189831	1172.7				1417	0.155094	933.387				1417	0.184555	1140.93
1418	0.191363	1178.42				1418	0.154862	957.846				1418	0.181904	1125.61
1419	0.191937	1210.42				1419	0.15484	905.153				1419	0.183882	1113.16
1420	0.192409	1216.53				1420	0.154692	958.985				1420	0.188471	1151.55
1421	0.193412	1239.41				1421	0.15618	972.593				1421	0.187147	1159.17
1422	0.193553	1266.59				1422	0.154365	951.236				1422	0.189144	1198.39
1423	0.193671	1169.25				1423	0.154975	925.951				1423	0.188778	1138.95
1424	0.194082	1210.91				1424	0.156194	974.265				1424	0.185459	1169.64
1425	0.191814	1206				1425	0.155121	984.419				1425	0.189621	1141.11
1426	0.196065	1238.49				1426	0.153153	944.441				1426	0.187493	1194.74
1427	0.193494	1185.79				1427	0.155557	981.79				1427	0.187046	1203.07
1428	0.193595	1230.19				1428	0.155961	972.598				1428	0.186019	1147.29
1429	0.195184	1235.61				1429	0.156184	949.695				1429	0.182878	1106.75
1430	0.194777	1254.65				1430	0.156443	979.639				1430	0.186554	1186.4
1431	0.194663	1241.66				1431	0.154975	985.205				1431	0.189052	1197.92
1432	0.192503	1209.96				1432	0.155783	949.554				1432	0.18606	1158.75
1433	0.192795	1233.76				1433	0.157336	926.208				1433	0.188461	1167.25
1434	0.192103	1197.08				1434	0.156705	992.12				1434	0.187487	1186.53
1435	0.195113	1226.12				1435	0.156501	990.207				1435	0.187717	1178.99
1436	0.194172	1225.45				1436	0.153011	951.195				1436	0.187603	1147.49
1437	0.193792	1196.36				1437	0.155337	954.204				1437	0.188217	1130.42
1438	0.19687	1204.58				1438	0.15402	994.731				1438	0.187146	1169.84
1439	0.192222	1203.18				1439	0.15459	962.422				1439	0.186385	1230.81
1440	0.195607	1160.78				1440	0.15617	960.053				1440	0.186764	1148.67
1441	0.192332	1202.6				1441	0.155017	980.072				1441	0.18773	1181.5
1442	0.195835	1196.21				1442	0.153413	981.12				1442	0.183797	1154.05
1443	0.196811	1219.4				1443	0.154863	948.084				1443	0.18496	1174.42
1444	0.194145	1198.33				1444	0.156602	973.786				1444	0.183515	1141.27
1445	0.193636	1193.73				1445	0.157131	992.646				1445	0.178783	1098.75
1446	0.197496	1190.03				1446	0.157399	943.294				1446	0.184278	1160.1
1447	0.195234	1226.5				1447	0.159163	985.237				1447	0.186034	1164.9
1448	0.195631	1218.53				1448	0.158063	970.398				1448	0.183716	1124.89
1449	0.194678	1240.37				1449	0.157245	1008.3				1449	0.182665	1143.64
1450	0.192517	1179.26				1450	0.156417	972.858				1450	0.185515	1215.76
1451	0.196943	1171.8				1451	0.157653	1015.41				1451	0.185492	1173.86
1452	0.196326	1201.23				1452	0.157998	959.955				1452	0.18807	1146.76
1453	0.196742	1264.16				1453	0.154074	959.537				1453	0.188188	1204.24
1454	0.199573	1211.88				1454	0.158958	966.72				1454	0.188236	1146.13
1455	0.199894	1236.1				1455	0.159255	1000.04				1455	0.18379	1183.47
1456	0.199646	1236.77				1456	0.158272	961.15				1456	0.186347	1136.34
1457	0.195983	1259.82				1457	0.155679	953.468				1457	0.182896	1130.3
1458	0.192436	1182.87				1458	0.157904	952.256				1458	0.185793	1158.93
1459	0.198637	1237.38				1459	0.156341	992.38				1459	0.186781	1152.54
1460	0.196505	1237.86				1460	0.156723	947.261				1460	0.187534	1166.98
1461	0.19821	1246.43				1461	0.156198	950.085				1461	0.18418	1157.3
1462	0.197422	1264.01				1462	0.155732	975.976				1462	0.185034	1182.17
1463	0.196018	1247.73				1463	0.156723	975.244				1463	0.187579	1152.04
1464	0.19652	1201.62				1464	0.152883	973.388				1464	0.184798	1146.54
1465	0.198049	1277.72				1465	0.152777	908.833				1465	0.183703	1151.1
1466	0.197716	1191.03				1466	0.155493	949.511				1466	0.18336	1107.85
1467	0.194084	1209.67				1467	0.155621	980.33				1467	0.183317	1184.33
1468	0.191087	1176.65				1468	0.155678	935.868				1468	0.184023	1132.49
1469	0.196873	1198.31				1469	0.152927	946.261				1469	0.185887	1150.6
1470	0.19731	1246.36				1470	0.1529	934.47				1470	0.184542	1147.67
1471	0.197398	1205.62				1471	0.155898	997.953				1471	0.186381	1219.8
1472	0.196839	1205.31				1472	0.155848	973.866				1472	0.187261	1188.37
1473	0.19238	1214.32				1473	0.156543	953.295				1473	0.185478	1152.07
1474	0.19605	1191.66				1474	0.155522	976.951				1474	0.187161	1120.34
1475	0.197345	1195.9				1475	0.155685	960.338				1475	0.183284	1149.22
1476	0.199018	1227.01				1476	0.155133	956.857				1476	0.183934	1139.92
1477	0.196562	1195.87				1477	0.154448	959.862				1477	0.184468	1127.74
1478	0.196036	1232.73				1478	0.150361	904.493				1478	0.186777	1145.95
1479	0.194749	1241.27				1479	0.144583	906.98				1479	0.186097	1189.01
1480	0.196101	1180.07				1480	0.151077	928.92				1480	0.182711	1170.31
1481	0.1975	1193.37				1481	0.155103	934.499				1481	0.182171	1138.97
1482	0.194407	1228.83				1482	0.155938	968.407				1482	0.18154	1132.28
1483	0.191384	1202.33				1483	0.156525	956.894				1483	0.182291	1120.71
1484	0.195132	1162.03				1484	0.152799	992.025				1484	0.182082	1153.22
1485	0.1972	1238.57				1485	0.154762	949.198				1485	0.179388	1142.48
1486	0.194212	1229.35				1486	0.155341	966.961				1486	0.179651	1134.27
1487	0.192407	1204.53				1487	0.156405	959.889				1487	0.183254	1166.14
1488	0.195252	1159.15				1488	0.154612	971.328				1488	0.183505	1150.91
1489	0.198198	1229.32				1489	0.158054	938.878				1489	0.187466	1133.85
1490	0.192156	1250.37				1490	0.15691	958.469				1490	0.188052	1193.97
1491	0.188651	1205.76				1491	0.158339	984.148				1491	0.189726	1155.87
1492	0.193612	1183.11				1492	0.154547	968.688				1492	0.188198	1172.94
1493	0.192695	1205.27				1493	0.15677	949.853				1493	0.189236	1179.96
1494	0.191225	1199.71				1494	0.156999	948.307				1494	0.18855	1173.58
1495	0.194738	1248.08				1495	0.158146	985.415				1495	0.189832	1203.51
1496	0.197776	1204				1496	0.156466	1000.75				1496	0.186789	1151.43
1497	0.195828	1242.86				1497	0.158428	973.811				1497	0.187687	1136.92
1498	0.193687	1241.17				1498	0.156961	930.474				1498	0.184306	1101.03
1499	0.196846	1214.04				1499	0.158081	969.227				1499	0.185468	1193.92
1500	0.191959	1230.81				1500	0.156765	971.217				1500	0.18813	1167.13
1501	0.197826	1221.56				1501	0.157399	1003.58				1501	0.187529	1143.26
1502	0.196757	1259.55				1502	0.155368	931.161				1502	0.186514	1198.75
1503	0.19709	1196.72				1503	0.155252	970.01				1503	0.184345	1166.66
1504	0.193611	1174				1504	0.15679	985.106				1504	0.18806	1134.18
1505	0.186807	1206.29				1505	0.156375	978.251				1505	0.188497	1108.28
1506	0.19064	1199.57				1506	0.158411	984.559				1506	0.188682	1144.06
1507	0.19662	1215.1				1507	0.155855	983.307				1507	0.187935	1161.24
1508	0.196646	1212.56				1508	0.159014	1011.15				1508	0.18671	1154.34
1509	0.197272	1232.44				1509	0.159806	964.682				1509	0.184743	1166.02
1510	0.198868	1283.15				1510	0.159884	973.962				1510	0.190234	1186.27
1511	0.195453	1255.61				1511	0.159428	962.327				1511	0.188844	1214.91
1512	0.195996	1209.06				1512	0.160059	985.958				1512	0.191246	1165.77
1513	0.196184	1201				1513	0.157767	993.784				1513	0.188721	1193.23
1514	0.197014	1226.2				1514	0.156221	930.216				1514	0.192785	1138.79
1515	0.198269	1248.89				1515	0.157312	963.64				1515	0.191734	1266.15
1516	0.196139	1246.05				1516	0.158221	964.665				1516	0.190565	1161.7
1517	0.196901	1242.71				1517	0.158845	1029.73				1517	0.18713	1164.38
1518	0.196164	1220.64				1518	0.160695	1008.44				1518	0.191469	1132.22
1519	0.197747	1253.75				1519	0.160827	956.713				1519	0.192392	1203.18
1520	0.195998	1244.21				1520	0.159816	946.041				1520	0.188675	1173.11
1521	0.199022	1237.13				1521	0.158466	963.769				1521	0.189917	1171.01
1522	0.198526	1222.11				1522	0.159294	952.15				1522	0.192498	1137.4
1523	0.194905	1253.52				1523	0.16056	996.422				1523	0.193809	1199.79
1524	0.193798	1206.44				1524	0.159821	942.85				1524	0.192311	1233.47
1525	0.189168	1149.65				1525	0.160824	1013.13				1525	0.190899	1195.22
1526	0.189141	1158.19				1526	0.157842	1017.74				1526	0.189872	1163.69
1527	0.19687	1253.7				1527	0.157847	960.784				1527	0.191108	1226.22
1528	0.195965	1244.42				1528	0.156655	948.015				1528	0.193938	1248.23
1529	0.199026	1204.75				1529	0.160109	988.361				1529	0.19512	1189.39
1530	0.197975	1210.58				1530	0.160449	1002.58				1530	0.193738	1233.93
1531	0.194946	1269.34				1531	0.159812	996.796				1531	0.189927	1216.62
1532	0.193405	1229.5				1532	0.16035	962.983				1532	0.191391	1229.02
1533	0.196757	1234.45				1533	0.158593	985.097				1533	0.192956	1148.12
1534	0.196398	1235.6				1534	0.155937	1012.43				1534	0.192416	1182.1
1535	0.193441	1253.67				1535	0.15905	967.552				1535	0.192123	1173.64
1536	0.197033	1261.06				1536	0.155611	953.467				1536	0.19364	1193.93
1537	0.194942	1197.19				1537	0.158173	962.204				1537	0.19365	1178.3
1538	0.196021	1182.8				1538	0.158986	968.137				1538	0.19364	1195.54
1539	0.194815	1284.92				1539	0.157714	965.277				1539	0.183951	1174.13
1540	0.198037	1206.96				1540	0.157752	971.818				1540	0.188223	1195.68
1541	0.195259	1263.66				1541	0.159338	969.996				1541	0.187823	1143.92
1542	0.194195	1232.8				1542	0.159704	1009.14				1542	0.194003	1163.48
1543	0.193969	1195.64				1543	0.160666	983.458				1543	0.193672	1213.3
1544	0.194376	1206.94				1544	0.159896	987.622				1544	0.193219	1257.75
1545	0.192886	1220.68				1545	0.160128	994.112				1545	0.193904	1169.8
1546	0.198994	1236.88				1546	0.160756	999.734				1546	0.193023	1171.38
1547	0.192954	1270.47				1547	0.159984	951.354				1547	0.188864	1185.9
1548	0.195296	1252.48				1548	0.16161	948.118				1548	0.184929	1146.37
1549	0.197548	1203.33				1549	0.161687	1009.84				1549	0.189598	1183.18
1550	0.194352	1241.04				1550	0.160066	1002.23				1550	0.191093	1141.55
1551	0.197722	1184.85				1551	0.157638	984.088				1551	0.189781	1169.87
1552	0.196705	1243.5				1552	0.15569	948.37				1552	0.192072	1242.64
1553	0.196222	1214.79				1553	0.15794	943.956				1553	0.192278	1208.52
1554	0.197188	1188.64				1554	0.159853	974.41				1554	0.191822	1221.57
1555	0.196184	1243.55				1555	0.162715	1008.47				1555	0.193963	1170.42
1556	0.193209	1232.68				1556	0.164084	986.095				1556	0.190557	1227.22
1557	0.199315	1249.5				1557	0.162943	1026.46				1557	0.188311	1151.18
1558	0.193881	1202.91				1558	0.161439	982.265				1558	0.193289	1201.59
1559	0.195555	1206.27				1559	0.160874	1017.61				1559	0.193037	1194.04
1560	0.196046	1234.97				1560	0.162539	989.316				1560	0.189309	1172.17
1561	0.195872	1216.09				1561	0.162943	980.502				1561	0.183024	1176.24
1562	0.194346	1210.96				1562	0.160688	1010.97				1562	0.19189	1188.79
1563	0.197463	1194.2				1563	0.162172	1050.33				1563	0.190929	1230.49
1564	0.19875	1254.39				1564	0.161974	998.505				1564	0.18965	1154.97
1565	0.195084	1245.43				1565	0.159009	996.997				1565	0.189223	1177.47
1566	0.197508	1239.38				1566	0.163575	1045.65				1566	0.18958	1126.23
1567	0.196179	1248.32				1567	0.163381	1056.95				1567	0.191276	1220.79
1568	0.198571	1285.8				1568	0.160949	991.108				1568	0.194324	1203.15
1569	0.198024	1226.4				1569	0.160806	994.623				1569	0.190756	1224.17
1570	0.195958	1212.5				1570	0.161914	1020.41				1570	0.192688	1173.13
1571	0.19709	1257.47				1571	0.161474	997.774				1571	0.190393	1187.79
1572	0.196187	1250.18				1572	0.161887	973.783				1572	0.1906	1194.25
1573	0.198622	1229.79				1573	0.161457	1007.02				1573	0.185351	1166.74
1574	0.197132	1215.63				1574	0.162064	966.923				1574	0.182698	1122.17
1575	0.195714	1207.65				1575	0.159076	1018.31				1575	0.187647	1171.88
1576	0.195732	1280.23				1576	0.161798	994.013				1576	0.187111	1213.51
1577	0.197574	1224.85				1577	0.162515	993.744				1577	0.189296	1192.65
1578	0.19549	1219.13				1578	0.162733	1001.74				1578	0.187267	1156.03
1579	0.194942	1244.68				1579	0.164141	1073.11				1579	0.1896	1175.77
1580	0.19599	1236.07				1580	0.163244	1000.78				1580	0.188207	1191.89
1581	0.193122	1185.36				1581	0.161223	1007.11				1581	0.186804	1165.81
1582	0.194141	1177.78				1582	0.159143	1016.18				1582	0.189437	1150.45
1583	0.192739	1215.81				1583	0.160504	1007.17				1583	0.186483	1191.09
1584	0.196364	1196.49				1584	0.16078	978.553				1584	0.185456	1137.94
1585	0.195843	1215.38				1585	0.161756	993.525				1585	0.187887	1173.85
1586	0.197297	1233.15				1586	0.161087	995.128				1586	0.189945	1130.99
1587	0.198829	1211.13				1587	0.161534	988.045				1587	0.188573	1140.66
1588	0.193686	1236.61				1588	0.162389	994.172				1588	0.191745	1240.77
1589	0.192952	1155.84				1589	0.160692	979.857				1589	0.188358	1189
1590	0.191035	1243.29				1590	0.161057	980.817				1590	0.185243	1172.89
1591	0.192578	1204.99				1591	0.159958	1002.92				1591	0.187686	1175.52
1592	0.198288	1289.2				1592	0.160835	990.854				1592	0.186654	1150.5
1593	0.193887	1205.07				1593	0.163497	990.368				1593	0.187704	1130.6
1594	0.195021	1187.8				1594	0.162947	1054.62				1594	0.188555	1181.5
1595	0.196947	1252.34				1595	0.162983	1013.24				1595	0.187015	1196.87
1596	0.198288	1227.9				1596	0.164422	945.545				1596	0.182633	1145.84
1597	0.198411	1215.36				1597	0.163682	1000.76				1597	0.184517	1140.09
1598	0.199471	1263.1				1598	0.16359	1010.76				1598	0.189235	1147.6
1599	0.199027	1233.22				1599	0.160366	1034.13				1599	0.188773	1151.37
1600	0.196931	1224.23				1600	0.160108	958.23				1600	0.189703	1174.27
1601	0.197676	1184.16				1601	0.160418	995.992				1601	0.187614	1173.94
1602	0.193335	1179.95				1602	0.158763	973.964				1602	0.186093	1164.37
1603	0.193188	1210				1603	0.160623	1007.96				1603	0.189843	1138.56
1604	0.195437	1202.97				1604	0.163774	971.738				1604	0.19191	1152.14
1605	0.198945	1234.63				1605	0.162969	1025.54				1605	0.192762	1243.35
1606	0.198252	1191.67				1606	0.164117	1029.15				1606	0.188699	1215.24
1607	0.196131	1221.81				1607	0.161857	1013.72				1607	0.190558	1198.22
1608	0.196589	1244.67				1608	0.162383	1001.52				1608	0.194334	1182.39
1609	0.197585	1225.39				1609	0.162711	1028.94				1609	0.196679	1248.42
1610	0.197185	1250.92				1610	0.161081	978.687				1610	0.194323	1199.11
1611	0.19707	1225				1611	0.162311	1003.43				1611	0.195393	1175.49
1612	0.195996	1272.58				1612	0.161665	989.998				1612	0.191367	1215.69
1613	0.198882	1275.25				1613	0.162623	1017.12				1613	0.195498	1224.78
1614	0.194825	1217.26				1614	0.16309	1054.55				1614	0.189382	1260
1615	0.194373	1221.4				1615	0.163288	1016.53				1615	0.188712	1157.37
1616	0.190295	1186.24				1616	0.163689	982.074				1616	0.187815	1171.94
1617	0.194995	1239.91				1617	0.163335	1023.1				1617	0.188888	1162.42
1618	0.194402	1208.08				1618	0.162387	1024.12				1618	0.192324	1195.45
1619	0.196477	1210.96				1619	0.162974	975.336				1619	0.194685	1220.86
1620	0.198656	1260.73				1620	0.16318	958.001				1620	0.191779	1200.65
1621	0.19532	1268.35				1621	0.161444	1027.41				1621	0.190763	1183.94
1622	0.195128	1239.87				1622	0.161826	996.764				1622	0.191366	1228.23
1623	0.198391	1212.77				1623	0.163819	982.098				1623	0.194398	1230.88
1624	0.198161	1228.59				1624	0.162001	1036.64				1624	0.192857	1217.76
1625	0.198276	1222.3				1625	0.163546	1054.44				1625	0.192108	1183.13
1626	0.198308	1225.78				1626	0.162733	1003.01				1626	0.192122	1198.38
1627	0.199603	1287.47				1627	0.160438	968.671				1627	0.19003	1226.7
1628	0.196574	1260.61				1628	0.162547	959.299				1628	0.192197	1187.07
1629	0.198659	1214.19				1629	0.160778	1001.37				1629	0.189217	1207.74
1630	0.199571	1222.48				1630	0.161852	1011.9				1630	0.190217	1237.29
1631	0.199941	1228.63				1631	0.157859	1018.54				1631	0.194379	1190.1
1632	0.200294	1313.94				1632	0.162811	1011.62				1632	0.196284	1216.98
1633	0.198054	1239.93				1633	0.162807	1001.41				1633	0.198469	1168.64
1634	0.194992	1225.06				1634	0.162818	1032.8				1634	0.19688	1278.68
1635	0.196585	1217.34				1635	0.162035	978.1				1635	0.195606	1222.61
1636	0.19522	1193.76				1636	0.15866	960.64				1636	0.199113	1211.38
1637	0.19604	1223.13				1637	0.162769	1038.01				1637	0.198139	1221.75
1638	0.191251	1210.55				1638	0.163083	1034.58				1638	0.200088	1300.96
1639	0.19466	1207.55				1639	0.160587	985.415				1639	0.200842	1276.14
1640	0.199486	1236.1				1640	0.160145	985.559				1640	0.198862	1238.2
1641	0.197094	1210.55				1641	0.163091	1021.87				1641	0.195848	1207.21
1642	0.198512	1224.94				1642	0.163715	995.522				1642	0.199833	1276.81
1643	0.198421	1230.19				1643	0.162834	1003.15				1643	0.195262	1204.7
1644	0.196722	1227.34				1644	0.162069	966.704				1644	0.19698	1203.44
1645	0.197098	1242.85				1645	0.162	1018.5				1645	0.197544	1190.35
1646	0.195635	1178.02				1646	0.157469	1002.21				1646	0.196017	1239.26
1647	0.194375	1180.43				1647	0.157932	982.399				1647	0.197051	1214.37
1648	0.197779	1235.7				1648	0.16129	989.497				1648	0.196495	1214.84
1649	0.199245	1249.23				1649	0.159904	983.795				1649	0.19452	1174.13
1650	0.195974	1250.8				1650	0.160338	1032.98				1650	0.197992	1273.85
1651	0.197917	1220.83				1651	0.158774	977.314				1651	0.194393	1236.59
1652	0.195737	1260.4				1652	0.157882	946.904				1652	0.200187	1185.8
[truncated: 348 more rows]

## Sheet: top-dog pipetting Long T
black						cyan						gray
[truncated: 2,001 more rows]
