# Supplementary material for: Simulations reveal challenges to artificial community selection and possible strategies for success
Source: PLoS Biol. 2019 Jun 25;17(6):e3000295. doi: 10.1371/journal.pbio.3000295 (PMC6658139; doi:10.1371/journal.pbio.3000295)
Supplement: S14 Data — (XLSX) [file pbio.3000295.s071.xlsx]

## Sheet: top-dog pipetting
1						cyan						gray
cycle #	average selected fp	average selected P(T)				cycle #	average selected fp	average selected P(T)				cycle #	average selected fp	average selected P(T)
1	0.129997	670.652				1	0.129977	670.633				1	0.129989	670.506
2	0.129999	857.368				2	0.130045	850.291				2	0.129995	857.689
3	0.129995	817.738				3	0.130055	821.209				3	0.13003	833.416
4	0.130001	826.343				4	0.130002	802.922				4	0.130003	816.472
5	0.13001	881.302				5	0.129977	784.798				5	0.129995	863.57
6	0.130142	837.101				6	0.12999	872.138				6	0.13005	842.823
7	0.130196	836.725				7	0.129884	816.567				7	0.130058	825.972
8	0.130164	881.359				8	0.130009	836.883				8	0.129976	883.332
9	0.130103	839.932				9	0.129995	859.106				9	0.129958	842.134
10	0.129967	870.142				10	0.129996	845.281				10	0.129984	828.197
11	0.129976	879.682				11	0.130023	825.998				11	0.12984	808.171
12	0.13005	821.27				12	0.129969	862.481				12	0.129729	849.638
13	0.130186	835.529				13	0.129962	889.92				13	0.130002	832.772
14	0.130146	853.039				14	0.129858	819.919				14	0.129939	841.121
15	0.129771	839.278				15	0.1296	856.716				15	0.129962	859.12
16	0.130126	783.564				16	0.129434	859.563				16	0.130044	828.446
17	0.130219	874.448				17	0.129448	820.697				17	0.130006	827.249
18	0.13016	789.107				18	0.129769	818.057				18	0.12991	842.87
19	0.130055	832.662				19	0.129609	830.936				19	0.130004	784.064
20	0.13013	884.397				20	0.129567	818.424				20	0.130026	849.324
21	0.130052	905.831				21	0.129492	845.644				21	0.129977	868.769
22	0.129731	854.627				22	0.129532	848.664				22	0.129995	794.584
23	0.129823	840.84				23	0.129275	832.897				23	0.129933	826.127
24	0.130065	865.589				24	0.129573	825.995				24	0.12991	899.196
25	0.130118	835.113				25	0.129622	827.953				25	0.129975	870.391
26	0.129855	827.844				26	0.129493	840.148				26	0.129987	806.805
27	0.129828	866.002				27	0.129502	797.042				27	0.129961	862.344
28	0.129425	803.857				28	0.128869	842.442				28	0.129923	834.357
29	0.129207	855.238				29	0.129144	852.149				29	0.129783	811.181
30	0.129997	829.012				30	0.128878	803.232				30	0.129746	882.409
31	0.129992	829.971				31	0.128543	813.136				31	0.129938	841.027
32	0.130045	898.074				32	0.130079	867.794				32	0.129974	828.389
33	0.129873	800.141				33	0.129995	824.778				33	0.129978	862.122
34	0.129866	813.508				34	0.129858	853.217				34	0.129793	856.571
35	0.129727	845.862				35	0.130307	887.088				35	0.129993	818.703
36	0.129776	811.062				36	0.130349	850.668				36	0.129999	869.764
37	0.12969	830.775				37	0.130937	814.883				37	0.130021	834.782
38	0.130002	907.509				38	0.130098	856.252				38	0.129941	813.865
39	0.129805	840.638				39	0.130309	825.386				39	0.130049	861.507
40	0.1299	815.72				40	0.130237	854.08				40	0.130035	878.65
41	0.129689	880.76				41	0.13028	868.539				41	0.130017	788.885
42	0.12951	807.483				42	0.130073	830.327				42	0.129984	867.702
43	0.129334	835.649				43	0.130644	826.979				43	0.129946	893.31
44	0.129522	801.279				44	0.130236	842.395				44	0.129989	793.99
45	0.130044	820.304				45	0.130635	843.873				45	0.130209	850.516
46	0.129975	822.171				46	0.131305	854.038				46	0.130559	835.139
47	0.130067	882.964				47	0.132261	850.488				47	0.130572	870.773
48	0.130078	886.376				48	0.131093	907.73				48	0.130624	869.129
49	0.130042	814.543				49	0.130983	819.099				49	0.130713	839.013
50	0.129887	848.077				50	0.131447	862.285				50	0.130003	832.357
51	0.130022	856.258				51	0.131584	845.635				51	0.130393	861.531
52	0.130008	846.747				52	0.130582	822.219				52	0.130191	853.199
53	0.129815	830.023				53	0.130164	889.531				53	0.13018	819.622
54	0.129721	869.729				54	0.129948	830.982				54	0.130223	806.914
55	0.130011	849.464				55	0.129925	771.53				55	0.129889	875.165
56	0.130097	857.52				56	0.12991	881.992				56	0.129527	840.454
57	0.130091	801.354				57	0.129776	892.259				57	0.129421	851.569
58	0.1301	846.197				58	0.129856	832.883				58	0.129687	876.665
59	0.130078	807.239				59	0.129943	815.086				59	0.129939	811.491
60	0.130112	836.793				60	0.129967	876.099				60	0.129989	779.215
61	0.12989	760.348				61	0.130001	856.38				61	0.130004	849.751
62	0.130099	911.842				62	0.129993	832.94				62	0.130028	854.949
63	0.129965	838.642				63	0.129978	836.499				63	0.129965	787.81
64	0.130088	820.929				64	0.12978	832.222				64	0.1298	832.23
65	0.130038	859.814				65	0.129986	883.141				65	0.129282	859.054
66	0.130075	867.634				66	0.129984	805.569				66	0.128946	815.028
67	0.130058	829.883				67	0.129899	809.226				67	0.128854	811.636
68	0.130141	863.367				68	0.129688	824.917				68	0.129276	863.682
69	0.130007	800.509				69	0.130132	870.263				69	0.129904	814.452
70	0.130009	818.441				70	0.13027	828.988				70	0.129921	817.408
71	0.130015	920.858				71	0.129766	816.743				71	0.130021	869.983
72	0.130064	832.039				72	0.129686	834.824				72	0.130027	855.893
73	0.130057	780.868				73	0.129475	848.653				73	0.129913	839.909
74	0.130057	850.934				74	0.129025	828.096				74	0.129857	856.685
75	0.13006	879.195				75	0.129642	863.375				75	0.129926	834.416
76	0.130012	815.1				76	0.129605	810.309				76	0.129988	793.566
77	0.12972	832.868				77	0.129328	839.606				77	0.130039	870.517
78	0.127677	839.601				78	0.128791	853.078				78	0.13012	856.992
79	0.124864	822.134				79	0.128896	880.448				79	0.129985	802.091
80	0.124545	870.236				80	0.128455	781.01				80	0.129979	888.21
81	0.124208	787.952				81	0.128442	815.34				81	0.129913	850.727
82	0.124894	782.7				82	0.128623	888.687				82	0.13022	801.769
83	0.126527	826.497				83	0.128254	810.24				83	0.130297	869.08
84	0.129272	816.263				84	0.128181	865.541				84	0.129771	880.608
85	0.130043	844.324				85	0.127891	836.352				85	0.129982	790.121
86	0.129864	834.714				86	0.127634	808.547				86	0.129948	867.214
87	0.12903	830.014				87	0.126814	832.608				87	0.129509	841.957
88	0.126128	798.124				88	0.12656	833.123				88	0.129537	849.482
89	0.125998	814.165				89	0.126566	815.21				89	0.129694	871.57
90	0.127513	835.58				90	0.127194	832.219				90	0.129916	848.749
91	0.127776	829.905				91	0.127131	805.742				91	0.129647	875.664
92	0.130106	811.315				92	0.126949	800.387				92	0.129687	847.516
93	0.130048	907.978				93	0.127183	853.816				93	0.129889	816.978
94	0.130064	847.967				94	0.126705	855.276				94	0.129927	824.193
95	0.130069	856.377				95	0.126742	778.408				95	0.130134	840.068
96	0.130157	827.858				96	0.126597	862.684				96	0.130087	851.354
97	0.129961	802.555				97	0.126728	813.291				97	0.130054	793.297
98	0.129616	829.008				98	0.127123	767.702				98	0.130027	824.467
99	0.129208	860.768				99	0.12752	842.564				99	0.129942	834.609
100	0.129785	799.491				100	0.127385	809.357				100	0.129848	874.937
101	0.129731	847.299				101	0.127598	805.689				101	0.12981	905.972
102	0.129881	867.411				102	0.12813	863.669				102	0.12997	848.661
103	0.129779	833.989				103	0.128315	865.631				103	0.129941	837.839
104	0.130063	809.815				104	0.129222	809.099				104	0.129978	876.111
105	0.129995	877.261				105	0.129463	879.908				105	0.129978	853.671
106	0.129982	804.956				106	0.129695	807.332				106	0.13001	823.141
107	0.129883	872.228				107	0.129993	822.837				107	0.13013	859.999
108	0.130002	857.971				108	0.130057	880.344				108	0.130242	867.125
109	0.129874	828.422				109	0.130278	842.221				109	0.129997	863.476
110	0.129766	850.146				110	0.129993	848.313				110	0.130015	856.777
111	0.129717	854.312				111	0.130122	878.723				111	0.129999	859.56
112	0.129771	838.508				112	0.130275	817.669				112	0.129796	838.805
113	0.129655	849.14				113	0.130163	838.209				113	0.129024	818.396
114	0.130019	925.184				114	0.129446	855.174				114	0.128803	814.712
115	0.129823	912.574				115	0.130075	843.778				115	0.128664	815.219
116	0.129891	791.315				116	0.129898	837.283				116	0.128213	861.832
117	0.129714	836.798				117	0.130079	884.396				117	0.127646	827.338
118	0.129829	898.515				118	0.129986	860.391				118	0.127666	851.831
119	0.129936	810.042				119	0.129985	807.633				119	0.128942	808.323
120	0.130052	794.629				120	0.12967	887.124				120	0.129023	854.68
121	0.12973	861.931				121	0.129627	872.075				121	0.128679	841.922
122	0.129988	857.779				122	0.128686	823.596				122	0.128276	858.288
123	0.129372	856.527				123	0.128723	857.742				123	0.128605	797.221
124	0.129927	890.829				124	0.128946	806.03				124	0.128902	860.537
125	0.129903	787.774				125	0.128719	893.646				125	0.129022	826.107
126	0.130056	812.969				126	0.12889	853.687				126	0.128844	838.852
127	0.130058	883.083				127	0.129231	880.397				127	0.128588	821.864
128	0.130036	820.955				128	0.129114	821.872				128	0.128637	850.613
129	0.129935	820.768				129	0.129455	858.44				129	0.128804	807.443
130	0.129497	864.324				130	0.129611	881.628				130	0.12802	811.376
131	0.129182	805.665				131	0.129703	850.316				131	0.128618	843.281
132	0.129407	796.29				132	0.129528	804.634				132	0.128667	810.501
133	0.129761	853.254				133	0.128512	867.151				133	0.127886	793.119
134	0.129561	818.703				134	0.128369	823.691				134	0.128319	825.525
135	0.129984	841.3				135	0.127864	797.257				135	0.129031	812.323
136	0.129288	844.127				136	0.127462	840.068				136	0.129155	840.35
137	0.129502	845.221				137	0.127303	822.879				137	0.128984	846.052
138	0.129008	800.051				138	0.125189	782.369				138	0.128885	809.729
139	0.129031	893.218				139	0.125679	814.866				139	0.129085	809.773
140	0.129108	825.487				140	0.124587	801.25				140	0.128692	848.142
141	0.129575	837.62				141	0.124608	800.987				141	0.128415	790.474
142	0.129703	833.066				142	0.125531	814.489				142	0.127982	795.199
143	0.129411	811.069				143	0.124841	826.49				143	0.128928	817.611
144	0.128376	813.573				144	0.127165	823.299				144	0.129441	852.769
145	0.12844	831.511				145	0.125939	849.629				145	0.13005	808.598
146	0.128606	851.131				146	0.127211	844.519				146	0.130359	801.7
147	0.128218	847.68				147	0.12688	799.769				147	0.131003	863.838
148	0.128054	823.206				148	0.125861	846.951				148	0.132777	892.494
149	0.127427	825.121				149	0.125531	815.741				149	0.133753	847.217
150	0.126986	807.268				150	0.125086	787.738				150	0.133239	924.571
151	0.126612	860.367				151	0.125684	860.955				151	0.132444	834.904
152	0.125869	826.351				152	0.124162	796.333				152	0.133128	867.865
153	0.126528	787.739				153	0.12372	798.854				153	0.132123	881.439
154	0.126695	883.557				154	0.122769	778.357				154	0.133295	873.829
155	0.126286	816.085				155	0.123465	819.265				155	0.132899	883.044
156	0.125962	791.568				156	0.123632	716.3				156	0.13176	886.304
157	0.126682	803.911				157	0.123133	804.103				157	0.134166	843.856
158	0.127313	850.157				158	0.121866	801.472				158	0.133081	832.093
159	0.127384	843.186				159	0.121233	802.627				159	0.131759	842.531
160	0.128146	850.343				160	0.121198	844.059				160	0.133044	858.008
161	0.128686	816.286				161	0.123613	789.804				161	0.134754	837.295
162	0.129024	822.433				162	0.123368	808.702				162	0.133662	853.747
163	0.12912	874.906				163	0.122559	817.187				163	0.132958	914.973
164	0.128984	799.385				164	0.121587	784.612				164	0.132825	865.978
165	0.129121	811.309				165	0.123313	827.221				165	0.133423	833.628
166	0.128654	865.668				166	0.123992	766.1				166	0.13267	912.34
167	0.128021	849.273				167	0.123816	806.01				167	0.132596	884.621
168	0.12868	785.875				168	0.123494	850.049				168	0.131467	879.717
169	0.128985	876.716				169	0.122622	804.215				169	0.131024	858.535
170	0.128745	852.352				170	0.12144	796.558				170	0.131995	805.007
171	0.129111	846.781				171	0.122041	814.935				171	0.131527	868.672
172	0.129241	811.694				172	0.122778	776.793				172	0.131584	822.275
173	0.129394	830.65				173	0.122968	787.497				173	0.130911	814.698
174	0.129164	802.009				174	0.123663	787.105				174	0.130523	809.803
175	0.129345	857.643				175	0.124989	765.137				175	0.13026	873.013
176	0.129627	805.276				176	0.124877	759.062				176	0.130668	871.026
177	0.128706	778.604				177	0.125677	831.766				177	0.129989	818.758
178	0.128842	814.053				178	0.12615	836.478				178	0.130219	842.613
179	0.12788	839.692				179	0.126439	787.43				179	0.130147	850.314
180	0.127958	835.838				180	0.126194	836.488				180	0.129697	807.626
181	0.128734	835.505				181	0.127331	826.842				181	0.129495	871.101
182	0.128351	867.738				182	0.128347	781.107				182	0.129361	875.583
183	0.128765	791.072				183	0.127498	849.134				183	0.129774	825.884
184	0.128608	865.539				184	0.127446	878.379				184	0.129118	836.739
185	0.128444	860.097				185	0.125301	815.879				185	0.128101	810.82
186	0.129233	818.618				186	0.125105	832.332				186	0.127203	796.628
187	0.129312	875.962				187	0.126389	807.855				187	0.126813	842.27
188	0.129658	849.126				188	0.127199	839.691				188	0.126145	799.455
189	0.129482	816.876				189	0.127257	862.137				189	0.127213	803.418
190	0.130164	878.038				190	0.127807	807.155				190	0.128381	907.404
191	0.130319	874.593				191	0.127692	845.426				191	0.128691	796.471
192	0.129431	802.116				192	0.128393	859.213				192	0.128249	799.345
193	0.129536	844.51				193	0.128057	842.256				193	0.128611	843.753
194	0.129873	830.387				194	0.127573	847.101				194	0.129021	817.544
195	0.130309	879.555				195	0.12935	837.464				195	0.129335	842.879
196	0.130214	879.577				196	0.129448	823.298				196	0.12943	826.114
197	0.130107	864.696				197	0.129462	815.713				197	0.129695	887.59
198	0.130892	853.804				198	0.129529	843.757				198	0.129718	871.403
199	0.129732	840.687				199	0.129572	835.131				199	0.12952	805.352
200	0.130697	835.747				200	0.129615	856.569				200	0.12946	897.622
201	0.130197	791.908				201	0.129638	869.674				201	0.129744	839.253
202	0.130576	825.572				202	0.129716	820.911				202	0.129784	849.527
203	0.13073	829.787				203	0.129966	882.375				203	0.129769	872.759
204	0.12971	827.606				204	0.129893	866.128				204	0.12986	850.835
205	0.129488	854.463				205	0.129738	825.954				205	0.129892	869.188
206	0.12978	887.847				206	0.129736	828.271				206	0.129939	819.613
207	0.129268	790.515				207	0.129561	878.956				207	0.129832	870.426
208	0.129571	837.589				208	0.129679	846.503				208	0.129888	862.671
209	0.129601	834.598				209	0.129414	818.332				209	0.129961	836.933
210	0.1293	802.065				210	0.129301	854.325				210	0.130076	821.518
211	0.129231	798.239				211	0.129589	899.517				211	0.130143	853.689
212	0.128992	864.111				212	0.129366	808.533				212	0.130064	900.906
213	0.129192	862.263				213	0.12951	837.765				213	0.129723	829.508
214	0.129019	789.652				214	0.129385	894.333				214	0.130106	889.339
215	0.128735	856.441				215	0.129631	851.667				215	0.130175	835.336
216	0.12821	790.513				216	0.129618	849.074				216	0.129867	808.603
217	0.128662	821.474				217	0.129579	841.787				217	0.129363	848.59
218	0.128255	851.288				218	0.129621	829.339				218	0.129551	858.75
219	0.128565	878.528				219	0.129903	848.285				219	0.129673	790.626
220	0.128527	786.225				220	0.129827	856.037				220	0.129607	856.247
221	0.128697	882.296				221	0.129751	821.915				221	0.129802	876.093
222	0.128456	847.292				222	0.129809	868.582				222	0.129742	818.274
223	0.128482	779.215				223	0.129918	875.9				223	0.129359	834.293
224	0.128732	901.937				224	0.129527	797.131				224	0.129445	808.481
225	0.129196	849.64				225	0.12954	863.244				225	0.130066	808.439
226	0.129045	869.892				226	0.129399	844.872				226	0.129886	855.742
227	0.130264	891.739				227	0.129453	830.487				227	0.129971	875.214
228	0.131854	808.61				228	0.129531	866.101				228	0.130029	854.616
229	0.132013	912.752				229	0.129986	858.247				229	0.129979	866.556
230	0.132096	877.072				230	0.129957	772.478				230	0.129946	838.384
231	0.131516	834.529				231	0.129889	895.117				231	0.129912	862.864
232	0.131537	839.484				232	0.129855	834.027				232	0.12974	902.686
233	0.131293	842.961				233	0.129736	815.452				233	0.129482	856.444
234	0.127927	825.356				234	0.129975	877.842				234	0.129607	877.99
235	0.127387	859.813				235	0.13	855.969				235	0.129442	849.034
236	0.127134	831.71				236	0.130023	820.205				236	0.129767	808.954
237	0.125586	869.268				237	0.130012	885.408				237	0.130064	857.908
238	0.125363	823.809				238	0.129906	843.787				238	0.13007	802.982
239	0.125263	781.832				239	0.130075	845.743				239	0.129984	848.708
240	0.125952	855.06				240	0.13003	889.056				240	0.12996	868.768
241	0.125663	824.592				241	0.130002	865.005				241	0.130003	850.042
242	0.125181	794.48				242	0.13	855.44				242	0.130182	869.418
243	0.124234	860.016				243	0.129604	882.175				243	0.130009	848.535
244	0.125408	806.363				244	0.129245	817.894				244	0.130045	820.943
245	0.126624	809.356				245	0.130079	847.302				245	0.130039	846.446
246	0.12788	866.455				246	0.130138	825.366				246	0.130167	879.001
247	0.128581	860.497				247	0.130046	846.291				247	0.130029	852.808
248	0.12656	780.137				248	0.13012	866.751				248	0.130182	806.307
249	0.125998	846.566				249	0.12999	876.407				249	0.130261	888.159
250	0.125514	803.858				250	0.129964	840.324				250	0.130095	809.833
251	0.124823	781.454				251	0.129922	848.01				251	0.130033	883.501
252	0.12539	779.306				252	0.129924	835.394				252	0.13015	873.661
253	0.125289	864.61				253	0.12991	835.706				253	0.13037	814.87
254	0.125223	766.248				254	0.129948	865.145				254	0.130526	847.505
255	0.124625	815.81				255	0.129963	857.769				255	0.12995	862.359
256	0.12553	830.68				256	0.130029	843.86				256	0.129657	866.999
257	0.124973	812.629				257	0.130049	857.132				257	0.130805	885.116
258	0.126487	784.894				258	0.129898	870.867				258	0.130997	857.775
259	0.126547	814.026				259	0.130155	824.197				259	0.131046	843.885
260	0.124951	826.053				260	0.130015	849.007				260	0.130807	886.258
261	0.125697	783.983				261	0.130011	859.466				261	0.13113	854.13
262	0.125141	797.352				262	0.129984	805.909				262	0.131332	867.524
263	0.126196	804.266				263	0.13001	904.007				263	0.131391	866.313
264	0.123074	764.355				264	0.129993	813.526				264	0.131215	832.662
265	0.12329	789.161				265	0.130101	848.027				265	0.13122	841.251
266	0.124339	840.27				266	0.129971	855.103				266	0.131812	836.498
267	0.124172	793.684				267	0.130079	868.676				267	0.131708	844.486
268	0.124349	751.243				268	0.130154	844.801				268	0.131354	812.851
269	0.1232	818.097				269	0.130522	900.962				269	0.131551	881.378
270	0.12438	809.959				270	0.130586	823.686				270	0.131299	859.612
271	0.125165	824.579				271	0.130158	864.499				271	0.131183	821.066
272	0.12533	821.101				272	0.129953	888.792				272	0.130862	859.112
273	0.124577	772.541				273	0.12974	806.79				273	0.13039	862.699
274	0.124273	786.178				274	0.129548	867.73				274	0.130738	820.726
275	0.123624	802.332				275	0.129651	859.167				275	0.13052	869.174
276	0.124507	845.485				276	0.129972	844.773				276	0.130837	812.684
277	0.123676	793.509				277	0.130281	848.606				277	0.130697	815.237
278	0.123844	823.182				278	0.130239	847.333				278	0.130737	832.943
279	0.12176	818.712				279	0.13002	839.194				279	0.131016	840.782
280	0.121034	750.868				280	0.130049	885.765				280	0.130933	842.347
281	0.121071	760.483				281	0.129944	843.393				281	0.131272	818.198
282	0.120985	797.926				282	0.129451	800.463				282	0.131266	883.338
283	0.121	777.862				283	0.129428	853.512				283	0.131049	852.578
284	0.12107	788.821				284	0.129474	817.654				284	0.130949	799.905
285	0.120926	754.377				285	0.129206	779.57				285	0.130877	888.053
286	0.121012	779.428				286	0.129125	825.47				286	0.131114	836.54
287	0.12103	773.208				287	0.129057	874.029				287	0.131191	818.943
288	0.120831	808.733				288	0.130179	828.845				288	0.131254	902.681
289	0.120843	763.517				289	0.130004	835.393				289	0.130859	865.005
290	0.120977	754.511				290	0.130255	861.912				290	0.131473	818.108
291	0.121	792.464				291	0.13008	864.488				291	0.131333	821.945
292	0.12088	764.435				292	0.130199	875.35				292	0.13126	845.845
293	0.12066	740.857				293	0.13022	853.124				293	0.131272	818.799
294	0.120944	791.956				294	0.130123	826.714				294	0.130769	899.792
295	0.121147	802.415				295	0.130262	849.907				295	0.130449	869.183
296	0.120583	751.771				296	0.130191	855.981				296	0.131828	829.954
297	0.120999	785.493				297	0.130243	843.652				297	0.132119	931.368
298	0.120864	796.528				298	0.130107	860.883				298	0.133157	880.777
299	0.120926	795.808				299	0.130071	860.809				299	0.132545	821.728
300	0.120997	777.916				300	0.129971	809.841				300	0.132177	909.42
301	0.121089	774.209				301	0.129986	782.892				301	0.133575	866.948
302	0.120995	763.575				302	0.129775	838.567				302	0.132488	820.06
303	0.121148	773.452				303	0.129935	836.606				303	0.132363	862.221
304	0.121158	796.635				304	0.130162	848.219				304	0.132522	811.83
305	0.121211	794.734				305	0.13045	848.953				305	0.132958	879.216
306	0.120915	768.516				306	0.130069	836.327				306	0.132633	838.573
307	0.12082	774.328				307	0.129978	869.106				307	0.131909	857.852
308	0.120379	792.216				308	0.130117	845.295				308	0.132182	864.389
309	0.120398	758.287				309	0.130105	820.449				309	0.130214	842.647
310	0.121041	796.422				310	0.130015	801.1				310	0.130699	795.664
311	0.120948	795.5				311	0.129968	877.482				311	0.131429	851.05
312	0.120942	760.472				312	0.130025	877.347				312	0.131722	914.74
313	0.120633	756.243				313	0.129584	835.013				313	0.132269	883.273
314	0.121841	763.41				314	0.129738	839.565				314	0.131508	878.251
315	0.122607	774.815				315	0.130021	856.949				315	0.131136	877.932
316	0.122088	756.732				316	0.130221	833.379				316	0.133374	844.204
317	0.122444	806.437				317	0.129934	834.733				317	0.13213	839.878
318	0.122779	776.253				318	0.129797	859.055				318	0.131862	861.672
319	0.122019	795.785				319	0.129906	875.265				319	0.131039	855.113
320	0.121588	797.858				320	0.12959	835.353				320	0.131726	814.202
321	0.122002	766.575				321	0.129777	850.815				321	0.130985	847.482
322	0.121098	770.278				322	0.129897	795.688				322	0.130072	892.087
323	0.121048	793.947				323	0.129844	874.901				323	0.129922	814.983
324	0.120771	776.897				324	0.129847	843.648				324	0.129616	869.399
325	0.120132	735.87				325	0.129784	818.919				325	0.127924	853.888
326	0.120271	767.931				326	0.129598	841.706				326	0.127807	858.053
327	0.120424	807.065				327	0.129345	870.503				327	0.128283	789.499
328	0.120713	784.571				328	0.130041	815.931				328	0.128145	800.397
329	0.120783	801.406				329	0.130052	876.258				329	0.128284	841.701
330	0.120821	820.162				330	0.130058	857.816				330	0.129412	847.101
331	0.120923	794.945				331	0.130051	844.511				331	0.130267	895.201
332	0.120986	785.852				332	0.130429	888.801				332	0.130297	858.161
333	0.120753	781.214				333	0.130613	835.802				333	0.129593	875.493
334	0.12046	738.631				334	0.130589	824.933				334	0.129711	835.31
335	0.120341	759.248				335	0.129999	893.294				335	0.128767	806.433
336	0.120136	782.943				336	0.130036	825.799				336	0.129038	831.422
337	0.120357	777.062				337	0.13	815.651				337	0.128167	860.684
338	0.120356	805.077				338	0.129983	876.234				338	0.129098	822.918
339	0.120192	740.452				339	0.130053	837.925				339	0.130404	897.666
340	0.120578	742.596				340	0.130204	836.17				340	0.131189	847.18
341	0.120749	780.747				341	0.130265	916.242				341	0.131956	798.364
342	0.120896	827.55				342	0.130266	855.978				342	0.132569	857.697
343	0.121186	765.606				343	0.130446	810.059				343	0.133585	874.711
344	0.121274	791.69				344	0.130525	850.429				344	0.133044	840.382
345	0.121309	789.301				345	0.130462	875.486				345	0.133557	908.636
346	0.12148	761.609				346	0.130428	820.916				346	0.133537	884.204
347	0.121494	817.444				347	0.130007	872.209				347	0.13326	887.501
348	0.121478	785.041				348	0.130136	862.93				348	0.132522	861.615
349	0.121178	790.47				349	0.129897	828.056				349	0.131484	873.84
350	0.121641	773.619				350	0.130385	872.874				350	0.130965	876.237
351	0.121766	820.797				351	0.130593	856.246				351	0.13043	851.435
352	0.121618	738.381				352	0.13027	830.75				352	0.129004	834.052
353	0.121701	746.365				353	0.130366	849.823				353	0.130201	825.71
354	0.121451	801.025				354	0.130199	823.329				354	0.128378	893.531
355	0.120653	734.913				355	0.129851	832.788				355	0.12947	840.151
356	0.119976	759.763				356	0.130127	797.352				356	0.128503	791.971
357	0.120251	778.863				357	0.130163	879.786				357	0.130186	864.108
358	0.119304	754.184				358	0.129404	811.698				358	0.128458	831.564
359	0.119625	786.147				359	0.128988	823.823				359	0.127215	799.639
360	0.118348	791.1				360	0.131816	849.358				360	0.126815	852.873
361	0.11793	805.187				361	0.131729	880.745				361	0.127443	816.513
362	0.117294	711.265				362	0.130907	842.879				362	0.125641	811.655
363	0.116856	769.878				363	0.130927	893.16				363	0.126215	820.646
364	0.116975	750.976				364	0.131203	801.168				364	0.132474	825.775
365	0.116092	732.349				365	0.131104	823.42				365	0.132943	846.131
366	0.11663	778.285				366	0.130209	866.53				366	0.129683	880.822
367	0.119166	736.839				367	0.129742	839.383				367	0.129196	870.404
368	0.120643	769.469				368	0.129663	833.771				368	0.129241	833.391
369	0.121235	803.099				369	0.129097	897.93				369	0.126204	829.591
370	0.121432	788.013				370	0.12956	816.589				370	0.125417	809.593
371	0.121436	777.634				371	0.129564	788.898				371	0.126484	788.313
372	0.121142	788.611				372	0.129636	853.611				372	0.125868	832.399
373	0.12093	752.053				373	0.129631	801.17				373	0.124536	807.565
374	0.120883	768.417				374	0.129587	803.013				374	0.125317	767.288
375	0.120443	796.914				375	0.129953	876.214				375	0.127382	826.485
376	0.120708	774.748				376	0.130331	820.897				376	0.125969	845.683
377	0.12145	771.325				377	0.130166	847.544				377	0.124597	791.786
378	0.12135	734.171				378	0.130171	867.111				378	0.124935	775.313
379	0.121356	800.785				379	0.130317	820.55				379	0.126674	784.461
380	0.121397	808.929				380	0.129899	819.355				380	0.124413	795.586
381	0.121428	824.024				381	0.129925	870.944				381	0.124339	732.563
382	0.121376	790.203				382	0.129983	810.305				382	0.12091	844.329
383	0.121444	827.019				383	0.12991	838.679				383	0.11678	760.676
384	0.121436	829.115				384	0.129484	820.042				384	0.11452	708.941
385	0.121287	786.968				385	0.128927	883.721				385	0.111614	717.629
386	0.121429	699.734				386	0.129073	805.78				386	0.112242	736.351
387	0.121449	818.096				387	0.128916	849.875				387	0.112418	713.448
388	0.121453	778.694				388	0.128927	896.471				388	0.113	709.086
389	0.121447	781.145				389	0.129329	831.91				389	0.113363	736.379
390	0.121407	791.032				390	0.129539	850.69				390	0.119075	699.107
391	0.121475	767.973				391	0.129469	822.91				391	0.119386	776.701
392	0.121451	782.473				392	0.129925	848.767				392	0.119885	779.887
393	0.121392	792.312				393	0.129891	848.214				393	0.122131	808.572
394	0.12151	816.158				394	0.130064	851.837				394	0.124428	790.33
395	0.12157	809.244				395	0.130055	862.854				395	0.125078	798.478
396	0.121588	819.684				396	0.129918	858.091				396	0.127622	820.834
397	0.121742	768.423				397	0.129765	825.906				397	0.125313	813.03
398	0.121612	819.32				398	0.129727	899.129				398	0.125642	771.509
399	0.121832	791.97				399	0.129719	838.643				399	0.128765	882.839
400	0.12182	764.723				400	0.127968	809.357				400	0.129898	781.707
401	0.121619	740.534				401	0.127902	829.999				401	0.131077	811.113
402	0.121709	803.615				402	0.127819	831.808				402	0.131536	835.793
403	0.121418	805.462				403	0.127706	802.459				403	0.134105	883.662
404	0.120111	759.61				404	0.128004	842.904				404	0.134304	890.441
405	0.11892	798.425				405	0.128224	813.711				405	0.136104	901.75
406	0.119704	742.519				406	0.12867	822.625				406	0.136074	873.585
407	0.119386	753.281				407	0.129331	790.385				407	0.13627	887.64
408	0.121434	751.008				408	0.130003	825.454				408	0.136368	866.088
409	0.12142	797.177				409	0.130046	846.559				409	0.136501	887.081
410	0.121447	796.894				410	0.130285	839.765				410	0.136359	915.696
411	0.121422	745.091				411	0.129699	834.154				411	0.137646	864.275
412	0.121449	805.389				412	0.132745	853.384				412	0.138701	883.726
413	0.121444	790.175				413	0.132305	840.816				413	0.139304	882.424
414	0.121436	782.046				414	0.133436	888.396				414	0.140117	871.691
415	0.12142	844.952				415	0.134534	864.25				415	0.141922	902.737
416	0.121433	768.358				416	0.134338	832.696				416	0.143678	956.221
417	0.121442	784.829				417	0.131787	838.973				417	0.144427	916.521
418	0.121355	818.868				418	0.131171	849.98				418	0.144396	943.707
419	0.121302	805.479				419	0.128671	820.546				419	0.145959	995.805
420	0.121415	749.689				420	0.130617	824.648				420	0.14527	926.929
421	0.121568	796.138				421	0.130395	834.758				421	0.144341	914.46
422	0.121576	796.506				422	0.132857	870.878				422	0.143859	936.045
423	0.121874	797.423				423	0.134338	798.416				423	0.140539	921.838
424	0.12218	819.169				424	0.134658	852.87				424	0.14057	891.248
425	0.12151	762.354				425	0.133617	903.199				425	0.141187	930.216
426	0.121763	746.811				426	0.133185	862.795				426	0.139936	874.315
427	0.121915	751.057				427	0.132917	845.303				427	0.140269	894.023
428	0.121767	854.29				428	0.130859	869.212				428	0.139113	969.945
429	0.121904	766.64				429	0.130261	846.741				429	0.138878	844.916
430	0.122095	816.698				430	0.132403	815.664				430	0.138955	930.336
431	0.122585	774.763				431	0.130939	871.626				431	0.139613	913.147
432	0.122724	807.495				432	0.134657	828.232				432	0.138525	890.232
433	0.123155	747.909				433	0.13387	888.495				433	0.138678	938.768
434	0.124677	834.564				434	0.130702	838.756				434	0.137888	900.077
435	0.124922	846.018				435	0.129627	840.399				435	0.137715	859.353
436	0.125734	856.271				436	0.127585	814.119				436	0.137842	929.145
437	0.124714	814.598				437	0.128072	831.584				437	0.137951	841.716
438	0.125292	790.495				438	0.127769	816.479				438	0.137685	857.025
439	0.123744	797.812				439	0.128176	808.279				439	0.137297	910.31
440	0.123614	780.659				440	0.126678	797.523				440	0.136938	897.881
441	0.122601	811.649				441	0.125536	851.633				441	0.136934	900.723
442	0.122116	770.528				442	0.124753	846.588				442	0.13689	930.214
443	0.124502	792.805				443	0.125376	767.129				443	0.136582	915.747
444	0.124706	797.755				444	0.125474	809.281				444	0.135918	928.047
445	0.124894	759.005				445	0.125422	817.66				445	0.136197	905.862
446	0.125575	817.371				446	0.125273	814.267				446	0.136895	880.015
447	0.123536	835.812				447	0.124967	814.634				447	0.136487	939.611
448	0.125701	767.498				448	0.124996	822.599				448	0.136302	883.31
449	0.12456	746.242				449	0.124836	783.287				449	0.136486	901.764
450	0.123144	791.577				450	0.124845	819.469				450	0.136604	874.646
451	0.125666	852.058				451	0.125224	797.329				451	0.136042	903.123
452	0.126004	811.4				452	0.125336	778.841				452	0.136839	897.855
453	0.124218	798.11				453	0.125268	842.717				453	0.136839	875.228
454	0.123127	813.645				454	0.125145	798.86				454	0.136553	858.635
455	0.12408	768.989				455	0.125209	815.969				455	0.137483	858.92
456	0.123973	809.603				456	0.125495	817.612				456	0.137524	908.72
457	0.122289	774.112				457	0.125623	851.464				457	0.137578	905.414
458	0.121446	769.373				458	0.126227	770.04				458	0.137212	843.102
459	0.121849	773.722				459	0.126418	874.26				459	0.137316	943.349
460	0.121017	816.289				460	0.126548	793.948				460	0.137821	924.447
461	0.12135	782.539				461	0.12649	775.34				461	0.138323	958.016
462	0.120723	772.853				462	0.12645	816.461				462	0.138263	906.272
463	0.120538	782.539				463	0.125884	821.975				463	0.138969	881.361
464	0.1203	755.632				464	0.126182	797.755				464	0.138324	902.12
465	0.119572	778.965				465	0.125923	824.605				465	0.138204	928.216
466	0.119193	765.49				466	0.125965	835.803				466	0.137632	882.338
467	0.118274	736.992				467	0.12593	829.227				467	0.137809	889.545
468	0.115706	802.158				468	0.126016	841.203				468	0.138258	903.599
469	0.119613	753.017				469	0.126058	821.307				469	0.138195	870.994
470	0.120618	740.616				470	0.126137	807.712				470	0.138185	894.893
471	0.119547	809.276				471	0.126129	805.513				471	0.137298	893.239
472	0.118007	764.132				472	0.126001	819.105				472	0.136832	846.352
473	0.11774	724.678				473	0.125922	769.577				473	0.137849	967.472
474	0.11719	810.334				474	0.126148	855.357				474	0.138184	917.213
475	0.116568	778.497				475	0.126038	825.261				475	0.138051	881.149
476	0.117921	782.467				476	0.126061	782.139				476	0.137299	891.889
477	0.118752	786.268				477	0.125536	852.654				477	0.137417	894.401
478	0.119468	788.458				478	0.124595	821.532				478	0.138751	862.474
479	0.120788	787.104				479	0.124468	812.235				479	0.138416	904.599
480	0.12101	774.348				480	0.123725	802.345				480	0.139747	879.635
481	0.121122	782.591				481	0.123309	781.753				481	0.13951	869.604
482	0.120828	834.005				482	0.122913	772.646				482	0.139602	919.013
483	0.120073	789.578				483	0.122499	799.572				483	0.139776	931.877
484	0.119176	774.911				484	0.122624	762.512				484	0.139376	886.646
485	0.121556	846.581				485	0.124539	754.201				485	0.139804	981.48
486	0.121516	796.83				486	0.124536	763.492				486	0.140093	925.817
487	0.121515	756.84				487	0.12542	850.725				487	0.139501	886.006
488	0.121482	814.988				488	0.12536	834.224				488	0.139392	915.365
489	0.121415	802.443				489	0.124745	782.994				489	0.138292	906.945
490	0.121462	741.131				490	0.125303	826.696				490	0.138579	888.524
491	0.12135	786.742				491	0.125304	822.595				491	0.138695	932.777
492	0.12139	797.489				492	0.125533	805.556				492	0.138328	905.978
493	0.121432	758.73				493	0.125261	855.193				493	0.137598	885.146
494	0.121135	806.085				494	0.125979	779.014				494	0.138164	985.732
495	0.121288	775.866				495	0.125505	795.539				495	0.13902	880.903
496	0.121313	804.038				496	0.125762	830.398				496	0.139349	928.629
497	0.121018	798.609				497	0.126111	808.26				497	0.139323	923.808
498	0.120757	760.063				498	0.125545	789.048				498	0.138734	920.797
499	0.120714	770.518				499	0.126095	846.266				499	0.137152	895.926
500	0.120843	776.393				500	0.126225	794.232				500	0.135238	878.922
501	0.119455	778.336				501	0.126054	786.145				501	0.135018	851.235
502	0.119681	754.54				502	0.125516	841.476				502	0.134926	887.023
503	0.119888	788.653				503	0.126204	840.718				503	0.133429	886.532
504	0.120233	784.073				504	0.126226	785.8				504	0.131035	867.111
505	0.119519	765.855				505	0.126156	822.408				505	0.132815	859.971
506	0.119616	769.357				506	0.126203	808.145				506	0.131726	849.551
507	0.120332	748.555				507	0.126255	840.75				507	0.131542	824.917
508	0.120775	751.243				508	0.126181	840.143				508	0.130355	850.165
509	0.120986	813.799				509	0.12613	822.922				509	0.131455	859.578
510	0.120496	747.785				510	0.126016	825.368				510	0.131903	833.423
511	0.119626	744.981				511	0.126001	845.449				511	0.133136	855.208
512	0.119005	821.576				512	0.125967	805.825				512	0.134264	892.764
513	0.118875	789.079				513	0.126069	763.245				513	0.13465	855.125
514	0.119	795.107				514	0.126186	842.188				514	0.136212	852.372
515	0.118696	789.41				515	0.126139	842.249				515	0.135044	885.058
516	0.118174	724.207				516	0.126077	812.32				516	0.134671	853.785
517	0.118503	759.606				517	0.125964	851.241				517	0.135118	860.037
518	0.118281	761.657				518	0.126052	824.617				518	0.134806	888.712
519	0.118524	765.411				519	0.12599	799.702				519	0.13561	865.638
520	0.11891	727.31				520	0.12606	834.974				520	0.135316	862.716
521	0.117529	783.171				521	0.12616	822.225				521	0.134333	853.986
522	0.117504	762.52				522	0.126159	773.156				522	0.13391	873.31
523	0.118114	753.537				523	0.126202	817.682				523	0.133828	901.419
524	0.117621	767.308				524	0.126185	836.255				524	0.134121	843.365
525	0.119312	799.249				525	0.12638	820.608				525	0.134227	919.521
526	0.118992	775.428				526	0.126277	841.725				526	0.135417	859.393
527	0.117756	786.687				527	0.126023	780.338				527	0.135628	901.546
528	0.118414	770.081				528	0.126113	810.499				528	0.135925	931.898
529	0.118664	811.857				529	0.126244	756.099				529	0.135388	892.511
530	0.118787	782.343				530	0.126123	826.032				530	0.134914	884.375
531	0.119012	804.092				531	0.126144	810.604				531	0.134237	877.914
532	0.11902	759.788				532	0.126161	790.495				532	0.135282	823.581
533	0.11876	771.022				533	0.126151	859.495				533	0.13347	888.559
534	0.120159	760.296				534	0.126186	800.753				534	0.13415	878.315
535	0.119632	775.641				535	0.126395	787.359				535	0.133953	860.541
536	0.119541	778.841				536	0.126267	876.823				536	0.133585	908.153
537	0.120569	801.518				537	0.126328	829.934				537	0.133948	908.643
538	0.120572	761.352				538	0.126622	792.305				538	0.133547	843.007
539	0.12065	804.301				539	0.12787	821.247				539	0.133281	896.205
540	0.120469	793.903				540	0.132452	881.752				540	0.132985	884.635
541	0.119835	750.595				541	0.134779	845.847				541	0.133359	863.121
542	0.120018	789.076				542	0.132384	888.05				542	0.134149	867.081
543	0.120189	780.204				543	0.131442	853.385				543	0.134315	810.912
544	0.120348	772.541				544	0.131199	826.311				544	0.132847	828.445
545	0.118218	781.078				545	0.130491	847.912				545	0.133858	869.709
546	0.116343	752.893				546	0.130326	847.094				546	0.133864	884.98
547	0.1166	763.143				547	0.129391	843.768				547	0.133694	872.121
548	0.116048	768.682				548	0.130512	813.535				548	0.13364	857
549	0.116758	782.507				549	0.131453	854.763				549	0.134011	863.472
550	0.117071	730.479				550	0.132909	826.383				550	0.133187	818.392
551	0.117793	825.408				551	0.132655	858.223				551	0.133754	863.479
552	0.117458	798.15				552	0.128195	848.372				552	0.133908	862.319
553	0.118933	834.692				553	0.127773	859.539				553	0.134671	831.503
554	0.119036	750.204				554	0.127617	853.45				554	0.134324	830.869
555	0.118668	756.267				555	0.126855	796.653				555	0.13479	932.56
556	0.118982	750.347				556	0.126487	810.248				556	0.134786	882.927
557	0.11958	760.814				557	0.126175	834.395				557	0.13453	866.587
558	0.120211	750.965				558	0.125633	811.076				558	0.133965	906.554
559	0.119789	808.034				559	0.126035	809.79				559	0.133054	856.295
560	0.120075	808.752				560	0.125649	815.545				560	0.133299	865.727
561	0.121065	764.525				561	0.125309	825.922				561	0.133091	899.725
562	0.121278	818.713				562	0.125147	820.302				562	0.13475	849.724
563	0.12116	740.142				563	0.125859	796.181				563	0.133869	931.314
564	0.121283	786.405				564	0.125432	841.927				564	0.132575	841.259
565	0.120501	829.871				565	0.125318	808.819				565	0.132511	848.896
566	0.119854	808.351				566	0.125612	759.191				566	0.131954	857.123
567	0.120103	799.271				567	0.125546	840.822				567	0.132362	867.825
568	0.12009	769.771				568	0.125897	823.676				568	0.132101	860.815
569	0.119938	788.419				569	0.125831	823.06				569	0.132384	925.126
570	0.12089	801.976				570	0.125672	818.815				570	0.13225	872.53
571	0.120959	801.881				571	0.125647	797.747				571	0.132082	834.285
572	0.121038	753.663				572	0.125074	823.619				572	0.132503	907.559
573	0.121134	777.361				573	0.125205	848.268				573	0.13295	861.468
574	0.120938	806.977				574	0.125237	818.3				574	0.132501	808.536
575	0.120481	802.03				575	0.125514	789.039				575	0.132277	879.815
576	0.120633	747.024				576	0.125614	802.261				576	0.132535	866.367
577	0.120408	773.715				577	0.125802	838.228				577	0.132797	867.825
578	0.11962	758.807				578	0.125755	755.239				578	0.132278	896.272
579	0.119938	836.953				579	0.125799	788.647				579	0.132112	841.632
580	0.120041	765.702				580	0.125732	870.185				580	0.13197	852.562
581	0.119768	765.036				581	0.126052	816.677				581	0.132361	878.955
582	0.12032	786.1				582	0.126223	799.926				582	0.132277	815.793
583	0.119969	780.63				583	0.126261	825.119				583	0.132247	852.399
584	0.121357	719.495				584	0.126555	831.895				584	0.132255	900.289
585	0.12118	820.254				585	0.126573	804.452				585	0.13213	860.965
586	0.121823	765.072				586	0.126525	815.129				586	0.132061	832.394
587	0.121699	800.324				587	0.127232	833.193				587	0.132228	877.177
588	0.122209	834.226				588	0.127658	830.834				588	0.131633	820.086
589	0.122255	750.171				589	0.127395	857.85				589	0.132003	804.417
590	0.12205	755.54				590	0.127492	849.473				590	0.132125	898.158
591	0.121955	824.536				591	0.127363	778.573				591	0.132109	833.432
592	0.121751	791.482				592	0.127814	871.421				592	0.13209	874.039
593	0.121965	794.56				593	0.127828	837.151				593	0.132059	863.914
594	0.121776	806.284				594	0.127283	842.879				594	0.13224	871.83
595	0.121876	814.701				595	0.126553	861.951				595	0.132466	846.084
596	0.122146	812.675				596	0.126096	825.754				596	0.13195	876.256
597	0.121328	769.372				597	0.125726	807.494				597	0.132158	824.84
598	0.121352	784.709				598	0.125444	845.138				598	0.132109	835.168
599	0.121282	738.775				599	0.126054	836.17				599	0.132373	881.363
600	0.121282	812.776				600	0.125729	846.164				600	0.132482	898.507
601	0.121218	779.043				601	0.126701	793.799				601	0.132192	864.105
602	0.121401	742.545				602	0.126004	810.477				602	0.132158	877.828
603	0.121274	821.342				603	0.125732	824.595				603	0.131919	882.679
604	0.121393	784.859				604	0.126224	813.688				604	0.131455	831.334
605	0.121193	756.047				605	0.12623	790.973				605	0.131847	854.976
606	0.121381	776.172				606	0.125531	829.733				606	0.131857	868.105
607	0.121229	795.213				607	0.125704	828.462				607	0.131496	845.222
608	0.12134	748.378				608	0.126416	787.203				608	0.13152	917.329
609	0.121336	751.864				609	0.126328	892.436				609	0.13155	868.391
610	0.121362	774.93				610	0.128253	841.753				610	0.131826	835.293
611	0.121318	746.545				611	0.129155	786.661				611	0.131872	859.682
612	0.12116	764.787				612	0.127922	815.455				612	0.132158	854.665
613	0.12126	820.551				613	0.128981	858.881				613	0.132256	818.974
614	0.121304	769.036				614	0.127088	812.239				614	0.132352	884.611
615	0.121464	786.066				615	0.126719	823.604				615	0.13204	845.496
616	0.121438	780.154				616	0.126964	807.688				616	0.132238	855.803
617	0.121436	785.314				617	0.127382	896.732				617	0.131895	895.143
618	0.121411	816.101				618	0.126947	796.019				618	0.13188	852.923
619	0.121387	807.587				619	0.126904	817.247				619	0.132033	851.033
620	0.121305	763.336				620	0.126589	850.989				620	0.132038	836.181
621	0.121457	765.123				621	0.126606	817.104				621	0.132144	869.012
622	0.12153	845.375				622	0.12679	827.542				622	0.132391	837.62
623	0.121621	748.053				623	0.126974	866.039				623	0.132293	894.564
624	0.121438	798.626				624	0.127741	798.395				624	0.13214	871.535
625	0.12144	819.902				625	0.12728	802.49				625	0.132523	826.772
626	0.121364	820.077				626	0.127669	833.968				626	0.132278	861.791
627	0.121315	742.979				627	0.12882	810.751				627	0.132163	868.099
628	0.121231	837.459				628	0.129161	826.124				628	0.132269	849.146
629	0.121352	754.745				629	0.129523	805.117				629	0.132349	878.498
630	0.121513	742.889				630	0.129299	811.275				630	0.132271	914.846
631	0.121265	852.52				631	0.129964	849.307				631	0.132111	871.855
632	0.121061	775.615				632	0.130482	890.09				632	0.131972	892.677
633	0.121007	738.363				633	0.129675	807.432				633	0.131909	848.522
634	0.121047	798.379				634	0.130233	787.005				634	0.13215	859.178
635	0.121442	790.757				635	0.130005	892.795				635	0.131777	896.01
636	0.121648	741.517				636	0.129204	840.208				636	0.13194	850.044
637	0.121827	809.365				637	0.128616	789.053				637	0.131805	787.637
638	0.121487	754.123				638	0.128996	855.103				638	0.131834	880.602
639	0.121641	778.953				639	0.129317	863.967				639	0.131842	861.296
640	0.121658	756.458				640	0.128908	847.083				640	0.131893	827.882
641	0.121827	801.377				641	0.128465	866.238				641	0.131889	879.252
642	0.121621	781.837				642	0.128696	831.716				642	0.131442	845.794
643	0.1216	763.396				643	0.128229	851.058				643	0.131525	825.809
644	0.121703	812.175				644	0.128066	817.939				644	0.131002	907.89
645	0.122105	798.523				645	0.127808	821.356				645	0.130931	861.083
646	0.121813	791.091				646	0.12743	825.545				646	0.130911	808.247
647	0.121972	820.232				647	0.127835	834.124				647	0.13084	878.439
648	0.122033	784.787				648	0.128337	816.053				648	0.131482	823.165
649	0.122083	808.43				649	0.128644	867.497				649	0.131017	847.187
650	0.122171	806.197				650	0.129086	824.274				650	0.13119	888.046
651	0.122164	764.835				651	0.128972	830.192				651	0.131425	855.985
652	0.122096	782.597				652	0.129559	797.415				652	0.130885	814.46
653	0.122219	786.315				653	0.130551	887.841				653	0.130966	882.568
654	0.122101	766.174				654	0.130974	839.22				654	0.131377	821.523
655	0.122232	770.857				655	0.131342	805.075				655	0.130478	827.16
656	0.121994	810.778				656	0.131088	905.481				656	0.131325	821.586
657	0.121991	780.996				657	0.130716	810.187				657	0.131292	857.949
658	0.121796	798.152				658	0.130921	822.814				658	0.13108	855.897
659	0.122089	830.912				659	0.130427	891.321				659	0.129099	875.215
660	0.12216	796.55				660	0.129869	846.033				660	0.128669	867.983
661	0.121991	785.082				661	0.129838	881.779				661	0.130433	829.058
662	0.122015	813.615				662	0.13035	844.739				662	0.13103	866.308
663	0.122086	792.251				663	0.130391	817.803				663	0.132138	832.677
664	0.121988	797.593				664	0.131523	873.828				664	0.132709	813.811
665	0.121824	817.384				665	0.13056	897.055				665	0.132837	917.816
666	0.121707	802.121				666	0.129886	838.469				666	0.132534	875.733
667	0.121617	775.727				667	0.129786	856.307				667	0.132429	905.463
668	0.121492	770.699				668	0.128673	810.458				668	0.132525	862.98
669	0.121463	791.284				669	0.129128	818.377				669	0.133176	819.53
670	0.121352	788.521				670	0.128573	833.77				670	0.133325	848.173
671	0.121894	781.545				671	0.12791	832.405				671	0.133491	885.338
672	0.122225	792.204				672	0.128135	801.958				672	0.133371	850.922
673	0.122189	796.499				673	0.12877	887.625				673	0.133489	910.903
674	0.122169	747.374				674	0.128403	830.008				674	0.133943	897.376
675	0.122298	821.811				675	0.129331	828.753				675	0.134173	873.243
676	0.122448	788.682				676	0.130001	841.262				676	0.134572	863.716
677	0.122404	734.44				677	0.129491	842.058				677	0.134527	934.554
678	0.12243	821.471				678	0.129233	787.581				678	0.134947	893.803
679	0.122666	784.457				679	0.130165	814.01				679	0.134825	898.013
680	0.12248	723.106				680	0.130873	848.794				680	0.134445	868.512
681	0.122421	784.917				681	0.129768	816.183				681	0.134489	913.211
682	0.122214	799.625				682	0.129475	811.745				682	0.134343	884.899
683	0.122178	783.437				683	0.128334	842.05				683	0.134738	861.309
684	0.122166	810.892				684	0.129325	828.813				684	0.134672	881.7
685	0.121851	763.542				685	0.129495	831.01				685	0.1348	877.385
686	0.1219	736.163				686	0.128971	799.892				686	0.13459	898.381
687	0.121903	759.15				687	0.130708	831.099				687	0.134372	912.301
688	0.121867	773.365				688	0.130074	825.002				688	0.134255	856.221
689	0.121924	786.137				689	0.130042	853.29				689	0.134247	840.75
690	0.12231	782.195				690	0.130003	878.327				690	0.134622	897.058
691	0.122542	786.853				691	0.1288	820.275				691	0.134751	891.192
692	0.122339	810.708				692	0.128672	819.582				692	0.134889	878.367
693	0.122211	780.892				693	0.128329	812.417				693	0.134659	940.292
694	0.121994	806.636				694	0.129686	817.064				694	0.135191	859.364
695	0.122085	844.222				695	0.129193	824.743				695	0.135415	903.726
696	0.122362	796.936				696	0.130129	866.169				696	0.135112	901.21
697	0.122505	793.412				697	0.130434	843.242				697	0.135347	843.286
698	0.122384	804.641				698	0.129948	843.08				698	0.135714	861.354
699	0.122362	811.916				699	0.130128	857.017				699	0.135625	874.182
700	0.122405	796.844				700	0.129796	792.551				700	0.135567	858.95
701	0.122491	804.484				701	0.129166	836.344				701	0.135571	872.737
702	0.122036	844.387				702	0.129136	845.296				702	0.135543	853.274
703	0.122205	785.503				703	0.129133	833.889				703	0.135442	865.635
704	0.121941	800.068				704	0.129291	795.096				704	0.135579	863.506
705	0.122071	846.411				705	0.129794	865.733				705	0.135425	922.455
706	0.121784	756.869				706	0.129169	866.389				706	0.135401	894.581
707	0.122089	782.005				707	0.129457	852.62				707	0.135365	892.566
708	0.122246	826.398				708	0.130174	875.163				708	0.13556	898.349
709	0.122019	793.044				709	0.129848	838.112				709	0.135602	857.504
710	0.121514	789.068				710	0.13047	825.122				710	0.135622	889.959
711	0.121521	801.389				711	0.130598	854.057				711	0.13552	901.791
712	0.121912	803.78				712	0.130033	807.74				712	0.135537	911.002
713	0.122404	823.149				713	0.130381	808.266				713	0.135611	857.401
714	0.122589	811.352				714	0.129662	822.962				714	0.135607	895.825
715	0.122354	808.562				715	0.128661	845.753				715	0.135602	850.136
716	0.122571	854.659				716	0.127943	854.903				716	0.135432	850.699
717	0.122405	811.273				717	0.128598	862.738				717	0.135597	933.554
718	0.122269	783.258				718	0.128463	858.9				718	0.135557	889.354
719	0.12199	814.22				719	0.12895	829.256				719	0.135487	887.953
720	0.12143	744.274				720	0.1265	879.394				720	0.135384	912.659
721	0.122162	773.44				721	0.126721	834.232				721	0.135579	846.044
722	0.122225	815.587				722	0.127191	789.471				722	0.135403	867.365
723	0.122391	773.147				723	0.126079	836.019				723	0.135533	873.833
724	0.122125	752.093				724	0.124663	822.085				724	0.135362	868.703
725	0.122403	829.429				725	0.124147	749.837				725	0.134899	857.314
726	0.122394	798.03				726	0.123842	840.348				726	0.135097	907.601
727	0.122398	785.589				727	0.124558	778.225				727	0.135428	905.267
728	0.122626	778.141				728	0.124335	804.659				728	0.135481	919.939
729	0.122526	825.05				729	0.125595	843.785				729	0.13546	888.015
730	0.122641	780.064				730	0.125282	815.392				730	0.135574	880.23
731	0.12273	773.336				731	0.125782	761.037				731	0.135655	823.707
732	0.122538	843.34				732	0.12531	834.831				732	0.135657	874.537
733	0.122398	744.426				733	0.125881	823.974				733	0.135746	887.316
734	0.122746	809.059				734	0.125542	850.895				734	0.135627	887.1
735	0.122641	831.646				735	0.125255	833.615				735	0.135652	923.825
736	0.122481	797.135				736	0.125404	803.836				736	0.135603	849.284
737	0.122117	786.059				737	0.124586	786.36				737	0.135586	847.302
738	0.122049	823.236				738	0.12436	830.532				738	0.135602	927.826
739	0.121743	756.44				739	0.12443	782.636				739	0.135569	895.43
740	0.12114	825.629				740	0.124592	803.54				740	0.135592	870.936
741	0.120116	793.618				741	0.125161	843.126				741	0.135519	896.498
742	0.119908	789.076				742	0.125506	824.512				742	0.135625	872.351
743	0.120219	812.322				743	0.125551	801.633				743	0.135791	890.075
744	0.120926	749.258				744	0.125821	873.254				744	0.135896	855.904
745	0.12102	728.921				745	0.12525	778.395				745	0.135897	884.809
746	0.121508	830.465				746	0.125135	838.396				746	0.135886	922.318
747	0.121828	770.097				747	0.125043	841.119				747	0.134634	873.883
748	0.122128	784.05				748	0.124696	782.527				748	0.13625	858.351
749	0.121979	813.772				749	0.124526	759.252				749	0.135988	879.123
750	0.12187	840.338				750	0.124314	817.563				750	0.135904	879.43
751	0.121778	764.56				751	0.124356	807.922				751	0.135899	896.748
752	0.122104	772.947				752	0.124951	815.743				752	0.136082	941.411
753	0.122883	812.595				753	0.12478	807.216				753	0.135888	872.283
754	0.122878	751.127				754	0.124141	835.62				754	0.135637	885.018
755	0.123294	830.996				755	0.124077	792.398				755	0.135536	895.917
756	0.122169	783.094				756	0.124229	809.778				756	0.13559	907.261
757	0.122422	755.333				757	0.124187	787.997				757	0.135571	896.28
758	0.122487	759.236				758	0.124525	782.265				758	0.135424	876.199
759	0.122679	832.652				759	0.12473	841.486				759	0.135594	872.907
760	0.123419	797.288				760	0.125199	784.842				760	0.135605	896.097
761	0.123283	795.158				761	0.125276	763.99				761	0.135572	937.49
762	0.124507	780.747				762	0.125376	791.528				762	0.135609	856.258
763	0.125184	788.7				763	0.12532	794.613				763	0.135599	893.992
764	0.123403	763.391				764	0.125282	807.54				764	0.135583	856.004
765	0.123972	881.081				765	0.125423	771.585				765	0.135593	863.487
766	0.123807	796.65				766	0.125642	833.329				766	0.135463	850.155
767	0.124268	831.944				767	0.125272	837.292				767	0.135617	891.702
768	0.124521	798.695				768	0.125402	843.072				768	0.135602	877.857
769	0.123848	756.123				769	0.125718	813.976				769	0.13551	904.237
770	0.123596	769.028				770	0.125864	836.141				770	0.135468	933.103
771	0.123036	796.435				771	0.125911	840.441				771	0.135604	890.037
772	0.12292	793.793				772	0.125902	815.169				772	0.135613	888.225
773	0.123095	779.918				773	0.12591	819.135				773	0.135605	850.841
774	0.122893	794.849				774	0.125826	853.852				774	0.135592	859.39
775	0.123083	773.573				775	0.12596	828.171				775	0.135604	874.262
776	0.123023	792.012				776	0.124602	797.432				776	0.135602	857.416
777	0.123511	838.679				777	0.123407	810.242				777	0.135592	869.192
778	0.123503	820.484				778	0.12226	802.083				778	0.135677	872.062
779	0.123369	783.435				779	0.122358	804.808				779	0.135613	842.565
780	0.123481	822.943				780	0.122878	834.91				780	0.135566	904.161
781	0.123915	791.564				781	0.123628	796.712				781	0.13562	897.932
782	0.124338	763.791				782	0.123331	834.036				782	0.135577	863.624
783	0.123493	825.083				783	0.123621	806.771				783	0.135454	914.883
784	0.123408	769.96				784	0.124066	772.924				784	0.135682	864.61
785	0.123571	801.358				785	0.123361	803.325				785	0.135623	908.229
786	0.123745	788.73				786	0.120616	780.893				786	0.135595	893.573
787	0.123644	826.519				787	0.121292	760.851				787	0.135577	864.57
788	0.123792	798.881				788	0.12215	807.169				788	0.135592	854.277
789	0.124291	795.613				789	0.121704	800.903				789	0.135544	928.833
790	0.123972	848.864				790	0.120324	780.417				790	0.1356	884.798
791	0.123672	793.894				791	0.117475	752.94				791	0.135601	905.657
792	0.123073	804.34				792	0.117341	746.097				792	0.135571	868.932
793	0.122716	773.205				793	0.121462	785.155				793	0.135593	883.079
794	0.12302	801.039				794	0.123383	761.319				794	0.135589	915.322
795	0.123375	841.125				795	0.124295	815.152				795	0.135827	891.489
796	0.123349	816.665				796	0.125135	794.833				796	0.135614	855.886
797	0.123541	816.78				797	0.125612	771.58				797	0.135718	935.31
798	0.12312	776.228				798	0.125724	778.455				798	0.135568	865.472
799	0.123667	798.498				799	0.125942	836.326				799	0.135349	897.897
800	0.123596	768.641				800	0.125903	793.953				800	0.135268	909.502
801	0.123444	798.568				801	0.125977	800.956				801	0.135163	846.029
802	0.123267	769.413				802	0.125978	842.114				802	0.134894	837.516
803	0.12315	776.142				803	0.125749	801.269				803	0.134998	857.034
804	0.123388	834.159				804	0.125638	795.439				804	0.1339	882.34
805	0.123282	816.68				805	0.124534	829.177				805	0.134614	879.581
806	0.123479	788.244				806	0.124964	812.205				806	0.133056	827.114
807	0.123534	803.835				807	0.124816	766.394				807	0.13154	859.883
808	0.123643	791.433				808	0.125427	804.91				808	0.133712	882.761
809	0.123818	848.73				809	0.12567	810.804				809	0.13325	841.24
810	0.123781	821.364				810	0.125994	767.884				810	0.133513	870.248
811	0.123711	780.933				811	0.125946	813.405				811	0.132977	897.728
812	0.123783	800.335				812	0.125856	821.385				812	0.13249	849.724
813	0.123717	800.818				813	0.126118	807.724				813	0.132595	864.208
814	0.123677	825.077				814	0.125996	764.255				814	0.131791	876.069
815	0.123792	785.243				815	0.126319	803.996				815	0.131367	810.372
816	0.123688	821.661				816	0.126926	789.832				816	0.131332	845.911
817	0.123341	799.676				817	0.126712	799.175				817	0.131113	843.021
818	0.123082	776.631				818	0.127056	775.53				818	0.131044	851.066
819	0.123446	800.735				819	0.12706	850.744				819	0.13061	870.887
820	0.123309	828.703				820	0.127108	826.34				820	0.130019	843.442
821	0.123664	776.216				821	0.127328	819.645				821	0.132193	824.698
822	0.123676	784.904				822	0.126717	839.352				822	0.130815	798.736
823	0.123517	787.929				823	0.126721	778.251				823	0.132761	842.498
824	0.123574	751.154				824	0.126636	820.796				824	0.134457	896.993
825	0.123292	817.62				825	0.126952	833.317				825	0.135147	811.669
826	0.123126	786.926				826	0.127375	843.026				826	0.135398	891.177
827	0.122816	802.031				827	0.127357	807.539				827	0.13549	901.471
828	0.123084	834.95				828	0.126938	829.851				828	0.135283	871.696
829	0.122732	803.971				829	0.126586	809.703				829	0.135226	896.549
830	0.122347	782.359				830	0.125822	816.05				830	0.135477	845.012
831	0.122598	760.836				831	0.127216	833.437				831	0.135316	875.798
832	0.122528	798.765				832	0.12667	804.522				832	0.135025	890.504
833	0.122443	747.582				833	0.126655	777.251				833	0.134984	864.142
834	0.122262	822.185				834	0.126889	847.043				834	0.134729	896.034
835	0.122656	777.524				835	0.125953	800.461				835	0.135448	931.446
836	0.122497	755.662				836	0.125602	810.891				836	0.135239	916.136
837	0.122439	799.799				837	0.125655	849.131				837	0.135148	888.741
838	0.122649	811.914				838	0.12608	805.737				838	0.135407	897.538
839	0.122491	798.478				839	0.126633	803.789				839	0.135572	844.222
840	0.12248	772.718				840	0.126653	845.942				840	0.135689	868.962
841	0.122521	816.488				841	0.126883	827.147				841	0.13577	873.934
842	0.122165	772.016				842	0.127176	767.882				842	0.135501	913.955
843	0.12202	802.578				843	0.127618	849.261				843	0.135315	893.45
844	0.121697	793.505				844	0.127223	863.929				844	0.133907	903.911
845	0.120516	760.589				845	0.126661	785.639				845	0.134201	875.468
846	0.120139	760.49				846	0.126946	829.976				846	0.135213	884.896
847	0.120069	773.847				847	0.126733	817.315				847	0.135413	912.461
848	0.120243	794.918				848	0.127037	786.038				848	0.135858	861.422
849	0.121323	727.505				849	0.126876	786.379				849	0.135938	914.349
850	0.121427	795.313				850	0.126806	808.08				850	0.136013	883.214
851	0.121175	793.144				851	0.127012	833.391				851	0.135925	864.119
852	0.120737	784.904				852	0.126252	793.152				852	0.135754	887.872
853	0.120365	786.107				853	0.126357	827.126				853	0.136118	879.346
854	0.121193	785.747				854	0.12672	847.721				854	0.136045	899.513
855	0.12101	750.488				855	0.126603	819.381				855	0.136037	917.649
856	0.121306	768.339				856	0.126369	846.755				856	0.136316	897.973
857	0.121817	816.206				857	0.12638	819.965				857	0.135982	873.089
858	0.121506	814.668				858	0.126423	798.103				858	0.136138	888.208
859	0.122005	798.475				859	0.126568	830.327				859	0.136162	887.863
860	0.121858	781.723				860	0.126789	837.841				860	0.136078	849.431
861	0.1217	792.393				861	0.126083	824.278				861	0.135996	877.804
862	0.121707	830.172				862	0.12616	847.924				862	0.136276	879.703
863	0.121736	800.914				863	0.126336	819.853				863	0.136304	850.455
864	0.121754	790.786				864	0.125727	751.859				864	0.136476	878.356
865	0.121911	834.608				865	0.124846	842.436				865	0.136829	882.959
866	0.122138	793.309				866	0.125215	816.877				866	0.136425	881.684
867	0.122044	834.609				867	0.1247	830.502				867	0.135979	828.791
868	0.122382	806.386				868	0.124109	834.682				868	0.13604	915.772
869	0.121922	752.544				869	0.123543	818.53				869	0.136213	886.554
870	0.121959	799.953				870	0.124403	825.728				870	0.135944	874.829
871	0.121781	817.086				871	0.124519	831.974				871	0.13627	868.275
872	0.121521	790.241				872	0.124307	774.573				872	0.13659	884.472
873	0.121503	805.796				873	0.124636	825.819				873	0.136802	910.702
874	0.122009	755.766				874	0.124733	800.898				874	0.137023	890.879
875	0.122045	747.561				875	0.124047	786.429				875	0.136957	895.854
876	0.121883	799.239				876	0.124584	793.787				876	0.136771	840.96
877	0.121954	786.38				877	0.124659	810.246				877	0.136893	926.981
878	0.122067	769.622				878	0.123164	795.77				878	0.137051	902.08
879	0.12203	793.239				879	0.122464	778.33				879	0.136615	898.881
880	0.12197	812.04				880	0.12234	825.246				880	0.136809	923.252
881	0.122019	803.05				881	0.121131	757.903				881	0.136391	831.832
882	0.121893	815.405				882	0.121314	752.154				882	0.136888	864.345
883	0.121845	770.342				883	0.121589	787.197				883	0.137085	952.181
884	0.121863	782.697				884	0.121411	791.085				884	0.137155	933.068
885	0.121968	823.715				885	0.121365	740.817				885	0.136901	843.326
886	0.122034	780.375				886	0.120874	760.73				886	0.137306	891.666
887	0.12192	799.498				887	0.1207	770.631				887	0.137906	860.825
888	0.121161	800.806				888	0.119957	749.249				888	0.138062	888.564
889	0.120858	821.274				889	0.119495	743.271				889	0.13865	921.892
890	0.120989	735.708				890	0.119531	789.176				890	0.138438	893.526
891	0.12144	819.396				891	0.120015	775.707				891	0.138313	938.459
892	0.122056	787.962				892	0.120206	770.207				892	0.138626	921.518
893	0.12212	778.745				893	0.120135	786.975				893	0.138887	868.045
894	0.122188	813.025				894	0.119232	800.839				894	0.139127	967.384
895	0.122623	816.647				895	0.118828	749.778				895	0.138719	906.026
896	0.12262	780.932				896	0.11864	765.661				896	0.138976	858.678
897	0.122767	836.111				897	0.118301	770.933				897	0.138981	969.963
898	0.122965	780.333				898	0.118325	768.252				898	0.138973	892.156
899	0.122659	810.771				899	0.118406	804.633				899	0.139016	859.769
900	0.122948	766.654				900	0.117908	763.845				900	0.139657	937.621
901	0.123183	789.071				901	0.117715	774.575				901	0.139927	902.95
902	0.122787	774.955				902	0.117629	738.564				902	0.140128	888.568
903	0.122508	851.901				903	0.117703	760.865				903	0.139987	930.007
904	0.12222	829.596				904	0.11775	760.285				904	0.139709	899.335
905	0.122299	789.794				905	0.117946	757.632				905	0.140121	909.807
906	0.121729	778.168				906	0.117926	767.691				906	0.140666	919.792
907	0.121868	784.382				907	0.117865	722.124				907	0.140731	944.169
908	0.121952	767.416				908	0.117973	796.058				908	0.140664	893.561
909	0.122219	816.794				909	0.11804	818.645				909	0.140644	996.246
910	0.122499	830.418				910	0.118363	804.399				910	0.141324	915.482
911	0.122233	834.579				911	0.118322	750.781				911	0.141205	989.018
912	0.121913	761.11				912	0.118538	731.125				912	0.140897	914.309
913	0.122502	783.554				913	0.118217	734.434				913	0.141764	874.813
914	0.122377	802.435				914	0.118093	775.797				914	0.142177	943.48
915	0.122187	799.685				915	0.118136	769.399				915	0.142304	950.53
916	0.122151	777.859				916	0.118126	720.904				916	0.141817	938.693
917	0.121848	841.608				917	0.118124	772.087				917	0.142339	920.627
918	0.122	779.411				918	0.118065	730.861				918	0.142577	941.61
919	0.121831	787.758				919	0.118015	728.818				919	0.14301	916.993
920	0.121876	781.519				920	0.118078	796.923				920	0.143269	983.503
921	0.121528	801.781				921	0.118085	777.719				921	0.144117	946.548
922	0.121624	773.393				922	0.11804	740.565				922	0.143817	972.8
923	0.1218	787.382				923	0.118075	782.772				923	0.143804	925.818
924	0.12228	813.454				924	0.118011	771.246				924	0.144439	940.124
925	0.122131	746.874				925	0.1179	737.598				925	0.143952	923.14
926	0.121909	848.687				926	0.117845	781.442				926	0.143606	906.563
927	0.121794	788.58				927	0.117906	788.299				927	0.143841	916.849
928	0.121832	758.544				928	0.117917	775.299				928	0.144156	951.827
929	0.121883	795.99				929	0.117881	811.341				929	0.143621	963.044
930	0.122122	806.799				930	0.11784	742.467				930	0.143861	939.468
931	0.121924	795.296				931	0.117959	740.935				931	0.144275	927.94
932	0.122274	811.818				932	0.117927	785.842				932	0.143947	946.593
933	0.122303	759.526				933	0.117938	763.045				933	0.143696	917.798
934	0.122311	784.379				934	0.117927	797.8				934	0.143785	956.737
935	0.122364	831.851				935	0.11786	760.044				935	0.143686	937.588
936	0.122082	763.939				936	0.118005	749.863				936	0.143612	929.752
937	0.122065	758.397				937	0.118015	767.353				937	0.143424	909.054
938	0.121854	776.713				938	0.11803	764.915				938	0.143844	980.37
939	0.121973	798.405				939	0.117966	769.252				939	0.143629	925.768
940	0.122314	790.78				940	0.117768	749.941				940	0.144122	952.968
941	0.122362	781.622				941	0.117967	775.657				941	0.143576	989.538
942	0.122307	824.796				942	0.118004	730.19				942	0.143435	920.25
943	0.121979	799.781				943	0.11783	765.794				943	0.143992	930.299
944	0.122287	843.72				944	0.117747	745.259				944	0.143427	975.188
945	0.122236	761.61				945	0.117633	776.033				945	0.142871	947.99
946	0.122505	795.548				946	0.117342	729.525				946	0.144056	921.334
947	0.122397	810.701				947	0.117665	799.625				947	0.142821	982.092
948	0.1224	775.415				948	0.117723	734.656				948	0.143282	924.305
949	0.122427	766.802				949	0.117936	730.982				949	0.143242	893.288
950	0.122215	832.177				950	0.117778	745.084				950	0.143002	925.274
951	0.122382	798.28				951	0.117775	738.977				951	0.1436	943.831
952	0.122447	766.915				952	0.117648	761.388				952	0.143331	892.967
953	0.122473	818.08				953	0.117585	789.379				953	0.143235	952.565
954	0.122594	818.462				954	0.117431	764.002				954	0.141957	906.227
955	0.122623	756.303				955	0.117355	760.971				955	0.141589	920.235
956	0.122513	835.222				956	0.117229	770.093				956	0.141707	966.541
957	0.122261	819.023				957	0.117178	759.945				957	0.141283	948.077
958	0.122152	769.481				958	0.117005	770.062				958	0.140991	898.354
959	0.12216	786.337				959	0.117419	784.455				959	0.140717	926.558
960	0.122066	808.128				960	0.117237	717.97				960	0.14099	895.297
961	0.122111	770.16				961	0.117437	756.934				961	0.141865	894.127
962	0.122442	841.292				962	0.117152	771.865				962	0.14157	979.681
963	0.122152	772.544				963	0.117103	761.161				963	0.141532	905.023
964	0.122427	780.046				964	0.116948	725.768				964	0.140219	929.076
965	0.122632	806.571				965	0.116985	742.7				965	0.140262	888.004
966	0.122516	810.936				966	0.117091	768.736				966	0.140099	910.844
967	0.122696	845.78				967	0.116951	724.842				967	0.140354	905.405
968	0.122528	811.807				968	0.116707	798.196				968	0.139634	892.021
969	0.122734	749.339				969	0.11635	745.436				969	0.140141	928.325
970	0.123162	807.338				970	0.116635	761.503				970	0.138248	881.371
971	0.122225	783.918				971	0.116972	755.19				971	0.13673	922.19
972	0.121694	780.621				972	0.116897	744.833				972	0.135649	877.004
973	0.12202	785.232				973	0.116822	759.614				973	0.137403	884.154
974	0.121382	759.031				974	0.116894	725.75				974	0.136686	970.439
975	0.121696	740.905				975	0.116634	759.274				975	0.135438	850.474
976	0.121683	762.268				976	0.116634	735.167				976	0.137888	926.143
977	0.121758	829.612				977	0.116641	767.28				977	0.138095	941.204
978	0.120983	791.663				978	0.116682	770.302				978	0.137651	871.388
979	0.121424	790.648				979	0.116755	757.426				979	0.137776	849.857
980	0.120086	795.522				980	0.116823	740.588				980	0.138294	944.108
981	0.119272	792.951				981	0.117034	734.056				981	0.139472	909.963
982	0.118181	779.489				982	0.116962	778.323				982	0.13949	876.662
983	0.117986	789.988				983	0.116735	754.284				983	0.139454	931.598
984	0.118583	769.8				984	0.1167	772.038				984	0.140024	909.819
985	0.119472	786.677				985	0.116431	742.74				985	0.140435	862.252
986	0.120056	760.989				986	0.116441	732.542				986	0.140687	948.723
987	0.120139	738.332				987	0.116048	760.589				987	0.140806	891.337
988	0.121194	793.078				988	0.115275	744.354				988	0.139586	882.844
989	0.121151	778.881				989	0.1154	770.553				989	0.139929	949.052
990	0.121621	777.655				990	0.115626	740.815				990	0.140581	919.539
991	0.121415	775.125				991	0.115507	751.32				991	0.141021	897.667
992	0.119934	788.222				992	0.113883	728.198				992	0.141116	988.481
993	0.119816	755.032				993	0.113467	737.994				993	0.139125	903.724
994	0.12019	759.253				994	0.114264	734.082				994	0.139526	922.562
995	0.121169	823.606				995	0.115006	719.648				995	0.139595	898.498
996	0.120638	774.884				996	0.115285	760.745				996	0.138632	905.327
997	0.120547	764.258				997	0.115934	781.416				997	0.139317	962.085
998	0.120436	769.024				998	0.115891	757.002				998	0.139288	891.624
999	0.120182	735.19				999	0.115916	807.39				999	0.138669	911.926
1000	0.118268	743.369				1000	0.115946	717.909				1000	0.139302	950.469
1001	0.117591	815.961				1001	0.115371	716.19				1001	0.138804	890.1
1002	0.117845	754.651				1002	0.114519	777.441				1002	0.138299	893.808
1003	0.117377	733.848				1003	0.115077	722.136				1003	0.137749	917.424
1004	0.118868	731.013				1004	0.116273	715.075				1004	0.137942	908.236
1005	0.117668	736.895				1005	0.116556	799.351				1005	0.137604	848.143
1006	0.118243	743.067				1006	0.116539	761.235				1006	0.138156	907.257
1007	0.118503	746.674				1007	0.116124	722.928				1007	0.138082	914.883
1008	0.119	782.788				1008	0.117454	764.551				1008	0.138627	932.337
1009	0.119535	751.408				1009	0.117153	736.767				1009	0.138841	896.95
1010	0.12004	735.347				1010	0.117681	779.977				1010	0.138493	910.489
1011	0.12049	822.109				1011	0.118275	807.118				1011	0.14067	976.35
1012	0.119284	758.112				1012	0.117736	810.582				1012	0.139576	868.071
1013	0.119315	744.98				1013	0.117557	751.034				1013	0.140214	945.406
1014	0.118997	781.494				1014	0.117869	825.728				1014	0.13995	940.036
1015	0.119498	760.348				1015	0.116904	727.136				1015	0.140975	909.767
1016	0.120061	737.668				1016	0.118236	748.249				1016	0.140003	915.176
1017	0.117742	755.491				1017	0.11996	779.791				1017	0.140406	900.219
1018	0.117278	758.432				1018	0.118685	745.235				1018	0.141104	958.133
1019	0.117864	756.218				1019	0.118658	767.706				1019	0.142785	941.706
1020	0.116962	746.189				1020	0.119035	818.501				1020	0.145625	882.774
1021	0.116106	778.317				1021	0.118789	758.125				1021	0.145362	951.27
1022	0.117947	768.447				1022	0.119007	759.088				1022	0.142734	985.576
1023	0.117651	769.184				1023	0.118592	752.152				1023	0.144635	944.906
1024	0.117456	805.215				1024	0.118013	745.57				1024	0.142699	905.767
1025	0.117052	745.066				1025	0.116606	792.232				1025	0.143108	954.287
1026	0.117222	743.698				1026	0.117111	778.137				1026	0.144311	936.302
1027	0.115734	744.903				1027	0.117744	769.718				1027	0.145866	979.191
1028	0.116241	754.781				1028	0.11767	721.479				1028	0.147939	1004.22
1029	0.117112	729.991				1029	0.119147	760.069				1029	0.147635	936.69
1030	0.116571	772.672				1030	0.119052	741.884				1030	0.149851	967.603
1031	0.116759	763.491				1031	0.117701	767.443				1031	0.153503	1021.98
1032	0.117485	735.594				1032	0.117417	759.161				1032	0.15489	989.835
1033	0.117155	761.933				1033	0.117585	772.752				1033	0.155782	952.916
1034	0.11712	765.226				1034	0.117528	739.836				1034	0.157196	999.392
1035	0.117673	715.423				1035	0.116942	711.31				1035	0.156652	1043.83
1036	0.118608	754.024				1036	0.116714	790.513				1036	0.157151	1025.79
1037	0.118942	763.829				1037	0.117765	746.895				1037	0.157338	960.879
1038	0.119858	750.981				1038	0.11741	729.351				1038	0.155968	1054.73
1039	0.120568	738.349				1039	0.11648	761.381				1039	0.156572	1003.8
1040	0.12067	806.04				1040	0.117124	734.312				1040	0.155951	970.636
1041	0.120599	800.288				1041	0.118461	759.823				1041	0.155621	1043.45
1042	0.120509	767.24				1042	0.11888	744.902				1042	0.153539	1053.84
1043	0.119818	819.103				1043	0.116685	757.876				1043	0.155877	947.544
1044	0.119521	729.414				1044	0.117275	723.573				1044	0.157107	1082.85
1045	0.12008	754.119				1045	0.11718	751.837				1045	0.157552	1014.25
1046	0.119533	812.906				1046	0.117293	763.32				1046	0.158105	1005.74
1047	0.120355	791.587				1047	0.116879	735.458				1047	0.158867	1042.63
1048	0.121085	750.55				1048	0.117314	785.795				1048	0.158693	1078.49
1049	0.121071	816.052				1049	0.117452	780.927				1049	0.15883	1015.34
1050	0.121049	767.245				1050	0.117594	746.034				1050	0.157578	1088.44
1051	0.120923	779.318				1051	0.11903	793.3				1051	0.157597	1035.22
1052	0.12122	824.247				1052	0.118968	781.082				1052	0.158663	1021.31
1053	0.1211	826.073				1053	0.119135	760.908				1053	0.15945	1076.32
1054	0.121774	851.157				1054	0.117351	771.029				1054	0.158872	1042.98
1055	0.122365	810.916				1055	0.116899	714.496				1055	0.159143	1037.32
1056	0.121899	840.473				1056	0.117337	755.445				1056	0.158968	1091.55
1057	0.120284	766.048				1057	0.118608	796.761				1057	0.158403	1006.63
1058	0.121952	761.659				1058	0.118836	770.698				1058	0.158354	979.58
1059	0.123338	826.314				1059	0.119278	794.308				1059	0.154944	1025.03
1060	0.123855	778.941				1060	0.119408	773.61				1060	0.153794	998.797
1061	0.123092	809.934				1061	0.120141	797.088				1061	0.154739	954.636
1062	0.123286	832.672				1062	0.1198	753.995				1062	0.154085	964.759
1063	0.123801	793.291				1063	0.120079	785.318				1063	0.155397	1071.45
1064	0.124819	823.987				1064	0.121056	759.259				1064	0.157442	977.98
1065	0.124616	807.78				1065	0.121454	776.549				1065	0.155135	1080.62
1066	0.125372	846.351				1066	0.120287	842.486				1066	0.156999	1034.72
1067	0.124544	778.081				1067	0.119799	778.898				1067	0.15529	974.506
1068	0.124795	833.38				1068	0.119948	757.712				1068	0.155974	1072.58
1069	0.125109	834.291				1069	0.120653	788.088				1069	0.155723	980.116
1070	0.124753	836.244				1070	0.120853	783.534				1070	0.155778	989.685
1071	0.124122	831.763				1071	0.121559	773.346				1071	0.152308	971.666
1072	0.124444	785.824				1072	0.12371	821.327				1072	0.150896	994.177
1073	0.124469	834.171				1073	0.123747	833.953				1073	0.149741	948.143
1074	0.123631	776.328				1074	0.123484	783.764				1074	0.151616	1038.57
1075	0.123853	814.763				1075	0.122543	799.151				1075	0.150426	908.989
1076	0.124644	807.353				1076	0.123031	834.701				1076	0.148613	939.769
1077	0.124119	803.872				1077	0.122628	761.943				1077	0.154344	1015.86
1078	0.124429	789.138				1078	0.121464	837.351				1078	0.154402	1010.24
1079	0.124812	794.789				1079	0.121266	787.554				1079	0.157524	976.034
1080	0.124526	792.587				1080	0.121724	753.686				1080	0.158028	986.063
1081	0.124921	830.061				1081	0.121842	771.5				1081	0.158567	1033.65
1082	0.124113	826.702				1082	0.122053	806.73				1082	0.159063	1018.29
1083	0.123468	835.385				1083	0.122956	783.851				1083	0.158717	1060.34
1084	0.123098	812.908				1084	0.124184	837.543				1084	0.157352	1059.79
1085	0.123372	759.301				1085	0.124434	810.557				1085	0.159463	1005.16
1086	0.123151	756.335				1086	0.124687	804.865				1086	0.159133	1041.12
1087	0.122715	794.559				1087	0.125565	792.832				1087	0.158963	1034.16
1088	0.122572	792.656				1088	0.125788	824.472				1088	0.161624	1061.16
1089	0.122615	833.372				1089	0.125374	818.092				1089	0.161752	1059.82
1090	0.121976	747.932				1090	0.125588	784.667				1090	0.161462	1107.9
1091	0.122262	739.676				1091	0.12508	832.178				1091	0.162042	1030.26
1092	0.122355	800.832				1092	0.124551	800.121				1092	0.163081	1087.98
1093	0.121997	762.622				1093	0.125055	783.429				1093	0.1636	1033.91
1094	0.122668	785.547				1094	0.125252	844.971				1094	0.163613	1042.25
1095	0.122668	785.831				1095	0.126172	799.943				1095	0.16398	1134.42
1096	0.122664	766.38				1096	0.126712	789.399				1096	0.164399	1084.31
1097	0.122603	769.119				1097	0.126841	803.032				1097	0.164639	1100.52
1098	0.122666	769.52				1098	0.127995	826.737				1098	0.16429	1135.45
1099	0.122608	799.918				1099	0.12849	826.371				1099	0.164332	1084.98
1100	0.122517	790.35				1100	0.128847	874.63				1100	0.16438	1038.52
1101	0.122471	803.151				1101	0.129183	823.212				1101	0.164069	1011.17
1102	0.122437	795.129				1102	0.129221	830.854				1102	0.163354	1045.52
1103	0.1222	803.747				1103	0.12939	869.407				1103	0.162506	1093.71
1104	0.122164	819.395				1104	0.129195	841.587				1104	0.162947	1104.23
1105	0.122336	826.131				1105	0.128754	812.569				1105	0.162825	1068.87
1106	0.122164	804.981				1106	0.128602	867.86				1106	0.16222	1095.23
1107	0.122669	750.126				1107	0.129	837.507				1107	0.163399	1112.77
1108	0.12268	833.266				1108	0.129095	854.495				1108	0.162762	1050.23
1109	0.122729	799.276				1109	0.129179	863.375				1109	0.162938	1067.35
1110	0.122583	767.128				1110	0.129771	831.442				1110	0.163036	1072.49
1111	0.122657	818.016				1111	0.129589	801.269				1111	0.162881	1065.85
1112	0.122625	794.511				1112	0.129644	873.78				1112	0.162142	1095.48
1113	0.122583	787.285				1113	0.129732	832.699				1113	0.162248	1122.7
1114	0.122556	793.778				1114	0.129561	826.757				1114	0.16161	1083.43
1115	0.122586	786.413				1115	0.129857	879.552				1115	0.162013	1075.87
1116	0.122466	765.593				1116	0.130295	835.206				1116	0.162436	1052.24
1117	0.122266	802.177				1117	0.13078	810.32				1117	0.162459	1085.3
1118	0.122362	807.215				1118	0.130695	859.438				1118	0.162613	1092.39
1119	0.122327	752.823				1119	0.130823	867.137				1119	0.162781	1040.83
1120	0.122281	772.246				1120	0.130814	826.86				1120	0.163311	1018.94
1121	0.122021	784.611				1121	0.130606	917.395				1121	0.163785	1105.42
1122	0.121978	811.051				1122	0.130643	826.014				1122	0.163669	1040.99
1123	0.122169	770.302				1123	0.13063	832.609				1123	0.163463	1057.74
1124	0.12215	762.67				1124	0.130697	881.035				1124	0.163058	1108.17
1125	0.122567	797.792				1125	0.130801	853.794				1125	0.163241	1054.18
1126	0.122225	767.232				1126	0.131103	818.576				1126	0.163385	1065.23
1127	0.122162	765.156				1127	0.1309	874.347				1127	0.163785	1086.67
1128	0.121813	802.496				1128	0.131059	837.856				1128	0.164012	1048
1129	0.121958	766.497				1129	0.131255	840.742				1129	0.163729	1086.54
1130	0.122513	744.035				1130	0.131172	850.927				1130	0.163644	1073.64
1131	0.122382	791.125				1131	0.131128	850.87				1131	0.164493	1058.04
1132	0.122286	760.113				1132	0.130118	789.778				1132	0.164334	1082.51
1133	0.122254	773.434				1133	0.129683	886.02				1133	0.163512	1062.51
1134	0.122302	784.315				1134	0.129648	815.054				1134	0.163388	1154.34
1135	0.122021	774.47				1135	0.129513	801.525				1135	0.163766	1052.98
1136	0.121885	812.155				1136	0.129454	897.072				1136	0.163325	1035.2
1137	0.122255	788.294				1137	0.129458	822.573				1137	0.164356	1085.85
1138	0.122344	830.841				1138	0.129463	803.511				1138	0.164786	1131.98
1139	0.122534	778.492				1139	0.129404	813.01				1139	0.164731	1070.37
1140	0.122599	831.011				1140	0.12926	860.766				1140	0.163795	1133.44
1141	0.122713	801.642				1141	0.128725	798.314				1141	0.162737	1080.55
1142	0.122712	783.558				1142	0.129111	866.905				1142	0.164923	1036.29
1143	0.122669	827.313				1143	0.12926	823.091				1143	0.164741	1136.29
1144	0.122652	798.756				1144	0.12927	816.24				1144	0.163762	1049.74
1145	0.122681	747.5				1145	0.129228	884.061				1145	0.1636	1045.59
1146	0.122829	827.428				1146	0.129528	802.066				1146	0.163442	1108.9
1147	0.122938	820.768				1147	0.129541	861.46				1147	0.163668	1083.3
1148	0.122838	797.022				1148	0.129525	845.85				1148	0.163835	998.088
1149	0.122959	864.194				1149	0.129559	807.415				1149	0.163811	1082.05
1150	0.123059	779.858				1150	0.129613	843.726				1150	0.163859	1106.22
1151	0.122518	792.079				1151	0.129495	888.062				1151	0.162515	1037.82
1152	0.122374	824.379				1152	0.129462	852.94				1152	0.162506	1082.88
1153	0.122176	782.684				1153	0.129329	844.856				1153	0.16259	1071.89
1154	0.121817	838.726				1154	0.129333	802.211				1154	0.163519	1029.43
1155	0.122473	791.109				1155	0.129359	857.817				1155	0.162543	1075.53
1156	0.12279	784.858				1156	0.129446	797.133				1156	0.162729	1029.25
1157	0.122804	782.053				1157	0.129586	901.989				1157	0.162556	1084.89
1158	0.122759	793.31				1158	0.129584	814.967				1158	0.162591	1078.5
1159	0.122693	753.567				1159	0.129503	875.818				1159	0.162471	1066.75
1160	0.122717	775.328				1160	0.129492	861.282				1160	0.161785	1031.63
1161	0.122949	800.28				1161	0.129489	848.525				1161	0.161611	1025.9
1162	0.122831	828.149				1162	0.129507	838.823				1162	0.161571	1098.88
1163	0.122635	767.777				1163	0.129535	825.184				1163	0.163016	1015.35
1164	0.122632	817.361				1164	0.129525	817.761				1164	0.162549	1138.23
1165	0.122388	776.948				1165	0.129517	863.645				1165	0.162636	1118.82
1166	0.122369	772.345				1166	0.129606	880.981				1166	0.162857	1091.54
1167	0.121838	789.35				1167	0.129584	848.312				1167	0.162852	1106.07
1168	0.122772	763.549				1168	0.129651	813.396				1168	0.162848	1078.95
1169	0.123222	810.68				1169	0.129485	868.597				1169	0.163588	1100.21
1170	0.123512	852.665				1170	0.129751	824.931				1170	0.164309	1069.51
1171	0.123085	816.129				1171	0.129501	834.433				1171	0.164165	1065.32
1172	0.122843	789.233				1172	0.129506	859.595				1172	0.163841	1066.06
1173	0.122939	794.938				1173	0.129523	825.25				1173	0.163977	1014.79
1174	0.122954	790.401				1174	0.129494	828.314				1174	0.163387	1077.48
1175	0.122832	799.164				1175	0.129532	881.812				1175	0.163322	1128.62
1176	0.122872	784.09				1176	0.129545	864.907				1176	0.16292	1098.51
1177	0.122749	791.571				1177	0.129461	814.572				1177	0.162859	1063.12
1178	0.122957	828.999				1178	0.129365	857.28				1178	0.162606	1086.53
1179	0.122964	829.043				1179	0.129492	813.458				1179	0.162867	1035.26
1180	0.122763	809.094				1180	0.129436	820.191				1180	0.163402	1039.53
1181	0.122761	774.101				1181	0.129257	841.997				1181	0.163463	1118.37
1182	0.122615	805.894				1182	0.129175	835.722				1182	0.163923	1080.32
1183	0.12263	802.599				1183	0.129106	825.39				1183	0.16421	1026.56
1184	0.122921	789.522				1184	0.129391	849.6				1184	0.164062	1114.37
1185	0.122857	796.292				1185	0.129488	884.656				1185	0.163435	1045.05
1186	0.122695	813.931				1186	0.129379	860.992				1186	0.163663	1054.13
1187	0.122738	805.621				1187	0.129527	848.111				1187	0.16355	1096.66
1188	0.122796	810.116				1188	0.129559	821.925				1188	0.163263	1097.63
1189	0.122487	807.115				1189	0.129571	834.41				1189	0.162725	1024.95
1190	0.122445	741.593				1190	0.129642	907.677				1190	0.162483	1077.38
1191	0.122424	768.57				1191	0.129636	855.817				1191	0.162497	1045.25
1192	0.122637	827.038				1192	0.129536	844.524				1192	0.16234	986.767
1193	0.122706	802.036				1193	0.129255	865.049				1193	0.162392	1073.82
1194	0.122233	792.21				1194	0.129155	851.989				1194	0.162355	1078.28
1195	0.122211	776.366				1195	0.129004	841.128				1195	0.161925	1002.96
1196	0.121777	775.126				1196	0.128995	834.823				1196	0.161928	1111.23
1197	0.121521	761.821				1197	0.128452	846.48				1197	0.161851	1071.98
1198	0.121523	797.508				1198	0.128153	786.418				1198	0.161722	1010.32
1199	0.121629	790.971				1199	0.127928	823.168				1199	0.161286	1131.23
1200	0.122426	743.574				1200	0.128017	807.161				1200	0.161176	1064.96
1201	0.122476	814.424				1201	0.127372	799.358				1201	0.161298	1088.25
1202	0.122106	792.934				1202	0.126388	869.832				1202	0.16166	1064.29
1203	0.122111	834.142				1203	0.126746	801.478				1203	0.162567	1071.86
1204	0.122055	821.203				1204	0.128033	839.784				1204	0.162765	1122.26
1205	0.12197	768.343				1205	0.127158	831.896				1205	0.163362	1090.54
1206	0.122438	801.135				1206	0.127144	799.293				1206	0.163178	1040.18
1207	0.122436	816.883				1207	0.126221	774.715				1207	0.162802	1078.84
1208	0.122123	805.155				1208	0.125987	886.37				1208	0.163	1038.5
1209	0.122547	789.9				1209	0.124926	827.644				1209	0.16285	1030.7
1210	0.12219	790.818				1210	0.127223	795.374				1210	0.162704	1080.8
1211	0.122003	800.801				1211	0.127107	857.434				1211	0.162908	1097.83
1212	0.12174	792.418				1212	0.127504	834.749				1212	0.162425	1075.51
1213	0.121459	771.307				1213	0.128222	821.339				1213	0.162743	1081.4
1214	0.12134	775.995				1214	0.126828	833.306				1214	0.162782	1047.9
1215	0.121791	791.608				1215	0.126691	816.93				1215	0.162939	1021.36
1216	0.121939	791.129				1216	0.125539	826.678				1216	0.163237	1135.89
1217	0.121828	811.977				1217	0.125986	854.658				1217	0.163269	1051.3
1218	0.121565	755.513				1218	0.126219	836.629				1218	0.163429	1032.85
1219	0.120916	800.903				1219	0.126205	809.069				1219	0.164402	1052.17
1220	0.119614	768.129				1220	0.126806	879.471				1220	0.164102	1096.16
1221	0.120518	724.163				1221	0.127416	830.962				1221	0.163783	1056.78
1222	0.121091	840.036				1222	0.128093	816.204				1222	0.163744	1066.98
1223	0.121303	819.306				1223	0.127553	848.534				1223	0.164172	1065.3
1224	0.122054	754.133				1224	0.127035	836.383				1224	0.163748	1044.51
1225	0.122332	816.162				1225	0.127386	823.784				1225	0.164718	1089.85
1226	0.122544	776.972				1226	0.127308	814.507				1226	0.164666	1072.71
1227	0.12267	768.656				1227	0.128403	833.682				1227	0.165168	1041.32
1228	0.122664	809.975				1228	0.127756	830.405				1228	0.165167	1045.03
1229	0.122701	784.653				1229	0.127467	890.937				1229	0.165161	1062.93
1230	0.122578	797.303				1230	0.127592	819.118				1230	0.165446	1072.18
1231	0.122561	721.891				1231	0.12776	826.874				1231	0.164429	1057.88
1232	0.122459	827.106				1232	0.126799	855.024				1232	0.163114	1147.81
1233	0.12266	770.965				1233	0.12711	818.705				1233	0.162954	1050.91
1234	0.122939	766.032				1234	0.128033	813.052				1234	0.162585	1075.48
1235	0.122531	827.246				1235	0.128415	880.104				1235	0.162329	1024.01
1236	0.122537	793.392				1236	0.129512	799.281				1236	0.162283	1040.74
1237	0.122687	777.499				1237	0.129532	837.732				1237	0.162322	1088.23
1238	0.122607	798.86				1238	0.129462	889.506				1238	0.162477	1083.37
1239	0.122682	780.895				1239	0.129457	832.423				1239	0.162797	1000.58
1240	0.122678	760.383				1240	0.129481	855.883				1240	0.162458	1085.68
1241	0.122669	804.268				1241	0.129479	838.472				1241	0.162122	1093.7
1242	0.122671	784.763				1242	0.12935	836.7				1242	0.162476	1071.65
1243	0.122607	797.806				1243	0.129377	857.752				1243	0.162082	1066.06
1244	0.122462	764.981				1244	0.129513	852.298				1244	0.162515	1078.6
1245	0.122538	843.669				1245	0.129435	780.364				1245	0.1622	1091.44
1246	0.12254	805.623				1246	0.129525	867.584				1246	0.161878	1088.35
1247	0.122418	756.653				1247	0.129521	853.738				1247	0.162455	996.941
1248	0.122416	811.787				1248	0.129087	836.346				1248	0.16213	1054.91
1249	0.122274	786.291				1249	0.128859	833.001				1249	0.162433	1087.48
1250	0.122171	764.57				1250	0.128676	854.572				1250	0.162352	1036
1251	0.122177	759.335				1251	0.128825	854.571				1251	0.162277	1088.02
1252	0.122493	746.324				1252	0.129408	851.62				1252	0.161418	1106.35
1253	0.122535	753.235				1253	0.129496	805.978				1253	0.161287	1064.78
1254	0.122664	769.398				1254	0.129357	800.87				1254	0.161269	1040.86
1255	0.122765	793.497				1255	0.128487	880.199				1255	0.161394	1035.56
1256	0.122882	779.863				1256	0.12849	844.146				1256	0.160756	1126.97
1257	0.122408	795.811				1257	0.128166	812.414				1257	0.16087	1040.08
1258	0.12246	803.851				1258	0.12774	830.415				1258	0.160717	1015.1
1259	0.122471	818.581				1259	0.127926	847.508				1259	0.160154	1060.12
1260	0.122408	789.286				1260	0.128056	809.725				1260	0.160552	1057.43
1261	0.122309	837.497				1261	0.127427	852.062				1261	0.161071	1084.06
1262	0.12228	771.019				1262	0.128173	860.087				1262	0.161502	1085.08
1263	0.122322	836.968				1263	0.12877	803.609				1263	0.161485	1042.71
1264	0.12216	775.045				1264	0.128805	828.212				1264	0.161491	999.815
1265	0.122371	780.137				1265	0.128278	844.345				1265	0.161518	1088.75
1266	0.12219	803.271				1266	0.12858	804.372				1266	0.161557	1060.56
1267	0.121816	816.046				1267	0.128434	876.132				1267	0.161352	987.251
1268	0.121894	811.592				1268	0.12772	845.54				1268	0.160924	1114.65
1269	0.122107	812.367				1269	0.128529	808.433				1269	0.160311	1028.27
1270	0.12189	769.888				1270	0.129192	865.669				1270	0.160435	1060.87
1271	0.121831	775.196				1271	0.129195	846.228				1271	0.15999	1083.03
1272	0.121738	829.551				1272	0.128762	827.578				1272	0.159957	981.512
1273	0.121265	784.368				1273	0.12825	888.457				1273	0.160125	1074.98
1274	0.121176	745.608				1274	0.128948	816.574				1274	0.159795	1007.95
1275	0.121301	794.585				1275	0.129078	824.879				1275	0.159129	992.145
1276	0.121223	779.661				1276	0.128915	839.083				1276	0.159481	1091.46
1277	0.121326	760.395				1277	0.128999	833.931				1277	0.159499	1065.69
1278	0.1212	803.422				1278	0.128925	790.638				1278	0.160297	1025.96
1279	0.121294	768.067				1279	0.128986	825.966				1279	0.160377	1116.33
1280	0.121469	773.24				1280	0.128719	843.858				1280	0.160261	1032.86
1281	0.121491	795.971				1281	0.12966	842.74				1281	0.160181	1016.12
1282	0.121598	799.241				1282	0.129698	813.192				1282	0.160039	1123.87
1283	0.121747	800.877				1283	0.129874	865.873				1283	0.160893	1045.77
1284	0.121457	826.024				1284	0.129882	870.748				1284	0.161067	988.459
1285	0.121721	762.663				1285	0.129369	847.993				1285	0.160865	1050.03
1286	0.12161	741.51				1286	0.129227	862.382				1286	0.161012	1013.33
1287	0.121233	823.219				1287	0.129734	812.424				1287	0.161132	1104.84
1288	0.121097	783.938				1288	0.129616	866.166				1288	0.160977	1065.48
1289	0.121075	761.017				1289	0.129598	864.647				1289	0.161257	1105.6
1290	0.121502	778.727				1290	0.129554	850.503				1290	0.161304	1132.41
1291	0.121599	781.651				1291	0.129486	854.325				1291	0.161371	1109.43
1292	0.121312	776.121				1292	0.129515	831.48				1292	0.161393	1071.52
1293	0.121605	803.74				1293	0.129513	836.947				1293	0.161489	1090.89
1294	0.121209	802.167				1294	0.129294	841.363				1294	0.161489	1029.12
1295	0.121369	711.847				1295	0.129262	837.607				1295	0.161456	1095.27
1296	0.121649	796.223				1296	0.129231	790.398				1296	0.161511	1063.76
1297	0.120973	797.953				1297	0.129526	800.085				1297	0.161474	1021.97
1298	0.120722	772.07				1298	0.129541	816.507				1298	0.161443	1097.64
1299	0.120623	772.595				1299	0.129592	864.518				1299	0.161551	1047.87
1300	0.12057	767.437				1300	0.12949	838.411				1300	0.161564	1048.26
1301	0.120599	737.116				1301	0.129465	860.03				1301	0.161441	1101.45
1302	0.120342	800.677				1302	0.129391	861.657				1302	0.161454	1038.39
1303	0.119959	771.836				1303	0.129282	805.306				1303	0.161176	1033.06
1304	0.120424	778.816				1304	0.129586	818.596				1304	0.160826	1083.09
1305	0.120424	748.568				1305	0.129552	843.219				1305	0.159755	1012.63
1306	0.120601	795.432				1306	0.129466	791.592				1306	0.159677	1007.81
1307	0.12038	786.55				1307	0.129509	813.056				1307	0.160589	1058.87
1308	0.120392	788.525				1308	0.129452	877.597				1308	0.160509	1022.64
1309	0.119995	794.158				1309	0.129374	865.353				1309	0.160542	1016.74
1310	0.119724	751.68				1310	0.129565	788.055				1310	0.161052	1100.96
1311	0.120126	765.631				1311	0.12959	865.227				1311	0.160804	1032.04
1312	0.119734	797.536				1312	0.12962	811.941				1312	0.16107	1059.91
1313	0.119789	789.332				1313	0.129611	845.306				1313	0.161322	1022.75
1314	0.119917	754.201				1314	0.129359	899.186				1314	0.161464	1043.95
1315	0.120358	815.997				1315	0.128916	842.46				1315	0.161511	993.333
1316	0.120602	815.456				1316	0.129492	800.263				1316	0.16151	1107.01
1317	0.120938	757.139				1317	0.129406	810.815				1317	0.16147	1027.87
1318	0.120947	778.453				1318	0.129323	840.015				1318	0.161503	1053.09
1319	0.121049	806.609				1319	0.129501	833.921				1319	0.161358	1062.27
1320	0.120336	780.921				1320	0.12952	808.44				1320	0.161391	1083.46
1321	0.119754	809.936				1321	0.12954	861.123				1321	0.161061	999.949
1322	0.12024	744.518				1322	0.129546	827.362				1322	0.160939	1124.75
1323	0.120458	731.104				1323	0.12947	830.71				1323	0.160796	1035.21
1324	0.120359	789.462				1324	0.129324	843.524				1324	0.160559	1070.2
1325	0.120517	767.836				1325	0.129453	845.375				1325	0.161423	1053.23
1326	0.120308	754.185				1326	0.129497	806.91				1326	0.161349	995.799
1327	0.121204	820.212				1327	0.129478	835.293				1327	0.16148	1101.73
1328	0.120542	781.459				1328	0.129382	862.353				1328	0.161404	1084.79
1329	0.120329	783.467				1329	0.129464	796.753				1329	0.161369	1002.59
1330	0.119089	757.7				1330	0.129363	879.164				1330	0.160722	1081.47
1331	0.118718	801.234				1331	0.129336	858.524				1331	0.161365	1068.15
1332	0.119966	738.314				1332	0.129297	808.78				1332	0.161329	1046.72
1333	0.119882	789.508				1333	0.128722	850.529				1333	0.161183	1045.23
1334	0.119807	741.917				1334	0.12938	833.18				1334	0.161165	1090.3
1335	0.120014	764.157				1335	0.129529	803.764				1335	0.161045	1112.46
1336	0.119703	742.277				1336	0.129649	874.297				1336	0.161037	1004.91
1337	0.119322	799.692				1337	0.129928	875.056				1337	0.16107	1046.42
1338	0.119052	741.773				1338	0.129918	857.27				1338	0.160639	1057.89
1339	0.119419	748.963				1339	0.130225	896.397				1339	0.160542	1037.26
1340	0.119694	797.855				1340	0.130209	815.802				1340	0.160469	1028.86
1341	0.119576	754.056				1341	0.130442	829.186				1341	0.160845	1091.07
1342	0.119633	760.628				1342	0.130652	867.982				1342	0.160432	1054.93
1343	0.119599	747.241				1343	0.130314	850.166				1343	0.160342	1038.07
1344	0.119615	770.358				1344	0.130252	811.898				1344	0.160256	1132.49
1345	0.119608	758.437				1345	0.130529	839.939				1345	0.160326	1037.27
1346	0.119647	806.387				1346	0.131687	841.029				1346	0.160479	1034.51
1347	0.119634	788.41				1347	0.131561	864.784				1347	0.160283	1037.19
1348	0.119696	767.401				1348	0.13169	822.035				1348	0.160364	1036.83
1349	0.119889	751.326				1349	0.131149	866.472				1349	0.160374	1025.13
1350	0.119599	776.52				1350	0.132366	887.957				1350	0.160586	1077.33
1351	0.119494	734.711				1351	0.131459	860.006				1351	0.160465	1036.04
1352	0.119453	808.831				1352	0.130732	854.311				1352	0.160446	1054.33
1353	0.119187	748.771				1353	0.130569	778.612				1353	0.160523	1004.93
1354	0.119121	767.984				1354	0.129915	872.909				1354	0.160565	1062.44
1355	0.119067	763.938				1355	0.129247	820.054				1355	0.160502	1085.06
1356	0.119257	739.68				1356	0.129305	838.144				1356	0.160317	1085.12
1357	0.118838	762.253				1357	0.129195	847.746				1357	0.159911	1070.71
1358	0.119109	724.741				1358	0.129079	849.404				1358	0.160471	1050.7
1359	0.118669	774.29				1359	0.1281	811.296				1359	0.160372	1077.93
1360	0.119416	790.869				1360	0.127848	845.863				1360	0.160455	979.794
1361	0.119369	793.042				1361	0.128446	845.817				1361	0.160786	1051.3
1362	0.119642	789.854				1362	0.128861	839.199				1362	0.160906	1025.47
1363	0.119463	775.402				1363	0.128389	880.738				1363	0.160588	985.983
1364	0.119399	787.749				1364	0.128125	810.837				1364	0.160425	1005.21
1365	0.119601	793.617				1365	0.129906	817.267				1365	0.160414	1078.33
1366	0.119615	772.587				1366	0.130124	795.646				1366	0.160355	1051.99
1367	0.119558	758.466				1367	0.130536	916.211				1367	0.160302	998.04
1368	0.119589	793.325				1368	0.130207	806.013				1368	0.160032	1049.33
1369	0.119647	779.8				1369	0.130396	822.042				1369	0.160351	985.962
1370	0.1196	777.499				1370	0.130324	829.814				1370	0.160587	1056.98
1371	0.120135	784.671				1371	0.130208	825.011				1371	0.160494	1077.73
1372	0.120269	767.283				1372	0.130253	873.613				1372	0.158718	988.559
1373	0.120359	717.983				1373	0.129725	831.731				1373	0.157343	993.197
1374	0.120041	771.762				1374	0.130241	859.835				1374	0.155736	1046.63
1375	0.119899	744.444				1375	0.130084	865.638				1375	0.155755	1045.68
1376	0.120214	769.774				1376	0.130438	840.006				1376	0.154837	1060.04
1377	0.120187	758.353				1377	0.130287	879.244				1377	0.154207	1053.11
1378	0.120322	758.988				1378	0.130463	822.919				1378	0.155635	996.188
1379	0.120017	787.029				1379	0.130516	836.89				1379	0.155048	1033.44
1380	0.120239	740.475				1380	0.130922	782.4				1380	0.156224	1046.33
1381	0.120444	793.94				1381	0.131439	835.375				1381	0.155811	1002.9
1382	0.120685	742.311				1382	0.13107	870.748				1382	0.155409	1061.77
1383	0.120917	743.764				1383	0.130737	869.166				1383	0.154034	1027.26
1384	0.121375	781.833				1384	0.130742	799.975				1384	0.15227	971.385
1385	0.121061	803.87				1385	0.13082	870.877				1385	0.150078	990.237
1386	0.120912	796.797				1386	0.131499	839.24				1386	0.151426	947.424
1387	0.121311	831.687				1387	0.130985	873.584				1387	0.153121	929.825
1388	0.12242	776.533				1388	0.131756	842.675				1388	0.149864	949.928
1389	0.122317	762.255				1389	0.132118	858.525				1389	0.147997	980.854
1390	0.122346	829.772				1390	0.131961	872.972				1390	0.151561	948.328
1391	0.12245	784.445				1391	0.13236	896.514				1391	0.15142	963.234
1392	0.122877	780.789				1392	0.130305	864.71				1392	0.150267	1041.67
1393	0.122773	807.597				1393	0.129412	832.065				1393	0.15421	1014
1394	0.122785	805.083				1394	0.129013	831.323				1394	0.158257	1020.71
1395	0.123699	790.705				1395	0.128109	871.711				1395	0.157757	1076.61
1396	0.124172	831.72				1396	0.129312	820.513				1396	0.159387	1022.54
1397	0.124205	812.721				1397	0.129732	867.666				1397	0.157956	1082.41
1398	0.124563	781.674				1398	0.12826	814.112				1398	0.15824	1044.64
1399	0.125328	860.07				1399	0.127491	822.256				1399	0.158758	1018.13
1400	0.12513	821.442				1400	0.126606	898.376				1400	0.159224	1025.83
1401	0.125125	806.553				1401	0.126175	822.59				1401	0.156714	1029.27
1402	0.124721	838.125				1402	0.125847	786.966				1402	0.155393	998.515
1403	0.124709	825.978				1403	0.126464	803.113				1403	0.154504	1023.23
1404	0.125043	816.552				1404	0.12798	828.813				1404	0.152741	1010.88
1405	0.125433	791.359				1405	0.130251	777.949				1405	0.150389	1001.95
1406	0.125242	825.569				1406	0.129743	857.208				1406	0.15192	998.151
1407	0.124682	807.827				1407	0.128392	879.667				1407	0.151091	1008.73
1408	0.124845	808.601				1408	0.128964	824.219				1408	0.147241	957.973
1409	0.123867	803.161				1409	0.127834	830.509				1409	0.146741	960.117
1410	0.12365	775.078				1410	0.126884	836.337				1410	0.151819	965.012
1411	0.123347	787.221				1411	0.127757	803.965				1411	0.15591	1013.45
1412	0.123229	818.496				1412	0.127306	866.078				1412	0.15761	1024.85
1413	0.123305	783.332				1413	0.127466	826.3				1413	0.15743	1025.88
1414	0.122318	769.921				1414	0.127743	826.22				1414	0.156129	1041.66
1415	0.121678	768.462				1415	0.127063	830.806				1415	0.152996	998.086
1416	0.122122	778.864				1416	0.126914	790.699				1416	0.150312	1012.78
1417	0.122301	763.471				1417	0.125546	837.59				1417	0.15175	956.306
1418	0.122605	816.883				1418	0.128596	828.552				1418	0.152306	966.126
1419	0.122319	806.883				1419	0.130479	888.77				1419	0.151554	1011.99
1420	0.121633	754.433				1420	0.129836	824.611				1420	0.148983	974.734
1421	0.122446	823.455				1421	0.129303	810.875				1421	0.14891	1013.19
1422	0.122794	804.306				1422	0.128263	856.784				1422	0.14555	981.334
1423	0.122999	749.015				1423	0.130197	822.305				1423	0.146412	931.685
1424	0.123202	785.936				1424	0.12886	843.627				1424	0.149998	1000.23
1425	0.122595	815.22				1425	0.129856	862.568				1425	0.150862	1000.25
1426	0.121698	778.677				1426	0.129364	842.212				1426	0.150253	955.302
1427	0.121415	836.985				1427	0.127952	837.864				1427	0.150045	1038.71
1428	0.121225	762.681				1428	0.127005	803.77				1428	0.146862	972.674
1429	0.120569	751.571				1429	0.125449	834.799				1429	0.14268	910.548
1430	0.121078	832.165				1430	0.126321	785.776				1430	0.152878	1014.89
1431	0.120877	762.375				1431	0.125937	806.058				1431	0.160535	1075.85
1432	0.120836	756.594				1432	0.12801	816.368				1432	0.162704	1047.01
1433	0.12066	789.152				1433	0.128698	822.122				1433	0.162657	1078.56
1434	0.120692	759.563				1434	0.130222	823.757				1434	0.163712	1141.99
1435	0.120251	749.526				1435	0.12928	865.534				1435	0.164208	1018.37
1436	0.120782	827.665				1436	0.128032	819.97				1436	0.16629	1050.55
1437	0.121047	788.457				1437	0.128098	808.368				1437	0.167778	1073.8
1438	0.121218	805.357				1438	0.128095	860.367				1438	0.168716	1095.15
1439	0.121425	810.817				1439	0.127722	835.349				1439	0.167375	1153.76
1440	0.122143	748.489				1440	0.12717	748.633				1440	0.167339	1113.79
1441	0.122068	779.242				1441	0.12695	891.091				1441	0.166377	1082.2
1442	0.121986	824.202				1442	0.125947	834.111				1442	0.166033	1089.88
1443	0.121334	759.57				1443	0.125556	766.334				1443	0.165552	1068.26
1444	0.120805	799.399				1444	0.125773	809.246				1444	0.165566	1063.72
1445	0.120951	777.831				1445	0.123536	779.206				1445	0.165713	1124.69
1446	0.121317	804.771				1446	0.123951	780.406				1446	0.165421	1091.77
1447	0.120706	761.92				1447	0.123246	794.484				1447	0.165442	1058.84
1448	0.120443	778.421				1448	0.124253	777.692				1448	0.16542	1146.22
1449	0.120373	798.631				1449	0.124156	804.636				1449	0.164609	1052.76
1450	0.119975	767.987				1450	0.124089	819.063				1450	0.164864	1081.66
1451	0.119975	759.839				1451	0.124999	797.582				1451	0.163069	1063.06
1452	0.120117	794.859				1452	0.126026	831.199				1452	0.160646	1069.23
1453	0.12021	756.286				1453	0.126721	801.965				1453	0.161744	1061.45
1454	0.119955	752.987				1454	0.127145	824.084				1454	0.160436	1088.22
1455	0.120236	770.052				1455	0.125604	803.842				1455	0.159941	1041.21
1456	0.119971	773.356				1456	0.124303	797.952				1456	0.159998	1101.29
1457	0.119753	768.332				1457	0.122862	768.996				1457	0.161734	1029.12
1458	0.119817	818.215				1458	0.121815	751.982				1458	0.161958	1071.44
1459	0.120198	752.93				1459	0.12129	776.114				1459	0.163028	1062.41
1460	0.120439	743.863				1460	0.119309	834.681				1460	0.163097	1093.68
1461	0.119828	776.193				1461	0.120077	773.397				1461	0.163035	1047.61
1462	0.119922	762.599				1462	0.119853	790.349				1462	0.162608	1107.35
1463	0.12002	780.258				1463	0.120446	788.671				1463	0.16264	1050.01
1464	0.120239	781.129				1464	0.121673	792.849				1464	0.162558	1066.28
1465	0.120536	772.407				1465	0.119535	750.54				1465	0.161797	1097.09
1466	0.121181	777.045				1466	0.119936	802.621				1466	0.161252	1016.76
1467	0.122038	786.696				1467	0.119743	723.325				1467	0.160648	1112.06
1468	0.121819	776.285				1468	0.119845	750.434				1468	0.160652	1062.22
1469	0.121347	780.617				1469	0.11984	774.685				1469	0.16045	1004.15
1470	0.121011	796.026				1470	0.119934	775.785				1470	0.160274	1091.7
1471	0.120056	762.602				1471	0.120766	771.206				1471	0.16014	1063.84
1472	0.120195	823.301				1472	0.121132	788.803				1472	0.158644	1013.97
1473	0.119956	794.241				1473	0.121914	776.395				1473	0.158354	1048.91
1474	0.119638	793.212				1474	0.122829	768.846				1474	0.158186	1000.45
1475	0.119648	775.801				1475	0.123413	765.905				1475	0.156118	1006.35
1476	0.119638	732.186				1476	0.125038	804.519				1476	0.158072	1049.07
1477	0.119648	794.156				1477	0.124296	830.463				1477	0.156065	988.839
1478	0.119637	770.666				1478	0.124343	803.353				1478	0.155984	1031.95
1479	0.119575	754.206				1479	0.123217	812.846				1479	0.155242	1021.59
1480	0.119713	820.682				1480	0.122981	796.001				1480	0.153976	1011.93
1481	0.119727	784.583				1481	0.122024	773.264				1481	0.152663	961.005
1482	0.11965	809.001				1482	0.124753	806.313				1482	0.155813	998.63
1483	0.119626	773.598				1483	0.12482	826.959				1483	0.15644	1011.19
1484	0.119603	796.807				1484	0.125657	789.689				1484	0.156548	1013.46
1485	0.11967	764.275				1485	0.125106	830.465				1485	0.154623	1003.5
1486	0.119601	780.92				1486	0.123174	810.505				1486	0.152624	981.525
1487	0.119674	754.448				1487	0.123795	770.217				1487	0.153619	988.71
1488	0.119621	777.657				1488	0.12496	837.563				1488	0.155263	985.514
1489	0.119477	777.811				1489	0.122992	830.991				1489	0.155231	1032.83
1490	0.119586	750.373				1490	0.12188	755.178				1490	0.153449	1038.13
1491	0.119545	744.31				1491	0.121629	811.66				1491	0.151503	991.388
1492	0.11946	777.956				1492	0.121666	795.987				1492	0.152067	1021.03
1493	0.119244	782.054				1493	0.123928	817.057				1493	0.149847	974.641
1494	0.119157	748.2				1494	0.125492	824.945				1494	0.151356	961.086
1495	0.118975	806.686				1495	0.126596	847.586				1495	0.150837	1007.18
1496	0.11916	819.017				1496	0.126738	814.706				1496	0.147222	997.929
1497	0.118569	763.772				1497	0.124827	829.197				1497	0.145402	961.038
1498	0.118784	770.037				1498	0.123842	800.036				1498	0.144568	972.596
1499	0.118771	781.253				1499	0.123846	755.906				1499	0.146753	977.11
1500	0.118962	780.35				1500	0.125734	848.501				1500	0.149081	981.77
1501	0.119294	761.895				1501	0.126804	805.433				1501	0.147355	1005.31
1502	0.119253	754.37				1502	0.129094	798.199				1502	0.145395	909.013
1503	0.119299	745.326				1503	0.130837	828.312				1503	0.146087	929.232
1504	0.119131	782.585				1504	0.130329	895.301				1504	0.146703	954.851
1505	0.119183	774.9				1505	0.129076	848.073				1505	0.148178	970.629
1506	0.119617	757.51				1506	0.129748	810.092				1506	0.148424	1011.33
1507	0.119374	823.16				1507	0.130788	839.049				1507	0.148914	984.858
1508	0.119362	757.827				1508	0.133413	845.043				1508	0.152281	970.567
1509	0.119153	730.318				1509	0.132572	866.923				1509	0.155244	957.02
1510	0.119199	816.61				1510	0.132308	860.172				1510	0.156418	1035.06
1511	0.118992	767.111				1511	0.131443	854.73				1511	0.157001	1013.58
1512	0.118863	776.598				1512	0.134166	843.671				1512	0.15617	1024.62
1513	0.119086	770.898				1513	0.134569	830.044				1513	0.157908	1043.21
1514	0.118983	759.261				1514	0.134615	925.299				1514	0.15714	1008.87
1515	0.119157	742.085				1515	0.130686	876.453				1515	0.157557	1005.49
1516	0.119305	815.597				1516	0.132931	811.294				1516	0.158193	1057.68
1517	0.119315	766.42				1517	0.131958	875.191				1517	0.159327	1089.43
1518	0.119497	738.455				1518	0.132748	856.489				1518	0.159346	1083.6
1519	0.119689	767.673				1519	0.132812	872.598				1519	0.159336	1069.16
1520	0.119622	746.835				1520	0.133496	907.989				1520	0.159357	1003.69
1521	0.119573	734.039				1521	0.134059	825.055				1521	0.159359	1043.34
1522	0.119626	743.195				1522	0.133222	873.941				1522	0.159386	1054.65
1523	0.119564	788.618				1523	0.131465	901.257				1523	0.159531	1025.48
1524	0.11937	799.591				1524	0.132887	860.951				1524	0.159405	1089.74
1525	0.119534	728.906				1525	0.133245	866.343				1525	0.159399	1039.17
1526	0.119441	800.825				1526	0.133102	847.443				1526	0.159406	1021.47
1527	0.11969	759.622				1527	0.134878	909.207				1527	0.159387	1099.6
1528	0.119546	760.801				1528	0.135348	848.013				1528	0.159392	1033.08
1529	0.119597	781.327				1529	0.134828	916.499				1529	0.159371	995.24
1530	0.119731	769.115				1530	0.13436	858.794				1530	0.159366	1083.09
1531	0.119536	733.901				1531	0.134238	888.139				1531	0.159395	1061.92
1532	0.119715	774.986				1532	0.133882	873.104				1532	0.159353	999.082
1533	0.119782	807.037				1533	0.132968	886.954				1533	0.159457	1063.94
1534	0.119646	749.26				1534	0.132163	835.678				1534	0.159479	1028.39
1535	0.119702	790.742				1535	0.131388	850.011				1535	0.159412	1016.73
1536	0.119574	800.939				1536	0.131657	882.686				1536	0.159084	1042.17
1537	0.119416	777.259				1537	0.130684	825.558				1537	0.159218	1081.04
1538	0.119696	814.956				1538	0.131791	898.023				1538	0.15937	996.763
1539	0.1195	754.013				1539	0.132266	884.882				1539	0.159648	1070.16
1540	0.119234	752.154				1540	0.13333	807.791				1540	0.160519	1055.84
1541	0.119228	798.171				1541	0.134028	932.003				1541	0.160026	1055.99
1542	0.119208	768.539				1542	0.134698	844.104				1542	0.159888	1035.73
1543	0.119133	783.584				1543	0.135746	876.123				1543	0.159501	1006.03
1544	0.119232	750.399				1544	0.136113	911.975				1544	0.157988	987.26
1545	0.119344	806.078				1545	0.135317	860.332				1545	0.15765	1036.04
1546	0.119501	760.222				1546	0.135213	884.381				1546	0.154017	983.446
1547	0.119482	799.677				1547	0.136163	896.864				1547	0.1541	984.65
1548	0.119386	736.463				1548	0.134904	873.122				1548	0.155186	1042.18
1549	0.119417	752.637				1549	0.133368	898.559				1549	0.156795	1019.17
1550	0.119178	784.009				1550	0.134309	874.174				1550	0.157281	995.89
1551	0.119506	758.631				1551	0.133504	869.176				1551	0.157023	995.566
1552	0.119277	805.216				1552	0.135697	925.084				1552	0.15599	1024.09
1553	0.119527	775.926				1553	0.13556	899.913				1553	0.157445	1017.14
1554	0.119328	751.766				1554	0.135028	837.549				1554	0.158437	1041.03
1555	0.11945	763.739				1555	0.135071	900.335				1555	0.159337	1033.26
1556	0.119265	780.875				1556	0.134221	903.488				1556	0.159165	978.364
1557	0.11914	776.387				1557	0.134116	845.785				1557	0.159232	1068.73
1558	0.119519	723.81				1558	0.133634	885.451				1558	0.159409	1029.05
1559	0.119449	795.747				1559	0.131097	833.863				1559	0.159615	1036.95
1560	0.119453	784.904				1560	0.130891	802.098				1560	0.159344	1052.81
1561	0.119416	764.966				1561	0.131972	859.679				1561	0.159397	1048.53
1562	0.119643	780.85				1562	0.131563	856.88				1562	0.159375	1010.43
1563	0.119763	736.044				1563	0.132005	833.923				1563	0.159427	1076.65
1564	0.119674	798.178				1564	0.132544	861.144				1564	0.159398	1061.44
1565	0.119569	799.764				1565	0.134424	904.949				1565	0.159403	1049.88
1566	0.119261	775.446				1566	0.133753	889.236				1566	0.159412	1108.4
1567	0.119749	756.784				1567	0.13361	849.646				1567	0.159539	1041.3
1568	0.119581	818.486				1568	0.134464	879.425				1568	0.159275	1059.95
1569	0.119489	784.462				1569	0.133337	838.056				1569	0.159364	1013.71
1570	0.11938	764.317				1570	0.133587	900.535				1570	0.159407	1004.77
1571	0.11912	769.264				1571	0.136643	895.677				1571	0.159378	999.955
1572	0.119266	781.41				1572	0.136384	920.867				1572	0.15937	1073.47
1573	0.118641	722.573				1573	0.135592	882.29				1573	0.159382	1052.81
1574	0.118894	746.298				1574	0.136017	887.098				1574	0.159384	1005.51
1575	0.118885	781.05				1575	0.13636	867.232				1575	0.159449	1093.73
1576	0.119079	778.697				1576	0.136753	877.563				1576	0.159398	1082.11
1577	0.11883	799.335				1577	0.136321	870.007				1577	0.15899	1054.55
1578	0.118695	798.001				1578	0.134195	881.294				1578	0.159328	1057.67
1579	0.119143	741.788				1579	0.134254	868.911				1579	0.159389	1023.04
1580	0.119477	767.062				1580	0.133452	864.013				1580	0.159286	1097.38
1581	0.119486	780.362				1581	0.130238	861.051				1581	0.159496	1019.74
1582	0.119271	751.606				1582	0.130089	814.543				1582	0.159589	1062.76
1583	0.119322	750.362				1583	0.128624	858.539				1583	0.159845	1030.15
1584	0.119172	736.324				1584	0.128581	785.563				1584	0.159774	1076.69
1585	0.118877	765.095				1585	0.127827	870.395				1585	0.159815	1016.25
1586	0.118504	721.448				1586	0.131165	860.092				1586	0.160445	1058.98
1587	0.119007	783.672				1587	0.128904	818.633				1587	0.161243	1041.89
1588	0.118856	771.29				1588	0.12541	844.581				1588	0.161547	1036.02
1589	0.119334	741.008				1589	0.124542	772.045				1589	0.161813	1081.53
1590	0.119813	831.735				1590	0.127714	807.663				1590	0.162813	1085.82
1591	0.119592	752.824				1591	0.126118	839.643				1591	0.161732	1031.98
1592	0.119813	747.164				1592	0.127181	804.616				1592	0.161262	1094.64
1593	0.119772	788.632				1593	0.127975	805.417				1593	0.161729	1031.33
1594	0.11971	750.117				1594	0.12724	825.651				1594	0.161454	1001.78
1595	0.119573	736.78				1595	0.125551	812.136				1595	0.161672	1072.55
1596	0.119475	786.517				1596	0.124477	779.12				1596	0.160442	1079.37
1597	0.119543	794.332				1597	0.12486	833.746				1597	0.159892	1102.86
1598	0.119826	731.679				1598	0.124656	801.683				1598	0.159811	1045.07
1599	0.119805	759.938				1599	0.125269	780.076				1599	0.160558	1016.78
1600	0.119765	750.385				1600	0.123641	832.724				1600	0.161377	1083.94
1601	0.119751	764.587				1601	0.122917	807.346				1601	0.161003	1068.5
1602	0.119751	779.13				1602	0.123261	773.457				1602	0.162	1036.72
1603	0.11942	799.423				1603	0.123474	817.344				1603	0.159777	1053.23
1604	0.119153	752.708				1604	0.125004	830.887				1604	0.159845	1086.41
1605	0.118356	737.964				1605	0.124248	770.848				1605	0.159648	1048.05
1606	0.118072	758.435				1606	0.124399	855.371				1606	0.159585	1098.62
1607	0.118838	749.125				1607	0.123467	814.25				1607	0.159522	995.525
1608	0.119643	727.1				1608	0.122739	757.385				1608	0.159419	1041.3
1609	0.11951	778.383				1609	0.122876	826.991				1609	0.15939	1036.66
1610	0.119652	754.534				1610	0.124652	822.501				1610	0.1592	994.281
1611	0.119357	777.591				1611	0.123342	772.416				1611	0.159013	1043.29
1612	0.118832	787.88				1612	0.123405	795.548				1612	0.15921	1047.95
1613	0.119972	732.088				1613	0.122524	788.641				1613	0.159141	1079.98
1614	0.11966	765.668				1614	0.124562	814.299				1614	0.159463	1067.75
1615	0.119949	796.594				1615	0.125254	832.83				1615	0.159607	1080.92
1616	0.119877	774.872				1616	0.127814	787.912				1616	0.159683	990.857
1617	0.119667	774.594				1617	0.128309	823.868				1617	0.15944	1095.04
1618	0.119112	812.99				1618	0.128496	845.666				1618	0.159404	1024.17
1619	0.118491	796.692				1619	0.128908	831.279				1619	0.15947	1020.4
1620	0.11812	739.947				1620	0.130601	864.702				1620	0.15953	1066.56
1621	0.117707	795.981				1621	0.130163	786.092				1621	0.159558	1020.93
1622	0.117439	732.866				1622	0.130941	849.866				1622	0.159526	1046.66
1623	0.117404	744.216				1623	0.130444	858.667				1623	0.159571	1046.49
1624	0.115698	755.981				1624	0.131288	853.008				1624	0.159421	1039.89
1625	0.116454	763.499				1625	0.130261	888.735				1625	0.159395	1071.1
1626	0.116441	748.477				1626	0.131615	871.642				1626	0.159392	971.315
1627	0.116542	758.275				1627	0.12947	828.479				1627	0.159419	1029.36
1628	0.118154	753.218				1628	0.130018	870.372				1628	0.159392	1033.82
1629	0.118771	716.895				1629	0.129556	857.753				1629	0.159441	1034.76
1630	0.119114	791.679				1630	0.13065	815.407				1630	0.159465	1036.98
1631	0.119268	765.314				1631	0.131448	891.873				1631	0.159531	997.525
1632	0.119326	774.161				1632	0.13031	847.2				1632	0.159379	1076.52
1633	0.119095	756.698				1633	0.129691	845.424				1633	0.159402	1015.73
1634	0.119454	795.061				1634	0.128941	837.492				1634	0.159133	1043.37
1635	0.118593	741.927				1635	0.131003	829.709				1635	0.159498	1081.76
1636	0.118793	758.704				1636	0.131989	856.977				1636	0.159809	1018.34
1637	0.117905	762.992				1637	0.131918	857.961				1637	0.159531	997.795
1638	0.117696	729.278				1638	0.131247	826.355				1638	0.159344	1053.87
1639	0.117568	770.505				1639	0.129497	817.251				1639	0.159942	1046.54
1640	0.118156	758.851				1640	0.128434	840.154				1640	0.159451	995.12
1641	0.11872	746.217				1641	0.127325	861.494				1641	0.159708	1066.15
1642	0.119316	780.917				1642	0.125579	810.374				1642	0.159797	1027.6
1643	0.119181	787.465				1643	0.127348	829.891				1643	0.159312	1029.6
1644	0.119447	772.389				1644	0.127359	823.902				1644	0.159211	1066.63
1645	0.119295	782.273				1645	0.128024	806.353				1645	0.159428	1061.73
1646	0.119176	778.463				1646	0.128446	856.111				1646	0.160625	1030.12
1647	0.119994	727.338				1647	0.129858	844.232				1647	0.159745	1067.67
1648	0.119853	811.212				1648	0.132443	796.853				1648	0.159676	1076.96
1649	0.119429	802.771				1649	0.132912	877.423				1649	0.159637	1007.87
1650	0.119173	750.323				1650	0.131485	846.112				1650	0.159563	1061.84
1651	0.119371	839.116				1651	0.132726	823.054				1651	0.159468	1067.27
1652	0.119819	757.762				1652	0.133178	903.877				1652	0.159446	1024.17
1653	0.119851	762.17				1653	0.133681	878.512				1653	0.159169	1032.22
1654	0.119932	790.136				1654	0.133886	904.762				1654	0.159505	1032.04
1655	0.119984	752.051				1655	0.136059	881.905				1655	0.159247	1017.51
1656	0.11987	777.114				1656	0.135579	872.094				1656	0.159496	1055.44
1657	0.119998	798.607				1657	0.136606	830.749				1657	0.1594	1029.11
1658	0.120253	786.461				1658	0.136712	902.439				1658	0.159342	1013.44
1659	0.120334	777.681				1659	0.137175	900.969				1659	0.159335	1054.24
1660	0.119786	794.666				1660	0.137338	857.464				1660	0.159408	1024.36
1661	0.119744	794.525				1661	0.137399	886.264				1661	0.15941	1004.93
1662	0.119834	758.792				1662	0.137394	871.64				1662	0.159388	1070.07
1663	0.119735	760.397				1663	0.137658	895.176				1663	0.159286	1070.71
1664	0.119808	780.416				1664	0.137889	876.086				1664	0.159401	992.258
1665	0.119797	735.294				1665	0.137483	902.63				1665	0.159389	1088.78
1666	0.119729	794.341				1666	0.13746	941.229				1666	0.159335	1023.51
1667	0.119659	767.435				1667	0.137507	847.959				1667	0.158909	1050.02
1668	0.119651	782.29				1668	0.137489	927.901				1668	0.158865	1082.64
1669	0.11979	799.899				1669	0.137302	918.758				1669	0.158867	1078.29
1670	0.119604	760.818				1670	0.137274	866.934				1670	0.158505	1024.69
1671	0.119888	774.103				1671	0.13725	929.431				1671	0.158221	1060.56
1672	0.119703	796.342				1672	0.137638	854.448				1672	0.158489	1062.94
1673	0.119803	764.699				1673	0.137582	837.408				1673	0.158301	985.202
1674	0.119476	769.147				1674	0.137606	910.139				1674	0.158091	1093.42
1675	0.119327	754.566				1675	0.137906	880.022				1675	0.158452	1008.49
1676	0.119235	791.433				1676	0.138094	916.044				1676	0.158501	985.241
1677	0.119595	789.327				1677	0.138218	910.033				1677	0.158392	1059.04
1678	0.11894	787.076				1678	0.138541	890.476				1678	0.157953	1007.42
1679	0.118	766.056				1679	0.138271	880.09				1679	0.156309	968.965
1680	0.118548	737.565				1680	0.138044	882.05				1680	0.157712	1039.8
1681	0.11903	797.046				1681	0.137177	872.29				1681	0.158196	1039.02
1682	0.119282	783.586				1682	0.136784	852.345				1682	0.157006	1032.67
1683	0.119878	762.101				1683	0.13553	950.697				1683	0.157406	1004.05
1684	0.119864	740.229				1684	0.135791	893.655				1684	0.159234	1016.44
1685	0.119533	804.469				1685	0.137434	929.376				1685	0.158859	1044.24
1686	0.119236	758.938				1686	0.136646	870.474				1686	0.158421	1077.41
1687	0.118411	796.031				1687	0.135688	868.469				1687	0.158706	1048.64
1688	0.1188	753.928				1688	0.135369	929.076				1688	0.158747	1001.77
1689	0.119281	730.102				1689	0.135693	926.955				1689	0.158846	1063.25
1690	0.119544	743.131				1690	0.136278	878.071				1690	0.159259	1075.96
1691	0.119813	789.567				1691	0.136454	922.792				1691	0.159531	1103.56
1692	0.119798	781.988				1692	0.13683	901.364				1692	0.159579	1017.92
1693	0.119775	736.14				1693	0.136752	893.752				1693	0.159549	1034.67
1694	0.119648	792.454				1694	0.137272	950.415				1694	0.15945	1040.68
1695	0.119667	805.989				1695	0.138068	868.449				1695	0.159318	1048.07
1696	0.119563	772.32				1696	0.136579	902.772				1696	0.159381	1028.2
1697	0.119549	810.325				1697	0.139734	881.515				1697	0.159223	1042.64
1698	0.119719	773.014				1698	0.140238	957.258				1698	0.159255	1045.72
1699	0.119683	766.652				1699	0.140068	952.752				1699	0.159193	989.471
1700	0.119689	786.968				1700	0.140159	885.558				1700	0.159359	1041.28
1701	0.11984	809.499				1701	0.140241	925.553				1701	0.159186	1047.58
1702	0.119796	738.488				1702	0.140021	936.362				1702	0.158974	1041.1
1703	0.119779	795.498				1703	0.139832	922.418				1703	0.159806	1070.38
1704	0.119785	795.55				1704	0.140088	904.869				1704	0.15929	1062.56
1705	0.119907	736.856				1705	0.140121	979.282				1705	0.160243	1044.37
1706	0.119945	811.364				1706	0.140147	933.986				1706	0.159844	1093.33
1707	0.120297	774.966				1707	0.140044	883.518				1707	0.158324	1027.7
1708	0.120055	773.393				1708	0.139555	888.327				1708	0.157066	1033.28
1709	0.119923	795.845				1709	0.139046	921.684				1709	0.157604	1059.27
1710	0.119745	812.106				1710	0.139233	940.269				1710	0.156198	1007.86
1711	0.119802	781.869				1711	0.139128	920.203				1711	0.1573	1024.12
1712	0.119738	801.693				1712	0.139617	932.596				1712	0.156669	1029.22
1713	0.119692	770.6				1713	0.139672	964.229				1713	0.156803	1031.86
1714	0.119745	772.313				1714	0.139474	901.588				1714	0.157018	991.877
1715	0.119711	784.835				1715	0.13938	905.12				1715	0.156516	1058.74
1716	0.119771	750.629				1716	0.139691	923.54				1716	0.15427	998.013
1717	0.119715	769.41				1717	0.139242	912.395				1717	0.153895	1021.85
1718	0.119646	791.442				1718	0.139234	854.255				1718	0.154255	970.897
1719	0.119633	777.699				1719	0.140841	885.977				1719	0.154403	967.594
1720	0.119418	763.615				1720	0.140981	893.622				1720	0.154277	1032.85
1721	0.119582	788.041				1721	0.140992	916.076				1721	0.154412	944.01
1722	0.119457	739.027				1722	0.140824	931.735				1722	0.155087	1014.1
1723	0.119174	738.472				1723	0.140813	910.647				1723	0.154013	1008.53
1724	0.11923	795.073				1724	0.140999	900.938				1724	0.153753	990.36
1725	0.119189	773.526				1725	0.141066	938.833				1725	0.152854	1000.84
1726	0.11925	730.491				1726	0.141055	908.772				1726	0.153062	1041.54
1727	0.119363	810.366				1727	0.140984	878.208				1727	0.15285	1034.25
1728	0.119277	769.512				1728	0.140727	934.2				1728	0.151517	957.107
1729	0.119284	746.556				1729	0.141185	912.51				1729	0.151848	1000.53
1730	0.119212	784.809				1730	0.141175	928.347				1730	0.152266	1002.37
1731	0.119346	789.929				1731	0.141179	981.641				1731	0.152205	1046.31
1732	0.119519	806.75				1732	0.141236	967.587				1732	0.151768	997.816
1733	0.119523	791.592				1733	0.141108	896.008				1733	0.150916	962.681
1734	0.119787	767.075				1734	0.141362	940.19				1734	0.151664	1034.53
1735	0.119637	766.799				1735	0.141193	939.914				1735	0.151898	996.799
1736	0.11983	782.88				1736	0.141228	944.406				1736	0.15159	976.297
1737	0.119816	749.837				1737	0.141205	923.131				1737	0.149645	949.552
1738	0.119799	732.781				1738	0.141112	928.908				1738	0.148772	986.122
1739	0.119814	815.435				1739	0.141093	925.04				1739	0.150106	973.57
1740	0.119804	748.177				1740	0.140658	877.998				1740	0.150692	1003.78
1741	0.119791	754.95				1741	0.139655	904.427				1741	0.150706	954.132
1742	0.119833	819.625				1742	0.140209	919.896				1742	0.150565	983.269
1743	0.119846	749.947				1743	0.139559	928.457				1743	0.150719	965.883
1744	0.119828	775.387				1744	0.138728	917.888				1744	0.150402	1007.95
1745	0.119798	789.196				1745	0.138327	896.884				1745	0.15039	951.047
1746	0.119794	797.179				1746	0.136996	896.993				1746	0.148119	970.631
1747	0.119797	788.907				1747	0.138111	923.071				1747	0.148038	1003.47
1748	0.11979	791.812				1748	0.137418	893.974				1748	0.148043	1021.77
1749	0.119664	779.98				1749	0.136469	879.943				1749	0.146821	987.528
1750	0.119641	742.617				1750	0.136846	859.443				1750	0.146711	975.247
1751	0.119985	790.603				1751	0.139115	891.51				1751	0.145048	992.26
1752	0.120158	777.911				1752	0.138541	966.698				1752	0.143955	945.93
1753	0.12059	727.775				1753	0.139126	887.045				1753	0.147588	911.757
1754	0.120487	817.798				1754	0.139754	936.846				1754	0.149517	974.463
1755	0.121184	796.102				1755	0.139907	895.516				1755	0.149178	1003.8
1756	0.122556	809.416				1756	0.139581	876.593				1756	0.14886	993.509
1757	0.122463	803.724				1757	0.139644	954.347				1757	0.148726	1005.5
1758	0.123945	798.955				1758	0.138388	864.902				1758	0.148865	973.935
1759	0.123201	787.921				1759	0.138215	882.814				1759	0.148922	958.295
1760	0.123487	767.144				1760	0.137199	884.759				1760	0.149179	1015.94
1761	0.124812	787.192				1761	0.137707	950.761				1761	0.149102	973.691
1762	0.128773	796.346				1762	0.13823	887.931				1762	0.149123	978.618
1763	0.133708	790.843				1763	0.138725	889.302				1763	0.14914	964.215
1764	0.132217	877.425				1764	0.138978	951.41				1764	0.148996	947.48
1765	0.133069	884.598				1765	0.138969	911.47				1765	0.148786	967.18
1766	0.129167	822.456				1766	0.13834	928.405				1766	0.148955	973.93
1767	0.132583	829.799				1767	0.138377	891.628				1767	0.14874	1001.15
1768	0.132243	843.203				1768	0.139082	912.677				1768	0.149722	923.42
1769	0.129661	831.708				1769	0.13852	935.357				1769	0.149578	1037.01
1770	0.130736	850.47				1770	0.140755	894.624				1770	0.148995	937.783
1771	0.133141	875.197				1771	0.1407	912.486				1771	0.147404	951.134
1772	0.131272	862.867				1772	0.140667	962.414				1772	0.145495	997.377
1773	0.132748	840.496				1773	0.140645	926.091				1773	0.146799	969.663
1774	0.134261	867.415				1774	0.140679	876.783				1774	0.145469	952.007
1775	0.132754	911.21				1775	0.141074	975.154				1775	0.144431	960.144
1776	0.132335	838.34				1776	0.142975	960.138				1776	0.143717	936.064
1777	0.131298	867.828				1777	0.141988	934.42				1777	0.146589	898.85
1778	0.133164	830.426				1778	0.141807	947.18				1778	0.147108	993.936
1779	0.134965	881.353				1779	0.141972	941.134				1779	0.14836	990.704
1780	0.136094	880.441				1780	0.141412	889.026				1780	0.147701	930.57
1781	0.133303	901.209				1781	0.14126	922.154				1781	0.148131	989.563
1782	0.135078	792.654				1782	0.140882	890.73				1782	0.148002	946.08
1783	0.133364	852.547				1783	0.140898	931.844				1783	0.148215	940.727
1784	0.138662	903.646				1784	0.140797	936.264				1784	0.148821	945.329
1785	0.138468	893.573				1785	0.140652	921.412				1785	0.148703	941.954
1786	0.136464	901.298				1786	0.140736	874.112				1786	0.149051	975.905
1787	0.137489	891.883				1787	0.140423	920.755				1787	0.148792	1015.08
1788	0.135718	881.7				1788	0.140587	918.927				1788	0.148736	988.679
1789	0.139146	849.601				1789	0.140564	900.414				1789	0.14883	933.946
1790	0.137296	936.204				1790	0.140409	923.011				1790	0.148535	975.436
1791	0.14181	902.841				1791	0.140521	900.477				1791	0.148665	967.805
1792	0.143214	873.137				1792	0.140577	894.134				1792	0.149475	972.919
1793	0.142535	924.761				1793	0.14037	850.065				1793	0.149651	976.315
1794	0.139661	883.272				1794	0.140261	899.423				1794	0.149391	935.266
1795	0.146526	944.748				1795	0.14033	896.041				1795	0.149669	931.494
1796	0.142897	955.35				1796	0.140379	881.821				1796	0.149679	1025.72
1797	0.139093	944.879				1797	0.139965	942.726				1797	0.150071	980.938
1798	0.136465	872.353				1798	0.140053	907.414				1798	0.150101	964.494
1799	0.13479	917.854				1799	0.139989	926.954				1799	0.149892	989.085
1800	0.131803	871.595				1800	0.139841	905.451				1800	0.149744	972.684
1801	0.13123	868.101				1801	0.139905	952.106				1801	0.15002	961.191
1802	0.131957	810.128				1802	0.139824	889.782				1802	0.149943	982.586
1803	0.127337	873.368				1803	0.139827	926.483				1803	0.150226	967.838
1804	0.12897	794.421				1804	0.139646	916.654				1804	0.150151	946.518
1805	0.1295	879.997				1805	0.139614	922.064				1805	0.150396	1012.38
1806	0.130352	849.765				1806	0.139203	927.081				1806	0.150414	941.327
1807	0.131194	857.133				1807	0.139248	862.998				1807	0.150438	979.015
1808	0.133345	856.779				1808	0.139046	876.301				1808	0.150374	1038.31
1809	0.132142	842.328				1809	0.138882	879.428				1809	0.150363	989.562
1810	0.135573	856.788				1810	0.138991	910.009				1810	0.150213	988.58
1811	0.13471	886.396				1811	0.138432	928.958				1811	0.15036	988.578
1812	0.132165	858.43				1812	0.137672	909.322				1812	0.1504	1006.75
1813	0.140231	855.506				1813	0.138532	897.17				1813	0.150282	927.994
1814	0.138793	885.03				1814	0.138283	867.874				1814	0.15036	1028.8
1815	0.144524	921.413				1815	0.138677	903.149				1815	0.150322	983.883
1816	0.145211	961.077				1816	0.139099	926.797				1816	0.150501	934.895
1817	0.139793	914.124				1817	0.139266	920.645				1817	0.150579	1014
1818	0.139114	927.505				1818	0.139091	934.745				1818	0.150544	989.713
1819	0.139545	880.071				1819	0.138976	884.989				1819	0.1505	992.376
1820	0.136089	892.186				1820	0.138822	907.874				1820	0.150526	998.735
1821	0.134765	896.507				1821	0.138085	959.204				1821	0.150538	988.795
1822	0.130064	855.611				1822	0.138768	914.374				1822	0.15036	1040.13
1823	0.13156	793.941				1823	0.138614	903.95				1823	0.150388	1006.73
1824	0.128076	877.853				1824	0.138738	918.023				1824	0.150431	975.505
1825	0.125536	827.915				1825	0.138552	858.164				1825	0.150534	1006.44
1826	0.124559	811.63				1826	0.138511	848.615				1826	0.150504	981.318
1827	0.122515	809.469				1827	0.138494	971.373				1827	0.150527	961.925
1828	0.121741	790.462				1828	0.138451	863.669				1828	0.150488	1020.93
1829	0.121876	743.092				1829	0.138414	871.153				1829	0.150505	1003.42
1830	0.120994	788.934				1830	0.138849	908.938				1830	0.150348	995.72
1831	0.122648	801.305				1831	0.138675	873.407				1831	0.150375	976.816
1832	0.122313	795.785				1832	0.138302	877.441				1832	0.150353	948.64
1833	0.122233	798.975				1833	0.137563	935.936				1833	0.150312	1018.86
1834	0.122712	790.454				1834	0.13722	897.886				1834	0.150421	939.62
1835	0.123444	783.271				1835	0.136928	891.163				1835	0.150382	980.478
1836	0.123549	789.444				1836	0.137394	902.517				1836	0.150419	986.139
1837	0.123646	825.947				1837	0.137147	865.412				1837	0.150331	991.993
1838	0.122432	781.543				1838	0.13743	914.87				1838	0.150132	970.321
1839	0.120852	775.451				1839	0.137168	916.27				1839	0.150103	1040.64
1840	0.119912	788.255				1840	0.136229	931.833				1840	0.149998	952.831
1841	0.119722	742.854				1841	0.135445	890.437				1841	0.149745	962.437
1842	0.119689	804.4				1842	0.135341	922.152				1842	0.149434	1002.79
1843	0.119748	789.423				1843	0.135855	873.655				1843	0.148363	957.364
1844	0.119778	759.669				1844	0.136674	838.308				1844	0.146943	919.244
1845	0.119681	801.266				1845	0.136779	935.087				1845	0.146408	992.065
1846	0.119689	746.886				1846	0.134602	840.157				1846	0.146444	932.823
1847	0.119804	744.046				1847	0.13452	852.805				1847	0.146286	905.434
1848	0.119787	825.689				1848	0.135684	902.489				1848	0.147741	945.615
1849	0.119746	823.455				1849	0.134942	885.48				1849	0.148063	1015.03
1850	0.119407	807.708				1850	0.134427	880.711				1850	0.148957	937.1
1851	0.119582	815.256				1851	0.135848	918.712				1851	0.151079	1056.99
1852	0.119617	771.964				1852	0.136549	849.409				1852	0.152632	976.662
1853	0.119663	776.07				1853	0.137661	859.447				1853	0.149814	939.107
1854	0.119799	738.349				1854	0.137229	912.675				1854	0.148812	954.374
1855	0.119769	770.099				1855	0.137018	830.376				1855	0.147732	1001.41
1856	0.119728	786.423				1856	0.135649	887.745				1856	0.148684	917.522
1857	0.119792	820.378				1857	0.136371	900.401				1857	0.145067	967.934
1858	0.119495	772.816				1858	0.136095	887.819				1858	0.144904	960.188
1859	0.119776	807.624				1859	0.13665	865.649				1859	0.145835	911.051
1860	0.119499	780.332				1860	0.136967	914.102				1860	0.146262	960.319
1861	0.119744	757.618				1861	0.137195	884.222				1861	0.146194	946.886
1862	0.119832	785.54				1862	0.137289	879.021				1862	0.147178	987.013
1863	0.119819	822.355				1863	0.137525	897.806				1863	0.144886	961.403
1864	0.119919	807.697				1864	0.137237	913.567				1864	0.144776	940.342
1865	0.120052	765.483				1865	0.137063	861.88				1865	0.146705	937.704
1866	0.120094	784.777				1866	0.136094	922.43				1866	0.146114	1005.93
1867	0.12011	783.385				1867	0.136559	854.963				1867	0.146319	978.142
1868	0.120112	756.642				1868	0.134855	877.75				1868	0.145136	919.796
1869	0.120099	799.169				1869	0.134574	848.187				1869	0.145913	968.853
1870	0.119929	792.425				1870	0.13198	883.162				1870	0.144469	936.581
1871	0.119847	772.371				1871	0.131062	865.224				1871	0.144097	917.804
1872	0.119378	729.93				1872	0.132578	858.483				1872	0.143204	914.403
1873	0.119801	787.041				1873	0.132251	881.224				1873	0.141148	960.762
1874	0.119788	783.318				1874	0.133869	848.727				1874	0.141203	904.368
1875	0.119799	742.214				1875	0.132215	866.549				1875	0.14284	991.503
1876	0.119803	737.393				1876	0.13166	883.984				1876	0.142073	950.389
1877	0.119791	796.86				1877	0.130159	786.843				1877	0.141632	869.163
1878	0.119809	776.28				1878	0.130666	850.036				1878	0.140173	907.582
1879	0.119781	754.408				1879	0.132595	827.166				1879	0.140431	913.334
1880	0.119692	763.059				1880	0.133651	856.867				1880	0.14044	914.886
1881	0.119719	772.441				1881	0.134771	824.142				1881	0.139618	924.08
1882	0.119786	769.825				1882	0.13341	889.4				1882	0.137754	892.129
1883	0.119732	767.259				1883	0.133849	863.309				1883	0.137099	844.058
1884	0.119682	790.283				1884	0.13473	843.044				1884	0.136027	892.174
1885	0.119405	763.346				1885	0.134749	900.891				1885	0.136845	926.279
1886	0.119471	788.357				1886	0.136684	892.426				1886	0.136055	885.084
1887	0.119238	769.128				1887	0.136361	853.028				1887	0.136966	907.466
1888	0.119468	754.143				1888	0.137406	904.296				1888	0.137137	897.493
1889	0.118799	747.806				1889	0.137063	914.054				1889	0.136322	852.403
1890	0.118986	744.239				1890	0.136957	883.299				1890	0.135298	903.024
1891	0.118291	763.688				1891	0.137561	897.467				1891	0.135941	841.421
1892	0.118568	740.89				1892	0.13734	878.853				1892	0.13458	878.682
1893	0.118476	806.352				1893	0.136245	884.665				1893	0.134644	915.057
1894	0.117889	780.726				1894	0.136623	883.679				1894	0.134583	866.428
1895	0.117787	776.656				1895	0.136558	930.96				1895	0.133947	871.94
1896	0.116203	744.874				1896	0.13624	842.096				1896	0.133699	897.938
1897	0.116634	727.136				1897	0.135519	886.745				1897	0.134038	893.012
1898	0.116685	782.605				1898	0.135411	892.738				1898	0.135337	860.363
1899	0.116938	773.604				1899	0.136153	872.696				1899	0.135208	907.907
1900	0.118436	749.573				1900	0.136711	864.243				1900	0.135827	877.364
1901	0.118447	730.323				1901	0.136646	889.437				1901	0.136977	886.627
1902	0.117583	791.323				1902	0.136065	869.083				1902	0.136635	900.005
1903	0.118106	767.303				1903	0.135444	920.251				1903	0.136157	869.911
1904	0.117776	734.728				1904	0.135387	889.863				1904	0.134984	861.976
1905	0.118044	803.988				1905	0.13411	855.83				1905	0.135549	880.696
1906	0.117879	771.431				1906	0.134605	925.687				1906	0.136481	846.862
1907	0.117428	714.153				1907	0.134107	876.22				1907	0.136819	874.225
1908	0.117444	779.421				1908	0.133822	891.371				1908	0.137741	893.63
1909	0.117983	759.438				1909	0.135142	830.009				1909	0.137731	929.957
1910	0.118206	744.609				1910	0.135727	847.274				1910	0.136996	844.164
1911	0.118547	768.023				1911	0.135996	846.43				1911	0.135215	918.009
1912	0.119021	766.223				1912	0.134093	903.307				1912	0.133846	856.302
1913	0.119303	741.348				1913	0.134323	885.341				1913	0.131598	859.524
1914	0.119471	817.32				1914	0.135959	847.224				1914	0.133235	885.072
1915	0.119717	806.103				1915	0.13588	856.229				1915	0.131424	851.284
1916	0.11983	790.117				1916	0.13467	910.966				1916	0.132194	830.771
1917	0.119973	791.845				1917	0.135168	857.93				1917	0.131072	876.515
1918	0.120201	813.263				1918	0.136078	857.661				1918	0.130791	842.026
1919	0.120308	745.053				1919	0.136913	948.107				1919	0.131556	847.055
1920	0.120115	805.985				1920	0.136618	867.615				1920	0.133115	888.172
1921	0.120143	773.178				1921	0.136394	894.02				1921	0.133153	857.581
1922	0.120163	786.443				1922	0.137009	924.47				1922	0.132101	833.731
1923	0.119504	808.669				1923	0.136151	877.021				1923	0.13186	906.142
1924	0.119807	740.561				1924	0.136412	926.72				1924	0.131003	827.62
1925	0.119761	777.211				1925	0.136234	867.308				1925	0.130624	816.021
1926	0.119758	797.296				1926	0.136281	907.478				1926	0.130891	867.948
1927	0.119792	782.192				1927	0.136638	936.454				1927	0.129885	848.33
1928	0.119766	729.402				1928	0.136912	909.859				1928	0.133696	837.717
1929	0.119701	810.44				1929	0.136962	896.726				1929	0.133717	891.545
1930	0.119605	759.27				1930	0.136714	898.079				1930	0.133489	871.314
1931	0.119808	749.92				1931	0.136293	904.578				1931	0.132955	874.589
1932	0.119797	792.703				1932	0.136022	889.058				1932	0.133338	859.464
1933	0.119835	755.876				1933	0.136778	888.838				1933	0.132927	862.469
1934	0.119643	800.367				1934	0.136581	886.775				1934	0.13296	846.425
1935	0.119859	792.187				1935	0.136175	899.712				1935	0.132638	921.886
1936	0.119808	736.469				1936	0.136977	877.714				1936	0.132712	860.831
1937	0.119732	750.201				1937	0.135668	876.497				1937	0.132681	823.46
1938	0.119792	777.679				1938	0.136543	890.173				1938	0.132631	842.09
1939	0.119956	789.605				1939	0.135992	864.731				1939	0.132729	889.369
1940	0.11975	767.004				1940	0.136028	881.728				1940	0.132616	861.426
1941	0.119712	814.938				1941	0.135587	923.951				1941	0.132592	899.721
1942	0.119849	777.36				1942	0.134243	878.982				1942	0.132274	858.853
1943	0.119828	753.915				1943	0.134585	903.735				1943	0.133001	858.806
1944	0.119793	775.03				1944	0.133911	900.263				1944	0.133152	905.942
1945	0.11978	788.876				1945	0.134928	847.438				1945	0.132939	866.237
1946	0.119747	762.651				1946	0.133195	902.636				1946	0.133649	907.564
1947	0.119813	818.689				1947	0.134139	853.32				1947	0.134118	917.182
1948	0.119782	772.029				1948	0.13299	850.133				1948	0.134645	868.063
1949	0.119887	775.342				1949	0.133766	903.962				1949	0.135558	860.787
1950	0.1197	783.784				1950	0.134383	859.787				1950	0.136857	960.4
1951	0.119834	786.456				1951	0.135184	844.759				1951	0.137769	905.964
1952	0.1196	770.16				1952	0.136138	899.911				1952	0.137964	914.19
1953	0.120149	801.764				1953	0.136445	906.382				1953	0.137944	926.206
1954	0.12021	779.386				1954	0.137026	907.938				1954	0.138702	915.673
1955	0.120635	764.613				1955	0.136323	904.455				1955	0.138503	932.697
1956	0.120492	776.428				1956	0.135447	875.036				1956	0.138086	917.687
1957	0.120294	808.411				1957	0.136268	839.135				1957	0.138234	900.764
1958	0.120187	778.138				1958	0.137182	960.596				1958	0.138036	915.622
1959	0.120206	772.851				1959	0.136625	921.46				1959	0.136832	906.084
1960	0.119874	762.731				1960	0.136954	921.684				1960	0.135686	837.251
1961	0.119729	747.278				1961	0.13698	891.196				1961	0.134481	916.319
1962	0.120071	737.665				1962	0.137714	861.738				1962	0.13407	886.445
1963	0.119898	817.553				1963	0.13833	919.86				1963	0.133081	862.993
1964	0.119858	760.972				1964	0.137391	909.079				1964	0.132544	893.637
1965	0.119871	785.737				1965	0.139537	848.042				1965	0.132518	897.85
1966	0.119875	824.037				1966	0.139553	929.826				1966	0.132378	886.03
1967	0.119747	754.325				1967	0.139466	912.513				1967	0.132256	879.139
1968	0.119877	756.686				1968	0.140977	932.512				1968	0.132142	819.71
1969	0.119804	765.33				1969	0.140671	933.094				1969	0.132227	935.552
1970	0.119569	789.222				1970	0.140451	907.093				1970	0.132267	842.229
1971	0.119643	761.653				1971	0.140248	944.74				1971	0.132279	847.477
1972	0.119416	760.564				1972	0.141605	955.061				1972	0.132277	933.971
1973	0.119532	774.637				1973	0.14264	892.688				1973	0.132368	849.364
1974	0.119246	725.88				1974	0.140948	876.695				1974	0.132497	864.268
1975	0.119368	757.325				1975	0.14017	963.252				1975	0.132534	819.251
1976	0.119275	780.8				1976	0.140585	911.558				1976	0.132528	804.93
1977	0.119793	784.168				1977	0.140769	936.73				1977	0.132508	889.867
1978	0.119652	738.085				1978	0.141156	955.837				1978	0.132311	886.587
1979	0.119778	758.909				1979	0.141156	933.622				1979	0.132358	800.253
1980	0.119895	755.396				1980	0.141626	911.125				1980	0.132182	866.978
1981	0.119887	788.089				1981	0.14285	923.055				1981	0.13181	894.585
1982	0.119753	814.063				1982	0.142681	957.849				1982	0.132307	856.319
1983	0.119673	803.927				1983	0.143742	935.999				1983	0.132354	830.11
1984	0.119532	777.234				1984	0.143654	975.637				1984	0.132404	907.14
1985	0.119566	749.026				1985	0.143164	913.874				1985	0.132476	872.67
1986	0.119179	738.186				1986	0.143248	952.893				1986	0.132473	867.271
1987	0.119557	735.204				1987	0.142681	929.809				1987	0.13256	858.868
1988	0.119996	757.004				1988	0.141357	885.448				1988	0.132666	862.25
1989	0.119433	798.198				1989	0.141492	970.923				1989	0.132849	897.213
1990	0.119214	766.705				1990	0.141358	917.298				1990	0.132343	866.686
1991	0.119477	752.739				1991	0.141712	910.817				1991	0.132292	851.077
1992	0.11933	763.309				1992	0.142135	922.808				1992	0.132298	827.122
1993	0.119448	758.162				1993	0.143089	933.673				1993	0.13237	872.182
1994	0.119361	765.914				1994	0.142464	948.745				1994	0.132389	891.113
1995	0.119399	786.95				1995	0.143111	984.827				1995	0.133085	880.549
1996	0.119172	759.411				1996	0.143532	893.32				1996	0.132128	840.982
1997	0.119447	786.022				1997	0.143566	921.344				1997	0.130021	836.545
1998	0.119483	806.977				1998	0.144097	984.549				1998	0.12945	800.083
[truncated: 2 more rows]

## Sheet: top-dog cell-sorting
black						cyan						gray
cycle #	average selected fp	average selected P(T)				cycle #	average selected fp	average selected P(T)				cycle #	average selected fp	average selected P(T)
1	0.129984	670.402				1	0.129979	669.586				1	0.129981	670.269
2	0.130356	627.373				2	0.130053	626.755				2	0.130035	627.523
3	0.131745	630.966				3	0.130256	627.675				3	0.130118	626.877
4	0.133955	640.361				4	0.130463	625.394				4	0.130357	625.261
5	0.136493	648.817				5	0.131301	625.676				5	0.131005	625.1
6	0.14064	665.517				6	0.132952	627.159				6	0.131556	622.654
7	0.145239	706.793				7	0.135162	656.302				7	0.132706	646.922
8	0.149638	720.26				8	0.137264	658.196				8	0.134058	639.683
9	0.152988	747.922				9	0.140112	683.164				9	0.135069	657.666
10	0.155485	767.002				10	0.141914	698.262				10	0.136469	651.223
11	0.156924	774.658				11	0.143602	688.245				11	0.13779	663.929
12	0.158653	780.541				12	0.144321	677.597				12	0.140466	662.097
13	0.159014	779.337				13	0.145198	686.184				13	0.142944	678.355
14	0.159478	774.951				14	0.145666	689.918				14	0.14618	694.975
15	0.160057	771.56				15	0.146778	695.305				15	0.1494	711.232
16	0.161397	799.389				16	0.148065	728.135				16	0.151762	746.385
17	0.16201	791.309				17	0.150033	727.488				17	0.153131	742.931
18	0.163062	807.193				18	0.152447	728.629				18	0.155151	768.782
19	0.163171	814.525				19	0.15573	759.953				19	0.156164	759.533
20	0.16426	797.352				20	0.157964	779.435				20	0.156963	770.9
21	0.165265	806.38				21	0.161043	795.632				21	0.157753	780.536
22	0.165734	807.575				22	0.162331	780.734				22	0.158943	759.205
23	0.166279	808.983				23	0.164818	792.616				23	0.160482	773.355
24	0.166893	804.661				24	0.166561	803.06				24	0.161868	779.585
25	0.166735	835.601				25	0.168614	808.783				25	0.1647	788.13
26	0.167454	820.413				26	0.170669	850.342				26	0.167444	828.841
27	0.169045	844.608				27	0.17254	844.009				27	0.170217	832.814
28	0.171169	833.612				28	0.174224	866.929				28	0.173586	866.257
29	0.172193	850.882				29	0.178511	864.711				29	0.177971	889.361
30	0.174021	862.252				30	0.180389	891.814				30	0.1801	905.77
31	0.175404	844.001				31	0.184321	912.161				31	0.181747	910.46
32	0.177292	851.705				32	0.188272	905.796				32	0.183663	915.305
33	0.179052	862.127				33	0.193332	931.579				33	0.185562	920.333
34	0.181528	910.507				34	0.200011	1007.41				34	0.187924	919.102
35	0.18458	912.12				35	0.203326	1014.56				35	0.191774	966.767
36	0.189314	952.911				36	0.205526	1049.78				36	0.195289	968.201
37	0.193341	984.898				37	0.20986	1044.71				37	0.198269	998.712
38	0.194667	993.86				38	0.213218	1067.57				38	0.201447	1024.37
39	0.198215	1006.09				39	0.215899	1092.7				39	0.206302	1046.46
40	0.204101	1032.27				40	0.21932	1108.99				40	0.210632	1059.33
41	0.209379	1065.73				41	0.221875	1145.71				41	0.213449	1067.83
42	0.210724	1063.53				42	0.224049	1138.81				42	0.213827	1063.03
43	0.216824	1079.7				43	0.225178	1127.44				43	0.214189	1101.52
44	0.224049	1135.33				44	0.22609	1161.87				44	0.214468	1078.89
45	0.231295	1193.27				45	0.227449	1181.07				45	0.215573	1100.32
46	0.237461	1220.86				46	0.227914	1187.39				46	0.216364	1111.96
47	0.243429	1249.02				47	0.229659	1190.17				47	0.218464	1116.18
48	0.245605	1285.94				48	0.231745	1188.93				48	0.221408	1124.55
49	0.246677	1297.28				49	0.233151	1218.67				49	0.222788	1157.99
50	0.24768	1273.95				50	0.234776	1203.31				50	0.22579	1152.23
51	0.249116	1308.33				51	0.2375	1191.26				51	0.229306	1151.56
52	0.250876	1325.53				52	0.239864	1240.5				52	0.231839	1191.44
53	0.253496	1329.52				53	0.241729	1263.16				53	0.233582	1216.62
54	0.255384	1339.04				54	0.245933	1282.56				54	0.23608	1230.69
55	0.257554	1336.39				55	0.248427	1288.95				55	0.237866	1237.8
56	0.259727	1360.77				56	0.250695	1292.46				56	0.239262	1235.68
57	0.261444	1346.48				57	0.253615	1327.68				57	0.241731	1263.88
58	0.26236	1385.04				58	0.258109	1323.64				58	0.242441	1246.66
59	0.262807	1399.85				59	0.258954	1364.67				59	0.243208	1279.07
60	0.263463	1400.63				60	0.259375	1378.36				60	0.244093	1248.87
61	0.26383	1393.13				61	0.260243	1383.23				61	0.247317	1280.34
62	0.265989	1388.13				62	0.260426	1377.26				62	0.249173	1294.82
63	0.268885	1424.49				63	0.262294	1365.7				63	0.251205	1299.38
64	0.271327	1443.09				64	0.264647	1403.92				64	0.25235	1332.03
65	0.273365	1415.14				65	0.270462	1431.3				65	0.253785	1314.23
66	0.2777	1465.08				66	0.273219	1417.19				66	0.253769	1295.76
67	0.281456	1494.38				67	0.275653	1460.33				67	0.253969	1332.98
68	0.284929	1510.27				68	0.279025	1483.06				68	0.255334	1353.39
69	0.28782	1553.79				69	0.283971	1507.42				69	0.256083	1356.34
70	0.288476	1568.25				70	0.287947	1561.01				70	0.258988	1361.06
71	0.289401	1567.84				71	0.294599	1567.99				71	0.259728	1349.15
72	0.292277	1529.23				72	0.305573	1640.72				72	0.264042	1393.62
73	0.293497	1563.07				73	0.313097	1657.44				73	0.267515	1424.15
74	0.293337	1569.68				74	0.318902	1718.24				74	0.268969	1402.74
75	0.293546	1562.93				75	0.321734	1738.72				75	0.271092	1437.72
76	0.293515	1592.99				76	0.324754	1795				76	0.273306	1453.79
77	0.293519	1598.43				77	0.325407	1811.39				77	0.274422	1456.94
78	0.293542	1593				78	0.326147	1804.69				78	0.27865	1467.99
79	0.293796	1545.66				79	0.327304	1748.96				79	0.283342	1505.02
80	0.294178	1569.53				80	0.328415	1786.32				80	0.291666	1561.1
81	0.295047	1572.32				81	0.330166	1797.09				81	0.297927	1581.24
82	0.296573	1577.01				82	0.331855	1851				82	0.300438	1616.35
83	0.297929	1616.17				83	0.333513	1816.8				83	0.304691	1648.5
84	0.302202	1642.04				84	0.334458	1837.81				84	0.311657	1665.41
85	0.303281	1656.37				85	0.335365	1876.27				85	0.313971	1712.44
86	0.306361	1679.07				86	0.337082	1891.59				86	0.31475	1724.8
87	0.309534	1697.64				87	0.338461	1883.31				87	0.316977	1729.05
88	0.31415	1704.98				88	0.341044	1870.65				88	0.320817	1763.17
89	0.316264	1758.58				89	0.343866	1913.98				89	0.323172	1771.92
90	0.319639	1772.58				90	0.346664	1935.31				90	0.328622	1785.52
91	0.321021	1773.24				91	0.349559	1934.69				91	0.332207	1836.23
92	0.3242	1775.69				92	0.352289	1921.18				92	0.333839	1850.96
93	0.327918	1792.17				93	0.356715	1959.33				93	0.335439	1850.9
94	0.329076	1803.82				94	0.361619	2047.17				94	0.341271	1853.54
95	0.330946	1848.96				95	0.365161	2081.79				95	0.346023	1896.49
96	0.342285	1910.35				96	0.366399	2074.42				96	0.348753	1963.71
97	0.342436	1915.55				97	0.369836	2107.15				97	0.349603	1937.4
98	0.345152	1955.38				98	0.373502	2122.72				98	0.35048	1948.84
99	0.342893	1934.48				99	0.375	2112.07				99	0.351772	1991.87
100	0.348399	1935.6				100	0.377714	2161.79				100	0.352602	1961.24
101	0.35027	1981.09				101	0.379752	2172.62				101	0.354491	1965.55
102	0.352856	1997.71				102	0.383826	2217.96				102	0.357539	1965.71
103	0.359703	2019.59				103	0.387367	2246.36				103	0.360959	2026.75
104	0.365871	2081.17				104	0.390168	2237.21				104	0.364476	2047.24
105	0.3703	2084.74				105	0.391402	2276.97				105	0.366697	2098.65
106	0.371308	2137.86				106	0.39208	2274.86				106	0.36962	2066.97
107	0.376401	2178.6				107	0.392665	2255.26				107	0.37218	2074.21
108	0.38171	2183.37				108	0.393104	2273.56				108	0.374258	2141.32
109	0.389229	2248.47				109	0.395698	2265.75				109	0.375547	2157.98
110	0.394336	2264.31				110	0.397338	2256.13				110	0.376426	2141.93
111	0.398676	2253.31				111	0.40077	2307.53				111	0.378803	2172.73
112	0.399349	2305.08				112	0.403022	2321.39				112	0.380987	2176.78
113	0.400031	2306.32				113	0.405899	2362.91				113	0.381962	2159.1
114	0.400247	2333.77				114	0.409194	2378.61				114	0.383929	2201.77
115	0.400635	2330.44				115	0.41158	2365.56				115	0.385329	2213.39
116	0.403317	2311.15				116	0.414906	2416.33				116	0.388601	2254.32
117	0.404324	2362.5				117	0.416794	2436.22				117	0.389958	2265.62
118	0.406469	2375.08				118	0.418383	2480.2				118	0.39377	2242.5
119	0.409783	2418.01				119	0.419982	2476.52				119	0.395553	2299.34
120	0.411795	2419.57				120	0.422119	2500.95				120	0.399662	2320.68
121	0.416579	2457.25				121	0.425862	2549.67				121	0.401831	2323.63
122	0.417168	2496.59				122	0.429034	2549.13				122	0.404753	2351.52
123	0.418889	2482.74				123	0.431866	2598.02				123	0.406973	2343.54
124	0.421848	2469.16				124	0.434462	2598.27				124	0.407768	2398.14
125	0.42521	2509.61				125	0.43586	2616.63				125	0.4083	2399.85
126	0.428748	2520.56				126	0.435397	2640.87				126	0.408633	2378.95
127	0.433633	2593.79				127	0.43645	2617.63				127	0.409406	2397.66
128	0.434756	2594.15				128	0.435168	2629.82				128	0.409465	2427.68
129	0.433985	2628.76				129	0.438172	2628.22				129	0.410483	2382.16
130	0.43631	2636.91				130	0.437097	2633.01				130	0.411663	2414.25
131	0.435183	2638.55				131	0.437548	2577.9				131	0.414925	2413.34
132	0.436813	2632.3				132	0.439251	2653.68				132	0.416679	2452.51
133	0.438278	2622.57				133	0.439554	2631.96				133	0.417534	2498.81
134	0.439606	2606.65				134	0.43843	2626.45				134	0.421954	2506.67
135	0.440205	2630.55				135	0.437467	2639.24				135	0.42927	2562.87
136	0.439448	2657.9				136	0.439168	2622.24				136	0.434883	2573.78
137	0.438143	2592.88				137	0.439838	2628.67				137	0.43652	2625.27
138	0.439675	2613.78				138	0.436739	2659.3				138	0.43792	2605.67
139	0.436635	2657.8				139	0.436166	2649.56				139	0.439021	2578.21
140	0.437458	2607.39				140	0.437286	2616.58				140	0.435517	2612.36
141	0.441107	2655.31				141	0.439769	2639.4				141	0.435714	2602.62
142	0.442338	2637.59				142	0.440698	2642.86				142	0.436135	2635.09
143	0.441137	2655.82				143	0.437359	2671.46				143	0.439159	2622.38
144	0.439726	2626.73				144	0.440669	2616.07				144	0.437832	2641.7
145	0.438796	2652.15				145	0.439713	2650.6				145	0.438585	2589.84
146	0.438265	2637.24				146	0.438063	2597.57				146	0.440288	2606.56
147	0.438572	2584.09				147	0.436832	2611.03				147	0.439648	2648.93
148	0.437729	2631.61				148	0.436519	2591.72				148	0.437298	2634.01
149	0.438661	2623.19				149	0.43925	2615.26				149	0.435376	2645.03
150	0.436935	2655.16				150	0.437959	2656.15				150	0.438682	2627.64
151	0.437852	2635.25				151	0.439426	2648.76				151	0.440406	2632.8
152	0.438616	2643.02				152	0.440485	2644.79				152	0.437539	2660.16
153	0.441055	2581.05				153	0.440412	2635.88				153	0.435977	2647.16
154	0.439014	2657.95				154	0.439955	2652.4				154	0.435994	2613.24
155	0.438116	2615.28				155	0.438589	2634.98				155	0.436235	2570.71
156	0.439125	2632.46				156	0.439892	2598.03				156	0.436616	2598.97
157	0.438625	2644.05				157	0.441759	2629.88				157	0.436647	2642.53
158	0.437753	2626.62				158	0.442011	2626.74				158	0.439066	2643.27
159	0.436434	2618.19				159	0.443222	2649.83				159	0.436719	2654.91
160	0.438456	2602.61				160	0.44242	2654.31				160	0.435975	2603.98
161	0.438169	2612.58				161	0.437877	2654.98				161	0.438349	2625.74
162	0.437018	2629.19				162	0.441186	2602.97				162	0.43894	2609.02
163	0.439041	2599.3				163	0.441071	2612.89				163	0.438513	2627.1
164	0.440025	2615.64				164	0.445941	2649.23				164	0.434976	2643.64
165	0.438979	2655.41				165	0.439225	2643.86				165	0.438043	2629.07
166	0.437462	2652.44				166	0.435742	2660.16				166	0.43824	2642.95
167	0.439617	2629.18				167	0.436215	2629.3				167	0.438691	2633.78
168	0.442015	2632.7				168	0.437799	2625				168	0.441395	2640.75
169	0.440066	2644.42				169	0.439677	2606.44				169	0.440533	2659.28
170	0.440535	2627.86				170	0.440659	2625.68				170	0.439633	2666.22
171	0.440631	2653.68				171	0.438169	2655.86				171	0.439107	2593.45
172	0.440756	2674.06				172	0.439282	2597.52				172	0.441789	2596.17
173	0.438344	2651.32				173	0.43876	2616.64				173	0.439908	2640.49
174	0.436094	2644.57				174	0.44225	2608.69				174	0.438885	2623.32
175	0.439636	2630.61				175	0.440733	2633.87				175	0.438374	2636.79
176	0.438879	2658.29				176	0.441446	2624.42				176	0.437262	2651.02
177	0.439863	2622.65				177	0.439764	2654.77				177	0.437475	2635.88
178	0.440373	2594.63				178	0.441727	2661.96				178	0.439076	2603.57
179	0.439508	2633.45				179	0.441796	2643.7				179	0.436688	2650.34
180	0.439787	2625.35				180	0.440649	2664.45				180	0.43611	2639.61
181	0.438455	2642.46				181	0.44136	2652.74				181	0.436569	2582.64
182	0.440617	2634.74				182	0.442159	2602.09				182	0.43865	2600.03
183	0.437763	2647.33				183	0.442357	2637.38				183	0.436758	2637.07
184	0.440228	2590.05				184	0.441738	2626.44				184	0.437457	2628.55
185	0.440253	2665.85				185	0.438876	2657.88				185	0.437116	2646.19
186	0.435469	2674.24				186	0.43664	2642.68				186	0.43722	2630.69
187	0.436325	2609.85				187	0.439365	2630.12				187	0.437195	2633.28
188	0.434655	2614.5				188	0.441077	2663.48				188	0.436032	2600.74
189	0.438882	2619.67				189	0.440031	2654.7				189	0.436403	2609.46
190	0.437884	2618.64				190	0.439363	2618.48				190	0.436484	2642.26
191	0.43964	2651.3				191	0.440558	2629.08				191	0.435111	2582.37
192	0.43708	2641.86				192	0.438974	2637.82				192	0.438328	2605.12
193	0.441017	2613.73				193	0.44315	2634.89				193	0.435742	2655.41
194	0.435013	2651.84				194	0.43947	2633.29				194	0.437168	2592.5
195	0.434876	2630.7				195	0.440638	2609.83				195	0.439698	2639.92
196	0.438559	2604.99				196	0.441726	2626.02				196	0.437779	2634.46
197	0.440657	2638.3				197	0.442043	2650.81				197	0.437203	2647.47
198	0.435243	2643.82				198	0.439097	2676.7				198	0.438156	2613.17
199	0.440294	2596.59				199	0.440901	2617.41				199	0.439649	2642.5
200	0.440134	2621.28				200	0.438734	2656.98				200	0.437545	2659.88
201	0.441917	2617.84				201	0.436175	2650.73				201	0.43877	2656.62
202	0.439542	2645.31				202	0.437189	2618.74				202	0.439437	2595.28
203	0.437752	2621.61				203	0.440132	2629.36				203	0.438749	2658.5
204	0.440518	2593.69				204	0.442274	2640.52				204	0.437722	2604.65
205	0.437776	2627.11				205	0.442521	2616.16				205	0.438348	2650.7
206	0.439591	2623.09				206	0.441844	2647.59				206	0.439453	2613.9
207	0.439364	2648.77				207	0.442996	2637.97				207	0.438353	2645.83
208	0.442394	2636.76				208	0.441919	2611.12				208	0.435456	2621.35
209	0.437859	2658.08				209	0.440808	2639.46				209	0.437909	2594.05
210	0.44031	2594.1				210	0.441503	2631.62				210	0.438726	2615.46
211	0.438438	2599.39				211	0.441155	2654.56				211	0.439751	2624.84
212	0.438052	2645.16				212	0.442415	2639.58				212	0.439113	2629.2
213	0.437688	2641.92				213	0.440755	2658.72				213	0.438367	2631.67
214	0.437791	2604.86				214	0.440665	2676.05				214	0.438368	2600.5
215	0.43501	2637.45				215	0.440002	2644.7				215	0.438044	2615.56
216	0.435293	2626.57				216	0.441369	2617.88				216	0.440745	2647.5
217	0.435356	2651.14				217	0.442832	2627.81				217	0.439036	2607.77
218	0.434376	2628.39				218	0.444087	2648.39				218	0.439159	2622.79
219	0.4377	2604.6				219	0.443297	2637.25				219	0.440179	2607.59
220	0.441335	2649.11				220	0.442658	2639.29				220	0.439192	2620.15
221	0.439736	2646.96				221	0.441677	2623.36				221	0.436501	2661.2
222	0.438897	2613.55				222	0.442602	2642.1				222	0.439678	2655.19
223	0.437226	2639.18				223	0.441645	2661.54				223	0.433297	2638.65
224	0.437211	2612.05				224	0.442604	2609.37				224	0.436432	2611.71
225	0.437005	2614.91				225	0.443547	2635.61				225	0.436088	2637.73
226	0.438387	2625.32				226	0.442137	2619.17				226	0.43642	2603.39
227	0.441447	2612.08				227	0.440119	2640.17				227	0.436919	2582.96
228	0.439718	2642.37				228	0.441485	2665.84				228	0.436449	2619.97
229	0.439943	2665.46				229	0.442207	2663.65				229	0.437609	2609.17
230	0.439985	2656.47				230	0.439062	2662.25				230	0.436602	2638.61
231	0.43568	2656.5				231	0.439833	2641.81				231	0.434818	2623.2
232	0.439795	2634.2				232	0.440287	2644.14				232	0.43406	2622.86
233	0.440185	2641.67				233	0.443665	2631.8				233	0.435495	2640.17
234	0.438797	2665.47				234	0.44006	2662.07				234	0.440007	2626.07
235	0.440203	2664.55				235	0.440964	2618.65				235	0.436909	2650.21
236	0.437417	2659.93				236	0.442016	2610.88				236	0.437508	2639.33
237	0.438756	2642.47				237	0.44101	2641.13				237	0.438908	2642.66
238	0.43816	2653.68				238	0.442191	2637.53				238	0.437091	2588.9
239	0.435029	2611.74				239	0.441376	2642.9				239	0.436838	2595.14
240	0.43869	2581.24				240	0.440093	2661.75				240	0.436263	2641.41
241	0.438839	2617.34				241	0.442201	2645.36				241	0.439062	2635.7
242	0.438477	2612.77				242	0.441712	2664.76				242	0.43774	2651.04
243	0.438374	2642.06				243	0.440885	2654.96				243	0.438804	2623.13
244	0.437574	2637.39				244	0.439379	2655.86				244	0.437544	2629.88
245	0.440926	2648.25				245	0.440692	2596.36				245	0.436918	2604.05
246	0.438763	2644.72				246	0.440736	2677.59				246	0.435823	2617.79
247	0.440505	2633.72				247	0.441901	2636.36				247	0.435359	2634.42
248	0.438877	2664.16				248	0.442706	2644.83				248	0.439301	2591.67
249	0.440104	2646.26				249	0.442329	2653.51				249	0.439717	2620.71
250	0.439821	2655.17				250	0.441257	2640.8				250	0.438462	2602.78
251	0.439774	2611.03				251	0.443451	2634.63				251	0.43967	2632.15
252	0.44514	2609.28				252	0.441229	2673.2				252	0.436585	2652.53
253	0.440494	2660.77				253	0.439874	2664.32				253	0.436992	2647.1
254	0.439085	2643.17				254	0.440193	2663.2				254	0.437929	2647.54
255	0.43992	2662.51				255	0.439709	2637.9				255	0.437902	2625.67
256	0.445308	2640.13				256	0.439669	2636.63				256	0.438601	2637.31
257	0.444583	2648.45				257	0.438925	2613.19				257	0.437524	2627.02
258	0.441016	2666.27				258	0.440895	2630.78				258	0.441086	2597.12
259	0.438428	2664.17				259	0.44076	2660.4				259	0.437468	2621.09
260	0.4399	2630.54				260	0.441289	2596.8				260	0.441361	2614.11
261	0.441476	2663.92				261	0.442759	2628.82				261	0.439586	2643.69
262	0.438655	2654.76				262	0.441076	2673.29				262	0.437239	2639.71
263	0.440663	2620.19				263	0.438644	2659.6				263	0.436128	2642.78
264	0.442292	2637.85				264	0.438135	2629.1				264	0.437335	2579.1
265	0.439118	2651.3				265	0.438147	2621.61				265	0.436554	2594.06
266	0.43975	2607.81				266	0.437301	2634.73				266	0.436686	2638.06
267	0.439444	2619.46				267	0.440505	2610.49				267	0.438983	2651.32
268	0.440156	2604.67				268	0.439144	2638.79				268	0.436443	2657.48
269	0.440927	2632.07				269	0.440257	2617.67				269	0.4369	2630.03
270	0.440986	2665.89				270	0.441696	2598.83				270	0.440367	2628.71
271	0.439826	2659.12				271	0.442631	2641.28				271	0.439738	2645.78
272	0.441539	2654.83				272	0.442443	2625.26				272	0.437735	2647.4
273	0.445614	2645.77				273	0.440141	2650.05				273	0.436183	2620.27
274	0.438917	2656.25				274	0.439212	2642.15				274	0.436741	2569.8
275	0.440261	2632.51				275	0.43975	2650.64				275	0.436077	2599.22
276	0.439615	2599.44				276	0.438852	2663.1				276	0.43693	2649.27
277	0.440542	2627.97				277	0.441365	2643.78				277	0.439205	2654.02
278	0.440454	2630.69				278	0.443775	2663.57				278	0.437576	2620.42
279	0.439923	2656.22				279	0.442692	2650.56				279	0.439941	2631.83
280	0.440327	2650.57				280	0.440483	2654.97				280	0.443782	2640.7
281	0.442415	2651.2				281	0.435958	2657.21				281	0.439007	2632.56
282	0.44113	2667.21				282	0.43737	2642.89				282	0.439557	2643.83
283	0.440366	2643.04				283	0.437154	2603.61				283	0.438973	2635.88
284	0.439435	2667.72				284	0.439924	2615.1				284	0.439528	2595.19
285	0.439297	2651.04				285	0.441115	2640.73				285	0.439278	2628.01
286	0.438999	2655.83				286	0.441046	2633.35				286	0.436898	2616.59
287	0.439538	2657.23				287	0.440369	2629.15				287	0.436966	2627.11
288	0.43929	2647.31				288	0.440238	2666.05				288	0.438665	2635.97
289	0.440348	2617.63				289	0.440623	2654.7				289	0.439095	2646.66
290	0.441112	2620.87				290	0.438586	2659.88				290	0.439458	2659.13
291	0.442884	2645.66				291	0.438507	2644.75				291	0.437712	2634.59
292	0.443919	2657.14				292	0.44034	2631.97				292	0.438891	2652.22
293	0.443361	2635.45				293	0.442009	2672.46				293	0.438615	2638.75
294	0.445544	2666.64				294	0.442387	2664.92				294	0.438267	2647.52
295	0.442429	2669.4				295	0.437514	2672.88				295	0.438051	2656.26
296	0.440693	2638.97				296	0.439408	2643.23				296	0.439445	2645.53
297	0.44451	2590.64				297	0.44087	2643.91				297	0.438026	2652.02
298	0.444394	2674.71				298	0.441289	2622.43				298	0.437725	2643.98
299	0.442279	2641.67				299	0.439632	2625.61				299	0.438458	2642.75
300	0.44095	2654.82				300	0.440485	2663.66				300	0.439964	2590.59
301	0.441432	2631.32				301	0.440712	2607.44				301	0.440173	2602.8
302	0.442778	2630.65				302	0.440366	2627.97				302	0.439653	2643.89
303	0.440508	2645.36				303	0.440561	2609.29				303	0.441709	2635.36
304	0.442593	2633.96				304	0.442259	2635.35				304	0.440904	2656.89
305	0.444027	2657.19				305	0.438248	2666.79				305	0.440217	2638.84
306	0.444168	2668.96				306	0.437416	2648.02				306	0.441358	2632.5
307	0.44277	2671.12				307	0.438289	2646.52				307	0.440897	2664.78
308	0.44099	2613.88				308	0.438123	2626.56				308	0.440866	2656.03
309	0.437781	2657.9				309	0.438002	2633.56				309	0.440765	2672.29
310	0.44457	2621.34				310	0.440707	2630.02				310	0.440775	2653.46
311	0.441957	2664.74				311	0.4426	2592.39				311	0.441228	2642.37
312	0.443007	2628.53				312	0.440672	2617.31				312	0.440503	2662.79
313	0.443059	2651.05				313	0.443133	2681.66				313	0.440291	2652.46
314	0.443491	2637.57				314	0.442366	2643.53				314	0.439953	2661.68
315	0.439157	2667.25				315	0.442769	2680.79				315	0.44009	2644.63
316	0.441581	2650.63				316	0.442622	2627.24				316	0.440395	2640.06
317	0.442593	2669.05				317	0.441084	2642.72				317	0.440527	2612.39
318	0.440753	2675.77				318	0.44033	2647.87				318	0.441173	2627.34
319	0.439993	2653.16				319	0.438733	2657.05				319	0.44108	2655.13
320	0.441244	2614.82				320	0.439551	2641.41				320	0.441371	2604.97
321	0.441531	2666.89				321	0.440766	2654.14				321	0.441581	2624.59
322	0.441339	2676.36				322	0.440311	2662.44				322	0.441961	2671.41
323	0.440947	2603.88				323	0.439698	2645.43				323	0.442163	2674.29
324	0.439773	2616.99				324	0.44122	2671.36				324	0.442677	2635.81
325	0.441156	2651.58				325	0.441294	2656.32				325	0.441394	2647.73
326	0.441731	2645.19				326	0.439165	2659.36				326	0.440838	2658.61
327	0.441347	2661.67				327	0.436769	2658.27				327	0.441414	2628.35
328	0.441977	2652.13				328	0.437195	2639.06				328	0.441804	2646.68
329	0.441817	2644.87				329	0.438743	2660.01				329	0.440728	2673.26
330	0.44202	2663.63				330	0.438452	2637.7				330	0.440843	2661.49
331	0.441703	2668.8				331	0.440721	2653.81				331	0.440753	2652.82
332	0.441773	2662.91				332	0.441603	2673.63				332	0.441162	2635.37
333	0.440563	2652.63				333	0.441117	2648.8				333	0.44125	2648.29
334	0.441753	2647.53				334	0.440008	2667.33				334	0.44157	2675.13
335	0.442471	2678.72				335	0.440878	2651.41				335	0.440824	2668.92
336	0.4442	2663.6				336	0.439496	2654.31				336	0.439821	2657.45
337	0.443933	2669.67				337	0.439426	2662.98				337	0.440419	2632.96
338	0.441077	2657.13				338	0.440027	2641.42				338	0.440712	2645.55
339	0.44205	2656.39				339	0.441557	2665.95				339	0.440704	2631.56
340	0.441612	2665.49				340	0.439234	2649.66				340	0.440789	2595.9
341	0.441684	2671.59				341	0.439536	2660.7				341	0.440751	2628.82
342	0.44171	2676.4				342	0.441377	2594.32				342	0.440772	2623.55
343	0.441194	2660.72				343	0.441004	2612.02				343	0.441006	2642.76
344	0.441408	2650.99				344	0.441958	2649.02				344	0.44095	2639.4
345	0.443254	2669.09				345	0.440277	2653.53				345	0.440584	2644.38
346	0.440478	2662.93				346	0.440326	2659.87				346	0.440749	2660.79
347	0.440658	2630.45				347	0.440566	2641.8				347	0.440691	2642.62
348	0.441276	2662.69				348	0.441228	2639.95				348	0.440772	2660.91
349	0.4401	2653.82				349	0.44653	2623.71				349	0.44073	2643.66
350	0.440912	2620.02				350	0.445115	2681.7				350	0.440804	2649.21
351	0.441225	2625.66				351	0.441674	2662.66				351	0.440829	2671.08
352	0.441057	2660.56				352	0.439851	2668.74				352	0.441286	2646.03
353	0.442023	2597.22				353	0.440718	2660.76				353	0.441033	2662.17
354	0.440707	2618.82				354	0.440317	2628.06				354	0.44073	2650.55
355	0.439398	2663.37				355	0.441041	2643.9				355	0.440745	2653.53
356	0.441694	2664.56				356	0.439317	2663.01				356	0.440766	2657.8
357	0.443241	2642.25				357	0.44062	2604.72				357	0.440847	2654.52
358	0.44174	2646.93				358	0.440045	2624.94				358	0.440788	2667.79
359	0.443077	2649.38				359	0.442605	2614.83				359	0.440715	2649.37
360	0.441737	2630.48				360	0.440994	2634.78				360	0.440366	2645.52
361	0.442154	2654.54				361	0.442903	2664.5				361	0.440788	2667.55
362	0.442054	2675.51				362	0.441697	2659.06				362	0.440156	2649.58
363	0.441563	2670.01				363	0.439319	2667.34				363	0.440715	2658.92
364	0.440678	2663.38				364	0.439044	2631.04				364	0.441027	2646.26
365	0.439845	2634.07				365	0.441591	2646.31				365	0.440973	2654.97
366	0.441323	2654.34				366	0.439709	2666.91				366	0.440969	2663.93
367	0.44273	2634.7				367	0.439007	2666.17				367	0.440842	2642.94
368	0.44182	2671.68				368	0.438944	2659.05				368	0.440872	2660.97
369	0.442833	2611.45				369	0.440935	2629.52				369	0.440014	2650.06
370	0.442404	2677.89				370	0.440553	2646.11				370	0.440772	2655.73
371	0.442642	2678.92				371	0.440797	2631.54				371	0.440804	2673.85
372	0.442087	2653.13				372	0.438459	2594.54				372	0.44074	2650.09
373	0.4432	2618.68				373	0.43872	2627.49				373	0.440662	2665.07
374	0.442282	2647.24				374	0.439257	2621.91				374	0.440992	2647.66
375	0.440287	2636.06				375	0.441139	2648.83				375	0.440578	2653.34
376	0.442642	2664.31				376	0.439526	2633.39				376	0.440367	2663.01
377	0.442101	2646.66				377	0.440575	2649.55				377	0.440666	2645.92
378	0.443896	2662.63				378	0.441453	2658				378	0.44127	2664.43
379	0.441849	2668.72				379	0.443891	2649.1				379	0.440782	2648.53
380	0.443778	2658.35				380	0.44186	2676.15				380	0.440737	2647.25
381	0.443443	2670.98				381	0.440945	2654.88				381	0.440356	2595.97
382	0.440889	2656.08				382	0.442692	2657.41				382	0.440766	2601.16
383	0.441419	2659.76				383	0.441837	2675.7				383	0.441396	2647.61
384	0.441129	2678.38				384	0.44376	2661.26				384	0.441566	2645.25
385	0.440804	2660.93				385	0.442954	2656.44				385	0.441371	2654.99
386	0.440255	2617.15				386	0.441759	2672.62				386	0.441589	2643.32
387	0.441008	2625.74				387	0.439505	2672.08				387	0.441819	2648.93
388	0.441596	2641.39				388	0.439534	2611.63				388	0.441726	2665.74
389	0.442964	2633.42				389	0.439778	2620.47				389	0.440744	2663.19
390	0.443375	2635.11				390	0.440137	2658.42				390	0.440816	2664.99
391	0.443369	2671.36				391	0.443003	2639.74				391	0.440902	2642.1
392	0.442706	2663.34				392	0.441343	2665.37				392	0.440775	2639.76
393	0.442255	2674.25				393	0.440444	2650.14				393	0.44106	2666.73
394	0.442538	2653.09				394	0.438708	2640.46				394	0.440625	2663.2
395	0.441966	2651.82				395	0.443194	2622.42				395	0.439644	2665.26
396	0.442358	2668.41				396	0.44245	2629.61				396	0.440182	2645.92
397	0.441639	2661.22				397	0.443834	2652.3				397	0.440599	2637.62
398	0.442093	2640.56				398	0.443504	2679.62				398	0.441534	2660.27
399	0.440094	2662.29				399	0.440907	2680.27				399	0.441295	2654.76
400	0.440067	2651.82				400	0.440324	2645.91				400	0.440342	2671.6
401	0.440518	2618.74				401	0.440509	2645.71				401	0.440981	2649.27
402	0.440732	2631.28				402	0.440573	2660.08				402	0.44031	2645.77
403	0.439315	2656.67				403	0.443683	2620.06				403	0.439856	2617.64
404	0.440618	2603.61				404	0.440605	2642.84				404	0.439891	2626.84
405	0.441481	2620.49				405	0.441326	2622.7				405	0.439718	2651.89
406	0.441843	2673.54				406	0.442206	2640.03				406	0.440884	2604.08
407	0.442525	2667.68				407	0.440058	2668.1				407	0.44315	2623.52
408	0.442558	2644.17				408	0.439117	2655.44				408	0.442458	2674.14
409	0.44264	2646.31				409	0.442049	2664.02				409	0.441547	2676.01
410	0.442794	2652.68				410	0.441582	2640.02				410	0.440719	2635.89
411	0.444055	2631.37				411	0.439706	2652.68				411	0.440383	2631.62
412	0.44356	2650.8				412	0.439275	2634.93				412	0.440047	2643.98
413	0.443638	2644.17				413	0.444454	2600.8				413	0.440574	2623.68
414	0.442792	2607.44				414	0.444299	2640.13				414	0.441125	2644.62
415	0.442349	2641.57				415	0.443546	2632.64				415	0.441402	2679.48
416	0.44324	2633.19				416	0.441018	2654.83				416	0.441517	2662.4
417	0.441838	2657.53				417	0.442468	2642.8				417	0.439808	2659.31
418	0.442688	2647.01				418	0.440507	2652.42				418	0.440594	2630.94
419	0.442947	2654.9				419	0.441659	2667.22				419	0.440854	2649.14
420	0.441208	2671.95				420	0.440406	2652.16				420	0.441601	2631.09
421	0.44176	2645.86				421	0.442916	2661.04				421	0.441588	2599.91
422	0.440189	2661.34				422	0.44031	2652.25				422	0.441616	2629.42
423	0.442792	2642.27				423	0.439652	2657.75				423	0.441796	2621.38
424	0.442138	2657.45				424	0.440507	2599.62				424	0.443137	2657.04
425	0.44347	2662.67				425	0.44257	2606.5				425	0.443111	2649.83
426	0.442436	2662.26				426	0.440142	2648.56				426	0.44317	2652.32
427	0.440984	2668.58				427	0.439446	2644.73				427	0.443392	2668.94
428	0.441691	2662.08				428	0.43849	2654.11				428	0.442873	2655.41
429	0.440611	2659.21				429	0.43901	2636.05				429	0.442973	2672.05
430	0.440131	2665.46				430	0.439748	2640.84				430	0.441929	2655.77
431	0.440745	2656.94				431	0.439945	2660.69				431	0.442125	2666.29
432	0.441026	2616.23				432	0.440765	2653.65				432	0.442641	2607
433	0.441221	2664.32				433	0.439841	2626.9				433	0.442555	2610.19
434	0.440482	2658.11				434	0.440251	2659.08				434	0.442337	2657.49
435	0.442872	2611.49				435	0.441435	2655.72				435	0.442317	2646.01
436	0.443416	2619.83				436	0.441214	2628.99				436	0.442016	2657.42
437	0.444626	2663.92				437	0.439428	2633.49				437	0.441538	2647.05
438	0.446188	2657.41				438	0.439303	2657.55				438	0.441777	2646.01
439	0.441979	2673.59				439	0.439669	2599.9				439	0.441165	2671.48
440	0.44454	2653.66				440	0.441108	2617.31				440	0.440813	2659.56
441	0.443387	2655.65				441	0.44243	2670.2				441	0.440491	2664.15
442	0.444651	2629.47				442	0.440227	2663.41				442	0.440883	2645.92
443	0.442661	2670.35				443	0.44124	2638.99				443	0.440809	2640.09
444	0.442804	2660.59				444	0.440753	2644.73				444	0.440616	2610.66
445	0.44361	2613.85				445	0.441967	2649.47				445	0.440733	2625.52
446	0.443394	2632.71				446	0.442374	2633.26				446	0.440875	2658.52
447	0.442262	2671.23				447	0.440588	2649.46				447	0.440869	2599.96
448	0.443977	2670.7				448	0.440214	2632.96				448	0.440592	2623.99
449	0.445059	2656.89				449	0.43954	2586.86				449	0.439371	2664.11
450	0.444057	2643.94				450	0.43847	2625.88				450	0.440661	2664.41
451	0.443999	2660.66				451	0.438997	2614.64				451	0.440815	2637.02
452	0.444308	2645.72				452	0.441107	2639				452	0.441381	2631.63
453	0.441581	2656.02				453	0.441734	2644.6				453	0.440755	2638.41
454	0.441956	2637.24				454	0.442476	2655.53				454	0.440647	2619.07
455	0.443206	2609.14				455	0.440959	2673.06				455	0.440915	2641.06
456	0.442138	2631.02				456	0.44023	2646.22				456	0.441013	2666.01
457	0.443293	2630.45				457	0.441693	2607.62				457	0.440749	2662.91
458	0.443575	2654.76				458	0.440154	2672				458	0.440763	2667.97
459	0.444334	2650.08				459	0.437977	2660.91				459	0.440743	2627.54
460	0.444121	2667.6				460	0.439382	2591.57				460	0.440771	2640.07
461	0.443256	2674.4				461	0.440782	2607.54				461	0.440795	2634.2
462	0.444153	2657.12				462	0.441651	2654.26				462	0.4411	2598.86
463	0.444	2679.87				463	0.440717	2645.94				463	0.441392	2634.61
464	0.442761	2662.85				464	0.440327	2652.02				464	0.441818	2626.27
465	0.442593	2665.96				465	0.440249	2645.55				465	0.44157	2653.23
466	0.443313	2679.74				466	0.441682	2642.82				466	0.44284	2636.56
467	0.44373	2673.48				467	0.440922	2680.55				467	0.441329	2652.97
468	0.444849	2676.18				468	0.44006	2655.78				468	0.440787	2670.42
469	0.444206	2656.41				469	0.441585	2660.59				469	0.440591	2653.17
470	0.441848	2674.35				470	0.44076	2652.73				470	0.440415	2664.27
471	0.44284	2616.33				471	0.440522	2647.72				471	0.44036	2647.16
472	0.443339	2628.6				472	0.44005	2610.59				472	0.440983	2656.37
473	0.442674	2654.47				473	0.441683	2622.65				473	0.44118	2669.1
474	0.442168	2655.46				474	0.441105	2658.76				474	0.441065	2651.65
475	0.442078	2668.93				475	0.440125	2606.75				475	0.440979	2665.53
476	0.443583	2649.04				476	0.440152	2632.41				476	0.440871	2649.79
477	0.444512	2649.27				477	0.440688	2609.71				477	0.441412	2653.68
478	0.442851	2679.22				478	0.440023	2628.03				478	0.441496	2667.42
479	0.442647	2666.18				479	0.439357	2659.75				479	0.441872	2646.07
480	0.441848	2665.29				480	0.440814	2653.09				480	0.442798	2664.47
481	0.442426	2657.01				481	0.440191	2654.26				481	0.441852	2662.07
482	0.442269	2656.62				482	0.441659	2630.99				482	0.440826	2652.07
483	0.442933	2678.08				483	0.439624	2649.68				483	0.442123	2601.26
484	0.442399	2666.66				484	0.440904	2621.61				484	0.442583	2619.21
485	0.443665	2676.67				485	0.440768	2599.16				485	0.442168	2652.22
486	0.442419	2652.51				486	0.438831	2625.74				486	0.442993	2649.67
487	0.441079	2656.69				487	0.440601	2615.1				487	0.442172	2656.02
488	0.441721	2621.51				488	0.442162	2649.55				488	0.442657	2645.02
489	0.442743	2638.44				489	0.441921	2669.39				489	0.443218	2642.42
490	0.441533	2666.08				490	0.442921	2632.93				490	0.443603	2673.31
491	0.443552	2617.63				491	0.441283	2660.61				491	0.443535	2676.23
492	0.443355	2633.17				492	0.443844	2642				492	0.443893	2671.99
493	0.440856	2674.16				493	0.442209	2665.8				493	0.443156	2661.88
494	0.44098	2664.25				494	0.438746	2636.78				494	0.443002	2658.22
495	0.440417	2635.1				495	0.440851	2657.14				495	0.443118	2669.64
496	0.440604	2632.75				496	0.439801	2665.46				496	0.444128	2662.39
497	0.441894	2643.81				497	0.439445	2652.7				497	0.443362	2681.32
498	0.443069	2624.21				498	0.438566	2614.93				498	0.443315	2660.05
499	0.442518	2646.41				499	0.440637	2623.8				499	0.443399	2661.24
500	0.442619	2675.08				500	0.441439	2636.7				500	0.444962	2635.64
501	0.442246	2667.53				501	0.443092	2628.34				501	0.444061	2644.99
502	0.442629	2668.68				502	0.441963	2634				502	0.444493	2663.73
503	0.443929	2642.08				503	0.440158	2671.46				503	0.444149	2622.81
504	0.442944	2654.01				504	0.440735	2660.41				504	0.443644	2637.43
505	0.441065	2644.16				505	0.440801	2662.39				505	0.44183	2635.44
506	0.441985	2606.42				506	0.440557	2647.4				506	0.441395	2643.74
507	0.441816	2641.79				507	0.439832	2637.66				507	0.443284	2671.3
508	0.44325	2632.67				508	0.439896	2666.92				508	0.44108	2659.78
509	0.441981	2654.78				509	0.441991	2665.77				509	0.442482	2660.4
510	0.44152	2642				510	0.440372	2669.04				510	0.444311	2648.61
511	0.442605	2652.19				511	0.440547	2646.83				511	0.44414	2665.89
512	0.441865	2667.15				512	0.439708	2650.65				512	0.443742	2651.63
513	0.441456	2651.14				513	0.439722	2613.16				513	0.444538	2610.51
514	0.441582	2672.28				514	0.439106	2622.74				514	0.44397	2641.9
515	0.442545	2654.52				515	0.441163	2648.75				515	0.443115	2630.57
516	0.441937	2663.3				516	0.441372	2607.93				516	0.44285	2658.01
517	0.441006	2606.27				517	0.439806	2626.46				517	0.44237	2651.14
518	0.441319	2611.27				518	0.43879	2659.29				518	0.442336	2668.01
519	0.440867	2654.71				519	0.440662	2668.72				519	0.443015	2671.12
520	0.442063	2656.31				520	0.440693	2638.38				520	0.442297	2656.03
521	0.439692	2658.5				521	0.442583	2639.86				521	0.442798	2666.48
522	0.441125	2647.08				522	0.440655	2654.24				522	0.442582	2661.18
523	0.442531	2641.58				523	0.441685	2629.96				523	0.441766	2666.3
524	0.443957	2675.11				524	0.440975	2643.96				524	0.442932	2608.12
525	0.444494	2666.91				525	0.43906	2667.4				525	0.441386	2675.45
526	0.445366	2680.75				526	0.442045	2588.15				526	0.442444	2639.03
527	0.445385	2653.82				527	0.442575	2626.21				527	0.442558	2641.35
528	0.445231	2652.42				528	0.440406	2620.6				528	0.442906	2660.8
529	0.445558	2667.54				529	0.440993	2642.18				529	0.44143	2644.46
530	0.44415	2674.61				530	0.443061	2639.72				530	0.442667	2640.64
531	0.445291	2657.24				531	0.44167	2648.93				531	0.439417	2662.39
532	0.444599	2680.31				532	0.439868	2666.27				532	0.43996	2652.89
533	0.445328	2680.78				533	0.439385	2644.39				533	0.441032	2622.37
534	0.445451	2634.36				534	0.439847	2660.7				534	0.442401	2658.86
535	0.445386	2658.53				535	0.439752	2649.33				535	0.44131	2646.22
536	0.445429	2681.84				536	0.439624	2660.09				536	0.441104	2616.31
537	0.445399	2634.58				537	0.437588	2660.91				537	0.441075	2683.3
538	0.444807	2651.66				538	0.437471	2632.85				538	0.440673	2639.87
539	0.444645	2636.69				539	0.43767	2652.86				539	0.441784	2600.04
540	0.445466	2648.2				540	0.438327	2636.42				540	0.442841	2625.54
541	0.444943	2666.84				541	0.439982	2647.09				541	0.442761	2668.83
542	0.445211	2671.65				542	0.438814	2655.66				542	0.441675	2668.69
543	0.445658	2674.87				543	0.438542	2640.95				543	0.442183	2635.34
544	0.445649	2637.84				544	0.438912	2658.12				544	0.443988	2638.98
545	0.445802	2669.21				545	0.440003	2642.13				545	0.443956	2656.27
546	0.445265	2655.55				546	0.441043	2655.63				546	0.443081	2633.24
547	0.444629	2621.29				547	0.438517	2664.28				547	0.442233	2646.52
548	0.444355	2642.32				548	0.438934	2638.87				548	0.441643	2637.73
549	0.444689	2643.77				549	0.439073	2657.19				549	0.441773	2602.55
550	0.444118	2665.31				550	0.439964	2644.83				550	0.441509	2635.35
551	0.443473	2652.83				551	0.439999	2652.72				551	0.441916	2631.42
552	0.443066	2661.41				552	0.438163	2658.87				552	0.442112	2655.45
553	0.44201	2666.55				553	0.437557	2637.08				553	0.442999	2641.71
554	0.440462	2649.23				554	0.436943	2646.53				554	0.444134	2651.12
555	0.439818	2663.24				555	0.437428	2633.28				555	0.443825	2674.06
556	0.439778	2649.4				556	0.438476	2642.24				556	0.443461	2655.81
557	0.441481	2662.91				557	0.439167	2590.34				557	0.441681	2668.69
558	0.439752	2666.04				558	0.438112	2662.85				558	0.441621	2655.97
559	0.440245	2647.27				559	0.439341	2622.13				559	0.442093	2668.04
560	0.441121	2669.85				560	0.439997	2624.42				560	0.441989	2677.95
561	0.442025	2656.85				561	0.439107	2639.81				561	0.441749	2662.47
562	0.44159	2657.96				562	0.442579	2634.16				562	0.442205	2667.12
563	0.440449	2667.52				563	0.441112	2640.06				563	0.441775	2653.45
564	0.441573	2650.09				564	0.443472	2665.41				564	0.441391	2663.27
565	0.441848	2671.47				565	0.442822	2656.98				565	0.440911	2664.07
566	0.441538	2654.56				566	0.442348	2672.87				566	0.441254	2644.49
567	0.444354	2671.92				567	0.439733	2654.74				567	0.441587	2666.6
568	0.443713	2677.71				568	0.440162	2645.37				568	0.44094	2647.62
569	0.443671	2661.3				569	0.440433	2623.71				569	0.441489	2658.25
570	0.443071	2674.33				570	0.438025	2626.52				570	0.441567	2668.07
571	0.443492	2663.56				571	0.437308	2642.77				571	0.441802	2654.84
572	0.442855	2666.36				572	0.437438	2585.94				572	0.441362	2667.76
573	0.443289	2610.08				573	0.436791	2605.12				573	0.441138	2654.35
574	0.443152	2619.05				574	0.435345	2646.64				574	0.440993	2656.34
575	0.443049	2663.65				575	0.436952	2590.41				575	0.440756	2661.92
576	0.441237	2648.21				576	0.437164	2639.77				576	0.440757	2651.65
577	0.442228	2661.99				577	0.438624	2631.97				577	0.440735	2667.97
578	0.442294	2650.15				578	0.439243	2645.39				578	0.440839	2645.62
579	0.442211	2651.72				579	0.438931	2613.74				579	0.440635	2657.09
580	0.442661	2620.18				580	0.438904	2634.78				580	0.440781	2658.09
581	0.442914	2664.31				581	0.440662	2620.88				581	0.440758	2649.85
582	0.443122	2674.66				582	0.441239	2592.57				582	0.44069	2673.05
583	0.443297	2669.74				583	0.439778	2628.52				583	0.440656	2644.91
584	0.443649	2662.8				584	0.438705	2614.04				584	0.440749	2658.88
585	0.444352	2632.96				585	0.438276	2642.42				585	0.440747	2667.49
586	0.444206	2652.14				586	0.438718	2628.47				586	0.440754	2650.42
587	0.443671	2668.08				587	0.436928	2630.73				587	0.440355	2662.19
588	0.443757	2683.01				588	0.438683	2652.45				588	0.440699	2648.16
589	0.443732	2672.5				589	0.438979	2632.73				589	0.440798	2657.21
590	0.443402	2640.46				590	0.439976	2652.87				590	0.440723	2677.45
591	0.443359	2652.12				591	0.440218	2645.54				591	0.440752	2647.83
592	0.443653	2675.2				592	0.440608	2649.23				592	0.441011	2668.42
593	0.443675	2618.77				593	0.438983	2661.7				593	0.440863	2649.66
594	0.443665	2642.59				594	0.441075	2639.49				594	0.4411	2653.09
595	0.443356	2653.76				595	0.437817	2664.72				595	0.440896	2665.76
596	0.443556	2683.22				596	0.440531	2645.71				596	0.440774	2644.79
597	0.443593	2659.45				597	0.439106	2650.37				597	0.440802	2666.87
598	0.443514	2650.18				598	0.441121	2656.25				598	0.44075	2653.58
599	0.443214	2666				599	0.441273	2645.21				599	0.441017	2650.06
600	0.443333	2636.33				600	0.439063	2654.44				600	0.441102	2671.15
601	0.443599	2652.61				601	0.440692	2645.55				601	0.441469	2649.32
602	0.443456	2637.94				602	0.441488	2659.62				602	0.440594	2671.09
603	0.443803	2666.88				603	0.439526	2669.13				603	0.440484	2646.95
604	0.443626	2680.43				604	0.438645	2646.19				604	0.439576	2646.7
605	0.443274	2649.7				605	0.438973	2608.1				605	0.440934	2597.74
606	0.443643	2665.2				606	0.437462	2660.11				606	0.441018	2608.27
607	0.443642	2652.47				607	0.436891	2647.3				607	0.441244	2650.06
608	0.443665	2618.09				608	0.436448	2584.29				608	0.441206	2647.47
609	0.443894	2646.17				609	0.436702	2593.2				609	0.441314	2661.73
610	0.443719	2637.45				610	0.438557	2637				610	0.441417	2635.8
611	0.443576	2659.47				611	0.439737	2635.08				611	0.441672	2640.26
612	0.442944	2655.23				612	0.439994	2653.3				612	0.441793	2668.54
613	0.443956	2655.55				613	0.441373	2647.91				613	0.441363	2666.56
614	0.444067	2675.39				614	0.440503	2638.69				614	0.441235	2670.34
615	0.444572	2653.87				615	0.441642	2618.96				615	0.441756	2649.47
616	0.444755	2626.01				616	0.439678	2631.79				616	0.441265	2646.95
617	0.4438	2680.37				617	0.44056	2659.04				617	0.441603	2619.68
618	0.443644	2674.11				618	0.440116	2604.1				618	0.44211	2629.9
619	0.443782	2623.24				619	0.442373	2619.56				619	0.442641	2660.97
620	0.443743	2622.52				620	0.44303	2660.82				620	0.443607	2606.79
621	0.443193	2662.64				621	0.440711	2671.79				621	0.444612	2628.4
622	0.442024	2657.75				622	0.439092	2633.39				622	0.444279	2662.46
623	0.440204	2664.3				623	0.44142	2634.63				623	0.444141	2679.7
624	0.443603	2641.78				624	0.437901	2646.84				624	0.441923	2655.31
625	0.443692	2653.46				625	0.439028	2619				625	0.445006	2642.91
626	0.44363	2672.31				626	0.440115	2642.12				626	0.443684	2665.92
627	0.443677	2670.92				627	0.441645	2662.06				627	0.443244	2647.65
628	0.443609	2674.18				628	0.440363	2660.17				628	0.443199	2664.18
629	0.442695	2659.43				629	0.439413	2661.13				629	0.443387	2642.69
630	0.442516	2655				630	0.439038	2636.67				630	0.442952	2608.54
631	0.443868	2629.43				631	0.438854	2647.38				631	0.442217	2638.71
632	0.443558	2644.06				632	0.441299	2637.5				632	0.443987	2638.17
633	0.444102	2661.88				633	0.440842	2595.05				633	0.443562	2659.65
634	0.443617	2612.81				634	0.439898	2635.83				634	0.442058	2647.29
635	0.443956	2641.83				635	0.441899	2625.18				635	0.441667	2651.67
636	0.443817	2675.16				636	0.438822	2647.95				636	0.441951	2675.21
637	0.44361	2672.04				637	0.440061	2639.43				637	0.441838	2649.09
638	0.443687	2637.21				638	0.440675	2647.31				638	0.440775	2669.08
639	0.443659	2653.29				639	0.439858	2660.08				639	0.441231	2654.08
640	0.44355	2656.02				640	0.439035	2639.3				640	0.441855	2660.74
641	0.443511	2640.35				641	0.43799	2662.73				641	0.442056	2667.73
642	0.443082	2644.94				642	0.439118	2632.8				642	0.442069	2651.82
643	0.44181	2642.39				643	0.439252	2651.67				643	0.442185	2668.98
644	0.441576	2603.37				644	0.440411	2667.95				644	0.441878	2652.65
645	0.440701	2630.66				645	0.439807	2640.52				645	0.442575	2661.69
646	0.440987	2624.37				646	0.439738	2616.34				646	0.443061	2673.7
647	0.440753	2655.65				647	0.439557	2614.89				647	0.442591	2659.14
648	0.441422	2631.5				648	0.43857	2636.46				648	0.443115	2678.04
649	0.440867	2653				649	0.440647	2620.92				649	0.442394	2657.61
650	0.441187	2670.09				650	0.439052	2624.1				650	0.441994	2657.9
651	0.44199	2642.51				651	0.438318	2655.28				651	0.4422	2599.53
652	0.442621	2669.06				652	0.437977	2649.47				652	0.442276	2676.8
653	0.442453	2653.87				653	0.438431	2660.44				653	0.442183	2631.49
654	0.442006	2665.08				654	0.438444	2635.6				654	0.442092	2634.11
655	0.441679	2676.41				655	0.439391	2627.22				655	0.443257	2654.14
656	0.441966	2655.6				656	0.439155	2607.49				656	0.443018	2644.23
657	0.440944	2666.72				657	0.437909	2614.03				657	0.442817	2646.79
658	0.439349	2645.86				658	0.437407	2638.19				658	0.443165	2673.12
659	0.439681	2659.65				659	0.438184	2586.24				659	0.444005	2664.71
660	0.441888	2597.9				660	0.439873	2614.15				660	0.443524	2675.48
661	0.441387	2616.38				661	0.437779	2663.38				661	0.442714	2662.05
662	0.442673	2654.62				662	0.438242	2653.02				662	0.442802	2653.64
663	0.442877	2645.27				663	0.439416	2623.8				663	0.442213	2623.19
664	0.441829	2667.32				664	0.440504	2640.8				664	0.442272	2641.24
665	0.443183	2649.78				665	0.44037	2655				665	0.442855	2658.1
666	0.442921	2639.86				666	0.44105	2626.1				666	0.442342	2615.87
667	0.442193	2671.9				667	0.439257	2634.74				667	0.442283	2633.68
668	0.442569	2673.97				668	0.43989	2628.42				668	0.442869	2619.79
669	0.442856	2677.42				669	0.442268	2599.36				669	0.443603	2639.9
670	0.443492	2647.46				670	0.439086	2624.9				670	0.444083	2676.13
671	0.44324	2647.48				671	0.439863	2619.94				671	0.444061	2665.44
672	0.443454	2670.38				672	0.440465	2651.67				672	0.443896	2674.55
673	0.443345	2661.41				673	0.436952	2630.48				673	0.444411	2647.43
674	0.443679	2671.84				674	0.438625	2636.34				674	0.444255	2662.3
675	0.443626	2661.45				675	0.439408	2651.17				675	0.443513	2676.9
676	0.443559	2665.47				676	0.439548	2649.25				676	0.443191	2678.54
677	0.443806	2685.68				677	0.439086	2659.78				677	0.442843	2674.82
678	0.443663	2664.98				678	0.439733	2651.73				678	0.442385	2650.33
679	0.443853	2678.48				679	0.439233	2647.2				679	0.441431	2659.68
680	0.443531	2646.52				680	0.440686	2590.85				680	0.441173	2642.54
681	0.443556	2653.26				681	0.440507	2671.09				681	0.442424	2597.92
682	0.443464	2630.17				682	0.440551	2622.46				682	0.442966	2641.71
683	0.443405	2649.37				683	0.44024	2632.82				683	0.444072	2628.77
684	0.443444	2669.16				684	0.438966	2644.88				684	0.443828	2653.61
685	0.443365	2621.71				685	0.439066	2625.1				685	0.444131	2646.76
686	0.44347	2634.72				686	0.436796	2629.21				686	0.44395	2663.24
687	0.443515	2672.89				687	0.439783	2603.65				687	0.444694	2668.74
688	0.443369	2629.49				688	0.438213	2624.4				688	0.444955	2656.11
689	0.443749	2662.04				689	0.43853	2648.78				689	0.444216	2679.73
690	0.443704	2663.63				690	0.439669	2604.03				690	0.443869	2667.17
691	0.443616	2672.75				691	0.439131	2624.44				691	0.443645	2677.34
692	0.443527	2642.77				692	0.438483	2604.71				692	0.443869	2664.8
693	0.443994	2655.06				693	0.438204	2624.84				693	0.442964	2665.31
694	0.443408	2680.96				694	0.437152	2650.52				694	0.442096	2626.86
695	0.443403	2666.48				695	0.438316	2650.51				695	0.442687	2636.62
696	0.443468	2671.43				696	0.437394	2642.73				696	0.443158	2660.46
697	0.44303	2656.19				697	0.438891	2626.85				697	0.444267	2639.93
698	0.443428	2664.13				698	0.44081	2641.83				698	0.444419	2641.54
699	0.443428	2645.68				699	0.439166	2627.19				699	0.444415	2662.56
700	0.443123	2613.97				700	0.440058	2588.45				700	0.444309	2661.41
701	0.443062	2642.66				701	0.443207	2622.06				701	0.442688	2672.74
702	0.442893	2632.43				702	0.440854	2629.76				702	0.442391	2645.04
703	0.443296	2663.87				703	0.441039	2660.8				703	0.440476	2649.27
704	0.443609	2649.59				704	0.442977	2643.11				704	0.441507	2613.09
705	0.443574	2651.59				705	0.441867	2657.05				705	0.442035	2671.38
706	0.443786	2658.58				706	0.440854	2664.39				706	0.441239	2651.98
707	0.44363	2667.88				707	0.441039	2656.26				707	0.441316	2589.18
708	0.443533	2688.29				708	0.438404	2664.6				708	0.44263	2626.22
709	0.444077	2663.43				709	0.4404	2651.29				709	0.441888	2661.51
710	0.443616	2661.6				710	0.440228	2656.42				710	0.444264	2668.57
711	0.443161	2669.28				711	0.440682	2598.67				711	0.444774	2656.54
712	0.443331	2661.52				712	0.440494	2606				712	0.444006	2648.22
713	0.443647	2678.64				713	0.441627	2648.87				713	0.44473	2661.77
714	0.44346	2662.55				714	0.44256	2648.68				714	0.44468	2642.8
715	0.442718	2669.13				715	0.439247	2664.75				715	0.444741	2661.04
716	0.442718	2604.44				716	0.437629	2641.88				716	0.444342	2635.81
717	0.44306	2668.89				717	0.440548	2637.83				717	0.445	2670.25
718	0.442973	2639.74				718	0.440817	2614.77				718	0.444838	2678.83
719	0.443349	2649.66				719	0.439072	2623.59				719	0.444809	2654.9
720	0.443747	2661.62				720	0.440132	2641.64				720	0.443484	2665.69
721	0.443729	2636.99				721	0.439881	2605.1				721	0.444168	2665.21
722	0.443697	2644.78				722	0.439266	2622.9				722	0.444763	2623.78
723	0.442866	2667.39				723	0.43843	2661.04				723	0.444762	2642.87
724	0.442021	2664.66				724	0.440014	2665.18				724	0.444272	2645.08
725	0.442781	2638.12				725	0.441257	2634.7				725	0.443062	2656.48
726	0.441093	2669.87				726	0.440955	2634.05				726	0.442262	2654.85
727	0.441415	2658.28				727	0.438192	2642.91				727	0.444718	2666.75
728	0.441636	2620.95				728	0.439847	2615.65				728	0.444884	2667.29
729	0.442061	2645.62				729	0.439585	2633.97				729	0.444857	2665.61
730	0.443342	2662.68				730	0.439339	2669.53				730	0.445486	2636.47
731	0.443533	2618.09				731	0.439568	2660.76				731	0.445461	2639.73
732	0.443928	2642.71				732	0.438366	2653.22				732	0.444644	2665.52
733	0.444055	2675.09				733	0.438416	2628.23				733	0.444766	2653.21
734	0.443021	2662.86				734	0.439113	2642.42				734	0.44479	2659.92
735	0.443707	2654.73				735	0.44089	2634.5				735	0.444938	2674.73
736	0.441941	2651.76				736	0.43857	2585				736	0.444957	2666.13
737	0.441744	2652.1				737	0.44071	2616.44				737	0.444925	2674.66
738	0.442758	2638.13				738	0.44068	2626.59				738	0.444808	2660.38
739	0.442344	2653.77				739	0.441054	2643.71				739	0.444291	2647.75
740	0.442399	2679.7				740	0.441915	2637.12				740	0.443729	2677.49
741	0.441725	2670.29				741	0.439833	2658.21				741	0.443934	2680.12
742	0.441541	2662.77				742	0.440132	2589.27				742	0.443625	2647.13
743	0.442535	2638.35				743	0.44191	2606.62				743	0.4441	2667.52
744	0.442279	2664.33				744	0.439364	2643.41				744	0.443907	2663.27
745	0.442182	2646.12				745	0.437182	2640.77				745	0.443492	2644.57
746	0.442639	2607.57				746	0.439006	2646.98				746	0.441194	2645.11
747	0.441652	2636.68				747	0.439558	2635.39				747	0.440485	2663.66
748	0.440942	2620.25				748	0.439651	2633.28				748	0.441162	2609.19
749	0.441545	2652.14				749	0.443506	2619.06				749	0.442308	2632.47
750	0.443764	2639.15				750	0.441774	2685.36				750	0.442434	2620.89
751	0.443903	2656.23				751	0.439979	2636.5				751	0.442844	2633.68
752	0.443881	2669.22				752	0.440293	2594.34				752	0.442366	2667.28
753	0.443786	2656.47				753	0.440844	2627.85				753	0.442183	2662.38
754	0.443749	2671				754	0.43776	2663.54				754	0.443003	2657.7
755	0.44372	2657.52				755	0.438582	2660.79				755	0.442298	2643.83
756	0.444094	2662.39				756	0.439031	2624.27				756	0.441501	2654.29
757	0.443725	2669.74				757	0.440757	2638.37				757	0.440796	2640.97
758	0.443835	2672.09				758	0.442338	2646.07				758	0.44107	2600.4
759	0.443952	2629.52				759	0.441608	2629.45				759	0.441128	2633.56
760	0.444133	2665.65				760	0.441324	2640.25				760	0.443325	2629.07
761	0.44391	2671.08				761	0.441063	2667.75				761	0.442089	2655.67
762	0.443768	2631.11				762	0.44007	2663.9				762	0.442094	2652.97
763	0.443864	2631.54				763	0.439811	2661.61				763	0.44214	2659.27
764	0.443701	2676.92				764	0.438107	2639.1				764	0.442811	2664.19
765	0.443686	2663.33				765	0.439157	2643.16				765	0.442939	2645.46
766	0.443628	2669.53				766	0.441788	2630.07				766	0.44272	2672.07
767	0.443047	2661.14				767	0.439444	2595.17				767	0.441546	2653.23
768	0.444229	2656.7				768	0.440314	2628.38				768	0.440916	2657.71
769	0.443711	2670.05				769	0.438651	2614.1				769	0.442779	2673.71
770	0.443776	2663.92				770	0.439883	2653.47				770	0.441028	2660.9
771	0.443672	2677.48				771	0.439666	2647.55				771	0.440398	2667.44
772	0.44361	2661.27				772	0.441972	2650.46				772	0.440442	2655.98
773	0.443538	2661.09				773	0.438368	2669.51				773	0.44136	2656.53
774	0.443507	2636.7				774	0.44049	2634.91				774	0.443805	2676.63
775	0.443733	2635.82				775	0.438195	2660.76				775	0.442706	2649.24
776	0.443534	2663.39				776	0.437085	2643.48				776	0.442807	2672.48
777	0.443665	2619.51				777	0.437706	2639.94				777	0.443771	2657.67
778	0.443635	2634.96				778	0.43878	2584.34				778	0.444833	2663.3
779	0.443524	2628.77				779	0.437444	2660.01				779	0.44167	2663.38
780	0.443571	2647.44				780	0.43871	2622				780	0.442757	2662.67
781	0.443754	2667.74				781	0.438639	2617.84				781	0.44255	2674.56
782	0.443729	2668.7				782	0.439246	2637.02				782	0.442567	2662.07
783	0.44376	2661.4				783	0.439917	2623.64				783	0.443868	2665.78
784	0.443583	2653.78				784	0.438217	2624.68				784	0.444908	2671.37
785	0.443823	2665.6				785	0.438597	2603.06				785	0.442324	2662.13
786	0.443597	2646.82				786	0.439009	2622.31				786	0.443478	2632.69
787	0.443754	2673.2				787	0.438356	2639.01				787	0.443047	2677.9
788	0.443685	2668.67				788	0.440013	2588.46				788	0.443542	2651.76
789	0.443799	2659.18				789	0.440097	2614.02				789	0.44411	2633.93
790	0.443737	2662.6				790	0.440651	2656.93				790	0.444205	2634.61
791	0.443687	2653.51				791	0.441699	2663.76				791	0.44413	2671.01
792	0.44367	2616.78				792	0.442071	2636.09				792	0.442772	2669.65
793	0.443435	2644.35				793	0.443407	2630.82				793	0.442684	2677.6
794	0.443669	2647.25				794	0.4414	2648.18				794	0.443418	2646.16
795	0.443596	2660.96				795	0.440425	2632.65				795	0.444728	2652.84
796	0.44282	2640.9				796	0.438806	2644.48				796	0.441508	2678.55
797	0.441831	2663.96				797	0.440511	2626.71				797	0.443127	2668.32
798	0.442939	2600.52				798	0.440624	2586.54				798	0.441993	2673.47
799	0.443865	2613.58				799	0.440703	2639.06				799	0.441711	2660.04
800	0.44308	2653.62				800	0.438989	2622.34				800	0.442058	2652.56
801	0.443812	2663.06				801	0.43779	2641.29				801	0.440551	2668.49
802	0.443495	2678.58				802	0.43753	2626.89				802	0.440288	2662.75
803	0.443364	2658.59				803	0.437062	2637.5				803	0.442299	2673.36
804	0.443234	2648.51				804	0.437094	2643.05				804	0.442117	2643
805	0.443665	2667.13				805	0.438182	2625.99				805	0.441759	2648.02
806	0.443587	2672.28				806	0.439283	2650.33				806	0.443587	2665.99
807	0.443548	2645.38				807	0.438411	2641.82				807	0.442656	2669.16
808	0.443543	2671.83				808	0.439642	2650.74				808	0.441266	2670.26
809	0.443331	2656.62				809	0.440982	2663.03				809	0.441382	2659.01
810	0.443208	2633				810	0.440068	2646.99				810	0.442246	2652.08
811	0.443085	2644.44				811	0.438022	2658.54				811	0.441448	2624.93
812	0.441847	2660.72				812	0.438941	2644.95				812	0.441519	2631.77
813	0.442703	2618.58				813	0.439638	2649.29				813	0.441382	2659.7
814	0.441274	2629.7				814	0.440207	2661.2				814	0.441133	2599.59
815	0.44316	2678.57				815	0.441168	2648.8				815	0.44103	2628.01
816	0.445304	2662.73				816	0.440807	2660.94				816	0.441746	2670.08
817	0.444246	2638.6				817	0.439196	2651.93				817	0.442368	2670.68
818	0.44272	2651.27				818	0.439831	2655.38				818	0.443724	2647.13
819	0.442204	2669.31				819	0.438126	2659.99				819	0.443735	2639.84
820	0.442004	2641.16				820	0.436633	2639.33				820	0.443754	2657.7
821	0.441162	2649.19				821	0.438095	2603.92				821	0.443717	2631.92
822	0.440665	2633.73				822	0.438686	2605.39				822	0.443699	2647.89
823	0.442413	2604.71				823	0.438636	2637.23				823	0.444699	2637.35
824	0.442594	2633.67				824	0.438918	2625.28				824	0.444401	2619.55
825	0.443181	2633.06				825	0.439572	2627.51				825	0.443748	2652.1
826	0.443229	2656.46				826	0.436791	2658.31				826	0.443204	2635.34
827	0.443218	2645.16				827	0.43708	2635.28				827	0.441966	2652.91
828	0.442213	2653.52				828	0.436327	2650.34				828	0.442175	2645.57
829	0.442492	2662.02				829	0.43701	2623.46				829	0.44305	2650.64
830	0.442341	2651.07				830	0.437424	2621.31				830	0.443373	2679.09
831	0.441619	2673.17				831	0.437697	2589.67				831	0.443837	2656.61
832	0.441481	2653.31				832	0.440429	2609.58				832	0.443676	2674.24
833	0.441411	2661.41				833	0.439641	2647.71				833	0.443044	2667.09
834	0.441028	2666.39				834	0.441213	2603.65				834	0.443587	2661.54
835	0.441601	2647.68				835	0.440595	2639.3				835	0.442213	2669.81
836	0.441896	2618.79				836	0.439944	2616.29				836	0.442004	2655.47
837	0.442027	2676.17				837	0.441203	2636.22				837	0.443011	2673.66
838	0.441962	2669.52				838	0.440005	2662.57				838	0.441752	2659.61
839	0.442459	2612.71				839	0.439169	2649.97				839	0.442079	2663.51
840	0.442773	2625.03				840	0.439889	2654.51				840	0.442579	2671.31
841	0.443035	2658.27				841	0.439361	2625.87				841	0.442389	2660.84
842	0.442976	2653.94				842	0.437767	2641.97				842	0.442149	2670.42
843	0.443068	2669.14				843	0.438683	2615.47				843	0.442126	2660.51
844	0.443224	2649.94				844	0.440882	2592.09				844	0.440246	2657.57
845	0.443143	2650.45				845	0.440905	2629.36				845	0.442415	2603.77
846	0.443039	2686.25				846	0.438606	2616.98				846	0.442	2618.09
847	0.442759	2664.14				847	0.437667	2637.52				847	0.441048	2652.04
848	0.443006	2666.63				848	0.439961	2623.91				848	0.441878	2646.97
849	0.443748	2662.47				849	0.443303	2652.1				849	0.442143	2660.04
850	0.443033	2653.42				850	0.442417	2671.55				850	0.441781	2642.84
851	0.44249	2623.46				851	0.441785	2656.68				851	0.443003	2642.91
852	0.442063	2636.62				852	0.439857	2673.49				852	0.443039	2675.78
853	0.44317	2667.05				853	0.440252	2650.32				853	0.442146	2661.56
854	0.442769	2615.98				854	0.438714	2657.18				854	0.442915	2670.45
855	0.443519	2633.04				855	0.439461	2584.67				855	0.443126	2656.78
856	0.443563	2683.17				856	0.440129	2607.98				856	0.443188	2649.89
857	0.443403	2678.01				857	0.440884	2646.86				857	0.444527	2677.05
858	0.443273	2653.01				858	0.443991	2644.81				858	0.444587	2667.89
859	0.44391	2645.89				859	0.440305	2659.43				859	0.44245	2685.48
860	0.44383	2658.37				860	0.438812	2642.78				860	0.442172	2657.34
861	0.443239	2631.88				861	0.441384	2640.84				861	0.442632	2659.22
862	0.443774	2664.21				862	0.440714	2666.94				862	0.4431	2687.59
863	0.443628	2675.94				863	0.437481	2653.84				863	0.443652	2668.9
864	0.443698	2671.31				864	0.438449	2612.55				864	0.443727	2683.37
865	0.443448	2660.18				865	0.438847	2645.71				865	0.444268	2663.49
866	0.443502	2644.74				866	0.438849	2646.95				866	0.444241	2648.57
867	0.443698	2662.09				867	0.440515	2616.11				867	0.444207	2678.86
868	0.443636	2676.94				868	0.442303	2640.55				868	0.444359	2675.6
869	0.443902	2680.92				869	0.439607	2664.26				869	0.444411	2689.03
870	0.444261	2670.07				870	0.439076	2599.35				870	0.444342	2664.61
871	0.443845	2650.22				871	0.440226	2625.24				871	0.44427	2666.97
872	0.44358	2661.58				872	0.43959	2611.76				872	0.444115	2630.86
873	0.443024	2644.91				873	0.440594	2633.28				873	0.444071	2654.26
874	0.442216	2608.57				874	0.438999	2665.74				874	0.444325	2663.26
875	0.442431	2647.05				875	0.440598	2649.94				875	0.444321	2624.5
876	0.443848	2630.45				876	0.440319	2659.33				876	0.444482	2632.2
877	0.443795	2663.95				877	0.43976	2630				877	0.444308	2665.82
878	0.443441	2649.47				878	0.439208	2650.68				878	0.444406	2682.04
879	0.443298	2658.7				879	0.440475	2628.29				879	0.444119	2661.36
880	0.442647	2668.63				880	0.441116	2596.38				880	0.443881	2640.48
881	0.443508	2658.76				881	0.440188	2629.38				881	0.44404	2662.82
882	0.441661	2667.75				882	0.438013	2617.72				882	0.443848	2638.67
883	0.443575	2655.33				883	0.438221	2643.14				883	0.444002	2656.59
884	0.443348	2673.54				884	0.440287	2638.79				884	0.443972	2634.5
885	0.443161	2676.84				885	0.440463	2641.69				885	0.444018	2675.49
886	0.443161	2657.21				886	0.441721	2661.67				886	0.443807	2627.2
887	0.443072	2676.48				887	0.440361	2646.6				887	0.443943	2687.13
888	0.44201	2660.52				888	0.440601	2669.71				888	0.441464	2619.34
889	0.442365	2662.97				889	0.438791	2648.77				889	0.443622	2666.47
890	0.441834	2667.59				890	0.440901	2651.75				890	0.443272	2633.65
891	0.442599	2659.63				891	0.440548	2660.93				891	0.442594	2658.35
892	0.442172	2678.38				892	0.441349	2647.7				892	0.443791	2645.08
893	0.442232	2653.79				893	0.440879	2664.19				893	0.443329	2665.7
894	0.443068	2658.55				894	0.439487	2652.81				894	0.442953	2651.19
895	0.442996	2672.07				895	0.440048	2654.17				895	0.442973	2665.13
896	0.442796	2659.46				896	0.439564	2666.92				896	0.443626	2679.55
897	0.443271	2676.37				897	0.44042	2640.83				897	0.443606	2655.79
898	0.442919	2659.7				898	0.438807	2663.58				898	0.443096	2670.67
899	0.442796	2661.95				899	0.441278	2652.4				899	0.442956	2653.64
900	0.442191	2609.46				900	0.440968	2660.29				900	0.44289	2657.19
901	0.44168	2608.35				901	0.440002	2663.36				901	0.442892	2610.65
902	0.442009	2656.55				902	0.439903	2648.55				902	0.442975	2621.88
903	0.443154	2653.17				903	0.439718	2666.87				903	0.442692	2655.25
904	0.443251	2668.97				904	0.43942	2655.31				904	0.442826	2663.06
905	0.443836	2654				905	0.441014	2650.04				905	0.443417	2668.92
906	0.443683	2653.44				906	0.443261	2600.31				906	0.4432	2638.73
907	0.443629	2677.6				907	0.443229	2662.45				907	0.443278	2636.91
908	0.443313	2651.45				908	0.439177	2667.98				908	0.443239	2679.16
909	0.443189	2667.06				909	0.439273	2661.67				909	0.442305	2653.93
910	0.442806	2662.61				910	0.438693	2659.88				910	0.441684	2663.71
911	0.44285	2652.6				911	0.440856	2606.85				911	0.443054	2664.44
912	0.443744	2672.65				912	0.441021	2618.15				912	0.443174	2657.4
913	0.44364	2675.13				913	0.441736	2654.71				913	0.442565	2627.29
914	0.443615	2681.2				914	0.440752	2647.56				914	0.443164	2645.86
915	0.442508	2651.83				915	0.440065	2655.76				915	0.44233	2660.46
916	0.443635	2651.8				916	0.441829	2644.36				916	0.442457	2609.43
917	0.443173	2624.96				917	0.439833	2640.34				917	0.442923	2634.32
918	0.442146	2642.56				918	0.440723	2609.92				918	0.443117	2669.01
919	0.44332	2660.49				919	0.438426	2627.69				919	0.443144	2667.93
920	0.443292	2614.26				920	0.439328	2649.4				920	0.443414	2645.46
921	0.440938	2630.49				921	0.440153	2594.65				921	0.44368	2649.88
922	0.442558	2619.46				922	0.44355	2618.73				922	0.443491	2658.17
923	0.44224	2639				923	0.440467	2675.86				923	0.443146	2639.12
924	0.442515	2665.79				924	0.439623	2669.21				924	0.443718	2647.46
925	0.443411	2661.7				925	0.439644	2631.44				925	0.443592	2653.97
926	0.443344	2675.08				926	0.438291	2633.11				926	0.443458	2660.45
927	0.4424	2639.36				927	0.43836	2635.86				927	0.44303	2668.73
928	0.443189	2662.51				928	0.440581	2614.92				928	0.44105	2649.87
929	0.44286	2634.73				929	0.441153	2640.42				929	0.441309	2665.27
930	0.443212	2613.17				930	0.439238	2663.81				930	0.442446	2634.57
931	0.443751	2641.96				931	0.438598	2653.42				931	0.441875	2611.49
932	0.443626	2643.9				932	0.439968	2652.2				932	0.44298	2644.34
933	0.44364	2660.5				933	0.440422	2628.42				933	0.442803	2629.63
934	0.443277	2648.1				934	0.439595	2648.46				934	0.443814	2662.84
935	0.443275	2657.92				935	0.441591	2628.38				935	0.443516	2648.4
936	0.443726	2672.91				936	0.440352	2669.94				936	0.443109	2655.63
937	0.443619	2664.94				937	0.442023	2668.38				937	0.443683	2678.05
938	0.441905	2664.07				938	0.440409	2644.67				938	0.443741	2653.89
939	0.443762	2665.83				939	0.439396	2661.29				939	0.443787	2677.23
940	0.443809	2658.22				940	0.440469	2638.08				940	0.443948	2662.24
941	0.443587	2660.01				941	0.441121	2602.15				941	0.443851	2667.05
942	0.443655	2668.89				942	0.441063	2635.43				942	0.443667	2675.99
943	0.441757	2672.44				943	0.441887	2626.16				943	0.443484	2659.51
944	0.442497	2651.42				944	0.44115	2649.89				944	0.443671	2687.46
945	0.443219	2666.97				945	0.442323	2646.07				945	0.443527	2668.26
946	0.442902	2672.76				946	0.440626	2650.09				946	0.443495	2661.61
947	0.442248	2657.31				947	0.439205	2668.23				947	0.442717	2679.74
948	0.44237	2632.91				948	0.439405	2648.87				948	0.442471	2658.55
949	0.442922	2678.37				949	0.440125	2664.43				949	0.443482	2672.19
950	0.443465	2677.43				950	0.442435	2646.91				950	0.443659	2662.79
951	0.443189	2685.61				951	0.441611	2662.12				951	0.444233	2647.1
952	0.443278	2664.47				952	0.442309	2669.67				952	0.443647	2667.92
953	0.443281	2634.07				953	0.440601	2654.19				953	0.443546	2654.26
954	0.442799	2673.04				954	0.441587	2626.8				954	0.443483	2666.1
955	0.443102	2670.95				955	0.441079	2631.7				955	0.443329	2667.46
956	0.443133	2671.32				956	0.44177	2648.9				956	0.442474	2675.15
957	0.443022	2662.65				957	0.441149	2633.5				957	0.443666	2675.54
958	0.442912	2633.04				958	0.439295	2634.42				958	0.443111	2663.21
959	0.442736	2636.54				959	0.441264	2663.76				959	0.442976	2679.9
960	0.443152	2665.39				960	0.442043	2658.48				960	0.442216	2663.36
961	0.443088	2648.43				961	0.43915	2666.66				961	0.44106	2668.81
962	0.443326	2635.83				962	0.439303	2640.23				962	0.440593	2671.63
963	0.444264	2663.73				963	0.439551	2641.86				963	0.441366	2648.1
964	0.44405	2666.75				964	0.440278	2610.85				964	0.444037	2664.91
965	0.443972	2685.71				965	0.439681	2627.59				965	0.443433	2666.08
966	0.443654	2651.78				966	0.437825	2645.64				966	0.443607	2674.17
967	0.443243	2652.74				967	0.437874	2585.83				967	0.443534	2666.04
968	0.442691	2670.17				968	0.439735	2606.91				968	0.443708	2664.94
969	0.442272	2671.51				969	0.44078	2657.82				969	0.443511	2667.59
970	0.442592	2673.15				970	0.438936	2660.73				970	0.443406	2660.16
971	0.442612	2656.39				971	0.437378	2629.32				971	0.443571	2665.95
972	0.44258	2654.44				972	0.438232	2619.79				972	0.443609	2689.63
973	0.442823	2627.36				973	0.439985	2640.58				973	0.443604	2677.21
974	0.44317	2639.83				974	0.438199	2613.34				974	0.44319	2668.39
975	0.442767	2668.17				975	0.438966	2644.35				975	0.443035	2658.81
976	0.443737	2616.99				976	0.439331	2612.98				976	0.4435	2672.4
977	0.44373	2636.38				977	0.43789	2661.26				977	0.443596	2665.93
978	0.4435	2674.04				978	0.439914	2600.65				978	0.443301	2664.36
979	0.443805	2670.02				979	0.437924	2660.21				979	0.443323	2632.54
980	0.443716	2651.17				980	0.438172	2600.7				980	0.44351	2632.69
981	0.443814	2653.09				981	0.437968	2656.71				981	0.443428	2660.43
982	0.44385	2659.55				982	0.438884	2607				982	0.443859	2648.33
983	0.443749	2637.18				983	0.439127	2638.47				983	0.443726	2636.95
984	0.443753	2653.05				984	0.439683	2622.36				984	0.44371	2679.12
985	0.443253	2681.7				985	0.439034	2649.29				985	0.443698	2663.98
986	0.443678	2681.42				986	0.440278	2645.03				986	0.443611	2649.19
987	0.443674	2677.3				987	0.441742	2648.45				987	0.443476	2673.68
988	0.443696	2653.69				988	0.44083	2660.16				988	0.443814	2662.1
989	0.443875	2662.47				989	0.437934	2649.19				989	0.443654	2630.98
990	0.443954	2642.55				990	0.441322	2615.93				990	0.443646	2634.18
991	0.443672	2615.5				991	0.442033	2663.06				991	0.443643	2656.69
992	0.444052	2647.29				992	0.441931	2671.18				992	0.443599	2621.64
993	0.444397	2632.38				993	0.440026	2671.68				993	0.443518	2642.37
994	0.443534	2658.43				994	0.440758	2660.93				994	0.442321	2677.91
995	0.443292	2656.52				995	0.441011	2620.82				995	0.443652	2664.71
996	0.443299	2658.47				996	0.438053	2670.88				996	0.44362	2652.45
997	0.443447	2670.14				997	0.439448	2621.94				997	0.443571	2637.32
998	0.443873	2660				998	0.439426	2616.03				998	0.444404	2660.11
999	0.443668	2661.89				999	0.439115	2620.3				999	0.44352	2637.5
1000	0.443883	2665.03				1000	0.440386	2657.19				1000	0.443511	2656.69
1001	0.443916	2669.16				1001	0.44039	2657.8				1001	0.443301	2682.2
1002	0.442966	2668.24				1002	0.437902	2660.03				1002	0.44321	2663.6
1003	0.443673	2665				1003	0.439306	2637.04				1003	0.443472	2673.34
1004	0.443655	2674.91				1004	0.441015	2638.06				1004	0.443649	2645.71
1005	0.443738	2645.53				1005	0.440586	2620.61				1005	0.443563	2665.07
1006	0.443144	2669.18				1006	0.440002	2626.08				1006	0.443458	2646.28
1007	0.44364	2675.65				1007	0.440516	2657.22				1007	0.443396	2610.63
1008	0.443544	2659.64				1008	0.440939	2607.58				1008	0.443033	2643.62
1009	0.443675	2632.82				1009	0.44038	2624.08				1009	0.442974	2635.71
1010	0.443708	2680.23				1010	0.440653	2661.75				1010	0.442293	2663.42
1011	0.443589	2677.5				1011	0.440339	2666.26				1011	0.44347	2655.81
1012	0.443636	2627.83				1012	0.439603	2632.79				1012	0.443672	2651.94
1013	0.443648	2628.67				1013	0.439246	2635.96				1013	0.443576	2667.3
1014	0.443401	2673.05				1014	0.438402	2635.97				1014	0.443628	2660.1
1015	0.443772	2655.3				1015	0.43815	2616.96				1015	0.444019	2632.78
1016	0.443708	2660.24				1016	0.44067	2647.91				1016	0.443646	2680.53
1017	0.443744	2648.89				1017	0.44021	2624.03				1017	0.442813	2668.15
1018	0.443749	2650.89				1018	0.440333	2593.93				1018	0.442885	2617.45
1019	0.443645	2689.8				1019	0.44072	2635.06				1019	0.443458	2622.93
1020	0.443645	2671.08				1020	0.438772	2616.54				1020	0.443391	2662.6
1021	0.443683	2679.79				1021	0.438227	2641.45				1021	0.443566	2656.63
1022	0.443731	2655.94				1022	0.438885	2633.71				1022	0.443444	2656
1023	0.443643	2658.08				1023	0.438748	2638.13				1023	0.443485	2655.7
1024	0.443623	2678.9				1024	0.440226	2655.73				1024	0.443442	2655.61
1025	0.44363	2677.57				1025	0.441115	2637.28				1025	0.443779	2673.61
1026	0.443765	2674.52				1026	0.440765	2619.69				1026	0.44362	2672.13
1027	0.443845	2671.55				1027	0.439674	2668.33				1027	0.442382	2685.51
1028	0.443625	2647.31				1028	0.440277	2637.78				1028	0.443651	2655.47
1029	0.439864	2676.8				1029	0.441556	2614.76				1029	0.443619	2651.11
1030	0.443498	2663.25				1030	0.440297	2620.74				1030	0.443484	2636.63
1031	0.443682	2675.35				1031	0.439145	2656.01				1031	0.443477	2638.85
1032	0.443773	2663.86				1032	0.439477	2654.92				1032	0.443666	2671.57
1033	0.443856	2656.59				1033	0.439217	2662.41				1033	0.443685	2617.31
1034	0.443719	2631.88				1034	0.441093	2640.68				1034	0.443614	2645.28
1035	0.443654	2649.74				1035	0.440398	2636.6				1035	0.443561	2668.64
1036	0.443827	2664.85				1036	0.441028	2664.1				1036	0.443594	2657.83
1037	0.443658	2624.53				1037	0.437482	2653.65				1037	0.443874	2653.4
1038	0.443692	2642.26				1038	0.439118	2667.05				1038	0.443883	2647.99
1039	0.443682	2654.98				1039	0.439394	2644.88				1039	0.443746	2646.13
1040	0.443629	2683.58				1040	0.438529	2640.95				1040	0.443551	2640.93
1041	0.44365	2658.57				1041	0.438224	2667.17				1041	0.443633	2660.67
1042	0.443618	2649.39				1042	0.440464	2647.58				1042	0.443609	2643.26
1043	0.443638	2658.29				1043	0.438495	2666.21				1043	0.44398	2610.84
1044	0.443952	2635.15				1044	0.438202	2639.05				1044	0.443599	2638.63
1045	0.444647	2653.46				1045	0.437492	2630.14				1045	0.443493	2643.83
1046	0.443942	2649.91				1046	0.439128	2602.52				1046	0.443729	2657.33
1047	0.443714	2616.28				1047	0.439183	2624.65				1047	0.443577	2648.94
1048	0.443666	2639.59				1048	0.440517	2647.58				1048	0.442102	2659.07
1049	0.443635	2639.06				1049	0.44224	2605.33				1049	0.443179	2674.15
1050	0.443874	2661.88				1050	0.439156	2625.87				1050	0.442398	2655.76
1051	0.443484	2641.88				1051	0.441585	2606.29				1051	0.442696	2669.29
1052	0.443608	2659.18				1052	0.440853	2638.81				1052	0.443658	2664.71
1053	0.443727	2681.68				1053	0.441871	2622.33				1053	0.443675	2676.71
1054	0.444109	2660.73				1054	0.441521	2666.54				1054	0.443892	2675.82
1055	0.442331	2667.61				1055	0.441847	2667.17				1055	0.443598	2665.34
1056	0.441867	2645.59				1056	0.44095	2649.51				1056	0.443814	2676.64
1057	0.443694	2668.5				1057	0.439158	2652.61				1057	0.443541	2657.5
1058	0.443971	2672.08				1058	0.440121	2633.41				1058	0.443366	2673.71
1059	0.444065	2670.97				1059	0.439783	2597.92				1059	0.443376	2677.7
1060	0.443758	2674.96				1060	0.440196	2633.4				1060	0.443219	2658.97
1061	0.443895	2646.31				1061	0.441251	2626.54				1061	0.443024	2626.86
1062	0.444007	2676.81				1062	0.440653	2652.95				1062	0.443374	2634.52
1063	0.443749	2621.03				1063	0.441248	2635.39				1063	0.443453	2653.75
1064	0.444252	2627.74				1064	0.439763	2653.05				1064	0.443265	2639.78
1065	0.444313	2658.44				1065	0.438589	2589.42				1065	0.442489	2641.22
1066	0.444439	2656.82				1066	0.442157	2604.97				1066	0.442155	2673.28
1067	0.444321	2677.29				1067	0.441813	2652.88				1067	0.442279	2658.15
1068	0.443876	2651.3				1068	0.44133	2653.23				1068	0.442546	2674.69
1069	0.444673	2657.99				1069	0.440722	2670.31				1069	0.441939	2654.32
1070	0.445038	2632.31				1070	0.441683	2642.09				1070	0.440654	2643.58
1071	0.444675	2675.82				1071	0.442154	2639.11				1071	0.440765	2656.83
1072	0.444764	2648.92				1072	0.438038	2669.22				1072	0.440978	2663.45
1073	0.444276	2681.27				1073	0.43966	2659.41				1073	0.441304	2665.21
1074	0.443753	2678.14				1074	0.439107	2627.21				1074	0.441833	2653.05
1075	0.443591	2635.93				1075	0.438481	2658.44				1075	0.442721	2642.65
1076	0.443421	2655.4				1076	0.439346	2646.16				1076	0.441887	2614.23
1077	0.442124	2659.69				1077	0.440738	2610.83				1077	0.44214	2634.91
1078	0.443694	2623.68				1078	0.442747	2626.8				1078	0.443359	2663.51
1079	0.44372	2640.31				1079	0.439995	2660.18				1079	0.442643	2610.73
1080	0.443474	2626.79				1080	0.439582	2610.25				1080	0.442819	2640.9
1081	0.443669	2655.97				1081	0.440442	2625.45				1081	0.443555	2669.78
1082	0.443638	2674.98				1082	0.438126	2665.39				1082	0.444024	2671.96
1083	0.443746	2677.26				1083	0.438774	2654.67				1083	0.443829	2669.79
1084	0.443829	2664.88				1084	0.439132	2627.57				1084	0.443793	2638.7
1085	0.443698	2651.28				1085	0.439288	2633.58				1085	0.44502	2656.68
1086	0.443523	2657.65				1086	0.440718	2641.83				1086	0.446096	2640.5
1087	0.443237	2667.48				1087	0.438785	2616.95				1087	0.443251	2649.18
1088	0.44273	2665.46				1088	0.43916	2634.39				1088	0.444617	2650.72
1089	0.443605	2676.97				1089	0.437977	2658.17				1089	0.444161	2679.62
1090	0.444306	2657.82				1090	0.438138	2643.37				1090	0.443842	2679.31
1091	0.444271	2668.33				1091	0.438604	2650.09				1091	0.443395	2651.74
1092	0.443722	2672.46				1092	0.440718	2628.93				1092	0.443449	2669.43
1093	0.442365	2673.41				1093	0.437197	2641.55				1093	0.443511	2651.08
1094	0.441207	2672.11				1094	0.439029	2623.07				1094	0.442296	2607.73
1095	0.440853	2650.83				1095	0.440744	2594.75				1095	0.442974	2638.19
1096	0.440576	2654.3				1096	0.4392	2624.69				1096	0.442487	2637.38
1097	0.443513	2633.05				1097	0.439507	2613.2				1097	0.442253	2666.48
1098	0.44314	2682.37				1098	0.438063	2645.43				1098	0.442968	2648.97
1099	0.44383	2620.5				1099	0.441812	2636.54				1099	0.441771	2654.82
1100	0.443718	2684.09				1100	0.44387	2648.48				1100	0.439488	2664.39
1101	0.44376	2679.27				1101	0.439314	2663.72				1101	0.440473	2642.7
1102	0.443678	2650.3				1102	0.440876	2644.43				1102	0.43744	2663.16
1103	0.443093	2621.47				1103	0.439535	2661.34				1103	0.439412	2644.37
1104	0.443487	2654.07				1104	0.438567	2641.98				1104	0.441496	2655.86
1105	0.443673	2638.23				1105	0.439297	2645.19				1105	0.441639	2665.72
1106	0.443665	2672.33				1106	0.441212	2661.71				1106	0.442281	2657.1
1107	0.443693	2656.27				1107	0.439614	2645.01				1107	0.442505	2620.62
1108	0.443705	2654.39				1108	0.438451	2662.75				1108	0.442236	2671.92
1109	0.443751	2666.33				1109	0.440392	2642.62				1109	0.442503	2636.05
1110	0.443649	2654.52				1110	0.439649	2657.43				1110	0.443371	2635.24
1111	0.443435	2633.6				1111	0.439638	2594.56				1111	0.443625	2631.67
1112	0.44367	2676.15				1112	0.43818	2599.46				1112	0.443435	2660.96
1113	0.443584	2678.68				1113	0.438922	2641.89				1113	0.443277	2668.74
1114	0.44366	2623.76				1114	0.438033	2628.74				1114	0.443941	2672.88
1115	0.443674	2634.46				1115	0.437606	2648.05				1115	0.443662	2656.29
1116	0.443465	2667.67				1116	0.438442	2621.3				1116	0.444233	2650.56
1117	0.44319	2662.71				1117	0.440226	2630.28				1117	0.444302	2630.83
1118	0.443759	2671.89				1118	0.439322	2662.43				1118	0.443538	2648.07
1119	0.444111	2655.79				1119	0.44126	2653.47				1119	0.443491	2656.3
1120	0.444245	2648.66				1120	0.441817	2664.36				1120	0.443931	2618.95
1121	0.443745	2677.79				1121	0.44234	2653.05				1121	0.444171	2632.07
1122	0.443312	2669.7				1122	0.444794	2653.74				1122	0.443341	2628.28
1123	0.44324	2682.97				1123	0.443643	2669.26				1123	0.443704	2642.08
1124	0.443187	2658.24				1124	0.442892	2665.21				1124	0.443632	2676.56
1125	0.442968	2652.92				1125	0.441299	2674.45				1125	0.443943	2673.24
1126	0.443234	2630.13				1126	0.440588	2652.69				1126	0.443862	2675
1127	0.44358	2639.3				1127	0.440276	2651.37				1127	0.444224	2656.87
1128	0.443626	2678.06				1128	0.441025	2616.14				1128	0.444295	2660.44
1129	0.443449	2616.63				1129	0.441915	2637.75				1129	0.445007	2675.09
1130	0.443528	2637.59				1130	0.441311	2668.45				1130	0.445235	2674.04
1131	0.443513	2678.74				1131	0.44052	2604.6				1131	0.444375	2668.82
1132	0.442999	2671.64				1132	0.441054	2628.04				1132	0.44459	2654.31
1133	0.442715	2686.98				1133	0.441533	2666.09				1133	0.444656	2665.76
1134	0.442544	2642.62				1134	0.442143	2672.21				1134	0.444328	2650.91
1135	0.442603	2641.53				1135	0.440326	2636.54				1135	0.444975	2622.21
1136	0.442155	2630.75				1136	0.441751	2632.3				1136	0.443713	2632.51
1137	0.442419	2640.43				1137	0.442538	2647.19				1137	0.442225	2640.07
1138	0.442903	2669.45				1138	0.443164	2629.15				1138	0.440727	2663.85
1139	0.442389	2669.68				1139	0.440314	2651.26				1139	0.441493	2640.6
1140	0.442283	2670.07				1140	0.441829	2628.51				1140	0.442728	2669.65
1141	0.442169	2643.31				1141	0.440053	2672.46				1141	0.443545	2676.49
1142	0.442011	2658.32				1142	0.43986	2674.09				1142	0.444239	2655.58
1143	0.442525	2637.77				1143	0.440544	2639.25				1143	0.443438	2682.37
1144	0.442622	2605.12				1144	0.440982	2653.47				1144	0.443444	2657.31
1145	0.442196	2634.33				1145	0.441774	2636.95				1145	0.443314	2673.25
1146	0.442611	2627.88				1146	0.443615	2610.39				1146	0.441504	2663.36
1147	0.442926	2660.92				1147	0.439981	2637.9				1147	0.444095	2662.55
1148	0.442719	2650.05				1148	0.439968	2621.83				1148	0.443768	2685.58
1149	0.442984	2656.96				1149	0.440647	2648.62				1149	0.444225	2669.4
1150	0.443681	2676.3				1150	0.442138	2642.21				1150	0.443874	2676.68
1151	0.444746	2659.62				1151	0.440777	2650.08				1151	0.443484	2676.71
1152	0.444666	2676.08				1152	0.439082	2655.18				1152	0.441954	2657.96
1153	0.443895	2667.18				1153	0.440512	2640.69				1153	0.442712	2675.81
1154	0.443843	2665.12				1154	0.441755	2658.6				1154	0.441486	2659.16
1155	0.44367	2672.85				1155	0.441955	2654.16				1155	0.44225	2669
1156	0.44299	2659.56				1156	0.441521	2657.93				1156	0.441898	2668.38
1157	0.443167	2627.32				1157	0.442921	2667.41				1157	0.440866	2655.76
1158	0.443132	2633.87				1158	0.44242	2660.87				1158	0.441446	2666.81
1159	0.443744	2656.13				1159	0.442612	2677.15				1159	0.44211	2655.16
1160	0.44453	2645.37				1160	0.441633	2658				1160	0.442525	2655.34
1161	0.444382	2646.39				1161	0.442514	2664.11				1161	0.442331	2679.87
1162	0.443631	2671.73				1162	0.443449	2612.89				1162	0.441111	2652.4
1163	0.444266	2651.92				1163	0.442665	2617.86				1163	0.439557	2659.02
1164	0.44362	2681.88				1164	0.441719	2655.36				1164	0.44112	2648.82
1165	0.440412	2659.44				1165	0.442728	2657.36				1165	0.441341	2656.2
1166	0.441763	2652.32				1166	0.441329	2670.86				1166	0.441689	2665.53
1167	0.442704	2625.31				1167	0.442754	2652.25				1167	0.442076	2655.27
1168	0.443755	2635.57				1168	0.443262	2657.71				1168	0.439445	2663.7
1169	0.443159	2664.07				1169	0.44297	2668.12				1169	0.440908	2650.65
1170	0.442575	2615.62				1170	0.444173	2669.78				1170	0.442695	2659.86
1171	0.442934	2640.22				1171	0.441657	2675.65				1171	0.442464	2667.28
1172	0.443077	2678.03				1172	0.440884	2649.89				1172	0.442996	2656.93
1173	0.443208	2665.92				1173	0.442644	2652.8				1173	0.444183	2636.34
1174	0.44343	2650.96				1174	0.442224	2629.56				1174	0.443933	2668.65
1175	0.443499	2653.73				1175	0.442204	2638.7				1175	0.44432	2673.55
1176	0.442915	2652.68				1176	0.442476	2666.22				1176	0.444024	2626.45
1177	0.442826	2634.03				1177	0.443049	2611.75				1177	0.444337	2635.61
1178	0.442553	2649.89				1178	0.443422	2630.73				1178	0.444377	2666.3
1179	0.442698	2638.29				1179	0.443165	2673.23				1179	0.444735	2664.76
1180	0.443336	2602.09				1180	0.44323	2664.1				1180	0.444467	2677.21
1181	0.44354	2636.47				1181	0.443677	2655.45				1181	0.444735	2657.18
1182	0.443334	2629.13				1182	0.443686	2652.6				1182	0.444429	2655.37
1183	0.443423	2654.98				1183	0.443975	2662.62				1183	0.44376	2677.35
1184	0.443085	2651.25				1184	0.443955	2642.4				1184	0.443622	2676.22
1185	0.443498	2665.15				1185	0.443186	2653.05				1185	0.443292	2643.79
1186	0.443671	2671.92				1186	0.442255	2641.42				1186	0.443418	2677.67
1187	0.44359	2656.98				1187	0.443667	2673.11				1187	0.443314	2667.11
1188	0.443825	2673.45				1188	0.443716	2680.27				1188	0.442506	2634.02
1189	0.444307	2650.1				1189	0.443081	2655.08				1189	0.443584	2636.51
1190	0.444324	2659.84				1190	0.442689	2665.21				1190	0.444031	2670.61
1191	0.444218	2613.02				1191	0.443329	2649.15				1191	0.444206	2624.61
1192	0.444336	2623.71				1192	0.444623	2612.34				1192	0.443458	2644.23
1193	0.444066	2663.37				1193	0.44405	2639.27				1193	0.443668	2674.04
1194	0.441103	2655.57				1194	0.443989	2644.54				1194	0.442972	2677.75
1195	0.441605	2657.81				1195	0.441765	2664.68				1195	0.442807	2653.12
1196	0.443592	2651.22				1196	0.442389	2645.07				1196	0.442808	2644.33
1197	0.444007	2659.92				1197	0.444332	2660.93				1197	0.442208	2656.35
1198	0.444453	2636.53				1198	0.442845	2675.11				1198	0.442639	2639.41
1199	0.44639	2644.57				1199	0.443421	2656.95				1199	0.442738	2656.24
1200	0.444784	2658.22				1200	0.442424	2672.36				1200	0.443172	2633.68
1201	0.443186	2622.48				1201	0.441699	2658.89				1201	0.443162	2604.37
1202	0.442348	2642.83				1202	0.441983	2664.99				1202	0.443442	2636.69
1203	0.443182	2633.73				1203	0.440508	2678.87				1203	0.443598	2631.45
1204	0.443499	2641.68				1204	0.441569	2655.51				1204	0.443653	2657.26
1205	0.443535	2678.49				1205	0.439319	2667.84				1205	0.443634	2653.78
1206	0.443099	2671.27				1206	0.439187	2647.79				1206	0.443633	2659.35
1207	0.443057	2664.9				1207	0.440086	2654.84				1207	0.443568	2672.33
1208	0.443017	2642.8				1208	0.43971	2663.5				1208	0.443264	2656.34
1209	0.443505	2661.55				1209	0.439771	2639.14				1209	0.443299	2663.22
1210	0.443719	2668.31				1210	0.439889	2660.47				1210	0.443488	2663.7
1211	0.443868	2668.62				1211	0.440291	2648.74				1211	0.443012	2659.28
1212	0.444049	2681.3				1212	0.440979	2658.81				1212	0.443401	2611.92
1213	0.444057	2645.57				1213	0.440605	2663.97				1213	0.442712	2622.41
1214	0.444109	2660.91				1214	0.442164	2648.24				1214	0.443245	2654.63
1215	0.444478	2653.21				1215	0.441831	2667.21				1215	0.443168	2654.62
1216	0.444578	2620.93				1216	0.442401	2652.08				1216	0.443365	2671.9
1217	0.444163	2654.93				1217	0.442774	2661.26				1217	0.443284	2649.56
1218	0.444143	2632.4				1218	0.441961	2667.09				1218	0.443551	2654.73
1219	0.444127	2665.5				1219	0.441453	2656.32				1219	0.443411	2677.48
1220	0.443721	2642.51				1220	0.440585	2672.14				1220	0.441566	2662.42
1221	0.443394	2664.36				1221	0.440561	2648.76				1221	0.442772	2634.79
1222	0.443735	2672.07				1222	0.442475	2658.28				1222	0.442858	2662
1223	0.443711	2657.82				1223	0.4435	2606.77				1223	0.441427	2663.26
1224	0.443564	2677.8				1224	0.442942	2620.82				1224	0.441291	2625.78
1225	0.444458	2660.28				1225	0.444405	2651.36				1225	0.44155	2636.33
1226	0.443509	2655.78				1226	0.441445	2647.83				1226	0.44157	2660.02
1227	0.443628	2615.75				1227	0.442049	2674.26				1227	0.44257	2602.66
1228	0.443786	2621.85				1228	0.442435	2644.24				1228	0.442857	2629.79
1229	0.443197	2667.66				1229	0.443415	2651.42				1229	0.441722	2670.84
1230	0.44254	2653.71				1230	0.443031	2630.12				1230	0.442015	2677.72
1231	0.44269	2672.6				1231	0.440884	2633.33				1231	0.443125	2645.76
1232	0.442475	2655.7				1232	0.44027	2654.35				1232	0.443302	2645.9
1233	0.443527	2652.45				1233	0.440279	2611.85				1233	0.443441	2659.47
1234	0.443612	2633.85				1234	0.441102	2631.34				1234	0.442574	2636.17
1235	0.443645	2651.11				1235	0.441597	2612.97				1235	0.443643	2656.21
1236	0.443629	2670.04				1236	0.440621	2635.19				1236	0.443684	2639.19
1237	0.443794	2682.39				1237	0.440811	2663.83				1237	0.443652	2605.03
1238	0.443516	2670.95				1238	0.441004	2655.14				1238	0.44349	2632.35
1239	0.443502	2642.15				1239	0.439807	2661.99				1239	0.44365	2635.81
1240	0.443369	2649.04				1240	0.44197	2633.71				1240	0.443756	2665.49
1241	0.442836	2675.75				1241	0.443095	2656.11				1241	0.443515	2648.39
1242	0.443689	2621.16				1242	0.442293	2675.06				1242	0.443375	2655.96
1243	0.443682	2632.23				1243	0.443093	2667.04				1243	0.443414	2667.13
1244	0.443599	2672.73				1244	0.443286	2670.95				1244	0.443392	2660.28
1245	0.443861	2670.62				1245	0.442782	2654.65				1245	0.443534	2677.4
1246	0.443697	2653.19				1246	0.442819	2656.53				1246	0.443721	2662.67
1247	0.443705	2657.91				1247	0.442982	2691.29				1247	0.443862	2668.13
1248	0.443683	2656.61				1248	0.441792	2669.43				1248	0.444021	2617.73
1249	0.443689	2645.81				1249	0.441668	2671.17				1249	0.443766	2618.37
1250	0.443651	2647.89				1250	0.441176	2640.1				1250	0.443782	2665.09
1251	0.443312	2642.91				1251	0.442356	2658.69				1251	0.443622	2657.71
1252	0.443614	2610.09				1252	0.441015	2637.42				1252	0.441949	2667.17
1253	0.442987	2634.14				1253	0.441052	2598.7				1253	0.44365	2656.65
1254	0.443668	2638.33				1254	0.441335	2632.88				1254	0.443684	2654.14
1255	0.443518	2657.37				1255	0.442856	2626.77				1255	0.443615	2627.96
1256	0.443725	2652.21				1256	0.442769	2658.04				1256	0.443642	2640.95
1257	0.443078	2655.26				1257	0.442574	2650.02				1257	0.443811	2647.61
1258	0.440636	2672.36				1258	0.444011	2653.26				1258	0.443618	2616.49
1259	0.441471	2655.73				1259	0.443467	2663.19				1259	0.443604	2632.9
1260	0.438749	2664.54				1260	0.44241	2662.57				1260	0.443625	2675.06
1261	0.441059	2657.38				1261	0.441464	2671.2				1261	0.443267	2671.44
1262	0.441721	2658.35				1262	0.440268	2653				1262	0.443632	2653.66
1263	0.44355	2675.74				1263	0.441451	2659.21				1263	0.443758	2636.38
1264	0.441727	2647.43				1264	0.442411	2673.37				1264	0.443893	2651.44
1265	0.443692	2655.6				1265	0.44217	2658.56				1265	0.443699	2638.9
1266	0.443756	2663.7				1266	0.444196	2655.8				1266	0.443724	2650.73
1267	0.443747	2666.22				1267	0.440644	2659.27				1267	0.443896	2673.92
1268	0.444339	2670.77				1268	0.440802	2662.84				1268	0.443826	2672.86
1269	0.444456	2652.09				1269	0.442043	2604.92				1269	0.443533	2681.06
1270	0.445017	2632.9				1270	0.441841	2614.03				1270	0.443462	2646.16
1271	0.444309	2655.7				1271	0.441043	2646.5				1271	0.442132	2652.41
1272	0.443682	2663.96				1272	0.441998	2648.13				1272	0.443656	2655.38
1273	0.443638	2632.83				1273	0.442061	2671.4				1273	0.44412	2619.45
1274	0.443414	2636.63				1274	0.442472	2651.58				1274	0.444539	2633.06
1275	0.443589	2672.99				1275	0.442759	2648.95				1275	0.44372	2634.91
1276	0.443691	2659.87				1276	0.442102	2674.03				1276	0.443594	2665.68
1277	0.443121	2681.19				1277	0.444777	2668.39				1277	0.44357	2656.63
1278	0.443381	2654.09				1278	0.442097	2670.43				1278	0.443638	2667.39
1279	0.442982	2646.84				1279	0.441997	2658.59				1279	0.443369	2673.1
1280	0.440946	2677.6				1280	0.442692	2652.09				1280	0.443522	2653.09
1281	0.441675	2661.41				1281	0.442913	2622				1281	0.443591	2671.99
1282	0.441201	2636.27				1282	0.442024	2639.23				1282	0.443588	2657.31
1283	0.442523	2663.91				1283	0.441361	2662.43				1283	0.442842	2667.19
1284	0.442042	2657.93				1284	0.441872	2608.36				1284	0.443504	2678.94
1285	0.442741	2633.92				1285	0.443222	2637.35				1285	0.443115	2662.17
1286	0.442305	2637.81				1286	0.442419	2670.43				1286	0.443477	2680.42
1287	0.442823	2664.86				1287	0.441649	2672.37				1287	0.444547	2657.89
1288	0.443055	2609.33				1288	0.442343	2647.22				1288	0.444378	2668.44
1289	0.443796	2640.12				1289	0.442346	2633.93				1289	0.444123	2680.17
1290	0.443617	2668.97				1290	0.441821	2656.82				1290	0.443928	2655.15
1291	0.442552	2672.96				1291	0.442322	2636.12				1291	0.443827	2680.37
1292	0.442169	2647.67				1292	0.440972	2654.37				1292	0.443767	2654.79
1293	0.44321	2646.5				1293	0.441586	2626.81				1293	0.443695	2679.8
1294	0.441885	2652.25				1294	0.442992	2592.88				1294	0.44372	2611.01
1295	0.440629	2632.14				1295	0.441554	2630.85				1295	0.443744	2622.15
1296	0.441033	2646.97				1296	0.441523	2626.53				1296	0.443079	2655.08
1297	0.443231	2634.35				1297	0.440813	2661.14				1297	0.443842	2659.14
1298	0.443851	2667.66				1298	0.440552	2632.59				1298	0.442713	2661.76
1299	0.444177	2619.28				1299	0.44141	2649.56				1299	0.443028	2656.87
1300	0.443227	2674.49				1300	0.441961	2666.55				1300	0.443468	2643.94
1301	0.442722	2666.79				1301	0.441849	2652.01				1301	0.443341	2679.21
1302	0.442419	2652.57				1302	0.441744	2662.82				1302	0.443313	2661.27
1303	0.443799	2619.04				1303	0.444621	2647.75				1303	0.443317	2684.22
1304	0.443624	2649.51				1304	0.443775	2660.2				1304	0.443068	2654.87
1305	0.443392	2647.45				1305	0.443895	2671.71				1305	0.443747	2656.8
1306	0.441858	2659.76				1306	0.444703	2653.86				1306	0.443744	2677.37
1307	0.442364	2646.96				1307	0.443593	2678.51				1307	0.443953	2669.7
1308	0.443659	2661.72				1308	0.445371	2669.04				1308	0.443578	2673.85
1309	0.443288	2676.65				1309	0.445373	2679.17				1309	0.443729	2667.02
1310	0.443624	2650.31				1310	0.444054	2684.6				1310	0.443669	2661.03
1311	0.443732	2674.86				1311	0.442281	2664.08				1311	0.443354	2628.88
1312	0.443593	2658.82				1312	0.443199	2635.19				1312	0.444281	2674.47
1313	0.443516	2662.97				1313	0.442748	2637.63				1313	0.44341	2645.46
1314	0.443651	2674.31				1314	0.442746	2656.12				1314	0.443564	2614.89
1315	0.443536	2664.68				1315	0.443892	2642.82				1315	0.443635	2635.59
1316	0.44393	2669.44				1316	0.443408	2651.75				1316	0.443593	2678.41
1317	0.44367	2658.51				1317	0.443005	2678.15				1317	0.443371	2665.6
1318	0.443554	2673.6				1318	0.442798	2667.12				1318	0.443529	2643.81
1319	0.443659	2684.34				1319	0.4422	2670.79				1319	0.443519	2638.42
1320	0.443994	2663.28				1320	0.442955	2657.96				1320	0.443604	2654.26
1321	0.443716	2681.39				1321	0.44111	2653.14				1321	0.443562	2676.21
1322	0.443124	2661.37				1322	0.441864	2622.72				1322	0.441971	2675.25
1323	0.443612	2663.91				1323	0.440353	2630.48				1323	0.441549	2650.82
1324	0.443676	2615.8				1324	0.441485	2659.67				1324	0.44361	2655.96
1325	0.443896	2624.48				1325	0.442521	2605.81				1325	0.443582	2659.36
1326	0.443591	2659.81				1326	0.443012	2631.22				1326	0.443677	2635.78
1327	0.443056	2657.57				1327	0.442134	2667.78				1327	0.442672	2657.19
1328	0.441686	2662.85				1328	0.440449	2662.97				1328	0.443664	2638.95
1329	0.442429	2655.65				1329	0.440014	2640.88				1329	0.443465	2609.28
1330	0.443276	2651.24				1330	0.440359	2638.37				1330	0.443832	2637.05
1331	0.443337	2669.03				1331	0.440094	2647.7				1331	0.443584	2632.66
1332	0.443705	2664.9				1332	0.44189	2622.66				1332	0.443366	2657.75
1333	0.443605	2678.61				1333	0.441707	2652.59				1333	0.443077	2647.92
1334	0.443665	2647.1				1334	0.441169	2625.86				1334	0.443008	2656.02
1335	0.443672	2661.88				1335	0.441416	2665.83				1335	0.443187	2663.55
1336	0.443542	2668.08				1336	0.442306	2672.17				1336	0.443635	2657.68
1337	0.443557	2670.56				1337	0.442922	2643.15				1337	0.443734	2672.65
1338	0.443594	2683.76				1338	0.442764	2659.1				1338	0.443626	2661.32
1339	0.443443	2662.74				1339	0.441518	2647.21				1339	0.443716	2661.48
1340	0.441731	2655.81				1340	0.442262	2608.8				1340	0.44387	2682.69
1341	0.442086	2622.93				1341	0.443774	2638.07				1341	0.443417	2668.36
1342	0.442378	2644.68				1342	0.441509	2635.69				1342	0.443555	2675.78
1343	0.441689	2664.3				1343	0.441341	2656.4				1343	0.443695	2656.17
1344	0.442409	2611.66				1344	0.441187	2641.9				1344	0.443384	2666.41
1345	0.442678	2625.95				1345	0.441391	2654.89				1345	0.44335	2618.28
1346	0.443451	2625.86				1346	0.441892	2671.78				1346	0.443697	2624.55
1347	0.442196	2655.3				1347	0.442508	2648.98				1347	0.443536	2663.43
1348	0.443261	2677.68				1348	0.443136	2671.26				1348	0.443629	2659.13
1349	0.443147	2672.01				1349	0.444176	2657.17				1349	0.443586	2675.2
1350	0.443627	2665.3				1350	0.443402	2668.88				1350	0.443447	2648.92
1351	0.443676	2645.33				1351	0.442045	2665.97				1351	0.443732	2657.38
1352	0.443664	2662.05				1352	0.440705	2651.25				1352	0.443735	2657.78
1353	0.443675	2673.98				1353	0.440629	2668.66				1353	0.443835	2673.49
1354	0.443772	2665.7				1354	0.441367	2655.01				1354	0.443537	2675.48
1355	0.443715	2670.71				1355	0.442523	2663.67				1355	0.443455	2661.82
1356	0.44371	2646.05				1356	0.442859	2683.8				1356	0.443246	2653.66
1357	0.443721	2663.95				1357	0.442815	2652.8				1357	0.442661	2685.21
1358	0.443657	2650.94				1358	0.443761	2677.19				1358	0.442454	2665.58
1359	0.443751	2617.25				1359	0.4436	2659.05				1359	0.44164	2683.48
1360	0.443591	2642.44				1360	0.443638	2663.64				1360	0.442091	2658.27
1361	0.443709	2643.64				1361	0.440304	2666.53				1361	0.441586	2648.57
1362	0.443133	2653.78				1362	0.442546	2648.26				1362	0.442615	2628.43
1363	0.443785	2647.92				1363	0.442881	2677.17				1363	0.443109	2633.69
1364	0.44375	2661.01				1364	0.443432	2663.12				1364	0.442001	2659.27
1365	0.443713	2674.86				1365	0.443421	2656.57				1365	0.441785	2606.43
1366	0.44384	2648.77				1366	0.443964	2619.93				1366	0.443004	2630.71
1367	0.443469	2681.1				1367	0.444722	2625.18				1367	0.441963	2613.78
1368	0.443245	2654.37				1368	0.445347	2665.33				1368	0.442855	2640.26
1369	0.443408	2673.15				1369	0.445289	2666.2				1369	0.44083	2664.14
1370	0.44324	2615.79				1370	0.443645	2672.64				1370	0.441567	2659.5
1371	0.443654	2623.71				1371	0.444051	2655.99				1371	0.442665	2667.91
1372	0.443626	2657.93				1372	0.44313	2655.21				1372	0.441619	2639.01
1373	0.442241	2650.65				1373	0.44208	2632.54				1373	0.442599	2651.53
1374	0.442019	2666.21				1374	0.441893	2646.17				1374	0.442633	2637.6
1375	0.443627	2648.79				1375	0.44112	2664.6				1375	0.443427	2612.82
1376	0.443826	2644.35				1376	0.440946	2605.28				1376	0.443159	2643.16
1377	0.443666	2653.62				1377	0.440197	2628.18				1377	0.443062	2631.82
1378	0.443896	2660.67				1378	0.439944	2660.85				1378	0.44361	2656.32
1379	0.443708	2655.09				1379	0.440572	2655.75				1379	0.442948	2652.08
1380	0.443681	2662.33				1380	0.440865	2635.8				1380	0.442679	2660.45
1381	0.443828	2675.69				1381	0.441018	2637.92				1381	0.442269	2671.95
1382	0.443208	2629.4				1382	0.441413	2648.06				1382	0.442193	2655.27
1383	0.443007	2647.28				1383	0.441137	2627.91				1383	0.442045	2666.64
1384	0.440473	2661.6				1384	0.441892	2645.66				1384	0.442619	2659.34
1385	0.440641	2613.84				1385	0.440934	2673.75				1385	0.442755	2652.2
1386	0.440723	2626.23				1386	0.441163	2661.09				1386	0.442237	2672.63
1387	0.443639	2616.25				1387	0.441855	2667.4				1387	0.442291	2656.68
1388	0.443466	2646.22				1388	0.442152	2637.08				1388	0.441582	2623.05
1389	0.443646	2676.9				1389	0.441737	2651.22				1389	0.441849	2676.94
1390	0.443812	2661.58				1390	0.441973	2642.23				1390	0.44132	2667.3
1391	0.444204	2662.2				1391	0.44197	2596.24				1391	0.441303	2608.9
1392	0.443977	2643.37				1392	0.441671	2631.23				1392	0.440931	2612.97
1393	0.443624	2653.65				1393	0.442256	2627.46				1393	0.44195	2653.46
1394	0.443388	2645.89				1394	0.4422	2654.39				1394	0.441157	2653.06
1395	0.443693	2614.38				1395	0.442619	2641.02				1395	0.440659	2664.74
1396	0.443645	2645.53				1396	0.442448	2648.6				1396	0.442221	2642.92
1397	0.442964	2637.39				1397	0.442702	2672.97				1397	0.442354	2649.79
1398	0.442791	2659.39				1398	0.442378	2651.44				1398	0.442216	2668.64
1399	0.44245	2645.83				1399	0.440704	2668.16				1399	0.442337	2663.85
1400	0.443679	2662.93				1400	0.43999	2646.4				1400	0.442426	2676.2
1401	0.442869	2676.4				1401	0.439264	2652.51				1401	0.442866	2650.26
1402	0.443487	2663.18				1402	0.441293	2667.69				1402	0.442896	2654.94
1403	0.443184	2664.6				1403	0.441774	2658.96				1403	0.44254	2672.02
1404	0.443126	2662.41				1404	0.442058	2672.72				1404	0.442639	2667.13
1405	0.443307	2671.09				1405	0.44154	2651.17				1405	0.443001	2670.95
1406	0.443544	2678.15				1406	0.441653	2657.5				1406	0.443093	2661.56
1407	0.443565	2661.16				1407	0.442322	2671.95				1407	0.442593	2647.04
1408	0.443227	2671.32				1408	0.441308	2650.49				1408	0.442627	2622.79
1409	0.44276	2659.07				1409	0.440808	2664.24				1409	0.442824	2633.49
1410	0.442924	2665.33				1410	0.441809	2653.36				1410	0.442579	2660.68
1411	0.442146	2670.42				1411	0.442795	2655.34				1411	0.443041	2619.53
1412	0.440994	2656.34				1412	0.442676	2676.77				1412	0.443463	2632.85
1413	0.441336	2665.76				1413	0.442572	2663.06				1413	0.443569	2685.49
1414	0.441464	2649.28				1414	0.442233	2617.64				1414	0.443787	2676.05
1415	0.44178	2666.69				1415	0.441644	2677.83				1415	0.442887	2646.36
1416	0.442452	2604.86				1416	0.441934	2669.48				1416	0.443224	2642.15
1417	0.442586	2677.09				1417	0.442411	2614.4				1417	0.443425	2653.52
1418	0.442777	2643.81				1418	0.442441	2624.72				1418	0.442778	2631.76
1419	0.443966	2633.59				1419	0.442722	2660.56				1419	0.442863	2649.35
1420	0.4437	2657.37				1420	0.44337	2655.63				1420	0.442697	2674.83
1421	0.443252	2649.31				1421	0.442709	2673.63				1421	0.442654	2665.18
1422	0.441747	2638.85				1422	0.442254	2650.29				1422	0.442687	2666.44
1423	0.443203	2674.43				1423	0.442405	2648.82				1423	0.442916	2646.28
1424	0.441784	2661.32				1424	0.442538	2674.61				1424	0.44251	2666.89
1425	0.441511	2665.62				1425	0.44233	2659.81				1425	0.442274	2643.87
1426	0.442798	2663.59				1426	0.443	2677.3				1426	0.442252	2599.06
1427	0.441948	2660.24				1427	0.442807	2648.36				1427	0.442968	2632.87
1428	0.44281	2673.06				1428	0.442849	2657.45				1428	0.442599	2634.32
1429	0.442267	2665.86				1429	0.442342	2627.27				1429	0.442674	2658.16
1430	0.442049	2665.18				1430	0.442118	2632.79				1430	0.442109	2646.38
1431	0.442587	2660.91				1431	0.442004	2661.24				1431	0.440908	2652.76
1432	0.442217	2651.32				1432	0.442257	2613.94				1432	0.441769	2662.44
1433	0.442449	2621.49				1433	0.442407	2634.6				1433	0.441823	2649.72
1434	0.442871	2637.18				1434	0.442521	2672.35				1434	0.441618	2616.89
1435	0.442233	2664.7				1435	0.442135	2674.3				1435	0.441242	2661.87
1436	0.441594	2608.17				1436	0.44221	2644.38				1436	0.44187	2669.64
1437	0.442625	2628.96				1437	0.442092	2639.08				1437	0.441415	2678.75
1438	0.442254	2668.1				1438	0.442173	2649.27				1438	0.441598	2663.45
1439	0.441291	2668.13				1439	0.441867	2634.14				1439	0.442241	2623.03
1440	0.442012	2639.62				1440	0.442226	2640.5				1440	0.442224	2633.02
1441	0.443073	2645.89				1441	0.441981	2665.94				1441	0.442029	2652.93
1442	0.443166	2659.3				1442	0.444037	2667.83				1442	0.442086	2636.58
1443	0.443112	2635.78				1443	0.443344	2669.11				1443	0.442092	2635.51
1444	0.443692	2658.04				1444	0.443217	2653.17				1444	0.441842	2663.98
1445	0.443609	2676.42				1445	0.443126	2655.39				1445	0.441408	2658.17
1446	0.443588	2662.52				1446	0.443644	2644.2				1446	0.44183	2673.58
1447	0.44381	2667.74				1447	0.444435	2613.21				1447	0.44249	2652.09
1448	0.443838	2646.08				1448	0.4444	2645.56				1448	0.442341	2643.99
1449	0.44422	2676.54				1449	0.444561	2637.74				1449	0.44246	2669.43
1450	0.444019	2643.57				1450	0.44286	2658.95				1450	0.44256	2668.85
1451	0.443325	2610.99				1451	0.441521	2650.21				1451	0.442257	2670.57
1452	0.443712	2647.83				1452	0.442892	2662.86				1452	0.441937	2654.99
1453	0.4437	2642.57				1453	0.442865	2677.95				1453	0.4419	2645.63
1454	0.443714	2660.53				1454	0.442901	2653.19				1454	0.442453	2626
1455	0.443675	2648.83				1455	0.442851	2675.63				1455	0.442844	2635.22
1456	0.443661	2667.27				1456	0.443088	2658.71				1456	0.441807	2665.74
1457	0.443665	2675.63				1457	0.442801	2658.33				1457	0.441814	2607.33
1458	0.443166	2654.83				1458	0.442786	2668.92				1458	0.441359	2627.87
1459	0.443606	2685.53				1459	0.442693	2660.59				1459	0.441447	2614.26
1460	0.443686	2657.99				1460	0.442431	2676.94				1460	0.440627	2635.82
1461	0.443632	2643.32				1461	0.442393	2660.7				1461	0.441201	2662.62
1462	0.443674	2665.88				1462	0.442789	2664.53				1462	0.441663	2651.6
1463	0.44367	2666.27				1463	0.442153	2674.52				1463	0.441205	2664.81
1464	0.443225	2681.24				1464	0.443105	2654.8				1464	0.441028	2638.76
1465	0.443757	2660.33				1465	0.443052	2676.85				1465	0.440826	2649.44
1466	0.443601	2657.15				1466	0.442886	2659.65				1466	0.440706	2627.3
1467	0.443577	2613.12				1467	0.442588	2663.71				1467	0.440535	2595.29
1468	0.442486	2681.51				1468	0.442897	2608.45				1468	0.441038	2632.54
1469	0.443556	2642.17				1469	0.442985	2669.46				1469	0.440869	2622
1470	0.443638	2646.13				1470	0.443133	2641.83				1470	0.440876	2648.17
1471	0.44371	2662.09				1471	0.443177	2639.99				1471	0.441794	2639.6
1472	0.44367	2641.62				1472	0.443243	2657.38				1472	0.44151	2653.77
1473	0.443446	2644.25				1473	0.443014	2651.63				1473	0.442106	2674.1
1474	0.441428	2665.71				1474	0.443036	2650.54				1474	0.442224	2649.41
1475	0.441861	2664.95				1475	0.442738	2667.81				1475	0.441088	2664.88
1476	0.443521	2638.65				1476	0.442939	2659.33				1476	0.441675	2648.79
1477	0.443391	2674.66				1477	0.443126	2668.13				1477	0.441748	2651.3
1478	0.443695	2658.51				1478	0.442912	2654.72				1478	0.441569	2671.62
1479	0.44352	2669.1				1479	0.442903	2654.02				1479	0.441463	2654.17
1480	0.443677	2676.52				1480	0.442363	2630.86				1480	0.442491	2666.07
1481	0.443631	2652.89				1481	0.441216	2638.83				1481	0.442448	2653.47
1482	0.44343	2675.63				1482	0.441263	2661.28				1482	0.442074	2659.57
1483	0.443604	2665.65				1483	0.441687	2608.63				1483	0.442184	2666
1484	0.44348	2626.36				1484	0.442232	2631.16				1484	0.442283	2655.65
1485	0.443435	2644.67				1485	0.442824	2670.21				1485	0.442307	2674.94
1486	0.443763	2674.42				1486	0.442646	2673.36				1486	0.442542	2659.36
1487	0.443658	2627.38				1487	0.442491	2647.07				1487	0.442466	2663.59
1488	0.443921	2640.46				1488	0.442343	2644.07				1488	0.44281	2603.04
1489	0.443633	2628.84				1489	0.442846	2654.54				1489	0.442722	2619.51
1490	0.44373	2646.8				1490	0.442737	2630.44				1490	0.442774	2663.32
1491	0.443405	2674.07				1491	0.442675	2646.3				1491	0.442728	2651.6
1492	0.444498	2670.17				1492	0.442498	2663.84				1492	0.443009	2661.01
1493	0.444951	2670.36				1493	0.442187	2671.97				1493	0.443096	2658.56
1494	0.443937	2647.69				1494	0.442438	2672.64				1494	0.443459	2648.07
1495	0.443408	2665.13				1495	0.442728	2643.51				1495	0.443125	2672.46
1496	0.442832	2682.91				1496	0.443303	2658.74				1496	0.442591	2670.89
1497	0.443764	2676.49				1497	0.442997	2645.49				1497	0.443103	2675.26
1498	0.444154	2675.46				1498	0.443043	2609.08				1498	0.442959	2653.86
1499	0.443378	2652.7				1499	0.4437	2644.66				1499	0.442483	2653.93
1500	0.444228	2665.34				1500	0.443398	2629.65				1500	0.442301	2622.49
1501	0.444657	2645.05				1501	0.443472	2661.1				1501	0.441859	2630.36
1502	0.444153	2682.05				1502	0.443675	2651.38				1502	0.441943	2666.43
1503	0.444595	2675.39				1503	0.443568	2664.29				1503	0.442264	2611.38
1504	0.44402	2655.58				1504	0.443002	2673.72				1504	0.441984	2623.48
1505	0.442719	2667.74				1505	0.443174	2659.26				1505	0.441369	2672.36
1506	0.442759	2652.32				1506	0.441142	2667.56				1506	0.441756	2670.25
1507	0.443922	2612.94				1507	0.442647	2650.23				1507	0.442228	2641.41
1508	0.443615	2646.67				1508	0.442471	2659.06				1508	0.442076	2642.69
1509	0.443749	2641.73				1509	0.44303	2659.29				1509	0.442243	2657.13
1510	0.444048	2661.65				1510	0.442094	2660.03				1510	0.442371	2627.61
1511	0.444703	2653.1				1511	0.443024	2627.63				1511	0.442052	2649.46
1512	0.444605	2656.46				1512	0.442205	2674.67				1512	0.43964	2671.79
1513	0.443995	2681.96				1513	0.4428	2634.08				1513	0.442017	2658.95
1514	0.443805	2662.86				1514	0.443817	2634.86				1514	0.442346	2654.89
1515	0.443632	2673.22				1515	0.44339	2640.5				1515	0.441879	2641.16
1516	0.443426	2661.41				1516	0.442721	2670.47				1516	0.441795	2654.93
1517	0.443641	2666.93				1517	0.444112	2668				1517	0.442024	2635.57
1518	0.443761	2619.27				1518	0.444472	2668.4				1518	0.441167	2603.43
1519	0.443621	2621.47				1519	0.44446	2656.88				1519	0.442311	2633.78
1520	0.443621	2655.46				1520	0.44418	2660.1				1520	0.442175	2632.9
1521	0.444712	2663.08				1521	0.444576	2635.58				1521	0.442595	2656.97
1522	0.443685	2662.83				1522	0.444502	2633.86				1522	0.442846	2651.52
1523	0.44415	2650.01				1523	0.444528	2662.92				1523	0.442835	2656.59
1524	0.44348	2653.69				1524	0.444681	2623.27				1524	0.442228	2667.26
1525	0.44364	2678.66				1525	0.444486	2642.06				1525	0.44306	2649.95
1526	0.442885	2677				1526	0.444433	2626.26				1526	0.442372	2668.45
1527	0.442401	2636.62				1527	0.444197	2644.71				1527	0.441835	2653.41
1528	0.443271	2666.7				1528	0.443432	2677.64				1528	0.442319	2659.61
1529	0.443151	2658.81				1529	0.443346	2672.65				1529	0.442129	2675.92
1530	0.443203	2633.58				1530	0.444687	2679.37				1530	0.442275	2655.6
1531	0.443104	2643.42				1531	0.444412	2648.13				1531	0.442739	2662.6
1532	0.442697	2668				1532	0.443952	2659.7				1532	0.443131	2658.13
1533	0.443676	2606.26				1533	0.444462	2649.38				1533	0.443136	2663.05
1534	0.443823	2639.16				1534	0.444419	2614.12				1534	0.442823	2678.36
1535	0.443535	2669.01				1535	0.444512	2640.24				1535	0.441552	2656.38
1536	0.443634	2674.06				1536	0.44446	2643.09				1536	0.441636	2670.23
1537	0.442899	2647.18				1537	0.444221	2655.64				1537	0.441248	2654.59
1538	0.44355	2646.15				1538	0.44436	2642.88				1538	0.442773	2667.65
1539	0.443566	2660.38				1539	0.444157	2663.85				1539	0.442636	2671.37
1540	0.443522	2652.65				1540	0.443753	2673.2				1540	0.442026	2660.16
1541	0.443628	2655.83				1541	0.444368	2664.33				1541	0.442958	2667.24
1542	0.443697	2637.55				1542	0.444328	2682.82				1542	0.442705	2657.5
1543	0.4429	2679.52				1543	0.444073	2667.3				1543	0.441914	2660.66
1544	0.444237	2663.92				1544	0.443746	2674.12				1544	0.442412	2609.56
1545	0.443643	2660.73				1545	0.443791	2679.8				1545	0.44235	2618.13
1546	0.443404	2674.77				1546	0.444336	2658.01				1546	0.442355	2655.56
1547	0.443485	2641.14				1547	0.444051	2680.37				1547	0.442	2650.14
1548	0.443456	2617.73				1548	0.44419	2661.16				1548	0.442178	2660.65
1549	0.443729	2654.51				1549	0.444057	2663.6				1549	0.442377	2646.82
1550	0.443715	2640.89				1550	0.443667	2679.69				1550	0.442474	2647.3
1551	0.443553	2660.54				1551	0.443246	2663.95				1551	0.442103	2670.11
1552	0.443257	2652.24				1552	0.44422	2670.25				1552	0.443399	2668.78
1553	0.443152	2656.25				1553	0.441835	2661.33				1553	0.443314	2678.43
1554	0.441395	2665.85				1554	0.441674	2656.44				1554	0.442997	2651.23
1555	0.442813	2659.83				1555	0.44434	2672.6				1555	0.442611	2652.5
1556	0.442381	2679.91				1556	0.444402	2667.02				1556	0.442651	2672.17
1557	0.442624	2656.3				1557	0.444459	2629.05				1557	0.443438	2669.9
1558	0.441876	2665.04				1558	0.444389	2678.02				1558	0.442835	2667.68
1559	0.442398	2676.88				1559	0.444381	2677.04				1559	0.443084	2653.74
1560	0.443394	2656.5				1560	0.444546	2673.75				1560	0.442943	2650.37
1561	0.443464	2668.74				1561	0.444424	2670.9				1561	0.441638	2682.64
1562	0.442539	2658.29				1562	0.44291	2674.34				1562	0.441426	2663.51
1563	0.443154	2669.89				1563	0.444438	2666.85				1563	0.44185	2645.39
1564	0.443167	2669.27				1564	0.443969	2685.71				1564	0.441161	2666.31
1565	0.443577	2658.78				1565	0.44452	2616.92				1565	0.440993	2652.73
1566	0.443202	2635.12				1566	0.444507	2670.08				1566	0.441337	2622.47
1567	0.442815	2671.89				1567	0.444529	2647.35				1567	0.441489	2638.1
1568	0.443649	2670.21				1568	0.444395	2651.62				1568	0.441368	2669.24
1569	0.444167	2628.17				1569	0.444557	2662.76				1569	0.441257	2608.77
1570	0.444712	2628.57				1570	0.444175	2644.96				1570	0.440861	2625.64
1571	0.442703	2664.21				1571	0.443915	2650.22				1571	0.440775	2661
1572	0.443348	2661.65				1572	0.443978	2671.77				1572	0.441123	2664.56
1573	0.441871	2657.12				1573	0.443862	2674.33				1573	0.441799	2677.1
1574	0.441259	2647.08				1574	0.444157	2686.04				1574	0.441496	2629.52
1575	0.443642	2655.68				1575	0.442854	2663.03				1575	0.442162	2639.23
1576	0.443591	2687.86				1576	0.442792	2653.07				1576	0.442144	2624.35
1577	0.443412	2663.15				1577	0.443193	2676.63				1577	0.442546	2645.32
1578	0.442685	2676.41				1578	0.443324	2676.38				1578	0.442322	2672.82
1579	0.443279	2658.78				1579	0.442453	2675.85				1579	0.442266	2662.32
1580	0.443113	2654.07				1580	0.441095	2652.21				1580	0.441579	2663.51
1581	0.443498	2623.46				1581	0.441817	2647.07				1581	0.441492	2641.45
1582	0.443997	2640.32				1582	0.442386	2669.51				1582	0.441431	2652.34
1583	0.443579	2658.37				1583	0.441968	2658.69				1583	0.44051	2666.37
1584	0.44384	2627.17				1584	0.442499	2678.67				1584	0.440391	2662.22
1585	0.444202	2636				1585	0.442853	2658.04				1585	0.441603	2667.01
1586	0.444286	2673.87				1586	0.443091	2649.64				1586	0.441188	2641.75
1587	0.443837	2676.75				1587	0.443268	2667.28				1587	0.441096	2653.38
1588	0.443598	2655.48				1588	0.443336	2668.55				1588	0.441053	2673.77
1589	0.443613	2652.37				1589	0.444003	2666.06				1589	0.440734	2666.3
1590	0.44371	2659.62				1590	0.443723	2659.53				1590	0.440174	2661.93
1591	0.443605	2638.88				1591	0.443694	2662.64				1591	0.439984	2634.52
1592	0.443688	2658.34				1592	0.44339	2631.72				1592	0.440961	2650.68
1593	0.443681	2659.37				1593	0.443642	2645.4				1593	0.441604	2633.12
1594	0.44364	2679.45				1594	0.443425	2667.46				1594	0.44229	2599.56
1595	0.443197	2678.69				1595	0.443206	2624.55				1595	0.442513	2637.5
1596	0.443552	2647.07				1596	0.443187	2637.25				1596	0.442348	2626.42
1597	0.443946	2655.26				1597	0.443279	2664.26				1597	0.442998	2653.24
1598	0.443649	2672.46				1598	0.444098	2675.69				1598	0.442896	2654.09
1599	0.443714	2686.38				1599	0.443905	2654.3				1599	0.442416	2654.58
1600	0.443717	2674.88				1600	0.443748	2644.42				1600	0.442404	2671.37
1601	0.443661	2652.42				1601	0.443566	2656.05				1601	0.441068	2652.84
1602	0.443643	2658.83				1602	0.442836	2639.87				1602	0.441887	2660.31
1603	0.443522	2646.15				1603	0.442814	2658.09				1603	0.442343	2656.93
1604	0.443721	2606.19				1604	0.442644	2642.43				1604	0.441538	2654.73
1605	0.443285	2645.25				1605	0.443688	2607.98				1605	0.441864	2673.2
1606	0.443632	2635.66				1606	0.443305	2631.19				1606	0.442506	2652.9
1607	0.443645	2664.38				1607	0.443458	2635				1607	0.441998	2664.24
1608	0.443617	2643.85				1608	0.444054	2653.53				1608	0.442267	2665.51
1609	0.443538	2658.66				1609	0.444216	2647.26				1609	0.441791	2660.3
1610	0.443694	2608.52				1610	0.444153	2658.11				1610	0.441896	2672.11
1611	0.443589	2618.39				1611	0.444695	2678.15				1611	0.441971	2652.31
1612	0.443705	2662.1				1612	0.444651	2656.58				1612	0.441795	2667.03
1613	0.443044	2651.5				1613	0.444225	2668.05				1613	0.441799	2658.55
1614	0.44357	2663.25				1614	0.444298	2660.31				1614	0.441225	2662.06
1615	0.443548	2647.42				1615	0.444628	2674.37				1615	0.442389	2675.42
1616	0.44348	2646.1				1616	0.445323	2620.51				1616	0.442137	2655.75
1617	0.443515	2679.71				1617	0.445535	2625.59				1617	0.441111	2664.75
1618	0.44382	2670.57				1618	0.445544	2657.39				1618	0.441817	2653.09
1619	0.443586	2675.43				1619	0.444768	2667.17				1619	0.441985	2662.36
1620	0.443703	2666.76				1620	0.444797	2676.19				1620	0.441306	2668.21
1621	0.443676	2650.5				1621	0.443817	2655.04				1621	0.44091	2655.32
1622	0.443572	2667.31				1622	0.444445	2648.88				1622	0.44038	2663.98
1623	0.443324	2671.29				1623	0.444122	2676.49				1623	0.441642	2646.12
1624	0.443414	2676.55				1624	0.444384	2654.37				1624	0.441415	2655.9
1625	0.443129	2667.7				1625	0.445769	2666.91				1625	0.440522	2667.3
1626	0.443869	2662.94				1626	0.444175	2662.83				1626	0.441416	2646.49
1627	0.444308	2638.49				1627	0.443866	2662.18				1627	0.442229	2667.45
1628	0.443923	2639.34				1628	0.443346	2643.58				1628	0.441473	2652.7
1629	0.443669	2667.43				1629	0.444235	2649.53				1629	0.44166	2663.22
1630	0.44377	2621.58				1630	0.444126	2672.66				1630	0.440454	2671.48
1631	0.443769	2636.51				1631	0.443817	2623.02				1631	0.441234	2641.85
1632	0.443684	2678.18				1632	0.443772	2643.76				1632	0.441394	2665.6
1633	0.443623	2676.04				1633	0.443436	2665.77				1633	0.442611	2651.59
1634	0.443688	2652.51				1634	0.443116	2667.64				1634	0.441162	2663.5
1635	0.443646	2652.39				1635	0.443444	2650.52				1635	0.441091	2593.76
1636	0.443543	2652.78				1636	0.443607	2648.61				1636	0.441209	2611.03
1637	0.442784	2629.93				1637	0.44252	2660				1637	0.441131	2655.78
1638	0.443711	2655.02				1638	0.443798	2637.44				1638	0.442331	2647.06
1639	0.443859	2677.71				1639	0.443511	2647.46				1639	0.442665	2668.53
1640	0.443596	2663.06				1640	0.442793	2671.79				1640	0.442414	2644.32
1641	0.443629	2671.63				1641	0.443565	2653.01				1641	0.442679	2644.32
1642	0.441635	2649.9				1642	0.442711	2668.31				1642	0.443164	2621.42
1643	0.441957	2652.1				1643	0.441946	2650.7				1643	0.442862	2633.02
1644	0.442964	2638.8				1644	0.44404	2668.82				1644	0.442396	2658.2
1645	0.442486	2610.45				1645	0.443902	2636.07				1645	0.443397	2609.15
1646	0.442341	2642.12				1646	0.444045	2623.57				1646	0.443545	2637.93
1647	0.442799	2632.88				1647	0.443915	2640.38				1647	0.44365	2673.17
1648	0.442305	2660.28				1648	0.444164	2638.89				1648	0.443638	2671.06
1649	0.442242	2643.2				1649	0.443986	2663.73				1649	0.442833	2652.13
1650	0.442457	2655.74				1650	0.443968	2654.99				1650	0.443217	2648.89
1651	0.441832	2671				1651	0.444013	2657.53				1651	0.443353	2657.93
1652	0.442595	2652.47				1652	0.444053	2674.54				1652	0.442093	2636.5
1653	0.443553	2674.9				1653	0.444003	2650.5				1653	0.443337	2649.92
1654	0.443442	2657.62				1654	0.443999	2676.38				1654	0.443431	2678.12
1655	0.44326	2662.14				1655	0.443588	2671.59				1655	0.443663	2662.34
1656	0.443528	2671.2				1656	0.443529	2666.3				1656	0.443569	2682.41
1657	0.443639	2660.12				1657	0.444181	2672.87				1657	0.443662	2649.2
1658	0.443816	2675.39				1658	0.443998	2665.21				1658	0.443582	2659.8
1659	0.443541	2663.87				1659	0.443946	2687.69				1659	0.443437	2680.73
1660	0.443868	2678.56				1660	0.443978	2668.45				1660	0.443482	2671.52
1661	0.44446	2675.25				1661	0.444035	2673.25				1661	0.443704	2670.22
1662	0.444338	2654.38				1662	0.444035	2670.66				1662	0.443478	2650.78
1663	0.444216	2666.23				1663	0.443695	2664.07				1663	0.443862	2663.13
1664	0.443647	2674.35				1664	0.443969	2676.03				1664	0.443621	2643.08
1665	0.443747	2663.69				1665	0.443777	2668.06				1665	0.443581	2620.08
1666	0.443684	2618.12				1666	0.443716	2665.3				1666	0.44367	2648.47
1667	0.44325	2673.99				1667	0.443479	2681.79				1667	0.443617	2636.46
1668	0.444122	2650.94				1668	0.443637	2662.24				1668	0.443643	2665.16
1669	0.444328	2645.58				1669	0.443995	2681.32				1669	0.443187	2648.36
1670	0.44332	2670.54				1670	0.443987	2656.99				1670	0.443547	2659.28
1671	0.442226	2649.24				1671	0.44418	2671.03				1671	0.443556	2596.92
1672	0.442868	2647.81				1672	0.443932	2673				1672	0.443653	2664.46
1673	0.443269	2669.87				1673	0.443788	2660.11				1673	0.443682	2642.08
1674	0.442754	2670.5				1674	0.443108	2672.62				1674	0.443707	2650.22
1675	0.44242	2671.54				1675	0.443712	2668.71				1675	0.443763	2667.83
1676	0.443467	2653.74				1676	0.44309	2664.99				1676	0.443626	2650.4
1677	0.443212	2651.9				1677	0.443296	2680.2				1677	0.44299	2644.81
1678	0.442774	2627.92				1678	0.443319	2661.16				1678	0.443734	2667.27
1679	0.442941	2639.3				1679	0.443589	2677.38				1679	0.44362	2665.96
1680	0.443397	2660.02				1680	0.443262	2659.25				1680	0.443699	2683.15
1681	0.444674	2619.32				1681	0.443679	2671.33				1681	0.443453	2662.57
1682	0.443867	2632.24				1682	0.443537	2678.61				1682	0.443648	2645.38
1683	0.444759	2670.02				1683	0.444088	2665.77				1683	0.443626	2680.95
1684	0.443761	2683.35				1684	0.443965	2662.54				1684	0.443663	2671.51
1685	0.443708	2656.66				1685	0.443777	2660.43				1685	0.443716	2671.18
1686	0.443583	2646.47				1686	0.441965	2678.19				1686	0.443637	2658.97
1687	0.443215	2671.02				1687	0.444085	2614.33				1687	0.443182	2657.76
1688	0.443491	2645.34				1688	0.443968	2630.25				1688	0.443161	2677.06
1689	0.443241	2650.71				1689	0.444007	2658.68				1689	0.443138	2678.77
1690	0.443265	2681.95				1690	0.444071	2659.12				1690	0.443258	2665.39
1691	0.443517	2673.24				1691	0.444024	2678.64				1691	0.443611	2661.06
1692	0.443183	2667.07				1692	0.44403	2657.83				1692	0.443489	2651.79
1693	0.443481	2652.29				1693	0.443615	2650.23				1693	0.443676	2632.09
1694	0.443191	2664.22				1694	0.442785	2678.13				1694	0.443608	2651.44
1695	0.443259	2646.98				1695	0.443967	2660.29				1695	0.443715	2670.99
1696	0.442835	2610.85				1696	0.443855	2669.23				1696	0.443596	2616.23
1697	0.442932	2646.19				1697	0.444574	2665.9				1697	0.443632	2646.51
1698	0.443249	2629.71				1698	0.444348	2653.4				1698	0.443476	2621.77
1699	0.442702	2663.56				1699	0.444321	2670.98				1699	0.443539	2648.87
1700	0.442954	2649.34				1700	0.445683	2672.62				1700	0.44343	2662.81
1701	0.442808	2656.94				1701	0.445274	2683.96				1701	0.443578	2669.04
1702	0.443271	2673.1				1702	0.445113	2661.99				1702	0.443597	2670.4
1703	0.442862	2644.65				1703	0.444898	2655.29				1703	0.443529	2637.5
1704	0.443248	2673.9				1704	0.44523	2636.33				1704	0.443584	2661.81
1705	0.443253	2656.64				1705	0.443906	2643.39				1705	0.443696	2646.92
1706	0.443144	2664.73				1706	0.443974	2658.48				1706	0.443619	2614.04
1707	0.44333	2608.38				1707	0.443984	2633.68				1707	0.443705	2636.99
1708	0.443138	2616.96				1708	0.443926	2653.95				1708	0.443641	2635.34
1709	0.443988	2650.26				1709	0.444027	2632.23				1709	0.443611	2661.51
1710	0.443674	2663.38				1710	0.443937	2642.64				1710	0.443414	2655.83
1711	0.44363	2672.52				1711	0.444395	2676.28				1711	0.443665	2663.01
1712	0.443671	2649.62				1712	0.44385	2671.71				1712	0.443526	2681.53
1713	0.443776	2651.38				1713	0.443957	2672.79				1713	0.443595	2656.68
1714	0.443721	2676.67				1714	0.443971	2637.67				1714	0.443734	2680.05
1715	0.443696	2669.3				1715	0.44339	2663.25				1715	0.443687	2654.97
1716	0.444002	2678.97				1716	0.444067	2650.61				1716	0.443604	2669.75
1717	0.443572	2655.2				1717	0.443903	2617.66				1717	0.443584	2682.08
1718	0.443746	2663.93				1718	0.443978	2644.5				1718	0.443623	2661.71
1719	0.443728	2663.25				1719	0.444186	2642.88				1719	0.443666	2665.01
1720	0.443784	2670.64				1720	0.44303	2661.53				1720	0.443665	2660.36
1721	0.443722	2645.34				1721	0.443976	2647.33				1721	0.443203	2668.78
1722	0.44374	2680.67				1722	0.44406	2660.64				1722	0.443525	2682.04
1723	0.444077	2660.51				1723	0.443426	2663.81				1723	0.443631	2658.33
1724	0.444562	2627.5				1724	0.442538	2661.76				1724	0.443031	2632.05
1725	0.445082	2645.65				1725	0.443315	2675.83				1725	0.443665	2675.43
1726	0.445707	2669.93				1726	0.443481	2661.74				1726	0.443613	2677.89
1727	0.444526	2623.51				1727	0.443006	2671.43				1727	0.443647	2625.62
1728	0.444216	2650.92				1728	0.443877	2669.85				1728	0.443684	2632.86
1729	0.444753	2670.22				1729	0.443892	2666.33				1729	0.442701	2654.98
1730	0.443657	2676.59				1730	0.443412	2676.6				1730	0.443986	2647.84
1731	0.443929	2654.85				1731	0.442694	2659.73				1731	0.443566	2672.76
1732	0.443681	2659.46				1732	0.44423	2675				1732	0.441954	2657.81
1733	0.44361	2663.76				1733	0.444275	2671.86				1733	0.44311	2646.88
1734	0.443635	2647.44				1734	0.444468	2667.21				1734	0.443678	2677.03
1735	0.443708	2647.97				1735	0.444494	2680.9				1735	0.44356	2664.33
1736	0.443709	2671.35				1736	0.444038	2668.32				1736	0.44345	2667.28
1737	0.443653	2680.29				1737	0.444025	2675.72				1737	0.442777	2657.28
1738	0.441823	2661.78				1738	0.443971	2682.63				1738	0.443666	2654.53
1739	0.442178	2645.4				1739	0.444373	2669.98				1739	0.443625	2680.08
1740	0.443843	2670.81				1740	0.444411	2673.81				1740	0.443112	2659.42
1741	0.444059	2651				1741	0.443996	2669.61				1741	0.442822	2682.97
1742	0.443689	2621.28				1742	0.443855	2675.6				1742	0.44213	2658.68
1743	0.443581	2646.48				1743	0.443696	2670.33				1743	0.442419	2659.39
1744	0.443281	2634.13				1744	0.443887	2661.06				1744	0.443104	2681.77
1745	0.443425	2661.73				1745	0.442872	2665.46				1745	0.443224	2670.04
1746	0.444181	2645.65				1746	0.444089	2670.2				1746	0.443472	2667
1747	0.444036	2659.74				1747	0.444006	2672.4				1747	0.443617	2654.72
1748	0.443923	2668.3				1748	0.44387	2675.65				1748	0.444127	2667.74
1749	0.442339	2662.01				1749	0.443848	2659.61				1749	0.443817	2631.41
1750	0.443058	2629.2				1750	0.44374	2667.36				1750	0.443655	2646.01
1751	0.444252	2624.4				1751	0.443874	2674.65				1751	0.443618	2650.04
1752	0.443954	2661.28				1752	0.443273	2664.06				1752	0.443641	2681.83
1753	0.443847	2655.33				1753	0.443099	2678.57				1753	0.443728	2683.32
1754	0.443859	2649.93				1754	0.443317	2662.51				1754	0.443893	2650.16
1755	0.442614	2670.19				1755	0.44304	2666.95				1755	0.443517	2656.25
1756	0.443926	2671.15				1756	0.441991	2657.59				1756	0.444167	2670.14
1757	0.443671	2682.33				1757	0.441181	2662.81				1757	0.443636	2622.58
1758	0.444362	2659.31				1758	0.442586	2600.96				1758	0.443653	2639.79
1759	0.444263	2647.02				1759	0.44323	2617.12				1759	0.443651	2625.07
1760	0.443947	2630.67				1760	0.443103	2663.52				1760	0.443805	2646.59
1761	0.444297	2646.74				1761	0.442782	2653.04				1761	0.44197	2678.68
1762	0.44368	2662.86				1762	0.443047	2670.21				1762	0.443149	2660.3
1763	0.443672	2622.93				1763	0.443402	2647.63				1763	0.443277	2663.54
1764	0.44373	2635.6				1764	0.443287	2652.02				1764	0.443189	2650.36
1765	0.443635	2623.9				1765	0.442747	2670.13				1765	0.443198	2661.33
1766	0.443746	2644.97				1766	0.44262	2669.04				1766	0.442343	2682.15
1767	0.443664	2676.67				1767	0.443072	2676.32				1767	0.443103	2670.12
1768	0.443821	2666.89				1768	0.442926	2651.02				1768	0.442898	2659.33
1769	0.443306	2668.6				1769	0.442819	2656.55				1769	0.442581	2650.95
1770	0.443754	2646.28				1770	0.44214	2622.15				1770	0.442724	2661.71
1771	0.443506	2664.96				1771	0.44338	2641.66				1771	0.443159	2638.96
1772	0.443576	2676.44				1772	0.443522	2664.44				1772	0.442884	2613.06
1773	0.443638	2680.55				1773	0.443811	2613.42				1773	0.442569	2643.69
1774	0.443819	2668.7				1774	0.44239	2639				1774	0.443434	2636.61
1775	0.443813	2643.65				1775	0.443852	2618.02				1775	0.443154	2657.15
1776	0.443719	2665.14				1776	0.443762	2651.94				1776	0.442037	2647.69
1777	0.443674	2658.2				1777	0.443797	2677.24				1777	0.443364	2664.98
1778	0.444212	2611.33				1778	0.44368	2666.71				1778	0.443726	2675.11
1779	0.443664	2642.57				1779	0.444575	2670.29				1779	0.443646	2652.82
1780	0.443704	2629.12				1780	0.444751	2646.41				1780	0.443543	2662.8
1781	0.443636	2664.88				1781	0.444769	2662.13				1781	0.442548	2657
1782	0.443764	2652.11				1782	0.445815	2642.49				1782	0.442816	2674.66
1783	0.443701	2651.27				1783	0.44544	2617.02				1783	0.443441	2670.12
1784	0.443762	2676.49				1784	0.447173	2648.5				1784	0.443335	2663.05
1785	0.443617	2650.58				1785	0.445742	2634.49				1785	0.443553	2677.54
1786	0.443713	2670.21				1786	0.443953	2670.76				1786	0.443882	2655.42
1787	0.44373	2661				1787	0.443781	2649.4				1787	0.443419	2671.83
1788	0.444154	2677.15				1788	0.443376	2661.44				1788	0.444066	2678.06
1789	0.443698	2688.8				1789	0.441634	2671.28				1789	0.444236	2661.41
1790	0.443941	2656.78				1790	0.443492	2661.38				1790	0.443413	2673.87
1791	0.443631	2676.96				1791	0.443266	2669.83				1791	0.443619	2668.02
1792	0.443725	2661.15				1792	0.444015	2665.2				1792	0.443495	2668.38
1793	0.443673	2663.12				1793	0.444031	2660.62				1793	0.443636	2612.44
1794	0.443528	2680.01				1794	0.443947	2609.38				1794	0.443614	2681.95
1795	0.443711	2667.99				1795	0.443984	2687.64				1795	0.443732	2640.21
1796	0.443698	2638.17				1796	0.444004	2635.3				1796	0.443786	2643.97
1797	0.443653	2677				1797	0.443562	2651.62				1797	0.443566	2663.44
1798	0.443445	2642.78				1798	0.443564	2666.04				1798	0.443606	2645.95
1799	0.443659	2632.52				1799	0.444041	2657				1799	0.443419	2646.66
1800	0.443585	2640.82				1800	0.444106	2646.52				1800	0.442664	2680.02
1801	0.443908	2682				1801	0.444251	2657.57				1801	0.442194	2664.82
1802	0.443511	2657.28				1802	0.443835	2664.82				1802	0.442665	2672.06
1803	0.443535	2683.29				1803	0.443914	2680.82				1803	0.443711	2664.68
1804	0.443586	2650.48				1804	0.444139	2660.09				1804	0.443594	2656.42
1805	0.443719	2665.56				1805	0.444141	2656.62				1805	0.443517	2632.37
1806	0.444052	2673.23				1806	0.443918	2677.75				1806	0.443705	2652.1
1807	0.443749	2671.51				1807	0.443937	2667.01				1807	0.443467	2672.15
1808	0.443601	2680.52				1808	0.443277	2670.33				1808	0.443588	2619.68
1809	0.443512	2656.42				1809	0.4438	2673.53				1809	0.443304	2636.43
1810	0.443233	2650.75				1810	0.443766	2657.87				1810	0.443865	2619.68
1811	0.443359	2630.73				1811	0.443856	2637.69				1811	0.44272	2645.87
1812	0.443048	2640.56				1812	0.443875	2644.55				1812	0.44262	2669.99
1813	0.443838	2661.34				1813	0.444258	2675.75				1813	0.443871	2657.82
1814	0.44369	2617.65				1814	0.444438	2621.02				1814	0.442529	2659.54
1815	0.443697	2641.54				1815	0.444417	2639.25				1815	0.443648	2653.03
1816	0.443637	2677.07				1816	0.44471	2680.59				1816	0.443767	2655.83
1817	0.443252	2668.9				1817	0.445077	2672.25				1817	0.44411	2679.06
1818	0.443698	2685.41				1818	0.444795	2653.58				1818	0.443472	2669.21
1819	0.443597	2635.91				1819	0.443993	2645.41				1819	0.443583	2681.65
1820	0.443624	2660.32				1820	0.444441	2660.41				1820	0.443282	2644.17
1821	0.442606	2629.22				1821	0.444013	2643.65				1821	0.443578	2659.9
1822	0.443674	2653.12				1822	0.443931	2659.84				1822	0.44358	2646.77
1823	0.443505	2671.19				1823	0.444003	2674.68				1823	0.443579	2683.81
1824	0.441395	2666.64				1824	0.444084	2671.24				1824	0.443595	2674.34
1825	0.442297	2665.76				1825	0.444613	2662.97				1825	0.44364	2664.58
1826	0.443172	2639.17				1826	0.44429	2656.38				1826	0.443545	2658.92
1827	0.443098	2661.21				1827	0.443853	2667.71				1827	0.443156	2647.49
1828	0.443015	2641.59				1828	0.443931	2644.25				1828	0.443863	2618.11
1829	0.443581	2612.55				1829	0.443906	2622.3				1829	0.443541	2642.08
1830	0.443623	2637.62				1830	0.442995	2650.78				1830	0.44344	2644.28
1831	0.4437	2623.06				1831	0.444184	2640				1831	0.443636	2665.44
1832	0.443671	2663.29				1832	0.444445	2660.86				1832	0.442896	2643.72
1833	0.443766	2656.37				1833	0.444504	2645.44				1833	0.443425	2668.74
1834	0.443734	2661.46				1834	0.4441	2656.9				1834	0.443416	2673.34
1835	0.443402	2667.56				1835	0.443325	2675.22				1835	0.443427	2658.41
1836	0.443225	2659.66				1836	0.443928	2660.25				1836	0.443381	2675.66
1837	0.442086	2672.72				1837	0.443936	2670.29				1837	0.443658	2653.07
1838	0.443303	2654.45				1838	0.443935	2660.97				1838	0.443291	2665.38
1839	0.442908	2661.9				1839	0.444241	2668.06				1839	0.443622	2615.34
1840	0.442479	2676.13				1840	0.444847	2677.25				1840	0.443	2626.26
1841	0.442407	2660.91				1841	0.444513	2660.02				1841	0.443713	2664.2
1842	0.442214	2675.16				1842	0.443939	2672.99				1842	0.443709	2662.97
1843	0.443738	2651.17				1843	0.442569	2657.94				1843	0.444006	2662.67
1844	0.443754	2669.31				1844	0.444507	2674.43				1844	0.443594	2650.76
1845	0.443652	2611.2				1845	0.44448	2682.5				1845	0.443538	2662.05
1846	0.443594	2682.84				1846	0.444077	2663.06				1846	0.443585	2613.95
1847	0.443633	2645.66				1847	0.444002	2681.54				1847	0.443562	2643.38
1848	0.443663	2627.18				1848	0.444514	2671.51				1848	0.442991	2669.85
1849	0.443709	2659.37				1849	0.444006	2672.98				1849	0.442934	2614.29
1850	0.443687	2651.55				1850	0.443668	2680.09				1850	0.443746	2633.35
1851	0.443642	2647.89				1851	0.443278	2657.8				1851	0.443785	2681.22
1852	0.443342	2672.46				1852	0.443944	2629.77				1852	0.443779	2675.92
1853	0.442644	2668.26				1853	0.444175	2665.5				1853	0.443598	2642.42
1854	0.443043	2632.98				1854	0.441799	2683.28				1854	0.444137	2644.6
1855	0.443829	2668.45				1855	0.443359	2618.99				1855	0.444103	2664.53
1856	0.443693	2673.09				1856	0.443375	2637.97				1856	0.443799	2643.7
1857	0.443662	2644.05				1857	0.444073	2661.76				1857	0.444002	2660.56
1858	0.443682	2642.33				1858	0.441238	2657.78				1858	0.442822	2671.68
1859	0.443693	2681.48				1859	0.441426	2631.91				1859	0.442752	2672.3
1860	0.443933	2618.82				1860	0.441122	2667.76				1860	0.44326	2672.54
1861	0.443845	2643.48				1861	0.441074	2653.94				1861	0.443565	2642.47
1862	0.444444	2683.96				1862	0.442589	2624.23				1862	0.443598	2656.58
1863	0.443725	2673.92				1863	0.44244	2639.77				1863	0.443666	2645.61
1864	0.444912	2654.87				1864	0.442314	2666.23				1864	0.443532	2612.52
1865	0.444	2646.83				1865	0.442888	2615.58				1865	0.443582	2641.36
1866	0.444515	2665.31				1866	0.4413	2633.68				1866	0.442992	2640.89
1867	0.444289	2642.15				1867	0.442492	2618.21				1867	0.443637	2671.91
1868	0.444331	2652.08				1868	0.44272	2634.36				1868	0.443646	2647.46
1869	0.444381	2648.55				1869	0.44176	2673.89				1869	0.443088	2663.69
1870	0.443746	2607.71				1870	0.440217	2659.7				1870	0.441355	2670.2
1871	0.443816	2644.21				1871	0.440194	2655.28				1871	0.440165	2645.93
1872	0.443447	2636.4				1872	0.43954	2627.66				1872	0.438348	2659.39
1873	0.443575	2662.21				1873	0.440798	2641.37				1873	0.440135	2638.74
1874	0.443479	2642.08				1874	0.441543	2632.99				1874	0.442053	2647.51
1875	0.443435	2652.36				1875	0.442267	2598.16				1875	0.443542	2664.73
1876	0.443625	2676.31				1876	0.442521	2634.03				1876	0.442688	2662.13
1877	0.443712	2655.19				1877	0.442468	2624				1877	0.442876	2673.31
1878	0.443261	2664.81				1878	0.4425	2657.4				1878	0.442018	2663.48
1879	0.441891	2652.99				1879	0.442603	2644.5				1879	0.442852	2662.46
1880	0.442643	2669.03				1880	0.442731	2653.77				1880	0.44191	2679.06
1881	0.443311	2681.82				1881	0.441755	2665.96				1881	0.441245	2647.95
1882	0.443481	2664.05				1882	0.442036	2641.57				1882	0.441631	2669.75
1883	0.44375	2678.72				1883	0.442599	2682.73				1883	0.442884	2662.22
1884	0.443124	2662.4				1884	0.442102	2657.8				1884	0.442884	2669.14
1885	0.443327	2674.01				1885	0.441993	2654.98				1885	0.441944	2662.27
1886	0.443159	2612.83				1886	0.442786	2673.72				1886	0.442362	2661.94
1887	0.443194	2621.69				1887	0.443463	2655.28				1887	0.443929	2671.21
1888	0.443242	2661.75				1888	0.443242	2669.17				1888	0.442851	2662.36
1889	0.443216	2652.52				1889	0.442875	2657.32				1889	0.442341	2670.04
1890	0.443099	2668.67				1890	0.442205	2664.51				1890	0.441117	2669.62
1891	0.443861	2649.93				1891	0.441914	2668.52				1891	0.441196	2652.21
1892	0.443326	2645.24				1892	0.441997	2663.67				1892	0.443012	2673.84
1893	0.444075	2668.32				1893	0.441941	2620.38				1893	0.443198	2655.73
1894	0.443047	2670.41				1894	0.440419	2674.18				1894	0.443151	2661.12
1895	0.442853	2646.08				1895	0.441296	2666.69				1895	0.443736	2676.58
1896	0.442736	2664.45				1896	0.440762	2602.52				1896	0.444026	2656.98
1897	0.443543	2666.32				1897	0.442216	2616.27				1897	0.443656	2675.47
1898	0.443209	2633.37				1898	0.441685	2660.66				1898	0.443406	2669.95
1899	0.442817	2647.17				1899	0.442149	2651.89				1899	0.442738	2668.57
1900	0.442887	2662.91				1900	0.442312	2666.96				1900	0.442967	2611
1901	0.443616	2626.54				1901	0.442145	2652.7				1901	0.442725	2616.24
1902	0.44364	2639.58				1902	0.442178	2644.89				1902	0.442079	2655.72
1903	0.443714	2674.74				1903	0.442036	2676.99				1903	0.442942	2657.44
1904	0.443675	2673.97				1904	0.442291	2659.44				1904	0.442855	2673.29
1905	0.443687	2645.53				1905	0.441989	2669.75				1905	0.443335	2648.54
1906	0.443574	2654.11				1906	0.441924	2658.25				1906	0.443624	2649.95
1907	0.443603	2654.52				1907	0.441772	2650.98				1907	0.444013	2667.64
1908	0.443575	2628.85				1908	0.44149	2676.38				1908	0.443698	2667.61
1909	0.443792	2654.22				1909	0.441887	2661.18				1909	0.443606	2667.04
1910	0.442659	2674.3				1910	0.442392	2669.4				1910	0.441173	2657.42
1911	0.443609	2664.31				1911	0.442398	2663.22				1911	0.443423	2657.71
1912	0.443688	2679.41				1912	0.441644	2655.1				1912	0.4431	2628.83
1913	0.443664	2645.64				1913	0.44148	2621.86				1913	0.443127	2636.3
1914	0.443624	2669.62				1914	0.442373	2683.52				1914	0.442863	2668.3
1915	0.443656	2639.85				1915	0.442699	2637.82				1915	0.443691	2618.72
1916	0.443861	2680.52				1916	0.442973	2673.95				1916	0.443922	2634.17
1917	0.443671	2621.83				1917	0.442877	2661.78				1917	0.442166	2669.06
1918	0.443342	2664.73				1918	0.442977	2640.46				1918	0.441308	2677.73
1919	0.442998	2679.95				1919	0.443089	2638.94				1919	0.443715	2640.69
1920	0.441538	2657.23				1920	0.442742	2671.36				1920	0.44388	2648.82
1921	0.441682	2614.55				1921	0.442589	2614.42				1921	0.443978	2657.27
1922	0.442856	2646.15				1922	0.442704	2632.05				1922	0.443913	2639.34
1923	0.443342	2636.44				1923	0.442666	2669.71				1923	0.4437	2653.53
1924	0.443814	2653.11				1924	0.44286	2675.9				1924	0.441663	2678.73
1925	0.443974	2658.47				1925	0.442566	2655.12				1925	0.444159	2669.04
1926	0.444115	2663.43				1926	0.442349	2640.97				1926	0.443668	2673.33
1927	0.443963	2678.11				1927	0.441885	2656.43				1927	0.442428	2645.49
1928	0.443573	2651.86				1928	0.441959	2628.1				1928	0.444833	2658.44
1929	0.443471	2669.77				1929	0.441616	2650.33				1929	0.443852	2684.06
1930	0.443656	2668.09				1930	0.442611	2678.23				1930	0.443578	2674.21
1931	0.443752	2668.85				1931	0.44263	2665.35				1931	0.44366	2674.14
1932	0.443661	2617.35				1932	0.44179	2670.24				1932	0.443807	2653.52
1933	0.443746	2627.12				1933	0.442482	2647.14				1933	0.443672	2655.45
1934	0.443745	2659.56				1934	0.441915	2651.13				1934	0.443683	2648.18
1935	0.444262	2652.97				1935	0.441572	2682.2				1935	0.443864	2617.27
1936	0.443075	2672.69				1936	0.441853	2671.89				1936	0.443632	2647.43
1937	0.443116	2653.9				1937	0.442253	2671.53				1937	0.443679	2633.69
1938	0.443303	2650.13				1938	0.442347	2640.11				1938	0.443193	2660.79
1939	0.44304	2675.64				1939	0.442799	2654.54				1939	0.443625	2656.1
1940	0.442975	2668.87				1940	0.442226	2638.49				1940	0.443558	2658.5
1941	0.442754	2634.85				1941	0.44285	2604.87				1941	0.443704	2667.99
1942	0.442378	2669.29				1942	0.442775	2644.65				1942	0.444158	2655.79
1943	0.442303	2668.37				1943	0.4431	2630.64				1943	0.4443	2678.12
1944	0.443251	2626.4				1944	0.442996	2654.03				1944	0.444054	2660.35
1945	0.443341	2648.45				1945	0.442963	2645.46				1945	0.444749	2665
1946	0.44306	2657.87				1946	0.443541	2657.62				1946	0.444202	2675.5
1947	0.442626	2616.65				1947	0.443705	2669.8				1947	0.44433	2663.56
1948	0.443695	2637.57				1948	0.44342	2644.87				1948	0.443723	2661.48
1949	0.443507	2683.44				1949	0.444152	2664.45				1949	0.443516	2675.08
1950	0.443839	2670.78				1950	0.444027	2660.35				1950	0.443225	2671.39
1951	0.443648	2650.4				1951	0.444055	2678.67				1951	0.443647	2673.45
1952	0.443885	2638.49				1952	0.443983	2681.59				1952	0.44347	2669.2
1953	0.443411	2658.77				1953	0.444025	2664.71				1953	0.443541	2628.43
1954	0.443203	2639.08				1954	0.444148	2671.19				1954	0.443957	2677.84
1955	0.443984	2649.69				1955	0.44402	2664.03				1955	0.443995	2671.65
1956	0.443599	2665.64				1956	0.443949	2668.1				1956	0.443707	2621.17
1957	0.443265	2661.44				1957	0.444008	2671.84				1957	0.442897	2637.39
1958	0.443923	2682.58				1958	0.443788	2657.3				1958	0.442223	2664.67
1959	0.444059	2656.07				1959	0.443722	2675.36				1959	0.441092	2657.05
1960	0.44275	2665.25				1960	0.44367	2666.76				1960	0.441595	2672.81
1961	0.443319	2640.61				1961	0.443831	2672.25				1961	0.441846	2641.69
1962	0.444306	2668.59				1962	0.44351	2683.28				1962	0.442385	2644.97
1963	0.444255	2679.48				1963	0.444008	2671.46				1963	0.442429	2674.59
1964	0.443987	2655.05				1964	0.44399	2683.92				1964	0.44182	2667.75
1965	0.443915	2668.47				1965	0.443904	2663.51				1965	0.441959	2669.66
1966	0.443458	2654.15				1966	0.4434	2661.72				1966	0.441495	2651.27
1967	0.44343	2615.4				1967	0.442699	2683.04				1967	0.441909	2643.45
1968	0.443556	2643.86				1968	0.44296	2662.33				1968	0.440134	2668.27
1969	0.443819	2643.41				1969	0.442443	2672.35				1969	0.440967	2659.49
1970	0.443848	2664.44				1970	0.441332	2664.22				1970	0.441253	2674.08
1971	0.443236	2646.98				1971	0.442678	2661.24				1971	0.441888	2650.45
1972	0.442019	2652.01				1972	0.441881	2672.07				1972	0.443231	2649.33
1973	0.444325	2668.13				1973	0.443728	2660.15				1973	0.442845	2672.39
1974	0.444027	2660.14				1974	0.443872	2675.61				1974	0.443602	2665.67
1975	0.443573	2677.92				1975	0.443678	2658.69				1975	0.443744	2673.04
1976	0.4438	2662.73				1976	0.442925	2665.51				1976	0.443622	2658.05
1977	0.443558	2663.87				1977	0.440902	2671.4				1977	0.443723	2652.71
1978	0.443665	2622.14				1978	0.440885	2653.95				1978	0.443946	2677.44
1979	0.443656	2679.32				1979	0.44081	2657.04				1979	0.443594	2673.86
1980	0.443809	2650.11				1980	0.44221	2657.96				1980	0.443238	2639.78
1981	0.443739	2653.1				1981	0.441955	2664.24				1981	0.442981	2673.8
1982	0.443936	2659.9				1982	0.442062	2671.62				1982	0.443632	2664.39
1983	0.443769	2645.87				1983	0.442338	2651.55				1983	0.443676	2676.46
1984	0.443732	2649.43				1984	0.441795	2672.82				1984	0.443482	2670.43
1985	0.443808	2666.18				1985	0.443098	2661.79				1985	0.443634	2664.46
1986	0.443625	2661.68				1986	0.443803	2661.03				1986	0.443683	2662.67
1987	0.44322	2632.02				1987	0.443357	2664.91				1987	0.443616	2667.25
1988	0.44369	2662.26				1988	0.442788	2652.93				1988	0.443714	2635.07
1989	0.443722	2668.74				1989	0.441363	2675.25				1989	0.443694	2648.05
1990	0.443477	2632.36				1990	0.44329	2669.39				1990	0.443545	2669.83
1991	0.443662	2652.91				1991	0.443195	2659.79				1991	0.442029	2620.96
1992	0.443327	2678.97				1992	0.444043	2670.9				1992	0.442419	2632.69
1993	0.443591	2611.8				1993	0.444007	2663.23				1993	0.442511	2664.74
1994	0.443711	2641.13				1994	0.443861	2685.81				1994	0.442739	2674.05
1995	0.443721	2666.48				1995	0.443999	2659.93				1995	0.442478	2643.33
1996	0.44345	2670.89				1996	0.44432	2677.27				1996	0.444619	2652.64
1997	0.443666	2662.13				1997	0.444036	2613.03				1997	0.445504	2658.22
1998	0.443778	2637.13				1998	0.443688	2676.38				1998	0.444871	2683.05
[truncated: 2 more rows]

## Sheet: top 10% pipetting
black						cyan						gray
cycle #	average selected fp	average selected P(T)				cycle #	average selected fp	average selected P(T)				cycle #	average selected fp	average selected P(T)
1	0.129986	668.966				1	0.130023	669.115				1	0.129987	669.103
2	0.130022	795.536				2	0.129951	837.965				2	0.129984	825.438
3	0.129989	812.762				3	0.130018	805.417				3	0.130003	819.193
4	0.129987	811.43				4	0.129956	808.888				4	0.130005	781.567
5	0.130054	770.252				5	0.129922	795.932				5	0.129941	790.752
6	0.130033	804.703				6	0.129958	792.154				6	0.130007	828.562
7	0.130001	804.186				7	0.129887	805.451				7	0.130018	783.821
8	0.130017	787.4				8	0.129997	803.302				8	0.129956	770.646
9	0.129983	786.531				9	0.129995	811.521				9	0.129883	812.769
10	0.12989	805.773				10	0.129989	845.55				10	0.129841	782.465
11	0.129917	810.771				11	0.130069	781.899				11	0.130075	787.784
12	0.129923	781.023				12	0.130077	775.616				12	0.129995	795.157
13	0.129921	802.553				13	0.130141	806.339				13	0.129975	770.765
14	0.129976	797.454				14	0.130257	836.484				14	0.129815	773.575
15	0.129945	802.122				15	0.130159	818.882				15	0.129645	760.554
16	0.129954	810.363				16	0.130027	752.588				16	0.129248	784.383
17	0.129935	780.803				17	0.129736	790.961				17	0.129099	812.299
18	0.129889	805.095				18	0.129985	791.985				18	0.128989	796.084
19	0.129773	781.911				19	0.130629	813.958				19	0.12957	789.652
20	0.129735	778.027				20	0.130877	787.634				20	0.129016	772.496
21	0.12985	801.162				21	0.131351	806.216				21	0.128019	815.003
22	0.129601	796.143				22	0.131566	826.993				22	0.12894	807.303
23	0.129741	815.205				23	0.1319	816.415				23	0.128972	782.42
24	0.129843	770.838				24	0.132111	803.017				24	0.129267	782.554
25	0.129807	785.251				25	0.131876	789.099				25	0.128604	816.286
26	0.130195	767.779				26	0.131742	785.755				26	0.129191	802.704
27	0.130251	816.166				27	0.132205	797.815				27	0.129012	772.172
28	0.130376	790.834				28	0.132145	776.518				28	0.129497	799.196
29	0.130605	788.67				29	0.132636	799.073				29	0.129756	784.861
30	0.129913	798.429				30	0.133419	798.763				30	0.130041	789.647
31	0.12981	821.99				31	0.133563	845.271				31	0.13008	758.647
32	0.129724	777.828				32	0.133719	823.005				32	0.130087	817.943
33	0.129604	786.996				33	0.133998	854.034				33	0.130031	793.508
34	0.129837	786.007				34	0.133766	824.642				34	0.130041	811.501
35	0.130155	803.659				35	0.134264	792.614				35	0.130234	773.106
36	0.130414	788.036				36	0.134115	804.817				36	0.130265	810.474
37	0.13045	768.212				37	0.134187	820.538				37	0.13015	800.813
38	0.130685	793.206				38	0.133922	831.656				38	0.13008	795.657
39	0.130864	821.1				39	0.134272	833.005				39	0.130328	784.707
40	0.130931	805.533				40	0.134047	827.578				40	0.129712	783.093
41	0.130759	816.215				41	0.133466	777.255				41	0.129572	777.947
42	0.130921	820.135				42	0.133737	859.304				42	0.129995	776.83
43	0.130872	806.355				43	0.133185	801.157				43	0.129696	781.401
44	0.130689	808.085				44	0.132642	817.931				44	0.130092	782.823
45	0.130439	806.453				45	0.132084	804.576				45	0.130844	810.406
46	0.130406	790.372				46	0.131423	824.554				46	0.131405	797.837
47	0.130356	789.212				47	0.132819	846.373				47	0.132005	790.902
48	0.130708	796.208				48	0.13241	816.622				48	0.131863	795.454
49	0.130479	800.171				49	0.132258	797.286				49	0.130926	800.501
50	0.130267	781.166				50	0.132031	807.907				50	0.132226	823.327
51	0.130556	817.438				51	0.132393	800.276				51	0.132721	808.57
52	0.130783	785.935				52	0.132063	788.991				52	0.133194	804.868
53	0.130449	808.836				53	0.132215	802.355				53	0.133381	815.168
54	0.130577	782.941				54	0.131955	800.677				54	0.133273	833.428
55	0.131366	835.408				55	0.131647	790.934				55	0.133257	833.448
56	0.131533	801.949				56	0.132023	817.768				56	0.133449	789.686
57	0.131942	822.859				57	0.13218	814.841				57	0.13348	828.304
58	0.13209	787.229				58	0.132073	823.074				58	0.132987	832.034
59	0.131883	825.932				59	0.131902	836.231				59	0.13269	826.674
60	0.13207	823.647				60	0.132164	797.083				60	0.133715	821.314
61	0.132102	772.425				61	0.13181	796.667				61	0.133531	785.376
62	0.131864	832.88				62	0.131819	832.681				62	0.134279	800.774
63	0.132053	811.627				63	0.131888	804.982				63	0.133878	832.185
64	0.132008	783.74				64	0.131414	790.772				64	0.134261	835.323
65	0.1317	804.352				65	0.131455	789.209				65	0.135192	817.992
66	0.131136	825.874				66	0.132121	850.803				66	0.135828	805.499
67	0.130837	807.716				67	0.132111	795.998				67	0.137259	832.332
68	0.130882	793.209				68	0.131707	804.357				68	0.137312	842.281
69	0.13047	778.339				69	0.131539	783.523				69	0.137801	865.246
70	0.130734	789.119				70	0.132197	810.214				70	0.137914	817.028
71	0.131164	830.098				71	0.131601	801.244				71	0.138031	846.033
72	0.131157	786.116				72	0.131496	827.971				72	0.13905	855.312
73	0.130983	810.761				73	0.131204	811.912				73	0.139328	885.618
74	0.130448	813.144				74	0.130897	808.628				74	0.140011	824.514
75	0.130798	809.139				75	0.13047	790.701				75	0.139135	888.557
76	0.131245	792.342				76	0.130438	810.196				76	0.140337	859.519
77	0.131338	794.182				77	0.130355	779.479				77	0.139514	848.539
78	0.131275	769.927				78	0.130143	818.418				78	0.140487	835.958
79	0.131732	775.663				79	0.129645	795.552				79	0.141243	881.323
80	0.13179	804.7				80	0.129232	782.472				80	0.141784	884.313
81	0.131831	772.165				81	0.129325	764.938				81	0.143661	841.116
82	0.131795	785.981				82	0.129378	790.471				82	0.143222	850.355
83	0.13128	796.056				83	0.129536	838.811				83	0.142735	877.746
84	0.131816	851.025				84	0.129992	785.325				84	0.145475	894.01
85	0.131971	802.474				85	0.130166	777.993				85	0.146189	899.424
86	0.131768	812.288				86	0.130265	787.845				86	0.14675	906.446
87	0.132051	779.215				87	0.130466	808.981				87	0.14644	900.404
88	0.132076	811.838				88	0.130347	794.511				88	0.147905	908.297
89	0.131987	837.084				89	0.130131	813.029				89	0.151041	953.787
90	0.131963	813.325				90	0.130179	796.556				90	0.151973	896.583
91	0.13252	825.457				91	0.130159	803.542				91	0.150895	939.923
92	0.132368	843.624				92	0.130127	775.994				92	0.150809	908.319
93	0.132144	838.805				93	0.13039	809.339				93	0.150381	924.974
94	0.13206	785.025				94	0.130227	828.681				94	0.150401	938.155
95	0.131885	812.52				95	0.130072	851.718				95	0.151317	919.243
96	0.131751	824.491				96	0.130472	778.858				96	0.152144	918.528
97	0.132116	799.88				97	0.130539	807.525				97	0.15298	949.835
98	0.132419	810.106				98	0.130863	794.723				98	0.152266	943.938
99	0.132443	781.915				99	0.131188	807.851				99	0.150849	935.484
100	0.132522	810.484				100	0.131566	793.191				100	0.152863	919.67
101	0.13236	850.861				101	0.131473	805.442				101	0.154194	946.498
102	0.132432	812.582				102	0.131732	842.312				102	0.153331	945.947
103	0.132448	814.504				103	0.131711	818.056				103	0.153246	916.906
104	0.132508	830.476				104	0.132395	838.806				104	0.154759	937.413
105	0.132987	829.212				105	0.132616	818.206				105	0.154702	948.788
106	0.133256	815.485				106	0.13203	828.743				106	0.156204	962.785
107	0.133118	788.347				107	0.132942	783.201				107	0.158647	997.89
108	0.13319	843.831				108	0.13289	795.634				108	0.162524	983.634
109	0.133831	826.962				109	0.132358	851.52				109	0.161707	1002.62
110	0.133796	831.279				110	0.132581	798.41				110	0.161543	1027.63
111	0.134194	836.581				111	0.132916	780.06				111	0.162172	1007.25
112	0.134048	814.619				112	0.134974	814.131				112	0.162299	1009.55
113	0.133858	857.625				113	0.135181	849.425				113	0.161676	981.935
114	0.133889	770.618				114	0.136717	799.439				114	0.161551	1007.83
115	0.133897	852.745				115	0.137252	842.995				115	0.160996	990.623
116	0.133634	838.375				116	0.137511	834.935				116	0.16089	1011.25
117	0.135288	847.756				117	0.138177	851.091				117	0.161161	965.198
118	0.135291	839.839				118	0.138859	863.708				118	0.16108	1001.27
119	0.135102	810.841				119	0.138942	843.493				119	0.160571	993.907
120	0.135241	848.021				120	0.13889	832.319				120	0.16024	972.782
121	0.135936	843.547				121	0.138804	853.385				121	0.160329	966.806
122	0.135993	823.039				122	0.139206	889.765				122	0.160263	1008.59
123	0.135746	802.147				123	0.139435	838.726				123	0.160836	1028.13
124	0.135662	814.75				124	0.139602	861.699				124	0.160578	981.074
125	0.135663	855.522				125	0.139537	867.106				125	0.160101	981.481
126	0.13598	859.099				126	0.139209	864.204				126	0.160756	1031.63
127	0.135895	843.366				127	0.138147	847.072				127	0.161492	996.346
128	0.135633	847.205				128	0.138493	846.82				128	0.16227	997.566
129	0.135996	854.674				129	0.138851	888.451				129	0.16405	973.311
130	0.135803	841.971				130	0.139797	850.009				130	0.165956	989.689
131	0.135742	787.54				131	0.140747	857.695				131	0.166116	1018.88
132	0.135542	829.204				132	0.140194	848.011				132	0.165751	990.11
133	0.135757	841.311				133	0.140458	905.6				133	0.166634	1010
134	0.135419	835.565				134	0.139034	830.384				134	0.166712	1026.67
135	0.135408	807.826				135	0.139971	822.492				135	0.166605	1100.34
136	0.135539	824.54				136	0.13973	866.154				136	0.166153	1028.41
137	0.135716	847.364				137	0.139107	887.262				137	0.166429	995.544
138	0.135581	824.071				138	0.138726	853.967				138	0.166448	1006.12
139	0.135278	806.46				139	0.138272	855.18				139	0.166411	1039.24
140	0.135207	863.73				140	0.139618	851.864				140	0.166596	1022.01
141	0.135168	843.965				141	0.139846	867.797				141	0.166369	1039.13
142	0.13522	784.795				142	0.139841	852.582				142	0.166417	1035.98
143	0.135315	811.178				143	0.140243	867.689				143	0.166458	1038.55
144	0.135371	866.715				144	0.140729	808.998				144	0.166648	1066.93
145	0.135487	884.267				145	0.140756	898.872				145	0.166791	1004.99
146	0.135407	827.495				146	0.141231	875.619				146	0.166791	1034.82
147	0.135467	829.238				147	0.141585	851.542				147	0.167006	1049.25
148	0.134937	801.262				148	0.142286	854.485				148	0.166896	1028.57
149	0.135085	840.318				149	0.143439	895.359				149	0.166911	1022.36
150	0.135097	843.884				150	0.145465	881.996				150	0.166745	1015.39
151	0.135428	859.321				151	0.145577	882.498				151	0.166965	1043.23
152	0.135352	842.478				152	0.146033	875.624				152	0.167081	1028.65
153	0.135472	836.027				153	0.14715	873.044				153	0.1669	1047.83
154	0.135655	842.676				154	0.147787	938.605				154	0.16697	1068.26
155	0.135549	810.159				155	0.146766	885.022				155	0.166825	1065.11
156	0.135575	821.552				156	0.146179	896.462				156	0.166891	1039.14
157	0.135541	842.221				157	0.146924	918.017				157	0.166814	1021.35
158	0.135678	842.264				158	0.149877	934.231				158	0.166701	1065.66
159	0.135671	804.084				159	0.152736	922.236				159	0.166495	1041.7
160	0.135651	807.437				160	0.152615	933.934				160	0.16661	1027.55
161	0.135684	851.308				161	0.152686	936.951				161	0.166477	1015.7
162	0.135607	854.698				162	0.153244	939.768				162	0.166582	1053.94
163	0.1356	839.157				163	0.15307	966.375				163	0.16676	1040.58
164	0.135586	801.128				164	0.153388	893.706				164	0.166206	1007.64
165	0.135533	848.015				165	0.153456	976.71				165	0.16635	1041.35
166	0.13566	840.952				166	0.153891	975.266				166	0.166607	1098.14
167	0.135731	841.834				167	0.153855	938.194				167	0.166594	999.001
168	0.135833	820.139				168	0.153647	914.331				168	0.166666	1037.38
169	0.13594	839.715				169	0.153479	952.224				169	0.16683	1074.55
170	0.135809	808.287				170	0.153209	951.327				170	0.166864	1070.3
171	0.135745	849.532				171	0.153365	939.76				171	0.166865	1048.92
172	0.135825	824.36				172	0.153245	932.779				172	0.166915	991.15
173	0.135854	836.111				173	0.153033	964.266				173	0.167113	1065.23
174	0.135837	830.597				174	0.153545	921.882				174	0.166996	1038.76
175	0.135729	820.594				175	0.153493	939.66				175	0.166959	1007.86
176	0.13563	846.862				176	0.153275	947.129				176	0.166778	1031.1
177	0.135715	835.749				177	0.153564	938.364				177	0.166747	1076.39
178	0.135596	819.97				178	0.153738	969.749				178	0.166753	1000.04
179	0.135719	831.252				179	0.153512	953.995				179	0.16684	1015.42
180	0.135643	827.777				180	0.154057	942.168				180	0.166948	1026.7
181	0.135568	829.643				181	0.153677	964.137				181	0.166992	1095.04
182	0.135542	820.11				182	0.153785	950.696				182	0.166771	1044.07
183	0.135228	820.465				183	0.153984	937.944				183	0.16659	999.479
184	0.135534	808.024				184	0.153787	950.136				184	0.166622	1063.86
185	0.135101	841.482				185	0.154097	992.918				185	0.166566	1040.89
186	0.135485	845.006				186	0.154075	966.203				186	0.166478	1067.93
187	0.135424	834.041				187	0.153692	917.253				187	0.166493	1013.15
188	0.13547	844.248				188	0.153279	952.843				188	0.166601	1065.97
189	0.13553	859.854				189	0.154557	939.313				189	0.166583	1044.29
190	0.13538	850.908				190	0.154623	979.705				190	0.166495	1035.62
191	0.135324	847.561				191	0.15475	942.591				191	0.166414	1025.27
192	0.135513	810.457				192	0.155627	959.63				192	0.166577	1053.1
193	0.135474	855.7				193	0.155555	988.524				193	0.166876	1041.83
194	0.135708	826.887				194	0.156119	959.412				194	0.166721	1037.23
195	0.135626	836.306				195	0.155329	973.586				195	0.166733	1072.86
196	0.13566	831.147				196	0.155741	981.723				196	0.166514	1015.73
197	0.135646	839.395				197	0.155635	978.947				197	0.166148	997.797
198	0.135676	836.663				198	0.155565	942.102				198	0.166092	1037.29
199	0.135796	839.387				199	0.155819	968.077				199	0.166007	1055.15
200	0.135943	844.388				200	0.155856	1006.17				200	0.165573	1035.67
201	0.135813	807.243				201	0.156068	970.174				201	0.165772	1018.2
202	0.135605	834.944				202	0.155841	970.73				202	0.166191	1030.43
203	0.135517	838.616				203	0.155322	1018.87				203	0.166712	1028.48
204	0.135386	822.997				204	0.155975	936.343				204	0.166694	1048.76
205	0.135328	811.311				205	0.155781	919.295				205	0.166605	1046.1
206	0.135241	826.898				206	0.155008	945.396				206	0.166811	1037.52
207	0.135206	823.259				207	0.15463	967.839				207	0.166726	1030.23
208	0.135285	812.231				208	0.154442	940.348				208	0.166717	1001.43
209	0.135003	820.181				209	0.154552	923.954				209	0.166256	1018.15
210	0.135245	850.019				210	0.154286	994.523				210	0.166053	1031.44
211	0.134881	842.662				211	0.153986	947.531				211	0.166131	1064.93
212	0.134841	804.244				212	0.153975	934.361				212	0.166095	1049.78
213	0.135025	803.261				213	0.154459	914.476				213	0.166329	1051.98
214	0.134829	842.779				214	0.154005	967.842				214	0.166473	1059.06
215	0.134658	861.019				215	0.153434	941.114				215	0.166527	1033.27
216	0.134854	813.037				216	0.153994	969.379				216	0.16654	1028.27
217	0.135207	816.906				217	0.155646	949.62				217	0.166137	1063.31
218	0.135102	831.908				218	0.155937	970.119				218	0.166412	1012.11
219	0.13521	851.207				219	0.156159	968.846				219	0.16673	1009.27
220	0.13511	838.372				220	0.156092	1008.03				220	0.166757	990.778
221	0.135052	809.524				221	0.156267	973.313				221	0.167329	1052.07
222	0.13504	851.134				222	0.156452	986.446				222	0.167636	1055.14
223	0.135264	837.654				223	0.15668	970.067				223	0.167905	1055.37
224	0.135356	828.734				224	0.156379	964.045				224	0.167707	1073.55
225	0.135356	827.472				225	0.156123	983.817				225	0.167741	1033.34
226	0.135213	843.35				226	0.15554	958.453				226	0.167556	1018.83
227	0.13539	864.835				227	0.155267	940.476				227	0.167284	1027.46
228	0.13575	831.703				228	0.155758	992.321				228	0.167528	1021.35
229	0.135756	798.761				229	0.156081	984.393				229	0.167312	1082.89
230	0.135541	868.712				230	0.156713	953.94				230	0.167188	1043.37
231	0.135275	815.76				231	0.156134	982.943				231	0.167357	1029.16
232	0.135366	800.625				232	0.156494	995.897				232	0.167664	1073.34
233	0.135112	837.697				233	0.156396	1007.89				233	0.168101	1044.99
234	0.135383	841.203				234	0.156341	951.461				234	0.168373	1008.44
235	0.135254	818.432				235	0.156282	1004.28				235	0.168315	1042.99
236	0.135447	814.657				236	0.156688	973.191				236	0.168549	1096.76
237	0.135441	810.39				237	0.156695	986.379				237	0.168681	1047.64
238	0.135714	855.366				238	0.156565	975.702				238	0.168527	1021.22
239	0.135647	862.598				239	0.156651	986.063				239	0.168076	1042.89
240	0.135411	808.78				240	0.156468	978.631				240	0.168069	1076.71
241	0.13533	818.807				241	0.156379	999.664				241	0.168017	1087.74
242	0.135365	805.28				242	0.156779	950.393				242	0.167746	1046.19
243	0.134885	839.617				243	0.156715	993.008				243	0.167494	1029.99
244	0.135168	812.174				244	0.15673	979.295				244	0.167564	1092.2
245	0.135592	848.222				245	0.156308	957.476				245	0.167528	1006.03
246	0.135207	857.235				246	0.156612	955.348				246	0.167513	1064.21
247	0.135156	857.856				247	0.156776	983.629				247	0.167665	1049.56
248	0.135649	805.203				248	0.156537	974.113				248	0.16735	1037.17
249	0.135728	838.884				249	0.156171	970.704				249	0.167254	1021.86
250	0.135739	817.389				250	0.156392	961.829				250	0.167086	1022.82
251	0.135821	846.089				251	0.156458	974.148				251	0.167073	1074.18
252	0.135886	837.488				252	0.156854	966.039				252	0.167029	995.366
253	0.135862	849.699				253	0.156569	960.783				253	0.167036	983.896
254	0.135857	847.911				254	0.156181	970.858				254	0.167186	1038.74
255	0.135751	831.739				255	0.155883	952.597				255	0.167551	1023.24
256	0.1357	811.435				256	0.156263	976.277				256	0.167527	1018.67
257	0.136059	816.735				257	0.156727	945.922				257	0.167528	1023.19
258	0.136229	843.682				258	0.156849	983.599				258	0.168005	1052.53
259	0.136232	857.185				259	0.15684	960.2				259	0.167998	1078.8
260	0.135963	835.353				260	0.15705	990.438				260	0.16821	1040.81
261	0.135786	821.703				261	0.156675	971.84				261	0.169253	1055.84
262	0.135681	844.242				262	0.157175	998.554				262	0.169059	1057.8
263	0.135653	837.771				263	0.156859	978.232				263	0.169271	1034.43
264	0.135193	803.801				264	0.157097	961.434				264	0.168679	1003.16
265	0.134186	847.094				265	0.156932	965.515				265	0.168455	1077.73
266	0.134639	859.668				266	0.157034	974.025				266	0.16791	1053.25
267	0.13577	822.125				267	0.156996	954.142				267	0.167384	1025.45
268	0.135764	837.147				268	0.15735	967.488				268	0.168012	1025.76
269	0.135705	812.428				269	0.15751	949.214				269	0.168088	1046.3
270	0.135771	844.662				270	0.157867	987.782				270	0.168807	1075.89
271	0.135751	837.055				271	0.157741	972.679				271	0.168924	1029.11
272	0.135769	816.812				272	0.158943	1008.85				272	0.169209	1039.93
273	0.135782	826.622				273	0.159276	989.173				273	0.169425	1055.63
274	0.135726	843.815				274	0.159392	1021.2				274	0.169444	1045.99
275	0.135735	826.391				275	0.15908	978.175				275	0.168991	1039.1
276	0.135802	829.955				276	0.159327	999.618				276	0.168185	1027.94
277	0.135746	831.362				277	0.158501	991.289				277	0.167627	1030.8
278	0.135711	836.297				278	0.158501	993.276				278	0.168637	1058.59
279	0.135733	840.09				279	0.159257	1017.41				279	0.168478	1027.15
280	0.135675	830.988				280	0.160641	1020.6				280	0.168323	1034.61
281	0.135739	844.428				281	0.160492	971.998				281	0.167998	1035.78
282	0.136121	850.542				282	0.160124	1020.93				282	0.168106	1067.42
283	0.136489	856.91				283	0.159717	973.748				283	0.168067	1048.2
284	0.136955	840.92				284	0.159882	1001.94				284	0.169948	1056.57
285	0.137011	822.484				285	0.160527	979.226				285	0.17104	1077.5
286	0.137192	883.358				286	0.160821	1006.66				286	0.171458	1107.13
287	0.136497	831.427				287	0.161162	1003.43				287	0.171038	1025.85
288	0.136699	819.721				288	0.161776	1025.54				288	0.171025	1045.54
289	0.136808	831.811				289	0.162139	993.677				289	0.171355	1102.62
290	0.13757	881.438				290	0.163085	1014.37				290	0.171602	1078.24
291	0.137188	855.998				291	0.165672	1062.29				291	0.170249	1063.7
292	0.136596	816.057				292	0.165919	1031.92				292	0.170499	1061.07
293	0.136386	804.774				293	0.166204	1076.52				293	0.169337	1027.16
294	0.13577	889.319				294	0.164892	1048.29				294	0.169246	1063.08
295	0.135633	838.832				295	0.164885	1014.83				295	0.1692	1047.02
296	0.135662	806.923				296	0.164288	1061.64				296	0.169107	1081.55
297	0.13558	803.441				297	0.164864	1073.91				297	0.16849	1049.1
298	0.135476	846.093				298	0.166328	1029.08				298	0.168352	1057.17
299	0.135469	844.856				299	0.166113	1040.78				299	0.168299	1022.9
300	0.135494	839.517				300	0.166108	1007.04				300	0.168194	1065.39
301	0.135638	794.046				301	0.168547	1082.68				301	0.168026	1071.65
302	0.135791	855.226				302	0.169097	1077.07				302	0.167747	1050.34
303	0.135927	822.883				303	0.169189	1062.16				303	0.16852	1047.42
304	0.135891	854.554				304	0.169644	1069.04				304	0.169413	1062.38
305	0.136011	815.563				305	0.168465	1056.53				305	0.169872	1080.31
306	0.136282	891.048				306	0.167597	1015.18				306	0.1706	1075.41
307	0.136109	810.457				307	0.168627	1000.48				307	0.170433	1053.09
308	0.135951	823.099				308	0.168159	1064.49				308	0.171925	1055.27
309	0.135775	813.944				309	0.168154	1046.56				309	0.173035	1107.85
310	0.135768	872.261				310	0.169246	1006.94				310	0.172906	1114.47
311	0.13552	818.369				311	0.169006	1011.33				311	0.173355	1077.42
312	0.135641	840.792				312	0.167343	1060.01				312	0.174505	1078.12
313	0.135748	813.422				313	0.167161	1070.53				313	0.175105	1082.05
314	0.136056	882.852				314	0.167187	1025.97				314	0.176817	1094.23
315	0.136074	850.316				315	0.167472	1032.51				315	0.177604	1095.75
316	0.135612	843.626				316	0.168686	1063.81				316	0.178981	1125.06
317	0.135654	825.112				317	0.169612	1072.78				317	0.178011	1105.16
318	0.135573	843.531				318	0.170474	1088.59				318	0.177699	1101.98
319	0.135641	859.801				319	0.173788	1033.93				319	0.177581	1049.48
320	0.135567	829.342				320	0.173667	1075.28				320	0.179117	1134.27
321	0.135204	844.411				321	0.173758	1121.35				321	0.178481	1107.02
322	0.134981	854.206				322	0.173578	1065.75				322	0.178768	1132.35
323	0.135387	851.627				323	0.173447	1121.19				323	0.179297	1122.17
324	0.13492	829.594				324	0.173684	1043.58				324	0.179972	1094.96
325	0.135474	865.176				325	0.173516	1092.32				325	0.180536	1119.17
326	0.135526	834.73				326	0.173888	1051.84				326	0.180035	1113.23
327	0.135434	813.608				327	0.173404	1061.09				327	0.179729	1132.41
328	0.13574	854.14				328	0.173244	1108.71				328	0.181381	1082.63
329	0.135855	858.383				329	0.17366	1128.33				329	0.180986	1139.52
330	0.135819	850.498				330	0.173251	1055.91				330	0.180384	1121.14
331	0.135255	804.794				331	0.173146	1087.54				331	0.181018	1169.23
332	0.133703	810.769				332	0.173327	1091.28				332	0.180158	1136.84
333	0.134261	844.052				333	0.173624	1125.12				333	0.181289	1103.54
334	0.135537	830.804				334	0.174052	1087.56				334	0.181376	1188.35
335	0.135476	827.374				335	0.174561	1121.97				335	0.18214	1120.78
336	0.135361	832.99				336	0.17519	1112.88				336	0.182907	1133.32
337	0.135473	816.797				337	0.175302	1094.21				337	0.18186	1165.1
338	0.136169	851.133				338	0.175185	1128.2				338	0.182106	1152.71
339	0.135968	826.773				339	0.175201	1112.39				339	0.182405	1125.55
340	0.135645	829.37				340	0.174936	1066.03				340	0.182377	1152.95
341	0.135924	833.212				341	0.174843	1066.66				341	0.183157	1160.23
342	0.136317	810.767				342	0.175371	1122.48				342	0.183512	1138.91
343	0.135775	819.441				343	0.176058	1038.67				343	0.183618	1158.3
344	0.136611	850.151				344	0.17582	1086.61				344	0.18264	1137.84
345	0.136121	868.102				345	0.175386	1055.94				345	0.182649	1145.79
346	0.136478	822.829				346	0.175626	1115.07				346	0.182821	1117.22
347	0.136503	814.038				347	0.17578	1101.19				347	0.182848	1154.6
348	0.136985	845.165				348	0.174826	1065.44				348	0.183632	1104.41
349	0.136755	860.383				349	0.17483	1043.96				349	0.183658	1158.9
350	0.136555	832.334				350	0.174693	1114.09				350	0.183565	1146.2
351	0.13658	848.414				351	0.174891	1108.43				351	0.183962	1154.35
352	0.137336	838.134				352	0.17535	1093.7				352	0.183913	1159.04
353	0.137422	846.304				353	0.175868	1101.38				353	0.184235	1129.16
354	0.137475	841.954				354	0.176924	1150.13				354	0.184103	1145.8
355	0.137425	835.972				355	0.177409	1106.69				355	0.184435	1139.53
356	0.137763	850.776				356	0.177911	1121.95				356	0.184398	1145.03
357	0.137561	842.615				357	0.178556	1127.98				357	0.184681	1136.35
358	0.137388	837.236				358	0.179522	1163.62				358	0.185324	1184.95
359	0.137549	848.378				359	0.178744	1129.34				359	0.185148	1172.15
360	0.137972	832.7				360	0.179187	1099.61				360	0.185089	1152.97
361	0.137136	858.687				361	0.179823	1108.42				361	0.184965	1136.48
362	0.137549	844.887				362	0.180073	1132.1				362	0.181819	1174.57
363	0.137249	838.219				363	0.180013	1110.53				363	0.183271	1127.75
364	0.136741	872.061				364	0.18001	1119.8				364	0.184619	1169.42
365	0.136895	851.491				365	0.180114	1107.79				365	0.184628	1152.64
366	0.137613	831.708				366	0.17948	1143.87				366	0.18414	1168.15
367	0.137402	851.434				367	0.179205	1124.12				367	0.184508	1174.47
368	0.137404	817.725				368	0.179626	1095.46				368	0.184548	1147.79
369	0.137504	839.834				369	0.179871	1132.72				369	0.185159	1152.26
370	0.137549	811.486				370	0.180711	1144				370	0.185918	1203.2
371	0.137806	835.902				371	0.181377	1118.98				371	0.18583	1159.45
372	0.137864	844.244				372	0.182706	1135.84				372	0.185724	1137.64
373	0.13765	843.491				373	0.182239	1090.27				373	0.186865	1211.41
374	0.13786	855.338				374	0.18214	1162.94				374	0.186925	1187.54
375	0.138208	845.597				375	0.180442	1154.9				375	0.187513	1147.32
376	0.137977	860.183				376	0.180441	1137.73				376	0.187926	1152.85
377	0.138036	826.408				377	0.179341	1173.66				377	0.188666	1199.07
378	0.138408	859.2				378	0.180315	1120.91				378	0.188438	1195.68
379	0.138085	858.948				379	0.180708	1126.92				379	0.188168	1165.92
380	0.138173	820.534				380	0.182599	1119.35				380	0.188347	1154.21
381	0.137732	864.876				381	0.180809	1147.34				381	0.189328	1171.65
382	0.137325	867.787				382	0.18163	1158.29				382	0.189825	1181.8
383	0.137558	820.318				383	0.182397	1156.54				383	0.189887	1183.37
384	0.137585	869.836				384	0.182887	1161.49				384	0.19015	1245.52
385	0.137468	825.226				385	0.182856	1197.03				385	0.190516	1209.9
386	0.137728	824.96				386	0.183591	1134.92				386	0.190614	1188.5
387	0.137704	876.048				387	0.184244	1132.73				387	0.189279	1185.59
388	0.137752	881.898				388	0.184091	1168.9				388	0.190092	1197.88
389	0.137755	848.44				389	0.183419	1170.98				389	0.189263	1185.04
390	0.137701	855.394				390	0.183257	1145.51				390	0.19074	1214.36
391	0.137636	830.155				391	0.185279	1140.71				391	0.19217	1248.5
392	0.137649	834.43				392	0.186157	1121.67				392	0.191312	1196.17
393	0.137653	842.756				393	0.186361	1195.73				393	0.191024	1155.13
394	0.137442	827.094				394	0.184777	1179.08				394	0.19035	1183.1
395	0.137549	870.797				395	0.184544	1150.24				395	0.190283	1136.96
396	0.137711	851.032				396	0.18322	1181.25				396	0.190628	1201.23
397	0.1374	832.358				397	0.182886	1115.34				397	0.19123	1166.56
398	0.137942	857.338				398	0.183643	1133.35				398	0.191642	1176.41
399	0.138277	846.435				399	0.183976	1144.09				399	0.191858	1195.13
400	0.137807	851.664				400	0.184447	1159.04				400	0.192128	1179.55
401	0.138254	866.514				401	0.1846	1162.46				401	0.192909	1215.94
402	0.138882	839.212				402	0.184142	1177.45				402	0.19295	1207.48
403	0.139998	848.107				403	0.18383	1131.83				403	0.194076	1236.07
404	0.14012	841.29				404	0.183128	1164.96				404	0.192321	1195.46
405	0.14051	896.376				405	0.184535	1177.61				405	0.195765	1183.81
406	0.140703	878.201				406	0.186244	1173.52				406	0.197979	1258.72
407	0.141174	863.63				407	0.187857	1194.52				407	0.19821	1180.2
408	0.140648	848.768				408	0.188149	1174.07				408	0.198025	1273.55
409	0.14035	883.813				409	0.188487	1205.05				409	0.197165	1279.35
410	0.140975	897.951				410	0.189846	1149.33				410	0.197693	1253.62
411	0.140254	852.123				411	0.19013	1155.89				411	0.197685	1260.06
412	0.140833	857.112				412	0.189801	1197.52				412	0.198839	1276.84
413	0.140918	883.873				413	0.190569	1200.79				413	0.198772	1235.6
414	0.140113	876.193				414	0.190939	1171.81				414	0.199322	1246.99
415	0.14163	811.289				415	0.191048	1221.68				415	0.198129	1289.14
416	0.143083	904.061				416	0.192759	1232.89				416	0.198738	1282.43
417	0.14272	861.676				417	0.192596	1185.69				417	0.199452	1260.03
418	0.142805	923.966				418	0.19247	1201.06				418	0.200324	1227.7
419	0.14289	916.708				419	0.193098	1291.32				419	0.199203	1322.29
420	0.143581	900.39				420	0.193116	1217.3				420	0.200314	1244.62
421	0.144416	889.361				421	0.193079	1217.97				421	0.200714	1246.98
422	0.145184	876.191				422	0.193068	1217.89				422	0.199817	1250.75
423	0.145063	882.627				423	0.19281	1208.44				423	0.200765	1252.04
424	0.145116	852.312				424	0.192296	1248				424	0.20031	1300.2
425	0.14564	876.224				425	0.191813	1165.52				425	0.200957	1274.37
426	0.145461	903.192				426	0.192195	1205.49				426	0.201709	1265.59
427	0.14544	904.356				427	0.192762	1204.57				427	0.201593	1307.33
428	0.145389	891.657				428	0.193177	1227.36				428	0.201446	1236.51
429	0.145486	893.809				429	0.193208	1182.77				429	0.20154	1251.54
430	0.145929	926.781				430	0.193086	1215.32				430	0.201506	1313.82
431	0.145908	895.612				431	0.192776	1200.64				431	0.201378	1323.8
432	0.145889	925.466				432	0.192412	1213.37				432	0.201015	1235.81
433	0.146148	881.427				433	0.191901	1212.48				433	0.198878	1258.41
434	0.146027	909.357				434	0.191916	1182.81				434	0.20039	1223.71
435	0.145702	908.506				435	0.191569	1219.21				435	0.200855	1273.05
436	0.145998	930.147				436	0.191637	1180.65				436	0.200876	1306.55
437	0.145787	884.724				437	0.192662	1231.73				437	0.201964	1258.42
438	0.145999	928.936				438	0.19301	1215.08				438	0.201959	1325.93
439	0.146293	888.656				439	0.193528	1211.92				439	0.201904	1267.38
440	0.146155	891.937				440	0.193557	1233.21				440	0.201886	1264.5
441	0.145868	882.387				441	0.193808	1259.78				441	0.202031	1257.15
442	0.145824	911.71				442	0.193601	1190.75				442	0.201982	1262.34
443	0.146541	904.908				443	0.193628	1199.1				443	0.201936	1243.35
444	0.14668	906.639				444	0.193559	1246.77				444	0.201679	1262.12
445	0.147337	865.931				445	0.19345	1225.87				445	0.201538	1248.6
446	0.147198	885.908				446	0.193285	1207.66				446	0.201941	1299.15
447	0.147983	911.632				447	0.193247	1233.45				447	0.201412	1246.15
448	0.148571	925.813				448	0.193867	1180.41				448	0.202174	1311.87
449	0.149134	925.484				449	0.19392	1221.31				449	0.202035	1271.03
450	0.149017	925.725				450	0.193983	1186.25				450	0.202615	1284.18
451	0.14933	920.074				451	0.193901	1259.08				451	0.202612	1235.62
452	0.149362	929.477				452	0.194096	1222.34				452	0.203037	1284.91
453	0.150293	904.516				453	0.194197	1258.65				453	0.20345	1338.77
454	0.149992	932.964				454	0.19382	1192.61				454	0.203384	1284.22
455	0.150168	989.752				455	0.193429	1210.48				455	0.202675	1321.39
456	0.150361	943.913				456	0.193497	1228.36				456	0.203577	1326.35
457	0.149937	923.574				457	0.193328	1217.41				457	0.205526	1293.28
458	0.149807	912.262				458	0.193976	1224.35				458	0.204477	1297.03
459	0.150164	952.516				459	0.19302	1274.83				459	0.204471	1332.93
460	0.149895	930.177				460	0.192387	1199.66				460	0.204443	1324.49
461	0.150544	959.614				461	0.192592	1194.32				461	0.20415	1308.96
462	0.150797	925.022				462	0.192659	1166.51				462	0.203633	1271.28
463	0.151191	959.503				463	0.192216	1260.03				463	0.203601	1281.37
464	0.151357	934.371				464	0.191546	1224.15				464	0.20352	1231.01
465	0.151301	929.556				465	0.192951	1194.11				465	0.203109	1216.39
466	0.151163	907.321				466	0.192937	1243.72				466	0.202311	1292.25
467	0.151261	983.488				467	0.193935	1215.48				467	0.202593	1280.1
468	0.151582	922.02				468	0.193204	1215.8				468	0.203657	1263.82
469	0.151488	919.644				469	0.193706	1195.05				469	0.203171	1251.45
470	0.151591	937.255				470	0.193484	1236.74				470	0.203059	1284.53
471	0.151837	976.173				471	0.193901	1219.24				471	0.202938	1286.84
472	0.151652	929.549				472	0.194123	1184.15				472	0.202009	1270.85
473	0.152042	911.899				473	0.194123	1216.33				473	0.202417	1289.94
474	0.152049	929.805				474	0.19454	1260.28				474	0.202753	1331.94
475	0.152098	947.406				475	0.195347	1222				475	0.205646	1248.65
476	0.151919	959.154				476	0.195928	1197.31				476	0.205548	1295.63
477	0.152088	941.038				477	0.197147	1282.78				477	0.204578	1345.92
478	0.151914	907.259				478	0.196421	1280.29				478	0.205635	1286.22
479	0.151915	941.619				479	0.196695	1224.87				479	0.207442	1288.62
480	0.15191	935.04				480	0.197036	1248.9				480	0.207466	1324.93
481	0.152053	965.276				481	0.197104	1280.64				481	0.207493	1324.52
482	0.152225	924.048				482	0.198005	1264.76				482	0.206947	1278.07
483	0.152416	957.115				483	0.19805	1253.96				483	0.207379	1354.57
484	0.152511	939.8				484	0.19756	1218.79				484	0.207507	1307.35
485	0.152481	977.661				485	0.197504	1253.11				485	0.207458	1341.42
486	0.15247	976.344				486	0.198242	1220.69				486	0.207779	1338.55
487	0.15258	928.943				487	0.198088	1230.18				487	0.207258	1328.24
488	0.152573	975.996				488	0.19782	1272.59				488	0.207347	1323.84
489	0.152571	941.899				489	0.19781	1206.26				489	0.208373	1280.24
490	0.152603	946.457				490	0.197267	1252.25				490	0.208766	1354.1
491	0.152509	934.486				491	0.197303	1265.29				491	0.2095	1325.53
492	0.152498	963.394				492	0.198492	1276.6				492	0.209839	1329.27
493	0.152436	939.287				493	0.19943	1271.24				493	0.208541	1346.36
494	0.152403	948.092				494	0.199336	1256.98				494	0.208825	1367.2
495	0.152263	933.228				495	0.199552	1225.73				495	0.210617	1333.74
496	0.152316	928.704				496	0.199929	1287.9				496	0.21136	1305.87
497	0.152235	942.832				497	0.20078	1242.56				497	0.211091	1353.28
498	0.152088	988.316				498	0.201	1277.74				498	0.212141	1380.13
499	0.151924	956.743				499	0.201212	1282.83				499	0.212351	1365.47
500	0.15215	905.273				500	0.20176	1254.35				500	0.212505	1353.94
501	0.152266	946.265				501	0.202026	1237.66				501	0.21277	1349.65
502	0.152114	961.506				502	0.201926	1289.54				502	0.213098	1365.94
503	0.152209	940.319				503	0.201236	1305.22				503	0.213004	1344.83
504	0.152269	947.297				504	0.200874	1268.33				504	0.213221	1339.01
505	0.152223	916.305				505	0.2023	1260.64				505	0.212528	1368.44
506	0.152179	938.044				506	0.20273	1296.71				506	0.2122	1334.59
507	0.152468	939.058				507	0.203737	1295.31				507	0.211913	1331.49
508	0.15235	938.754				508	0.203785	1297.71				508	0.212633	1383.51
509	0.152248	952.54				509	0.203375	1271.07				509	0.213582	1336.7
510	0.152368	924.151				510	0.203086	1358.59				510	0.212718	1288.31
511	0.152252	925.253				511	0.204375	1238.1				511	0.213284	1332.84
512	0.152496	931.072				512	0.205643	1306.77				512	0.213337	1399.98
513	0.152377	940.222				513	0.205576	1345.54				513	0.213009	1379.92
514	0.152465	923.536				514	0.205602	1343.27				514	0.213864	1368.21
515	0.152361	932.96				515	0.205656	1273.69				515	0.214393	1359.35
516	0.152194	933.139				516	0.205761	1282.58				516	0.214772	1344.75
517	0.15259	931.578				517	0.205886	1328.86				517	0.215105	1352
518	0.152588	920.065				518	0.205455	1329.15				518	0.215629	1389.94
519	0.152593	969.312				519	0.205328	1284.72				519	0.215974	1342.62
520	0.152464	942.48				520	0.20514	1306.06				520	0.217099	1396.29
521	0.152568	930.838				521	0.20575	1340.55				521	0.217575	1351.46
522	0.152523	941.77				522	0.2061	1287.09				522	0.217155	1394.39
523	0.152574	936.048				523	0.205855	1267.18				523	0.216022	1353.68
524	0.152547	962.75				524	0.205669	1318.24				524	0.215973	1360.63
525	0.152624	944.168				525	0.205217	1308.97				525	0.215466	1354.24
526	0.152575	926.076				526	0.204771	1307.62				526	0.215213	1378.94
527	0.152568	966.175				527	0.204245	1287.63				527	0.214989	1360.27
528	0.152509	941.824				528	0.204706	1276.94				528	0.214677	1386.7
529	0.15257	952.148				529	0.204557	1258.38				529	0.214209	1344.75
530	0.152494	929.566				530	0.204828	1296.91				530	0.214176	1319.42
531	0.1525	946.216				531	0.204143	1300.34				531	0.214362	1392.93
532	0.1526	952.341				532	0.204051	1323.85				532	0.213687	1306.2
533	0.152553	923.899				533	0.203146	1256.37				533	0.214087	1322.23
534	0.152539	936.805				534	0.20417	1272.25				534	0.21403	1342.75
535	0.152606	926.305				535	0.204919	1312.93				535	0.213378	1351.36
536	0.152566	942.31				536	0.20475	1270.06				536	0.213402	1360.57
537	0.152546	940.858				537	0.204573	1279.92				537	0.213425	1349.75
538	0.152414	936.609				538	0.204601	1265.58				538	0.213328	1362.47
539	0.152318	921.533				539	0.204713	1318.96				539	0.213167	1360.86
540	0.152486	951.72				540	0.204364	1308.65				540	0.213252	1354.6
541	0.152441	950.617				541	0.204454	1293.04				541	0.213244	1385.45
542	0.152458	916.641				542	0.204017	1271.89				542	0.21326	1362.13
543	0.152516	960.431				543	0.204149	1289.19				543	0.213134	1317.05
544	0.152656	935.774				544	0.204306	1342.1				544	0.212895	1362.4
545	0.152565	927.924				545	0.204265	1316.98				545	0.212835	1349.31
546	0.152563	936.603				546	0.204217	1321.81				546	0.213025	1352.65
547	0.15256	920.63				547	0.204332	1284.23				547	0.213359	1338.74
548	0.152591	970.302				548	0.204362	1318.22				548	0.21333	1317.33
549	0.152523	889.182				549	0.204469	1262.44				549	0.212384	1330.34
550	0.152519	933.827				550	0.204517	1274.7				550	0.21229	1371.81
551	0.152598	948.983				551	0.204568	1301.02				551	0.212892	1308.74
552	0.152569	949.51				552	0.204741	1297.92				552	0.213169	1317.53
553	0.152379	950.826				553	0.204749	1283.64				553	0.212749	1398.66
554	0.152317	896.082				554	0.205154	1280.67				554	0.212106	1366.31
555	0.152341	967.811				555	0.204878	1337.67				555	0.211587	1328.88
556	0.151822	966.278				556	0.205143	1299.89				556	0.211511	1344.47
557	0.151897	970.099				557	0.205558	1331.25				557	0.211568	1318.85
558	0.151859	945.929				558	0.205455	1276.16				558	0.211392	1337.52
559	0.151027	969.048				559	0.20576	1312.07				559	0.210756	1287.05
560	0.151462	931.079				560	0.205531	1335.86				560	0.209954	1345.3
561	0.151747	933.895				561	0.205539	1305.02				561	0.209642	1332.27
562	0.151509	992.644				562	0.205714	1313.31				562	0.209923	1288.11
563	0.152507	951.324				563	0.205809	1322.04				563	0.210482	1312.15
564	0.152685	929.036				564	0.205904	1296.32				564	0.211156	1286.44
565	0.152729	938.237				565	0.205741	1288.01				565	0.211325	1361.68
566	0.152766	947.167				566	0.205678	1329.85				566	0.210731	1352.29
567	0.152875	950.313				567	0.205804	1354.29				567	0.210033	1269.23
568	0.152935	947.234				568	0.205845	1287.31				568	0.209765	1288.23
569	0.152787	934.637				569	0.205993	1311.53				569	0.211265	1346.11
570	0.153011	970.166				570	0.2065	1353.28				570	0.213234	1333.43
571	0.152865	945.034				571	0.207212	1343.89				571	0.212958	1326.4
572	0.153085	949.269				572	0.207806	1299.67				572	0.211484	1350.11
573	0.152875	953.114				573	0.20786	1357.6				573	0.210785	1340.69
574	0.153571	926.346				574	0.207228	1349.68				574	0.210809	1357.05
575	0.153781	961.749				575	0.207318	1309.73				575	0.21073	1320.04
576	0.154539	934.039				576	0.207034	1325.05				576	0.211237	1367.14
577	0.155214	884.681				577	0.20747	1312.82				577	0.212209	1377.15
578	0.154919	973.132				578	0.207945	1307.62				578	0.213182	1347.28
579	0.155597	983.139				579	0.208237	1328.7				579	0.213174	1348.44
580	0.15525	938.768				580	0.20775	1321.61				580	0.213705	1396.2
581	0.15485	964.397				581	0.20909	1325.49				581	0.214055	1364.62
582	0.154891	989.832				582	0.208298	1300.83				582	0.214102	1347.11
583	0.154934	1003.19				583	0.207872	1293.25				583	0.214264	1364.75
584	0.154576	943.755				584	0.208754	1296.28				584	0.214176	1322.09
585	0.155232	932.779				585	0.207889	1346.62				585	0.214897	1381.48
586	0.155142	987.476				586	0.208173	1273.34				586	0.214751	1364.14
587	0.154733	954.376				587	0.210807	1368.43				587	0.215023	1358.06
588	0.153893	926.743				588	0.212291	1369.77				588	0.215094	1410.59
589	0.154201	991.468				589	0.21146	1379.07				589	0.214513	1360.85
590	0.15424	976.435				590	0.21411	1343.9				590	0.214431	1425.05
591	0.154572	944.794				591	0.214513	1361.88				591	0.213981	1364.84
592	0.155718	958.153				592	0.214544	1349.29				592	0.214586	1366.95
593	0.155283	970.476				593	0.215099	1408.66				593	0.214518	1387.23
594	0.155478	965.202				594	0.215131	1367.71				594	0.214645	1347.4
595	0.155326	985.081				595	0.214743	1355.56				595	0.215397	1367.26
596	0.154624	960.608				596	0.21585	1424.43				596	0.214532	1373.92
597	0.154689	993.519				597	0.217219	1386.52				597	0.214428	1390.86
598	0.154472	952.877				598	0.217386	1421.07				598	0.214245	1386.9
599	0.153949	928.671				599	0.218196	1388.76				599	0.214647	1375.52
600	0.154105	946.721				600	0.216976	1425.8				600	0.215223	1371.45
601	0.155564	943.583				601	0.21799	1405.39				601	0.215725	1353.2
602	0.155461	983.157				602	0.218204	1392.16				602	0.214788	1329.96
603	0.155268	952.856				603	0.220314	1416.74				603	0.214206	1392.43
604	0.155005	983.512				604	0.219747	1377.22				604	0.214176	1388.37
605	0.154905	968.963				605	0.219749	1425.89				605	0.214427	1306.57
606	0.155012	962.43				606	0.219002	1402.92				606	0.214861	1426.27
607	0.155	952.141				607	0.219669	1413.16				607	0.214809	1378.23
608	0.155543	961.687				608	0.21999	1396.24				608	0.215526	1377.9
609	0.155691	999.556				609	0.217611	1381.3				609	0.215466	1398.61
610	0.155412	982.682				610	0.216553	1375.16				610	0.215554	1399.92
611	0.154829	1003.05				611	0.216539	1388.56				611	0.215572	1385.94
612	0.154258	957.539				612	0.216776	1317.71				612	0.215896	1333.88
613	0.154847	999.046				613	0.216651	1385.97				613	0.216139	1374.59
614	0.156944	1003.87				614	0.215613	1373.76				614	0.216625	1404.49
615	0.157332	971.498				615	0.21687	1380.21				615	0.216513	1364.51
616	0.158115	971.466				616	0.216548	1377.1				616	0.216765	1368.43
617	0.158692	985.946				617	0.216659	1406.37				617	0.21722	1395.42
618	0.157891	1022.18				618	0.21736	1411.54				618	0.218235	1390.47
619	0.158242	1007.44				619	0.217065	1402.77				619	0.219595	1384.99
620	0.15795	984.8				620	0.216281	1409.43				620	0.220357	1397.26
621	0.158705	992.348				621	0.217305	1387.39				621	0.220919	1415.05
622	0.158745	987.276				622	0.2179	1397.53				622	0.220439	1373.36
623	0.157717	979.706				623	0.216802	1367.8				623	0.220414	1397.13
624	0.158112	986.118				624	0.216877	1331.2				624	0.221564	1459.14
625	0.158116	995.091				625	0.216926	1422.8				625	0.222071	1406.99
626	0.158242	988.368				626	0.216345	1383.25				626	0.222513	1384.46
627	0.158795	1008.53				627	0.215507	1359.39				627	0.222471	1395.63
628	0.158751	985.643				628	0.21566	1381.18				628	0.222429	1393.72
629	0.159637	995.138				629	0.216016	1353.63				629	0.222673	1395.35
630	0.160431	965.45				630	0.214801	1362.66				630	0.22253	1377.46
631	0.161332	969.679				631	0.215113	1414.32				631	0.221863	1418.15
632	0.162136	978.978				632	0.213885	1347.04				632	0.221791	1401.22
633	0.162392	980.74				633	0.214294	1352.57				633	0.222669	1425.34
634	0.162122	1008.84				634	0.214146	1403.78				634	0.22222	1441.49
635	0.161541	1015.32				635	0.215483	1405.21				635	0.224167	1393.11
636	0.163119	1014.18				636	0.215322	1346.38				636	0.223979	1411.41
637	0.164032	1002.06				637	0.216398	1376.2				637	0.222872	1424.53
638	0.164522	1023.56				638	0.218853	1377.22				638	0.224302	1442.71
639	0.164942	1067.16				639	0.221131	1416.3				639	0.225081	1391.1
640	0.165039	1045.64				640	0.221305	1433.07				640	0.224994	1405.59
641	0.165354	1036.83				641	0.220955	1389.96				641	0.2253	1430.24
642	0.165673	1000.95				642	0.221518	1492.03				642	0.225049	1457.23
643	0.166102	1049.97				643	0.221725	1428.07				643	0.225675	1448.76
644	0.166109	1048.27				644	0.220568	1325.44				644	0.22615	1448.6
645	0.166592	1024.9				645	0.220812	1383.43				645	0.227174	1478.64
646	0.165389	1063.9				646	0.220671	1436.87				646	0.227842	1438.93
647	0.165946	1002.21				647	0.220506	1418.17				647	0.226828	1413.48
648	0.167323	1059.01				648	0.219431	1381.14				648	0.227275	1427.14
649	0.167418	1040.88				649	0.220071	1410.9				649	0.227324	1472.63
650	0.168026	994.766				650	0.22187	1422.81				650	0.227156	1447.54
651	0.167887	1043				651	0.219473	1407.34				651	0.227148	1496.69
652	0.167744	1050.8				652	0.219945	1432.67				652	0.22697	1419.35
653	0.167852	1051.66				653	0.223003	1394.47				653	0.226121	1455.56
654	0.16794	1006.12				654	0.225113	1459.2				654	0.225257	1434.72
655	0.168254	1075.26				655	0.226488	1481.65				655	0.2245	1376.22
656	0.168391	1055.46				656	0.226741	1441.06				656	0.225708	1427.52
657	0.168643	1019.52				657	0.227936	1448.3				657	0.225213	1427.48
658	0.168715	1007.4				658	0.228013	1486.58				658	0.225281	1440.91
659	0.168976	1042.51				659	0.228006	1443.29				659	0.224409	1417.86
660	0.169272	1099.33				660	0.22826	1449.27				660	0.225355	1448.58
661	0.169216	1061.76				661	0.228452	1515.34				661	0.225606	1497.19
662	0.168755	1048.25				662	0.229262	1436.91				662	0.226334	1472.93
663	0.168699	1007.02				663	0.228635	1412.54				663	0.226767	1458.08
664	0.169114	1090.87				664	0.22893	1394.65				664	0.227025	1470.14
665	0.169422	1070.43				665	0.228985	1490.85				665	0.228037	1438.39
666	0.169693	1032.48				666	0.228937	1458.5				666	0.225575	1428.2
667	0.169798	1059.3				667	0.22903	1415.59				667	0.22771	1471.2
668	0.17053	1037.76				668	0.228576	1474.72				668	0.229082	1491.05
669	0.169778	1088.26				669	0.22872	1468.44				669	0.227558	1456.35
670	0.1703	1035.44				670	0.227885	1440.32				670	0.228893	1422.56
671	0.169674	1015.65				671	0.227729	1442.09				671	0.229817	1496.64
672	0.169336	1056.96				672	0.22845	1504.67				672	0.22898	1501.19
673	0.170933	1082.95				673	0.228685	1449.15				673	0.229046	1428.66
674	0.171129	1067.71				674	0.228172	1425.6				674	0.228645	1489.45
675	0.17117	1057.41				675	0.227903	1488.89				675	0.227247	1477.93
676	0.172302	1073.54				676	0.227684	1454.45				676	0.225416	1444.95
677	0.171747	1078.06				677	0.227447	1399.01				677	0.22612	1482.84
678	0.172124	1079.7				678	0.227006	1470.42				678	0.226455	1435.84
679	0.172726	1058.94				679	0.229865	1497.52				679	0.225751	1443.41
680	0.172951	1117.1				680	0.231871	1426.23				680	0.227077	1489.51
681	0.173275	1063.6				681	0.230659	1466.89				681	0.22643	1457.68
682	0.173942	1053.91				682	0.231555	1500.26				682	0.225383	1483.71
683	0.174076	1083.74				683	0.232491	1475.59				683	0.225244	1476.67
684	0.174014	1070.57				684	0.231979	1474.15				684	0.225044	1444.86
685	0.174288	1075.87				685	0.230815	1441.61				685	0.225187	1393.16
686	0.174207	1092.78				686	0.232267	1446.31				686	0.224989	1392.68
687	0.174293	1091.41				687	0.234537	1506.65				687	0.224385	1425.85
688	0.174711	1156.33				688	0.23391	1457.83				688	0.224531	1392.87
689	0.175197	1098.78				689	0.233972	1485.06				689	0.223341	1410.12
690	0.175061	1070.9				690	0.234905	1518.73				690	0.22357	1429.15
691	0.174887	1106.73				691	0.235435	1492.94				691	0.22313	1413.77
692	0.174975	1087.89				692	0.238145	1537.21				692	0.224352	1428.14
693	0.175134	1102.25				693	0.239706	1568.09				693	0.225026	1424.47
694	0.175141	1080.34				694	0.242938	1553.96				694	0.225151	1412.1
695	0.175325	1097.52				695	0.241075	1528.72				695	0.226068	1468.98
696	0.175389	1131.53				696	0.242003	1600.78				696	0.225458	1419.01
697	0.175221	1101				697	0.243177	1586.51				697	0.225357	1417.47
698	0.17529	1105.72				698	0.244591	1560.99				698	0.226659	1439.23
699	0.175387	1125.3				699	0.24472	1640.82				699	0.229347	1421.57
700	0.175689	1112.92				700	0.244224	1576.4				700	0.231677	1470.6
701	0.175676	1099.25				701	0.244377	1570.93				701	0.233304	1405.82
702	0.176163	1075.57				702	0.244621	1599.85				702	0.233322	1540.72
703	0.176502	1110.22				703	0.24301	1602.38				703	0.233337	1538.4
704	0.176665	1124.19				704	0.241945	1546.5				704	0.234389	1506.9
705	0.17681	1100.25				705	0.241491	1534.39				705	0.234781	1505.51
706	0.177103	1073.93				706	0.243333	1595.12				706	0.233951	1492.38
707	0.176923	1139.57				707	0.245471	1576.16				707	0.233551	1511.91
708	0.176371	1129.35				708	0.245451	1564.87				708	0.233856	1471.13
709	0.175707	1070.32				709	0.243856	1569.13				709	0.234316	1523.72
710	0.175656	1093.8				710	0.243335	1578.54				710	0.232798	1536.74
711	0.175923	1099.69				711	0.242045	1566.79				711	0.232888	1495.61
712	0.175948	1115.4				712	0.241984	1535.27				712	0.232116	1495.75
713	0.176258	1091.35				713	0.242119	1549.7				713	0.232761	1518.36
714	0.176273	1078.93				714	0.242906	1582.93				714	0.23552	1547.14
715	0.176497	1120.26				715	0.243226	1545.19				715	0.236091	1500.48
716	0.176442	1120.64				716	0.2424	1601.87				716	0.235089	1553.66
717	0.176346	1048.14				717	0.242653	1577.31				717	0.237088	1546.67
718	0.176136	1103.39				718	0.24219	1567.03				718	0.236334	1488.54
719	0.175863	1107.7				719	0.24142	1553.05				719	0.235172	1519.14
720	0.175825	1118.65				720	0.241272	1564.49				720	0.236849	1509.14
721	0.176726	1083.92				721	0.241384	1513.8				721	0.240334	1483.13
722	0.176595	1126.42				722	0.241708	1516.45				722	0.241746	1555.83
723	0.176782	1123.76				723	0.241788	1593.72				723	0.240923	1550.55
724	0.176653	1094.57				724	0.24304	1543.9				724	0.24018	1545.65
725	0.176342	1106.38				725	0.243989	1551.04				725	0.24108	1561.71
726	0.176239	1096.36				726	0.242722	1600.3				726	0.241016	1532.99
727	0.17653	1114.56				727	0.244222	1549.63				727	0.240793	1556.43
728	0.176801	1122.47				728	0.244042	1542.08				728	0.241137	1571.79
729	0.176877	1096.81				729	0.244555	1627.15				729	0.240981	1503.59
730	0.177435	1104.26				730	0.243613	1556.98				730	0.240811	1545.19
731	0.177531	1123.05				731	0.245081	1529.43				731	0.241322	1530.07
732	0.178154	1137.34				732	0.244506	1593.94				732	0.241335	1541.52
733	0.178639	1086.17				733	0.246211	1594.61				733	0.240292	1528.58
734	0.178989	1152.06				734	0.249699	1596.39				734	0.241626	1541.08
735	0.178179	1113.44				735	0.250317	1570.4				735	0.241651	1534.63
736	0.176591	1111.49				736	0.251238	1638.48				736	0.24222	1564.14
737	0.17768	1102.46				737	0.252776	1632.02				737	0.242542	1575.8
738	0.177995	1145.07				738	0.252518	1556.03				738	0.242774	1541.43
739	0.178102	1143.54				739	0.252054	1615.34				739	0.243044	1534.18
740	0.178903	1120.78				740	0.253456	1647.98				740	0.242959	1528.15
741	0.178891	1175.31				741	0.25339	1620.48				741	0.242838	1543.62
742	0.179138	1126.6				742	0.253253	1600.61				742	0.242562	1577.04
743	0.178888	1111.45				743	0.253518	1624.79				743	0.242676	1531.23
744	0.179395	1105.22				744	0.253773	1673.57				744	0.242677	1604.25
745	0.179698	1145.01				745	0.252604	1655.45				745	0.242661	1576.81
746	0.180006	1155.36				746	0.255219	1615.53				746	0.242642	1564.79
747	0.180025	1116.44				747	0.254854	1645.4				747	0.242535	1552.82
748	0.180435	1108.64				748	0.255372	1615.07				748	0.242232	1586.19
749	0.181248	1136.45				749	0.25566	1625.39				749	0.242839	1546.98
750	0.18145	1150.38				750	0.255843	1667.98				750	0.242736	1572.12
751	0.181365	1121.95				751	0.255568	1609.95				751	0.242228	1586.41
752	0.181419	1115.35				752	0.256457	1617.08				752	0.241995	1562.37
753	0.181747	1121.92				753	0.256425	1662.93				753	0.241727	1601.22
754	0.182422	1117.79				754	0.25596	1628.27				754	0.241917	1549.63
755	0.182508	1138.09				755	0.255972	1625.03				755	0.242698	1584.76
756	0.182432	1159.11				756	0.256114	1699.31				756	0.242586	1583.14
757	0.181977	1145.99				757	0.256197	1603.13				757	0.241751	1569.74
758	0.182591	1175.53				758	0.256134	1654.89				758	0.241813	1549.19
759	0.182541	1126.89				759	0.256375	1613.96				759	0.24133	1504.1
760	0.182261	1192.88				760	0.256803	1642.77				760	0.241479	1565.01
761	0.18247	1154.63				761	0.257109	1681.18				761	0.241684	1576.14
762	0.182575	1121.6				762	0.257177	1687.02				762	0.241409	1556.36
763	0.182456	1149.52				763	0.256717	1649.53				763	0.241673	1597.16
764	0.182585	1151.48				764	0.257022	1594.34				764	0.242172	1569.1
765	0.18267	1149.31				765	0.256082	1683.43				765	0.242152	1559.72
766	0.183088	1158.4				766	0.255	1621.63				766	0.242391	1536.99
767	0.183337	1144.91				767	0.257264	1600.15				767	0.242646	1505.97
768	0.183117	1135.2				768	0.25593	1656.85				768	0.242678	1554.31
769	0.183282	1153.21				769	0.255933	1643.51				769	0.241454	1605.11
770	0.183255	1133.77				770	0.255564	1674.71				770	0.24167	1572.07
771	0.182865	1165.49				771	0.255358	1599.46				771	0.241056	1520.11
772	0.183213	1159.97				772	0.255539	1645.69				772	0.242013	1575.45
773	0.183118	1162.58				773	0.254981	1673.53				773	0.242362	1535.39
774	0.183955	1181.47				774	0.254816	1650.72				774	0.242076	1574.14
775	0.183425	1167.46				775	0.253735	1670.28				775	0.241761	1580.06
776	0.183472	1158.02				776	0.253715	1610.79				776	0.241555	1535.62
777	0.182752	1146.02				777	0.253666	1664.79				777	0.241043	1601.07
778	0.182911	1165.54				778	0.252758	1671.72				778	0.239688	1536.88
779	0.183353	1151.1				779	0.252991	1654.58				779	0.24079	1572
780	0.183289	1178.33				780	0.253167	1633.32				780	0.241071	1604.67
781	0.183026	1092.88				781	0.2525	1667.39				781	0.24244	1519.55
782	0.18279	1180.78				782	0.252564	1557.46				782	0.242774	1560.8
783	0.182715	1115.27				783	0.252645	1627.81				783	0.241879	1560.58
784	0.182444	1148.05				784	0.253738	1674.42				784	0.242244	1566.71
785	0.183153	1133.91				785	0.253854	1640.44				785	0.240647	1570.76
786	0.183471	1173.19				786	0.253167	1638.85				786	0.243493	1536.36
787	0.183874	1172.89				787	0.253709	1689.45				787	0.243809	1553.92
788	0.184177	1177.79				788	0.253645	1632.92				788	0.24361	1628.15
789	0.18375	1118.07				789	0.253763	1604.07				789	0.243525	1575.16
790	0.183165	1106.63				790	0.254674	1656.22				790	0.24308	1544.34
791	0.183588	1181.11				791	0.255452	1668.71				791	0.2418	1562.68
792	0.183025	1153.17				792	0.255251	1612.11				792	0.243122	1581.39
793	0.183203	1130.2				793	0.255754	1628.18				793	0.243188	1542.52
794	0.18331	1140.48				794	0.255999	1668.86				794	0.244037	1583.91
795	0.18373	1186.24				795	0.256213	1653.41				795	0.242956	1556.36
796	0.184005	1159.8				796	0.25612	1620.47				796	0.242803	1532.69
797	0.183218	1155.86				797	0.256362	1696.92				797	0.242314	1537.74
798	0.182275	1127.01				798	0.256253	1671.22				798	0.241689	1592.24
799	0.18212	1170.32				799	0.255782	1638.85				799	0.242144	1584.93
800	0.181881	1149.73				800	0.25575	1670.66				800	0.243531	1553.42
801	0.18206	1150.8				801	0.255783	1618.14				801	0.242132	1586.99
802	0.18208	1121.67				802	0.255362	1649.76				802	0.242288	1507.71
803	0.182218	1135.14				803	0.254992	1718.03				803	0.242396	1523.19
804	0.182778	1123.22				804	0.255918	1597.53				804	0.24307	1554.32
805	0.182753	1132.12				805	0.256089	1635.07				805	0.243413	1547.87
806	0.182568	1185.13				806	0.257777	1637.86				806	0.242831	1554.6
807	0.183525	1149.51				807	0.258478	1668.08				807	0.242944	1535.26
808	0.183369	1100.96				808	0.258443	1679.47				808	0.242794	1570.54
809	0.18359	1149.2				809	0.258814	1658.71				809	0.243039	1511.88
810	0.184269	1141.12				810	0.258794	1649.83				810	0.243161	1586.63
811	0.183796	1207.73				811	0.258655	1667.29				811	0.242185	1545.06
812	0.183665	1147.44				812	0.258764	1698				812	0.242544	1571.66
813	0.183467	1136.02				813	0.258456	1620.45				813	0.242798	1551.21
814	0.183865	1139.13				814	0.258274	1644.52				814	0.242218	1511.92
815	0.183814	1153.22				815	0.258099	1689.36				815	0.241417	1575.12
816	0.183205	1141.05				816	0.258164	1659.65				816	0.242204	1506.59
817	0.183647	1183.76				817	0.257223	1657.42				817	0.243164	1527.78
818	0.184014	1146.87				818	0.257321	1718.26				818	0.24554	1582.3
819	0.184128	1133.33				819	0.257538	1645.9				819	0.245518	1619.02
820	0.183703	1177.92				820	0.257842	1651.52				820	0.245431	1597.94
821	0.184195	1207.23				821	0.25865	1733.11				821	0.244326	1561.6
822	0.184547	1145.91				822	0.259842	1690.64				822	0.245184	1580.28
823	0.184208	1108.1				823	0.259674	1654.46				823	0.24603	1564.24
824	0.184232	1141.14				824	0.260347	1664.33				824	0.246174	1575.39
825	0.184209	1139.78				825	0.259514	1728.19				825	0.247129	1571.96
826	0.184187	1156.64				826	0.259742	1635.97				826	0.246597	1616.2
827	0.18395	1152.6				827	0.258388	1689.36				827	0.24718	1570.28
828	0.183132	1196.85				828	0.257779	1710.43				828	0.246876	1568.32
829	0.183287	1140.68				829	0.257895	1690.59				829	0.244757	1547.73
830	0.182902	1154.52				830	0.257493	1650.45				830	0.245485	1601.67
831	0.183073	1103.22				831	0.257138	1643.24				831	0.247754	1591.65
832	0.182841	1174.19				832	0.257672	1688.58				832	0.248002	1539.99
833	0.18293	1168.83				833	0.257601	1632.44				833	0.248534	1616.12
834	0.183397	1153.9				834	0.257802	1647.79				834	0.247922	1602.79
835	0.183292	1149.81				835	0.257347	1682.76				835	0.248422	1612.47
836	0.18311	1174.55				836	0.256856	1673.05				836	0.24813	1639.96
837	0.183665	1167.61				837	0.256592	1628.96				837	0.247541	1603.2
838	0.183244	1184.76				838	0.257314	1687.57				838	0.248241	1557.15
839	0.183051	1157.13				839	0.257312	1695.22				839	0.249838	1678.16
840	0.181962	1141.63				840	0.25769	1669.85				840	0.250129	1649.53
841	0.181055	1146.45				841	0.256902	1672.94				841	0.249841	1611.9
842	0.181835	1172.87				842	0.257565	1643.72				842	0.249293	1602.55
843	0.183021	1126.89				843	0.257877	1653.79				843	0.250834	1586.2
844	0.182122	1076.68				844	0.258304	1722.79				844	0.25124	1604.01
845	0.183361	1120.54				845	0.25853	1720.63				845	0.24844	1552.03
846	0.183295	1167.03				846	0.25771	1657.84				846	0.247712	1600.05
847	0.183247	1156.85				847	0.25731	1679.66				847	0.24823	1598.21
848	0.183343	1132.48				848	0.256924	1616.72				848	0.248793	1588.02
849	0.18322	1159.47				849	0.25809	1584.06				849	0.248584	1575.03
850	0.183013	1138.46				850	0.257623	1668.26				850	0.248175	1655.12
851	0.183088	1163.51				851	0.258081	1676.17				851	0.248178	1605.59
852	0.18355	1152.52				852	0.259309	1633.11				852	0.247875	1612.59
853	0.183742	1156.16				853	0.260145	1682.52				853	0.247583	1660.21
854	0.184234	1147.89				854	0.261172	1745.72				854	0.248391	1547.95
855	0.183804	1141.98				855	0.26119	1660.47				855	0.249002	1634.29
856	0.183868	1145.86				856	0.261629	1685.78				856	0.248561	1588.38
857	0.183807	1148.12				857	0.262024	1747.29				857	0.249094	1604.92
858	0.1833	1157.95				858	0.261674	1717.96				858	0.249359	1605.8
859	0.184364	1190.83				859	0.261666	1662.15				859	0.24965	1594.5
860	0.184599	1166.02				860	0.262324	1730.52				860	0.248129	1603.85
861	0.184511	1161.11				861	0.26356	1667.2				861	0.248214	1576.12
862	0.183881	1156.97				862	0.26438	1648.81				862	0.24699	1594.38
863	0.184854	1149.43				863	0.263965	1740.41				863	0.24751	1593.75
864	0.184568	1178.26				864	0.264331	1748.9				864	0.247743	1603.19
865	0.185847	1192.79				865	0.264702	1669.54				865	0.248016	1639.37
866	0.185735	1198.1				866	0.264268	1656.01				866	0.249605	1588.81
867	0.186417	1161.8				867	0.265044	1732.98				867	0.251464	1612.73
868	0.186244	1191.64				868	0.264698	1690.98				868	0.251319	1607.01
869	0.187809	1147.25				869	0.264514	1660.2				869	0.25073	1607.09
870	0.187434	1188.17				870	0.26525	1664.14				870	0.250255	1665.85
871	0.186698	1180.69				871	0.265857	1706.81				871	0.25075	1599.84
872	0.186852	1165.37				872	0.267411	1733				872	0.250675	1611.56
873	0.187056	1174.04				873	0.267399	1628.19				873	0.250727	1663
874	0.186713	1168.63				874	0.268051	1762.09				874	0.25103	1618.1
875	0.18805	1173.6				875	0.26773	1772.52				875	0.250486	1567.69
876	0.1886	1221				876	0.267897	1732.53				876	0.250247	1640.07
877	0.188948	1183.95				877	0.267907	1767.59				877	0.250562	1604.7
878	0.189801	1196.55				878	0.267972	1735.59				878	0.250371	1633.71
879	0.19005	1224.87				879	0.26774	1692.15				879	0.24994	1658.91
880	0.190051	1171.75				880	0.267501	1750.81				880	0.248784	1624.33
881	0.190098	1231.99				881	0.267542	1692.37				881	0.249334	1606.91
882	0.190547	1159.23				882	0.267629	1707.06				882	0.249068	1594.86
883	0.190735	1214.35				883	0.267243	1750.65				883	0.248338	1575.48
884	0.190371	1223.45				884	0.266709	1770.45				884	0.247929	1611.67
885	0.191018	1171.87				885	0.265541	1712.24				885	0.248367	1556.63
886	0.191546	1175.68				886	0.266881	1705.75				886	0.247368	1563.04
887	0.191769	1199.26				887	0.26537	1752.51				887	0.247786	1591.64
888	0.191644	1246				888	0.263421	1703.49				888	0.247275	1605.7
889	0.191665	1171.66				889	0.26451	1698.39				889	0.247497	1600.5
890	0.191653	1174.22				890	0.267759	1772.08				890	0.247617	1581.5
891	0.190998	1179.73				891	0.267771	1743.11				891	0.246939	1586.26
892	0.190542	1185.78				892	0.26795	1725.89				892	0.246593	1616.28
893	0.191057	1204.28				893	0.268063	1831.8				893	0.247233	1584.36
894	0.191631	1218.83				894	0.267586	1701.79				894	0.248755	1532.11
895	0.192824	1266.03				895	0.267787	1681.09				895	0.248871	1559.63
896	0.191535	1185.61				896	0.268544	1698.1				896	0.24886	1628.87
897	0.193599	1244.66				897	0.268453	1737.87				897	0.24842	1601.13
898	0.1913	1167.54				898	0.267992	1751.37				898	0.248476	1581.4
899	0.190046	1213.4				899	0.268304	1737.48				899	0.248295	1613.3
900	0.194372	1162.73				900	0.268296	1815.99				900	0.248325	1615.48
901	0.194693	1224.43				901	0.268225	1768.11				901	0.249242	1600.16
902	0.194734	1157.17				902	0.268087	1672.29				902	0.247854	1648.69
903	0.19455	1260.12				903	0.26798	1765.48				903	0.246778	1623.32
904	0.19448	1224.49				904	0.267859	1719.78				904	0.246594	1588.98
905	0.194878	1231.61				905	0.267355	1737.69				905	0.248249	1549.74
906	0.193965	1228.23				906	0.267512	1727.21				906	0.249542	1595.93
907	0.194178	1234.76				907	0.266911	1755.31				907	0.249277	1597.66
908	0.194197	1242.19				908	0.267624	1706.03				908	0.249248	1585.14
909	0.193065	1196.98				909	0.267658	1794.52				909	0.249352	1629.56
910	0.192713	1210.16				910	0.267858	1744.64				910	0.249065	1642.86
911	0.192568	1231.53				911	0.267854	1703.67				911	0.249386	1601.13
912	0.192048	1228.22				912	0.267339	1720.16				912	0.249492	1638.08
913	0.193181	1199.45				913	0.267485	1703.64				913	0.250341	1577.93
914	0.193395	1258.67				914	0.267435	1684.9				914	0.249721	1603.87
915	0.1929	1212.1				915	0.266856	1754.29				915	0.25023	1653.75
916	0.193121	1221.61				916	0.266076	1684.68				916	0.249799	1622.21
917	0.193611	1166.18				917	0.265618	1703.29				917	0.249583	1670.81
918	0.195204	1212.3				918	0.266981	1699.85				918	0.249444	1665.97
919	0.195327	1190.49				919	0.267391	1737.42				919	0.248944	1583.85
920	0.195411	1206.65				920	0.267124	1759.15				920	0.249041	1566.4
921	0.1952	1225.35				921	0.266806	1632.69				921	0.248811	1602.3
922	0.195364	1226.78				922	0.263457	1744.44				922	0.248836	1650.65
923	0.195835	1243.02				923	0.266321	1727.52				923	0.248379	1642.79
924	0.195737	1188.29				924	0.26811	1701.12				924	0.247834	1564.84
925	0.195561	1234.3				925	0.268028	1753.79				925	0.248502	1609.16
926	0.194878	1244.8				926	0.268157	1733.82				926	0.250356	1581.12
927	0.19502	1210.45				927	0.268161	1712.25				927	0.250529	1622.32
928	0.194507	1247.89				928	0.268269	1723.36				928	0.250654	1578.81
929	0.194726	1236.49				929	0.26838	1785.8				929	0.251063	1593.49
930	0.195041	1219.64				930	0.267589	1773.17				930	0.251558	1634.9
931	0.19557	1245.13				931	0.267335	1724.64				931	0.252078	1651.63
932	0.19555	1167.82				932	0.266771	1724.84				932	0.252317	1605.75
933	0.195982	1217.88				933	0.266763	1733.79				933	0.252352	1583.82
934	0.19623	1236.63				934	0.266234	1699.93				934	0.252774	1620.33
935	0.196527	1255.52				935	0.265554	1752.77				935	0.253682	1660.54
936	0.196478	1197.34				936	0.265479	1713.3				936	0.255146	1586.03
937	0.196321	1283.28				937	0.267261	1756.54				937	0.254668	1638.49
938	0.196265	1234.34				938	0.267184	1697.82				938	0.255211	1695.89
939	0.195647	1234.92				939	0.267971	1828.23				939	0.253593	1691.67
940	0.196261	1233.57				940	0.267572	1744.33				940	0.252996	1667.84
941	0.196657	1247.51				941	0.26754	1744.09				941	0.253651	1628.36
942	0.196735	1256.19				942	0.267634	1745.95				942	0.25138	1635.45
943	0.196709	1222.06				943	0.268054	1768.82				943	0.250566	1641.43
944	0.196375	1267.02				944	0.268103	1718.16				944	0.250823	1623.85
945	0.196085	1215.86				945	0.268201	1734.28				945	0.249359	1548.12
946	0.195536	1195.65				946	0.26808	1796.29				946	0.249403	1661.76
947	0.196997	1242.85				947	0.268109	1727.56				947	0.249865	1623.43
948	0.19718	1286.72				948	0.268142	1743.77				948	0.249834	1549.21
949	0.196949	1284.13				949	0.268403	1722.23				949	0.250494	1696.58
950	0.196978	1198.17				950	0.268241	1763.8				950	0.250682	1628.64
951	0.196764	1264.93				951	0.267998	1726.52				951	0.249742	1596.1
952	0.196709	1241.11				952	0.268153	1712.57				952	0.250916	1651.64
953	0.196601	1207.66				953	0.268273	1744.19				953	0.249894	1574.07
954	0.196625	1247.74				954	0.268207	1755.95				954	0.250148	1623.33
955	0.196653	1248.09				955	0.268264	1758.06				955	0.250159	1638.45
956	0.196633	1278.82				956	0.268275	1768.57				956	0.250018	1637.18
957	0.196678	1233.08				957	0.267997	1732.58				957	0.251083	1579.79
958	0.196488	1277.58				958	0.268431	1755.39				958	0.252388	1588.33
959	0.196369	1243.01				959	0.26858	1743.86				959	0.252779	1627.53
960	0.195954	1254.52				960	0.268307	1764.61				960	0.25399	1633.73
961	0.195409	1219.39				961	0.267877	1722.84				961	0.255698	1641.94
962	0.196646	1262.28				962	0.268349	1734.08				962	0.255942	1707.86
963	0.196712	1268.25				963	0.267961	1756.36				963	0.256104	1700.34
964	0.196705	1211.52				964	0.267499	1761.03				964	0.256307	1644.26
965	0.196628	1212.33				965	0.267818	1733.33				965	0.256333	1680.62
966	0.196685	1255.55				966	0.268092	1676.67				966	0.256722	1672.37
967	0.196967	1297.93				967	0.268064	1746.43				967	0.260264	1614.26
968	0.196969	1258.99				968	0.268581	1773.38				968	0.256979	1639.62
969	0.196851	1237.46				969	0.268142	1797.26				969	0.25929	1733.63
970	0.196622	1241.58				970	0.268058	1761.55				970	0.260094	1705.89
971	0.196492	1233.53				971	0.268261	1732.1				971	0.259085	1629.68
972	0.196527	1250.24				972	0.268347	1760.87				972	0.260453	1668.84
973	0.196335	1256				973	0.268477	1790.35				973	0.261311	1657.18
974	0.196385	1208.65				974	0.268333	1721.66				974	0.262481	1694.27
975	0.196388	1216.91				975	0.268196	1750.36				975	0.261763	1702.46
976	0.196252	1256.69				976	0.268101	1716.61				976	0.261052	1719.67
977	0.196611	1231.76				977	0.268382	1764.03				977	0.262	1641.12
978	0.197024	1255.09				978	0.268543	1708.9				978	0.26122	1656.72
979	0.196871	1223.03				979	0.26881	1779.33				979	0.260551	1752.91
980	0.19701	1238.03				980	0.268761	1693.14				980	0.259021	1722.88
981	0.197014	1218.17				981	0.268607	1775.74				981	0.259952	1621.29
982	0.197191	1244.89				982	0.268169	1772.48				982	0.260026	1697.76
983	0.197506	1228.48				983	0.267808	1748.53				983	0.259483	1715.66
984	0.197885	1284.39				984	0.267582	1750				984	0.258726	1684.13
985	0.199064	1237.21				985	0.267685	1725.88				985	0.258017	1656.63
986	0.198912	1231.22				986	0.267742	1704.85				986	0.256645	1660.86
987	0.198939	1279.87				987	0.269054	1781.78				987	0.25967	1645.55
988	0.198099	1257.7				988	0.269166	1818.94				988	0.26312	1619.51
989	0.198464	1243.36				989	0.268824	1784.09				989	0.263793	1755.22
990	0.198368	1241.35				990	0.268515	1790.25				990	0.264131	1699.74
991	0.197783	1304.82				991	0.268324	1819.79				991	0.263965	1691.25
992	0.197895	1282.24				992	0.268072	1730.26				992	0.265117	1695.78
993	0.198867	1221.59				993	0.267855	1757.29				993	0.266213	1767.56
994	0.198628	1276.42				994	0.268288	1752.32				994	0.266266	1718.69
995	0.198758	1263.41				995	0.268227	1698.71				995	0.2659	1673.04
996	0.199572	1222.82				996	0.267989	1749.89				996	0.265833	1736.39
997	0.198797	1258.62				997	0.268242	1702.32				997	0.267326	1711.04
998	0.198518	1246.42				998	0.267378	1729.34				998	0.267936	1693.87
999	0.198268	1216.42				999	0.266678	1653.12				999	0.267782	1775.07
1000	0.199309	1214.74				1000	0.266199	1722.9				1000	0.268034	1768.76
1001	0.199634	1256.7				1001	0.267585	1734.36				1001	0.268167	1747.02
1002	0.200242	1288.6				1002	0.267375	1752.62				1002	0.267841	1767.8
1003	0.199468	1246.96				1003	0.267637	1751.49				1003	0.269325	1765.38
1004	0.199969	1240.67				1004	0.267503	1744.45				1004	0.269518	1740.35
1005	0.199728	1305.73				1005	0.26723	1729.44				1005	0.269893	1774.82
1006	0.199064	1249.2				1006	0.266731	1684.69				1006	0.269676	1743.99
1007	0.199104	1274.43				1007	0.26627	1778.43				1007	0.269228	1749.51
1008	0.199243	1302.97				1008	0.266694	1720.55				1008	0.269252	1773.9
1009	0.199399	1289.5				1009	0.266817	1702.89				1009	0.269794	1832.01
1010	0.199852	1289.28				1010	0.266372	1757.9				1010	0.269704	1745.61
1011	0.199842	1236.85				1011	0.266515	1657.17				1011	0.269471	1730.93
1012	0.199056	1241.08				1012	0.266843	1717.86				1012	0.26912	1709.78
1013	0.198753	1236.79				1013	0.265821	1767.11				1013	0.269783	1784.99
1014	0.199339	1234.43				1014	0.266194	1693.7				1014	0.269291	1755.01
1015	0.199292	1239.37				1015	0.266529	1713.73				1015	0.269167	1801.2
1016	0.199499	1280.83				1016	0.267635	1799.37				1016	0.26883	1802.14
1017	0.199316	1257.96				1017	0.267108	1745.58				1017	0.268873	1713.51
1018	0.199143	1237.94				1018	0.267732	1746.57				1018	0.268876	1806.54
1019	0.198606	1273.53				1019	0.268178	1702.25				1019	0.268937	1800.45
1020	0.198586	1259.37				1020	0.268157	1728.09				1020	0.268963	1733.93
1021	0.199247	1260.99				1021	0.269318	1736.92				1021	0.26913	1727.06
1022	0.199719	1253.48				1022	0.269274	1778.35				1022	0.268831	1783.32
1023	0.202447	1311.51				1023	0.269209	1773.52				1023	0.269174	1776.58
1024	0.201985	1319.2				1024	0.269008	1729.27				1024	0.268956	1727.58
1025	0.203558	1292.47				1025	0.268962	1769.82				1025	0.268199	1746.8
1026	0.204721	1258.32				1026	0.268438	1662.55				1026	0.269492	1737.18
1027	0.204745	1339.48				1027	0.269457	1728.1				1027	0.269494	1707.41
1028	0.205532	1265.44				1028	0.269577	1760.28				1028	0.269224	1738.48
1029	0.205293	1263.81				1029	0.269823	1740.95				1029	0.269162	1793.96
1030	0.205921	1304.53				1030	0.269073	1758.38				1030	0.269066	1753.32
1031	0.207797	1350.26				1031	0.268609	1748.67				1031	0.269055	1751.89
1032	0.20791	1306.29				1032	0.268182	1737.25				1032	0.269058	1730.14
1033	0.209168	1332.98				1033	0.267761	1744.14				1033	0.269219	1756.36
1034	0.209487	1344.6				1034	0.266737	1699.79				1034	0.268839	1724.5
1035	0.209716	1323.23				1035	0.267747	1746.83				1035	0.270062	1745.64
1036	0.209893	1337.31				1036	0.268315	1754.58				1036	0.270147	1745.17
1037	0.209276	1309.84				1037	0.269293	1761.46				1037	0.270017	1795.04
1038	0.209827	1332.75				1038	0.270574	1764.44				1038	0.269919	1837.67
1039	0.20999	1336.21				1039	0.270144	1727.49				1039	0.269982	1716.14
1040	0.209398	1300.59				1040	0.270915	1776.16				1040	0.270318	1752.8
1041	0.209933	1411.6				1041	0.272201	1795.75				1041	0.270491	1740.49
1042	0.21017	1354.09				1042	0.271427	1763.82				1042	0.270452	1763.36
1043	0.2101	1300.26				1043	0.271757	1738.12				1043	0.269995	1735.97
1044	0.210043	1322.65				1044	0.271302	1759.26				1044	0.270339	1689.71
1045	0.209657	1317.61				1045	0.270931	1756.42				1045	0.270466	1799.81
1046	0.209604	1318.13				1046	0.271167	1685.66				1046	0.269949	1689.73
1047	0.209917	1323.78				1047	0.272316	1744.79				1047	0.269463	1785.06
1048	0.21	1331.8				1048	0.271424	1775.71				1048	0.268975	1754.19
1049	0.210151	1362.56				1049	0.272179	1712.1				1049	0.268368	1729.8
1050	0.210198	1375.91				1050	0.272056	1693.07				1050	0.268107	1793.83
1051	0.209911	1329.11				1051	0.273852	1783.28				1051	0.269607	1772.84
1052	0.209752	1360.51				1052	0.273765	1832.41				1052	0.269431	1790.86
1053	0.209509	1386.01				1053	0.274226	1768.07				1053	0.269059	1748.86
1054	0.210031	1280.19				1054	0.275393	1855.71				1054	0.26875	1756.21
1055	0.209895	1367.4				1055	0.276323	1779.09				1055	0.269109	1766.84
1056	0.210229	1316.66				1056	0.276912	1770.47				1056	0.27003	1744.72
1057	0.210521	1320.61				1057	0.27694	1759.26				1057	0.269246	1740.64
1058	0.21035	1368.7				1058	0.279213	1853.17				1058	0.269402	1721.35
1059	0.210475	1389.69				1059	0.278868	1837.24				1059	0.269556	1728.22
1060	0.210397	1348.82				1060	0.279108	1855.37				1060	0.269349	1752.45
1061	0.210433	1331.79				1061	0.279377	1788.62				1061	0.269466	1761.54
1062	0.210514	1379.93				1062	0.279611	1835.46				1062	0.269164	1715.1
1063	0.210629	1309.54				1063	0.279786	1817.86				1063	0.269397	1769.24
1064	0.210626	1329.58				1064	0.278504	1848.08				1064	0.268463	1713.06
1065	0.210607	1389.68				1065	0.277968	1822.93				1065	0.268962	1731.18
1066	0.210739	1353.45				1066	0.278115	1778.18				1066	0.269836	1782.51
1067	0.21061	1328.52				1067	0.27664	1824.7				1067	0.271358	1823.93
1068	0.210433	1384.06				1068	0.275828	1832.06				1068	0.27174	1798.58
1069	0.210597	1344.75				1069	0.275619	1774.98				1069	0.271677	1824.03
1070	0.210909	1289.52				1070	0.275998	1808.61				1070	0.271878	1787.01
1071	0.210477	1355.34				1071	0.277657	1801.42				1071	0.271629	1770.48
1072	0.210622	1373.65				1072	0.27811	1849.06				1072	0.272075	1781.53
1073	0.210468	1347.74				1073	0.280983	1782.84				1073	0.271479	1795.27
1074	0.21065	1290.85				1074	0.281321	1903.63				1074	0.269898	1774.34
1075	0.210857	1360.13				1075	0.281237	1766.24				1075	0.271412	1695
1076	0.210701	1354.69				1076	0.279663	1831.15				1076	0.271202	1743.09
1077	0.210743	1343.31				1077	0.280215	1823.6				1077	0.274216	1756.69
1078	0.210671	1324.91				1078	0.281141	1831.08				1078	0.275066	1739.47
1079	0.210842	1354.31				1079	0.28323	1887.07				1079	0.274733	1817.56
1080	0.210695	1333.87				1080	0.282311	1857.3				1080	0.275101	1776.71
1081	0.210931	1353.71				1081	0.285247	1855.05				1081	0.276107	1779.82
1082	0.210621	1385.53				1082	0.285316	1862.96				1082	0.277049	1841.8
1083	0.210414	1369.48				1083	0.28638	1877.87				1083	0.277743	1839.96
1084	0.210919	1301.69				1084	0.287028	1869.63				1084	0.277706	1818.97
1085	0.210861	1329.46				1085	0.288322	1924.11				1085	0.278199	1778.18
1086	0.211093	1364.91				1086	0.288021	1832.25				1086	0.277483	1853.86
1087	0.210565	1373.81				1087	0.288384	1861.53				1087	0.277381	1802.73
1088	0.210631	1314.39				1088	0.289804	1934.7				1088	0.277274	1824.19
1089	0.211175	1341.4				1089	0.29091	1889.15				1089	0.276767	1814.23
1090	0.211467	1328.3				1090	0.2913	1919.21				1090	0.276493	1817.91
1091	0.211417	1340.22				1091	0.290534	1911.9				1091	0.276206	1764.54
1092	0.211425	1294.03				1092	0.291071	1953.14				1092	0.276081	1793.47
1093	0.211395	1363.34				1093	0.290623	1920.22				1093	0.275747	1761.43
1094	0.211259	1380.11				1094	0.290716	1868.74				1094	0.275607	1802.71
1095	0.211276	1305.12				1095	0.290333	1906.49				1095	0.275386	1765.17
1096	0.211355	1360.49				1096	0.291176	1885.19				1096	0.274637	1798.46
1097	0.210968	1377.73				1097	0.292274	1890.62				1097	0.273988	1701.75
1098	0.21072	1313.88				1098	0.292343	1904.09				1098	0.273988	1890.08
1099	0.210041	1336.65				1099	0.291196	1880.88				1099	0.271986	1791.64
1100	0.210214	1323.32				1100	0.292345	1931.84				1100	0.274901	1783.28
1101	0.210404	1358.66				1101	0.292208	1889.49				1101	0.278536	1782.34
1102	0.210618	1346.58				1102	0.292872	1926.11				1102	0.278807	1818.09
1103	0.210478	1367.32				1103	0.292636	1968.62				1103	0.278976	1830
1104	0.210432	1304.93				1104	0.293294	1873.04				1104	0.278501	1769.89
1105	0.210205	1288.06				1105	0.294259	1856.55				1105	0.278038	1805.98
1106	0.210471	1378.12				1106	0.294068	1904.62				1106	0.277717	1840.27
1107	0.210541	1306.75				1107	0.293912	1904.22				1107	0.277671	1793.85
1108	0.210777	1317.32				1108	0.293897	1936.62				1108	0.278745	1823.14
1109	0.21048	1349.79				1109	0.29412	1887.43				1109	0.277676	1818.08
1110	0.210902	1280.45				1110	0.294306	1964.7				1110	0.277001	1880.14
1111	0.210952	1297.62				1111	0.293937	1924.7				1111	0.275688	1774.34
1112	0.210965	1348.9				1112	0.294215	1924.46				1112	0.278455	1760.89
1113	0.211445	1375.65				1113	0.293942	1981.99				1113	0.278461	1832.96
1114	0.211489	1268.04				1114	0.293994	1935.27				1114	0.277695	1794.66
1115	0.211612	1370.64				1115	0.293946	1866.27				1115	0.277569	1782.44
1116	0.21213	1365.07				1116	0.294015	1885.44				1116	0.27663	1853.21
1117	0.211855	1326.94				1117	0.293588	1954.97				1117	0.279368	1785.48
1118	0.21179	1348.52				1118	0.293018	1885.66				1118	0.279508	1822.67
1119	0.212306	1334.02				1119	0.291843	1903.99				1119	0.280101	1865.46
1120	0.211722	1331.37				1120	0.293406	1951.85				1120	0.280077	1877.48
1121	0.211833	1325.59				1121	0.293478	1914.26				1121	0.27965	1818.87
1122	0.211438	1372.46				1122	0.293385	1920.1				1122	0.279905	1871.99
1123	0.211794	1317.95				1123	0.293133	1940.23				1123	0.279736	1837.17
1124	0.212024	1312.45				1124	0.293401	1923.78				1124	0.279842	1822.73
1125	0.212009	1343.79				1125	0.293241	1914.91				1125	0.279907	1871.52
1126	0.212195	1344.09				1126	0.293456	1902.04				1126	0.279928	1817.25
1127	0.212227	1367.18				1127	0.293276	1902.57				1127	0.280022	1824.25
1128	0.212559	1337.69				1128	0.29299	1943.02				1128	0.27988	1829.38
1129	0.212302	1351.98				1129	0.293182	1964.3				1129	0.279898	1793.21
1130	0.212006	1360.56				1130	0.293028	1883.7				1130	0.279833	1768.85
1131	0.212172	1371.62				1131	0.292262	1912.67				1131	0.279813	1780.63
1132	0.212013	1357.94				1132	0.292618	1917.79				1132	0.279734	1860.62
1133	0.211293	1310.8				1133	0.29276	1946.69				1133	0.279696	1853.69
1134	0.210205	1328.3				1134	0.292883	1853.22				1134	0.279877	1776.39
1135	0.210125	1328.07				1135	0.293237	1941.64				1135	0.279686	1799.93
1136	0.21111	1397.24				1136	0.29348	1939.82				1136	0.279819	1859.85
1137	0.21175	1327.27				1137	0.293386	1900.81				1137	0.279876	1806.81
1138	0.212834	1310				1138	0.293068	1931.29				1138	0.280029	1839.65
1139	0.214245	1342.98				1139	0.292964	1961.95				1139	0.280501	1791.67
1140	0.214312	1373.19				1140	0.29307	1894.13				1140	0.280793	1874.34
1141	0.214261	1381.18				1141	0.293474	2017.53				1141	0.28039	1811.62
1142	0.215147	1362.11				1142	0.293447	1926.67				1142	0.280191	1769.64
1143	0.215397	1392.82				1143	0.293404	1920.71				1143	0.280147	1811.6
1144	0.215756	1365.77				1144	0.293227	1959.11				1144	0.280481	1888.74
1145	0.216276	1358.18				1145	0.293226	1878.32				1145	0.279847	1836.18
1146	0.216125	1422.57				1146	0.293059	1931.79				1146	0.279848	1850.27
1147	0.216247	1361.55				1147	0.29321	1936.01				1147	0.27916	1851.83
1148	0.216708	1406.68				1148	0.29339	1895.04				1148	0.27905	1828.69
1149	0.216703	1404.01				1149	0.29344	1896.22				1149	0.278993	1811.07
1150	0.216346	1360.57				1150	0.293533	1956.5				1150	0.278917	1813.26
1151	0.216512	1323.78				1151	0.293404	1904.99				1151	0.278024	1842.22
1152	0.216928	1368.28				1152	0.292856	1939.67				1152	0.277714	1834.65
1153	0.217475	1434.11				1153	0.293326	1901.75				1153	0.276405	1784.61
1154	0.219608	1345.67				1154	0.293022	1927.65				1154	0.279052	1797.34
1155	0.220924	1361.94				1155	0.293093	1849.82				1155	0.278797	1810.67
1156	0.22084	1446.41				1156	0.292934	1967.68				1156	0.278891	1850.82
1157	0.221217	1431.9				1157	0.293342	1926.54				1157	0.278479	1820.98
1158	0.221433	1370.34				1158	0.293519	1891.36				1158	0.279887	1777.13
1159	0.221312	1430.01				1159	0.293689	1995.33				1159	0.279797	1850.29
1160	0.221607	1444.04				1160	0.293677	1916.42				1160	0.279587	1816
1161	0.22161	1413.94				1161	0.293495	1905.27				1161	0.279448	1858.51
1162	0.22159	1392.72				1162	0.293057	2017.88				1162	0.280043	1787.8
1163	0.222339	1402.72				1163	0.293524	1931.75				1163	0.279764	1902.17
1164	0.222235	1388.11				1164	0.293436	1876.42				1164	0.280031	1835.81
1165	0.222839	1412.79				1165	0.293612	1933.06				1165	0.280522	1838.91
1166	0.222245	1458.77				1166	0.293503	1895.46				1166	0.280462	1824.19
1167	0.222198	1414.98				1167	0.293111	1887.75				1167	0.28003	1818.98
1168	0.220536	1402.65				1168	0.293567	1939.62				1168	0.280317	1911.54
1169	0.220254	1460.54				1169	0.293579	1967.99				1169	0.277801	1844.37
1170	0.221039	1436.99				1170	0.293462	1851.07				1170	0.278031	1744.93
1171	0.221045	1396.47				1171	0.293645	1934.54				1171	0.278419	1823.36
1172	0.221371	1455.46				1172	0.29363	1963.77				1172	0.279853	1826.99
1173	0.221104	1372.57				1173	0.293824	1887.78				1173	0.279703	1765.14
1174	0.222808	1434.12				1174	0.293916	1961.03				1174	0.277888	1837.16
1175	0.222114	1437.51				1175	0.293694	1961.54				1175	0.277801	1815.03
1176	0.222832	1440.24				1176	0.293491	1908.26				1176	0.279943	1830.78
1177	0.223473	1423.52				1177	0.292974	1897.79				1177	0.280007	1904.63
1178	0.223726	1425.9				1178	0.292809	1887.51				1178	0.279923	1859.77
1179	0.226007	1414.04				1179	0.293443	1866.16				1179	0.279812	1841.5
1180	0.225426	1411.57				1180	0.29277	1954.99				1180	0.27986	1867.79
1181	0.22645	1411.86				1181	0.293713	1964.42				1181	0.279753	1806.29
1182	0.226074	1472.9				1182	0.293796	1936.15				1182	0.279579	1819.17
1183	0.226598	1491.12				1183	0.294066	1925.17				1183	0.278422	1793.93
1184	0.227253	1409.4				1184	0.294094	1933.63				1184	0.278259	1813.46
1185	0.228515	1452.67				1185	0.294333	1947.21				1185	0.278303	1772.94
1186	0.228523	1475.04				1186	0.294035	1919.21				1186	0.277692	1803.9
1187	0.228527	1464.29				1187	0.294126	1940.1				1187	0.278839	1782.53
1188	0.228883	1428.58				1188	0.293268	1993.44				1188	0.277677	1801.83
1189	0.228934	1447.29				1189	0.293685	1970.57				1189	0.278641	1802.75
1190	0.228929	1432.08				1190	0.293037	1955.14				1190	0.27785	1801.93
1191	0.228229	1441.31				1191	0.292945	1976.19				1191	0.278298	1815.92
1192	0.227578	1445.19				1192	0.293204	1901.71				1192	0.278581	1767.45
1193	0.228012	1428.71				1193	0.293615	1920.46				1193	0.276499	1853.3
1194	0.22723	1446.29				1194	0.293562	1944.11				1194	0.278456	1794.86
1195	0.227355	1478.27				1195	0.293839	1877.11				1195	0.279225	1798.65
1196	0.227482	1411.27				1196	0.294143	1964.33				1196	0.278789	1800.96
1197	0.227956	1493.35				1197	0.294417	1923.68				1197	0.278959	1849.38
1198	0.227517	1456.61				1198	0.294066	1955.9				1198	0.278385	1816.54
1199	0.227854	1457.44				1199	0.293462	1985.5				1199	0.278906	1834.99
1200	0.228862	1505.01				1200	0.293502	1893.87				1200	0.27849	1755.57
1201	0.229569	1448.11				1201	0.293355	1903.84				1201	0.278714	1767.91
1202	0.22939	1469.35				1202	0.293568	1988.58				1202	0.27798	1822.1
1203	0.229647	1458.13				1203	0.293185	1865.96				1203	0.278064	1876.95
1204	0.228686	1479.87				1204	0.293376	1827.29				1204	0.278708	1822.33
1205	0.228167	1398.2				1205	0.29206	1939.9				1205	0.279412	1841.31
1206	0.228076	1468.15				1206	0.291918	1931.29				1206	0.279661	1813.47
1207	0.22776	1476.58				1207	0.292465	1880.42				1207	0.280156	1812.2
1208	0.227443	1455.2				1208	0.292487	1995.47				1208	0.280257	1829.55
1209	0.22742	1469.36				1209	0.293238	1948.33				1209	0.280181	1820.6
1210	0.226162	1436.81				1210	0.293633	1867.96				1210	0.279844	1798.38
1211	0.226649	1439.16				1211	0.293189	1970.77				1211	0.280169	1769.18
1212	0.225619	1433				1212	0.29352	1925.66				1212	0.279997	1812.04
1213	0.224576	1473.78				1213	0.29305	1916.78				1213	0.280031	1788.05
1214	0.225506	1432.22				1214	0.293777	1966.23				1214	0.279965	1855.59
1215	0.226257	1462.25				1215	0.293895	1904.19				1215	0.279954	1857.11
1216	0.228412	1462.8				1216	0.295429	1898.9				1216	0.279993	1829.89
1217	0.227932	1462.42				1217	0.295594	1950.99				1217	0.27988	1837.76
1218	0.228331	1489.46				1218	0.294993	1942.41				1218	0.279726	1866.45
1219	0.228709	1450.38				1219	0.294409	1863.94				1219	0.279389	1795.63
1220	0.228914	1454.97				1220	0.295445	1908.37				1220	0.279024	1796.18
1221	0.22963	1461.94				1221	0.296036	1970.63				1221	0.279099	1775.1
1222	0.229698	1509.02				1222	0.29401	1935.31				1222	0.278973	1837.72
1223	0.229404	1475.41				1223	0.293764	1928.06				1223	0.278762	1760.9
1224	0.229979	1431.81				1224	0.294114	1965.15				1224	0.277176	1835.39
1225	0.229745	1468.38				1225	0.294492	1916.49				1225	0.27927	1843.86
1226	0.230223	1415.97				1226	0.294049	1969.35				1226	0.27907	1782.12
1227	0.22918	1452.58				1227	0.293779	1954.87				1227	0.277845	1842.52
1228	0.229437	1482.51				1228	0.293227	1907.4				1228	0.277302	1823.69
1229	0.229716	1455.08				1229	0.295279	1918.86				1229	0.276999	1765.28
1230	0.229511	1466.93				1230	0.295179	1895.92				1230	0.278081	1861.31
1231	0.229849	1455.74				1231	0.295404	1975.95				1231	0.277333	1849.21
1232	0.230522	1517.23				1232	0.29497	1932.32				1232	0.277512	1778.11
1233	0.230661	1501.91				1233	0.294846	1939.17				1233	0.276411	1825.4
1234	0.230593	1476.07				1234	0.294663	1932.62				1234	0.277575	1767.28
1235	0.231668	1474.39				1235	0.295974	1903.49				1235	0.276816	1809.01
1236	0.231257	1508.49				1236	0.295643	1953.33				1236	0.276941	1787.58
1237	0.23157	1458.77				1237	0.296071	2019.86				1237	0.277968	1866.74
1238	0.231383	1506.56				1238	0.296299	1930.07				1238	0.278204	1860.99
1239	0.2313	1525.66				1239	0.296434	1893.87				1239	0.278976	1782.14
1240	0.230711	1459.74				1240	0.297016	1892.56				1240	0.279439	1819.44
1241	0.230954	1518.29				1241	0.29639	2021.24				1241	0.279587	1827.02
1242	0.231315	1494.73				1242	0.295619	1906.2				1242	0.279873	1804.51
1243	0.231533	1435.59				1243	0.294842	1924.4				1243	0.27989	1848.54
1244	0.231356	1460.74				1244	0.293341	1942.23				1244	0.279925	1871.38
1245	0.231491	1481.67				1245	0.293299	1920.25				1245	0.279819	1829.18
1246	0.231836	1476.7				1246	0.29629	1858.19				1246	0.279926	1834.28
1247	0.232366	1487.47				1247	0.296732	1953.04				1247	0.280051	1850.24
1248	0.232141	1501.34				1248	0.29625	1998.64				1248	0.279841	1784.97
1249	0.232052	1512.96				1249	0.296347	1886.76				1249	0.279751	1817.55
1250	0.23253	1464.6				1250	0.296242	1976.86				1250	0.280309	1827.39
1251	0.232204	1457.75				1251	0.296902	1982.03				1251	0.280017	1797.83
1252	0.231989	1508.45				1252	0.296925	1905.86				1252	0.279762	1810.38
1253	0.232457	1474.35				1253	0.296571	1963.61				1253	0.279681	1865.63
1254	0.232367	1469.03				1254	0.296323	2011.4				1254	0.279089	1780.38
1255	0.231012	1470.88				1255	0.295754	1916.93				1255	0.27909	1809.33
1256	0.231114	1502.14				1256	0.296565	1898.85				1256	0.278743	1799.23
1257	0.230558	1440.3				1257	0.296773	1981.54				1257	0.2792	1786.41
1258	0.229082	1476.93				1258	0.296909	1957.48				1258	0.278812	1785.29
1259	0.228303	1461.5				1259	0.297222	1985.65				1259	0.278891	1885.04
1260	0.228303	1458.57				1260	0.297312	1979.27				1260	0.27909	1811.1
1261	0.228075	1454.67				1261	0.298272	1978.39				1261	0.277965	1786.8
1262	0.229299	1488.17				1262	0.297974	1939.87				1262	0.277232	1850.19
1263	0.229846	1432.12				1263	0.298022	2003.5				1263	0.278305	1781.19
1264	0.229726	1452.17				1264	0.297643	1950.56				1264	0.27793	1844.56
1265	0.230633	1442.21				1265	0.297731	1981.15				1265	0.277638	1840.33
1266	0.231347	1481.51				1266	0.297178	1956.16				1266	0.278526	1812.6
1267	0.231722	1460.13				1267	0.296983	1944.77				1267	0.278383	1799.17
1268	0.231066	1455.36				1268	0.297789	1959.76				1268	0.278085	1809.5
1269	0.2313	1497.09				1269	0.297885	1902.15				1269	0.278414	1782.94
1270	0.231846	1482.31				1270	0.298041	1935.35				1270	0.27792	1795.51
1271	0.231271	1473.97				1271	0.298428	2002.42				1271	0.279396	1839.2
1272	0.231247	1481.35				1272	0.298235	1955.9				1272	0.2796	1895.37
1273	0.23102	1494.08				1273	0.298721	1919.9				1273	0.279861	1802.25
1274	0.231417	1434.8				1274	0.298839	1975.9				1274	0.279679	1847.89
1275	0.231608	1481.25				1275	0.298075	1982.89				1275	0.279682	1830.06
1276	0.231897	1487.54				1276	0.298436	1956.28				1276	0.279853	1832.04
1277	0.232354	1537.05				1277	0.298822	1950.26				1277	0.280071	1794.03
1278	0.232387	1464.73				1278	0.299087	1993.65				1278	0.279715	1822.57
1279	0.231899	1508.96				1279	0.299307	1972.65				1279	0.279617	1798.96
1280	0.231906	1467.81				1280	0.299192	1947.7				1280	0.279372	1778.06
1281	0.231539	1515.33				1281	0.299244	1991.81				1281	0.279137	1824.04
1282	0.231305	1514.65				1282	0.299298	1973.58				1282	0.279663	1855.03
1283	0.231266	1495.54				1283	0.299114	1969.27				1283	0.279376	1858.04
1284	0.231526	1482.55				1284	0.299048	1995.4				1284	0.278436	1805.07
1285	0.231407	1480.29				1285	0.299152	1942.57				1285	0.278164	1820.82
1286	0.231451	1436.66				1286	0.298935	1931.08				1286	0.277257	1784.11
1287	0.232246	1484.21				1287	0.298926	1991.63				1287	0.27829	1864.17
1288	0.231659	1439.13				1288	0.298633	1964.06				1288	0.279213	1797.47
1289	0.231627	1500.69				1289	0.298826	2000.17				1289	0.279052	1852.55
1290	0.231563	1478.11				1290	0.2985	2031.72				1290	0.278937	1862.21
1291	0.231119	1474.81				1291	0.298471	1993.51				1291	0.279172	1824.8
1292	0.230908	1478.02				1292	0.29753	1952.72				1292	0.27942	1837.37
1293	0.230901	1490.68				1293	0.297672	1959.92				1293	0.279205	1841.75
1294	0.231008	1494.07				1294	0.297466	1917.81				1294	0.27918	1813.47
1295	0.230833	1488.02				1295	0.296632	1986.09				1295	0.279344	1812.86
1296	0.230863	1486.9				1296	0.297537	1931.79				1296	0.279276	1820.87
1297	0.230894	1476.76				1297	0.297095	1986.22				1297	0.278843	1849.58
1298	0.230699	1480.87				1298	0.297855	1930.55				1298	0.278781	1831.9
1299	0.230822	1466.94				1299	0.298055	1981.38				1299	0.27822	1791.81
1300	0.230655	1491.76				1300	0.298562	1934.52				1300	0.278256	1839.74
1301	0.230915	1519.16				1301	0.298523	1996.44				1301	0.278676	1798.97
1302	0.230871	1510.03				1302	0.298491	1939.23				1302	0.279448	1731.2
1303	0.230841	1432.26				1303	0.298536	1980.02				1303	0.278932	1843.51
1304	0.230859	1458.15				1304	0.298467	1951.43				1304	0.278916	1836.94
1305	0.230963	1496.45				1305	0.298777	1979.14				1305	0.279347	1819.67
1306	0.230908	1473.84				1306	0.299	1942.12				1306	0.279441	1799.15
1307	0.231176	1492.62				1307	0.298959	1958.8				1307	0.279181	1857.01
1308	0.231025	1530.96				1308	0.29887	2073.77				1308	0.279078	1832.06
1309	0.231013	1517.47				1309	0.298962	1959.11				1309	0.278707	1816.94
1310	0.231462	1473.01				1310	0.298772	1986.84				1310	0.278113	1866.43
1311	0.23164	1499.63				1311	0.298885	1944.52				1311	0.278251	1816.28
1312	0.231086	1478.66				1312	0.298511	1941.93				1312	0.277737	1809.9
1313	0.230794	1461.74				1313	0.298517	1977.85				1313	0.277181	1866.05
1314	0.230326	1477.01				1314	0.298432	1945.48				1314	0.277745	1831.24
1315	0.230942	1480.26				1315	0.298468	1945.74				1315	0.277552	1793.79
1316	0.230888	1447.71				1316	0.299114	2004.91				1316	0.276967	1791.09
1317	0.23033	1400.55				1317	0.298834	1919.49				1317	0.277809	1803.67
1318	0.230553	1480.8				1318	0.299155	1928.34				1318	0.27775	1875.89
1319	0.230859	1467.49				1319	0.299596	2040.34				1319	0.277555	1798.58
1320	0.230945	1484.24				1320	0.299643	1974.46				1320	0.277561	1815.38
1321	0.230872	1464.43				1321	0.299747	1948.8				1321	0.277474	1834.26
1322	0.231173	1500.29				1322	0.299365	1951.57				1322	0.277505	1876.1
1323	0.230985	1491.38				1323	0.298941	1943.04				1323	0.277477	1790.08
1324	0.230852	1456.42				1324	0.299954	1879.66				1324	0.2764	1811.87
1325	0.230865	1489.87				1325	0.299923	2003.02				1325	0.276024	1802.85
1326	0.23098	1463.13				1326	0.300085	1962.4				1326	0.273922	1702.34
1327	0.231235	1436.99				1327	0.299783	1933.81				1327	0.274235	1717.88
1328	0.231217	1487.3				1328	0.298726	2013.87				1328	0.276592	1777.07
1329	0.230964	1515.4				1329	0.299848	1972.02				1329	0.277715	1817.97
1330	0.231175	1493.36				1330	0.299759	1999.41				1330	0.278456	1773.02
1331	0.231691	1521.88				1331	0.299499	1938.77				1331	0.279008	1822.66
1332	0.232155	1507.47				1332	0.299407	1969.91				1332	0.279503	1782.4
1333	0.232377	1477.6				1333	0.300312	1928.92				1333	0.279975	1853.47
1334	0.232506	1545.39				1334	0.300348	1973.39				1334	0.279703	1860.26
1335	0.232443	1440.57				1335	0.300338	2017.41				1335	0.27965	1862.57
1336	0.233152	1477.02				1336	0.300731	2044.01				1336	0.280062	1794.2
1337	0.232732	1502.58				1337	0.300948	1955.62				1337	0.280011	1745.03
1338	0.231926	1542.23				1338	0.300862	2040.3				1338	0.280338	1844.88
1339	0.231202	1441.62				1339	0.300739	1939.85				1339	0.279814	1853.75
1340	0.23164	1477.73				1340	0.300895	1969.36				1340	0.279674	1831.65
1341	0.231046	1431.9				1341	0.300083	1986.23				1341	0.279541	1823.93
1342	0.231603	1497.22				1342	0.30014	1964.53				1342	0.280132	1871.59
1343	0.231759	1414.63				1343	0.299157	1945.78				1343	0.279799	1843.34
1344	0.232024	1507.26				1344	0.298983	2015.19				1344	0.280072	1837.77
1345	0.23221	1490.98				1345	0.299382	1979.99				1345	0.28017	1863.28
1346	0.232285	1463.59				1346	0.298946	1902.45				1346	0.280216	1795.95
1347	0.232651	1501.72				1347	0.299384	2014.77				1347	0.280541	1813.7
1348	0.232233	1486.95				1348	0.299406	1974.01				1348	0.279771	1842.44
1349	0.231685	1429.42				1349	0.299479	1887.62				1349	0.279835	1857.06
1350	0.231346	1479.56				1350	0.299369	1927.93				1350	0.279496	1756.66
1351	0.231938	1475.59				1351	0.299057	2012.35				1351	0.279973	1850.85
1352	0.233189	1473.13				1352	0.299441	1935.52				1352	0.279351	1836.58
1353	0.234109	1502.06				1353	0.299839	2000.6				1353	0.279106	1806.91
1354	0.234132	1481.42				1354	0.299911	2045.61				1354	0.278392	1828.78
1355	0.234094	1508				1355	0.299277	1955.75				1355	0.277662	1882.02
1356	0.233883	1516.42				1356	0.298652	1946.01				1356	0.280165	1814.58
1357	0.233791	1509.31				1357	0.298242	1932.2				1357	0.280019	1847.42
1358	0.233558	1511.43				1358	0.296791	1967.27				1358	0.279892	1829.36
1359	0.23376	1458.27				1359	0.29625	1958.51				1359	0.279695	1782.38
1360	0.233358	1477.52				1360	0.297298	1985.85				1360	0.279774	1779.27
1361	0.233293	1522.74				1361	0.29864	2005.16				1361	0.27966	1858.98
1362	0.232433	1488.88				1362	0.299201	1939.56				1362	0.279802	1788.7
1363	0.232764	1494.51				1363	0.299089	2003.5				1363	0.279892	1775.31
1364	0.233185	1472.37				1364	0.29983	1901.65				1364	0.280124	1883.47
1365	0.233737	1555.57				1365	0.300377	2006.28				1365	0.280081	1810.98
1366	0.23391	1505.27				1366	0.301706	1941.21				1366	0.280548	1828.3
1367	0.233766	1536.37				1367	0.300841	1965.75				1367	0.280131	1882.08
1368	0.233731	1474.98				1368	0.301032	1946.24				1368	0.280377	1856.31
1369	0.233734	1502.24				1369	0.301518	2012.91				1369	0.280078	1908.17
1370	0.233868	1495.95				1370	0.300427	1954.44				1370	0.280019	1859.08
1371	0.233465	1462.05				1371	0.300165	1993.46				1371	0.27971	1829.9
1372	0.233346	1504.77				1372	0.302882	2039.43				1372	0.279637	1775.21
1373	0.233557	1426.21				1373	0.301591	2010.32				1373	0.279114	1868.85
1374	0.232958	1511.14				1374	0.299222	1975.82				1374	0.279522	1846.94
1375	0.233803	1533.35				1375	0.30102	2003.14				1375	0.279713	1869.25
1376	0.233886	1508.75				1376	0.304289	2005.66				1376	0.279692	1808.2
1377	0.233991	1473.56				1377	0.303536	1932.53				1377	0.279937	1855.62
1378	0.235155	1527.36				1378	0.303724	2029.57				1378	0.280078	1820.47
1379	0.235402	1502.55				1379	0.304345	2008.05				1379	0.280124	1818.5
1380	0.235254	1463.15				1380	0.304201	2044.95				1380	0.280113	1801.12
1381	0.235094	1524.8				1381	0.304186	1976.64				1381	0.279875	1852.44
1382	0.23495	1567.93				1382	0.304851	1997.99				1382	0.279892	1868.86
1383	0.234585	1464.06				1383	0.303574	2011.32				1383	0.280008	1840.23
1384	0.234604	1523.67				1384	0.303556	1954.54				1384	0.279347	1791.08
1385	0.234797	1540.75				1385	0.303035	2021.96				1385	0.279048	1859.68
1386	0.235166	1484.35				1386	0.303252	1956.68				1386	0.279899	1849.77
1387	0.235406	1515.46				1387	0.303467	2030.12				1387	0.279771	1819.61
1388	0.234612	1499.8				1388	0.30276	1982.09				1388	0.279483	1813.34
1389	0.234776	1538.63				1389	0.302615	1976.55				1389	0.279455	1807.38
1390	0.234829	1480.32				1390	0.303415	2028.15				1390	0.279857	1797.62
1391	0.234428	1478.95				1391	0.303951	1940.03				1391	0.279341	1807.41
1392	0.234245	1525.17				1392	0.302864	1997.69				1392	0.279641	1837.58
1393	0.233623	1466.66				1393	0.30375	1970.79				1393	0.279759	1794.76
1394	0.234849	1536.65				1394	0.30316	1994.12				1394	0.279347	1829.53
1395	0.234827	1503.51				1395	0.302417	1970.94				1395	0.278838	1854.29
1396	0.235508	1539.87				1396	0.30286	1930.35				1396	0.279939	1831.48
1397	0.235334	1548.9				1397	0.302673	2027.48				1397	0.280195	1850.6
1398	0.235422	1479.83				1398	0.303741	1935.98				1398	0.279906	1796.64
1399	0.235722	1525.02				1399	0.302314	1983.97				1399	0.279887	1841.44
1400	0.235755	1483.6				1400	0.303555	2006.87				1400	0.280023	1825.48
1401	0.235693	1512.62				1401	0.304835	1994.26				1401	0.279766	1889.85
1402	0.235815	1528.26				1402	0.306589	2021.36				1402	0.279326	1766.02
1403	0.235771	1486.92				1403	0.305915	2054.01				1403	0.278865	1839.75
1404	0.235772	1533.92				1404	0.306902	1998.95				1404	0.279571	1862.14
1405	0.235803	1558.76				1405	0.306955	2030.39				1405	0.279768	1831.02
1406	0.235738	1510.39				1406	0.305354	2050.47				1406	0.280249	1766.51
1407	0.235839	1509.72				1407	0.305787	1949.98				1407	0.280631	1862.2
1408	0.235811	1526.79				1408	0.304623	1978.73				1408	0.28035	1786.36
1409	0.235328	1518.12				1409	0.305769	1988.95				1409	0.280439	1826.24
1410	0.234737	1539.99				1410	0.305712	1998.79				1410	0.280316	1821.6
1411	0.234031	1443.34				1411	0.304735	2025.19				1411	0.280132	1841.14
1412	0.234278	1523.19				1412	0.304354	2051.87				1412	0.27995	1841.92
1413	0.234319	1507.2				1413	0.304229	2030.84				1413	0.279505	1833.82
1414	0.235059	1522.61				1414	0.303883	2051.73				1414	0.279744	1782.82
1415	0.235621	1559.58				1415	0.303148	2007.59				1415	0.279623	1828.21
1416	0.235365	1533.83				1416	0.304286	1991.95				1416	0.279402	1875.89
1417	0.235039	1497.56				1417	0.305859	1971.43				1417	0.279462	1834.24
1418	0.235028	1531.5				1418	0.30595	2027.08				1418	0.279243	1785.24
1419	0.235369	1503.5				1419	0.305145	2021.72				1419	0.278884	1849.32
1420	0.235169	1522.33				1420	0.305227	2017.3				1420	0.278711	1784.49
1421	0.235394	1501.77				1421	0.305469	2044.64				1421	0.279324	1825.39
1422	0.235466	1490.9				1422	0.305514	2055.45				1422	0.278648	1877.96
1423	0.234928	1512.65				1423	0.305534	2029.82				1423	0.27831	1839.87
1424	0.234786	1531.16				1424	0.304619	2082.44				1424	0.278849	1829.96
1425	0.235153	1494				1425	0.304078	1996.6				1425	0.279664	1853.61
1426	0.23487	1532.63				1426	0.304539	1992.06				1426	0.278832	1790.92
1427	0.234358	1551.21				1427	0.306415	2045.13				1427	0.279287	1790.6
1428	0.235572	1522.64				1428	0.30426	2001.97				1428	0.27882	1832.79
1429	0.235473	1528.23				1429	0.304275	1976.21				1429	0.278392	1875.13
1430	0.235749	1540.17				1430	0.304944	1957.47				1430	0.277878	1823.37
1431	0.235693	1564.6				1431	0.303327	2090.14				1431	0.277361	1830.38
1432	0.235555	1464.07				1432	0.303257	1975.87				1432	0.277021	1773.65
1433	0.235658	1464.71				1433	0.301952	1943.33				1433	0.277848	1736.41
1434	0.235845	1559.75				1434	0.302797	2028.69				1434	0.277187	1783.75
1435	0.235608	1483.58				1435	0.302217	2041.94				1435	0.276522	1805.72
1436	0.235539	1513.41				1436	0.301703	1958.2				1436	0.276486	1815.48
1437	0.235842	1577.06				1437	0.301127	1966.08				1437	0.27669	1820.13
1438	0.235664	1500.03				1438	0.300741	1975.13				1438	0.276096	1829.02
1439	0.2358	1479.88				1439	0.301552	1944.69				1439	0.276896	1766.22
1440	0.235722	1554.48				1440	0.302054	2049.51				1440	0.276463	1797.19
1441	0.235676	1516.28				1441	0.302181	2000.82				1441	0.276194	1835.79
1442	0.235726	1501.73				1442	0.302879	1992.24				1442	0.276577	1780.61
1443	0.23581	1531.67				1443	0.302483	1996.71				1443	0.276334	1801.09
1444	0.235772	1503.38				1444	0.302005	1980.74				1444	0.275789	1742.76
1445	0.235703	1534.1				1445	0.302305	2030.06				1445	0.275607	1799.72
1446	0.235682	1521.49				1446	0.302268	2017.66				1446	0.27533	1808.83
1447	0.235644	1522.37				1447	0.301551	2013.4				1447	0.275323	1804.15
1448	0.235794	1520.12				1448	0.301	1978.22				1448	0.275344	1814.49
1449	0.235387	1510.56				1449	0.30151	1951.45				1449	0.275565	1750.6
1450	0.235352	1473.71				1450	0.300221	2004.31				1450	0.275809	1852.29
1451	0.235006	1523.79				1451	0.300313	1932.39				1451	0.276024	1786.09
1452	0.234133	1513.31				1452	0.299459	1954.57				1452	0.276499	1748.47
1453	0.234042	1487.08				1453	0.297515	2014.02				1453	0.276297	1837.1
1454	0.233864	1542.66				1454	0.297119	1899.04				1454	0.276016	1774.72
1455	0.234592	1516.56				1455	0.297314	2013.32				1455	0.276079	1828.33
1456	0.234738	1507.4				1456	0.295626	1909.61				1456	0.275017	1743.5
1457	0.235298	1531.54				1457	0.297871	1956.09				1457	0.275326	1820.86
1458	0.235237	1494.24				1458	0.296793	1989.89				1458	0.275292	1779.53
1459	0.235152	1491.29				1459	0.296231	1963.82				1459	0.274824	1794.07
1460	0.235026	1501.3				1460	0.298144	1964.48				1460	0.274616	1833.58
1461	0.23509	1528.78				1461	0.298551	1966				1461	0.274238	1787.13
1462	0.235341	1544.53				1462	0.298416	1987.17				1462	0.274643	1809.27
1463	0.235441	1533.48				1463	0.299101	1989.96				1463	0.274971	1818.52
1464	0.235624	1485.69				1464	0.29903	2012.76				1464	0.275255	1770.2
1465	0.235679	1479.18				1465	0.299107	1943.3				1465	0.275025	1777.5
1466	0.235615	1556.52				1466	0.299229	1953.37				1466	0.273876	1847.56
1467	0.235597	1528.24				1467	0.299068	1917.86				1467	0.274905	1807.06
1468	0.23582	1478.58				1468	0.29921	1969.42				1468	0.274853	1720.29
1469	0.235469	1472.47				1469	0.298781	1965.01				1469	0.274972	1810.78
1470	0.23542	1517.04				1470	0.299098	1912.77				1470	0.275359	1743.86
1471	0.235309	1477.63				1471	0.299135	2007.7				1471	0.275589	1774.33
1472	0.235375	1545.85				1472	0.299034	1962.8				1472	0.276168	1813.15
1473	0.23519	1533.32				1473	0.29906	1976.64				1473	0.276042	1786.73
1474	0.235726	1506.94				1474	0.299008	2004.46				1474	0.27579	1728.63
1475	0.235465	1482.47				1475	0.298457	1985.12				1475	0.275142	1844.32
1476	0.235522	1531.41				1476	0.299015	1958.26				1476	0.275381	1820.62
1477	0.235294	1490.46				1477	0.29871	2010.63				1477	0.274926	1777.39
1478	0.2356	1477.88				1478	0.299068	1938.99				1478	0.275088	1819.64
1479	0.235359	1530.87				1479	0.298788	2031.29				1479	0.274842	1838.24
1480	0.235043	1513.11				1480	0.299113	1966.97				1480	0.27485	1781
1481	0.234543	1518.73				1481	0.298523	1996.95				1481	0.274623	1805.13
1482	0.235039	1495.86				1482	0.29729	1927.48				1482	0.274208	1753.97
1483	0.23493	1545.54				1483	0.298782	2036.11				1483	0.273719	1702.31
1484	0.235294	1509.79				1484	0.29871	1989.37				1484	0.273135	1774
1485	0.234891	1548.49				1485	0.298513	1955.76				1485	0.272795	1783.63
1486	0.234728	1498.57				1486	0.298311	2003.6				1486	0.272437	1755.51
1487	0.234917	1516.39				1487	0.29721	1995.18				1487	0.272966	1769.49
1488	0.234649	1516.43				1488	0.297214	1904.98				1488	0.27309	1813.36
1489	0.234552	1502.68				1489	0.29374	1977.59				1489	0.274796	1737.63
1490	0.234294	1504.19				1490	0.29385	1974.87				1490	0.274402	1707.05
1491	0.234572	1471.36				1491	0.294127	1869.86				1491	0.274436	1786.66
1492	0.233766	1496.52				1492	0.294239	1946.94				1492	0.274679	1793.89
1493	0.233562	1531.78				1493	0.29517	1958.35				1493	0.274435	1819.82
1494	0.235745	1514.09				1494	0.296817	1956.44				1494	0.274931	1784.36
1495	0.235665	1447.74				1495	0.295866	1930.96				1495	0.274863	1798.71
1496	0.235643	1512.6				1496	0.296389	1976.99				1496	0.274403	1788.81
1497	0.235725	1491.78				1497	0.295822	1874.48				1497	0.274496	1776.78
1498	0.237004	1482.65				1498	0.297868	1937.9				1498	0.275159	1771.35
1499	0.236721	1506.83				1499	0.296499	1979.76				1499	0.275062	1802.99
1500	0.236425	1516.3				1500	0.297525	1976.94				1500	0.274951	1780.13
1501	0.23631	1440.28				1501	0.298233	1976.96				1501	0.27492	1836.51
1502	0.236569	1511.03				1502	0.299988	2003.51				1502	0.275271	1779.22
1503	0.236096	1511.93				1503	0.300075	1991.06				1503	0.274946	1833.75
1504	0.236317	1539.57				1504	0.299794	2000.2				1504	0.27495	1813.42
1505	0.237374	1529.29				1505	0.299705	1967.69				1505	0.274814	1783.66
1506	0.237077	1529.62				1506	0.299454	2009.83				1506	0.274698	1814.8
1507	0.236886	1488.58				1507	0.299431	1949.75				1507	0.275038	1771.89
1508	0.236769	1541.27				1508	0.299429	1963.15				1508	0.275091	1750.51
1509	0.236212	1498.7				1509	0.299371	1985.14				1509	0.275024	1797.1
1510	0.236183	1507.03				1510	0.299388	1978.13				1510	0.274995	1853.9
1511	0.236236	1512.35				1511	0.299509	2003.08				1511	0.27506	1767.69
1512	0.23595	1498.3				1512	0.299266	1992.35				1512	0.274801	1807.73
1513	0.23546	1492.01				1513	0.29928	1933.45				1513	0.274894	1822.62
1514	0.234963	1520.32				1514	0.299279	1976.16				1514	0.274963	1798.02
1515	0.235165	1504.31				1515	0.299393	1982.48				1515	0.275052	1830.91
1516	0.235297	1551.25				1516	0.299246	1957.89				1516	0.275014	1817.45
1517	0.235419	1515.38				1517	0.299155	2012.2				1517	0.275004	1815.52
1518	0.236253	1534.3				1518	0.298999	1989.28				1518	0.275194	1785.72
1519	0.236669	1478.6				1519	0.299222	1933.93				1519	0.275185	1833.58
1520	0.237402	1537.67				1520	0.29891	2018.98				1520	0.2752	1793.03
1521	0.23692	1466.01				1521	0.299005	1943.56				1521	0.275422	1795.44
1522	0.236832	1493.1				1522	0.298623	1947.51				1522	0.275448	1861.07
1523	0.236847	1514.15				1523	0.298442	1936.38				1523	0.275617	1750.78
1524	0.237452	1552.2				1524	0.298001	1915.12				1524	0.275524	1789.8
1525	0.237649	1471.94				1525	0.298185	2019.13				1525	0.275107	1800.78
1526	0.238367	1467.27				1526	0.297659	1954.74				1526	0.274028	1768.01
1527	0.238343	1557.26				1527	0.297477	1953.86				1527	0.274741	1812.64
1528	0.238295	1568.84				1528	0.298519	1995.38				1528	0.275444	1770.78
1529	0.238313	1515.22				1529	0.29882	2000.99				1529	0.275719	1779.26
1530	0.237748	1525.29				1530	0.298754	1972.86				1530	0.275762	1764.23
1531	0.238326	1488.7				1531	0.298948	2019.07				1531	0.27605	1882.34
1532	0.238543	1498.1				1532	0.298657	1956.44				1532	0.276783	1803.22
1533	0.241504	1592.81				1533	0.298945	1977.63				1533	0.277873	1739.17
1534	0.242057	1548.2				1534	0.298642	1951.05				1534	0.27867	1857.49
1535	0.242881	1558.12				1535	0.298001	1945.64				1535	0.277817	1754.75
1536	0.244903	1585.01				1536	0.297993	1960.23				1536	0.277897	1762.33
1537	0.24515	1597.17				1537	0.29806	1945.95				1537	0.277234	1845.44
1538	0.24571	1580.87				1538	0.299147	1990.31				1538	0.276575	1812.81
1539	0.245641	1532.23				1539	0.298506	1931.77				1539	0.276602	1769.17
1540	0.243271	1594.39				1540	0.297701	1922				1540	0.276476	1791.72
1541	0.243803	1559.29				1541	0.298731	1975.66				1541	0.276586	1798.96
1542	0.245135	1585.05				1542	0.29927	1970.71				1542	0.276742	1817.85
1543	0.248993	1579.07				1543	0.299145	1945.58				1543	0.276525	1754.6
1544	0.253681	1619.27				1544	0.299284	2003.3				1544	0.276872	1830.94
1545	0.254945	1664.39				1545	0.299173	1951.69				1545	0.276783	1816.46
1546	0.253839	1622.71				1546	0.299301	1949.21				1546	0.27633	1847.42
1547	0.254946	1616.7				1547	0.298615	1965.93				1547	0.27626	1795.13
1548	0.257408	1651.54				1548	0.298207	1892				1548	0.275824	1774.13
1549	0.258873	1724.24				1549	0.29797	2078.94				1549	0.27527	1812.28
1550	0.26019	1694.56				1550	0.299302	1946.65				1550	0.273564	1823.79
1551	0.259861	1663.86				1551	0.298491	1963.91				1551	0.273262	1798.16
1552	0.258736	1659.91				1552	0.298623	2015.53				1552	0.274856	1781.82
1553	0.258487	1611.07				1553	0.298932	1980.26				1553	0.274459	1805.23
1554	0.25893	1595.95				1554	0.298989	1949.1				1554	0.275073	1755.43
1555	0.259017	1694				1555	0.299021	1970.65				1555	0.275238	1804.57
1556	0.258678	1655.01				1556	0.299003	2019.52				1556	0.276188	1820.71
1557	0.259162	1643.23				1557	0.299193	1999.88				1557	0.276203	1780.76
1558	0.259841	1684.39				1558	0.29912	1990.62				1558	0.275454	1793.97
1559	0.258818	1650.99				1559	0.299253	1908.83				1559	0.275445	1787.32
1560	0.258427	1616.19				1560	0.299077	1983.46				1560	0.275129	1828.62
1561	0.26077	1678.64				1561	0.297864	1986.08				1561	0.274781	1767.31
1562	0.260921	1693.18				1562	0.297281	1981.47				1562	0.274438	1783.53
1563	0.261328	1678.92				1563	0.29751	2005.43				1563	0.274061	1760.35
1564	0.259977	1694.13				1564	0.297955	1927.81				1564	0.274468	1817.7
1565	0.259206	1698.35				1565	0.297954	1937.9				1565	0.273515	1792.51
1566	0.256896	1647.61				1566	0.297372	1975.65				1566	0.273773	1820.83
1567	0.260689	1670.03				1567	0.297878	1987.57				1567	0.274722	1743.59
1568	0.261595	1671.41				1568	0.297358	1957.23				1568	0.274494	1767.22
1569	0.259579	1697.7				1569	0.2975	1921.65				1569	0.275153	1817.55
1570	0.262452	1646				1570	0.297912	1925.48				1570	0.275192	1818.06
1571	0.261956	1668.44				1571	0.297258	2006.6				1571	0.27509	1753.61
1572	0.261994	1671.45				1572	0.298838	1960.27				1572	0.275348	1802.19
1573	0.263576	1757.94				1573	0.298973	1992.7				1573	0.275289	1799.53
1574	0.263287	1640.05				1574	0.299052	1937.05				1574	0.275363	1677.2
1575	0.262342	1674.63				1575	0.299233	1889.36				1575	0.275363	1758.26
1576	0.262898	1681.9				1576	0.299074	1994.71				1576	0.275563	1818.34
1577	0.263736	1710.37				1577	0.299621	1951.64				1577	0.275398	1808.4
1578	0.264209	1684.83				1578	0.298901	1940.12				1578	0.275431	1788.49
1579	0.264098	1785.63				1579	0.298684	1976.68				1579	0.27516	1814.95
1580	0.263802	1717.85				1580	0.29798	1968.14				1580	0.275332	1835.72
1581	0.263452	1705.04				1581	0.296412	1943.66				1581	0.275206	1796.7
1582	0.265297	1771.33				1582	0.298506	1982.79				1582	0.275044	1815.28
1583	0.265724	1733.58				1583	0.298069	1882.38				1583	0.275167	1774.89
1584	0.265569	1702.53				1584	0.298534	1969.42				1584	0.275068	1805.47
1585	0.265191	1737.23				1585	0.297411	1998.59				1585	0.274759	1847.98
1586	0.265426	1704.64				1586	0.297568	1923.32				1586	0.275024	1709.35
1587	0.264629	1677.74				1587	0.296727	1972.57				1587	0.274943	1811.82
1588	0.266003	1704.92				1588	0.296087	1927.23				1588	0.275081	1787.38
1589	0.265939	1722.26				1589	0.29687	1945.6				1589	0.275286	1823.2
1590	0.267034	1749.96				1590	0.299044	1999.63				1590	0.275301	1794.96
1591	0.267895	1704.3				1591	0.299096	1994.38				1591	0.275283	1800.65
1592	0.267268	1722.35				1592	0.298727	1971.22				1592	0.275106	1790.58
1593	0.267185	1730.6				1593	0.298338	1959.02				1593	0.275584	1794.43
1594	0.26714	1725.28				1594	0.298661	1981.12				1594	0.275556	1853.73
1595	0.268085	1676.38				1595	0.297151	1960.97				1595	0.274977	1772.6
1596	0.267748	1761.94				1596	0.296809	2017.15				1596	0.275194	1786.31
1597	0.268521	1731.89				1597	0.295986	1986.09				1597	0.275439	1797.86
1598	0.268915	1742.72				1598	0.299372	1993.37				1598	0.2756	1789.41
1599	0.268599	1810.92				1599	0.300333	1976.62				1599	0.275637	1789.97
1600	0.268648	1750.65				1600	0.300865	1985.71				1600	0.275593	1812.24
1601	0.268545	1704.09				1601	0.300368	2013.14				1601	0.275922	1748.48
1602	0.267644	1777.48				1602	0.300335	1990.5				1602	0.276307	1779.68
1603	0.266592	1733.21				1603	0.30025	2002.5				1603	0.276965	1843.34
1604	0.266777	1748.99				1604	0.299863	2009.24				1604	0.276178	1770.85
1605	0.268737	1745.37				1605	0.29959	1987.93				1605	0.276253	1786.33
1606	0.268572	1765.68				1606	0.30043	1945.28				1606	0.276802	1833.84
1607	0.26837	1737.93				1607	0.300986	2012.02				1607	0.276263	1741.54
1608	0.267836	1730.22				1608	0.300758	2001.65				1608	0.276225	1747.4
1609	0.267743	1809.79				1609	0.299654	1976.59				1609	0.276931	1802.84
1610	0.26718	1734.17				1610	0.300034	2067.8				1610	0.275805	1823.76
1611	0.266432	1714.66				1611	0.298946	1977.67				1611	0.275633	1772.65
1612	0.266481	1747.69				1612	0.298518	1974.01				1612	0.276413	1819.93
1613	0.265643	1687.01				1613	0.298153	1987.11				1613	0.277666	1782.85
1614	0.266025	1762.79				1614	0.297653	1964.2				1614	0.27697	1815.59
1615	0.268291	1715.38				1615	0.299038	1930.79				1615	0.276425	1851.12
1616	0.266698	1735.67				1616	0.299129	1988.18				1616	0.276639	1783.06
1617	0.26952	1734.82				1617	0.299127	1976.85				1617	0.276563	1803.35
1618	0.269871	1797.99				1618	0.299115	1948.89				1618	0.276417	1800.82
1619	0.269837	1741.43				1619	0.298953	1955.95				1619	0.27669	1814.03
1620	0.269035	1729.66				1620	0.298962	1905.65				1620	0.276739	1780.92
1621	0.269915	1762.64				1621	0.29907	1951.6				1621	0.277822	1787.97
1622	0.270548	1772.55				1622	0.298912	1995.01				1622	0.278379	1761.5
1623	0.271034	1749.97				1623	0.299153	1952.26				1623	0.280377	1811.54
1624	0.271691	1802.2				1624	0.298962	1977.11				1624	0.280286	1835.62
1625	0.272258	1769.42				1625	0.298765	1982.56				1625	0.28032	1836.58
1626	0.272118	1803.89				1626	0.298451	1973.27				1626	0.281406	1861.07
1627	0.271477	1747.85				1627	0.297931	1947.15				1627	0.2816	1840.74
1628	0.27135	1782.6				1628	0.297883	1947.53				1628	0.282017	1828.44
1629	0.271239	1792.88				1629	0.297596	1953.8				1629	0.282969	1886.62
1630	0.271451	1725.4				1630	0.297728	2020.79				1630	0.282498	1852.07
1631	0.272473	1810.25				1631	0.297791	1958.77				1631	0.282866	1850.28
1632	0.271911	1791.45				1632	0.297793	1952.73				1632	0.284824	1887.08
1633	0.272591	1715.35				1633	0.297863	1932.76				1633	0.28412	1862.62
1634	0.271636	1768.37				1634	0.297803	2020.23				1634	0.282624	1844.11
1635	0.270503	1754.63				1635	0.297365	1927.52				1635	0.280298	1824.06
1636	0.270321	1712.66				1636	0.29606	1926.43				1636	0.279509	1869.23
1637	0.269695	1704.59				1637	0.298233	2004.24				1637	0.278201	1831.24
1638	0.2694	1838.5				1638	0.298439	1970.49				1638	0.278718	1816.12
1639	0.269585	1757.61				1639	0.298125	1997.23				1639	0.279299	1816.13
1640	0.270824	1795.31				1640	0.297802	1968.94				1640	0.280485	1841.35
1641	0.272392	1803.15				1641	0.297398	1950.24				1641	0.280857	1888.52
1642	0.273151	1740.73				1642	0.297715	2040.99				1642	0.282211	1797.25
1643	0.274332	1787.18				1643	0.298191	1940.69				1643	0.282227	1911.64
1644	0.272776	1750.47				1644	0.298125	1930.76				1644	0.282267	1840.12
1645	0.27453	1747.32				1645	0.29828	1968.89				1645	0.282638	1819.5
1646	0.274848	1738.49				1646	0.298491	1937.15				1646	0.283534	1915.1
1647	0.274486	1807.8				1647	0.298548	1948.13				1647	0.283572	1829.21
1648	0.274856	1800.16				1648	0.297754	1951.53				1648	0.283441	1860.64
1649	0.275591	1774.1				1649	0.297682	1948.47				1649	0.285325	1943.42
1650	0.275561	1864.03				1650	0.297901	1928.08				1650	0.287786	1847.39
1651	0.274813	1805.11				1651	0.29798	1981.62				1651	0.28755	1846.11
1652	0.274995	1790.92				1652	0.29786	1996.97				1652	0.287053	1882.58
1653	0.274794	1818.17				1653	0.298052	1970.61				1653	0.287858	1866.82
1654	0.275104	1792.76				1654	0.297973	1977.95				1654	0.290046	1940.64
1655	0.275496	1813.14				1655	0.29903	1934.71				1655	0.289357	1913.3
1656	0.275116	1821.55				1656	0.298397	2008.92				1656	0.288387	1876.98
1657	0.275067	1783.45				1657	0.297859	1916.91				1657	0.285802	1853.53
1658	0.275337	1815.23				1658	0.298072	1932.03				1658	0.28763	1933.2
1659	0.276369	1750.56				1659	0.298252	1975.09				1659	0.290585	1915.25
1660	0.277428	1816.67				1660	0.298407	2045.94				1660	0.291071	1932.13
1661	0.27827	1794.74				1661	0.297588	1964.14				1661	0.290616	1869.78
1662	0.278357	1879.09				1662	0.297864	1959.96				1662	0.290672	1897.43
1663	0.278823	1778.52				1663	0.297885	1961.49				1663	0.292714	1874.42
1664	0.278493	1770.34				1664	0.297192	1915.92				1664	0.292006	1935.13
1665	0.277507	1790.68				1665	0.29678	1958.54				1665	0.291357	1853.23
1666	0.27725	1805.06				1666	0.297318	1944.61				1666	0.290364	1896.39
1667	0.277612	1822.14				1667	0.297141	1902.68				1667	0.290274	1891.7
1668	0.278426	1840.38				1668	0.29709	1946.24				1668	0.293132	1878.17
1669	0.279649	1862.68				1669	0.297555	1911.33				1669	0.295891	1927.25
1670	0.28021	1816.95				1670	0.297778	1987.03				1670	0.297096	1967.28
1671	0.279773	1834.74				1671	0.297299	1925.15				1671	0.296978	1852.67
1672	0.279171	1830.53				1672	0.297233	1940.71				1672	0.297034	1935.58
1673	0.277611	1809.54				1673	0.296881	1936.29				1673	0.299516	1881.37
1674	0.277505	1765.57				1674	0.29698	1947.96				1674	0.299761	1944.18
1675	0.27778	1824.15				1675	0.297101	1948.95				1675	0.303213	2050.76
1676	0.278397	1800.5				1676	0.296853	1973.01				1676	0.302212	1980.65
1677	0.277765	1792.42				1677	0.296787	1939.61				1677	0.302315	2009.67
1678	0.279922	1829.61				1678	0.296054	1951.53				1678	0.302716	2026.5
1679	0.278782	1926.73				1679	0.295852	1859.41				1679	0.304623	1974.66
1680	0.27749	1841.51				1680	0.295978	1874.73				1680	0.305412	2025.15
1681	0.277554	1827.43				1681	0.296407	1953.77				1681	0.305138	2069.71
1682	0.277469	1823.47				1682	0.297961	1986.1				1682	0.305688	1998.27
1683	0.278619	1766.01				1683	0.298862	1917.79				1683	0.306094	2042.83
1684	0.27988	1811.82				1684	0.298808	1991.29				1684	0.306042	2001.4
1685	0.280037	1831.06				1685	0.299029	1929.34				1685	0.306145	2005.77
1686	0.281619	1840.67				1686	0.299069	1918.51				1686	0.305947	2002.48
[truncated: 314 more rows]

## Sheet: top-dog pipetting Long T
black						cyan						gray
[truncated: 2,001 more rows]
