# Supplementary material for: Simulations reveal challenges to artificial community selection and possible strategies for success
Source: PLoS Biol. 2019 Jun 25;17(6):e3000295. doi: 10.1371/journal.pbio.3000295 (PMC6658139; doi:10.1371/journal.pbio.3000295)
Supplement: S15 Data — (XLSX) [file pbio.3000295.s072.xlsx]

## Sheet: top-dog pipetting
1						cyan						gray
cycle #	average selected fp	average selected P(T)				cycle #	average selected fp	average selected P(T)				cycle #	average selected fp	average selected P(T)
1	0.129792	811.088				1	0.129615	811.116				1	0.129777	809.285
2	0.129371	831.226				2	0.129606	808.472				2	0.128195	869.464
3	0.12912	851.195				3	0.12933	857.051				3	0.129497	811.665
4	0.129224	825.851				4	0.128236	812.658				4	0.128897	823.255
5	0.128708	824.992				5	0.126855	840.793				5	0.127776	838.321
6	0.129642	863.845				6	0.129446	833.317				6	0.129709	849.824
7	0.129247	804.112				7	0.129288	808.12				7	0.125068	829.09
8	0.129641	865.7				8	0.128502	871.734				8	0.121262	807.368
9	0.12893	812.356				9	0.125673	810.857				9	0.127455	766.773
10	0.128443	811.498				10	0.126102	838.699				10	0.127251	775.822
11	0.127188	886.681				11	0.128859	848.651				11	0.125223	812.966
12	0.125159	841.625				12	0.129067	824.977				12	0.127029	838.345
13	0.125159	769.355				13	0.128329	866.067				13	0.125606	788.308
14	0.127279	822.23				14	0.129288	848.777				14	0.130702	837.725
15	0.127298	818.007				15	0.127053	821.302				15	0.128534	847.66
16	0.127092	810.404				16	0.128965	832.364				16	0.128166	830.475
17	0.127349	843.981				17	0.128881	780.638				17	0.130499	850.976
18	0.128302	802.459				18	0.124705	807.965				18	0.130752	843.954
19	0.125768	805.384				19	0.121812	816.615				19	0.131074	820.955
20	0.12737	790.678				20	0.12525	765.162				20	0.129834	898.958
21	0.126916	837.173				21	0.12976	807.151				21	0.126474	832.903
22	0.124496	828.931				22	0.126636	838.418				22	0.123994	764.342
23	0.123464	790.141				23	0.125591	734.795				23	0.122497	812.708
24	0.123722	799.269				24	0.126933	799.167				24	0.128385	817.665
25	0.125362	792.145				25	0.127841	857.784				25	0.126268	786.595
26	0.119013	771.239				26	0.12873	841.334				26	0.124955	786.672
27	0.122144	748.928				27	0.127428	826.47				27	0.127912	855.934
28	0.122712	772.618				28	0.128396	841.773				28	0.130571	895.21
29	0.123885	797.195				29	0.129368	818.423				29	0.128079	843.133
30	0.124601	835.664				30	0.129251	802.166				30	0.127634	828.691
31	0.121856	787.684				31	0.128103	845.18				31	0.129356	799.136
32	0.127735	767.004				32	0.128048	822.022				32	0.130247	888.879
33	0.127774	809.5				33	0.12907	811.938				33	0.129269	830.98
34	0.126489	855.813				34	0.126338	865.609				34	0.127944	819.675
35	0.126995	768.737				35	0.127326	819.317				35	0.126519	828.281
36	0.125909	842.634				36	0.128906	834.131				36	0.125137	802.399
37	0.122938	870.865				37	0.126746	866.759				37	0.12608	769.086
38	0.11749	723.84				38	0.122665	773.201				38	0.123843	792.694
39	0.117075	765.065				39	0.129488	827.553				39	0.129414	844.739
40	0.120148	784.898				40	0.128601	835.033				40	0.127068	856.783
41	0.118179	741.029				41	0.129118	826.723				41	0.127508	821.209
42	0.118911	743.863				42	0.127259	855.83				42	0.128032	817.828
43	0.126929	758.693				43	0.124356	767.088				43	0.128889	814.389
44	0.126745	875.276				44	0.126278	817.838				44	0.129256	775.153
45	0.125095	802.218				45	0.126998	843.126				45	0.128369	788.34
46	0.124466	804.147				46	0.12891	781.87				46	0.127584	862.495
47	0.124714	815.279				47	0.12758	870.952				47	0.129277	838.578
48	0.125692	756.971				48	0.12726	777.878				48	0.129106	792.945
49	0.125923	787.777				49	0.126048	830.967				49	0.129058	850.407
50	0.126044	818.645				50	0.126347	901.682				50	0.128832	806.703
51	0.124518	791.746				51	0.122133	800.474				51	0.129062	809.226
52	0.127725	810.307				52	0.126779	805.104				52	0.129487	893.551
53	0.125389	779.149				53	0.125841	832.716				53	0.129536	811.331
54	0.125931	815.939				54	0.125136	768.218				54	0.127077	804.02
55	0.126755	860.563				55	0.126107	820.12				55	0.127234	874.775
56	0.125228	811.301				56	0.125048	826.807				56	0.127934	827.688
57	0.124693	862.26				57	0.123335	786.267				57	0.130077	814.667
58	0.126932	785.05				58	0.122119	764.631				58	0.13244	795.778
59	0.125294	860.955				59	0.124955	805.753				59	0.13285	881.497
60	0.128322	826.075				60	0.125961	813.248				60	0.130164	850.127
61	0.129642	808.276				61	0.126008	778.546				61	0.126712	863.948
62	0.127415	818.742				62	0.125812	847.055				62	0.131093	834.306
63	0.132129	826.068				63	0.123768	786.406				63	0.129224	873.099
64	0.129276	821.408				64	0.124542	760.4				64	0.134236	785.846
65	0.129881	869.492				65	0.120801	805.941				65	0.133905	888.268
66	0.131438	788.783				66	0.12584	850.344				66	0.133733	867.468
67	0.131481	860.848				67	0.124971	785.87				67	0.133015	828.95
68	0.135995	857.545				68	0.121345	777.282				68	0.132262	885.201
69	0.132818	831.963				69	0.121421	806.296				69	0.136867	860.181
70	0.130652	876.428				70	0.120429	803.505				70	0.137013	867.819
71	0.127685	838.782				71	0.116792	702.592				71	0.13651	864.508
72	0.129793	846.602				72	0.111015	744.462				72	0.138369	873.79
73	0.124024	863.848				73	0.111405	694.334				73	0.138114	877.781
74	0.12559	768.58				74	0.112444	717.609				74	0.138891	844.868
75	0.125862	779.165				75	0.109235	769.362				75	0.141151	940.858
76	0.124239	818.389				76	0.112549	704.097				76	0.140277	903.2
77	0.124277	806.797				77	0.114952	706.037				77	0.142289	908.071
78	0.124046	775.15				78	0.120289	744.554				78	0.139539	961.183
79	0.125336	826.651				79	0.124741	806.572				79	0.13723	921.098
80	0.125385	860.108				80	0.125128	788.722				80	0.138632	856.397
81	0.125875	796.432				81	0.124543	809.904				81	0.138351	947.162
82	0.124402	759.544				82	0.125144	841.006				82	0.139065	857.196
83	0.1225	806.334				83	0.121043	798.69				83	0.140073	848.519
84	0.121066	751.138				84	0.117567	737.154				84	0.138977	973.174
85	0.124587	803.055				85	0.122539	825.583				85	0.140143	901.416
86	0.123836	823.167				86	0.124668	790.55				86	0.137518	897.959
87	0.119202	750.054				87	0.125067	801.496				87	0.134899	943.553
88	0.116417	745.612				88	0.120325	785.729				88	0.134952	895.131
89	0.1184	754.202				89	0.124836	802.739				89	0.133421	887.445
90	0.118016	755.216				90	0.124147	827.976				90	0.136207	879.496
91	0.122872	741.723				91	0.126661	841.658				91	0.136904	899.473
92	0.122249	767.315				92	0.125989	819.438				92	0.132025	814.195
93	0.123048	803.232				93	0.124874	791.068				93	0.132391	891.281
94	0.123469	821.645				94	0.121366	843.661				94	0.132363	856.791
95	0.122505	792.5				95	0.12558	793.864				95	0.133624	868.855
96	0.121944	768.37				96	0.128156	775.302				96	0.134481	884.424
97	0.12235	795.353				97	0.127413	811.57				97	0.128925	853.087
98	0.119875	776.449				98	0.128998	864.921				98	0.13331	856.969
99	0.119731	787.162				99	0.128243	830.582				99	0.132316	885.086
100	0.119845	733.918				100	0.129079	861.583				100	0.132115	885.624
101	0.119321	734.736				101	0.128662	843.546				101	0.131464	811.172
102	0.114182	772.069				102	0.12859	798.189				102	0.129703	901.295
103	0.120072	793.219				103	0.12848	808.258				103	0.130893	819.425
104	0.115225	724.265				104	0.126556	813.994				104	0.130478	829.635
105	0.12355	784.95				105	0.127707	826.639				105	0.1305	876.843
106	0.118627	785.884				106	0.127597	851.395				106	0.129642	820.559
107	0.117723	720.306				107	0.127538	823.877				107	0.128916	829.84
108	0.118469	723.221				108	0.12688	807.289				108	0.126822	856.381
109	0.114233	750.331				109	0.125987	841.081				109	0.129504	880.057
110	0.109691	719.809				110	0.124603	776.029				110	0.129186	830.752
111	0.115063	712.037				111	0.126149	784.669				111	0.128933	894.459
112	0.119191	732.982				112	0.124986	783.802				112	0.126105	834.221
113	0.121449	793.15				113	0.119383	790.398				113	0.129106	810.997
114	0.121457	715.694				114	0.11997	750.372				114	0.128611	812.722
115	0.116051	760.198				115	0.120797	738.499				115	0.127888	828.536
116	0.116862	756.664				116	0.121247	801.437				116	0.12801	837.172
117	0.124997	797.29				117	0.121333	770.218				117	0.12877	860.404
118	0.124799	826.781				118	0.116468	742.06				118	0.127121	802.963
119	0.125441	776.811				119	0.121065	740.857				119	0.127282	783.535
120	0.121786	784.673				120	0.118404	805.617				120	0.126829	832.227
121	0.124023	800.128				121	0.120126	760.541				121	0.123774	853.093
122	0.12375	763.375				122	0.121712	732.602				122	0.128472	769.466
123	0.123678	836.501				123	0.122614	787.597				123	0.1273	856.152
124	0.119694	809.475				124	0.122557	806.417				124	0.127116	784.124
125	0.119985	747.419				125	0.120439	731.589				125	0.127041	773.115
126	0.117625	778.512				126	0.120856	772.587				126	0.127033	768.736
127	0.115133	703.003				127	0.120666	805.512				127	0.129048	848.92
128	0.115946	714.947				128	0.121033	793.844				128	0.128336	854.28
129	0.117844	760.517				129	0.120338	749.323				129	0.124516	806.151
130	0.123741	791.371				130	0.120812	797.487				130	0.120244	785.023
131	0.120417	791.651				131	0.120584	780.799				131	0.127269	801.795
132	0.117847	781.922				132	0.120459	775.406				132	0.124532	809.274
133	0.120724	759.967				133	0.119704	790.852				133	0.128377	816.108
134	0.116305	766.175				134	0.120202	791.197				134	0.128613	799.358
135	0.119567	755.115				135	0.121708	780.993				135	0.129406	839.826
136	0.123426	748.233				136	0.121483	766.342				136	0.128648	822.961
137	0.125815	737.987				137	0.121577	783.779				137	0.126072	874.963
138	0.12607	797.458				138	0.121877	803.32				138	0.129237	778.124
139	0.12654	828.994				139	0.12208	759.098				139	0.129278	792.353
140	0.125771	860.727				140	0.1215	783.299				140	0.127155	811.937
141	0.126759	848.765				141	0.121804	796.894				141	0.127987	827.273
142	0.125699	805.656				142	0.125695	811.523				142	0.129498	802.607
143	0.127454	805.807				143	0.12599	823.04				143	0.129197	816.082
144	0.126677	831.167				144	0.126508	847.953				144	0.128832	893.027
145	0.124349	796.674				145	0.126021	801.424				145	0.126368	814.601
146	0.125374	766.134				146	0.125611	781.468				146	0.125194	743.851
147	0.122512	846.407				147	0.125496	849.468				147	0.124279	810.886
148	0.127237	764.454				148	0.129031	842.267				148	0.127644	819.17
149	0.123772	789.93				149	0.128034	801.333				149	0.129383	802.182
150	0.121746	794.873				150	0.128762	816.915				150	0.12967	813.463
151	0.127609	774.238				151	0.126185	861.975				151	0.129102	862.264
152	0.123474	812.844				152	0.129025	779.871				152	0.128226	843.431
153	0.123033	759.334				153	0.128121	833.156				153	0.127452	798.775
154	0.126127	801.445				154	0.12862	812.717				154	0.125252	837.137
155	0.124558	835.945				155	0.129057	841.622				155	0.129588	902.536
156	0.127676	815.448				156	0.128759	860.823				156	0.128468	875.904
157	0.123783	831.203				157	0.129073	847.178				157	0.127593	811.313
158	0.117793	766.244				158	0.126938	820.606				158	0.123735	775.236
159	0.126713	772.503				159	0.12199	786.326				159	0.124387	805.04
160	0.125577	767.772				160	0.127096	815.232				160	0.11747	755.145
161	0.125154	825.005				161	0.124027	828.899				161	0.116315	728.992
162	0.123893	809.114				162	0.120053	825.5				162	0.117997	726.565
163	0.123348	715.151				163	0.127064	840.877				163	0.124314	831.661
164	0.125896	804.893				164	0.129099	762.163				164	0.122419	782.794
165	0.126244	844.606				165	0.128676	848.616				165	0.127254	826.273
166	0.127895	817.418				166	0.128662	847.442				166	0.12706	838.347
167	0.126594	823.714				167	0.128258	814.154				167	0.128094	832.096
168	0.12605	811.699				168	0.127856	858.462				168	0.126625	791.957
169	0.1261	795.725				169	0.124569	777.019				169	0.129376	850.826
170	0.124507	807.478				170	0.125869	851.453				170	0.128489	861.629
171	0.126087	843.34				171	0.124996	815.502				171	0.128756	858.515
172	0.124948	789.527				172	0.12703	857.39				172	0.124844	787.229
173	0.124932	791.249				173	0.12806	791.496				173	0.124546	808.057
174	0.123403	849.466				174	0.128494	793.001				174	0.126399	774.48
175	0.12377	806.356				175	0.128086	810.741				175	0.126709	819.052
176	0.124995	793.115				176	0.128505	854.074				176	0.128114	822.598
177	0.124424	815.589				177	0.127101	815.139				177	0.127989	831.437
178	0.118622	761.356				178	0.124931	794.806				178	0.12874	853.236
179	0.118091	768.715				179	0.126666	793.943				179	0.127516	839.441
180	0.1171	770.057				180	0.128377	836.384				180	0.123628	818.153
181	0.114736	716.373				181	0.12836	801.731				181	0.126814	792.346
182	0.121417	800.099				182	0.12761	832.603				182	0.127617	826.297
183	0.124835	776.289				183	0.118053	781.815				183	0.128859	870.731
184	0.12332	794.283				184	0.120396	755.094				184	0.129219	803.147
185	0.123096	783.83				185	0.128304	789.579				185	0.129109	875.041
186	0.121979	782.795				186	0.130136	857.741				186	0.128227	863.045
187	0.122198	807.627				187	0.128918	846.44				187	0.122845	790.591
188	0.122549	774.085				188	0.124312	800.749				188	0.120584	801.757
189	0.123511	760.571				189	0.129068	805.034				189	0.128937	845.47
190	0.12545	794.565				190	0.129162	829.814				190	0.129262	812.245
191	0.123367	794.291				191	0.126164	839.253				191	0.127988	854.252
192	0.123014	760.4				192	0.127104	796.509				192	0.128977	847.375
193	0.123704	823.54				193	0.125095	818.448				193	0.127893	822.589
194	0.117896	792.678				194	0.124165	763.807				194	0.128782	832.759
195	0.124133	830.636				195	0.127923	753.653				195	0.128909	827.835
196	0.124911	836.897				196	0.124845	814.198				196	0.128412	801.685
197	0.122315	811.974				197	0.128271	827.476				197	0.12611	859.927
198	0.125866	781.487				198	0.128853	810.276				198	0.125006	793.967
199	0.123051	817.37				199	0.126434	776.539				199	0.125599	785.13
200	0.12396	806.901				200	0.12819	837.242				200	0.125497	773.699
201	0.120953	782.986				201	0.128295	887.962				201	0.127544	851.239
202	0.125054	828.698				202	0.126436	801.992				202	0.124984	785.542
203	0.12522	846.21				203	0.126225	859.833				203	0.129022	824.497
204	0.1226	806.448				204	0.12747	777.567				204	0.129294	857.661
205	0.121195	792.524				205	0.12952	817.939				205	0.129872	829.468
206	0.125228	769.573				206	0.124786	848.764				206	0.132168	860.75
207	0.125713	789.873				207	0.12731	814.975				207	0.131524	871.707
208	0.123589	813.951				208	0.125267	804.209				208	0.130162	847.579
209	0.120764	805.108				209	0.125298	804.228				209	0.132827	823.762
210	0.125943	796.194				210	0.129524	843.077				210	0.130546	894.034
211	0.124878	779.216				211	0.128097	800.812				211	0.132365	891.131
212	0.121474	807.066				212	0.129793	833.468				212	0.133007	847.779
213	0.125978	815.669				213	0.130362	860.665				213	0.132255	854.14
214	0.123065	842.025				214	0.130677	849.132				214	0.130345	827.914
215	0.126776	856.722				215	0.130135	850.848				215	0.131098	833.766
216	0.128222	841.147				216	0.124363	851.1				216	0.124353	853.099
217	0.129019	779.286				217	0.12279	797.32				217	0.124847	811.873
218	0.126824	843.055				218	0.121479	805.675				218	0.120698	831.694
219	0.128185	843.168				219	0.129888	873.366				219	0.128015	799.826
220	0.128458	796.124				220	0.128999	815.588				220	0.130934	864.946
221	0.126709	869.395				221	0.128897	792.221				221	0.13083	871.031
222	0.126389	814.147				222	0.128953	889.326				222	0.130496	841.71
223	0.129591	807.402				223	0.129283	842.296				223	0.136914	847.36
224	0.129564	881.161				224	0.128875	797.89				224	0.137966	876.1
225	0.128833	858.735				225	0.126919	832.033				225	0.13902	903.374
226	0.126779	780.967				226	0.127446	829.632				226	0.134841	930.319
227	0.12925	864.243				227	0.129583	825.486				227	0.139344	860.764
228	0.126155	813.729				228	0.12884	795.909				228	0.137256	895.996
229	0.129533	771.042				229	0.12964	888.051				229	0.135	864.229
230	0.12957	870.778				230	0.127118	824.319				230	0.132539	863.586
231	0.12973	844.03				231	0.130238	882.207				231	0.132933	774.453
232	0.129496	820.346				232	0.129062	831.349				232	0.13235	882.724
233	0.127686	855.334				233	0.126653	809.929				233	0.135756	822.972
234	0.126638	836.116				234	0.12362	824.096				234	0.1393	945.528
235	0.129459	801.14				235	0.129573	834.594				235	0.140145	881.981
236	0.128522	854.575				236	0.129635	824.118				236	0.137991	856.982
237	0.128598	798.092				237	0.129498	836.703				237	0.135906	904.574
238	0.129117	838.905				238	0.127491	826.56				238	0.141287	934.48
239	0.128137	891.626				239	0.130168	834.425				239	0.138595	901.814
240	0.128696	825.837				240	0.129316	830.22				240	0.135049	899.809
241	0.127978	818.656				241	0.128793	857.173				241	0.13984	899.965
242	0.127634	886.692				242	0.128755	806.357				242	0.137629	863.9
243	0.123433	813.337				243	0.129207	804.546				243	0.136559	918.107
244	0.126163	818.205				244	0.12939	845.216				244	0.137993	862.389
245	0.128065	830.483				245	0.128963	845.5				245	0.142002	969.581
246	0.122696	821.435				246	0.129646	843.345				246	0.140271	918.366
247	0.128129	814.464				247	0.128335	881.955				247	0.136481	870.729
248	0.12782	873.626				248	0.127399	794.143				248	0.130555	820.382
249	0.128939	826.983				249	0.130606	816.809				249	0.140439	880.525
250	0.127015	810.34				250	0.130681	818.625				250	0.138101	857.624
251	0.123368	801.134				251	0.131035	841.339				251	0.138818	872.852
252	0.117822	768.34				252	0.129565	863.325				252	0.14122	911.426
253	0.111509	748.747				253	0.122703	801.221				253	0.142481	929.101
254	0.114064	742.239				254	0.122008	800.847				254	0.142725	971.425
255	0.127694	753.748				255	0.125168	796.273				255	0.143495	942.706
256	0.124741	817.956				256	0.129894	778.786				256	0.142559	990.939
257	0.123441	791.367				257	0.129151	841.898				257	0.137969	861.155
258	0.125689	845.46				258	0.128456	823.068				258	0.142026	857.024
259	0.128961	827.59				259	0.130089	809.747				259	0.144727	870.666
260	0.129094	782.699				260	0.130766	851.585				260	0.1412	925.018
261	0.12918	856.581				261	0.13008	815.876				261	0.139453	949.065
262	0.126287	850.744				262	0.129703	820.079				262	0.138034	833.555
263	0.127281	796.913				263	0.12489	850.307				263	0.144121	888.363
264	0.129425	819.269				264	0.123971	794.219				264	0.143663	950.862
265	0.12873	840.064				265	0.124943	779.847				265	0.140578	921.623
266	0.125374	827.047				266	0.128242	808.466				266	0.144442	895.499
267	0.12838	847.698				267	0.128293	841.844				267	0.143025	985.551
268	0.12351	796.609				268	0.131417	846.978				268	0.143978	928.157
269	0.128987	827.275				269	0.131016	809.899				269	0.143652	855.319
270	0.125632	841.75				270	0.130163	788.01				270	0.142939	943.985
271	0.127224	842.525				271	0.130635	889.143				271	0.143521	936.301
272	0.129107	829.433				272	0.129174	866.447				272	0.143889	893.057
273	0.128519	845.008				273	0.131829	800.21				273	0.143129	955.656
274	0.128475	841.724				274	0.132045	884.654				274	0.14323	953.586
275	0.128653	794.577				275	0.131263	856.152				275	0.143184	895.62
276	0.128461	871.97				276	0.129522	830.077				276	0.14319	962.213
277	0.126586	864.342				277	0.127035	861.905				277	0.143293	962.132
278	0.126745	818.994				278	0.125985	787.504				278	0.140508	931.58
279	0.127478	841.284				279	0.128925	823.008				279	0.144235	966.312
280	0.128104	846.718				280	0.128234	804.553				280	0.143791	949.683
281	0.125718	790.25				281	0.131961	825.509				281	0.142338	918.506
282	0.128334	848.255				282	0.132549	835.615				282	0.144053	930.603
283	0.126516	797.813				283	0.132621	916.827				283	0.144301	912.926
284	0.12651	797.282				284	0.129624	860.774				284	0.144354	917.581
285	0.125876	809.846				285	0.132104	801.016				285	0.138557	925.317
286	0.125627	845.979				286	0.128688	836.57				286	0.134982	886.971
287	0.129824	826.244				287	0.126539	865.134				287	0.132649	827.097
288	0.127325	878.092				288	0.128049	762.046				288	0.130597	860.627
289	0.129755	846.308				289	0.120087	848.989				289	0.141885	934.19
290	0.129669	829.353				290	0.114432	747.489				290	0.137426	889.612
291	0.129758	854.135				291	0.117782	672.62				291	0.13646	823.135
292	0.126857	845.563				292	0.115777	793.582				292	0.139212	863.195
293	0.119798	743.773				293	0.119587	776.068				293	0.142749	890.505
294	0.122962	819.91				294	0.128669	779.066				294	0.142251	915.259
295	0.125351	808.533				295	0.129509	833.81				295	0.1473	882.007
296	0.129886	812.3				296	0.130666	810.247				296	0.146224	980.812
297	0.129182	818.126				297	0.127808	824.171				297	0.143885	912.428
298	0.129162	871.651				298	0.129483	807.596				298	0.138134	891.203
299	0.128562	790.649				299	0.131147	830.516				299	0.145733	917.676
300	0.125295	796.989				300	0.130929	867.109				300	0.143845	936.653
301	0.115733	822.533				301	0.131384	849.189				301	0.144419	935.161
302	0.109886	705.961				302	0.130652	826.997				302	0.138695	959.744
303	0.1053	661.069				303	0.130049	841.963				303	0.138062	903.446
304	0.10446	601.122				304	0.127767	802.076				304	0.136707	906.186
305	0.0947991	597.045				305	0.131149	828.325				305	0.135492	909.511
306	0.0885582	540.645				306	0.130683	853.163				306	0.140812	864.893
307	0.0828126	512.84				307	0.129441	838.55				307	0.143582	908.087
308	0.0908658	587.676				308	0.130695	834.683				308	0.145119	900.326
309	0.0924901	587.131				309	0.130691	811.035				309	0.144385	923.637
310	0.0964551	570.307				310	0.129661	820.968				310	0.142014	945.862
311	0.0994929	588.365				311	0.124372	809.972				311	0.145341	910.394
312	0.0964335	577.665				312	0.128835	778.767				312	0.140788	905.287
313	0.0909614	569.153				313	0.128466	811.66				313	0.14569	949.781
314	0.0833695	519.8				314	0.128502	849.264				314	0.146343	976.996
315	0.0783339	521.786				315	0.128843	860.345				315	0.147108	984.215
316	0.0866048	507.72				316	0.125341	804.132				316	0.144449	991.054
317	0.0892998	609.906				317	0.128209	775.054				317	0.147655	917.869
318	0.0794384	528.797				318	0.124938	825.056				318	0.147228	946.103
319	0.0777721	430.653				319	0.1278	870.653				319	0.14409	950.29
320	0.0741289	470.818				320	0.126621	808.232				320	0.14746	986.428
321	0.0814719	447.466				321	0.123504	776.224				321	0.148247	924.385
322	0.0922069	550.952				322	0.12556	808.783				322	0.147207	989.517
323	0.0959761	556.875				323	0.125556	819.279				323	0.148847	925.978
324	0.0931303	583.978				324	0.125876	786.989				324	0.147645	938.042
325	0.0897144	549.778				325	0.125485	791.804				325	0.148462	973.258
326	0.0909959	556.749				326	0.12411	827.205				326	0.14444	939.865
327	0.0895628	541.748				327	0.12387	810.92				327	0.147722	908.512
328	0.0799338	551.296				328	0.123776	743.979				328	0.147108	1012.04
329	0.086332	499.274				329	0.122731	829.683				329	0.143465	978.627
330	0.0778967	514.083				330	0.12253	818.941				330	0.142365	927.335
331	0.0800756	484.37				331	0.122079	785.16				331	0.142932	981.284
332	0.0858733	490.116				332	0.121061	796.495				332	0.144968	934.567
333	0.086455	574.783				333	0.122487	811.71				333	0.143705	925.806
334	0.0879576	496.89				334	0.120392	764.31				334	0.145194	958.279
335	0.0935356	546.379				335	0.123397	798.694				335	0.145698	928.382
336	0.0940914	555.837				336	0.122468	850.981				336	0.145676	977.279
337	0.0872165	548.068				337	0.126097	777.125				337	0.145778	922.817
338	0.0873038	564.241				338	0.124042	810.376				338	0.140938	935.595
339	0.0850125	542.996				339	0.124654	782.14				339	0.143283	912.407
340	0.0878855	539.996				340	0.124828	848.049				340	0.142717	937.905
341	0.0897975	515.472				341	0.125232	816.05				341	0.141873	927.101
342	0.0854328	560.031				342	0.125147	839.826				342	0.14548	919.584
343	0.0849529	488.34				343	0.123781	780.651				343	0.142224	980
344	0.0828193	526.696				344	0.124308	783.908				344	0.139934	909.43
345	0.0769104	497.49				345	0.12568	806.326				345	0.146989	835.524
346	0.0736026	430.865				346	0.124932	793.591				346	0.146361	912.971
347	0.0742097	437.513				347	0.126159	770.826				347	0.14641	967.88
348	0.0737907	474.601				348	0.121851	832.66				348	0.14588	951.273
349	0.0705999	430.866				349	0.12726	816.161				349	0.141621	885.957
350	0.0664619	412.96				350	0.126685	840.564				350	0.143049	908.635
351	0.0724017	415.717				351	0.125971	851.462				351	0.144145	919.995
352	0.0677272	438.411				352	0.12598	803.259				352	0.143652	924.805
353	0.0709247	431.353				353	0.126745	805.869				353	0.144772	891.623
354	0.0627124	418.252				354	0.122268	804.296				354	0.144314	900.154
355	0.0596257	397.432				355	0.118831	755.244				355	0.145201	959.378
356	0.0557194	336.209				356	0.124799	831.466				356	0.144579	908.243
357	0.0568482	332.894				357	0.124691	846.065				357	0.143602	929.463
358	0.0601256	346.809				358	0.123169	791.203				358	0.143581	932.658
359	0.0573781	338.227				359	0.119403	799.761				359	0.144695	912.489
360	0.0495831	319.57				360	0.122647	812.99				360	0.139297	963.763
361	0.0428685	279.621				361	0.121451	761.484				361	0.139836	916.105
362	0.0407958	239.61				362	0.121562	787.293				362	0.137637	933.272
363	0.0461171	252.648				363	0.119818	778.755				363	0.142963	972.213
364	0.0471067	294.313				364	0.121796	761.099				364	0.142671	929.529
365	0.0598612	342.679				365	0.122111	777.212				365	0.14298	963.889
366	0.056874	352.357				366	0.122888	800.79				366	0.139456	873.067
367	0.0568452	366.505				367	0.12211	830.35				367	0.135086	857.518
368	0.0501247	312.451				368	0.121298	784.438				368	0.126279	893.928
369	0.0538207	319.608				369	0.122117	784.543				369	0.124865	807.675
370	0.0442944	286.045				370	0.12163	765.38				370	0.131504	797.901
371	0.0381721	247.696				371	0.121743	756.295				371	0.128336	798.644
372	0.0396568	217.763				372	0.12052	737.043				372	0.128985	855.733
373	0.049691	306.214				373	0.117432	800.325				373	0.125193	799.448
374	0.0436535	273.694				374	0.115839	757.091				374	0.124004	737.739
375	0.0439512	262.531				375	0.12051	766.141				375	0.128047	812.453
376	0.039153	275.683				376	0.117006	794.577				376	0.139526	903.159
377	0.0372017	247.797				377	0.11307	769.095				377	0.137658	885.319
378	0.0352482	197.767				378	0.121624	742.678				378	0.142417	904.89
379	0.0418961	236.142				379	0.121449	784.773				379	0.14223	925.113
380	0.043097	274.953				380	0.121494	786.76				380	0.141114	925.977
381	0.0434526	269.866				381	0.122688	820.809				381	0.141097	882.314
382	0.0428131	279.853				382	0.1216	825.653				382	0.14239	906.834
383	0.0396129	253.574				383	0.122939	782.211				383	0.141042	893.916
384	0.0377163	192.068				384	0.123095	768.189				384	0.142329	876.897
385	0.039106	209.432				385	0.123369	795.301				385	0.140651	966.707
386	0.0423504	220.691				386	0.123305	763.205				386	0.141685	937.179
387	0.046112	275.444				387	0.123268	794.939				387	0.142165	895.099
388	0.0368865	239.562				388	0.12314	749.967				388	0.141923	946.324
389	0.0394731	249.86				389	0.122071	835.73				389	0.142738	931.204
390	0.0381021	266.047				390	0.119509	795.757				390	0.141561	927.857
391	0.0338713	205.338				391	0.114515	754.124				391	0.140295	946.051
392	0.0335778	186.148				392	0.113872	707.763				392	0.141879	871.878
393	0.031817	190.965				393	0.111704	678.779				393	0.141435	913.11
394	0.0361232	209.314				394	0.113349	740.707				394	0.142302	928.18
395	0.0345097	213.313				395	0.107808	698.532				395	0.140587	920.56
396	0.0440192	209.447				396	0.101797	625.619				396	0.139862	855.687
397	0.04328	260.099				397	0.104306	581.757				397	0.137144	898.595
398	0.042083	250.426				398	0.105636	668.91				398	0.13882	881.799
399	0.0464188	253.996				399	0.114612	754.044				399	0.137638	906.312
400	0.0454401	300.962				400	0.112172	744.696				400	0.136293	893.931
401	0.0501965	249.929				401	0.109661	719.921				401	0.140289	914.704
402	0.0450483	301.432				402	0.115601	716.834				402	0.139011	904.919
403	0.0431765	282.815				403	0.114502	737.177				403	0.139807	967.645
404	0.0485432	266.057				404	0.123934	853.35				404	0.138172	879.853
405	0.0475165	285.916				405	0.124016	832.808				405	0.137895	880.001
406	0.0514959	297.625				406	0.124094	774.388				406	0.136295	894.539
407	0.0551019	257.113				407	0.123386	794.537				407	0.135041	884.951
408	0.0577354	325.361				408	0.119694	768.082				408	0.137309	886.818
409	0.0539746	344.82				409	0.118828	757.022				409	0.135448	888.401
410	0.0582497	346.18				410	0.12186	725.033				410	0.132857	857.938
411	0.0486633	333.909				411	0.122992	784.213				411	0.136418	848.054
412	0.0509537	271.865				412	0.118816	741.125				412	0.136381	920.331
413	0.0535566	327.555				413	0.120862	782.016				413	0.135017	909.712
414	0.053717	318.858				414	0.120215	829.684				414	0.130813	862.552
415	0.0510266	310.065				415	0.123743	795.216				415	0.135897	933.819
416	0.0446952	283.861				416	0.122907	800.5				416	0.135846	903.541
417	0.0427481	245.961				417	0.123898	810.11				417	0.136173	853.167
418	0.0430859	247.172				418	0.122591	754.894				418	0.135906	925.89
419	0.0496801	259.31				419	0.123526	758.674				419	0.132952	873.499
420	0.0569318	375.735				420	0.123521	816.027				420	0.130134	829.823
421	0.0684123	404.836				421	0.123205	766.468				421	0.13336	834.436
422	0.0789626	396.01				422	0.122786	815.601				422	0.131635	833.132
423	0.0798103	455.084				423	0.12165	804.451				423	0.132415	852.202
424	0.0799809	506.898				424	0.117788	752.429				424	0.1327	861.813
425	0.0748988	465.421				425	0.117995	732.925				425	0.13365	893.43
426	0.0692873	445.923				426	0.116542	788.728				426	0.130045	822.213
427	0.0619692	402.697				427	0.112369	740.98				427	0.130122	875.004
428	0.0637724	383.674				428	0.112564	737.133				428	0.127532	846.514
429	0.0660544	375.345				429	0.114042	755.02				429	0.120878	756.335
430	0.0595593	387.451				430	0.111212	737.264				430	0.116663	785.66
431	0.0604429	350.688				431	0.115384	655.279				431	0.10459	759.725
432	0.0655062	360.736				432	0.119303	770.852				432	0.103523	697.231
433	0.0671636	401.127				433	0.119157	782.803				433	0.0915105	622.393
434	0.0617665	408.096				434	0.119996	761.56				434	0.080837	538.421
435	0.0682009	378.728				435	0.11811	790.173				435	0.0815913	505.519
436	0.0600064	395.51				436	0.11847	786.627				436	0.0780483	518.667
437	0.0679701	355.08				437	0.115119	757.879				437	0.082169	480.356
438	0.0672182	409.1				438	0.12068	773.705				438	0.0694656	470.128
439	0.0723742	435.605				439	0.120005	800.441				439	0.0603342	364.768
440	0.0709912	420.142				440	0.119844	740.839				440	0.0544551	364.793
441	0.0625227	415.558				441	0.119616	792.767				441	0.0445404	265.633
442	0.0659961	373.075				442	0.119457	762.033				442	0.0436332	248.432
443	0.065035	379.137				443	0.120871	713.054				443	0.0419533	230.216
444	0.0718455	372.793				444	0.118978	716.408				444	0.0371733	238.001
445	0.0685108	474.353				445	0.119795	788.054				445	0.0374307	199.42
446	0.0597293	376.629				446	0.120176	813.042				446	0.0395036	229.384
447	0.0589612	360.586				447	0.120458	787.276				447	0.0375762	232.227
448	0.057185	350.814				448	0.118775	813.144				448	0.0289438	194.277
449	0.0546665	360.766				449	0.122591	814.359				449	0.028651	196.748
450	0.0512708	356.703				450	0.124675	804.29				450	0.0384572	203.927
451	0.0395693	233.514				451	0.125403	838.347				451	0.0400285	250.033
452	0.037139	230.348				452	0.125768	791.743				452	0.042172	229.684
453	0.0382499	241.248				453	0.123687	807.177				453	0.0431416	269.856
454	0.0378121	208.726				454	0.12544	819.327				454	0.0406064	248.488
455	0.0435645	281.776				455	0.126561	836.616				455	0.0416881	228.924
456	0.0421718	235.827				456	0.126526	782.398				456	0.0362558	255.471
457	0.0487387	267.323				457	0.125617	860.221				457	0.0332985	208.42
458	0.0490195	280.492				458	0.122686	781.368				458	0.0358676	201.26
459	0.0447652	269				459	0.127031	769.1				459	0.0362752	224.692
460	0.0483624	297.455				460	0.1249	805.075				460	0.0353418	240.514
461	0.0522912	311.735				461	0.124802	787.167				461	0.0348663	215.833
462	0.0552802	313.472				462	0.126636	786.71				462	0.0361047	196.162
463	0.0588626	329.957				463	0.126743	868.328				463	0.0416889	221.142
464	0.0545785	371.362				464	0.126518	819.274				464	0.0423207	242.011
465	0.0572431	345.498				465	0.126446	790.848				465	0.0538342	302.243
466	0.0551208	356.233				466	0.126968	827.405				466	0.0444863	307.743
467	0.0627079	353.224				467	0.126398	783.543				467	0.0423058	236.199
468	0.06926	440.768				468	0.124266	763.352				468	0.0410066	256.197
469	0.0628552	437.086				469	0.126624	823.412				469	0.0462014	267.401
470	0.0703584	455.676				470	0.125731	812.279				470	0.0473559	261.546
471	0.0663586	421.966				471	0.123977	806.046				471	0.0493277	239.935
472	0.0663677	373.259				472	0.125074	821.336				472	0.05543	311.909
473	0.0654895	375.282				473	0.126132	863.584				473	0.0462684	301.012
474	0.06299	371.934				474	0.125288	809.265				474	0.0435976	293.175
475	0.060712	363.018				475	0.122276	791.377				475	0.0395779	254.346
476	0.0607077	354.807				476	0.123044	770.855				476	0.0335175	228.575
477	0.0602339	361.756				477	0.127826	782.01				477	0.0394349	214.856
478	0.0597064	347.614				478	0.127779	834.501				478	0.0416325	201.13
479	0.0564728	327.334				479	0.127066	859.884				479	0.0377365	244.581
480	0.048895	294.792				480	0.124894	780.678				480	0.0404115	276.197
481	0.0447781	298.194				481	0.125592	803.749				481	0.0465105	262.045
482	0.0424065	302.348				482	0.128248	823.145				482	0.0494791	291.396
483	0.0453412	285.257				483	0.127403	878.702				483	0.0481698	293.724
484	0.0418769	239.979				484	0.12754	821.848				484	0.0533963	295.573
485	0.0448898	255.493				485	0.126916	827.265				485	0.0606513	306.298
486	0.048075	275.389				486	0.125907	780.243				486	0.0587587	364.288
487	0.0441051	282.02				487	0.124348	781.028				487	0.0569834	350.211
488	0.0456188	296.563				488	0.128021	818.164				488	0.0662165	432.445
489	0.0452453	280.508				489	0.125584	836.951				489	0.0729256	380.475
490	0.0496842	290.761				490	0.126818	829.338				490	0.0701356	429.205
491	0.0487217	273.545				491	0.128426	863.232				491	0.0598443	445.337
492	0.0523383	304.93				492	0.127669	824.426				492	0.0635619	382.673
493	0.0524072	318.99				493	0.126449	822.146				493	0.0561947	346.723
494	0.0528081	327.373				494	0.124523	811.939				494	0.0544511	306.832
495	0.0503948	291.517				495	0.115436	756.66				495	0.055031	362.314
496	0.0553256	344.359				496	0.121894	710.269				496	0.0563648	334.828
497	0.0557683	305.644				497	0.12831	795.401				497	0.0466474	338.672
498	0.0535353	318.821				498	0.129057	870.265				498	0.0406634	247.615
499	0.0545398	291.685				499	0.128473	813.274				499	0.045674	266.241
500	0.0573601	294.274				500	0.128331	816.245				500	0.0477195	289.372
501	0.0558332	337.074				501	0.126527	849.856				501	0.043042	302.396
502	0.0582532	355.942				502	0.127256	814.183				502	0.0429402	264.93
503	0.0535196	367.943				503	0.128711	822.426				503	0.0435503	253.022
504	0.0503265	314.465				504	0.128194	869.741				504	0.0520481	306.078
505	0.0504573	274.951				505	0.127835	836.984				505	0.0573344	382.752
506	0.0528856	343.866				506	0.125644	803.198				506	0.0549519	341.298
507	0.0470656	282.535				507	0.123152	823.236				507	0.0612431	337.792
508	0.0373529	262.465				508	0.125444	853.527				508	0.0643958	384.63
509	0.0380919	214.529				509	0.126481	779.188				509	0.0673696	400.178
510	0.0328188	212.923				510	0.128049	849.591				510	0.058699	372.619
511	0.0351783	208.034				511	0.128693	818.097				511	0.0551444	369.613
512	0.0303459	200.841				512	0.128918	796.81				512	0.0620163	333.382
513	0.033117	178.607				513	0.127305	878.15				513	0.0622865	395.813
514	0.0301857	198.916				514	0.12789	784.004				514	0.056268	340.924
515	0.0325012	183.469				515	0.126517	793.917				515	0.0463553	301.435
516	0.0318058	179.165				516	0.122478	832.691				516	0.0466521	287.264
517	0.040328	202.352				517	0.121712	773.671				517	0.0429148	261.157
518	0.0437094	256.588				518	0.121117	755.883				518	0.0407419	255.8
519	0.0470314	269.225				519	0.126743	776.379				519	0.0414257	229.288
520	0.0602329	358.973				520	0.124077	800.4				520	0.0416828	255.97
521	0.0585122	360.196				521	0.125718	806.054				521	0.0422924	289.367
522	0.0463134	307.938				522	0.127412	831.801				522	0.0398029	223.149
523	0.043794	271.085				523	0.126003	838.178				523	0.039516	221.935
524	0.0426494	252.179				524	0.127474	804.375				524	0.038566	252.921
525	0.0423567	239.392				525	0.128201	804.635				525	0.0359841	248.88
526	0.0496817	284.36				526	0.128454	847.661				526	0.0359449	199.816
527	0.0434469	269.833				527	0.127655	838.8				527	0.0372863	225.656
528	0.040078	250.437				528	0.12733	826.144				528	0.0357286	231.814
529	0.0416671	243.988				529	0.127364	825.628				529	0.0357003	222.247
530	0.0390357	208.41				530	0.12502	807.324				530	0.0339943	212.835
531	0.0421358	259.22				531	0.127784	769.607				531	0.0370103	213.575
532	0.0399843	229.638				532	0.125693	852.945				532	0.0404557	242.215
533	0.0373802	240.246				533	0.12222	816.507				533	0.0395257	212.95
534	0.0390679	235.625				534	0.126797	735.416				534	0.0356367	226.901
535	0.0388922	233.09				535	0.125609	790.411				535	0.0293569	199.941
536	0.0367963	215.601				536	0.125743	811.3				536	0.0319846	197.721
537	0.0355457	222.589				537	0.123259	796.805				537	0.0308793	194.34
538	0.0292348	188.474				538	0.119987	853.837				538	0.0301789	189.228
539	0.0281674	171.192				539	0.124299	798.174				539	0.0321334	207.1
540	0.0262866	154.134				540	0.12524	781.288				540	0.0375716	206.559
541	0.0244124	135.639				541	0.125051	800.328				541	0.0339721	203.454
542	0.0226151	154.775				542	0.126043	823.428				542	0.0338405	198.642
543	0.0221412	128.372				543	0.123481	814.294				543	0.0403824	237.476
544	0.0219623	143.574				544	0.125392	817.64				544	0.0404635	247.616
545	0.0256458	145.648				545	0.127403	827.152				545	0.0404971	241.508
546	0.0276951	171.996				546	0.126406	827.055				546	0.0384391	253.516
547	0.0298655	163.313				547	0.125354	847.894				547	0.0471071	237.624
548	0.0337553	204.773				548	0.123483	776.808				548	0.0461365	253.582
549	0.0393957	225.494				549	0.126137	779.276				549	0.0441964	270.853
550	0.0422736	239.212				550	0.126166	816.234				550	0.0444409	273.83
551	0.0381897	228.403				551	0.128867	834.048				551	0.0478555	279.675
552	0.0429742	276.336				552	0.129177	853.647				552	0.0408887	265.544
553	0.0393662	231.763				553	0.128297	836.115				553	0.0434275	251.579
554	0.0426858	224.476				554	0.128765	862.471				554	0.0384417	248.889
555	0.0446704	266.533				555	0.127402	818.033				555	0.0497986	239.6
556	0.0517839	305.715				556	0.126697	830.568				556	0.048436	310.257
557	0.0601552	342.143				557	0.124378	828.661				557	0.0533587	270.869
558	0.055073	337.109				558	0.120629	785.665				558	0.0499769	314.706
559	0.0509115	345.072				559	0.119485	781.512				559	0.0533446	330.208
560	0.045986	305.27				560	0.11927	799.887				560	0.0522763	345.553
561	0.0429329	300.153				561	0.123398	775.58				561	0.0517534	294.348
562	0.0483001	293.495				562	0.126185	814.38				562	0.0520153	312.827
563	0.0570168	338.142				563	0.124394	762.377				563	0.0503858	317.372
564	0.0572284	311.122				564	0.120018	759.45				564	0.0492954	262.058
565	0.0519426	337.997				565	0.126804	768.086				565	0.0447968	276.153
566	0.0467246	303.763				566	0.127999	806.922				566	0.0488796	287.719
567	0.0433585	268.389				567	0.128385	811.314				567	0.0473744	293.018
568	0.0419516	254.618				568	0.128639	806.49				568	0.0402017	249.456
569	0.0394694	249.699				569	0.12807	846.749				569	0.0335478	216.408
570	0.0340221	210.899				570	0.126956	831.52				570	0.0348189	223.821
571	0.0360006	187.14				571	0.128304	807.5				571	0.0402369	233.564
572	0.0379186	243.564				572	0.127544	812.978				572	0.0367152	220.69
573	0.0373689	234.761				573	0.1259	830.984				573	0.0375601	219.076
574	0.0316322	223.53				574	0.12171	808.175				574	0.0344188	219.706
575	0.0316864	169.788				575	0.121778	806.668				575	0.0344222	231.267
576	0.0360517	193.39				576	0.127475	851.316				576	0.0366883	211.119
577	0.0347428	211.872				577	0.12621	817.463				577	0.0352161	223.016
578	0.0367815	211.947				578	0.127229	757.496				578	0.0360901	229.818
579	0.0377024	227.637				579	0.127093	807.733				579	0.0440606	263.108
580	0.0383782	235.309				580	0.126277	807.982				580	0.0480202	276.59
581	0.0348528	222.328				581	0.128142	851.361				581	0.0476128	271.251
582	0.0307915	197.514				582	0.125821	762.387				582	0.0385102	260.632
583	0.0319026	184.491				583	0.125949	852.469				583	0.0384925	232.001
584	0.0354525	201.565				584	0.126752	829.894				584	0.03655	210.399
585	0.0374423	246.162				585	0.126977	755.962				585	0.0372298	230.25
586	0.0390876	255.487				586	0.128356	845.887				586	0.0434998	261.286
587	0.0394685	245.511				587	0.127935	805.313				587	0.0448234	260.822
588	0.0373262	250.033				588	0.127402	809.374				588	0.0491523	285.469
589	0.0331736	194.479				589	0.127325	818.031				589	0.0530426	273.898
590	0.0294231	195.655				590	0.126236	801.335				590	0.0583273	321.486
591	0.0280069	197.351				591	0.125175	834.22				591	0.0611334	348.456
592	0.0243465	154.827				592	0.127585	832.21				592	0.0562241	338.732
593	0.0231609	132.89				593	0.128405	824.306				593	0.0510018	313.933
594	0.0195159	125.144				594	0.126352	784.506				594	0.0467856	297.484
595	0.0237128	127.269				595	0.128493	785.709				595	0.0472778	279.38
596	0.0253823	159.643				596	0.127831	786.832				596	0.0484998	296.685
597	0.0226488	139.331				597	0.128585	826.683				597	0.0483058	293.547
598	0.0268358	135.745				598	0.127909	811.691				598	0.0457312	277.408
599	0.0279067	159.82				599	0.12502	827.418				599	0.0437278	255.775
600	0.0334838	168.589				600	0.123249	826.082				600	0.0500507	296.696
601	0.0327646	180.338				601	0.124323	810.867				601	0.0456424	286.719
602	0.0379626	209.061				602	0.115584	787.928				602	0.056079	322.725
603	0.0401745	236.328				603	0.116932	795.777				603	0.0596554	323.705
604	0.0384772	228.869				604	0.120595	701.679				604	0.0660525	384.299
605	0.0386405	221.937				605	0.127736	767.7				605	0.0692389	390.024
606	0.0372369	236.523				606	0.122306	837.957				606	0.0692696	375.273
607	0.0369103	222.969				607	0.120257	784.91				607	0.0704747	428.591
608	0.0392432	228.007				608	0.116741	761.748				608	0.0737887	425.588
609	0.0370459	204.275				609	0.123011	816.346				609	0.0677283	424.245
610	0.0346286	203.555				610	0.125851	746.314				610	0.0670104	379.232
611	0.0373873	212.953				611	0.127095	774.984				611	0.0686296	441.151
612	0.0428592	288.14				612	0.128287	846.719				612	0.0642826	424.411
613	0.0421408	232.376				613	0.126364	819.727				613	0.0652615	371.714
614	0.0388187	238.798				614	0.124455	833.142				614	0.0621986	402.865
615	0.0433861	243.571				615	0.126057	809.851				615	0.0599405	349.838
616	0.0405684	235.9				616	0.12436	772.95				616	0.0640565	377.85
617	0.0417605	256.952				617	0.125093	776.405				617	0.0592184	412.281
618	0.0481305	296.183				618	0.126121	825.955				618	0.0564306	341.766
619	0.0518345	315.838				619	0.127702	802.148				619	0.0530428	332.593
620	0.0548943	320.338				620	0.126227	830.863				620	0.0502983	292.685
621	0.0542475	332.254				621	0.124577	781.591				621	0.0545078	354.861
622	0.0554166	318.978				622	0.116681	767.274				622	0.0499106	332.711
623	0.0563142	317.89				623	0.122845	772.92				623	0.048627	284.793
624	0.0511957	336.203				624	0.127473	794.399				624	0.0475801	294.698
625	0.0545668	274.7				625	0.126943	843.098				625	0.0461811	272.085
626	0.0491141	324.631				626	0.124217	844.252				626	0.0439351	263.232
627	0.05198	273.637				627	0.127068	839.442				627	0.041729	271.081
628	0.0575611	308.602				628	0.125119	819.113				628	0.0423331	256.913
629	0.0542392	367.649				629	0.123415	778.31				629	0.0362083	216.854
630	0.0632189	391.981				630	0.126064	851.781				630	0.0420422	226.9
631	0.0568467	389.655				631	0.124009	798.592				631	0.0393954	244.556
632	0.0592624	370.239				632	0.120522	790.659				632	0.0352779	230.861
633	0.0571704	349.452				633	0.120998	757.72				633	0.035906	208.796
634	0.0599559	345.22				634	0.122468	783.192				634	0.0354711	216.868
635	0.060978	378.383				635	0.120506	811.592				635	0.0373339	208.669
636	0.058229	343.816				636	0.120513	799.707				636	0.0403212	251.053
637	0.0665919	358.738				637	0.121263	774.769				637	0.0417693	260.006
638	0.0620793	402.566				638	0.120571	757.317				638	0.0402473	264.493
639	0.0701786	401.124				639	0.122382	797.353				639	0.0424533	224.572
640	0.0616255	389.12				640	0.122688	802.52				640	0.045768	259.228
641	0.0589435	351.41				641	0.123426	822.043				641	0.0441981	269.822
642	0.0566552	350.971				642	0.122997	757.81				642	0.0434968	265.095
643	0.048433	300.393				643	0.123428	802.805				643	0.0426097	261.458
644	0.0532865	268.747				644	0.12217	746.03				644	0.0419364	248.54
645	0.0551165	315.341				645	0.122743	806.226				645	0.0446596	273.817
646	0.0513953	275.198				646	0.121573	796.55				646	0.0401312	270.468
647	0.0521449	283.624				647	0.1227	755.167				647	0.0415493	226.673
648	0.056558	312.129				648	0.122651	798.163				648	0.0543324	310.782
649	0.0490318	304.605				649	0.124553	793.486				649	0.0646816	405.094
650	0.0440287	267.392				650	0.122064	799.472				650	0.0674624	428.935
651	0.0467279	299.42				651	0.122469	805.5				651	0.0663779	402.079
652	0.0447466	250.733				652	0.12379	811.131				652	0.0612229	396.088
653	0.0404182	262.711				653	0.124143	817.933				653	0.0588471	372.835
654	0.0398658	239.483				654	0.121245	818.556				654	0.0577724	339.91
655	0.0421917	223.146				655	0.123238	809.741				655	0.056389	366.47
656	0.0426459	253.465				656	0.124423	782.774				656	0.0544649	327.976
657	0.0463362	280.849				657	0.123078	787.378				657	0.0601184	386.963
658	0.0468686	292.686				658	0.122595	807.714				658	0.0673568	405.124
659	0.0502347	290.114				659	0.123468	772.601				659	0.0644537	388.489
660	0.0504699	267.267				660	0.121445	776.646				660	0.0647165	398.936
661	0.0552772	353.802				661	0.118018	743.017				661	0.0654053	407.977
662	0.0566688	358.255				662	0.122441	752.69				662	0.0721173	398.697
663	0.0587417	378.816				663	0.124869	743.973				663	0.0735555	492.852
664	0.052453	364.578				664	0.126878	803.674				664	0.0814294	463.361
665	0.0432633	267.617				665	0.127313	813.089				665	0.0797349	497.172
666	0.047249	263.387				666	0.127397	810.171				666	0.0887902	533.569
667	0.0474762	276.777				667	0.126579	835.058				667	0.0887387	606.817
668	0.0450936	301.361				668	0.125063	845.826				668	0.085357	564.169
669	0.0459668	270.056				669	0.123261	781.815				669	0.0757425	512.494
670	0.0455875	294.911				670	0.122841	786.749				670	0.071167	450.505
671	0.0415194	265.92				671	0.121677	825.318				671	0.0736134	445.531
672	0.0367374	224.339				672	0.118984	778.437				672	0.0719604	451.749
673	0.0319513	199.479				673	0.121917	764.027				673	0.0652865	426.752
674	0.0363457	224.953				674	0.123189	848.839				674	0.0661194	403.273
675	0.0474396	261.633				675	0.122068	816.472				675	0.0755203	441.047
676	0.0533672	284.134				676	0.122031	740.781				676	0.0741909	489.713
677	0.0505675	326.077				677	0.121568	832.081				677	0.0694029	445.306
678	0.0469833	310.173				678	0.121791	768.983				678	0.0719301	418.006
679	0.0378816	276.466				679	0.120899	770.06				679	0.0776283	430.771
680	0.0422503	276.054				680	0.121328	790.92				680	0.0843577	526.59
681	0.0473786	279.685				681	0.121455	761.219				681	0.0844703	543.364
682	0.0443272	283.471				682	0.121162	757.914				682	0.0829341	540.184
683	0.0353322	232.205				683	0.120049	770.043				683	0.072064	465.984
684	0.0392926	223.591				684	0.118696	771.367				684	0.0806031	431.703
685	0.0407118	260.275				685	0.114853	702.362				685	0.0784239	493.911
686	0.0427674	274.564				686	0.1218	774.336				686	0.0762235	489.145
687	0.0363378	227.644				687	0.123581	796.688				687	0.0821941	494.511
688	0.0358331	235.039				688	0.125001	865.549				688	0.0794237	502.213
689	0.0339051	200.718				689	0.12619	821.706				689	0.0839111	466.436
690	0.0317377	188.272				690	0.12491	843.915				690	0.0943115	585.235
691	0.0290137	188.534				691	0.126432	839.311				691	0.0927225	585.877
692	0.033522	169.004				692	0.129474	760.891				692	0.101661	602.75
693	0.0348579	222.645				693	0.129571	877.473				693	0.103046	653.333
694	0.028678	184.006				694	0.129922	839.13				694	0.0986174	656.106
695	0.02936	168.234				695	0.128473	823.014				695	0.0991401	661.639
696	0.027426	162.939				696	0.129233	875.12				696	0.0906532	596.406
697	0.0221381	160.095				697	0.128542	836.302				697	0.0981774	570.985
698	0.0167976	124.143				698	0.128003	807.757				698	0.0951425	620.771
699	0.0157215	110.178				699	0.126588	873.805				699	0.0892079	605.579
700	0.0157512	100.122				700	0.12675	784.381				700	0.0881268	536.627
701	0.0240222	123.746				701	0.125835	822.591				701	0.088768	548.533
702	0.0237243	138.878				702	0.122147	788.845				702	0.0998013	584.811
703	0.0223676	138.558				703	0.115622	782.091				703	0.101158	626.584
704	0.0258301	165.732				704	0.117698	692.93				704	0.10386	661.602
705	0.0244924	155.446				705	0.111942	753.594				705	0.112508	716.724
706	0.0212016	123.383				706	0.103898	696.304				706	0.112502	733.649
707	0.0195243	125.234				707	0.114948	692.736				707	0.116143	708.617
708	0.0189837	128.886				708	0.116971	655.985				708	0.114494	717.351
709	0.0188458	105.261				709	0.117453	780.361				709	0.112419	739.651
710	0.0172482	98.4058				710	0.118776	680.811				710	0.114661	719.006
711	0.0198808	116.765				711	0.113583	752.147				711	0.115942	710.126
712	0.0267321	149.31				712	0.114903	672.449				712	0.1159	785.525
713	0.0320854	179.686				713	0.117759	789.424				713	0.116039	729.642
714	0.032348	192.912				714	0.113669	695.818				714	0.114141	758.62
715	0.0303238	205.648				715	0.108229	692.603				715	0.116089	792.535
716	0.0329984	180.736				716	0.114356	703.09				716	0.115253	747.513
717	0.0342947	187.579				717	0.111311	722.886				717	0.116095	731.272
718	0.03581	197.518				718	0.121965	767.597				718	0.115508	778.666
719	0.0367956	235.715				719	0.123561	778.719				719	0.115055	772.741
720	0.0401717	242.598				720	0.124065	835.115				720	0.114849	691.366
721	0.0444486	252				721	0.12017	800.034				721	0.112482	708.185
722	0.0438677	269.061				722	0.125283	809.471				722	0.110227	722.3
723	0.0444078	267.9				723	0.122649	820.17				723	0.107538	688.583
724	0.0444723	303.868				724	0.122389	775.345				724	0.10643	694.19
725	0.051189	280.805				725	0.123704	796.808				725	0.101317	669.593
726	0.0538414	302.175				726	0.121067	801.295				726	0.0979321	616.542
727	0.0576743	342.955				727	0.123687	820.028				727	0.0906596	568.451
728	0.0562527	347.661				728	0.125352	770.457				728	0.0842114	556.582
729	0.0539696	351.668				729	0.123245	816.229				729	0.0829439	577.204
730	0.0486535	285.753				730	0.124582	845.867				730	0.0818021	521.755
731	0.0406508	260.675				731	0.122667	812.109				731	0.0789349	546.012
732	0.0385358	252.613				732	0.125436	774.57				732	0.0741112	466.571
733	0.0437448	274.181				733	0.126232	805.751				733	0.0693606	445.91
734	0.0461678	327.901				734	0.12676	766.406				734	0.0788907	427.956
735	0.0465606	263.539				735	0.123485	852.107				735	0.0795383	479.952
736	0.0410221	250.726				736	0.121659	785.007				736	0.0833025	550.584
737	0.0394861	276.535				737	0.123597	802.745				737	0.0774065	459.346
738	0.0412631	238.347				738	0.120111	784.952				738	0.0776155	443.153
739	0.0459571	235.498				739	0.118233	724.503				739	0.0896864	534.351
740	0.0400268	230.461				740	0.118578	757.487				740	0.0866115	524.047
741	0.0374708	214.458				741	0.120315	838.491				741	0.090662	564.568
742	0.0346906	217.882				742	0.121402	791.502				742	0.0932489	526.751
743	0.0326585	201.738				743	0.120575	755				743	0.101647	587.561
744	0.0281872	196.107				744	0.121254	806.145				744	0.100896	622.798
745	0.026762	168.695				745	0.122694	821.793				745	0.108252	673.943
746	0.0290021	168.098				746	0.122856	811.447				746	0.114293	716.058
747	0.0376262	208.072				747	0.121463	768.462				747	0.113958	713.92
748	0.0422252	251.845				748	0.121575	823.817				748	0.114113	731.247
749	0.0356352	225.632				749	0.116284	757.86				749	0.115398	741.002
750	0.0410395	217.014				750	0.122037	766.755				750	0.116508	760.847
751	0.0357503	228.372				751	0.124906	797.798				751	0.114949	715.315
752	0.0326786	208.567				752	0.125532	821.191				752	0.114627	728.893
753	0.0288114	192.26				753	0.120522	809.681				753	0.112651	734.804
754	0.0308636	185.087				754	0.124524	841.175				754	0.110792	735.033
755	0.0325879	172.844				755	0.125618	781.487				755	0.112251	760.438
756	0.029926	188.989				756	0.124202	815.157				756	0.108575	707.502
757	0.0294631	179.63				757	0.125091	782.167				757	0.113109	713.379
758	0.0279577	187.746				758	0.125111	777.961				758	0.113845	744.19
759	0.0267034	156.778				759	0.122633	797.266				759	0.113682	732.853
760	0.025042	150.133				760	0.122791	813.353				760	0.112743	763.044
761	0.0187659	125.216				761	0.123531	813.203				761	0.110341	729.782
762	0.0178332	107.361				762	0.123087	830.772				762	0.115131	745.325
763	0.0226162	119.787				763	0.120207	793.918				763	0.114967	676.213
764	0.0226025	135.843				764	0.122122	779.009				764	0.114945	704.856
765	0.0229208	132.268				765	0.122294	802.199				765	0.115571	753.561
766	0.0231742	136.182				766	0.120598	794.273				766	0.115381	730.448
767	0.0220903	146.644				767	0.121415	741.734				767	0.115688	718.937
768	0.0260118	136.985				768	0.123131	823.082				768	0.114859	765.14
769	0.0310979	199.804				769	0.123346	780.343				769	0.115282	727.399
770	0.0395498	209.61				770	0.124971	767.305				770	0.115922	703.44
771	0.0320468	201.435				771	0.12447	876.64				771	0.116455	787.745
772	0.0320717	193.123				772	0.125916	801.333				772	0.114798	791.655
773	0.0299122	208.346				773	0.125019	803.623				773	0.117534	724.677
774	0.0250447	161.263				774	0.122562	789.439				774	0.117316	773.577
775	0.0218157	143.316				775	0.123793	821.228				775	0.114883	735.349
776	0.0237002	131.055				776	0.123736	800.492				776	0.114713	705.461
777	0.0241633	155.801				777	0.124324	781.151				777	0.112697	709.927
778	0.0258587	141.418				778	0.121195	775.628				778	0.116319	746.199
779	0.0231374	162.981				779	0.119353	744.669				779	0.116398	724.66
780	0.0245435	133.63				780	0.1205	800.094				780	0.115592	734.41
781	0.0283149	155.674				781	0.118443	785.021				781	0.115477	759.401
782	0.0262874	164.103				782	0.11454	751.184				782	0.112523	780.696
783	0.0301707	169.604				783	0.117081	745.928				783	0.109676	729.653
784	0.027622	176.65				784	0.115961	774.323				784	0.111352	719.179
785	0.0290765	180.428				785	0.111356	727.101				785	0.115211	675.358
786	0.0298958	178.428				786	0.110405	689.384				786	0.113836	718.913
787	0.0274333	174.882				787	0.109356	681.178				787	0.115057	719.348
788	0.0293077	168.441				788	0.113628	704.653				788	0.11544	718.954
789	0.0301022	174.673				789	0.117074	768.215				789	0.114349	736.069
790	0.032764	191.506				790	0.117514	758.73				790	0.115519	752.714
791	0.0300669	195.625				791	0.117377	775.238				791	0.115911	790.739
792	0.0295262	186.215				792	0.117226	779.37				792	0.114706	759.282
793	0.0263745	174.844				793	0.117716	737.814				793	0.114231	778.065
794	0.0254028	156.028				794	0.116985	782.585				794	0.114748	700.012
795	0.0271804	171.757				795	0.115745	792.811				795	0.113546	735.059
796	0.0318087	166.132				796	0.117393	733.205				796	0.116239	746.184
797	0.033591	196.223				797	0.117619	774.673				797	0.111699	785.152
798	0.0340791	219.039				798	0.116487	784.886				798	0.117029	703.177
799	0.0380265	223.216				799	0.117843	721.663				799	0.115719	737.06
800	0.0392406	259.088				800	0.117696	793.144				800	0.1121	745.149
801	0.0371986	240.566				801	0.117377	727.358				801	0.111867	693.606
802	0.039632	257.331				802	0.116374	744.397				802	0.116541	707.373
803	0.0346269	231.735				803	0.117631	758.061				803	0.11493	725.501
804	0.0356115	229.65				804	0.116654	798.895				804	0.114232	745.503
805	0.0348284	221.897				805	0.11624	751.326				805	0.113623	718.342
806	0.0323046	204.597				806	0.117146	751.684				806	0.116062	705.187
807	0.0320266	196.662				807	0.117424	769.875				807	0.115879	769.036
808	0.0433595	247.239				808	0.118078	693.019				808	0.115674	723.638
809	0.0362695	239.18				809	0.116163	729.435				809	0.116151	729.589
810	0.0354583	224.455				810	0.117647	759.576				810	0.115575	756.32
811	0.041006	217.964				811	0.116997	751.013				811	0.113071	751.009
812	0.0442064	251.955				812	0.117774	747.703				812	0.115298	711.411
813	0.0474907	277.228				813	0.117388	781.97				813	0.113163	701.529
814	0.0545727	327.854				814	0.11582	744.192				814	0.111374	793.356
815	0.0572698	393.212				815	0.115695	724.163				815	0.112285	717.519
816	0.0467915	314.587				816	0.107929	758.06				816	0.11401	752.181
817	0.0438249	273.156				817	0.109157	666.196				817	0.116431	723.311
818	0.0400547	250.901				818	0.114257	691.205				818	0.116605	764.439
819	0.0355435	221.179				819	0.112956	749.649				819	0.116696	715.835
820	0.0363703	205.432				820	0.115916	746.424				820	0.116981	745.654
821	0.0334703	215.618				821	0.118191	754.63				821	0.116655	768.137
822	0.037188	247.277				822	0.118035	753.438				822	0.115753	728.93
823	0.0410387	244.593				823	0.117262	794.873				823	0.113903	764.946
824	0.0460154	212.106				824	0.114546	724.965				824	0.116219	717.529
825	0.0457371	275.711				825	0.113232	666.433				825	0.115831	755.484
826	0.0447206	261.621				826	0.113647	750.605				826	0.116848	744.111
827	0.0431959	264.199				827	0.113784	722.812				827	0.116866	727.99
828	0.050376	254.44				828	0.111914	722.28				828	0.117031	726.135
829	0.0382547	249.383				829	0.113546	753.535				829	0.116347	762.253
830	0.041134	225.49				830	0.116424	738.661				830	0.117444	746.712
831	0.0375796	245.861				831	0.115314	736.499				831	0.117514	764.563
832	0.0399374	275.016				832	0.114931	712.959				832	0.116392	752.494
833	0.0358114	239.553				833	0.111258	732.513				833	0.11683	761.365
834	0.0418473	216.511				834	0.112702	694.32				834	0.117164	758.116
835	0.0389472	212.098				835	0.117781	738.722				835	0.117217	749.837
836	0.039956	233.718				836	0.117801	794.482				836	0.115872	769.908
837	0.0379225	237.135				837	0.116117	737.424				837	0.116939	795.423
838	0.0391549	207.768				838	0.117498	718.125				838	0.117347	734.8
839	0.0400381	227.976				839	0.11732	761.586				839	0.117627	787.43
840	0.0378846	234.741				840	0.117303	757.568				840	0.116868	784.092
841	0.0332372	215.075				841	0.115914	728.854				841	0.117009	704.195
842	0.0294084	185.119				842	0.115328	727.132				842	0.117198	789.179
843	0.0279227	163.791				843	0.115884	765.076				843	0.115567	729.877
844	0.0261217	179.56				844	0.110863	721.355				844	0.115761	731.892
845	0.0221339	128.735				845	0.11208	726.949				845	0.114869	768.598
846	0.0259687	151.891				846	0.113231	767.339				846	0.113159	748.494
847	0.0242356	145.559				847	0.11309	716.346				847	0.116653	700.239
848	0.0258041	186.126				848	0.115593	752.436				848	0.115226	751.829
849	0.0229986	149.997				849	0.11502	780.682				849	0.114897	764.193
850	0.0256299	147.556				850	0.116758	751.908				850	0.115672	699.618
851	0.0291635	165.94				851	0.116648	735.966				851	0.115771	773.733
852	0.0266994	163.575				852	0.11594	768.491				852	0.114892	802.556
853	0.0288205	166.353				853	0.117037	719.028				853	0.113758	709.017
854	0.0282365	156.758				854	0.117791	730.57				854	0.116398	784.512
855	0.0271903	182.443				855	0.117433	798.694				855	0.112698	703.833
856	0.0245281	162.304				856	0.114944	737.657				856	0.115093	727.206
857	0.0240773	166.626				857	0.11169	667.366				857	0.114963	796.297
858	0.0283924	151.878				858	0.107794	714.095				858	0.116141	748.871
859	0.0294746	188.607				859	0.111376	760.445				859	0.116708	753.59
860	0.0321563	189.587				860	0.116826	706.631				860	0.117073	786.715
861	0.0327933	189.98				861	0.117001	719.9				861	0.116667	751.172
862	0.0280781	173.561				862	0.11495	805.484				862	0.116299	772.869
863	0.0249953	154.84				863	0.11479	726.434				863	0.113734	804.105
864	0.028498	156.407				864	0.116796	697.964				864	0.116749	743.641
865	0.028394	174.756				865	0.1167	726.812				865	0.116787	708.835
866	0.0312103	179.797				866	0.117311	753.216				866	0.116488	754.281
867	0.0298288	192.761				867	0.11674	726.605				867	0.117054	746.152
868	0.031661	178.83				868	0.113692	769.936				868	0.116824	772.902
869	0.0352816	197.223				869	0.112775	735.45				869	0.116565	727.657
870	0.0355303	223.925				870	0.113966	718.908				870	0.116957	778.438
871	0.0375645	221.03				871	0.113407	722.911				871	0.116808	723.59
872	0.0428473	216.429				872	0.112211	733.237				872	0.113638	744.15
873	0.0400907	268.335				873	0.11158	665.127				873	0.116609	767.599
874	0.0442235	244.555				874	0.113807	680.939				874	0.116809	717.51
875	0.048347	282.497				875	0.110529	753.159				875	0.116551	800.845
876	0.050812	299.388				876	0.110436	683.95				876	0.116601	762.42
877	0.0464512	280.998				877	0.103006	668.59				877	0.116523	729.512
878	0.0439045	257.584				878	0.11135	721.871				878	0.114746	752.277
879	0.0534717	285.006				879	0.109031	727.115				879	0.1081	725.736
880	0.0467836	243.026				880	0.111545	689.961				880	0.110474	654.387
881	0.0448373	255.116				881	0.109396	711.141				881	0.10882	671.285
882	0.039529	226.797				882	0.112312	720.627				882	0.116924	795.642
883	0.0376372	267.245				883	0.114337	722.887				883	0.115333	749.093
884	0.0415364	239.81				884	0.1132	754.349				884	0.113298	685.09
885	0.0393164	256.368				885	0.113144	768.863				885	0.115601	757.188
886	0.0420023	258.858				886	0.109888	715.814				886	0.116439	739.546
887	0.0465459	313.156				887	0.11679	768.312				887	0.117462	729.422
888	0.0475933	290.414				888	0.116502	776.024				888	0.117219	798.535
889	0.0440491	306.802				889	0.115517	717.691				889	0.114624	760.842
890	0.0439355	268.316				890	0.112425	761.222				890	0.117396	753.856
891	0.0445951	269.394				891	0.112885	740.454				891	0.115787	765.559
892	0.0360672	246.995				892	0.10983	668.037				892	0.11475	732.59
893	0.0409717	209.997				893	0.110169	744.627				893	0.114606	742.437
894	0.051765	317.579				894	0.115971	689.717				894	0.117084	768.673
895	0.0540685	329.917				895	0.115548	744.162				895	0.116626	723.33
896	0.0482598	310.961				896	0.114716	719.894				896	0.117267	766.536
897	0.0434586	290.343				897	0.11267	726.258				897	0.117257	797.863
898	0.0488032	320.95				898	0.113442	697.869				898	0.116496	758.24
899	0.044816	259.406				899	0.1142	697.326				899	0.115165	744.057
900	0.0409555	234.82				900	0.114979	756.591				900	0.116001	751.691
901	0.0386651	218.068				901	0.112523	713.258				901	0.117174	732.254
902	0.0378221	221.656				902	0.114866	729.714				902	0.117249	744.552
903	0.0316101	188.599				903	0.114634	747.222				903	0.115416	709.57
904	0.0361752	239.052				904	0.115089	750.826				904	0.117025	771.527
905	0.0327289	223.072				905	0.114565	754.822				905	0.116997	762.007
906	0.0332641	202.062				906	0.115662	731.967				906	0.117175	757.052
907	0.0268153	178.118				907	0.114897	735.95				907	0.116859	777.009
908	0.0311209	188.847				908	0.114542	690.477				908	0.116912	758.66
909	0.0341553	212.218				909	0.11102	725.962				909	0.116491	729.164
910	0.0317408	209.609				910	0.114911	742.505				910	0.116641	820.666
911	0.0312673	186.269				911	0.114287	759.994				911	0.117028	780.519
912	0.0306966	196.192				912	0.116413	713.284				912	0.114859	732.951
913	0.0314116	182.501				913	0.116043	727.693				913	0.116538	774.373
914	0.0312017	178.756				914	0.11229	733.878				914	0.11561	751.25
915	0.0267687	175.177				915	0.114588	733.417				915	0.11668	728.201
916	0.0251106	159.417				916	0.115065	747.746				916	0.116532	756.804
917	0.0246575	160.599				917	0.115642	731.469				917	0.116789	757.002
918	0.0291692	191.273				918	0.114101	764.918				918	0.116564	785.215
919	0.0291741	194.75				919	0.111989	684.688				919	0.115713	791.795
920	0.0266575	174.319				920	0.113495	714.368				920	0.117416	739.768
921	0.028589	197.624				921	0.116097	766.201				921	0.116744	736.491
922	0.0318906	187.354				922	0.115652	755.807				922	0.114631	773.953
923	0.0300824	180.62				923	0.113062	732.283				923	0.118542	777.976
924	0.030405	181.206				924	0.116029	741.545				924	0.117044	772.711
925	0.0346461	187.921				925	0.115626	719.533				925	0.119102	748.172
926	0.0291725	187.074				926	0.115977	744.647				926	0.117649	734.713
927	0.0303397	171.905				927	0.116298	762.806				927	0.11803	688.995
928	0.0303024	183.715				928	0.115408	702.757				928	0.115335	797.957
929	0.0268445	193.063				929	0.116826	750.444				929	0.117461	773.372
930	0.0323748	189.801				930	0.116184	784.62				930	0.115257	726.888
931	0.0288704	171.822				931	0.115942	762.21				931	0.116126	775.414
932	0.0306452	155.922				932	0.115584	713.857				932	0.117256	775.085
933	0.0337798	215.527				933	0.114847	711.071				933	0.117299	754.179
934	0.0316102	201.58				934	0.119095	762.895				934	0.117026	749.395
935	0.0336731	232.66				935	0.115391	739.85				935	0.115791	721.191
936	0.0340935	191.997				936	0.118616	733.738				936	0.117415	717.566
937	0.0348834	231.396				937	0.118162	775.47				937	0.117711	780.623
938	0.03089	164.856				938	0.117869	767.466				938	0.118002	730.746
939	0.0350219	204.896				939	0.117353	760.107				939	0.116557	743
940	0.0293959	188.01				940	0.116548	778.563				940	0.118683	817.377
941	0.0273922	178.692				941	0.117725	783.912				941	0.119136	771.537
942	0.0260569	169.775				942	0.116591	733.563				942	0.119158	721.668
943	0.0322335	186.8				943	0.114892	778.129				943	0.117857	768.07
944	0.0306235	184.702				944	0.118248	787.566				944	0.119073	762.902
945	0.034603	198.186				945	0.118144	712.368				945	0.118752	736.803
946	0.0352896	225.845				946	0.118595	777.556				946	0.119186	803.057
947	0.0383848	212.205				947	0.116827	762.234				947	0.119778	771.934
948	0.042538	256.694				948	0.116434	723.522				948	0.119325	784.867
949	0.0402882	252.274				949	0.118731	732.663				949	0.119863	781.279
950	0.0371552	219.151				950	0.116763	759.706				950	0.120172	788.394
951	0.038399	224.751				951	0.116092	705.423				951	0.119943	756.325
952	0.0458082	254.439				952	0.118008	780.762				952	0.117766	812.195
953	0.046466	291.298				953	0.115794	772.156				953	0.119173	772.679
954	0.0450358	275.84				954	0.114473	723.821				954	0.120321	787.225
955	0.0434617	277.446				955	0.112041	709.407				955	0.120843	820.607
956	0.0421457	264.917				956	0.110678	758.197				956	0.118302	764.167
957	0.0427616	250.603				957	0.105844	691.601				957	0.122114	770.17
958	0.038182	239.605				958	0.103234	626.876				958	0.121767	821.533
959	0.038447	232.349				959	0.0993689	655.588				959	0.120749	750.055
960	0.0389298	212.109				960	0.104416	662.88				960	0.117895	754.423
961	0.0476884	258.489				961	0.0943739	641.243				961	0.118986	769.296
962	0.0466196	306.587				962	0.0962634	552.529				962	0.121606	767.753
963	0.0476846	302.131				963	0.0953959	636.083				963	0.121741	767.565
964	0.0437384	299.935				964	0.100171	573.456				964	0.119886	749.582
965	0.0421592	271.493				965	0.109748	640.331				965	0.121298	828.53
966	0.044774	267.469				966	0.109222	677.557				966	0.119838	725.503
967	0.0449333	274.095				967	0.118235	733.215				967	0.119133	776.823
968	0.0460078	282.477				968	0.117712	759.818				968	0.119903	794.398
969	0.048709	282.532				969	0.117765	769.501				969	0.121505	741.12
970	0.0542256	355.656				970	0.116254	772.877				970	0.120629	758.468
971	0.0608085	380.528				971	0.117991	776.519				971	0.121741	811.143
972	0.0620831	347.603				972	0.116461	730.998				972	0.122621	797.696
973	0.0691102	403.235				973	0.119487	700.667				973	0.123027	770.327
974	0.0757322	431.649				974	0.117781	766.724				974	0.123288	806.71
975	0.078239	516.001				975	0.119779	722.553				975	0.123062	834.298
976	0.0760243	459.834				976	0.119468	739.915				976	0.124705	745.862
977	0.0754861	466.181				977	0.118832	727.554				977	0.123857	789.826
978	0.0802284	470.058				978	0.117776	803.629				978	0.124891	809.129
979	0.0819737	489.011				979	0.113385	752.615				979	0.123195	821.627
980	0.0834156	493.744				980	0.110849	695.34				980	0.123556	736.208
981	0.0892753	569.037				981	0.113326	745.017				981	0.125711	838.989
982	0.0983405	609.746				982	0.112974	712.802				982	0.125504	798.651
983	0.103018	610.171				983	0.119233	723.602				983	0.126209	808.908
984	0.104361	659.832				984	0.117838	772.545				984	0.122311	811.775
985	0.105102	680.812				985	0.116708	785.646				985	0.124118	786.285
986	0.104387	661.367				986	0.116247	750.223				986	0.123865	797.161
987	0.103586	704.938				987	0.115477	749.86				987	0.122524	840.117
988	0.104356	659.011				988	0.114614	741.069				988	0.120389	778.126
989	0.103733	645.991				989	0.11683	712.887				989	0.115965	761.993
990	0.103274	718.048				990	0.114107	716.232				990	0.114831	749.55
991	0.104604	671.663				991	0.115516	739.323				991	0.124977	730.44
992	0.10501	654.213				992	0.11536	714.981				992	0.125349	773.483
993	0.104879	674.673				993	0.114333	728.234				993	0.119876	767.554
994	0.104223	677.223				994	0.114534	740.034				994	0.123904	786.693
995	0.103551	648.474				995	0.117134	744.734				995	0.12504	820.467
996	0.10339	638.289				996	0.114261	723.674				996	0.123591	786.869
997	0.104452	685.316				997	0.119659	761.011				997	0.121642	782.343
998	0.104535	656.565				998	0.119093	766.777				998	0.123705	814.208
999	0.105577	683.237				999	0.118967	748.848				999	0.122837	795.093
1000	0.107571	643.635				1000	0.118812	737.074				1000	0.123065	771.155
1001	0.106295	724.017				1001	0.118794	820.433				1001	0.122636	762.987
1002	0.10712	688.677				1002	0.119914	753.293				1002	0.123267	792.742
1003	0.110111	684.661				1003	0.119386	716.858				1003	0.124038	792.764
1004	0.109474	692.322				1004	0.1206	864.042				1004	0.123428	785.367
1005	0.109185	700.173				1005	0.118633	759.128				1005	0.123289	800.726
1006	0.113371	685.922				1006	0.118474	790.066				1006	0.123582	756.17
1007	0.114176	693.643				1007	0.117329	740.247				1007	0.123794	742.071
1008	0.114797	744.618				1008	0.115566	746.728				1008	0.124779	803.282
1009	0.111693	746.678				1009	0.117474	705.345				1009	0.124832	822.744
1010	0.111743	684.78				1010	0.115858	764.632				1010	0.125428	821.166
1011	0.112709	723.626				1011	0.115745	717.387				1011	0.124406	800.29
1012	0.115315	768.938				1012	0.120334	742.47				1012	0.123463	758.21
1013	0.115847	746.086				1013	0.116051	792.13				1013	0.12417	815.158
1014	0.113558	710.643				1014	0.117054	750.725				1014	0.124132	850.084
1015	0.110774	748.712				1015	0.120982	750.005				1015	0.122018	813.677
1016	0.11412	760.025				1016	0.120472	761.334				1016	0.121463	773.593
1017	0.113578	715.547				1017	0.121043	792.789				1017	0.123028	763.351
1018	0.115275	744.412				1018	0.119287	766.417				1018	0.122468	818.767
1019	0.116617	706.503				1019	0.121312	762.052				1019	0.122654	773.846
1020	0.115524	737.087				1020	0.119272	759.319				1020	0.120825	792.024
1021	0.115897	713.347				1021	0.117816	774.804				1021	0.120749	778.153
1022	0.114493	769.277				1022	0.115611	733.786				1022	0.12261	766.886
1023	0.114926	718.974				1023	0.110533	755.884				1023	0.123167	790.981
1024	0.115464	762.431				1024	0.117952	745.933				1024	0.120501	798.884
1025	0.117072	757.547				1025	0.117559	722.318				1025	0.12036	741.057
1026	0.115063	731.015				1026	0.117564	728.496				1026	0.122078	768.136
1027	0.113416	686.614				1027	0.118499	785.214				1027	0.121931	802.373
1028	0.113326	708.178				1028	0.118022	767.88				1028	0.123069	786.171
1029	0.116797	799.39				1029	0.118182	710.571				1029	0.122643	767.236
1030	0.116141	772.997				1030	0.116822	758.076				1030	0.122532	832.268
1031	0.117044	741.717				1031	0.117809	736.126				1031	0.122715	793.626
1032	0.119381	737.97				1032	0.115156	705.355				1032	0.122875	809.866
1033	0.118515	759.802				1033	0.118723	751.25				1033	0.121764	778.445
1034	0.119801	745.504				1034	0.118507	767.014				1034	0.123376	812.149
1035	0.11832	794.883				1035	0.116146	766.255				1035	0.123373	767.98
1036	0.121533	775.909				1036	0.114985	736.656				1036	0.122351	814.169
1037	0.122053	776.032				1037	0.114425	759.155				1037	0.121299	773.838
1038	0.120143	859.286				1038	0.117125	747.237				1038	0.120865	774.753
1039	0.122251	773.523				1039	0.115633	766.529				1039	0.116739	764.962
1040	0.122811	765.45				1040	0.11373	770.882				1040	0.116256	787.283
1041	0.122901	813.881				1041	0.11644	727.465				1041	0.11836	728.647
1042	0.122886	798.099				1042	0.109663	744.479				1042	0.117031	745.386
1043	0.122981	765.981				1043	0.1157	734.435				1043	0.123371	774.055
1044	0.122906	804.371				1044	0.117595	769.071				1044	0.123417	828.523
1045	0.12032	797.34				1045	0.117556	770.593				1045	0.121499	783.957
1046	0.123007	775.225				1046	0.117413	801.217				1046	0.122181	784.152
1047	0.122894	794.913				1047	0.117598	725.23				1047	0.120493	766.783
1048	0.122559	792.274				1048	0.116414	726.088				1048	0.120031	740.058
1049	0.120549	741.785				1049	0.116645	767.085				1049	0.122202	803.987
1050	0.120567	801.023				1050	0.113013	746.298				1050	0.121899	756.517
1051	0.122585	784.431				1051	0.108701	691.087				1051	0.122181	827.033
1052	0.121291	778.378				1052	0.110636	729.463				1052	0.123252	801.822
1053	0.122802	798.971				1053	0.109783	731.514				1053	0.121533	807.04
1054	0.121546	773.428				1054	0.109773	689.945				1054	0.122989	751.642
1055	0.121613	776.539				1055	0.108803	737.405				1055	0.122375	777.102
1056	0.120084	724.37				1056	0.116116	677.462				1056	0.120364	795.958
1057	0.120502	816.983				1057	0.114976	737.582				1057	0.113654	720.187
1058	0.12298	751.387				1058	0.112171	732.978				1058	0.121355	777.631
1059	0.122179	818.918				1059	0.112137	712.929				1059	0.11468	798.814
1060	0.117559	780.021				1060	0.114067	723.7				1060	0.112671	734.931
1061	0.11539	750.039				1061	0.115866	730.226				1061	0.111538	724.094
1062	0.118256	723.207				1062	0.117399	765.795				1062	0.109884	712.693
1063	0.122868	743.214				1063	0.116465	755.264				1063	0.112836	719.899
1064	0.122014	803.866				1064	0.117013	796.974				1064	0.114168	702.016
1065	0.120577	821.876				1065	0.114933	761.474				1065	0.121186	730.163
1066	0.122081	709.377				1066	0.113656	725.172				1066	0.120949	778.341
1067	0.12088	833.416				1067	0.117765	735.661				1067	0.118476	807.11
1068	0.121352	781.575				1068	0.11764	763.219				1068	0.121096	759.372
1069	0.122196	752.497				1069	0.115739	759.14				1069	0.118185	785.783
1070	0.116737	783.777				1070	0.114201	757.288				1070	0.120993	751.634
1071	0.108867	750.665				1071	0.114538	698.004				1071	0.120855	769.848
1072	0.115304	718.075				1072	0.117622	729.116				1072	0.119667	759.311
1073	0.121058	742.06				1073	0.116571	753.636				1073	0.120817	815.127
1074	0.122474	828.883				1074	0.114784	742.034				1074	0.121622	775.362
1075	0.121028	776.94				1075	0.115279	739.852				1075	0.121365	720.668
1076	0.121769	807.529				1076	0.117684	700.878				1076	0.122171	815.645
1077	0.123356	767.607				1077	0.117248	730.72				1077	0.119043	810.592
1078	0.123808	814.573				1078	0.11631	757.312				1078	0.121576	724.347
1079	0.124108	823.773				1079	0.117708	734.044				1079	0.120676	809.496
1080	0.12366	824.688				1080	0.117358	798.203				1080	0.115028	796.535
1081	0.124429	810.711				1081	0.117558	733.958				1081	0.109136	689.804
1082	0.124773	805.595				1082	0.11602	774.806				1082	0.108191	713.058
1083	0.123727	798.299				1083	0.115725	773.05				1083	0.108851	710.147
1084	0.126259	814.559				1084	0.116495	775.983				1084	0.121895	711.388
1085	0.125648	848.638				1085	0.114272	731.693				1085	0.120043	787.49
1086	0.125122	823.552				1086	0.113378	679.995				1086	0.117274	760.193
1087	0.126507	814.043				1087	0.117141	722.522				1087	0.122139	766.38
1088	0.122964	819.104				1088	0.118151	741.756				1088	0.121605	795.387
1089	0.124377	811.797				1089	0.115491	749.601				1089	0.12073	826.658
1090	0.123232	788.236				1090	0.114955	736.912				1090	0.122514	803.066
1091	0.124365	815.493				1091	0.117566	731.056				1091	0.12201	770.935
1092	0.124125	815.135				1092	0.113516	735.56				1092	0.120003	798.261
1093	0.124583	799.443				1093	0.116884	720.911				1093	0.117484	760.433
1094	0.12428	857.714				1094	0.11474	759.801				1094	0.113817	724.131
1095	0.124527	791.835				1095	0.113586	720.143				1095	0.10539	722.257
1096	0.124246	778.696				1096	0.118166	776.039				1096	0.104986	716.806
1097	0.123274	782.073				1097	0.116236	736.703				1097	0.106701	650.278
1098	0.121799	843.191				1098	0.118495	758.477				1098	0.109039	611.16
1099	0.120665	767.51				1099	0.118279	781.713				1099	0.112414	719.399
1100	0.124307	826.863				1100	0.116496	742.142				1100	0.113986	759.596
1101	0.12409	802.144				1101	0.118276	766.061				1101	0.119161	730.755
1102	0.121911	786.981				1102	0.116999	755.733				1102	0.117566	763.847
1103	0.12447	835.958				1103	0.115174	739.156				1103	0.113384	747.12
1104	0.124692	795.89				1104	0.11299	715.373				1104	0.105505	691.203
1105	0.1246	787.269				1105	0.113036	706.21				1105	0.098581	650.517
1106	0.124308	835.013				1106	0.116163	766.601				1106	0.101982	663.826
1107	0.123703	779.294				1107	0.117459	760.753				1107	0.0968464	634.767
1108	0.122832	771.474				1108	0.119026	742.724				1108	0.102629	640.983
1109	0.123106	857.06				1109	0.117924	779.176				1109	0.0991688	633.14
1110	0.123287	791.525				1110	0.118448	790.341				1110	0.0947906	629.311
1111	0.123987	842.646				1111	0.116	789.025				1111	0.0989384	633.544
1112	0.124972	836.898				1112	0.118579	755.304				1112	0.105117	643.886
1113	0.12457	784.112				1113	0.117078	773.129				1113	0.10934	721.634
1114	0.124505	860.922				1114	0.118953	725.586				1114	0.108374	695.05
1115	0.125562	778.398				1115	0.118432	768.53				1115	0.101273	661.432
1116	0.126166	779.498				1116	0.118009	759.009				1116	0.102749	622.072
1117	0.126877	819.077				1117	0.115555	797.209				1117	0.100593	668.183
1118	0.125942	794.236				1118	0.107778	686.544				1118	0.0906257	634.009
1119	0.124837	779.464				1119	0.106814	640.427				1119	0.0852404	542.442
1120	0.127302	883.734				1120	0.107518	658.103				1120	0.0854562	506.423
1121	0.125925	767.555				1121	0.110045	668.497				1121	0.0783478	491.945
1122	0.125775	813.516				1122	0.110755	681.396				1122	0.0849035	481.541
1123	0.128064	795.074				1123	0.117024	735.907				1123	0.0895236	522.411
1124	0.128036	826.886				1124	0.113419	738.073				1124	0.10411	578.142
1125	0.127538	860.469				1125	0.117851	713.186				1125	0.10727	638.66
1126	0.131442	865.155				1126	0.117267	728.179				1126	0.110633	669.538
1127	0.132244	843.759				1127	0.118929	728.771				1127	0.105897	691.543
1128	0.13128	849.668				1128	0.118497	808.781				1128	0.101548	655.379
1129	0.130064	835.96				1129	0.118755	744.308				1129	0.100111	576.383
1130	0.130539	862.21				1130	0.116958	735.126				1130	0.100773	598.956
1131	0.127737	817.144				1131	0.115878	795.83				1131	0.103421	680.392
1132	0.130681	804.673				1132	0.118085	741.149				1132	0.116032	711.229
1133	0.131629	879.797				1133	0.117697	717.663				1133	0.121443	720.972
1134	0.131144	832.666				1134	0.115531	767.613				1134	0.122424	765.462
1135	0.132899	838.486				1135	0.117143	744.058				1135	0.119322	789.828
1136	0.130041	880.509				1136	0.114662	748.166				1136	0.116901	721.537
1137	0.132907	807.453				1137	0.112934	703.994				1137	0.11069	729.1
1138	0.13193	814.819				1138	0.110002	726.616				1138	0.103822	685.82
1139	0.132436	801.371				1139	0.110894	722.216				1139	0.107159	689.985
1140	0.129485	854.606				1140	0.103649	678.031				1140	0.107698	660.547
1141	0.126879	866.371				1141	0.106576	632.795				1141	0.11384	663.952
1142	0.134053	854.266				1142	0.107504	679.027				1142	0.106709	736.188
1143	0.133323	916.386				1143	0.109953	700.935				1143	0.100823	624.534
1144	0.13167	893.855				1144	0.109569	720.203				1144	0.103818	624.654
1145	0.133909	866.785				1145	0.108249	668.475				1145	0.109967	710.085
1146	0.13077	871.746				1146	0.115777	765.732				1146	0.109885	697.425
1147	0.12928	868.827				1147	0.11412	765.411				1147	0.10475	698.127
1148	0.134405	842.878				1148	0.115656	778.029				1148	0.104991	662.112
1149	0.134161	895.491				1149	0.115911	726.613				1149	0.102696	649.515
1150	0.132548	852.146				1150	0.115786	733.541				1150	0.106092	616.148
1151	0.133578	844.399				1151	0.116605	804.04				1151	0.0961824	652.931
1152	0.133661	901.412				1152	0.116636	756.738				1152	0.100889	572.993
1153	0.133668	873.396				1153	0.114585	719.501				1153	0.100811	578.315
1154	0.134298	855.427				1154	0.115805	773.417				1154	0.102599	651.695
1155	0.133659	854.608				1155	0.115416	722.14				1155	0.112132	718.723
1156	0.134067	836.257				1156	0.114009	766.679				1156	0.110424	654.619
1157	0.133355	868.418				1157	0.113939	727.606				1157	0.113931	711.801
1158	0.135504	914.261				1158	0.113075	675.911				1158	0.120054	774.352
1159	0.134722	880.203				1159	0.11649	732.005				1159	0.119657	761.41
1160	0.13488	861.306				1160	0.116271	721.607				1160	0.121277	739.089
1161	0.132529	908.015				1161	0.114723	738.791				1161	0.122201	837.033
1162	0.131001	852.828				1162	0.116208	753.37				1162	0.123008	782.446
1163	0.129263	811.087				1163	0.114435	722.141				1163	0.122967	790.179
1164	0.124809	813.052				1164	0.117985	744.508				1164	0.122157	802.797
1165	0.127079	768.896				1165	0.117616	776.396				1165	0.122917	832.825
1166	0.131596	797.798				1166	0.1171	752.768				1166	0.12388	772.062
1167	0.134119	904.583				1167	0.115653	726.715				1167	0.122551	760.866
1168	0.133745	853.193				1168	0.115139	766.39				1168	0.12265	757.22
1169	0.134614	879.886				1169	0.117266	744.375				1169	0.122616	788.523
1170	0.13128	894.194				1170	0.117221	718.562				1170	0.11933	811.774
1171	0.129707	858.751				1171	0.116416	770.285				1171	0.122072	771.275
1172	0.1329	851.977				1172	0.114094	725.534				1172	0.1227	793.285
1173	0.132884	901.373				1173	0.11832	727.885				1173	0.122729	828.736
1174	0.13053	871.882				1174	0.117287	763.533				1174	0.121267	809.427
1175	0.132548	759.023				1175	0.113227	737.982				1175	0.122868	837.964
1176	0.133392	852.067				1176	0.117353	721.468				1176	0.122729	762.288
1177	0.130812	860.917				1177	0.115826	777.13				1177	0.122986	758.365
1178	0.129402	804.199				1178	0.115134	788.732				1178	0.122704	846.864
1179	0.132585	835.307				1179	0.114771	721.362				1179	0.123081	771.911
1180	0.132679	874.702				1180	0.11522	722.123				1180	0.122351	815.649
1181	0.132458	869.702				1181	0.116478	762.536				1181	0.121484	837.502
1182	0.132523	814.766				1182	0.116539	745.543				1182	0.120523	794.545
1183	0.13146	882.876				1183	0.11665	732.76				1183	0.122849	750.582
1184	0.130892	841.855				1184	0.116277	768.136				1184	0.120634	801.052
1185	0.131997	829.617				1185	0.113658	742.182				1185	0.120694	785.479
1186	0.132396	857.386				1186	0.110852	754.46				1186	0.121823	798.567
1187	0.132544	859.329				1187	0.111301	739.651				1187	0.122348	787.984
1188	0.128841	855.898				1188	0.105749	675.129				1188	0.120646	795.373
1189	0.132053	805.273				1189	0.112748	671.162				1189	0.121936	747.249
1190	0.131269	881.801				1190	0.110825	683.904				1190	0.119813	829.304
1191	0.128509	795.265				1191	0.112448	725.461				1191	0.121284	760.031
1192	0.131598	874.342				1192	0.107177	710.269				1192	0.122952	767.435
1193	0.132564	849.711				1193	0.108138	687.022				1193	0.122845	762.107
1194	0.132215	829.608				1194	0.104123	699.076				1194	0.122324	834.032
1195	0.131918	842.066				1195	0.104906	688.857				1195	0.122505	803.983
1196	0.130599	869.104				1196	0.101765	665.08				1196	0.122238	761.473
1197	0.130039	843.807				1197	0.105876	673.453				1197	0.122368	776.083
1198	0.1312	840.953				1198	0.105196	636.856				1198	0.121102	799.948
1199	0.12951	856.782				1199	0.108006	656.234				1199	0.12277	744.552
1200	0.130837	862.28				1200	0.110331	714.011				1200	0.120666	802.42
1201	0.129675	821.398				1201	0.107062	708.35				1201	0.117127	731.573
1202	0.128368	819.679				1202	0.112306	672.879				1202	0.120875	808.812
1203	0.130706	828.791				1203	0.112438	704.246				1203	0.119994	767.82
1204	0.130793	863.12				1204	0.115301	707.397				1204	0.122345	783.4
1205	0.129166	883.374				1205	0.114751	726.128				1205	0.120933	778.805
1206	0.124816	805.592				1206	0.11527	757.058				1206	0.123178	767.335
1207	0.125837	730.339				1207	0.114952	754.844				1207	0.122776	813.994
1208	0.126937	795.538				1208	0.114654	729.5				1208	0.123016	764.659
1209	0.124401	834.122				1209	0.115241	741.783				1209	0.122152	772.309
1210	0.130457	812.133				1210	0.115345	784.351				1210	0.120745	798.077
1211	0.127384	798.543				1211	0.115135	749.802				1211	0.122428	740.066
1212	0.128408	845.918				1212	0.115442	735.086				1212	0.120814	774.882
1213	0.130758	809.66				1213	0.115079	770.575				1213	0.122887	811.535
1214	0.12847	835.827				1214	0.115164	745.546				1214	0.122992	799.432
1215	0.13045	816.607				1215	0.114584	743.043				1215	0.122091	773.155
1216	0.129344	857.22				1216	0.113504	776.517				1216	0.12261	787.744
1217	0.126962	819.03				1217	0.113234	745.789				1217	0.12268	776.864
1218	0.122633	803.502				1218	0.112455	680.406				1218	0.122176	745.153
1219	0.113025	747.415				1219	0.11297	755.349				1219	0.120652	767.638
1220	0.121058	749.151				1220	0.107469	708.294				1220	0.121252	762.836
1221	0.127664	772.456				1221	0.110933	704.817				1221	0.12093	831.619
1222	0.124504	833.641				1222	0.113041	790.965				1222	0.120478	764.327
1223	0.130779	838.594				1223	0.113271	742.482				1223	0.122401	758.617
1224	0.130589	836.099				1224	0.111834	699.34				1224	0.122937	755.212
1225	0.1295	806.174				1225	0.113503	703.127				1225	0.122257	780.157
1226	0.128788	870.387				1226	0.114547	762.938				1226	0.119193	771.256
1227	0.129655	816.667				1227	0.113933	721.081				1227	0.118319	707.706
1228	0.129441	873.351				1228	0.112159	717.206				1228	0.122171	725.007
1229	0.126989	871.798				1229	0.109681	700.808				1229	0.117773	767.919
1230	0.129606	813.907				1230	0.107847	656.556				1230	0.119398	779.05
1231	0.128961	862.136				1231	0.104119	668.782				1231	0.113868	787.31
1232	0.126011	810.31				1232	0.10999	706.849				1232	0.119988	726.25
1233	0.125528	816.786				1233	0.114326	679.116				1233	0.123124	749.55
1234	0.123083	829.06				1234	0.112212	723.498				1234	0.122385	805.723
1235	0.116295	756.646				1235	0.114819	678.816				1235	0.12295	782.754
1236	0.122061	812.121				1236	0.114821	752.623				1236	0.122911	800.258
1237	0.128828	808.158				1237	0.115921	701.109				1237	0.122819	813.899
1238	0.130019	868.233				1238	0.114058	743.519				1238	0.121453	760.173
1239	0.127233	850.803				1239	0.116077	752.059				1239	0.12301	780.118
1240	0.130417	806.969				1240	0.115614	737.305				1240	0.120728	729.471
1241	0.129804	826.973				1241	0.116037	764.177				1241	0.123711	836.761
1242	0.129428	810.445				1242	0.11632	777.027				1242	0.123323	801.149
1243	0.129822	826.98				1243	0.115173	736.073				1243	0.119467	776.824
1244	0.129341	837.943				1244	0.113915	759.61				1244	0.108597	724.174
1245	0.130051	831.261				1245	0.112712	768.823				1245	0.10659	637.167
1246	0.130043	842.482				1246	0.115079	773.244				1246	0.104564	652.19
1247	0.127361	813.432				1247	0.115628	711.302				1247	0.110993	662.618
1248	0.125859	811.452				1248	0.11497	752.358				1248	0.118398	721.867
1249	0.126964	850.388				1249	0.112076	726.56				1249	0.121062	836.663
1250	0.129371	802.414				1250	0.111855	741.314				1250	0.120653	723.318
1251	0.129686	884.946				1251	0.113655	734.701				1251	0.12312	827.958
1252	0.125451	834.866				1252	0.113465	735.693				1252	0.122849	806.57
1253	0.119283	754.503				1253	0.113936	727.927				1253	0.122541	783.211
1254	0.129325	831.461				1254	0.114565	772.629				1254	0.122289	814.802
1255	0.128541	832.424				1255	0.112305	703.26				1255	0.121862	766.02
1256	0.128964	851.817				1256	0.111387	689.507				1256	0.119522	783.247
1257	0.127979	787.515				1257	0.113208	757.761				1257	0.112559	762.596
1258	0.127742	847.772				1258	0.114959	792.087				1258	0.112705	716.069
1259	0.12696	787.586				1259	0.113928	712.811				1259	0.107875	684.597
1260	0.127588	788.472				1260	0.112764	736.179				1260	0.105511	669.571
1261	0.127756	808.513				1261	0.114248	749.268				1261	0.109592	666.91
1262	0.127121	801.05				1262	0.114583	713.026				1262	0.117028	772.174
1263	0.127834	819.501				1263	0.114168	728.063				1263	0.122807	764.57
1264	0.126847	800.775				1264	0.113934	763.452				1264	0.120382	807.337
1265	0.123668	827.816				1265	0.112736	750.306				1265	0.123047	739.876
1266	0.121994	790.805				1266	0.114272	757.021				1266	0.122994	789.269
1267	0.126771	786.043				1267	0.113255	745.78				1267	0.120282	814.802
1268	0.128181	865.564				1268	0.113596	678.76				1268	0.122862	787.464
1269	0.125489	779.441				1269	0.109831	731.574				1269	0.121321	809.302
1270	0.121937	767.046				1270	0.113253	692.835				1270	0.114561	799.827
1271	0.126941	800.557				1271	0.111842	729.379				1271	0.116695	732.875
1272	0.119968	846.092				1272	0.111166	690.305				1272	0.116067	733.996
1273	0.123487	695.032				1273	0.108511	724.456				1273	0.119879	750.991
1274	0.127206	846.094				1274	0.11106	705.751				1274	0.120305	740.361
1275	0.125647	813.322				1275	0.110806	687.391				1275	0.119112	801.741
1276	0.124347	790.359				1276	0.109039	701.949				1276	0.119635	796.726
1277	0.128263	812.655				1277	0.11078	720.61				1277	0.120802	805.025
1278	0.129125	870.919				1278	0.111015	699.586				1278	0.119108	805.963
1279	0.129478	881.155				1279	0.111381	747.308				1279	0.122292	767.386
1280	0.127359	859.296				1280	0.112234	770.691				1280	0.120755	823.704
1281	0.129089	788.856				1281	0.110325	659.223				1281	0.118954	803.345
1282	0.128485	839.608				1282	0.10561	699.728				1282	0.117209	767.815
1283	0.126605	844.278				1283	0.103874	701.894				1283	0.112434	768.176
1284	0.124872	846.037				1284	0.105662	680.922				1284	0.123046	819.827
1285	0.129959	851.477				1285	0.106627	687.133				1285	0.122718	751.373
1286	0.129637	849.57				1286	0.108882	724.04				1286	0.122784	829.8
1287	0.129242	866.765				1287	0.111615	663.6				1287	0.121735	780.534
1288	0.129682	830.802				1288	0.110798	705.22				1288	0.119945	795.675
1289	0.12915	857.656				1289	0.111333	698.725				1289	0.123214	755.569
1290	0.127091	807.7				1290	0.112031	720.48				1290	0.123279	843.893
1291	0.127007	816.351				1291	0.110089	698.815				1291	0.121275	764.543
1292	0.127413	827.254				1292	0.111751	744.202				1292	0.122748	745.241
1293	0.129296	847.565				1293	0.111413	743.658				1293	0.123577	824.158
1294	0.129382	855.6				1294	0.111045	700.892				1294	0.121789	794.095
1295	0.129649	764.114				1295	0.110794	708.689				1295	0.122084	802.853
1296	0.129229	828.346				1296	0.110774	743.376				1296	0.122953	819.397
1297	0.126694	827.585				1297	0.108775	678.518				1297	0.123113	821.253
1298	0.129842	801.192				1298	0.109221	692.709				1298	0.122965	840.094
1299	0.125724	784.742				1299	0.109991	680.939				1299	0.119663	792.28
1300	0.130799	854.776				1300	0.108158	699.642				1300	0.115647	751.932
1301	0.129949	874.588				1301	0.109583	697.248				1301	0.115241	798.023
1302	0.129765	844.408				1302	0.109721	700.573				1302	0.117952	709.408
1303	0.130278	844.041				1303	0.109266	711.263				1303	0.120999	745.73
1304	0.128743	835.774				1304	0.105887	665.927				1304	0.117635	773.883
1305	0.130746	797.575				1305	0.108897	707.1				1305	0.120294	786.735
1306	0.128795	851.831				1306	0.108962	741.906				1306	0.120985	758.268
1307	0.127839	844.585				1307	0.108731	719.278				1307	0.11956	745.894
1308	0.127835	820.851				1308	0.10849	698.315				1308	0.121681	815.786
1309	0.130061	870.648				1309	0.107096	697.473				1309	0.122926	782.067
1310	0.130534	786.734				1310	0.10844	674.155				1310	0.118757	777.701
1311	0.130633	835.984				1311	0.109226	687.9				1311	0.122819	787.327
1312	0.130346	891.045				1312	0.109424	717.498				1312	0.12243	805.385
1313	0.125797	863.827				1313	0.108506	672.983				1313	0.122732	747.757
1314	0.125526	812.719				1314	0.104533	694.596				1314	0.120709	800.403
1315	0.127206	856.688				1315	0.10436	740.357				1315	0.118471	784.011
1316	0.124544	777.292				1316	0.0987933	614.879				1316	0.121695	774.192
1317	0.130023	840.843				1317	0.107344	718.975				1317	0.122111	774.319
1318	0.12961	876.001				1318	0.103523	704.147				1318	0.121154	792.546
1319	0.130087	821.856				1319	0.0976666	624.609				1319	0.119445	743.869
1320	0.128156	826.427				1320	0.0940342	593.812				1320	0.116315	732.155
1321	0.124764	853.097				1321	0.100732	612.11				1321	0.116429	774.218
1322	0.125047	788.558				1322	0.099762	603.312				1322	0.119145	775.369
1323	0.126782	813.884				1323	0.10164	651.473				1323	0.119441	739.061
1324	0.129698	813.806				1324	0.10695	621.852				1324	0.120997	796.723
1325	0.127505	798.918				1325	0.10741	685.318				1325	0.120718	782.268
1326	0.129439	827.079				1326	0.108345	687.584				1326	0.120909	838.295
1327	0.125613	855.543				1327	0.104208	675.096				1327	0.122346	759.069
1328	0.127507	798.427				1328	0.105792	668.641				1328	0.121693	777.161
1329	0.123896	806.579				1329	0.099829	660.491				1329	0.122117	825.069
1330	0.124918	801.097				1330	0.0981771	638.533				1330	0.122765	775.143
1331	0.129244	842.346				1331	0.0934994	608.761				1331	0.122959	740.063
1332	0.129667	806.478				1332	0.0972271	590.764				1332	0.12192	777.615
1333	0.129066	844.401				1333	0.104575	646.801				1333	0.117949	807.304
1334	0.129173	837.098				1334	0.0961084	638.208				1334	0.120606	757.074
1335	0.129328	854.738				1335	0.0975768	605.986				1335	0.122494	833.099
1336	0.127687	811.463				1336	0.107171	655.347				1336	0.121257	763.178
1337	0.129467	864.662				1337	0.108886	667.637				1337	0.120913	775.945
1338	0.129356	790.302				1338	0.10921	644.742				1338	0.122673	767.978
1339	0.129041	846.662				1339	0.107001	721.006				1339	0.118731	765.612
1340	0.128369	835.563				1340	0.104486	689.089				1340	0.117859	712.806
1341	0.128849	754.641				1341	0.106556	604.963				1341	0.123002	712.298
1342	0.128282	875.727				1342	0.110286	736.706				1342	0.122908	782.163
1343	0.126137	792.291				1343	0.108205	730.514				1343	0.123059	830.16
1344	0.128095	817.463				1344	0.107547	654.335				1344	0.12246	772.971
1345	0.124584	826.938				1345	0.108036	727.279				1345	0.122535	791.943
1346	0.12884	801.043				1346	0.107476	686.314				1346	0.121684	789.51
1347	0.128975	816.841				1347	0.109729	681.482				1347	0.121587	781.734
1348	0.129361	849.831				1348	0.10861	726.059				1348	0.120708	798.356
1349	0.129152	845.76				1349	0.108288	682.308				1349	0.123303	803.045
1350	0.128764	789.061				1350	0.105769	704.304				1350	0.123013	802.544
1351	0.125401	829.789				1351	0.105349	713.509				1351	0.118816	744.047
1352	0.129764	832.37				1352	0.106726	688.982				1352	0.121354	793.257
1353	0.129043	821.451				1353	0.104809	651.974				1353	0.12298	813.474
1354	0.129301	797.593				1354	0.1072	674.828				1354	0.120919	772.827
1355	0.12916	864.327				1355	0.105274	677.364				1355	0.122789	757.498
1356	0.129288	840.518				1356	0.105692	666.467				1356	0.119282	803.256
1357	0.130333	788.024				1357	0.108013	680.107				1357	0.118388	708.601
1358	0.13007	867.151				1358	0.107504	729.245				1358	0.121186	758.706
1359	0.125705	815.318				1359	0.105998	674.443				1359	0.121345	757.711
1360	0.120387	779.812				1360	0.108435	668.968				1360	0.119119	832.221
1361	0.123238	814.33				1361	0.104975	669.651				1361	0.116573	757.426
1362	0.129396	887.122				1362	0.106847	668.672				1362	0.118215	734.915
1363	0.130041	797.171				1363	0.108862	694.571				1363	0.12078	837.925
1364	0.129743	867.351				1364	0.105427	695.832				1364	0.123281	759.066
1365	0.128473	848.585				1365	0.107146	680.482				1365	0.120453	772.68
1366	0.128557	780.826				1366	0.108571	695.848				1366	0.118338	774.284
1367	0.131783	824.947				1367	0.108305	664.476				1367	0.123509	746.733
1368	0.129902	854.154				1368	0.106487	678.835				1368	0.123771	808.124
1369	0.13122	799.356				1369	0.10593	725.285				1369	0.123379	806.028
1370	0.127523	847.945				1370	0.108977	672.236				1370	0.123253	812.497
1371	0.13051	837.235				1371	0.108629	715.639				1371	0.122771	731.858
1372	0.13244	878.945				1372	0.107502	692.459				1372	0.122293	817.638
1373	0.131798	899.313				1373	0.10878	674.391				1373	0.120885	820.559
1374	0.133287	813.504				1374	0.10515	689.571				1374	0.123829	803.579
1375	0.132494	822.541				1375	0.101821	654.8				1375	0.123474	820.365
1376	0.136097	820.898				1376	0.0993056	621.677				1376	0.124348	819.658
1377	0.135086	859.192				1377	0.104388	644.92				1377	0.123249	774.978
1378	0.134168	894.203				1378	0.104466	659.802				1378	0.122965	805.61
1379	0.134145	913.383				1379	0.108275	652.882				1379	0.123947	793.153
1380	0.12868	839.328				1380	0.10642	699.567				1380	0.123931	784.441
1381	0.133292	828.365				1381	0.108081	666.55				1381	0.122674	833.428
1382	0.132055	810.232				1382	0.106102	694.519				1382	0.124293	761.483
1383	0.128778	865.312				1383	0.10658	673.349				1383	0.124031	780.082
1384	0.130201	866.931				1384	0.10532	694.176				1384	0.124192	742.914
1385	0.129931	839.089				1385	0.106643	717.13				1385	0.123091	800.754
1386	0.127111	797.325				1386	0.102786	659.551				1386	0.122429	748.316
1387	0.134035	849.341				1387	0.108674	680.816				1387	0.123396	770.075
1388	0.134971	832.035				1388	0.109205	696.661				1388	0.123952	777.181
1389	0.134955	813.179				1389	0.108885	719.954				1389	0.124299	823.346
1390	0.137116	929.57				1390	0.107158	685.7				1390	0.123444	785.514
1391	0.138111	926.829				1391	0.105575	649.45				1391	0.1218	767.787
1392	0.140111	864.496				1392	0.10845	739.41				1392	0.117578	766.382
1393	0.13912	914.844				1393	0.10859	723.513				1393	0.122089	799.871
1394	0.138134	925.712				1394	0.108271	687.996				1394	0.122959	771.507
1395	0.135819	845.109				1395	0.108734	702.474				1395	0.120018	827.708
1396	0.136907	877.996				1396	0.107465	675.264				1396	0.115896	747.284
1397	0.132163	847.155				1397	0.108903	665.715				1397	0.122182	700.71
1398	0.13472	847.271				1398	0.108093	676.697				1398	0.122794	756.978
1399	0.128992	849.282				1399	0.106634	690.979				1399	0.12304	814.862
1400	0.124435	827.623				1400	0.10518	681.128				1400	0.12272	789.348
1401	0.125859	759.264				1401	0.104367	634.886				1401	0.121736	760.828
1402	0.132664	903.402				1402	0.101547	674.203				1402	0.118509	793.252
1403	0.134529	833.677				1403	0.106931	667.82				1403	0.120347	785.459
1404	0.134021	799.98				1404	0.105561	709.619				1404	0.118665	706.624
1405	0.135054	820.507				1405	0.10755	663.778				1405	0.127688	768.318
1406	0.132532	914.587				1406	0.10461	684.044				1406	0.125113	830.864
1407	0.133942	851.995				1407	0.105587	701.293				1407	0.126172	812.89
1408	0.131321	874.88				1408	0.108766	671.239				1408	0.126216	805.855
1409	0.132808	898.963				1409	0.106736	725.141				1409	0.126591	848.061
1410	0.130394	850.146				1410	0.1072	673.332				1410	0.127331	799.026
1411	0.131744	808.446				1411	0.108883	658.119				1411	0.127206	810.21
1412	0.133258	856.291				1412	0.108342	703.058				1412	0.126524	841.703
1413	0.13302	887.672				1413	0.108738	713.927				1413	0.123417	815.864
1414	0.135015	839.011				1414	0.109291	676.197				1414	0.125954	793.279
1415	0.136022	918.024				1415	0.108638	694.721				1415	0.125831	814.569
1416	0.135679	902.827				1416	0.107799	697.376				1416	0.125816	845.11
1417	0.132003	827.534				1417	0.108525	675.109				1417	0.125426	796.929
1418	0.130921	839.149				1418	0.108845	674.124				1418	0.125925	812.303
1419	0.130198	866.414				1419	0.108341	745.408				1419	0.124605	804.553
1420	0.126951	790.19				1420	0.106974	695.872				1420	0.124268	773.509
1421	0.127702	847.93				1421	0.106478	703.6				1421	0.125	803.902
1422	0.130643	866.797				1422	0.108641	732.567				1422	0.125254	827.097
1423	0.137357	872.296				1423	0.108112	679.589				1423	0.124384	796.08
1424	0.134387	893.58				1424	0.105346	678.696				1424	0.12284	824.531
1425	0.131959	833.14				1425	0.105643	675.628				1425	0.125619	839.616
1426	0.137045	888.834				1426	0.108488	689.819				1426	0.124595	785.782
1427	0.136048	853.855				1427	0.106256	657.662				1427	0.126637	770.753
1428	0.135333	913.151				1428	0.108185	697.68				1428	0.125517	802.696
1429	0.134523	827.131				1429	0.102999	695.129				1429	0.126036	817.6
1430	0.137339	898.187				1430	0.100111	614.29				1430	0.126124	785.799
1431	0.135286	912.802				1431	0.102313	631.598				1431	0.126493	810.236
1432	0.134557	875.648				1432	0.108248	702.423				1432	0.125013	812.495
1433	0.132427	806.845				1433	0.107827	726.133				1433	0.125189	759.955
1434	0.134175	911.418				1434	0.107373	674.435				1434	0.126282	780.458
1435	0.133522	890.98				1435	0.107225	694.36				1435	0.126687	843.917
1436	0.134856	894.208				1436	0.104962	689.775				1436	0.126111	799.816
1437	0.136376	879.118				1437	0.109069	718.362				1437	0.126982	799.634
1438	0.1323	904.716				1438	0.107464	698.076				1438	0.125875	825.167
1439	0.126193	831.885				1439	0.106659	676.349				1439	0.121104	830.483
1440	0.113908	753.403				1440	0.106402	668.024				1440	0.121664	793.878
1441	0.0984696	645.335				1441	0.108063	679.163				1441	0.123932	759.137
1442	0.0990553	600.814				1442	0.107114	748.551				1442	0.123715	761.101
1443	0.107817	624.952				1443	0.106163	661.79				1443	0.123991	783.218
1444	0.10923	659.801				1444	0.106612	739.512				1444	0.124851	831.275
1445	0.108484	664.534				1445	0.105128	689.279				1445	0.121004	797.014
1446	0.110088	659.767				1446	0.105817	658.055				1446	0.121027	769.697
1447	0.11414	650.672				1447	0.101806	718.037				1447	0.119337	841.132
1448	0.114985	734.152				1448	0.102073	660.837				1448	0.123514	794.681
1449	0.125954	810.205				1449	0.102721	633.449				1449	0.124289	799.771
1450	0.134938	842.308				1450	0.108461	730.741				1450	0.123688	812.939
1451	0.129779	837.617				1451	0.108186	693.816				1451	0.12063	803.223
1452	0.131244	854.246				1452	0.108199	650.904				1452	0.123996	824.268
1453	0.135247	855.812				1453	0.107992	667.018				1453	0.123584	782.054
1454	0.13648	861.562				1454	0.108028	704.687				1454	0.12338	782.763
1455	0.13816	885.894				1455	0.10727	674.774				1455	0.121515	807.017
1456	0.13747	923.054				1456	0.107596	678.197				1456	0.123758	717.179
1457	0.137658	880.892				1457	0.106509	658.76				1457	0.122659	783.72
1458	0.137905	932.547				1458	0.106494	669.231				1458	0.123791	734.853
1459	0.137589	934.956				1459	0.10675	676.063				1459	0.124403	822.648
1460	0.136543	879.899				1460	0.108771	683.538				1460	0.123145	838.725
1461	0.134504	892.049				1461	0.108259	720.271				1461	0.122278	792.979
1462	0.134928	863.567				1462	0.105888	670.152				1462	0.124945	842.003
1463	0.134388	918.937				1463	0.103304	647.31				1463	0.122512	772.52
1464	0.135584	842.386				1464	0.106566	654.808				1464	0.123231	793.181
1465	0.135555	892.222				1465	0.107878	692.267				1465	0.123531	829.872
1466	0.133527	887.54				1466	0.107526	657.476				1466	0.120109	803.725
1467	0.133456	886.462				1467	0.108115	663.564				1467	0.122169	790.393
1468	0.134466	861.271				1468	0.10804	663.106				1468	0.12295	789.055
1469	0.131572	806.758				1469	0.107275	664.778				1469	0.120414	772.023
1470	0.127976	862.641				1470	0.10657	705.581				1470	0.120147	731.752
1471	0.128487	822.791				1471	0.105205	670.721				1471	0.122859	784.424
1472	0.13283	843.335				1472	0.103756	647.008				1472	0.122889	784.501
1473	0.135191	903.239				1473	0.0985705	619.914				1473	0.119107	804.117
1474	0.131239	839.004				1474	0.104555	594.083				1474	0.119132	758.654
1475	0.132359	812.803				1475	0.107917	691.416				1475	0.120641	816.371
1476	0.134171	876.372				1476	0.107498	695.246				1476	0.119979	746.845
1477	0.135489	905.057				1477	0.107746	673.377				1477	0.122708	749.71
1478	0.135486	861.948				1478	0.107173	658.208				1478	0.122668	759.236
1479	0.132681	822.468				1479	0.104868	701.678				1479	0.119189	801.739
1480	0.1304	832.014				1480	0.107822	683.475				1480	0.121884	769.428
1481	0.128307	843.593				1481	0.106884	692.156				1481	0.121724	776.418
1482	0.13098	842.921				1482	0.10292	670.976				1482	0.123216	765.291
1483	0.129366	869.117				1483	0.105674	629.13				1483	0.123306	785.986
1484	0.132202	861.448				1484	0.107613	678.521				1484	0.12319	784.41
1485	0.130997	855.521				1485	0.105171	639.412				1485	0.122873	743.255
1486	0.12646	875.907				1486	0.104914	672.042				1486	0.123116	812.537
1487	0.127892	792.537				1487	0.106667	671.797				1487	0.122387	824.147
1488	0.122671	827.548				1488	0.10504	656.461				1488	0.118841	763.095
1489	0.114372	764.056				1489	0.102139	714.619				1489	0.115975	748.471
1490	0.104272	654.562				1490	0.103107	665.573				1490	0.121385	783.204
1491	0.103686	646.169				1491	0.102407	682.542				1491	0.118694	775.359
1492	0.094505	629.803				1492	0.102679	699.105				1492	0.122871	846.755
1493	0.093819	617.56				1493	0.0939986	647.454				1493	0.122134	779.582
1494	0.0819326	524.119				1494	0.08662	572.709				1494	0.119834	757.511
1495	0.0760881	552.02				1495	0.0802307	542.768				1495	0.122618	710.39
1496	0.0670096	471.048				1496	0.084086	535.108				1496	0.119825	838.856
1497	0.0623001	377.732				1497	0.0853266	544.599				1497	0.122695	771.67
1498	0.0581199	359.927				1498	0.0892143	539.306				1498	0.122769	771.528
1499	0.0647293	381.889				1499	0.0909233	570.504				1499	0.12029	784.428
1500	0.053381	357.079				1500	0.0931471	544.214				1500	0.120396	795.32
1501	0.0529679	333.001				1501	0.10465	624.53				1501	0.122601	767.509
1502	0.0493122	291.278				1502	0.106966	678.225				1502	0.122682	777.398
1503	0.0441571	282.086				1503	0.106871	689.472				1503	0.120986	783.644
1504	0.0379209	260.157				1504	0.106477	701.09				1504	0.116733	742.054
1505	0.0318745	204.278				1505	0.104139	628.514				1505	0.122635	739.299
1506	0.0332163	198.606				1506	0.10511	713.069				1506	0.122844	805.459
1507	0.0338024	185.518				1507	0.101072	643.404				1507	0.122725	801.032
1508	0.0329696	215.143				1508	0.106551	633.501				1508	0.121366	781.706
1509	0.0329289	198.9				1509	0.102749	667.84				1509	0.120326	807.494
1510	0.0401876	264.653				1510	0.106097	669.253				1510	0.118867	760.443
1511	0.0433275	266.434				1511	0.104822	696.351				1511	0.120594	729.394
1512	0.0484376	273.047				1512	0.10245	635.326				1512	0.123012	767.873
1513	0.0439229	295.418				1513	0.0975523	638.85				1513	0.122437	817.419
1514	0.0465613	283.501				1514	0.0964024	621.731				1514	0.120333	769.127
1515	0.0503912	285.209				1515	0.102194	622.022				1515	0.123186	810.298
1516	0.0524153	324.775				1516	0.09864	618.644				1516	0.123163	805.723
1517	0.0559671	334.131				1517	0.100455	626.259				1517	0.122891	771.297
1518	0.0525742	329.959				1518	0.0982704	646.373				1518	0.122698	742.347
1519	0.0508323	290.822				1519	0.0978272	642.993				1519	0.122333	812.845
1520	0.0495376	310.332				1520	0.0929176	621.422				1520	0.119087	781.983
1521	0.0530135	316.359				1521	0.0876244	558.952				1521	0.121756	750.562
1522	0.0529378	335.8				1522	0.0895608	538.815				1522	0.121622	833.622
1523	0.0516734	317.674				1523	0.0961152	589.44				1523	0.122274	807.756
1524	0.0584174	300.189				1524	0.100595	631.594				1524	0.121016	733.941
1525	0.0564062	337.441				1525	0.102864	666.445				1525	0.119528	794.099
1526	0.0586729	319.549				1526	0.103596	650.27				1526	0.1204	780.047
1527	0.0609688	345.63				1527	0.103385	696.885				1527	0.119159	722.699
1528	0.0596637	385.309				1528	0.103796	690.431				1528	0.121314	773.775
1529	0.0652083	401.184				1529	0.0999216	629.728				1529	0.123001	786.637
1530	0.0639014	395.701				1530	0.103627	682.929				1530	0.122818	779.712
1531	0.0611774	393.458				1531	0.103319	681.412				1531	0.12272	816.819
1532	0.0536102	337.468				1532	0.104721	659.276				1532	0.123016	804.992
1533	0.0543007	348.696				1533	0.104297	693.141				1533	0.122697	740.425
1534	0.0557018	338.089				1534	0.104576	676.005				1534	0.122933	739.298
1535	0.0513235	314.431				1535	0.104084	666.979				1535	0.121913	811.989
1536	0.0590455	336.107				1536	0.10568	710.954				1536	0.120667	785.097
1537	0.0606267	353.236				1537	0.105943	661.471				1537	0.121667	767.831
1538	0.0546365	353.271				1538	0.106287	683				1538	0.123184	806.867
1539	0.0530465	347.359				1539	0.105922	685.631				1539	0.118775	762.995
1540	0.0487491	324.319				1540	0.106465	684.562				1540	0.116952	761.39
1541	0.0417576	268.581				1541	0.107017	676.507				1541	0.118303	727.482
1542	0.0456275	263.504				1542	0.106201	665.758				1542	0.120042	735.605
1543	0.0501671	285.181				1543	0.10513	669.059				1543	0.122946	743.251
1544	0.047663	299.155				1544	0.104969	660.647				1544	0.123046	836.363
1545	0.0501156	309.503				1545	0.10439	672.03				1545	0.122781	804.485
1546	0.0440581	256.417				1546	0.105721	671.981				1546	0.122711	800.319
1547	0.0398162	248.369				1547	0.104164	686.784				1547	0.122877	800.805
1548	0.0430214	248.778				1548	0.10571	650.964				1548	0.122872	788.894
1549	0.0422059	258.125				1549	0.103636	674.018				1549	0.12278	812.051
1550	0.0491275	297.463				1550	0.105412	669.434				1550	0.122496	769.284
1551	0.0548098	336				1551	0.10491	662.555				1551	0.123117	778.644
1552	0.0487862	303.986				1552	0.105086	676.762				1552	0.1228	786.745
1553	0.054636	305.314				1553	0.104162	680.87				1553	0.121128	746.818
1554	0.0464825	318.673				1554	0.10404	670.276				1554	0.123323	849.012
1555	0.0533574	309.785				1555	0.104141	684.587				1555	0.12149	768.396
1556	0.0491175	310.215				1556	0.103172	646.59				1556	0.123166	752.878
1557	0.0532692	345.44				1557	0.103127	617.849				1557	0.122319	832.982
1558	0.060752	286.955				1558	0.102564	660.31				1558	0.122633	788.562
1559	0.0685394	366.704				1559	0.104115	642.931				1559	0.118235	791.525
1560	0.0710512	439.058				1560	0.104678	638.052				1560	0.117054	801.121
1561	0.0806983	439.306				1561	0.103974	659.032				1561	0.122638	755.795
1562	0.0852449	513.945				1562	0.104105	641.364				1562	0.121309	799.481
1563	0.0856609	537.422				1563	0.103559	664.404				1563	0.121128	773.713
1564	0.0873471	601.242				1564	0.10387	691.18				1564	0.12241	764.126
1565	0.0789821	488.164				1565	0.103533	625.701				1565	0.121784	730.102
1566	0.0792297	489.015				1566	0.102164	688.658				1566	0.12149	804.199
1567	0.0889776	468.468				1567	0.104052	619.758				1567	0.119398	767.757
1568	0.0875008	554.195				1568	0.105349	662.858				1568	0.12046	733.101
1569	0.0950264	561.738				1569	0.103899	700.57				1569	0.118067	797.05
1570	0.101047	638.903				1570	0.102098	658.809				1570	0.119111	749.591
1571	0.0961918	616.9				1571	0.101923	652.564				1571	0.116955	746.62
1572	0.0992665	662.974				1572	0.0990399	670.519				1572	0.117632	796.397
1573	0.106636	651.982				1573	0.100264	635.787				1573	0.110517	716.807
1574	0.117096	709.683				1574	0.0964984	602.75				1574	0.11607	737.337
1575	0.127334	778.83				1575	0.0962823	606.061				1575	0.110573	734.427
1576	0.126901	819.665				1576	0.096661	646.387				1576	0.113677	709.518
1577	0.127088	844.379				1577	0.0970937	628.335				1577	0.107663	732.044
1578	0.127393	812.008				1578	0.0961553	616.818				1578	0.117889	762.077
1579	0.126916	798.505				1579	0.0957277	610.047				1579	0.118694	728.123
1580	0.124139	827.962				1580	0.0954489	570.831				1580	0.120164	765.676
1581	0.12284	801.074				1581	0.0950863	600.558				1581	0.121584	764.454
1582	0.127735	844.575				1582	0.0963963	598.616				1582	0.119108	806.785
1583	0.127622	849.772				1583	0.0973577	601.523				1583	0.115421	766.531
1584	0.127548	808.93				1584	0.0958903	609.762				1584	0.116121	746.058
1585	0.128066	811.434				1585	0.091791	629.336				1585	0.122611	711.515
1586	0.12738	862.412				1586	0.0953562	628.732				1586	0.1204	809.234
1587	0.124422	828.611				1587	0.0988101	637.362				1587	0.119455	777.402
1588	0.123416	791.545				1588	0.0980836	670.328				1588	0.123117	753.953
1589	0.122547	785.439				1589	0.0981236	647.95				1589	0.123929	812.741
1590	0.124051	787.075				1590	0.0976079	577.894				1590	0.123698	809.387
1591	0.124944	776.221				1591	0.0966811	655.65				1591	0.12279	785.51
1592	0.128661	782.326				1592	0.100442	623.175				1592	0.121192	800.97
1593	0.129195	838.888				1593	0.101351	657.766				1593	0.123087	788.434
1594	0.127907	797.633				1594	0.100908	670.164				1594	0.122929	753.05
1595	0.127227	865.976				1595	0.100676	699.53				1595	0.122017	777.549
1596	0.128028	824.896				1596	0.100571	643.638				1596	0.121469	761.587
1597	0.128766	779.507				1597	0.103031	672.338				1597	0.123349	793.736
1598	0.129463	828.356				1598	0.104988	696.003				1598	0.124063	774.108
1599	0.128924	871.5				1599	0.106461	635.537				1599	0.122198	855.461
1600	0.129382	808.299				1600	0.106664	645.923				1600	0.123833	792.131
1601	0.128649	818.115				1601	0.106937	705.884				1601	0.124983	807.356
1602	0.128898	814.747				1602	0.10585	694.908				1602	0.122839	805.28
1603	0.128876	862.089				1603	0.104449	678.496				1603	0.123216	758.011
1604	0.128598	818.054				1604	0.106059	684.148				1604	0.115909	768.701
1605	0.12917	860.217				1605	0.105759	668.667				1605	0.115114	736.692
1606	0.128971	851.036				1606	0.10462	655.734				1606	0.112328	702.046
1607	0.12863	801.075				1607	0.107027	622.671				1607	0.117965	771.914
1608	0.127323	810.858				1608	0.107689	686.431				1608	0.116972	760.272
1609	0.127655	820.864				1609	0.105124	672.608				1609	0.121449	783.84
1610	0.126016	782.052				1610	0.104166	699.547				1610	0.124641	798.68
1611	0.126245	857.11				1611	0.102957	662.185				1611	0.124176	787.683
1612	0.122928	811.506				1612	0.100866	669.789				1612	0.124608	834.551
1613	0.127909	835.373				1613	0.0999301	633.246				1613	0.120971	785.677
1614	0.128754	847.058				1614	0.0994741	683.144				1614	0.124853	797.784
1615	0.125114	816.561				1615	0.0994701	644.151				1615	0.124421	840.55
1616	0.124428	780.52				1616	0.0922296	593.842				1616	0.124231	767.37
1617	0.127188	828.665				1617	0.0882156	592.85				1617	0.122491	772.892
1618	0.128603	815.478				1618	0.0890902	531.589				1618	0.122788	842.375
1619	0.128205	811.775				1619	0.0936533	558.356				1619	0.125091	764.724
1620	0.12845	819.327				1620	0.0948563	590.743				1620	0.124432	758.223
1621	0.128319	841.911				1621	0.0954563	604.989				1621	0.122357	811.799
1622	0.127988	835.273				1622	0.094584	575.382				1622	0.123711	840.678
1623	0.127873	792.854				1623	0.0991264	595.37				1623	0.123103	795.254
1624	0.125186	876.57				1624	0.0954618	611.878				1624	0.121437	801.454
1625	0.128777	826.648				1625	0.097363	647.736				1625	0.120961	787.093
1626	0.127968	829.752				1626	0.0922511	608.698				1626	0.121205	758.71
1627	0.127697	821.281				1627	0.0904148	562.332				1627	0.122632	795.184
1628	0.1287	822.634				1628	0.0874125	558.298				1628	0.124683	827.46
1629	0.128532	855.798				1629	0.0945872	563.363				1629	0.124408	753.779
1630	0.128079	856.455				1630	0.0969689	586.234				1630	0.124284	842.41
1631	0.128719	847.956				1631	0.0985637	619.467				1631	0.124826	806.555
1632	0.129482	846.983				1632	0.0960838	649.7				1632	0.1229	765.231
1633	0.127018	804.586				1633	0.0956305	625.552				1633	0.122631	812.864
1634	0.125888	824.547				1634	0.100877	592.642				1634	0.124375	832.383
1635	0.128995	794.741				1635	0.102526	631.628				1635	0.120882	772.922
1636	0.126098	823.64				1636	0.10342	656.903				1636	0.12624	776.2
1637	0.128235	847.489				1637	0.103476	654.502				1637	0.126408	823.685
1638	0.124905	791.605				1638	0.10522	652.73				1638	0.126933	819.186
1639	0.127156	815.187				1639	0.106283	648.696				1639	0.126087	808.4
1640	0.124981	855.289				1640	0.104158	697.667				1640	0.126342	801.998
1641	0.125272	758.707				1641	0.100139	659.992				1641	0.125317	842.543
1642	0.12918	807.931				1642	0.102739	608.373				1642	0.126054	828.527
1643	0.127937	839.77				1643	0.105481	610.924				1643	0.126271	778.969
1644	0.129304	791.952				1644	0.105107	695.208				1644	0.124706	811.34
1645	0.128412	891.82				1645	0.104546	693.715				1645	0.125556	820.91
1646	0.128412	830.562				1646	0.104133	677.103				1646	0.12635	810.928
1647	0.128617	794.963				1647	0.107161	675.901				1647	0.126134	766.959
1648	0.128841	827.908				1648	0.106154	691.89				1648	0.12558	793.464
1649	0.128397	858.844				1649	0.107466	663.831				1649	0.123309	812.589
1650	0.125304	787.616				1650	0.108185	696.098				1650	0.125747	772.227
1651	0.128744	864.56				1651	0.107677	659.888				1651	0.125758	743.994
1652	0.127929	819.579				1652	0.105836	656.097				1652	0.125384	784.774
1653	0.129077	831.944				1653	0.105919	631.854				1653	0.125808	871.866
1654	0.127778	786.125				1654	0.104799	688.694				1654	0.124746	792.85
1655	0.127811	843.229				1655	0.10792	717.149				1655	0.125014	808.917
1656	0.127271	839.6				1656	0.105759	700.636				1656	0.123943	818.944
1657	0.128106	848.247				1657	0.106102	675.515				1657	0.124849	801.212
1658	0.128805	826.38				1658	0.107949	704.378				1658	0.123527	813.631
1659	0.126141	846.076				1659	0.107275	668.077				1659	0.124097	817.043
1660	0.123365	816.669				1660	0.108004	667.646				1660	0.123831	777.908
1661	0.124684	793.348				1661	0.105913	737.74				1661	0.122856	734.883
1662	0.125821	811.277				1662	0.107342	729.542				1662	0.124149	848.505
1663	0.127516	814.71				1663	0.10726	633.68				1663	0.122087	780.263
1664	0.128389	850.459				1664	0.107904	683.781				1664	0.118328	753.108
1665	0.12717	805.729				1665	0.107914	697.364				1665	0.123728	804.356
1666	0.128165	807.629				1666	0.106215	663.643				1666	0.126785	810.129
1667	0.128834	811.009				1667	0.104354	690.044				1667	0.126591	803.787
1668	0.128726	814.394				1668	0.106256	659.04				1668	0.124806	776.427
1669	0.122188	795.972				1669	0.103605	627.313				1669	0.125768	827.288
1670	0.124914	839.416				1670	0.0994761	655.212				1670	0.123785	806.068
1671	0.125551	797.01				1671	0.0965353	600.668				1671	0.122379	794.981
1672	0.12675	784.756				1672	0.0978421	631.755				1672	0.125961	865.048
1673	0.128173	860.154				1673	0.094185	631.198				1673	0.12572	784.385
1674	0.128706	834.161				1674	0.0953351	610.641				1674	0.125956	768.77
1675	0.125698	793.832				1675	0.100839	628.768				1675	0.12436	843.436
1676	0.128134	837.487				1676	0.104941	620.516				1676	0.12388	821.264
1677	0.128659	821.676				1677	0.106855	651.42				1677	0.124287	783.248
1678	0.128991	826.455				1678	0.103233	687.574				1678	0.124554	834.425
1679	0.128873	798.28				1679	0.107111	676.558				1679	0.126088	810.336
1680	0.125493	855.648				1680	0.10645	648.141				1680	0.125739	777.064
1681	0.11954	779.445				1681	0.105478	690.021				1681	0.115937	773.886
1682	0.115246	780.97				1682	0.107005	687.186				1682	0.116557	780.032
1683	0.106769	741.358				1683	0.105642	670.641				1683	0.126505	778.147
1684	0.111999	743.342				1684	0.106585	683.488				1684	0.124655	835.016
1685	0.119966	784.471				1685	0.104465	682.006				1685	0.124156	818.977
1686	0.124305	831.925				1686	0.102667	682.049				1686	0.125701	774.428
1687	0.12271	759.257				1687	0.105231	685.589				1687	0.125516	829.716
1688	0.128901	840.99				1688	0.102593	656.815				1688	0.125352	852.086
1689	0.128578	864.252				1689	0.103663	676.138				1689	0.125976	794.686
1690	0.127834	849.604				1690	0.104804	656.434				1690	0.126574	842.735
1691	0.126806	826.166				1691	0.104589	665.937				1691	0.126493	840.26
1692	0.123848	842.664				1692	0.105748	659.592				1692	0.126399	838.957
1693	0.127756	819.604				1693	0.105683	666.175				1693	0.123278	802.787
1694	0.128127	845.754				1694	0.106	733.083				1694	0.12626	795.486
1695	0.128312	810.408				1695	0.105244	692.325				1695	0.126375	783.78
1696	0.12819	813.135				1696	0.106713	694.753				1696	0.127093	814.651
1697	0.127121	850.609				1697	0.105648	716.815				1697	0.125163	846.549
1698	0.127924	831.787				1698	0.107392	649.378				1698	0.126754	783.983
1699	0.127958	821.948				1699	0.106257	681.558				1699	0.126131	792.768
1700	0.126861	860.069				1700	0.102347	671.737				1700	0.124006	838.058
1701	0.124518	894.438				1701	0.105186	669.304				1701	0.122671	812.461
1702	0.127045	836.163				1702	0.106284	608.205				1702	0.125788	779.452
1703	0.127059	822.795				1703	0.106069	682.24				1703	0.126473	840.643
1704	0.12634	805.473				1704	0.106364	739.726				1704	0.123853	840.624
1705	0.126804	785.815				1705	0.103332	662.104				1705	0.125066	822.496
1706	0.127397	834.356				1706	0.0933835	627.066				1706	0.124373	783.009
1707	0.128152	825.131				1707	0.0987277	658.637				1707	0.119742	825.694
1708	0.130183	795.793				1708	0.0980428	576.71				1708	0.119121	793.965
1709	0.128584	860.702				1709	0.104037	629.462				1709	0.118977	801.326
1710	0.127237	796.27				1710	0.103985	682.484				1710	0.121441	794.103
1711	0.124272	766.866				1711	0.10255	657.235				1711	0.122277	780.785
1712	0.121163	744.498				1712	0.107719	645.729				1712	0.125688	809.796
1713	0.126239	813.687				1713	0.107025	703.174				1713	0.123981	826.072
1714	0.127811	861.372				1714	0.107689	696.821				1714	0.124835	818.352
1715	0.127849	802.613				1715	0.105547	667.328				1715	0.122364	787.998
1716	0.127622	840.139				1716	0.107049	635.098				1716	0.116453	744.17
1717	0.12219	812.761				1717	0.105502	734.094				1717	0.117406	710.309
1718	0.122414	770.589				1718	0.1052	673.513				1718	0.120288	745.742
1719	0.130159	770.455				1719	0.10299	656.795				1719	0.120786	775.258
1720	0.134278	822.104				1720	0.105751	724.531				1720	0.124297	751.82
1721	0.128166	841.219				1721	0.10631	651.231				1721	0.122174	817.775
1722	0.13628	847.475				1722	0.108088	658.555				1722	0.121284	815.268
1723	0.135264	850.611				1723	0.107983	676.288				1723	0.117996	784.975
1724	0.134219	855.355				1724	0.106963	703.363				1724	0.11786	739.725
1725	0.133503	865.452				1725	0.106051	678.636				1725	0.114318	708.796
1726	0.13372	832.118				1726	0.106669	710.78				1726	0.118198	785.019
1727	0.129508	874.287				1727	0.104836	710.622				1727	0.11583	760.284
1728	0.130123	875.999				1728	0.104382	655.796				1728	0.119158	797.093
1729	0.130166	802.984				1729	0.105083	680.36				1729	0.122774	780.203
1730	0.129914	857.084				1730	0.10031	671.544				1730	0.119831	798.996
1731	0.129226	823.739				1731	0.104958	616.962				1731	0.125274	808.413
1732	0.129037	830.393				1732	0.106636	698.509				1732	0.126284	848.654
1733	0.128115	828.296				1733	0.108074	683.972				1733	0.125121	813.209
1734	0.126284	803.706				1734	0.107987	703.026				1734	0.124032	838.065
1735	0.129325	822.589				1735	0.107734	724.658				1735	0.12097	808.961
1736	0.129004	787.056				1736	0.10446	673.588				1736	0.123856	737.303
1737	0.130247	869.28				1737	0.107136	651.883				1737	0.128224	744.862
1738	0.127629	873.955				1738	0.10531	667.029				1738	0.128143	812.611
1739	0.124196	804.071				1739	0.104813	678.15				1739	0.128641	884.977
1740	0.123936	832.506				1740	0.10725	711.155				1740	0.127056	864.251
1741	0.118219	759.752				1741	0.107438	677.6				1741	0.126856	826.715
1742	0.124806	787.62				1742	0.107076	718.382				1742	0.127139	804.268
1743	0.126197	849.322				1743	0.107881	705.759				1743	0.121678	789.451
1744	0.128834	814.229				1744	0.107883	660.794				1744	0.122071	821.072
1745	0.128388	816.138				1745	0.107873	691.129				1745	0.127367	805.932
1746	0.127473	821.135				1746	0.105975	687.892				1746	0.125458	825.21
1747	0.124984	799.084				1747	0.105518	650.925				1747	0.126223	850.2
1748	0.12748	799.177				1748	0.102389	650.932				1748	0.128421	818.185
1749	0.125456	763.286				1749	0.107607	668.114				1749	0.128718	840.047
1750	0.120807	808.537				1750	0.107657	695.105				1750	0.127893	851.916
1751	0.128667	832.568				1751	0.105611	687.282				1751	0.123055	797.871
1752	0.128378	798.304				1752	0.107669	704.553				1752	0.123043	745.119
1753	0.127887	847.048				1753	0.107687	707.67				1753	0.123784	827.993
1754	0.127058	834.693				1754	0.107406	657.721				1754	0.122963	779.637
1755	0.127705	830.133				1755	0.107699	710.517				1755	0.123563	747.079
1756	0.125845	783.187				1756	0.107755	666.489				1756	0.124484	776.927
1757	0.126583	785.12				1757	0.107713	697.221				1757	0.124747	833.473
1758	0.12575	791.812				1758	0.108018	687.552				1758	0.124256	818.805
1759	0.127533	787.946				1759	0.1068	707.704				1759	0.124927	776.832
1760	0.128262	837.285				1760	0.10774	670.058				1760	0.124662	830.677
1761	0.126772	862.699				1761	0.106344	679.419				1761	0.120541	784.728
1762	0.128615	779.821				1762	0.106895	720.174				1762	0.124871	755.18
1763	0.128443	829.744				1763	0.10523	692.311				1763	0.122257	813.458
1764	0.127795	838.465				1764	0.106219	672.85				1764	0.124472	773.802
1765	0.129282	802.387				1765	0.106809	715.371				1765	0.120607	794.605
1766	0.128943	843.298				1766	0.105419	662.164				1766	0.120158	801.574
1767	0.128915	837.566				1767	0.104384	653.393				1767	0.119887	774.073
1768	0.128888	832.733				1768	0.106193	706.093				1768	0.120879	773.007
1769	0.128903	791.254				1769	0.107185	718.01				1769	0.113203	723.018
1770	0.128671	885.737				1770	0.105287	659.507				1770	0.112067	708.251
1771	0.126157	825.023				1771	0.103986	660.853				1771	0.110711	691.675
1772	0.12522	764.018				1772	0.10491	661.71				1772	0.122113	706.374
1773	0.127292	865.827				1773	0.103415	650.401				1773	0.121497	756.39
1774	0.125332	773.866				1774	0.0967618	636.522				1774	0.123025	855.396
1775	0.128752	794.025				1775	0.098247	670.508				1775	0.123441	800.763
1776	0.128247	825.479				1776	0.0996772	618.374				1776	0.123982	824.991
1777	0.127992	803.799				1777	0.0994265	620.101				1777	0.123648	797.25
1778	0.129053	784.559				1778	0.101302	649.677				1778	0.12398	801.647
1779	0.127137	828.196				1779	0.104568	698.808				1779	0.123456	776.85
1780	0.126734	810.141				1780	0.0993667	632.42				1780	0.122943	809.252
1781	0.128958	823.398				1781	0.102392	633.397				1781	0.124272	838.728
1782	0.12873	806.98				1782	0.103028	691.606				1782	0.123337	805.517
1783	0.128855	844.159				1783	0.103731	654.204				1783	0.124144	809.72
1784	0.128981	856.618				1784	0.102331	672.434				1784	0.120125	738.154
1785	0.12808	835.222				1785	0.0989011	594.495				1785	0.122214	759.138
1786	0.125109	849.045				1786	0.0991245	607.311				1786	0.119065	804.468
1787	0.126501	852.732				1787	0.103371	646.249				1787	0.124609	824.749
1788	0.127754	855.503				1788	0.10333	689.58				1788	0.121954	806.435
1789	0.127584	817.044				1789	0.103775	690.436				1789	0.124196	800.664
1790	0.126673	799.183				1790	0.101363	669.132				1790	0.122065	799.2
1791	0.124505	811.922				1791	0.0984673	680.076				1791	0.124417	801.889
1792	0.124503	787.992				1792	0.0969161	598.787				1792	0.124494	848.881
1793	0.125011	785.241				1793	0.0952481	627.71				1793	0.123408	785.516
1794	0.125485	775.4				1794	0.100051	638.314				1794	0.124725	815.295
1795	0.126891	860.095				1795	0.103219	645.886				1795	0.123197	854.299
1796	0.128264	857.186				1796	0.104855	630.916				1796	0.124717	787.546
1797	0.12264	774.803				1797	0.103687	694.835				1797	0.124944	822.892
1798	0.122626	782.279				1798	0.103313	643.467				1798	0.124795	823.793
1799	0.126212	820.725				1799	0.103155	663.191				1799	0.123013	763.401
1800	0.12755	811.464				1800	0.101529	640.795				1800	0.124536	807.052
1801	0.125555	822.204				1801	0.102799	656.768				1801	0.124067	818.247
1802	0.12785	808.906				1802	0.103031	667.898				1802	0.123087	766.218
1803	0.128998	831.031				1803	0.103782	691.607				1803	0.123815	790.033
1804	0.128837	833.832				1804	0.104491	666.588				1804	0.124095	849.319
1805	0.126772	859.555				1805	0.103944	654.032				1805	0.124372	753.815
1806	0.128425	826.886				1806	0.102323	635.365				1806	0.124001	794.061
1807	0.125859	827.842				1807	0.0994648	631.785				1807	0.122286	765.268
1808	0.127117	895.136				1808	0.098143	621.545				1808	0.123128	852.141
1809	0.128688	820.736				1809	0.0998348	599.669				1809	0.12356	789.055
1810	0.128977	786.749				1810	0.096769	610.007				1810	0.124485	861.725
1811	0.129255	867.893				1811	0.0963856	660.845				1811	0.122492	783.208
1812	0.12924	850.196				1812	0.0940126	587.963				1812	0.118949	800.692
1813	0.127872	836.811				1813	0.0920351	550.625				1813	0.124185	771.272
1814	0.127405	852.666				1814	0.0998507	666.341				1814	0.124352	799.664
1815	0.127361	800.731				1815	0.102844	670.599				1815	0.124311	808.825
1816	0.128874	817.657				1816	0.10303	639.177				1816	0.122143	813.553
1817	0.124492	827.787				1817	0.101958	666.162				1817	0.116985	744.78
1818	0.123716	800.639				1818	0.102185	665.025				1818	0.116194	709.027
1819	0.126818	804.515				1819	0.101819	668.446				1819	0.116635	745.514
1820	0.126592	798.157				1820	0.100777	618.21				1820	0.123921	793.215
1821	0.125301	817.922				1821	0.102849	665.898				1821	0.124011	793.047
1822	0.128012	766.875				1822	0.101735	641.028				1822	0.123897	735.047
1823	0.128719	843.077				1823	0.104509	631.78				1823	0.124234	863.44
1824	0.12701	814.333				1824	0.105321	669.174				1824	0.124096	784.178
1825	0.125173	780.055				1825	0.104747	673.028				1825	0.123835	827.116
1826	0.123563	766.485				1826	0.103744	650.921				1826	0.122914	800.363
1827	0.12527	800.032				1827	0.106789	715.789				1827	0.123723	811.223
1828	0.124661	794.854				1828	0.106307	692.208				1828	0.121326	771.333
1829	0.124653	801.313				1829	0.106132	658.358				1829	0.12445	819.35
1830	0.127731	838.658				1830	0.104553	627.001				1830	0.124364	789.235
1831	0.127422	809.074				1831	0.105216	701.087				1831	0.124474	771.97
1832	0.125117	842.886				1832	0.107112	679.036				1832	0.124451	836.693
1833	0.122332	780.65				1833	0.104866	696.889				1833	0.123419	772.253
1834	0.117047	780.284				1834	0.106533	677.552				1834	0.121518	799.191
1835	0.120503	749.539				1835	0.108182	718.15				1835	0.124268	823.594
1836	0.128995	780.441				1836	0.103935	641.421				1836	0.124517	793.485
1837	0.127098	847.622				1837	0.105621	652.931				1837	0.122071	778.485
1838	0.124572	807.726				1838	0.104141	713.132				1838	0.119405	761.904
1839	0.124757	800.34				1839	0.106484	674.155				1839	0.121167	722.324
1840	0.127096	822.854				1840	0.107652	663.728				1840	0.118838	786.512
1841	0.126699	787.142				1841	0.109444	696.862				1841	0.114978	741.221
1842	0.126411	810.272				1842	0.105405	673.179				1842	0.10842	734.442
1843	0.12391	834.342				1843	0.108844	686.641				1843	0.108657	682.773
1844	0.123618	803.596				1844	0.109313	734.229				1844	0.116249	718.11
1845	0.124688	769.774				1845	0.106747	721.499				1845	0.112652	735.933
1846	0.124134	786.434				1846	0.107377	685.38				1846	0.122763	824.32
1847	0.123459	828.974				1847	0.105475	687.267				1847	0.122896	807.347
1848	0.12371	773.564				1848	0.106948	724.056				1848	0.122901	783.783
1849	0.125795	762.221				1849	0.107964	695.212				1849	0.12226	834.537
1850	0.120746	851.459				1850	0.10966	738.678				1850	0.119017	749.072
1851	0.121023	804.97				1851	0.110734	689.25				1851	0.122128	742.59
1852	0.120888	783.238				1852	0.111876	711.727				1852	0.122377	785.403
1853	0.122427	785.687				1853	0.113067	730.91				1853	0.123239	812.876
1854	0.119862	750.232				1854	0.112279	692.879				1854	0.122255	773.57
1855	0.116463	751.284				1855	0.11166	717.507				1855	0.123426	802.413
1856	0.113587	817.592				1856	0.11345	671.483				1856	0.121394	823.819
1857	0.110479	717.185				1857	0.114087	764.106				1857	0.12159	742.476
1858	0.115429	652.739				1858	0.114022	734.132				1858	0.122669	770.237
1859	0.118736	750.994				1859	0.112188	718.185				1859	0.123035	798.991
1860	0.121222	806.888				1860	0.112998	722.525				1860	0.120642	756.615
1861	0.124615	799.878				1861	0.113952	769.036				1861	0.119582	777.654
1862	0.122255	760.727				1862	0.113718	721.827				1862	0.120305	810.83
1863	0.118163	787.124				1863	0.112968	772.071				1863	0.124551	774.774
1864	0.120697	779.818				1864	0.113807	716.546				1864	0.124926	774.667
1865	0.117301	767.591				1865	0.113852	740.176				1865	0.123488	815.985
1866	0.117812	794.978				1866	0.11399	756.483				1866	0.124526	829.362
1867	0.115701	764.432				1867	0.11099	678.565				1867	0.123252	768.416
1868	0.119179	706.559				1868	0.110007	679.883				1868	0.123302	826.372
1869	0.121821	798.957				1869	0.109801	748.791				1869	0.121837	799.341
1870	0.120226	774.22				1870	0.1132	743.73				1870	0.121433	763.441
1871	0.121275	779.304				1871	0.111953	700.397				1871	0.123782	762.914
1872	0.120036	766.562				1872	0.11393	776.919				1872	0.123067	826.268
1873	0.122209	774.081				1873	0.11174	729.23				1873	0.124011	755.68
1874	0.121538	758.696				1874	0.114812	723.88				1874	0.12336	767.41
1875	0.117178	746.158				1875	0.115259	761.74				1875	0.120812	839.905
1876	0.121257	749.473				1876	0.113366	749.385				1876	0.122834	813.557
1877	0.120665	794.859				1877	0.112962	734.362				1877	0.122145	793.719
1878	0.122612	760.15				1878	0.111432	730.592				1878	0.118656	798.892
1879	0.123968	770.312				1879	0.113018	764.134				1879	0.121615	765.745
1880	0.123459	800.431				1880	0.111919	675.042				1880	0.120559	755.308
1881	0.121286	799.512				1881	0.113346	774.999				1881	0.122225	812.993
1882	0.122804	762.505				1882	0.114538	745.378				1882	0.120844	811.305
1883	0.120697	789.805				1883	0.115082	714.085				1883	0.122048	761.718
1884	0.115727	750.681				1884	0.114376	780.99				1884	0.124502	759.226
1885	0.118398	722.344				1885	0.114719	731.446				1885	0.124541	843.967
1886	0.11924	779.016				1886	0.115066	729.969				1886	0.124017	793.426
1887	0.116223	770.093				1887	0.113317	738.436				1887	0.123122	788.175
1888	0.117575	766.225				1888	0.114001	729.886				1888	0.124139	825.583
1889	0.116102	732.856				1889	0.113549	712.915				1889	0.122004	765.157
1890	0.114136	794.444				1890	0.112604	725.579				1890	0.117957	795.528
1891	0.114343	732.546				1891	0.114229	706.652				1891	0.124184	830.663
1892	0.117499	742.471				1892	0.114278	775.221				1892	0.122864	787.022
1893	0.11956	821.109				1893	0.111582	707.159				1893	0.116594	737.629
1894	0.123013	800.31				1894	0.109773	736.8				1894	0.118575	736.628
1895	0.121402	785.811				1895	0.112501	714.353				1895	0.120177	789.491
1896	0.117879	775.278				1896	0.114944	727.305				1896	0.12448	795.686
1897	0.120503	778.889				1897	0.114625	761.476				1897	0.12087	803.374
1898	0.120094	766.344				1898	0.114639	753.122				1898	0.12422	768.111
1899	0.121585	755.6				1899	0.114913	703.798				1899	0.124152	805.032
1900	0.12052	784.575				1900	0.1149	757.44				1900	0.119846	758.135
1901	0.121303	797.14				1901	0.113703	738.256				1901	0.110368	728.784
1902	0.123046	776.088				1902	0.113264	693.262				1902	0.111822	699.25
1903	0.123512	805.725				1903	0.113619	785.382				1903	0.107691	664.614
1904	0.12481	789.055				1904	0.115039	683.568				1904	0.118329	731.154
1905	0.123201	773.633				1905	0.113591	724.681				1905	0.11878	788.554
1906	0.12492	760.023				1906	0.114818	753.882				1906	0.123546	792.285
1907	0.123027	803.624				1907	0.114536	723.015				1907	0.124662	771.896
1908	0.118542	780.211				1908	0.109901	708.805				1908	0.125428	762.991
1909	0.117813	755.636				1909	0.111398	675.074				1909	0.125426	844.83
1910	0.122513	723.904				1910	0.111042	739.657				1910	0.124417	785.307
1911	0.12589	808.971				1911	0.113427	710.257				1911	0.127779	779.312
1912	0.126571	795.964				1912	0.111337	694.501				1912	0.125776	865.12
1913	0.125401	845.063				1913	0.114939	734.235				1913	0.127853	878.302
1914	0.125661	801.311				1914	0.114905	706.282				1914	0.123445	806.834
1915	0.124435	768.106				1915	0.114394	699.126				1915	0.127899	840.706
1916	0.125508	823.951				1916	0.114559	747.527				1916	0.127545	806.732
1917	0.121971	851.29				1917	0.114852	736.759				1917	0.128384	831.763
1918	0.122461	776.991				1918	0.112518	738.53				1918	0.129014	855.569
1919	0.125606	809.033				1919	0.109227	725.156				1919	0.128642	817.759
1920	0.126218	788.098				1920	0.112181	738.846				1920	0.128494	825.765
1921	0.125609	793.734				1921	0.11288	680.674				1921	0.127592	821.172
1922	0.125787	823.675				1922	0.111732	754.364				1922	0.126219	827.108
1923	0.124385	847.863				1923	0.112708	697.699				1923	0.125898	804.295
1924	0.12544	830.204				1924	0.1143	715.595				1924	0.125855	826.15
1925	0.12512	833.461				1925	0.114581	757.685				1925	0.126426	834.583
1926	0.123786	851.585				1926	0.115038	741.599				1926	0.12481	813.8
1927	0.124083	793.189				1927	0.111284	722.939				1927	0.123739	852.356
1928	0.125003	790.852				1928	0.109028	693.812				1928	0.128235	791.845
1929	0.124524	833.21				1929	0.112436	686.603				1929	0.12681	846.015
1930	0.124936	804.704				1930	0.113959	717.941				1930	0.122882	813.38
1931	0.122646	825.659				1931	0.110434	706.566				1931	0.125632	785.625
1932	0.11808	785.987				1932	0.112142	758.386				1932	0.120483	756.456
1933	0.121502	746.76				1933	0.112541	728.652				1933	0.121583	781.499
1934	0.125683	843.971				1934	0.113345	708.7				1934	0.125524	831.085
1935	0.125354	796.006				1935	0.110709	714.745				1935	0.126132	826.581
1936	0.124337	761.075				1936	0.113241	733.272				1936	0.126497	784.932
1937	0.124912	879.474				1937	0.109226	707.008				1937	0.123364	830.847
1938	0.124602	797.173				1938	0.111628	724.549				1938	0.123936	774.649
1939	0.122661	786.386				1939	0.114836	708.021				1939	0.124454	809.485
1940	0.121923	782.87				1940	0.114197	728.752				1940	0.121975	826.038
1941	0.125041	805.087				1941	0.113358	684.38				1941	0.120336	769.839
1942	0.123032	754.288				1942	0.110875	738.947				1942	0.124777	786.519
1943	0.117842	798.48				1943	0.108208	691.855				1943	0.122723	819.551
1944	0.124297	726.797				1944	0.114389	667.892				1944	0.12433	796.508
1945	0.126889	793.311				1945	0.111846	750.737				1945	0.124889	783.464
1946	0.126522	776.847				1946	0.114188	691.262				1946	0.122617	765.313
1947	0.126822	812.308				1947	0.114329	723.464				1947	0.117215	773.26
1948	0.126886	815.979				1948	0.113323	712.063				1948	0.115206	737.102
1949	0.126398	797.449				1949	0.113143	716.408				1949	0.123093	762.315
1950	0.126567	768.197				1950	0.114477	739.864				1950	0.123102	773.206
1951	0.127343	826.874				1951	0.114361	706.718				1951	0.122926	778.894
1952	0.126756	840.577				1952	0.114988	779.984				1952	0.124557	790.782
1953	0.125766	800.648				1953	0.115778	743.035				1953	0.122682	844.073
1954	0.122963	810.661				1954	0.11551	724.271				1954	0.124757	819.665
1955	0.117035	800.118				1955	0.114022	765.219				1955	0.12654	746.006
1956	0.119716	742.591				1956	0.113785	750.489				1956	0.126002	821.963
1957	0.114138	735.031				1957	0.112411	693.487				1957	0.126267	865.615
1958	0.114849	771.666				1958	0.11203	747.296				1958	0.125158	782.94
1959	0.11215	763.237				1959	0.114889	730.507				1959	0.12444	820.26
1960	0.114302	693.322				1960	0.115468	717.448				1960	0.127366	817.22
1961	0.122806	790.933				1961	0.114505	726.363				1961	0.126725	788.104
1962	0.123174	818.713				1962	0.11455	747.565				1962	0.124394	826.096
1963	0.126608	798.041				1963	0.114842	759.196				1963	0.126828	754.203
1964	0.124821	803.81				1964	0.114089	735.626				1964	0.127159	795.842
1965	0.126489	820.601				1965	0.11227	766.457				1965	0.127468	790.165
1966	0.125152	780.112				1966	0.114968	741.288				1966	0.127187	820.199
1967	0.127269	814.02				1967	0.114776	721.568				1967	0.127631	847.695
1968	0.127641	821.566				1968	0.112363	715.027				1968	0.127834	796.081
1969	0.1261	804.465				1969	0.11158	724.329				1969	0.128426	857.104
1970	0.126428	820.048				1970	0.114325	747.485				1970	0.128608	854.703
1971	0.125399	831.676				1971	0.114966	749.427				1971	0.125359	830.74
1972	0.126112	824.225				1972	0.114849	735.968				1972	0.127729	800.364
1973	0.124936	837.874				1973	0.11223	714.108				1973	0.127503	837.796
1974	0.126764	822.57				1974	0.114454	765.963				1974	0.125686	838.519
1975	0.12696	834.211				1975	0.114842	747.22				1975	0.131497	808.138
1976	0.125472	774.509				1976	0.114932	731.671				1976	0.131563	857.176
1977	0.122705	812.33				1977	0.113952	741.825				1977	0.13048	865.334
1978	0.121222	809.82				1978	0.114557	751.259				1978	0.129081	826.162
1979	0.123607	770.666				1979	0.114357	745.899				1979	0.128085	843.85
1980	0.124531	825.504				1980	0.11318	759.134				1980	0.127613	799.584
1981	0.121882	758.968				1981	0.110427	737.873				1981	0.126689	797.078
1982	0.124741	768.767				1982	0.11267	704.652				1982	0.122443	771.141
1983	0.123935	824.805				1983	0.114442	761.956				1983	0.123729	798.187
1984	0.121292	789.31				1984	0.112059	755.75				1984	0.126316	810.185
1985	0.119135	752.897				1985	0.114843	734.143				1985	0.11885	779.009
1986	0.121437	821.394				1986	0.113548	751.271				1986	0.127217	824.902
1987	0.121888	784.819				1987	0.114945	754.594				1987	0.129284	844.283
1988	0.121565	774.298				1988	0.114564	723.364				1988	0.129201	812.055
1989	0.120729	795.422				1989	0.112334	733.079				1989	0.126469	782.777
1990	0.116507	770.452				1990	0.113465	725.038				1990	0.127522	812.945
1991	0.122006	795.884				1991	0.113127	727.482				1991	0.122832	832.134
1992	0.122703	780.059				1992	0.111906	731.874				1992	0.12719	751.542
1993	0.123503	758.226				1993	0.110759	716.813				1993	0.129752	839.643
1994	0.123745	816.629				1994	0.110999	694.026				1994	0.130231	816.743
1995	0.124334	806.41				1995	0.111401	661.186				1995	0.126874	804.134
1996	0.122806	793.202				1996	0.110854	741.567				1996	0.128271	896.259
1997	0.12273	774.937				1997	0.106829	685.809				1997	0.127639	786.489
1998	0.123868	760.553				1998	0.107272	662.083				1998	0.129167	813.959
[truncated: 2 more rows]

## Sheet: top-dog cell-sorting
black						cyan						gray
cycle #	average selected fp	average selected P(T)				cycle #	average selected fp	average selected P(T)				cycle #	average selected fp	average selected P(T)
1	0.129548	810.215				1	0.129528	811.003				1	0.129663	810.815
2	0.129924	611.07				2	0.129794	610.095				2	0.13012	641.451
3	0.129714	611.652				3	0.129434	610.761				3	0.130359	636.431
4	0.129961	612.188				4	0.129747	610.17				4	0.13081	631.048
5	0.130327	635.275				5	0.129582	632.863				5	0.131888	628.286
6	0.130837	626.752				6	0.129764	622.643				6	0.133262	651.355
7	0.132076	647.365				7	0.129501	634.141				7	0.135864	647.171
8	0.133779	639.329				8	0.130366	624.198				8	0.137763	669.802
9	0.134472	652.942				9	0.130969	634.118				9	0.138714	681.805
10	0.137088	664.807				10	0.131836	642.917				10	0.140883	672.172
11	0.139935	681.918				11	0.133828	651.861				11	0.142948	685.589
12	0.141525	691.172				12	0.136589	664.709				12	0.144405	693.279
13	0.145905	701.047				13	0.13827	668.383				13	0.145185	694.235
14	0.150102	721.241				14	0.139356	668.221				14	0.145959	695.448
15	0.152665	731.698				15	0.139946	666.879				15	0.146101	720.136
16	0.157483	770.009				16	0.140391	689.011				16	0.146208	706.229
17	0.16162	779.046				17	0.141146	679.2				17	0.146073	721.273
18	0.164686	812.408				18	0.141514	692.607				18	0.146367	706.311
19	0.167001	827.991				19	0.142312	698.111				19	0.146496	712.815
20	0.169083	836.013				20	0.142487	684.517				20	0.146597	717.84
21	0.169252	838.682				21	0.142252	669.461				21	0.146778	717.749
22	0.169864	836.026				22	0.142261	675.356				22	0.147276	716.991
23	0.169402	827.502				23	0.142149	675.919				23	0.14748	712.811
24	0.169731	820.845				24	0.142466	674.763				24	0.147203	708.053
25	0.169926	847.797				25	0.143378	708.715				25	0.147438	731.156
26	0.171008	834.846				26	0.143855	699.165				26	0.147365	716.284
27	0.172211	854.058				27	0.145691	694.751				27	0.147281	729.658
28	0.172037	862.341				28	0.147882	723.604				28	0.147795	713.659
29	0.173162	865.585				29	0.148973	734.844				29	0.148126	722.887
30	0.174703	848.333				30	0.151323	750.661				30	0.147736	725.986
31	0.176196	854.701				31	0.153052	739.125				31	0.148379	727.178
32	0.177822	862.369				32	0.155415	751.687				32	0.1484	724.515
33	0.177646	894.83				33	0.156686	757.097				33	0.148808	720.934
34	0.178764	882.131				34	0.160083	768.048				34	0.149228	715.785
35	0.179965	908.021				35	0.161585	801.621				35	0.149797	741.379
36	0.181303	891.993				36	0.163665	803.158				36	0.15065	733.359
37	0.182747	909.104				37	0.166805	833.831				37	0.150985	748.34
38	0.184253	921.727				38	0.169464	823.837				38	0.151244	732.309
39	0.184442	923.352				39	0.17198	849.368				39	0.152455	743.17
40	0.18396	914.887				40	0.173451	856.075				40	0.153228	752.731
41	0.183745	908.775				41	0.175608	844.097				41	0.15484	759.939
42	0.185009	905.444				42	0.178614	861.361				42	0.155463	758.647
43	0.185396	936.612				43	0.181664	877.985				43	0.156014	755.612
44	0.18553	919.167				44	0.185617	938.387				44	0.156226	750.367
45	0.185845	935.854				45	0.189714	936.752				45	0.156134	774.794
46	0.186148	943.595				46	0.19535	986.353				46	0.156341	759.635
47	0.186795	945.995				47	0.201492	1029.61				47	0.155759	773.303
48	0.186751	940.645				48	0.204787	1046.34				48	0.156305	756.721
49	0.186564	934.832				49	0.205865	1053.14				49	0.156276	764.557
50	0.186675	928.146				50	0.208543	1054.38				50	0.156066	766.981
51	0.186799	918.813				51	0.212449	1089.68				51	0.156258	765.048
52	0.186781	946.84				52	0.215185	1087.63				52	0.157581	768.774
53	0.186564	924.589				53	0.218186	1085.38				53	0.159086	773.418
54	0.186286	940.896				54	0.219714	1122.4				54	0.162596	780.333
55	0.186996	948.306				55	0.223731	1145.15				55	0.164667	817.189
56	0.186917	946.863				56	0.225912	1162.14				56	0.166646	812.985
57	0.186631	941.837				57	0.231127	1185.92				57	0.169666	837.135
58	0.187101	936.916				58	0.234247	1232.97				58	0.172558	861.308
59	0.187565	930.967				59	0.238014	1191.56				59	0.174987	875.863
60	0.188097	925.676				60	0.240731	1252.25				60	0.177163	861.16
61	0.189446	960.848				61	0.241301	1230.6				61	0.179709	872.793
62	0.190143	940.121				62	0.240664	1249.67				62	0.180858	877.745
63	0.191974	969.697				63	0.240719	1259.44				63	0.182388	920.214
64	0.193512	979.491				64	0.241208	1256.5				64	0.183688	909.38
65	0.193746	982.767				65	0.2409	1248.47				65	0.185482	935.925
66	0.194814	985.444				66	0.240929	1235.73				66	0.1872	917.281
67	0.196372	980.333				67	0.242146	1227.28				67	0.189145	946.251
68	0.197674	980.64				68	0.242709	1275.23				68	0.193919	974.565
69	0.198319	976.63				69	0.243736	1244.5				69	0.198568	996.07
70	0.198479	1008.89				70	0.244189	1271.39				70	0.202305	1001.35
71	0.198928	988.977				71	0.246513	1288.61				71	0.205161	1013.23
72	0.199529	1007.08				72	0.247401	1290.73				72	0.20815	1064.56
73	0.199991	1015.27				73	0.250556	1299.46				73	0.211159	1055.5
74	0.200404	1015.19				74	0.25457	1338.14				74	0.211828	1081.73
75	0.200138	1014.79				75	0.256738	1362.98				75	0.213494	1098.66
76	0.202427	1011.04				76	0.259569	1340.94				76	0.214736	1104.07
77	0.203738	1008.68				77	0.26152	1382.44				77	0.21474	1095.94
78	0.203753	1046.46				78	0.262907	1393.64				78	0.216318	1095.83
79	0.205857	1031.66				79	0.264281	1390.82				79	0.217754	1115.32
80	0.206223	1052.52				80	0.264897	1391.44				80	0.220398	1109.06
81	0.207935	1070.04				81	0.266957	1427.65				81	0.222378	1147.16
82	0.209302	1075.79				82	0.268157	1435.81				82	0.225194	1132.83
83	0.210489	1075.77				83	0.26882	1433.83				83	0.22602	1154.61
84	0.21188	1069.72				84	0.271577	1409.22				84	0.226138	1160.14
85	0.211079	1089.1				85	0.274918	1443.86				85	0.226537	1158.13
86	0.212113	1071.39				86	0.277062	1465.17				86	0.226555	1152.91
87	0.214208	1057.88				87	0.279792	1470.4				87	0.226755	1142.5
88	0.216026	1096.6				88	0.280958	1504.64				88	0.226445	1131.6
89	0.217044	1114.2				89	0.282187	1524.05				89	0.225979	1168.85
90	0.217874	1124.76				90	0.282276	1482.97				90	0.226763	1138.91
91	0.221389	1139.1				91	0.283429	1521.87				91	0.227033	1162.6
92	0.222333	1135.82				92	0.284573	1535.11				92	0.227288	1171.25
93	0.225336	1138.26				93	0.285627	1532.92				93	0.22997	1184.29
94	0.228904	1134.75				94	0.285877	1525.67				94	0.234674	1196.35
95	0.229239	1187.59				95	0.286445	1552.88				95	0.238463	1240.96
96	0.229975	1158.36				96	0.286624	1557.76				96	0.24063	1229.13
97	0.230599	1183.22				97	0.287347	1514.5				97	0.241155	1269.11
98	0.230373	1190.56				98	0.287332	1547.03				98	0.243371	1249.56
99	0.230891	1189.85				99	0.287507	1551.94				99	0.245446	1277.21
100	0.234103	1190.73				100	0.289202	1551.43				100	0.246933	1293.3
101	0.236568	1230.82				101	0.291389	1544.04				101	0.255503	1318.62
102	0.239361	1235.35				102	0.291799	1587.03				102	0.257321	1366.32
103	0.245648	1233.76				103	0.295424	1599.46				103	0.25927	1384.63
104	0.250856	1314.1				104	0.296306	1567.45				104	0.264603	1408.69
105	0.252578	1332.78				105	0.29923	1609.73				105	0.267954	1383.11
106	0.259925	1370.17				106	0.301963	1636.52				106	0.272161	1424.64
107	0.255798	1353				107	0.304347	1639.69				107	0.275317	1452.44
108	0.252933	1355.49				108	0.306869	1679.41				108	0.277984	1463.55
109	0.252443	1326.01				109	0.307373	1652.35				109	0.280757	1504.12
110	0.253128	1306.71				110	0.307394	1666.53				110	0.281229	1521.16
111	0.263113	1392.66				111	0.309289	1698.8				111	0.28161	1479.61
112	0.264763	1421.23				112	0.309879	1705.33				112	0.282043	1509.75
113	0.265499	1410.88				113	0.309716	1694.54				113	0.281193	1515.15
114	0.267954	1437.26				114	0.309991	1677.76				114	0.281129	1512.5
115	0.266825	1416.34				115	0.310747	1709.57				115	0.281091	1497.89
116	0.271416	1460.33				116	0.313195	1718.02				116	0.2816	1523.66
117	0.273313	1469.21				117	0.315297	1722.23				117	0.281104	1524.48
118	0.272992	1430.34				118	0.317747	1753.49				118	0.282068	1488.28
119	0.273655	1459.36				119	0.321	1769.84				119	0.282928	1517.51
120	0.273245	1463.24				120	0.322086	1757.46				120	0.283332	1532.5
121	0.273443	1463.15				121	0.325317	1805.33				121	0.284773	1534.52
122	0.273107	1452.15				122	0.329063	1824.73				122	0.287161	1524.71
123	0.279074	1495.53				123	0.332686	1841.39				123	0.287432	1558.28
124	0.280996	1524.71				124	0.333836	1830.75				124	0.290302	1576.05
125	0.282931	1526.35				125	0.335049	1842.97				125	0.292373	1543.36
126	0.289508	1565.52				126	0.336422	1837.52				126	0.297337	1596.01
127	0.301538	1617.35				127	0.336237	1877.48				127	0.300204	1626.22
128	0.306067	1653.9				128	0.336417	1884.21				128	0.305817	1644.38
129	0.312405	1712.79				129	0.336784	1873.78				129	0.306426	1636.03
130	0.314406	1726.5				130	0.336667	1887.19				130	0.309034	1679.88
131	0.316048	1729.01				131	0.337858	1887.91				131	0.31124	1702.89
132	0.317524	1749.26				132	0.337454	1866.49				132	0.313787	1741.56
133	0.318132	1750.91				133	0.336392	1890.45				133	0.316833	1753.21
134	0.318251	1737				134	0.337656	1849.63				134	0.319931	1760.26
135	0.319519	1773.11				135	0.337897	1900.36				135	0.321335	1754.08
136	0.31895	1768.57				136	0.338083	1874.32				136	0.322861	1787.62
137	0.318417	1758.62				137	0.337733	1853.35				137	0.329885	1809.21
138	0.318474	1739.61				138	0.339932	1855.06				138	0.336586	1852.62
139	0.318493	1748.2				139	0.340165	1907.13				139	0.339921	1883.6
140	0.318848	1735.6				140	0.341514	1918.7				140	0.343401	1897.14
141	0.319381	1723.17				141	0.34081	1915.52				141	0.346684	1908.03
142	0.319661	1750.57				142	0.342302	1892.09				142	0.348147	1955.85
143	0.319306	1757.13				143	0.342467	1906.34				143	0.352542	1972.8
144	0.320419	1753.67				144	0.342061	1895.74				144	0.354645	2018.21
145	0.321919	1776.36				145	0.34238	1879.84				145	0.354535	2010.96
146	0.32376	1780.27				146	0.342258	1903.04				146	0.359874	2019.88
147	0.325244	1769.93				147	0.342621	1907.62				147	0.361485	2058.84
148	0.325877	1809.44				148	0.342463	1898.02				148	0.369802	2052.88
149	0.329425	1825.68				149	0.342926	1876.31				149	0.370954	2132.65
150	0.329151	1818.98				150	0.343329	1884.42				150	0.371801	2133.43
151	0.331532	1806.24				151	0.34319	1939.09				151	0.372703	2094.23
152	0.334212	1831.33				152	0.343862	1895.71				152	0.374246	2151.38
153	0.338368	1855.21				153	0.343185	1908.86				153	0.375194	2110.29
154	0.345885	1920.05				154	0.343458	1896.51				154	0.377496	2130.76
155	0.346993	1953.47				155	0.343032	1920.97				155	0.378783	2183.22
156	0.350124	1959.46				156	0.342016	1910.51				156	0.379204	2179.6
157	0.351181	1981.96				157	0.343438	1902				157	0.377936	2159.73
158	0.352339	1976.14				158	0.343501	1929.91				158	0.378077	2127.6
159	0.354008	1968.63				159	0.343023	1936.2				159	0.378489	2154.62
160	0.354952	2004.7				160	0.343647	1917.85				160	0.379179	2155.74
161	0.356825	2007.04				161	0.343582	1933.38				161	0.378438	2177.71
162	0.357193	1999.56				162	0.34239	1922.58				162	0.379088	2131.32
163	0.3574	2018.05				163	0.343695	1907.54				163	0.378609	2126.65
164	0.35686	2006.07				164	0.344461	1938.43				164	0.37883	2176.91
165	0.357087	1983.92				165	0.34529	1945.04				165	0.378201	2179.67
166	0.357046	2014.91				166	0.346029	1937.86				166	0.378235	2163.47
167	0.356556	2015.47				167	0.346959	1957.89				167	0.379195	2180.79
168	0.356767	1994.66				168	0.349014	1960.54				168	0.378065	2167.21
169	0.356917	2016.32				169	0.348179	1936.12				169	0.379804	2147.42
170	0.356816	2004.81				170	0.349532	1967.37				170	0.379281	2180.23
171	0.356087	1981.53				171	0.350686	1972.44				171	0.380448	2180.5
172	0.357585	2017.29				172	0.351578	1966.41				172	0.380736	2157.7
173	0.356673	2017.69				173	0.352683	1988.06				173	0.380224	2176.64
174	0.356818	1995.53				174	0.352444	1980.54				174	0.380881	2209.47
175	0.357523	2024.24				175	0.352429	1961.14				175	0.381143	2171.73
176	0.35846	2018.89				176	0.351551	1991.6				176	0.381639	2191.06
177	0.359916	2002.07				177	0.353596	1994.86				177	0.381736	2183.97
178	0.360284	2034.07				178	0.354865	1984.06				178	0.381802	2209.98
179	0.360752	2040.36				179	0.354703	1999.94				179	0.383037	2203.49
180	0.361917	2029.02				180	0.354081	1992.46				180	0.382771	2217.64
181	0.362222	2041.59				181	0.354676	1968.12				181	0.383198	2169.11
182	0.363282	2044.11				182	0.354884	2002.9				182	0.383139	2181.92
183	0.363345	2025.89				183	0.35386	2003.44				183	0.382267	2220.51
184	0.363506	2056.35				184	0.354546	1984.01				184	0.382593	2218.08
185	0.363705	2053.72				185	0.355182	2000.46				185	0.380953	2155.34
186	0.364746	2091.56				186	0.355196	1990.51				186	0.383157	2216.07
187	0.366053	2045.64				187	0.353949	1970.63				187	0.382897	2227.65
188	0.365994	2052.25				188	0.355205	2002.31				188	0.38248	2209.76
189	0.365427	2095.48				189	0.355413	2005.57				189	0.383111	2225.9
190	0.365583	2101.89				190	0.35659	1996.06				190	0.383038	2218.3
191	0.366205	2085.88				191	0.357707	2019.47				191	0.382777	2229.97
192	0.365446	2099.47				192	0.359067	2013.96				192	0.383423	2175.05
193	0.366464	2088.87				193	0.358858	1995.81				193	0.384419	2188.73
194	0.365739	2068.61				194	0.359091	2033.91				194	0.383338	2183.88
195	0.365396	2097.89				195	0.359413	2035.21				195	0.382639	2200.1
196	0.365789	2094.34				196	0.361199	2027.61				196	0.383348	2195.4
197	0.365621	2070.24				197	0.36379	2046.16				197	0.384263	2171.52
198	0.365925	2089.73				198	0.365777	2057.61				198	0.383542	2201.25
199	0.366537	2034.99				199	0.366157	2037.3				199	0.384415	2205.84
200	0.365716	2098.12				200	0.368326	2079.35				200	0.384277	2232.93
201	0.365701	2053.27				201	0.368218	2091.5				201	0.384761	2226.49
202	0.366197	2067.49				202	0.369725	2125.21				202	0.384583	2199.94
203	0.366269	2094.13				203	0.372499	2091.16				203	0.384202	2238.5
204	0.364115	2096.06				204	0.373362	2100.35				204	0.383888	2231.82
205	0.366384	2081.76				205	0.376141	2159.39				205	0.383133	2206.06
206	0.364921	2051.68				206	0.378191	2179.15				206	0.383618	2217.39
207	0.365736	2079.54				207	0.380564	2185.11				207	0.384487	2208.44
208	0.366939	2080.91				208	0.387572	2235.74				208	0.384023	2177.8
209	0.366757	2110.35				209	0.392975	2249.22				209	0.383617	2209.96
210	0.367392	2065.14				210	0.393085	2239.38				210	0.38362	2203.05
211	0.368713	2070.82				211	0.392632	2272.69				211	0.383815	2227.84
212	0.369506	2116.04				212	0.39578	2287.52				212	0.383806	2226.58
213	0.371064	2132.73				213	0.40177	2339.64				213	0.383774	2199.01
214	0.372256	2117.16				214	0.405547	2359.74				214	0.383553	2237.92
215	0.372154	2141.56				215	0.407079	2347.5				215	0.383666	2228.62
216	0.374196	2137.43				216	0.4092	2395.77				216	0.384082	2206.58
217	0.375837	2121.41				217	0.410304	2402.5				217	0.38428	2222.34
218	0.377312	2170.98				218	0.41079	2427.01				218	0.383701	2205.69
219	0.37958	2181.31				219	0.410321	2418.17				219	0.384499	2178.84
220	0.381309	2214.13				220	0.411263	2432.42				220	0.384784	2212.14
221	0.383927	2222.06				221	0.410267	2372.86				221	0.383706	2207.67
222	0.384852	2207.41				222	0.410497	2387.19				222	0.384179	2233.57
223	0.385645	2252.89				223	0.410057	2430.36				223	0.383964	2225.57
224	0.38671	2250.41				224	0.409021	2422.87				224	0.383649	2202.74
225	0.38966	2237.46				225	0.410369	2396.46				225	0.383666	2231.47
226	0.391758	2270.83				226	0.409674	2423.81				226	0.384358	2235.29
227	0.396518	2271.5				227	0.410437	2430.85				227	0.384136	2208.13
228	0.397025	2257.89				228	0.410696	2404.91				228	0.38445	2222.46
229	0.400703	2317.48				229	0.410307	2417.66				229	0.384614	2211.15
230	0.406129	2339.55				230	0.410635	2441.06				230	0.384123	2178.13
231	0.40936	2396.74				231	0.409751	2383.25				231	0.383457	2211.13
232	0.410087	2404.78				232	0.40934	2404				232	0.382949	2201.56
233	0.412914	2401.49				233	0.410521	2392.2				233	0.383858	2234.97
234	0.419697	2465.59				234	0.410738	2420.12				234	0.384365	2228.5
235	0.422746	2492.34				235	0.409704	2403.03				235	0.383949	2200.73
236	0.427745	2562.07				236	0.410673	2372.02				236	0.383444	2232.93
237	0.431285	2571.28				237	0.407984	2404.5				237	0.384077	2229.38
238	0.434091	2603				238	0.410189	2402.54				238	0.384528	2210.51
239	0.436063	2632.44				239	0.408491	2427.14				239	0.384698	2222.09
240	0.436376	2618.1				240	0.410412	2421.44				240	0.38501	2213.13
241	0.437805	2641.88				241	0.409659	2432.2				241	0.385188	2183.29
242	0.437968	2635.97				242	0.409358	2368.03				242	0.384633	2215.56
243	0.439246	2644.29				243	0.410907	2390.12				243	0.385444	2219.47
244	0.438777	2580.37				244	0.41028	2428.84				244	0.387339	2250.49
245	0.43872	2597.2				245	0.410667	2427.16				245	0.385502	2240.37
246	0.439071	2643.03				246	0.410189	2399.97				246	0.387582	2219.95
247	0.438208	2641.55				247	0.41064	2430.81				247	0.387847	2265.27
248	0.438594	2654.25				248	0.410498	2427.94				248	0.390666	2270.33
249	0.439313	2633.87				249	0.410558	2399.36				249	0.390939	2249.78
250	0.43996	2629.42				250	0.409922	2417.34				250	0.390783	2268.44
251	0.439419	2663.49				251	0.409112	2431.95				251	0.391165	2254.07
252	0.438027	2646.71				252	0.409323	2384.62				252	0.390188	2284.21
253	0.438034	2650.92				253	0.410726	2406.19				253	0.391768	2230.39
254	0.439689	2640.78				254	0.409748	2394.97				254	0.39346	2291.93
255	0.439836	2642.64				255	0.410536	2414.39				255	0.3932	2265.65
256	0.438579	2658.14				256	0.408608	2402.33				256	0.395772	2277.03
257	0.4386	2649.54				257	0.411539	2380.15				257	0.395576	2273.36
258	0.439255	2620.58				258	0.41137	2422.35				258	0.400323	2319.14
259	0.43809	2652.64				259	0.411685	2411.12				259	0.401767	2333.72
260	0.438007	2641.23				260	0.411337	2442.05				260	0.404001	2382.31
261	0.438879	2610.33				261	0.412374	2435.08				261	0.40265	2375.57
262	0.439472	2632.25				262	0.412185	2447.74				262	0.405469	2397.48
263	0.43862	2648.89				263	0.414212	2388.26				263	0.406674	2343.6
264	0.438897	2604.3				264	0.417086	2425.44				264	0.407386	2378.41
265	0.438473	2620.74				265	0.416434	2483.63				265	0.4125	2440.76
266	0.439375	2659.73				266	0.419844	2483.68				266	0.413779	2451.75
267	0.440252	2659.18				267	0.422348	2474.04				267	0.414181	2428.27
268	0.439627	2634.6				268	0.422192	2528.17				268	0.414682	2470.94
269	0.440503	2635.11				269	0.420367	2514.31				269	0.417865	2478.54
270	0.437902	2633.77				270	0.426409	2517.99				270	0.41949	2457.14
271	0.439176	2620.96				271	0.42912	2559.93				271	0.42244	2490.18
272	0.438033	2624.37				272	0.431007	2599.67				272	0.42179	2527.43
273	0.44059	2624.23				273	0.436733	2567.34				273	0.421681	2468.41
274	0.438865	2664.86				274	0.437755	2599.59				274	0.42119	2493.94
275	0.438342	2658				275	0.43776	2640.73				275	0.422535	2477.01
276	0.438054	2642.93				276	0.437078	2632.74				276	0.422583	2501.1
277	0.43969	2647.57				277	0.438662	2618.25				277	0.422376	2489.18
278	0.43978	2631.63				278	0.440041	2630.95				278	0.422385	2457.64
279	0.439338	2590.15				279	0.438827	2633.3				279	0.420956	2490.16
280	0.439795	2627.19				280	0.436447	2613.86				280	0.42261	2491.32
281	0.43927	2626.49				281	0.439222	2642.43				281	0.422482	2520.48
282	0.439407	2644.42				282	0.44064	2626.53				282	0.42207	2506.5
283	0.440165	2636.94				283	0.439864	2590.33				283	0.422146	2518.52
284	0.440207	2643.64				284	0.440819	2627.7				284	0.420938	2528.58
285	0.435737	2649.38				285	0.440038	2620.54				285	0.422758	2514.15
286	0.439753	2640.11				286	0.438937	2642.44				286	0.420502	2528.74
287	0.438445	2663.41				287	0.439995	2631.32				287	0.422145	2515.9
288	0.440067	2646.15				288	0.439211	2649.46				288	0.421978	2520.24
289	0.440045	2654.49				289	0.44043	2587.83				289	0.42286	2460.11
290	0.439178	2669.35				290	0.439904	2600.39				290	0.421415	2473.34
291	0.440591	2643.62				291	0.438745	2650.9				291	0.421886	2526.33
292	0.438198	2657.35				292	0.437972	2642.94				292	0.424628	2522.99
293	0.436918	2641.5				293	0.438353	2650.7				293	0.424042	2545.55
294	0.439056	2649.32				294	0.437441	2632.84				294	0.422593	2525.59
295	0.439296	2596.73				295	0.438899	2635.44				295	0.424736	2527.39
296	0.437996	2608.4				296	0.437156	2608.44				296	0.427591	2513.72
297	0.437713	2627.49				297	0.438612	2625.1				297	0.427685	2537.78
298	0.436278	2642.92				298	0.43894	2646.63				298	0.428654	2574.75
299	0.439256	2658.7				299	0.440137	2597.54				299	0.430376	2528.39
300	0.439035	2632.22				300	0.439787	2621.12				300	0.429404	2551.4
301	0.439036	2634.09				301	0.43845	2666.38				301	0.430739	2549.25
302	0.440013	2603.66				302	0.440217	2665.26				302	0.432729	2579.87
303	0.439688	2623.61				303	0.438284	2632.96				303	0.434993	2637.07
304	0.438585	2647.26				304	0.440005	2632.42				304	0.43436	2628.63
305	0.440276	2591.07				305	0.439395	2641.62				305	0.434136	2623.04
306	0.439233	2614.96				306	0.440342	2625.64				306	0.437668	2612.76
307	0.439113	2609.12				307	0.440631	2635.38				307	0.43851	2639.48
308	0.438719	2624.75				308	0.437931	2660.33				308	0.438078	2613.19
309	0.438274	2645.19				309	0.440174	2659.71				309	0.439158	2586.01
310	0.437824	2650.36				310	0.439126	2655.88				310	0.439078	2622.52
311	0.436996	2653.62				311	0.438404	2626.17				311	0.440686	2618.6
312	0.439713	2621.75				312	0.44096	2646.39				312	0.441297	2630.5
313	0.437726	2645.21				313	0.437712	2668				313	0.439562	2638.44
314	0.439156	2621.21				314	0.438982	2652.02				314	0.439383	2648.94
315	0.439928	2592.24				315	0.436688	2653.93				315	0.437152	2660.5
316	0.438342	2630.27				316	0.439767	2629.75				316	0.440673	2646.09
317	0.439842	2612.12				317	0.440823	2639.49				317	0.439582	2668.09
318	0.438555	2646.08				318	0.441565	2626.16				318	0.439581	2648.95
319	0.439444	2625.1				319	0.440854	2608.95				319	0.438743	2648.12
320	0.43961	2636.53				320	0.439318	2631.09				320	0.440604	2662.11
321	0.439995	2655.63				321	0.440057	2623.81				321	0.439587	2655.29
322	0.438195	2637.94				322	0.43936	2648.9				322	0.441374	2668.06
323	0.438721	2654.7				323	0.440601	2637.77				323	0.440142	2636.58
324	0.43849	2647.06				324	0.440706	2650.49				324	0.440679	2649.8
325	0.439238	2648.83				325	0.440091	2669.81				325	0.438473	2667.04
326	0.438272	2587.93				326	0.440749	2633.7				326	0.440543	2650.03
327	0.438754	2593.28				327	0.438617	2660.73				327	0.438656	2664.34
328	0.439563	2639.25				328	0.440291	2643.8				328	0.440403	2661.4
329	0.439283	2644.15				329	0.44119	2655				329	0.440084	2652.2
330	0.43955	2659.86				330	0.439541	2664.5				330	0.437586	2659.71
331	0.440425	2636.77				331	0.438141	2648.6				331	0.438515	2649.09
332	0.437928	2635.69				332	0.438709	2657.29				332	0.437685	2657.07
333	0.436942	2653.92				333	0.440255	2659.52				333	0.437677	2642.49
334	0.43808	2648.29				334	0.438735	2657.61				334	0.440263	2651.37
335	0.439781	2659.97				335	0.441018	2657.73				335	0.439433	2659.24
336	0.438086	2640.67				336	0.440931	2640.11				336	0.439711	2646.57
337	0.440022	2637.26				337	0.437544	2608.8				337	0.439878	2653.3
338	0.439019	2661.44				338	0.437788	2620.13				338	0.438491	2650.03
339	0.437518	2648.16				339	0.440239	2640.68				339	0.440578	2659.93
340	0.438185	2616.72				340	0.43729	2625.79				340	0.439639	2599.22
341	0.439375	2644.85				341	0.438889	2627.12				341	0.440388	2605.47
342	0.437901	2654.88				342	0.440746	2660.02				342	0.439695	2646.41
343	0.439812	2622.19				343	0.438641	2651.83				343	0.440446	2646.83
344	0.438329	2621.16				344	0.438996	2663.52				344	0.440285	2654.13
345	0.439889	2653.37				345	0.440805	2644.47				345	0.439873	2639.31
346	0.436977	2598.18				346	0.438711	2634.36				346	0.438259	2632.18
347	0.437825	2616.28				347	0.440322	2615.82				347	0.43946	2618.56
348	0.439401	2598.42				348	0.440102	2622.62				348	0.438924	2625.94
349	0.438082	2627.88				349	0.439304	2645.67				349	0.43863	2639.22
350	0.439114	2651.89				350	0.440657	2609.04				350	0.439668	2610.04
351	0.438829	2645.11				351	0.439312	2622.33				351	0.441133	2624.63
352	0.439659	2651.04				352	0.440156	2662.97				352	0.437918	2655.13
353	0.439654	2623.71				353	0.438976	2652.13				353	0.441724	2662.53
354	0.438679	2641.71				354	0.43902	2626.67				354	0.441141	2640.39
355	0.440085	2632.49				355	0.438978	2632.37				355	0.439958	2638.45
356	0.437398	2592.4				356	0.439734	2643.29				356	0.441048	2648.29
357	0.437276	2620.39				357	0.440833	2628.95				357	0.439624	2629.49
358	0.436973	2614.69				358	0.437912	2630.78				358	0.441044	2645.8
359	0.437977	2642.63				359	0.440027	2622.09				359	0.437103	2626.11
360	0.438613	2631.08				360	0.439793	2591				360	0.437715	2586.41
361	0.438846	2645.06				361	0.43961	2623.94				361	0.438844	2631.51
362	0.440223	2667.02				362	0.440619	2627.2				362	0.439896	2617.97
363	0.438178	2643.64				363	0.441176	2653.21				363	0.440593	2647.18
364	0.440196	2660.95				364	0.439042	2631.84				364	0.436715	2631.5
365	0.437466	2631.41				365	0.44094	2652.82				365	0.438974	2646.85
366	0.438632	2653.27				366	0.437822	2661.15				366	0.439527	2654.07
367	0.438828	2593.1				367	0.440142	2642.5				367	0.438468	2640.18
368	0.437008	2603.53				368	0.437189	2657.38				368	0.440801	2654.31
369	0.439331	2646.29				369	0.440093	2644.77				369	0.440543	2644.69
370	0.438563	2636.03				370	0.440052	2652.92				370	0.439107	2651.01
371	0.439496	2652.05				371	0.439349	2585.38				371	0.440841	2603.92
372	0.438856	2630.63				372	0.440561	2617.74				372	0.439127	2610.83
373	0.439126	2630.15				373	0.43977	2649.53				373	0.439481	2650.36
374	0.437788	2607.47				374	0.439294	2630.43				374	0.436866	2633.22
375	0.439939	2621.15				375	0.439874	2651.84				375	0.439897	2653.44
376	0.439941	2646.53				376	0.439683	2641.47				376	0.438401	2631.39
377	0.439475	2597.15				377	0.440752	2638.05				377	0.436332	2624.85
378	0.439751	2619.15				378	0.439494	2612.34				378	0.438099	2599.44
379	0.438485	2657.22				379	0.439381	2613.13				379	0.436326	2607.75
380	0.436543	2646.87				380	0.438197	2650.44				380	0.438812	2641.93
381	0.438085	2625.25				381	0.439709	2679.7				381	0.437321	2596.12
382	0.438278	2621.64				382	0.440331	2661.02				382	0.43876	2622
383	0.440204	2636.21				383	0.440106	2625.23				383	0.440449	2659.15
384	0.43809	2615.29				384	0.438482	2628.61				384	0.437309	2663.6
385	0.439659	2631.93				385	0.439722	2660.51				385	0.439433	2626.05
386	0.43862	2653.06				386	0.438647	2600.14				386	0.43915	2630.16
387	0.439946	2650.45				387	0.441058	2629.41				387	0.435525	2631.51
388	0.437962	2656.88				388	0.435145	2649.18				388	0.437786	2617.42
389	0.438978	2631.41				389	0.439182	2651.67				389	0.438515	2635.52
390	0.438165	2649.76				390	0.438111	2625.44				390	0.438709	2663.27
391	0.438061	2622.62				391	0.439164	2631.25				391	0.440543	2658.6
392	0.440065	2595.18				392	0.440046	2643.87				392	0.440008	2657.26
393	0.439234	2623.25				393	0.437725	2621.79				393	0.440107	2629.56
394	0.437223	2615.53				394	0.43881	2625.58				394	0.438777	2651.65
395	0.439582	2656.44				395	0.438146	2664.7				395	0.438516	2622.4
396	0.440367	2639.35				396	0.437809	2653.65				396	0.437894	2597.04
397	0.438781	2640.04				397	0.438	2656.01				397	0.436193	2611.06
398	0.437329	2639.61				398	0.439496	2632.98				398	0.436798	2609.78
399	0.437703	2638.72				399	0.438509	2646.88				399	0.440344	2648.93
400	0.438789	2656.24				400	0.440365	2632.42				400	0.441147	2630.14
401	0.436692	2634.53				401	0.439279	2594.47				401	0.439441	2642.79
402	0.438709	2647.78				402	0.439625	2618.71				402	0.440325	2653.01
403	0.439136	2646.95				403	0.438761	2617.11				403	0.440274	2649.59
404	0.43923	2645.28				404	0.440003	2648.16				404	0.43757	2602.97
405	0.438333	2604.45				405	0.438738	2642.89				405	0.440599	2621.14
406	0.437832	2648.69				406	0.439429	2643.53				406	0.439944	2640.47
407	0.438698	2569.99				407	0.43929	2651.97				407	0.43889	2624.2
408	0.439097	2622.3				408	0.438633	2640.44				408	0.438854	2626.72
409	0.437587	2624.6				409	0.438805	2660.19				409	0.439432	2662.05
410	0.438355	2650.09				410	0.441529	2657.94				410	0.440048	2654.16
411	0.441312	2652.74				411	0.440359	2659.51				411	0.439643	2669.42
412	0.437934	2664.53				412	0.435002	2646.8				412	0.44036	2639.29
413	0.443241	2654.05				413	0.443187	2646.86				413	0.440276	2642.44
414	0.440521	2632.56				414	0.440982	2666.31				414	0.439881	2672.75
415	0.437815	2660.87				415	0.439087	2663.9				415	0.438827	2644.04
416	0.440044	2653.2				416	0.441712	2653.94				416	0.438798	2650.69
417	0.43878	2670.57				417	0.439633	2613.22				417	0.440112	2641.3
418	0.440346	2655.57				418	0.44023	2622.34				418	0.439214	2638.7
419	0.438601	2642.31				419	0.439437	2651.53				419	0.439263	2664.74
420	0.439586	2621.81				420	0.438587	2643.67				420	0.440996	2664.69
421	0.438798	2626.83				421	0.438666	2647.62				421	0.439781	2664.88
422	0.438944	2652.5				422	0.442075	2636.1				422	0.439227	2645.3
423	0.439323	2598.42				423	0.439228	2646.06				423	0.439195	2638.75
424	0.438531	2617.42				424	0.440989	2617.07				424	0.438535	2618.82
425	0.439858	2613.87				425	0.440822	2632.16				425	0.440563	2631.19
426	0.43732	2622.9				426	0.442511	2661.82				426	0.438792	2659.38
427	0.433137	2646.21				427	0.442411	2623.63				427	0.43952	2605.73
428	0.439371	2652.3				428	0.44368	2623.33				428	0.440404	2620.12
429	0.439249	2652.04				429	0.442854	2623.36				429	0.43993	2671.96
430	0.437898	2616.69				430	0.440949	2657.5				430	0.440558	2672.72
431	0.439473	2641.02				431	0.441251	2636.75				431	0.441138	2637.63
432	0.439226	2623.63				432	0.441199	2606.17				432	0.437304	2635.54
433	0.438538	2591.17				433	0.440718	2627.88				433	0.437686	2643.51
434	0.436876	2620.63				434	0.440866	2627.91				434	0.439388	2621.64
435	0.438839	2611.44				435	0.439653	2645.51				435	0.439901	2639.71
436	0.437668	2636.22				436	0.438933	2640.03				436	0.440081	2617.67
437	0.439179	2633.5				437	0.439443	2655.72				437	0.440698	2595.91
438	0.439373	2643.34				438	0.438983	2652.64				438	0.439416	2635.2
439	0.437713	2659.52				439	0.440965	2660.77				439	0.438692	2622.31
440	0.439594	2635.49				440	0.44037	2674.95				440	0.436647	2650.13
441	0.439664	2655.98				441	0.440533	2640.8				441	0.438957	2635.97
442	0.439517	2650.47				442	0.440413	2662.52				442	0.438017	2642.85
443	0.43939	2651.16				443	0.438426	2660.6				443	0.439452	2592.36
444	0.440443	2659.78				444	0.439896	2641.29				444	0.438871	2608.27
445	0.439332	2645.19				445	0.441188	2612.83				445	0.439736	2651.52
446	0.43849	2605.43				446	0.437206	2615.59				446	0.43994	2642.73
447	0.436412	2652.22				447	0.439613	2649.43				447	0.439357	2649.46
448	0.437911	2662.23				448	0.439741	2640.36				448	0.439079	2630.1
449	0.439741	2597.78				449	0.440375	2627.93				449	0.440835	2636.75
450	0.438315	2609.09				450	0.440174	2667.39				450	0.439913	2655.5
451	0.438192	2643.37				451	0.440846	2654.72				451	0.438814	2656.11
452	0.439004	2641.28				452	0.439874	2625.67				452	0.440121	2628.87
453	0.438231	2644.94				453	0.438947	2646.07				453	0.439382	2658.27
454	0.437809	2632.03				454	0.437098	2644.07				454	0.440782	2651.46
455	0.439579	2633.73				455	0.438941	2627.53				455	0.441033	2625.16
456	0.437705	2605.19				456	0.440873	2637.3				456	0.440603	2633.19
457	0.437869	2615.87				457	0.43703	2648.53				457	0.440726	2659.15
458	0.438187	2647.14				458	0.439487	2612.37				458	0.440505	2607.55
459	0.438031	2592.18				459	0.438013	2626.79				459	0.440578	2632.89
460	0.437857	2620.98				460	0.436607	2606.36				460	0.439127	2670.21
461	0.437832	2652.95				461	0.438518	2621.63				461	0.440282	2661.97
462	0.438177	2656.05				462	0.438776	2658.53				462	0.439594	2631.56
463	0.439423	2618.05				463	0.438398	2642.51				463	0.438557	2635.52
464	0.439598	2627.37				464	0.437966	2655.11				464	0.440756	2633.02
465	0.439491	2641.42				465	0.440278	2631.02				465	0.442358	2633.08
466	0.439245	2619.28				466	0.439014	2642.3				466	0.439018	2638.83
467	0.439214	2637.63				467	0.440778	2627.84				467	0.441231	2633.22
468	0.437775	2656.61				468	0.440081	2598.48				468	0.440089	2597.36
469	0.438135	2653.18				469	0.440973	2626.37				469	0.440947	2628.96
470	0.436524	2645.26				470	0.437769	2618.75				470	0.44043	2621.6
471	0.439468	2631.13				471	0.437473	2645.48				471	0.439047	2643.91
472	0.439543	2649.74				472	0.440445	2639.27				472	0.438855	2640.83
473	0.440371	2629.11				473	0.439648	2648.78				473	0.439876	2647.88
474	0.438851	2585.78				474	0.440043	2659.04				474	0.434868	2648.17
475	0.438226	2632				475	0.44098	2643.34				475	0.440554	2654.74
476	0.439696	2619.51				476	0.439572	2673.22				476	0.438542	2656.23
477	0.440027	2642.3				477	0.441208	2645.29				477	0.437239	2650
478	0.439517	2630.88				478	0.440034	2658.32				478	0.439394	2650.2
479	0.438299	2628.62				479	0.439276	2595.59				479	0.438917	2663.14
480	0.439956	2663.32				480	0.437542	2603.68				480	0.437074	2640.01
481	0.439992	2643.82				481	0.43965	2643.51				481	0.4403	2665.55
482	0.439814	2610.88				482	0.438721	2639.49				482	0.440731	2641.86
483	0.441127	2667.22				483	0.438425	2652.7				483	0.440046	2668.58
484	0.441199	2630.82				484	0.439723	2639.5				484	0.440894	2661.38
485	0.43994	2624.27				485	0.440781	2641.9				485	0.439702	2642.41
486	0.440422	2622.32				486	0.439762	2611.7				486	0.438829	2660.07
487	0.438254	2660.38				487	0.439588	2616.23				487	0.438862	2657.91
488	0.438705	2647.7				488	0.440641	2656.26				488	0.441064	2658
489	0.43867	2654.58				489	0.439269	2606.69				489	0.436818	2661.58
490	0.439136	2648.63				490	0.441413	2625.39				490	0.440721	2648.6
491	0.439823	2633.83				491	0.439282	2645.11				491	0.439914	2613.38
492	0.436023	2640.64				492	0.43765	2650.72				492	0.440005	2666.71
493	0.438388	2652.6				493	0.439038	2630.39				493	0.44067	2658.02
494	0.439531	2636.93				494	0.437882	2630.13				494	0.43832	2600.73
495	0.438606	2661.28				495	0.437623	2635.34				495	0.44136	2620.08
496	0.439196	2645.07				496	0.439594	2624.38				496	0.439962	2663.06
497	0.440643	2620.93				497	0.439637	2648.85				497	0.440584	2654.24
498	0.440339	2632.15				498	0.44064	2635.05				498	0.438449	2664.57
499	0.437718	2651.61				499	0.439817	2585.08				499	0.440895	2651.35
500	0.437001	2592.82				500	0.440084	2623.62				500	0.439508	2625.85
501	0.438353	2613.97				501	0.440291	2613.26				501	0.438078	2653.95
502	0.438675	2657.74				502	0.437365	2649.96				502	0.441001	2662.22
503	0.436508	2647.79				503	0.438562	2636.71				503	0.437654	2664.97
504	0.435716	2616.67				504	0.438859	2638.48				504	0.43928	2645.54
505	0.434999	2613.49				505	0.438953	2659.25				505	0.440822	2634.56
506	0.436385	2623.46				506	0.438791	2647.93				506	0.440332	2616.65
507	0.438824	2613.94				507	0.438295	2658.25				507	0.440563	2632.11
508	0.439333	2631.77				508	0.437573	2641.61				508	0.440361	2659.34
509	0.437339	2621.94				509	0.440714	2656.54				509	0.438791	2608.2
510	0.437948	2587.08				510	0.437569	2660.97				510	0.439455	2618.37
511	0.437182	2611.35				511	0.437827	2634.2				511	0.440119	2656.54
512	0.438726	2611.28				512	0.440428	2656.22				512	0.440295	2656.8
513	0.439173	2645.78				513	0.439696	2658.6				513	0.440363	2645.53
514	0.439623	2625.59				514	0.439127	2652.9				514	0.440806	2638.49
515	0.439426	2632.31				515	0.438515	2591.84				515	0.441069	2646.86
516	0.439368	2656.58				516	0.440499	2600.85				516	0.43937	2622.17
517	0.438997	2641.91				517	0.439099	2647.25				517	0.440958	2647.54
518	0.440249	2654.95				518	0.440793	2648.44				518	0.441826	2626.54
519	0.438701	2641.29				519	0.438027	2663.01				519	0.437895	2669.94
520	0.439607	2650.84				520	0.439481	2627.07				520	0.439923	2678.39
521	0.438017	2657.72				521	0.441102	2639.52				521	0.439851	2654.98
522	0.439624	2640.44				522	0.441149	2618.36				522	0.440106	2651.66
523	0.438118	2655.33				523	0.440484	2628.53				523	0.439542	2639.99
524	0.438463	2640.75				524	0.440668	2651.39				524	0.440176	2597.86
525	0.434764	2647.48				525	0.44036	2596.15				525	0.439569	2635.58
526	0.439051	2583.02				526	0.440864	2622.53				526	0.43921	2631.17
527	0.436464	2602.24				527	0.440809	2656.93				527	0.440133	2653.1
528	0.437455	2633.73				528	0.439764	2654.45				528	0.439774	2640.11
529	0.437785	2639.41				529	0.441224	2641.25				529	0.441294	2647.66
530	0.438377	2649.88				530	0.442875	2649.39				530	0.439416	2663.67
531	0.43692	2632.45				531	0.44209	2647.65				531	0.439138	2643.93
532	0.440038	2628.22				532	0.442312	2633.72				532	0.43888	2658.81
533	0.43748	2657.9				533	0.44086	2650.92				533	0.440975	2657.62
534	0.438614	2649.61				534	0.440151	2633.25				534	0.439144	2654.89
535	0.439355	2630.3				535	0.441526	2604.48				535	0.438468	2592.34
536	0.437578	2651.99				536	0.441916	2640.2				536	0.438202	2604.78
537	0.438873	2643.96				537	0.441652	2634.93				537	0.437861	2651.02
538	0.439852	2615.56				538	0.442407	2653.73				538	0.440584	2635.57
539	0.439642	2628.16				539	0.442926	2648.55				539	0.438844	2658.25
540	0.439012	2645.3				540	0.439915	2650.31				540	0.439269	2630.77
541	0.439447	2600.48				541	0.441341	2665.88				541	0.439495	2631.73
542	0.438494	2614.79				542	0.439574	2648.84				542	0.44096	2622.58
543	0.438747	2607.58				543	0.435969	2653.36				543	0.438302	2623.65
544	0.439442	2617.51				544	0.439776	2654.17				544	0.439027	2650.56
545	0.437361	2659.51				545	0.439051	2647.54				545	0.44027	2601.04
546	0.437045	2641.59				546	0.439551	2595.61				546	0.438547	2617.49
547	0.437604	2636.96				547	0.439598	2611.73				547	0.439543	2608.75
548	0.439173	2636.58				548	0.438791	2651.32				548	0.438508	2633.33
549	0.437259	2647.57				549	0.440066	2648.08				549	0.439482	2618.84
550	0.43921	2625.64				550	0.439907	2652.74				550	0.440457	2654.34
551	0.440521	2583.6				551	0.440898	2636.6				551	0.438321	2661.52
552	0.439575	2635.13				552	0.439778	2634.82				552	0.44037	2635.92
553	0.439994	2619.32				553	0.438723	2663.37				553	0.439992	2655.51
554	0.439018	2639.89				554	0.440677	2660.16				554	0.440217	2630.4
555	0.439334	2633.05				555	0.438479	2671.02				555	0.4407	2600.14
556	0.437369	2647.97				556	0.439634	2633.59				556	0.440444	2631.94
557	0.437393	2647.91				557	0.440207	2649.92				557	0.440109	2621.09
558	0.439792	2643.1				558	0.439439	2618.66				558	0.44067	2651.25
559	0.437652	2665.19				559	0.439475	2627.11				559	0.439434	2634.3
560	0.439532	2641.75				560	0.440771	2650.42				560	0.439394	2634.97
561	0.439984	2642.69				561	0.441104	2612.07				561	0.4398	2658.62
562	0.438432	2663.78				562	0.440824	2618.13				562	0.438451	2647.14
563	0.439788	2640.38				563	0.439957	2673.26				563	0.440232	2637.85
564	0.440342	2654.9				564	0.440474	2663.27				564	0.437805	2652.86
565	0.43997	2649.05				565	0.438917	2627.59				565	0.440556	2652.46
566	0.438503	2648.39				566	0.440912	2637.81				566	0.437802	2653.65
567	0.439051	2656.78				567	0.438933	2639.11				567	0.439237	2645.61
568	0.438692	2638.26				568	0.439182	2616.59				568	0.440402	2615.69
569	0.439641	2667.85				569	0.437533	2638.95				569	0.441136	2623.11
570	0.438704	2636.46				570	0.440993	2664.76				570	0.43891	2649.35
571	0.437586	2652.26				571	0.438905	2656.96				571	0.440379	2631.49
572	0.439468	2590.05				572	0.438697	2656.89				572	0.440475	2624.97
573	0.437585	2673.83				573	0.439311	2617.75				573	0.440137	2662.9
574	0.440341	2625.47				574	0.439056	2649.63				574	0.439017	2650.66
575	0.439471	2630.12				575	0.440613	2627.33				575	0.437276	2653.33
576	0.439765	2643.63				576	0.439002	2597.97				576	0.440523	2650.23
577	0.441082	2631.47				577	0.43985	2628.97				577	0.437767	2646.24
578	0.441058	2631.53				578	0.436868	2618.11				578	0.43959	2617.34
579	0.44053	2667.72				579	0.43695	2640.82				579	0.441188	2623.87
580	0.440297	2663.47				580	0.438055	2622.9				580	0.438265	2646.86
581	0.440162	2631.56				581	0.439404	2646.46				581	0.437943	2603.21
582	0.438078	2660.87				582	0.439868	2656.63				582	0.438605	2612.92
583	0.438171	2654.92				583	0.440588	2646.22				583	0.440727	2599.33
584	0.439533	2616.52				584	0.439688	2657.02				584	0.440139	2639.48
585	0.439072	2612.61				585	0.438218	2641.76				585	0.438074	2649.9
586	0.438301	2662.24				586	0.440557	2651.52				586	0.437452	2656.53
587	0.440723	2600.6				587	0.43725	2648.05				587	0.439453	2591.59
588	0.44145	2630.83				588	0.438289	2647.21				588	0.441079	2657.56
589	0.437587	2666.36				589	0.439564	2611.03				589	0.439981	2614.57
590	0.441476	2662.93				590	0.439789	2663.21				590	0.43951	2656.47
591	0.440335	2635.67				591	0.439728	2657.78				591	0.440765	2626.76
592	0.441093	2642.42				592	0.439679	2603.95				592	0.439033	2632.74
593	0.438032	2646.69				593	0.437467	2616.35				593	0.439728	2619.61
594	0.441303	2628.2				594	0.439563	2659.08				594	0.441239	2659.1
595	0.437349	2641.01				595	0.440398	2651.28				595	0.440334	2649.18
596	0.440588	2625.83				596	0.439103	2659.11				596	0.440033	2648.85
597	0.440328	2662.12				597	0.439828	2640.9				597	0.44065	2668.46
598	0.440062	2665.43				598	0.440101	2632.68				598	0.440207	2646.57
599	0.439392	2641.13				599	0.44058	2620.22				599	0.440837	2656.66
600	0.439768	2647.32				600	0.439939	2622.51				600	0.43806	2641.89
601	0.439767	2635.96				601	0.439566	2658				601	0.439214	2656.96
602	0.439117	2599.2				602	0.437694	2599.9				602	0.440587	2657.91
603	0.439464	2633.44				603	0.441008	2633.19				603	0.440911	2651.12
604	0.43985	2620.69				604	0.440719	2599.31				604	0.44002	2662.72
605	0.438521	2647.84				605	0.440049	2640.34				605	0.439866	2658.84
606	0.436738	2629.43				606	0.437945	2653.37				606	0.438565	2653.06
607	0.437973	2643.72				607	0.440117	2655.9				607	0.440206	2661.28
608	0.438733	2583.05				608	0.440056	2653.94				608	0.438133	2646.86
609	0.439119	2595.27				609	0.439839	2627.12				609	0.437436	2613.35
610	0.440418	2645				610	0.439357	2648.9				610	0.440742	2613.97
611	0.439272	2633.6				611	0.439379	2622.92				611	0.440028	2650.74
612	0.440228	2655.13				612	0.439373	2589.85				612	0.439559	2628.11
613	0.440367	2637.58				613	0.439503	2625.23				613	0.439997	2629.4
614	0.437091	2633.48				614	0.439758	2619.71				614	0.440589	2675.02
615	0.440054	2618.33				615	0.44089	2653.71				615	0.438092	2655.92
616	0.43876	2627.4				616	0.439617	2644.19				616	0.439561	2666.15
617	0.438812	2642.54				617	0.439706	2648.54				617	0.4407	2637.43
618	0.437531	2598.32				618	0.439901	2666.03				618	0.438888	2644.06
619	0.437998	2618.49				619	0.438463	2640.49				619	0.439636	2671.97
620	0.439412	2607.23				620	0.439829	2651.66				620	0.439884	2655.72
621	0.440124	2637.04				621	0.440487	2642.06				621	0.440998	2618.28
622	0.437624	2659.28				622	0.439652	2657.2				622	0.439238	2662.21
623	0.440873	2643.88				623	0.440021	2596				623	0.43978	2646.9
624	0.439908	2660.87				624	0.439815	2607.97				624	0.439983	2621.57
625	0.438029	2630.93				625	0.439926	2643.39				625	0.439989	2638.97
626	0.440502	2647.52				626	0.440279	2648.02				626	0.43895	2650.61
627	0.44131	2623.98				627	0.439874	2659.76				627	0.439053	2608.41
628	0.441578	2596.09				628	0.440589	2638.94				628	0.440287	2615.89
629	0.43964	2629.53				629	0.440484	2637.31				629	0.438297	2658.34
630	0.439176	2617.42				630	0.440617	2623.31				630	0.438012	2662.75
631	0.438401	2639.13				631	0.438475	2624.97				631	0.43992	2637.38
632	0.438236	2636.6				632	0.439701	2653.56				632	0.439841	2635.91
633	0.437935	2639.57				633	0.43966	2601.17				633	0.440767	2638.8
634	0.43887	2662.75				634	0.438239	2617.1				634	0.440302	2623.14
635	0.438618	2639.4				635	0.439208	2610.79				635	0.438358	2643.55
636	0.439603	2656.52				636	0.440897	2625.46				636	0.440835	2620.18
637	0.439064	2646.21				637	0.440697	2664.25				637	0.440684	2593.62
638	0.438514	2653.24				638	0.44003	2651.65				638	0.440586	2626.55
639	0.437023	2654.74				639	0.440847	2658.81				639	0.440709	2624.07
640	0.437746	2638.58				640	0.441121	2633.51				640	0.439026	2641.68
641	0.437558	2647.79				641	0.439484	2648.06				641	0.440333	2636.68
642	0.438139	2651.94				642	0.438363	2660.24				642	0.438832	2645.81
643	0.439642	2649.73				643	0.438027	2651.74				643	0.441053	2665.86
644	0.439993	2655.92				644	0.437811	2651.67				644	0.440624	2646.57
645	0.439031	2647.86				645	0.437118	2632.39				645	0.439904	2665.63
646	0.439064	2607.65				646	0.437521	2643.1				646	0.440715	2654.31
647	0.437878	2664.34				647	0.438555	2622.01				647	0.439471	2655.89
648	0.437646	2662.46				648	0.438747	2586.74				648	0.438957	2660.38
649	0.43733	2594.57				649	0.436661	2619.47				649	0.43908	2641.77
650	0.438021	2604.12				650	0.439675	2616.33				650	0.438577	2660.06
651	0.43952	2637.1				651	0.43724	2638.24				651	0.438954	2640.95
652	0.440408	2656.2				652	0.438001	2621.25				652	0.439617	2651.54
653	0.437739	2648.73				653	0.436711	2638.42				653	0.439312	2658.32
654	0.438829	2634.07				654	0.437871	2649.06				654	0.440693	2653.8
655	0.438386	2633.85				655	0.438263	2633.94				655	0.439291	2606.96
656	0.435659	2650.28				656	0.437476	2652.97				656	0.438531	2626.84
657	0.436624	2639.23				657	0.44003	2636.26				657	0.440673	2639.94
658	0.438038	2662.69				658	0.439984	2647.71				658	0.440203	2639.51
659	0.439356	2637.17				659	0.438771	2663.3				659	0.440462	2641.86
660	0.439259	2642.24				660	0.44032	2638.43				660	0.439434	2665.82
661	0.437377	2607.69				661	0.44075	2665.94				661	0.440418	2653.02
662	0.439152	2628.27				662	0.440819	2662.76				662	0.440629	2612.56
663	0.437526	2656.71				663	0.440117	2658.37				663	0.439376	2657.54
664	0.437907	2595.16				664	0.439945	2677.82				664	0.437643	2641.29
665	0.438492	2613.63				665	0.439839	2645.8				665	0.439026	2619.99
666	0.438463	2659.63				666	0.440396	2655.88				666	0.44113	2637.78
667	0.438125	2658.27				667	0.439694	2650.3				667	0.439601	2665.5
668	0.439294	2627.79				668	0.438333	2657.17				668	0.438432	2602.39
669	0.439213	2632.61				669	0.440793	2598.29				669	0.441084	2627.4
670	0.439056	2636.59				670	0.440026	2613.93				670	0.439063	2654.56
671	0.439785	2616.15				671	0.439059	2649.12				671	0.439507	2615.65
672	0.437642	2629.89				672	0.440686	2635.92				672	0.439826	2657.02
673	0.439086	2618.35				673	0.438054	2654.02				673	0.436124	2633.21
674	0.439635	2585.25				674	0.439517	2640.42				674	0.438614	2648.64
675	0.439711	2622.74				675	0.438016	2637.81				675	0.437966	2626.56
676	0.439449	2618.99				676	0.438462	2655.68				676	0.440421	2641.46
677	0.437193	2640.94				677	0.439057	2648.86				677	0.437245	2622.53
678	0.43899	2628.83				678	0.439248	2657.42				678	0.43849	2598.55
679	0.439374	2643.26				679	0.440603	2636.86				679	0.440537	2624.26
680	0.43891	2654.53				680	0.438791	2638.09				680	0.438597	2623.29
681	0.43712	2632.02				681	0.440341	2622.21				681	0.439578	2651.52
682	0.438871	2650.03				682	0.43886	2618.17				682	0.438795	2621.89
683	0.440228	2636.04				683	0.436253	2649.63				683	0.435839	2639.57
684	0.43941	2644.56				684	0.440199	2607.18				684	0.440276	2653.77
685	0.43801	2587.04				685	0.441091	2624.63				685	0.44317	2649.07
686	0.439922	2598.07				686	0.439284	2661.64				686	0.438543	2657.67
687	0.438667	2648.93				687	0.43638	2658.12				687	0.441392	2639.63
688	0.43799	2633.05				688	0.439918	2636.55				688	0.43533	2650.94
689	0.437565	2646.11				689	0.440614	2624.15				689	0.443396	2612.26
690	0.438485	2624.1				690	0.439174	2641.35				690	0.441397	2611.46
691	0.438391	2635.43				691	0.439281	2628.06				691	0.440417	2652.3
692	0.43896	2611.35				692	0.439376	2635.45				692	0.442594	2658.25
693	0.439323	2622.95				693	0.436636	2657.37				693	0.440812	2654.98
694	0.439471	2651.36				694	0.43696	2646.05				694	0.439215	2641.48
695	0.437952	2594.52				695	0.438668	2655.17				695	0.440661	2640.27
696	0.437636	2616.07				696	0.436852	2633.1				696	0.440059	2625.78
697	0.439682	2665.85				697	0.44073	2647.14				697	0.440747	2627.25
698	0.438574	2660.44				698	0.440959	2674.35				698	0.439584	2655.71
699	0.438182	2625.17				699	0.439388	2656.84				699	0.440144	2609.84
700	0.437566	2623.12				700	0.438736	2662.05				700	0.439684	2626.96
701	0.439265	2633.06				701	0.441839	2628.77				701	0.442062	2671.35
702	0.438591	2616.37				702	0.439512	2653.16				702	0.440647	2655.42
703	0.439276	2630.4				703	0.437817	2629.43				703	0.439881	2640.81
704	0.438998	2620.2				704	0.442662	2609.48				704	0.440375	2639.2
705	0.438617	2576.09				705	0.440289	2629.34				705	0.438524	2647.11
706	0.438202	2610.27				706	0.439958	2625.63				706	0.439683	2634.24
707	0.43716	2610.15				707	0.439653	2650.42				707	0.438208	2638.94
708	0.437771	2642.85				708	0.440664	2640.01				708	0.440856	2617.58
709	0.438193	2626.39				709	0.439171	2648.91				709	0.441486	2599.72
710	0.439364	2645.15				710	0.442048	2661.13				710	0.438549	2622.24
711	0.436817	2658.02				711	0.43962	2654.9				711	0.439441	2625.45
712	0.438901	2636.8				712	0.440729	2650.65				712	0.441669	2654.36
713	0.437322	2652.04				713	0.440042	2650.01				713	0.442993	2646.97
714	0.438374	2646.58				714	0.438908	2645				714	0.442733	2647.34
715	0.438453	2652.88				715	0.440108	2606.55				715	0.441862	2675.84
716	0.432253	2648.17				716	0.441156	2622.03				716	0.442506	2642.99
717	0.438395	2650.57				717	0.439475	2643.16				717	0.438773	2651.56
718	0.43901	2658.44				718	0.439471	2646.39				718	0.441765	2660.76
719	0.43811	2641.67				719	0.439079	2660.82				719	0.44201	2664.34
720	0.438741	2640.84				720	0.437984	2637.87				720	0.439778	2602.2
721	0.437632	2654.71				721	0.438515	2634.86				721	0.440249	2615.03
722	0.437952	2643.16				722	0.439915	2665.11				722	0.440442	2650.95
723	0.439712	2654.38				723	0.439236	2657.6				723	0.439452	2649.65
724	0.43951	2636.82				724	0.43665	2663.02				724	0.437404	2650.56
725	0.439323	2657.78				725	0.436981	2635.92				725	0.44101	2640.92
726	0.437662	2641.43				726	0.438446	2635.29				726	0.439182	2635.51
727	0.435428	2639.1				727	0.439133	2664.48				727	0.437377	2607.05
728	0.440005	2601.4				728	0.439259	2652.92				728	0.436572	2610.04
729	0.438469	2613.81				729	0.439235	2666.1				729	0.440459	2648.57
730	0.439529	2631.76				730	0.439392	2646.09				730	0.440725	2606.19
731	0.438778	2625.15				731	0.441009	2638.23				731	0.440174	2621.19
732	0.437974	2621.48				732	0.438635	2615.08				732	0.437301	2642.33
733	0.437827	2662.96				733	0.43911	2625.77				733	0.440358	2652.43
734	0.439768	2652.3				734	0.436849	2643.99				734	0.440408	2642.17
735	0.43913	2658.49				735	0.440931	2604.21				735	0.4399	2641.24
736	0.437957	2630.71				736	0.438841	2623.83				736	0.439127	2652.4
737	0.439453	2637.92				737	0.439849	2655.78				737	0.440425	2614.14
738	0.438033	2610.67				738	0.440345	2663.77				738	0.440878	2646.38
739	0.438265	2621.04				739	0.436668	2634.1				739	0.440267	2635.69
740	0.439955	2655.16				740	0.440077	2645.29				740	0.439852	2596.21
741	0.43928	2592.3				741	0.441451	2640.64				741	0.439586	2625.02
742	0.439843	2610.45				742	0.441098	2622.16				742	0.439264	2614.26
743	0.439263	2661.1				743	0.438999	2652.11				743	0.437207	2640.01
744	0.438906	2657.37				744	0.440689	2630.93				744	0.44029	2630.5
745	0.439382	2637.62				745	0.441541	2597.41				745	0.439785	2651.43
746	0.438901	2624.89				746	0.438039	2624.13				746	0.440215	2654.81
747	0.438855	2640.72				747	0.442017	2622.75				747	0.438187	2655.03
748	0.438898	2616.4				748	0.440198	2648.55				748	0.439698	2607.3
749	0.439447	2641.14				749	0.440163	2644.47				749	0.439587	2652.87
750	0.439745	2619.63				750	0.439043	2651.15				750	0.437708	2658.05
751	0.439684	2592.04				751	0.441331	2663.52				751	0.439321	2598.86
752	0.436498	2618.95				752	0.440681	2647.81				752	0.440606	2611.37
753	0.440627	2623.07				753	0.43724	2656.94				753	0.439021	2643.97
754	0.440096	2641.81				754	0.441674	2644.27				754	0.439706	2647.31
755	0.439628	2633.76				755	0.437774	2655.13				755	0.44079	2660.85
756	0.437784	2643.68				756	0.440485	2600.1				756	0.439879	2644.66
757	0.436567	2647				757	0.441094	2610.91				757	0.439891	2645.43
758	0.436772	2632.46				758	0.439697	2647.17				758	0.440561	2616.77
759	0.439572	2659.89				759	0.438799	2632.05				759	0.44073	2632.78
760	0.43812	2642.47				760	0.438238	2661.75				760	0.440038	2639.13
761	0.438742	2649.71				761	0.44024	2636.06				761	0.438892	2601.97
762	0.43694	2586.95				762	0.439626	2642.29				762	0.438662	2627.77
763	0.438819	2603.07				763	0.439611	2608.64				763	0.440312	2607.99
764	0.43958	2642.02				764	0.440887	2633.17				764	0.440158	2635.81
765	0.438682	2633.14				765	0.440398	2651.6				765	0.438623	2642.3
766	0.437588	2645.9				766	0.441304	2605.14				766	0.439162	2649.34
767	0.439579	2630.25				767	0.437639	2618.92				767	0.440706	2659.37
768	0.438103	2628.88				768	0.439994	2609.16				768	0.439777	2635.32
769	0.435216	2654.56				769	0.440019	2628.22				769	0.441439	2641.24
770	0.438668	2646.32				770	0.439462	2651.49				770	0.441244	2631.63
771	0.437524	2648.93				771	0.438273	2648.92				771	0.440933	2601.27
772	0.438105	2633.35				772	0.440754	2656.65				772	0.437871	2626.4
773	0.437738	2629.65				773	0.441447	2636.59				773	0.439905	2612.97
774	0.439528	2606.15				774	0.443395	2655.81				774	0.440184	2649.65
775	0.439229	2614.86				775	0.442889	2637.5				775	0.440285	2645.37
776	0.437963	2645.07				776	0.44259	2609.81				776	0.439912	2647.52
777	0.439774	2596.5				777	0.442861	2644.86				777	0.439047	2652.75
778	0.43854	2620.69				778	0.438865	2620.45				778	0.438505	2644.44
779	0.439173	2656.66				779	0.439585	2651.31				779	0.436771	2657.37
780	0.436683	2645.68				780	0.442496	2637.74				780	0.438307	2633.94
781	0.440332	2622.91				781	0.439851	2659.29				781	0.440193	2649.28
782	0.439038	2630.38				782	0.440697	2602.28				782	0.440703	2595.24
783	0.437967	2634.8				783	0.444044	2675.19				783	0.441228	2608.4
784	0.438459	2613.01				784	0.443128	2641.14				784	0.44003	2639.43
785	0.438994	2638.57				785	0.441064	2627.77				785	0.439631	2639.95
786	0.438945	2616.61				786	0.439343	2655.44				786	0.439735	2658.99
787	0.436593	2580.57				787	0.442151	2642.83				787	0.439306	2641.07
788	0.436279	2614.84				788	0.441676	2641.74				788	0.437887	2629.74
789	0.438652	2608.29				789	0.444408	2684.65				789	0.440668	2662.49
790	0.439062	2631.5				790	0.443188	2650.98				790	0.440447	2665.2
791	0.436533	2627.4				791	0.444521	2644.92				791	0.440325	2626.59
792	0.438948	2638.35				792	0.437072	2661.15				792	0.438684	2658.79
793	0.438382	2660.14				793	0.437246	2643.7				793	0.438676	2643.25
794	0.439066	2639.7				794	0.442268	2644.19				794	0.440637	2621.04
795	0.437649	2649.54				795	0.441436	2651.25				795	0.438974	2632.53
796	0.438632	2640.72				796	0.441814	2658.42				796	0.438269	2653.32
797	0.438694	2657.6				797	0.440047	2624.57				797	0.439406	2596.94
798	0.437219	2659.99				798	0.439566	2640.09				798	0.440681	2627.31
799	0.438523	2640.52				799	0.440959	2624.04				799	0.438865	2658.26
800	0.439111	2647.96				800	0.440449	2642.03				800	0.434641	2651.93
801	0.440161	2647.18				801	0.44268	2661.68				801	0.4359	2603.19
802	0.439651	2652.75				802	0.441682	2666.95				802	0.438053	2626.77
803	0.439529	2658.9				803	0.444031	2661.68				803	0.438433	2643.13
804	0.438885	2644.89				804	0.442933	2641.24				804	0.44042	2630.41
805	0.440412	2662.34				805	0.439604	2652.35				805	0.438492	2638.49
806	0.439569	2637.81				806	0.4432	2647.59				806	0.44104	2626.96
807	0.437849	2642.58				807	0.44015	2610.56				807	0.438687	2593.85
808	0.439078	2589.58				808	0.442106	2635.31				808	0.440112	2623.11
809	0.437628	2598.44				809	0.441691	2634.58				809	0.441161	2621.76
810	0.438287	2643.14				810	0.440316	2651.48				810	0.438766	2636.31
811	0.439334	2637.95				811	0.441935	2644.37				811	0.440357	2635.81
812	0.438141	2653.71				812	0.439318	2647.47				812	0.440561	2639.47
813	0.439569	2639.34				813	0.439126	2651.16				813	0.439745	2661.76
814	0.438781	2636.01				814	0.438849	2652.41				814	0.438866	2633.35
815	0.436771	2648.52				815	0.443008	2611.55				815	0.439993	2650.77
816	0.43862	2653.69				816	0.442092	2632.99				816	0.440736	2641.89
817	0.439745	2620.28				817	0.438844	2650.84				817	0.440528	2655.22
818	0.439132	2653.05				818	0.440466	2629.1				818	0.440852	2602.95
819	0.440129	2645.33				819	0.44198	2637.27				819	0.44063	2607.87
820	0.438511	2611.57				820	0.441654	2656.31				820	0.440478	2657.79
821	0.438136	2614.58				821	0.44006	2658.64				821	0.439606	2645.89
822	0.437395	2649.67				822	0.442499	2637.68				822	0.437875	2660.65
823	0.436891	2592.13				823	0.441514	2663.66				823	0.441284	2641.45
824	0.439958	2614.02				824	0.440801	2656.04				824	0.440192	2640.6
825	0.439444	2656.2				825	0.440557	2638.86				825	0.438848	2655.16
826	0.437116	2653.15				826	0.44044	2640.89				826	0.440397	2656.91
827	0.43742	2665.38				827	0.435326	2656.77				827	0.440009	2617.5
828	0.438428	2608.11				828	0.440123	2589.1				828	0.438904	2653.24
829	0.437301	2624.7				829	0.440086	2620.01				829	0.438659	2650.63
830	0.438809	2601.18				830	0.441881	2667.09				830	0.439548	2620.67
831	0.439939	2633.31				831	0.44325	2672.46				831	0.440308	2630.49
832	0.43815	2615.73				832	0.444625	2642.97				832	0.439864	2651.93
833	0.436563	2581.64				833	0.441152	2636.98				833	0.43917	2605.84
834	0.437589	2614.72				834	0.442137	2665.86				834	0.441315	2634.47
835	0.437033	2608.15				835	0.441792	2640.28				835	0.440101	2653.02
836	0.440272	2642.75				836	0.440162	2648.9				836	0.433858	2657.98
837	0.438897	2633.08				837	0.441378	2635.81				837	0.436768	2637.29
838	0.438905	2638.2				838	0.440322	2604.9				838	0.440385	2631.51
839	0.439674	2652.09				839	0.441993	2648.79				839	0.438854	2642.38
840	0.439363	2631.61				840	0.441016	2632.88				840	0.437021	2621.05
841	0.438051	2646.3				841	0.441343	2650.93				841	0.43932	2634.08
842	0.438212	2643.73				842	0.439727	2644.14				842	0.439182	2651.83
843	0.437561	2635.44				843	0.438687	2652.59				843	0.441072	2664.07
844	0.438156	2669.31				844	0.438107	2659.4				844	0.439306	2667.3
845	0.439492	2642.54				845	0.441769	2652.86				845	0.437805	2626.17
846	0.439242	2656.02				846	0.436505	2661.02				846	0.440024	2645.14
847	0.439669	2648.37				847	0.441479	2645.32				847	0.440006	2631.53
848	0.438892	2654.92				848	0.440368	2662.84				848	0.439566	2601.42
849	0.438292	2654.22				849	0.4398	2669.65				849	0.438951	2629.29
850	0.436598	2635.02				850	0.439481	2649.79				850	0.437007	2616.55
851	0.439315	2609.07				851	0.440098	2607.72				851	0.439673	2638.96
852	0.439577	2664.38				852	0.44138	2661.25				852	0.440864	2635.02
853	0.436629	2662.73				853	0.437025	2652.86				853	0.439163	2641.55
854	0.439148	2593.8				854	0.438715	2603.46				854	0.438922	2659.2
855	0.440272	2604.23				855	0.439766	2626.84				855	0.438369	2639.53
856	0.439813	2644.19				856	0.437998	2648.56				856	0.439942	2610.34
857	0.43917	2639.67				857	0.438224	2650.02				857	0.438874	2621.67
858	0.437675	2646.7				858	0.438854	2656.31				858	0.440679	2646.75
859	0.437033	2642.98				859	0.439845	2637.53				859	0.438085	2627.96
860	0.439362	2634.44				860	0.438899	2634.92				860	0.441333	2642.23
861	0.438787	2666.11				861	0.438224	2605.56				861	0.436695	2657.3
862	0.436988	2651.48				862	0.438325	2611.06				862	0.439078	2653.17
863	0.439692	2617.22				863	0.43867	2647.43				863	0.441322	2665.01
864	0.438631	2648.74				864	0.439075	2604.37				864	0.439968	2647.03
865	0.439537	2645.33				865	0.439494	2618.83				865	0.440619	2633.22
866	0.438642	2613.41				866	0.439046	2607.8				866	0.438488	2661.11
867	0.438704	2629.21				867	0.440478	2632.61				867	0.440092	2651.81
868	0.437332	2646.41				868	0.441462	2617.7				868	0.440133	2661.31
869	0.437922	2594.79				869	0.441762	2594.12				869	0.440326	2653.49
870	0.439002	2615.12				870	0.441022	2623.58				870	0.439833	2640.4
871	0.436866	2649.13				871	0.437939	2619.81				871	0.437761	2613.22
872	0.439042	2648.7				872	0.438223	2641.75				872	0.440435	2628.06
873	0.437295	2625.93				873	0.438983	2630.89				873	0.441146	2661.68
874	0.43869	2621.9				874	0.43658	2634.32				874	0.439214	2601.86
875	0.438823	2639.34				875	0.43796	2654				875	0.439604	2625.14
876	0.439146	2617.5				876	0.438718	2625.73				876	0.43917	2663.68
877	0.439472	2630.69				877	0.436389	2647.14				877	0.441293	2658.83
878	0.439618	2626.61				878	0.438995	2632.31				878	0.437698	2669.1
879	0.437894	2588.57				879	0.438911	2645.64				879	0.43833	2616.53
880	0.439868	2621.68				880	0.440882	2666.68				880	0.437239	2625.34
881	0.439369	2620.97				881	0.440149	2638.23				881	0.438385	2609.05
882	0.438015	2638.99				882	0.440933	2660.95				882	0.437583	2628.85
883	0.43775	2620.38				883	0.438279	2648.83				883	0.439472	2612.87
884	0.437721	2638.35				884	0.440692	2646.21				884	0.440752	2583.84
885	0.438425	2655.3				885	0.441367	2589.75				885	0.43747	2623.6
886	0.438229	2639.71				886	0.439792	2665.1				886	0.440756	2623.88
887	0.437739	2641.94				887	0.437557	2628.5				887	0.440047	2635.47
888	0.438249	2640.62				888	0.437463	2641.3				888	0.43943	2640.5
889	0.438858	2655.85				889	0.43823	2652.94				889	0.441336	2649.32
890	0.43865	2591.71				890	0.4408	2634.54				890	0.43967	2659.92
891	0.436483	2600.33				891	0.439504	2630.2				891	0.440741	2649.8
892	0.437729	2647.56				892	0.438751	2649.56				892	0.439399	2658.86
893	0.438243	2632.43				893	0.439656	2662.84				893	0.440207	2648.68
894	0.439607	2651.1				894	0.439888	2628.37				894	0.438063	2652.96
895	0.43815	2633.04				895	0.438675	2654.62				895	0.439534	2595.55
896	0.439668	2632.57				896	0.438064	2642.79				896	0.440364	2606.97
897	0.439321	2654.74				897	0.438287	2601.68				897	0.43993	2650.29
898	0.438195	2654.66				898	0.438343	2622.42				898	0.441234	2650.18
899	0.439473	2619.52				899	0.439537	2650.74				899	0.440803	2660.06
900	0.439387	2658.14				900	0.440769	2665.51				900	0.44128	2644.87
901	0.439932	2644.2				901	0.437961	2599.66				901	0.439634	2633.64
902	0.438367	2610.23				902	0.435069	2635.14				902	0.440919	2611.49
903	0.436712	2621.88				903	0.438573	2647.64				903	0.439493	2629.81
904	0.439324	2645.83				904	0.439134	2653.02				904	0.439661	2653.19
905	0.438479	2593.28				905	0.438418	2618.08				905	0.4403	2601.23
906	0.439171	2619.26				906	0.440469	2635.62				906	0.440597	2622.95
907	0.439174	2610.76				907	0.438595	2662.1				907	0.438605	2661.7
908	0.439793	2625.97				908	0.438573	2652.92				908	0.440382	2666.56
909	0.438584	2665.78				909	0.440107	2641.89				909	0.440322	2637.59
910	0.437323	2642.19				910	0.440276	2638.49				910	0.439685	2637.36
911	0.435703	2646.47				911	0.438962	2648.76				911	0.439988	2652.33
912	0.43716	2618.5				912	0.439398	2629.95				912	0.438055	2618
913	0.438977	2632.77				913	0.438787	2628.19				913	0.438906	2639.61
914	0.438574	2630.13				914	0.439444	2616.28				914	0.439819	2622.38
915	0.440549	2594.12				915	0.43922	2594.57				915	0.440248	2593.66
916	0.43739	2622.15				916	0.438793	2622.87				916	0.440596	2629.11
917	0.439084	2613.66				917	0.439076	2616.92				917	0.439636	2615.37
918	0.440138	2639.83				918	0.440586	2648.92				918	0.439573	2634.69
919	0.438638	2632.47				919	0.438072	2625.16				919	0.438186	2635.87
920	0.438739	2641.63				920	0.438254	2640.91				920	0.440363	2646.88
921	0.439432	2582.13				921	0.438379	2655.15				921	0.439259	2656.89
922	0.437331	2594.3				922	0.440688	2639.51				922	0.439857	2646
923	0.438214	2632.32				923	0.439673	2667.54				923	0.439226	2662.36
924	0.439412	2634.14				924	0.438864	2644.2				924	0.437835	2640.47
925	0.43882	2656.55				925	0.438569	2651.27				925	0.440228	2656.05
926	0.43996	2635.24				926	0.440065	2593.89				926	0.436885	2660.72
927	0.438374	2627.67				927	0.440738	2654.25				927	0.439194	2639.68
928	0.439509	2607.48				928	0.439226	2628.25				928	0.438081	2661.03
929	0.438861	2622.63				929	0.438702	2623.91				929	0.43755	2644.8
930	0.439392	2646.51				930	0.439941	2637.25				930	0.439742	2650.72
931	0.439455	2601.69				931	0.440063	2636.05				931	0.439018	2593.31
932	0.439047	2620.86				932	0.440492	2632.89				932	0.440329	2609.87
933	0.43937	2650.74				933	0.439596	2658.76				933	0.440268	2635.84
934	0.439743	2662.14				934	0.439974	2642.47				934	0.440186	2649.86
935	0.439008	2631.41				935	0.440172	2670.51				935	0.439286	2648.36
936	0.439274	2633.13				936	0.43939	2644.55				936	0.440366	2653.05
937	0.440486	2641.12				937	0.4397	2638.97				937	0.439829	2636.42
938	0.440583	2622.45				938	0.439561	2605.68				938	0.437609	2601.65
939	0.440065	2638.81				939	0.437453	2621.2				939	0.439007	2622.36
940	0.439165	2619.91				940	0.440273	2651.78				940	0.438827	2646.68
941	0.44137	2587.47				941	0.440818	2606.12				941	0.439063	2601.02
942	0.439315	2627.7				942	0.438775	2621.43				942	0.437041	2615.62
943	0.439817	2622.14				943	0.439527	2655.64				943	0.439531	2604.2
944	0.439626	2649.29				944	0.439078	2669.26				944	0.437803	2626.39
945	0.438706	2635.38				945	0.43729	2622.66				945	0.439111	2659.08
946	0.44039	2648.02				946	0.439121	2636.79				946	0.43893	2666
947	0.438074	2658.29				947	0.439362	2639.75				947	0.441158	2656.04
948	0.440308	2643.73				948	0.439126	2614.17				948	0.439618	2643.31
949	0.438894	2654.51				949	0.439648	2638.47				949	0.439636	2652.46
950	0.438606	2646.27				950	0.437875	2622.39				950	0.438715	2625.82
951	0.440373	2652.9				951	0.440516	2588.24				951	0.438226	2584.11
952	0.439562	2667.88				952	0.440183	2617.37				952	0.440726	2621.65
953	0.438746	2645.68				953	0.440341	2624.79				953	0.440136	2624.92
954	0.439738	2646.29				954	0.439973	2654.88				954	0.439891	2648.39
955	0.436909	2641.8				955	0.438702	2638.04				955	0.439608	2633.95
956	0.43831	2658.3				956	0.440194	2638.66				956	0.44091	2644.95
957	0.438324	2596.31				957	0.437478	2663.19				957	0.436925	2647.7
958	0.439813	2601.93				958	0.440181	2638.16				958	0.439821	2649.08
959	0.43776	2646.36				959	0.436036	2638.17				959	0.438488	2613.87
960	0.436121	2639.74				960	0.437266	2639.21				960	0.4401	2661.64
961	0.435195	2645.9				961	0.437915	2663.33				961	0.437717	2663.74
962	0.43975	2624.42				962	0.438822	2596.88				962	0.440517	2596.09
963	0.439994	2634.06				963	0.438745	2608.62				963	0.437835	2604.31
964	0.439884	2652.07				964	0.439901	2645.09				964	0.438208	2652.38
965	0.438003	2657.79				965	0.437192	2643.28				965	0.440477	2633.11
966	0.440027	2652.96				966	0.437003	2644.59				966	0.439674	2657.33
967	0.438862	2643.24				967	0.440772	2634.25				967	0.43969	2643.47
968	0.438234	2644.78				968	0.438915	2644.35				968	0.438817	2641.97
969	0.438368	2604.47				969	0.439222	2604.19				969	0.438965	2600.72
970	0.439414	2622.21				970	0.439704	2624.23				970	0.440103	2615.1
971	0.440084	2650.71				971	0.438911	2640.9				971	0.439491	2653.62
972	0.438435	2599.96				972	0.440067	2611.43				972	0.438327	2595.87
973	0.438356	2613.83				973	0.439758	2617.13				973	0.441042	2619.59
974	0.437533	2602.77				974	0.439712	2613.29				974	0.439934	2664.75
975	0.43889	2624.87				975	0.438275	2637.19				975	0.440037	2660.37
976	0.439481	2663.18				976	0.439327	2614.82				976	0.439092	2629.96
977	0.440668	2650.86				977	0.437333	2652.22				977	0.439003	2628.82
978	0.438714	2654.3				978	0.437316	2596.07				978	0.440531	2641.16
979	0.437996	2623.11				979	0.438617	2654.99				979	0.440639	2620.44
980	0.438706	2642.96				980	0.439809	2652.51				980	0.439862	2645.65
981	0.438823	2627.78				981	0.440082	2649.06				981	0.439331	2624.03
982	0.43869	2589.7				982	0.439311	2601.91				982	0.43844	2588.95
983	0.439203	2609.61				983	0.441822	2639.55				983	0.439436	2621.75
984	0.439988	2616.23				984	0.439367	2627.76				984	0.438572	2613.41
985	0.440121	2652.81				985	0.438408	2651.95				985	0.43915	2636.25
986	0.439512	2628.58				986	0.439897	2634.89				986	0.438629	2628.35
987	0.439371	2638.24				987	0.441169	2650.26				987	0.438612	2633.61
988	0.436969	2653.39				988	0.437845	2659.58				988	0.439249	2654.07
989	0.439145	2637.43				989	0.436494	2638.06				989	0.437637	2646.2
990	0.439309	2656.94				990	0.437668	2649.68				990	0.439554	2656.79
991	0.439619	2648.99				991	0.439199	2641.09				991	0.438301	2641.52
992	0.440212	2640.44				992	0.437707	2652.32				992	0.440582	2661.23
993	0.439026	2657.24				993	0.440374	2657.57				993	0.437155	2597.47
994	0.439411	2641.4				994	0.438731	2644.42				994	0.439538	2602.24
995	0.437127	2656.77				995	0.439849	2616.82				995	0.440054	2647.34
996	0.43931	2645.66				996	0.438736	2670.68				996	0.436683	2638.97
997	0.439723	2652.57				997	0.439873	2623.81				997	0.438557	2650.27
998	0.438705	2660.29				998	0.441058	2632.35				998	0.44054	2639.14
999	0.438702	2636.07				999	0.441267	2622.22				999	0.439665	2640.46
1000	0.435195	2602.17				1000	0.437811	2635.51				1000	0.437735	2606.15
1001	0.437483	2608.96				1001	0.438463	2640.71				1001	0.440513	2626.1
1002	0.437743	2629.98				1002	0.440195	2660.72				1002	0.439041	2648.26
1003	0.438071	2624.41				1003	0.438337	2648.82				1003	0.437798	2600.42
1004	0.43902	2618.74				1004	0.440123	2635.52				1004	0.437825	2615.76
1005	0.438203	2655.27				1005	0.440457	2661.62				1005	0.441095	2610.98
1006	0.439177	2650.44				1006	0.440718	2657.78				1006	0.440165	2623.56
1007	0.439073	2656.24				1007	0.438993	2631.11				1007	0.438645	2650.92
1008	0.439279	2641.75				1008	0.439475	2658.24				1008	0.439211	2647.36
1009	0.438877	2636.07				1009	0.440012	2654.66				1009	0.440373	2656.66
1010	0.439429	2607.51				1010	0.440169	2619.83				1010	0.440394	2626.93
1011	0.438634	2624.02				1011	0.437714	2621.3				1011	0.439711	2649.64
1012	0.439457	2644.3				1012	0.439586	2656.49				1012	0.438713	2639.01
1013	0.438283	2590.57				1013	0.438761	2603.09				1013	0.440372	2597.79
1014	0.439323	2615.1				1014	0.439952	2629.51				1014	0.438916	2628.51
1015	0.437254	2660.74				1015	0.440091	2609.55				1015	0.439299	2626.32
1016	0.437624	2645.18				1016	0.439143	2619.69				1016	0.438682	2652.67
1017	0.439803	2619.24				1017	0.439012	2645.51				1017	0.440203	2630.66
1018	0.437459	2630.6				1018	0.439206	2657.6				1018	0.439155	2649.7
1019	0.437381	2635.98				1019	0.439814	2665.23				1019	0.438102	2659.96
1020	0.439771	2616.7				1020	0.439599	2628.66				1020	0.439616	2635.02
1021	0.439949	2635.01				1021	0.440284	2648.71				1021	0.439312	2614.73
1022	0.437968	2659.7				1022	0.440418	2624.56				1022	0.438197	2655.87
1023	0.438508	2576.68				1023	0.440705	2605.67				1023	0.439865	2668.59
1024	0.435964	2608.05				1024	0.439749	2625.92				1024	0.440612	2609.21
1025	0.438662	2607.64				1025	0.440959	2622.22				1025	0.439734	2612.15
1026	0.436574	2628.97				1026	0.439988	2651.46				1026	0.43893	2644.4
1027	0.440524	2623.89				1027	0.442413	2631.88				1027	0.43933	2637.14
1028	0.437706	2642.46				1028	0.441167	2646.63				1028	0.440566	2659.65
1029	0.439233	2583.17				1029	0.439142	2668.74				1029	0.440113	2637.25
1030	0.439735	2653.09				1030	0.438288	2633.44				1030	0.438058	2629.03
1031	0.437748	2625.26				1031	0.439529	2656.31				1031	0.437781	2608.68
1032	0.438578	2619.91				1032	0.436688	2649.24				1032	0.439531	2624.52
1033	0.437082	2640.68				1033	0.438536	2653.32				1033	0.438082	2643.67
1034	0.439145	2624.63				1034	0.439672	2595.55				1034	0.439498	2595.07
1035	0.439393	2627.14				1035	0.438652	2599.17				1035	0.437716	2620.43
1036	0.439739	2665.32				1036	0.438226	2647.22				1036	0.43925	2659.84
1037	0.439755	2648.69				1037	0.43914	2638.2				1037	0.440146	2658.87
1038	0.4398	2667.51				1038	0.440025	2661.56				1038	0.439883	2630.47
1039	0.439248	2638.92				1039	0.440001	2633.24				1039	0.440703	2634.39
1040	0.438564	2631.55				1040	0.438122	2625.1				1040	0.438017	2636.87
1041	0.439711	2605.9				1041	0.440514	2620.49				1041	0.440476	2610.78
1042	0.438118	2620.99				1042	0.43927	2678.95				1042	0.439331	2644.03
1043	0.438476	2647.16				1043	0.438401	2629.36				1043	0.439063	2664.56
1044	0.438397	2598.59				1044	0.439808	2582.93				1044	0.438075	2650.87
1045	0.439366	2617.15				1045	0.438018	2608.26				1045	0.440416	2654.43
1046	0.438756	2605.21				1046	0.439794	2665.11				1046	0.440434	2638.43
1047	0.437615	2617.37				1047	0.436435	2654.54				1047	0.439461	2655.27
1048	0.438739	2616.59				1048	0.435502	2621.02				1048	0.439383	2635.53
1049	0.438436	2583.73				1049	0.437697	2624.46				1049	0.438858	2591.87
1050	0.439642	2623.94				1050	0.437167	2633.92				1050	0.439384	2630.2
1051	0.441225	2617.76				1051	0.440436	2612.37				1051	0.439486	2622.89
1052	0.440073	2647.83				1052	0.440635	2636.39				1052	0.440585	2647.87
1053	0.43951	2626.9				1053	0.439454	2670.37				1053	0.440152	2631.49
1054	0.437588	2649.35				1054	0.440612	2649.53				1054	0.439575	2640.86
1055	0.438774	2651.36				1055	0.438294	2652.04				1055	0.440445	2594.66
1056	0.440022	2632.5				1056	0.440397	2635.65				1056	0.440378	2604.42
1057	0.441336	2611.78				1057	0.438566	2647.52				1057	0.437914	2638.59
1058	0.440663	2671.6				1058	0.439042	2625				1058	0.43897	2636.87
1059	0.440997	2661.17				1059	0.439386	2595.65				1059	0.439311	2661.04
1060	0.439851	2667				1060	0.435839	2624.86				1060	0.438411	2634.6
1061	0.437912	2643.16				1061	0.439811	2608.84				1061	0.434236	2624.93
1062	0.438586	2662.33				1062	0.43964	2642.77				1062	0.438409	2600.12
1063	0.439072	2645.47				1063	0.439377	2631.84				1063	0.438017	2611.63
1064	0.440017	2646.72				1064	0.438665	2636.24				1064	0.437661	2645.43
1065	0.435148	2596.58				1065	0.43514	2659.24				1065	0.439572	2598.62
1066	0.439324	2607.23				1066	0.438949	2642.46				1066	0.440035	2622.34
1067	0.438036	2646.1				1067	0.439875	2622.44				1067	0.440691	2660.32
1068	0.437937	2638.46				1068	0.439068	2657.51				1068	0.44121	2665.55
1069	0.43898	2637.68				1069	0.438689	2660.96				1069	0.440475	2630.62
1070	0.438989	2632.71				1070	0.437939	2591.21				1070	0.440048	2642.45
1071	0.44038	2635.76				1071	0.438866	2612.82				1071	0.440684	2643.74
1072	0.439283	2609.65				1072	0.439454	2643.84				1072	0.440627	2631.58
1073	0.435197	2614.7				1073	0.438306	2646.95				1073	0.438736	2646.24
1074	0.438376	2647.66				1074	0.437565	2664.75				1074	0.438772	2664.07
1075	0.439482	2596.33				1075	0.438459	2633.69				1075	0.438835	2646.37
1076	0.439185	2620.36				1076	0.440788	2632.96				1076	0.440282	2664.38
1077	0.44017	2669.78				1077	0.439857	2610.89				1077	0.439459	2628.38
1078	0.43932	2656.36				1078	0.439288	2632.77				1078	0.43921	2646.25
1079	0.438662	2634.55				1079	0.440764	2652.48				1079	0.440413	2623.94
1080	0.43968	2629.12				1080	0.439001	2591.26				1080	0.44028	2601.01
1081	0.438612	2633.37				1081	0.438749	2623.96				1081	0.43695	2626.36
1082	0.438032	2609.46				1082	0.438556	2659.15				1082	0.44067	2624.19
1083	0.438853	2641.39				1083	0.438729	2660.32				1083	0.438085	2649.13
1084	0.439147	2626.61				1084	0.440803	2632.89				1084	0.440226	2631.33
1085	0.437913	2582.92				1085	0.441138	2644.38				1085	0.437165	2636.12
1086	0.439555	2623.82				1086	0.439211	2638.15				1086	0.437082	2651.23
1087	0.439234	2610.81				1087	0.438814	2623.86				1087	0.439328	2641.02
1088	0.439265	2650.07				1088	0.439483	2641.84				1088	0.438175	2653.96
1089	0.43921	2632.9				1089	0.438415	2622.68				1089	0.436708	2644.37
1090	0.437902	2646.89				1090	0.440028	2584.69				1090	0.437495	2649.55
1091	0.43674	2646.09				1091	0.439808	2625.99				1091	0.43985	2649.93
1092	0.436214	2637.32				1092	0.438183	2612.29				1092	0.438851	2638.18
1093	0.4406	2607.8				1093	0.438188	2647.44				1093	0.43772	2612.51
1094	0.440302	2663.35				1094	0.439565	2630.23				1094	0.437882	2613.07
1095	0.442789	2667.79				1095	0.439164	2644.67				1095	0.439595	2632.39
1096	0.442574	2663.24				1096	0.439674	2655.36				1096	0.439936	2626.86
1097	0.440395	2654.16				1097	0.439626	2629.52				1097	0.440203	2627.94
1098	0.437197	2624.79				1098	0.43846	2664.04				1098	0.438849	2602.43
1099	0.438316	2618.8				1099	0.439309	2641.84				1099	0.439217	2620.07
1100	0.441663	2641.38				1100	0.438645	2643.62				1100	0.439616	2647.66
1101	0.442933	2641.84				1101	0.437598	2651.05				1101	0.440199	2602.83
1102	0.444429	2648.59				1102	0.439095	2639.7				1102	0.440478	2626.05
1103	0.44297	2610.92				1103	0.440875	2602.18				1103	0.440114	2660.83
1104	0.442037	2641.4				1104	0.435403	2653.08				1104	0.438469	2665.36
1105	0.442091	2663.81				1105	0.437936	2621.1				1105	0.440022	2633.99
1106	0.439489	2605.66				1106	0.439781	2618.51				1106	0.440892	2627.2
1107	0.442395	2638.14				1107	0.439485	2618.92				1107	0.440275	2634.55
1108	0.44436	2626.98				1108	0.438734	2663.93				1108	0.43827	2623.17
1109	0.443343	2639.12				1109	0.439825	2644.18				1109	0.438855	2642.86
1110	0.443427	2666.45				1110	0.438847	2665.33				1110	0.439046	2667.82
1111	0.442844	2656.02				1111	0.437209	2643.85				1111	0.438478	2661.74
1112	0.443865	2664.25				1112	0.439838	2631.99				1112	0.44063	2656.93
1113	0.442899	2644.17				1113	0.439439	2649.05				1113	0.440171	2622.77
1114	0.439058	2653.74				1114	0.440153	2654.39				1114	0.439488	2643.99
1115	0.439195	2640.58				1115	0.439201	2659.99				1115	0.441399	2629.23
1116	0.44068	2615.64				1116	0.438474	2642.52				1116	0.440992	2604.55
1117	0.442762	2642.45				1117	0.439614	2645.15				1117	0.440238	2634.56
1118	0.441566	2634.84				1118	0.439966	2617.94				1118	0.440902	2620.94
1119	0.443701	2662.43				1119	0.437866	2625.62				1119	0.440735	2646.89
1120	0.443128	2646.78				1120	0.438404	2649.95				1120	0.440462	2634.3
1121	0.441333	2647.15				1121	0.438738	2596.36				1121	0.439255	2659.02
1122	0.438796	2656.71				1122	0.438576	2615.57				1122	0.439431	2668.7
1123	0.442978	2650.73				1123	0.43786	2595.12				1123	0.439643	2642.77
1124	0.440161	2671.68				1124	0.439734	2625.47				1124	0.440457	2655.92
1125	0.437202	2655.32				1125	0.4412	2663.01				1125	0.439742	2646.91
1126	0.439453	2648.24				1126	0.441021	2661.83				1126	0.44057	2661.86
1127	0.438386	2671.17				1127	0.44054	2655.87				1127	0.440951	2668.92
1128	0.438156	2643.87				1128	0.439251	2625.24				1128	0.438377	2640.72
1129	0.439154	2614.14				1129	0.441226	2641.98				1129	0.440457	2667.19
1130	0.437332	2619.61				1130	0.44074	2633.43				1130	0.439409	2651.28
1131	0.44025	2646.55				1131	0.440264	2606.77				1131	0.440206	2654.95
1132	0.441449	2625.31				1132	0.439271	2625.62				1132	0.437184	2593.57
1133	0.44022	2638.23				1133	0.440726	2625.98				1133	0.438931	2610.78
1134	0.440009	2649.99				1134	0.440347	2653.61				1134	0.438859	2643.44
1135	0.438142	2654.06				1135	0.439019	2633.68				1135	0.441012	2640.24
1136	0.440204	2666.64				1136	0.439349	2647.35				1136	0.4385	2657.45
1137	0.440248	2649.69				1137	0.439966	2663.85				1137	0.439286	2640.51
1138	0.440248	2638.66				1138	0.439108	2639.35				1138	0.438306	2631.84
1139	0.43992	2628.41				1139	0.438539	2651.41				1139	0.436718	2608.55
1140	0.440031	2628.47				1140	0.439165	2653.02				1140	0.440981	2628.96
1141	0.440863	2646.2				1141	0.438685	2653.27				1141	0.439075	2651.6
1142	0.441165	2613.96				1142	0.440055	2600.44				1142	0.438806	2598.34
1143	0.440916	2635.51				1143	0.440367	2607.81				1143	0.439964	2615.78
1144	0.44009	2608.6				1144	0.439977	2656.76				1144	0.440885	2618.18
1145	0.442012	2631.7				1145	0.439398	2646.4				1145	0.437793	2637.52
1146	0.442737	2627.52				1146	0.439521	2660.45				1146	0.440202	2627.65
1147	0.441892	2650.68				1147	0.439771	2635.89				1147	0.439969	2591.09
1148	0.442436	2673.04				1148	0.438882	2631.97				1148	0.441174	2629.96
1149	0.442793	2646.72				1149	0.433982	2657.06				1149	0.439333	2605.62
1150	0.440999	2671.7				1150	0.436847	2626.36				1150	0.440183	2653.48
1151	0.44335	2633.95				1151	0.438609	2649.89				1151	0.440076	2628.1
1152	0.440903	2615.08				1152	0.440626	2657.67				1152	0.441042	2637.33
1153	0.43869	2635.26				1153	0.441053	2646.48				1153	0.440097	2656.4
1154	0.43978	2623.6				1154	0.438321	2673.18				1154	0.440778	2648.29
1155	0.440238	2653				1155	0.440342	2651.96				1155	0.439628	2664.5
1156	0.440656	2635.84				1156	0.43931	2626.99				1156	0.439346	2647.55
1157	0.438809	2646.83				1157	0.439377	2665.68				1157	0.438129	2659.61
1158	0.440385	2667.82				1158	0.4412	2653.29				1158	0.438776	2589.61
1159	0.441337	2648.94				1159	0.44165	2620.44				1159	0.437759	2605.46
1160	0.438813	2654.26				1160	0.440816	2640.82				1160	0.439708	2641.16
1161	0.437104	2642.32				1161	0.439674	2659.08				1161	0.437589	2642.42
1162	0.440736	2649.84				1162	0.441164	2615.45				1162	0.438788	2650.13
1163	0.438763	2660.7				1163	0.442145	2635.68				1163	0.439464	2639.23
1164	0.438805	2647.15				1164	0.440483	2665.77				1164	0.439707	2632.75
1165	0.439039	2656.24				1165	0.441924	2660.22				1165	0.440953	2612.11
1166	0.440409	2642.22				1166	0.441181	2648.56				1166	0.439457	2629.43
1167	0.440459	2660.44				1167	0.441923	2640.8				1167	0.439513	2652.96
1168	0.441115	2654.5				1168	0.439314	2651.42				1168	0.43892	2591.73
1169	0.44229	2664.72				1169	0.44204	2638.18				1169	0.441962	2627.52
1170	0.440368	2660.2				1170	0.442179	2653.4				1170	0.440012	2667.15
1171	0.438946	2646.41				1171	0.438609	2661.29				1171	0.438163	2663.66
1172	0.441062	2658.18				1172	0.440437	2649.13				1172	0.441077	2634.47
1173	0.437484	2670.59				1173	0.439652	2665.84				1173	0.440697	2643.37
1174	0.438536	2657.07				1174	0.440987	2637.37				1174	0.440083	2643.95
1175	0.440718	2625.44				1175	0.439862	2652.32				1175	0.440233	2619.25
1176	0.440044	2619.16				1176	0.438052	2635.27				1176	0.440303	2635.43
1177	0.439203	2639.7				1177	0.440096	2607				1177	0.440761	2673.39
1178	0.440881	2640.52				1178	0.441944	2623.37				1178	0.439841	2655.62
1179	0.442801	2641.28				1179	0.441656	2614.62				1179	0.439952	2656.77
1180	0.442002	2619.28				1180	0.439204	2653.17				1180	0.440684	2640.58
1181	0.441198	2627.52				1181	0.441101	2652.43				1181	0.440232	2650.98
1182	0.439663	2659.9				1182	0.44345	2647.89				1182	0.440826	2616.19
1183	0.439651	2611.07				1183	0.442889	2660.81				1183	0.439694	2601.58
1184	0.443481	2637.35				1184	0.439843	2649.33				1184	0.440667	2633.54
1185	0.441911	2657.9				1185	0.44078	2647.39				1185	0.43951	2619.91
1186	0.442266	2661.52				1186	0.435654	2648.22				1186	0.43992	2644.89
1187	0.442186	2639.75				1187	0.440423	2661.81				1187	0.440233	2636.63
1188	0.440031	2635.86				1188	0.439937	2665.87				1188	0.439301	2642.58
1189	0.441704	2643.61				1189	0.440974	2660.98				1189	0.439606	2591.27
1190	0.440723	2634.36				1190	0.437941	2651.45				1190	0.441153	2599.43
1191	0.438837	2647.64				1191	0.438444	2655.93				1191	0.441169	2649.08
1192	0.438869	2634.59				1192	0.441432	2655.18				1192	0.43958	2639.55
1193	0.440869	2595.1				1193	0.438404	2669.47				1193	0.440638	2652.13
1194	0.438972	2625.51				1194	0.439783	2649.94				1194	0.438722	2634.51
1195	0.440221	2616.17				1195	0.438752	2611.84				1195	0.438744	2639.51
1196	0.438507	2644.3				1196	0.440991	2623.77				1196	0.440729	2611.69
1197	0.441206	2646.91				1197	0.441223	2655.31				1197	0.440392	2634.99
1198	0.441681	2652.12				1198	0.440101	2635.06				1198	0.441186	2661.15
1199	0.441498	2652.12				1199	0.44067	2630.44				1199	0.43952	2604.94
1200	0.442765	2657.45				1200	0.438559	2659.95				1200	0.440659	2624.15
1201	0.438083	2664.67				1201	0.43816	2657.13				1201	0.436604	2660.16
1202	0.437751	2638.24				1202	0.441552	2628.92				1202	0.439989	2650
1203	0.438283	2647.35				1203	0.439389	2659.04				1203	0.44071	2650.73
1204	0.435907	2588.59				1204	0.43948	2654.98				1204	0.439691	2625.1
1205	0.43628	2592.26				1205	0.440992	2624.56				1205	0.440416	2644.85
1206	0.437257	2642.89				1206	0.438733	2634.94				1206	0.438879	2628.09
1207	0.438976	2633.11				1207	0.439018	2657.13				1207	0.439249	2634.04
1208	0.438766	2651.9				1208	0.440647	2606.12				1208	0.439165	2631.4
1209	0.43917	2627.61				1209	0.441213	2634.35				1209	0.439967	2592.15
1210	0.440121	2637.57				1210	0.440256	2647.83				1210	0.439007	2621.4
1211	0.440038	2655.37				1211	0.438995	2663.06				1211	0.439001	2623.24
1212	0.439853	2652.79				1212	0.439586	2638.44				1212	0.438572	2649.29
1213	0.438908	2653.59				1213	0.439591	2632.91				1213	0.440292	2636.29
1214	0.439439	2641.18				1214	0.43705	2633				1214	0.440932	2647.51
1215	0.438607	2642.4				1215	0.438534	2621.41				1215	0.44108	2659.02
1216	0.441152	2619.65				1216	0.436124	2632.33				1216	0.440525	2649.58
1217	0.439539	2623.51				1217	0.437918	2617.18				1217	0.440118	2662.66
1218	0.440065	2652.21				1218	0.437562	2577.04				1218	0.440019	2653.31
1219	0.4388	2596.54				1219	0.440419	2626.07				1219	0.439428	2650.41
1220	0.441592	2621.36				1220	0.437993	2623.55				1220	0.44054	2665.25
1221	0.441075	2659.5				1221	0.437265	2644.51				1221	0.440266	2650.42
1222	0.439838	2664.96				1222	0.436163	2616.62				1222	0.441032	2668.33
1223	0.437556	2641.41				1223	0.436503	2635.52				1223	0.439348	2638.6
1224	0.44083	2632.31				1224	0.438481	2583.05				1224	0.43924	2652.78
1225	0.439974	2647.33				1225	0.437848	2598.54				1225	0.43892	2665.7
1226	0.441097	2626.59				1226	0.439331	2635.08				1226	0.439708	2657.11
1227	0.440167	2641.33				1227	0.439712	2632.41				1227	0.438343	2640.94
1228	0.440805	2632.43				1228	0.436917	2655.58				1228	0.438493	2648.5
1229	0.440572	2594.49				1229	0.438747	2634.68				1229	0.438958	2654.17
1230	0.438248	2624.19				1230	0.439089	2635.46				1230	0.440365	2658.64
1231	0.438246	2617.55				1231	0.440257	2651.46				1231	0.440859	2646.42
1232	0.440564	2648.35				1232	0.439119	2649.69				1232	0.440882	2661.48
1233	0.440489	2647.78				1233	0.439633	2666.63				1233	0.440051	2652.39
1234	0.439067	2637				1234	0.439518	2648.4				1234	0.438034	2654.66
1235	0.440729	2658.3				1235	0.439433	2640.34				1235	0.43805	2590.02
1236	0.43918	2647.64				1236	0.438532	2612.36				1236	0.4399	2612.57
1237	0.439364	2657.09				1237	0.439965	2622.02				1237	0.44025	2645.74
1238	0.43869	2649.42				1238	0.439021	2644.97				1238	0.441148	2644.56
1239	0.436871	2637.18				1239	0.439682	2597.08				1239	0.440063	2653.16
1240	0.438385	2576.85				1240	0.439601	2623.3				1240	0.439203	2641.68
1241	0.438822	2666.62				1241	0.438766	2603.1				1241	0.439819	2634.13
1242	0.43905	2623.11				1242	0.439773	2622.89				1242	0.440905	2610.88
1243	0.43825	2625.26				1243	0.436788	2650.72				1243	0.439235	2630.48
1244	0.438693	2639.85				1244	0.43891	2644.74				1244	0.440335	2654.96
1245	0.439505	2622.35				1245	0.440175	2656.17				1245	0.437137	2599.47
1246	0.438899	2626.32				1246	0.441162	2636.62				1246	0.441093	2618.15
1247	0.438003	2659.57				1247	0.439422	2642.79				1247	0.439822	2665.04
1248	0.439376	2643.31				1248	0.438582	2662.88				1248	0.440979	2659.21
1249	0.431587	2648.46				1249	0.438624	2658.3				1249	0.439877	2638.2
1250	0.434204	2620.28				1250	0.439203	2660.23				1250	0.440175	2627.77
1251	0.437246	2620.65				1251	0.439153	2630.76				1251	0.44042	2652.62
1252	0.437552	2655.47				1252	0.438042	2650.41				1252	0.44114	2624.06
1253	0.436828	2639.87				1253	0.439674	2622.19				1253	0.440696	2642.48
1254	0.436088	2613.7				1254	0.438114	2585.84				1254	0.440908	2671.89
1255	0.435362	2637.25				1255	0.436489	2614.81				1255	0.437621	2654.02
1256	0.439452	2641.24				1256	0.438317	2616.63				1256	0.440333	2651.58
1257	0.439677	2615.56				1257	0.438335	2642.6				1257	0.43879	2633.11
1258	0.439235	2630.59				1258	0.438163	2624.11				1258	0.440993	2645.24
1259	0.438704	2660.97				1259	0.43872	2645.48				1259	0.439037	2627.91
1260	0.439066	2599.19				1260	0.439782	2654.81				1260	0.438788	2594.96
1261	0.436861	2617.27				1261	0.437907	2627.38				1261	0.438812	2635.92
1262	0.438481	2599.7				1262	0.439567	2604.89				1262	0.438548	2626.11
1263	0.437291	2622.38				1263	0.439968	2663.19				1263	0.437689	2643.1
1264	0.436088	2653.6				1264	0.440028	2653.94				1264	0.441367	2637.21
1265	0.439555	2647.06				1265	0.439804	2612.85				1265	0.439416	2653.57
1266	0.436357	2652.2				1266	0.43955	2615.03				1266	0.438707	2658.36
1267	0.436398	2627.79				1267	0.439819	2646.95				1267	0.440673	2640.59
1268	0.436116	2633.97				1268	0.440643	2641.75				1268	0.440203	2663.68
1269	0.438649	2616.93				1269	0.440773	2672.06				1269	0.440033	2651.4
1270	0.43838	2587.53				1270	0.440577	2651.59				1270	0.440844	2659.83
1271	0.43671	2620.88				1271	0.438161	2651.08				1271	0.440912	2671.13
1272	0.436913	2605.13				1272	0.441334	2617.55				1272	0.439548	2644.87
1273	0.436917	2626.69				1273	0.443412	2673.6				1273	0.436439	2653.55
1274	0.437369	2621.79				1274	0.440889	2667.59				1274	0.441108	2657
1275	0.437483	2639.01				1275	0.436596	2646.65				1275	0.441065	2658.27
1276	0.437441	2658.86				1276	0.439666	2647.3				1276	0.43931	2663.33
1277	0.437845	2627.33				1277	0.441048	2631.96				1277	0.440739	2655.45
1278	0.435716	2651.75				1278	0.440809	2631.72				1278	0.440112	2613.34
1279	0.436805	2634.14				1279	0.441761	2665.36				1279	0.441115	2665
1280	0.436029	2642.43				1280	0.441537	2614.01				1280	0.436922	2651.07
1281	0.43545	2647.37				1281	0.444435	2639.9				1281	0.439356	2609.12
1282	0.437712	2631.65				1282	0.44193	2617.07				1282	0.440379	2619.8
1283	0.43688	2651.03				1283	0.439084	2630.62				1283	0.438672	2648.9
1284	0.438978	2642.52				1284	0.439696	2653.72				1284	0.440723	2647.26
1285	0.435892	2639.7				1285	0.436366	2648.21				1285	0.438878	2655.27
1286	0.43807	2584.01				1286	0.437044	2660.45				1286	0.440343	2643.77
1287	0.436911	2596.51				1287	0.441083	2649.67				1287	0.439324	2637.3
1288	0.438231	2635.29				1288	0.439361	2652.14				1288	0.440454	2662.47
1289	0.43744	2632.44				1289	0.443266	2636.04				1289	0.439575	2658.17
1290	0.438418	2648.01				1290	0.440364	2608.97				1290	0.438326	2660.75
1291	0.434745	2623.94				1291	0.439536	2641.57				1291	0.435663	2629.11
1292	0.438429	2628.1				1292	0.440018	2627.26				1292	0.440198	2634.16
1293	0.43757	2608.79				1293	0.438359	2653.86				1293	0.439328	2622.34
1294	0.438792	2616.32				1294	0.443971	2634.89				1294	0.440409	2629.43
1295	0.437765	2646.34				1295	0.444128	2665.42				1295	0.440984	2661.24
1296	0.442173	2603.33				1296	0.443729	2661.76				1296	0.440494	2600.02
1297	0.438559	2627.06				1297	0.441261	2654.27				1297	0.439279	2610.64
1298	0.441441	2656.13				1298	0.440282	2631.26				1298	0.439664	2602.97
1299	0.439893	2656.08				1299	0.439958	2628.32				1299	0.438068	2635.17
1300	0.440278	2641.28				1300	0.441191	2646.1				1300	0.440367	2622.54
1301	0.440255	2648.53				1301	0.438909	2628.6				1301	0.439904	2585.99
1302	0.440048	2645.87				1302	0.440855	2635.83				1302	0.440114	2620.35
1303	0.4395	2629.81				1303	0.43762	2666.78				1303	0.440773	2627.13
1304	0.44092	2642.76				1304	0.440019	2656				1304	0.436905	2642.88
1305	0.440468	2631.53				1305	0.438951	2657.98				1305	0.439845	2630.59
1306	0.441709	2589.71				1306	0.442411	2640.63				1306	0.439716	2642.69
1307	0.436953	2635.31				1307	0.441067	2644.73				1307	0.441125	2659.77
1308	0.43903	2619.96				1308	0.441462	2614.43				1308	0.439564	2649.74
1309	0.439495	2658.66				1309	0.441483	2632.89				1309	0.440725	2614.71
1310	0.436544	2627.13				1310	0.441734	2662.1				1310	0.439367	2652.78
1311	0.439223	2638.55				1311	0.441554	2608.54				1311	0.440038	2677.41
1312	0.438192	2654.71				1312	0.44136	2630.53				1312	0.43953	2600.19
1313	0.43918	2636.57				1313	0.437561	2652.17				1313	0.439015	2614.21
1314	0.440131	2610.04				1314	0.438612	2661.35				1314	0.43966	2653.67
1315	0.441091	2673.46				1315	0.439822	2632.63				1315	0.440291	2636.87
1316	0.44065	2669.61				1316	0.443342	2644.01				1316	0.438833	2657.74
1317	0.440642	2600.87				1317	0.439064	2650.92				1317	0.440362	2641.62
1318	0.44135	2613.92				1318	0.435707	2618.7				1318	0.438713	2635.11
1319	0.439025	2650.76				1319	0.44152	2646.71				1319	0.440498	2607.84
1320	0.440634	2645.6				1320	0.43873	2624.24				1320	0.441102	2632.81
1321	0.440183	2660.55				1321	0.439569	2591.84				1321	0.439665	2655.07
1322	0.439003	2634.23				1322	0.441508	2632.81				1322	0.440511	2600.2
1323	0.440359	2644.08				1323	0.439955	2621.61				1323	0.440364	2619.27
1324	0.43861	2654.83				1324	0.438092	2648.87				1324	0.439769	2611.16
1325	0.440246	2641.11				1325	0.439158	2638.59				1325	0.438585	2632.42
1326	0.44336	2666.22				1326	0.438902	2644.77				1326	0.436351	2649.54
1327	0.443173	2632.4				1327	0.4363	2654.85				1327	0.435589	2647.06
1328	0.442008	2641.52				1328	0.437074	2637.13				1328	0.440043	2657.47
1329	0.442039	2670.05				1329	0.438917	2602.07				1329	0.440502	2639.04
1330	0.440178	2662.79				1330	0.439084	2654.78				1330	0.440588	2650.54
1331	0.441965	2634.5				1331	0.4393	2665.37				1331	0.439697	2628.21
1332	0.44171	2665.97				1332	0.440157	2600.28				1332	0.439571	2597.1
1333	0.444079	2656.08				1333	0.43925	2614.91				1333	0.439806	2631.67
1334	0.442695	2655.02				1334	0.438612	2648.78				1334	0.440838	2621.34
1335	0.443141	2647.63				1335	0.438988	2645.72				1335	0.438268	2647.01
1336	0.440372	2669				1336	0.439324	2654.92				1336	0.440321	2636.16
1337	0.441086	2623.66				1337	0.438888	2634.85				1337	0.439827	2640.73
1338	0.4418	2643.63				1338	0.439685	2634.38				1338	0.439994	2669.96
1339	0.444309	2636.85				1339	0.438429	2644.07				1339	0.439947	2641.73
1340	0.443492	2639.95				1340	0.438272	2651.11				1340	0.439017	2666.02
1341	0.44249	2645.11				1341	0.43992	2622.07				1341	0.439701	2644.95
1342	0.438142	2639.71				1342	0.440168	2658.46				1342	0.440561	2653.47
1343	0.44442	2639.43				1343	0.438921	2644.51				1343	0.440369	2653.92
1344	0.444725	2634.58				1344	0.439125	2618.81				1344	0.43842	2650.73
1345	0.441062	2655.82				1345	0.440242	2635.23				1345	0.439232	2614.59
1346	0.437908	2635.83				1346	0.440818	2648.89				1346	0.439746	2624.13
1347	0.443492	2623.26				1347	0.440197	2616.27				1347	0.440451	2638.97
1348	0.439419	2648.14				1348	0.44257	2628.95				1348	0.440312	2627.01
1349	0.440109	2626.44				1349	0.440405	2665.7				1349	0.435355	2620.63
1350	0.441814	2658.4				1350	0.438042	2655.36				1350	0.439134	2654.88
1351	0.440247	2650.82				1351	0.439241	2637.81				1351	0.439272	2647.88
1352	0.441887	2647				1352	0.439483	2633.75				1352	0.438773	2660.96
1353	0.442821	2666.81				1353	0.439163	2639.34				1353	0.439157	2641.61
1354	0.438323	2643.3				1354	0.439316	2614.89				1354	0.437933	2633.76
1355	0.437866	2619.57				1355	0.439298	2637.76				1355	0.439671	2619.03
1356	0.440583	2628.83				1356	0.439123	2613.35				1356	0.436858	2619.8
1357	0.44102	2651.6				1357	0.439284	2587.41				1357	0.437874	2650.64
1358	0.443663	2642.72				1358	0.437826	2623.22				1358	0.438983	2600.35
1359	0.441476	2636.58				1359	0.439063	2620.19				1359	0.440025	2619.05
1360	0.435026	2657.68				1360	0.43574	2640.57				1360	0.441387	2669.53
1361	0.442629	2660.52				1361	0.438622	2626.58				1361	0.43903	2658.14
1362	0.442953	2663.17				1362	0.4383	2631.97				1362	0.439735	2627.66
1363	0.442779	2656.43				1363	0.43875	2581.71				1363	0.439016	2625.89
1364	0.442578	2655.44				1364	0.440196	2598.76				1364	0.440223	2635.63
1365	0.445015	2634.35				1365	0.438129	2644.25				1365	0.44055	2615.37
1366	0.44114	2648.02				1366	0.439269	2623.61				1366	0.437448	2641.39
1367	0.440986	2661.66				1367	0.438742	2647.33				1367	0.437442	2625.38
1368	0.442504	2627.7				1368	0.438578	2634.88				1368	0.440059	2598.04
1369	0.444338	2630.97				1369	0.438053	2626.19				1369	0.439602	2623.64
1370	0.442967	2625.43				1370	0.438244	2606.39				1370	0.441094	2613.11
1371	0.44258	2643.09				1371	0.437403	2614.29				1371	0.440237	2660.43
1372	0.440568	2666.84				1372	0.438478	2645.74				1372	0.439882	2636.42
1373	0.441783	2663.23				1373	0.438534	2593.05				1373	0.439818	2647.55
1374	0.437651	2652.25				1374	0.438338	2616.07				1374	0.440152	2585.79
1375	0.442493	2638.29				1375	0.439104	2607.38				1375	0.441292	2610.29
1376	0.44219	2656.56				1376	0.438864	2631.36				1376	0.439435	2641.06
1377	0.437759	2638.73				1377	0.439606	2647.97				1377	0.439466	2640.21
1378	0.443114	2611				1378	0.439046	2650.57				1378	0.438783	2645.42
1379	0.441603	2647.86				1379	0.438956	2651.97				1379	0.438888	2645.79
1380	0.441379	2627.23				1380	0.436646	2628.65				1380	0.437533	2635.99
1381	0.444105	2657.61				1381	0.438559	2638.42				1381	0.437668	2661.04
1382	0.44307	2644.81				1382	0.438146	2659.06				1382	0.440671	2656.49
1383	0.444515	2653.22				1383	0.437195	2656.43				1383	0.440641	2658.04
1384	0.440797	2663.59				1384	0.437625	2653.94				1384	0.439361	2647.29
1385	0.439214	2666.16				1385	0.438381	2622.6				1385	0.44019	2644.28
1386	0.442656	2658.68				1386	0.43792	2645.92				1386	0.436869	2608.41
1387	0.441461	2653.16				1387	0.438091	2625.68				1387	0.439697	2620.99
1388	0.443108	2656.86				1388	0.438183	2583.46				1388	0.43793	2651.34
1389	0.441764	2651.63				1389	0.436325	2622.44				1389	0.43806	2592.4
1390	0.444826	2646.07				1390	0.438715	2616.31				1390	0.439812	2624.19
1391	0.444494	2643.32				1391	0.436526	2640.63				1391	0.439545	2608.98
1392	0.442042	2668.4				1392	0.439691	2631.07				1392	0.440363	2630.04
1393	0.439326	2667.76				1393	0.439683	2648.76				1393	0.438212	2638.67
1394	0.440056	2611.63				1394	0.438779	2657.56				1394	0.440543	2659.72
1395	0.441359	2620.59				1395	0.436036	2631.88				1395	0.439949	2657.94
1396	0.43994	2658.52				1396	0.438049	2654.23				1396	0.438502	2631.8
1397	0.438653	2643.52				1397	0.439285	2643.84				1397	0.438555	2647.3
1398	0.439421	2628.87				1398	0.440042	2641.11				1398	0.43933	2631.81
1399	0.439616	2644.81				1399	0.438972	2666.08				1399	0.438419	2588.34
1400	0.43698	2641.39				1400	0.43937	2643.49				1400	0.438898	2622.56
1401	0.440559	2618.93				1401	0.439979	2657.34				1401	0.438239	2615.63
1402	0.439027	2627.9				1402	0.439995	2636.58				1402	0.439251	2643.88
1403	0.439245	2653.03				1403	0.436911	2657.77				1403	0.439593	2635.73
1404	0.439075	2602.6				1404	0.437503	2586.55				1404	0.438446	2641.78
1405	0.442955	2628.96				1405	0.438858	2598.08				1405	0.437142	2654.41
1406	0.440317	2638.37				1406	0.440101	2638.66				1406	0.437977	2631.76
1407	0.443054	2641.44				1407	0.437271	2636.81				1407	0.437197	2647.33
1408	0.439136	2665.67				1408	0.438484	2652.28				1408	0.437808	2630.54
1409	0.438853	2662.68				1409	0.438335	2628.42				1409	0.440558	2645.77
1410	0.439599	2596.37				1410	0.439998	2631.7				1410	0.440099	2595.45
1411	0.438312	2660.41				1411	0.439331	2613.35				1411	0.44064	2615.36
1412	0.440031	2655.42				1412	0.4384	2620.6				1412	0.438599	2643.43
1413	0.439947	2633.27				1413	0.43859	2655.37				1413	0.439992	2637.25
1414	0.441267	2606.59				1414	0.439945	2598.55				1414	0.439988	2661.36
1415	0.441263	2638.74				1415	0.439637	2611.02				1415	0.437457	2635.89
1416	0.437018	2625.89				1416	0.43774	2653.65				1416	0.438613	2637.24
1417	0.435249	2637.52				1417	0.439667	2660.16				1417	0.438002	2606.73
1418	0.438653	2630.33				1418	0.439448	2629.81				1418	0.438443	2617.27
1419	0.438187	2645.11				1419	0.437268	2627.52				1419	0.438264	2642.46
1420	0.437893	2580.02				1420	0.438499	2634.13				1420	0.439444	2598.34
1421	0.437939	2653.52				1421	0.438424	2618.5				1421	0.43965	2625.33
1422	0.440413	2627.16				1422	0.439692	2633.46				1422	0.440014	2607.98
1423	0.438785	2624.46				1423	0.440047	2629.15				1423	0.437644	2627.74
1424	0.439544	2647.58				1424	0.43836	2589.53				1424	0.438874	2650.86
1425	0.443885	2642.66				1425	0.439039	2620.81				1425	0.441403	2656.46
1426	0.442014	2635.02				1426	0.43929	2609.83				1426	0.441034	2653.49
1427	0.441228	2663.61				1427	0.439235	2643.26				1427	0.440551	2640.14
1428	0.441171	2659.82				1428	0.438901	2635.36				1428	0.43752	2641.37
1429	0.439271	2664.51				1429	0.439711	2645.63				1429	0.438829	2630.19
1430	0.440246	2649.16				1430	0.438553	2654.18				1430	0.440441	2602.51
1431	0.440234	2638.31				1431	0.438719	2641.3				1431	0.438703	2626.44
1432	0.440106	2669.23				1432	0.436201	2655.12				1432	0.438695	2618.17
1433	0.437862	2648.13				1433	0.438791	2646.01				1433	0.440292	2645.31
1434	0.436205	2659.66				1434	0.436651	2636.27				1434	0.440719	2635.11
1435	0.438517	2642.82				1435	0.439345	2585.04				1435	0.439971	2646.99
1436	0.437649	2645.52				1436	0.437959	2599.58				1436	0.439237	2668.13
1437	0.43945	2614.79				1437	0.438026	2647.59				1437	0.437258	2642.87
1438	0.438699	2620.19				1438	0.436001	2626.18				1438	0.437777	2649.33
1439	0.438872	2651.29				1439	0.437847	2646.89				1439	0.44093	2657
1440	0.443832	2614.96				1440	0.439136	2638.23				1440	0.439374	2651.05
1441	0.443491	2631.72				1441	0.439316	2631.94				1441	0.439337	2596.75
1442	0.440858	2618.9				1442	0.438734	2607.98				1442	0.439118	2606.39
1443	0.43873	2639.4				1443	0.439932	2622.44				1443	0.440294	2647.32
1444	0.443078	2631.98				1444	0.438385	2646.09				1444	0.440849	2639.18
1445	0.440137	2605.25				1445	0.437292	2596.26				1445	0.438275	2655.66
1446	0.439844	2635.15				1446	0.438203	2619.73				1446	0.439022	2638.21
1447	0.439993	2627.36				1447	0.439658	2603.29				1447	0.439107	2633.82
1448	0.437651	2649.73				1448	0.439533	2623.52				1448	0.438505	2651.84
1449	0.440156	2649.79				1449	0.440089	2661.18				1449	0.440689	2653.81
1450	0.440025	2653.44				1450	0.440407	2654.45				1450	0.44128	2632.29
1451	0.442184	2663.41				1451	0.437396	2654.33				1451	0.440833	2668.85
1452	0.441335	2644.91				1452	0.439043	2629.2				1452	0.439572	2652.17
1453	0.443803	2631.1				1453	0.438972	2641.25				1453	0.441682	2624.44
1454	0.443495	2662.76				1454	0.43815	2612.38				1454	0.440695	2637.74
1455	0.440874	2654.25				1455	0.438789	2597.66				1455	0.440119	2657.83
1456	0.443022	2632.64				1456	0.439028	2620.16				1456	0.438968	2606.46
1457	0.441689	2641.72				1457	0.439682	2618.04				1457	0.440936	2633.87
1458	0.441493	2645.04				1458	0.437741	2645.25				1458	0.440123	2612.36
1459	0.442477	2657.98				1459	0.438042	2630.24				1459	0.439056	2635.11
1460	0.444214	2631.38				1460	0.438793	2646.77				1460	0.440595	2673.85
1461	0.442041	2660.36				1461	0.439512	2660.32				1461	0.438693	2646.54
1462	0.443701	2662.19				1462	0.439541	2634.13				1462	0.437305	2647.04
1463	0.442137	2634.8				1463	0.439916	2656.09				1463	0.438926	2629.11
1464	0.442794	2656.37				1464	0.437251	2638.95				1464	0.439448	2648
1465	0.443903	2670.16				1465	0.43903	2644.24				1465	0.440387	2629.04
1466	0.442533	2621.71				1466	0.437252	2645.65				1466	0.441409	2597.48
1467	0.441174	2645.47				1467	0.439467	2654.08				1467	0.440829	2635.55
1468	0.440158	2616.53				1468	0.438005	2653.5				1468	0.438699	2615.77
1469	0.443246	2633.64				1469	0.437014	2640.7				1469	0.440583	2652.78
1470	0.439432	2666.16				1470	0.438885	2653.55				1470	0.439975	2630.68
1471	0.43926	2655.17				1471	0.439804	2596.69				1471	0.44102	2645.52
1472	0.439118	2651.09				1472	0.438173	2591.46				1472	0.439287	2648.57
1473	0.438434	2640.59				1473	0.437746	2634.9				1473	0.43907	2637.05
1474	0.441854	2644.15				1474	0.437683	2632.83				1474	0.438839	2651.76
1475	0.442424	2647.58				1475	0.438628	2653.09				1475	0.438199	2643.11
1476	0.44314	2618				1476	0.439028	2641.06				1476	0.440888	2657.57
1477	0.444291	2642.12				1477	0.440103	2640.58				1477	0.439376	2661.36
1478	0.441021	2637.76				1478	0.438881	2596.62				1478	0.440984	2650.07
1479	0.442807	2659.85				1479	0.439786	2624.08				1479	0.439039	2609.69
1480	0.441754	2650.54				1480	0.438826	2645.74				1480	0.439665	2612.31
1481	0.441986	2664.47				1481	0.436582	2594.48				1481	0.439494	2640.67
1482	0.441164	2603.92				1482	0.438047	2621.46				1482	0.440723	2632.26
1483	0.443649	2609.36				1483	0.438669	2605.12				1483	0.439964	2634.41
1484	0.439957	2650.42				1484	0.43914	2619.32				1484	0.437906	2652.12
1485	0.444022	2661.26				1485	0.438877	2622.36				1485	0.439686	2655.91
1486	0.438983	2660.37				1486	0.439115	2659.19				1486	0.439149	2660.64
1487	0.440369	2662.28				1487	0.437319	2662.9				1487	0.440671	2654.56
1488	0.443461	2648.84				1488	0.438237	2631.29				1488	0.439476	2633.55
1489	0.440002	2620.88				1489	0.439309	2640.7				1489	0.438555	2667.15
1490	0.438955	2633.82				1490	0.438814	2628.64				1490	0.438781	2651.3
1491	0.43957	2655.13				1491	0.438676	2589.5				1491	0.440816	2630.88
1492	0.438046	2599.07				1492	0.438648	2630.53				1492	0.44054	2662.89
1493	0.438419	2615.84				1493	0.438456	2614.71				1493	0.439373	2652.1
1494	0.438368	2616.1				1494	0.438321	2636.01				1494	0.438347	2615.57
1495	0.439094	2632.29				1495	0.437716	2633.6				1495	0.440882	2637.32
1496	0.438277	2614.37				1496	0.438707	2643.51				1496	0.438968	2653.41
1497	0.438533	2584.86				1497	0.437091	2662.09				1497	0.440734	2612.49
1498	0.439648	2620.75				1498	0.437639	2636.87				1498	0.43873	2616.4
1499	0.441398	2621.42				1499	0.438801	2661.48				1499	0.438918	2606.4
1500	0.439093	2654.29				1500	0.439146	2646.2				1500	0.437571	2627.03
1501	0.4392	2636.6				1501	0.438439	2653.87				1501	0.439978	2657.6
1502	0.438137	2643.73				1502	0.438788	2658.51				1502	0.439967	2654.34
1503	0.439154	2651.49				1503	0.439498	2638.4				1503	0.438964	2651.36
1504	0.438655	2635.12				1504	0.440284	2643.49				1504	0.439677	2630.4
1505	0.436424	2649.64				1505	0.439656	2646.11				1505	0.439644	2648.92
1506	0.438406	2633.98				1506	0.43855	2656.11				1506	0.440773	2626.43
1507	0.438903	2650.42				1507	0.438922	2588.72				1507	0.440602	2597.86
1508	0.438224	2592.24				1508	0.437586	2598.08				1508	0.440908	2632.75
1509	0.437339	2603.14				1509	0.436043	2633.86				1509	0.439007	2620.74
1510	0.437769	2645.63				1510	0.437675	2635.96				1510	0.440689	2641.43
1511	0.438528	2643.41				1511	0.438803	2651.77				1511	0.43863	2633.98
1512	0.438477	2644.8				1512	0.438285	2628.26				1512	0.439542	2657.21
1513	0.439326	2636.28				1513	0.438614	2631.61				1513	0.439519	2657.81
1514	0.437974	2629.35				1514	0.438491	2608.72				1514	0.438758	2648.77
1515	0.438457	2666.42				1515	0.438001	2620.58				1515	0.439036	2667.06
1516	0.438327	2651.19				1516	0.439749	2637.32				1516	0.438935	2649.8
1517	0.438062	2661.53				1517	0.434923	2654.42				1517	0.440327	2651.64
1518	0.438309	2642.21				1518	0.439515	2642.19				1518	0.439978	2669.62
1519	0.439728	2635.37				1519	0.438247	2619.6				1519	0.439812	2643.95
1520	0.44104	2612.78				1520	0.436751	2631.02				1520	0.434388	2658.06
1521	0.438951	2627.28				1521	0.439066	2655.03				1521	0.439223	2646.1
1522	0.439354	2651.05				1522	0.435651	2594.33				1522	0.440625	2651.4
1523	0.440273	2606.49				1523	0.438635	2615.24				1523	0.440312	2655.81
1524	0.441035	2631.28				1524	0.438606	2604.7				1524	0.439202	2653.63
1525	0.440943	2614.63				1525	0.439129	2628.31				1525	0.439058	2604
1526	0.440223	2640.49				1526	0.439856	2658.4				1526	0.438997	2611.08
1527	0.438598	2617.46				1527	0.440154	2650.51				1527	0.438989	2648
1528	0.439197	2659.61				1528	0.438696	2657.29				1528	0.440547	2631.75
1529	0.438722	2595.76				1529	0.440027	2628.03				1529	0.439739	2628.16
1530	0.435699	2652.99				1530	0.439074	2644.02				1530	0.438622	2652.97
1531	0.439874	2612.76				1531	0.438728	2626.57				1531	0.438203	2646.25
1532	0.440393	2662.97				1532	0.439165	2578.72				1532	0.437821	2664.12
1533	0.442321	2610.92				1533	0.438934	2628.18				1533	0.439358	2641.91
1534	0.443475	2644.54				1534	0.43773	2613.84				1534	0.436562	2631.7
1535	0.440771	2647.37				1535	0.438872	2637.2				1535	0.438493	2606.43
1536	0.440422	2661.31				1536	0.437841	2624.86				1536	0.438536	2623.85
1537	0.44029	2642.77				1537	0.43854	2633.36				1537	0.436591	2648
1538	0.44345	2656.14				1538	0.439478	2654.43				1538	0.438835	2590.56
1539	0.443518	2661.98				1539	0.439119	2633.72				1539	0.440219	2622.85
1540	0.440218	2637.88				1540	0.43825	2644.72				1540	0.438903	2659.19
1541	0.442276	2675.43				1541	0.439791	2643.29				1541	0.439111	2662.07
1542	0.443252	2658.78				1542	0.436276	2647.75				1542	0.438353	2634.1
1543	0.44391	2669				1543	0.438905	2588.94				1543	0.438624	2632.9
1544	0.440629	2670.39				1544	0.439564	2603.85				1544	0.438749	2637.16
1545	0.443931	2647.15				1545	0.438008	2639.26				1545	0.439718	2616.76
1546	0.443267	2640.04				1546	0.437717	2632.1				1546	0.44012	2644.19
1547	0.443032	2644.95				1547	0.437614	2654.05				1547	0.437736	2614.6
1548	0.435059	2648.47				1548	0.440727	2645.51				1548	0.437626	2591.78
1549	0.444426	2641.54				1549	0.435837	2623.12				1549	0.44054	2629.35
1550	0.439629	2640.96				1550	0.436216	2656.37				1550	0.440289	2624.7
1551	0.442232	2633.55				1551	0.438035	2647.56				1551	0.44046	2651.08
1552	0.44472	2645.25				1552	0.439502	2664.74				1552	0.438505	2626.77
1553	0.440235	2656.72				1553	0.437745	2638.03				1553	0.440278	2646.04
1554	0.441292	2615.73				1554	0.439169	2636.39				1554	0.437612	2661.51
1555	0.438328	2624				1555	0.438731	2656.54				1555	0.438889	2640.94
1556	0.4422	2614.97				1556	0.438638	2651.26				1556	0.440014	2667.56
1557	0.442259	2644.35				1557	0.439215	2628.93				1557	0.440337	2651.5
1558	0.444212	2665.91				1558	0.438706	2661.67				1558	0.439993	2656.93
1559	0.441998	2655.17				1559	0.438714	2643.4				1559	0.440667	2604.12
1560	0.438676	2665.03				1560	0.438966	2612.73				1560	0.439641	2610.05
1561	0.441975	2642.59				1561	0.436733	2618.48				1561	0.44055	2645.97
1562	0.435301	2656.05				1562	0.438769	2648.22				1562	0.440072	2648.81
1563	0.443682	2649.75				1563	0.438371	2596.4				1563	0.440355	2664.54
1564	0.443644	2621.89				1564	0.439686	2622.76				1564	0.438561	2633.17
1565	0.443609	2645.4				1565	0.43924	2605.2				1565	0.439039	2632.95
1566	0.442044	2647.79				1566	0.438686	2624.93				1566	0.437561	2667
1567	0.440659	2660.39				1567	0.439443	2660.72				1567	0.439972	2659.66
1568	0.442725	2646.71				1568	0.439192	2650.84				1568	0.440687	2620.66
1569	0.441196	2653.31				1569	0.437914	2652.86				1569	0.440819	2659.74
1570	0.440382	2657.8				1570	0.438406	2622.82				1570	0.440242	2655.35
1571	0.439284	2644.97				1571	0.439106	2643.53				1571	0.439794	2609.68
1572	0.440518	2658.95				1572	0.439444	2625.75				1572	0.437574	2624.64
1573	0.442736	2643.98				1573	0.43862	2667.99				1573	0.438404	2651.57
1574	0.441652	2669.59				1574	0.438672	2653.78				1574	0.440398	2603.74
1575	0.443767	2597.71				1575	0.437961	2635.96				1575	0.438854	2618.6
1576	0.444332	2628.75				1576	0.437964	2654.47				1576	0.441122	2612.44
1577	0.443527	2659.43				1577	0.439677	2622.12				1577	0.439061	2635.5
1578	0.442877	2655.86				1578	0.439482	2596.56				1578	0.440327	2669.23
1579	0.444893	2636.03				1579	0.440219	2626.91				1579	0.43998	2657.02
1580	0.442135	2653.92				1580	0.435864	2608.09				1580	0.441296	2675.15
1581	0.441686	2650.13				1581	0.438236	2640.32				1581	0.438045	2625.56
1582	0.440102	2635.87				1582	0.439333	2632.03				1582	0.43759	2630.92
1583	0.441299	2635.98				1583	0.438924	2636.94				1583	0.44004	2632.21
1584	0.434232	2663.54				1584	0.439697	2661.62				1584	0.44095	2591.47
1585	0.438698	2601.32				1585	0.438263	2632.27				1585	0.438927	2626.76
1586	0.440888	2625.3				1586	0.436509	2649.01				1586	0.439355	2623.12
1587	0.441918	2623.3				1587	0.438517	2633.29				1587	0.440457	2650.83
1588	0.442053	2639.89				1588	0.439286	2653.08				1588	0.440588	2650.23
1589	0.439691	2648.43				1589	0.439072	2587.27				1589	0.438505	2643.7
1590	0.44359	2636.77				1590	0.437535	2653.13				1590	0.439066	2656.35
1591	0.442999	2666.93				1591	0.437179	2622.81				1591	0.43956	2636.48
1592	0.439494	2646.29				1592	0.43675	2611.73				1592	0.437673	2659.04
1593	0.438859	2649.44				1593	0.437645	2635.07				1593	0.440935	2644.12
1594	0.443488	2649.45				1594	0.436719	2613.01				1594	0.441528	2656.78
1595	0.442852	2617.96				1595	0.436222	2615.03				1595	0.439705	2669.17
1596	0.441737	2633.94				1596	0.438246	2647.39				1596	0.440827	2641.71
1597	0.442831	2646.24				1597	0.437442	2636.44				1597	0.438254	2658.06
1598	0.44317	2665.88				1598	0.43637	2653.84				1598	0.440108	2649.58
1599	0.440837	2647.3				1599	0.436492	2626.07				1599	0.440861	2663.46
1600	0.439639	2659.59				1600	0.438148	2628.17				1600	0.438596	2656.71
1601	0.443724	2606.99				1601	0.438423	2606.29				1601	0.439847	2658.95
1602	0.442459	2671.53				1602	0.435279	2613.51				1602	0.439477	2656.3
1603	0.434489	2668.61				1603	0.438973	2647.28				1603	0.438314	2649.76
1604	0.440501	2666.86				1604	0.439185	2601.29				1604	0.438021	2645.25
1605	0.44093	2666.32				1605	0.440237	2616.57				1605	0.440279	2664.9
1606	0.441486	2617.36				1606	0.437764	2656.61				1606	0.439965	2643.61
1607	0.441409	2612.96				1607	0.438968	2654.04				1607	0.439958	2655.86
1608	0.442234	2663.66				1608	0.438686	2627.05				1608	0.439824	2643.5
1609	0.442739	2653.66				1609	0.439697	2629.26				1609	0.438055	2650.03
1610	0.441888	2668.53				1610	0.440501	2649.01				1610	0.440601	2602.74
1611	0.441401	2639.52				1611	0.439057	2622.08				1611	0.439416	2606.22
1612	0.441994	2640.91				1612	0.439268	2640.13				1612	0.439137	2639.46
1613	0.443855	2619.23				1613	0.441512	2628.32				1613	0.439765	2649.98
1614	0.44369	2647				1614	0.439386	2599.87				1614	0.439967	2659
1615	0.442925	2658.16				1615	0.439281	2630.42				1615	0.4396	2648.77
1616	0.441542	2616.82				1616	0.438908	2625.48				1616	0.439573	2646.51
1617	0.442758	2634.29				1617	0.438903	2650.49				1617	0.438639	2662.42
1618	0.440555	2628.3				1618	0.440304	2634.62				1618	0.439987	2664.64
1619	0.440305	2635.44				1619	0.439073	2650.64				1619	0.440066	2623.1
1620	0.438411	2627.47				1620	0.439857	2656.27				1620	0.43979	2652.69
1621	0.441383	2598.03				1621	0.440509	2645.03				1621	0.439728	2646.99
1622	0.441777	2628.53				1622	0.438306	2651.11				1622	0.439784	2615.69
1623	0.440622	2626.73				1623	0.436969	2639.81				1623	0.441041	2628.63
1624	0.439455	2639.52				1624	0.437507	2644.79				1624	0.439726	2652.2
1625	0.441095	2640.36				1625	0.439711	2657.47				1625	0.440492	2611.31
1626	0.438257	2642.4				1626	0.436533	2635.38				1626	0.440773	2629.71
1627	0.44233	2655.45				1627	0.437826	2597.71				1627	0.440024	2662.91
1628	0.441407	2651.05				1628	0.437549	2660.38				1628	0.439722	2671.92
1629	0.438171	2618.9				1629	0.436166	2654.88				1629	0.440604	2634.78
1630	0.44149	2633.68				1630	0.438445	2587.85				1630	0.440133	2635.34
1631	0.443235	2652.09				1631	0.440226	2602.13				1631	0.440341	2652.51
1632	0.443016	2652.66				1632	0.439229	2648.82				1632	0.439649	2617.66
1633	0.442125	2639.23				1633	0.439122	2641.55				1633	0.441058	2637.64
1634	0.443601	2674.55				1634	0.438038	2654.71				1634	0.44134	2666.35
1635	0.440758	2647.82				1635	0.440469	2639.22				1635	0.44023	2655.69
1636	0.439393	2660.74				1636	0.4391	2629.57				1636	0.43879	2650.53
1637	0.437423	2644.86				1637	0.440025	2606.23				1637	0.440192	2631.65
1638	0.44207	2645.41				1638	0.439711	2633.3				1638	0.441388	2660.68
1639	0.440546	2623.65				1639	0.441357	2658.43				1639	0.438035	2632.18
1640	0.440234	2640.16				1640	0.440533	2601.29				1640	0.439034	2599
1641	0.441581	2650.87				1641	0.440341	2622.48				1641	0.441237	2638.23
1642	0.44361	2622.39				1642	0.438895	2668.06				1642	0.438877	2630.08
1643	0.441666	2640.27				1643	0.439552	2625.34				1643	0.439799	2646.44
1644	0.443546	2618.63				1644	0.438621	2656.49				1644	0.440936	2634.31
1645	0.439788	2641.55				1645	0.438801	2648.54				1645	0.440711	2650.85
1646	0.442714	2620.81				1646	0.438146	2652.83				1646	0.439796	2591.04
1647	0.443109	2670.36				1647	0.440235	2632.2				1647	0.441247	2611.67
1648	0.44046	2673.32				1648	0.437953	2642.75				1648	0.439518	2638.33
1649	0.441301	2647.7				1649	0.438158	2617.61				1649	0.440125	2639.65
1650	0.438319	2659.13				1650	0.439752	2598.68				1650	0.440775	2655.57
1651	0.436467	2629.4				1651	0.438429	2626.69				1651	0.440309	2642.68
1652	0.441647	2593.17				1652	0.439416	2615.29				1652	0.438657	2626.49
1653	0.439756	2639.57				1653	0.439814	2637.97				1653	0.435962	2658.18
1654	0.440903	2624.75				1654	0.438424	2623.83				1654	0.439071	2662.29
1655	0.439562	2654.09				1655	0.437838	2638.21				1655	0.43893	2627.85
1656	0.43766	2635.23				1656	0.438791	2647.59				1656	0.440015	2653.13
1657	0.439436	2634.84				1657	0.43969	2647.17				1657	0.435228	2642.65
1658	0.434906	2646.9				1658	0.436688	2665.24				1658	0.436565	2607.69
1659	0.435094	2628.13				1659	0.437888	2644.37				1659	0.439619	2633.86
1660	0.43661	2591.98				1660	0.438126	2650.22				1660	0.440229	2649.22
1661	0.435711	2642.6				1661	0.437988	2589.22				1661	0.44074	2601.91
1662	0.437896	2636.85				1662	0.438809	2602.01				1662	0.43973	2631.66
1663	0.437487	2596.32				1663	0.438279	2633.4				1663	0.439569	2607.93
1664	0.44103	2610.63				1664	0.438601	2632.71				1664	0.439501	2631.45
1665	0.43896	2653.32				1665	0.440029	2663.05				1665	0.438925	2663.13
1666	0.440636	2647.9				1666	0.437369	2626.44				1666	0.439722	2643.49
1667	0.439249	2654.1				1667	0.438275	2635.28				1667	0.439567	2655.7
1668	0.440264	2646.23				1668	0.437884	2667.4				1668	0.44071	2633.11
1669	0.439687	2637.64				1669	0.439124	2651.75				1669	0.438565	2643.51
1670	0.437629	2664.27				1670	0.439127	2664.55				1670	0.439447	2622.56
1671	0.438125	2649.54				1671	0.438145	2632.07				1671	0.439892	2597.75
1672	0.437883	2658.12				1672	0.437196	2630.9				1672	0.441383	2637.18
1673	0.441886	2635				1673	0.438905	2609.11				1673	0.440849	2623.6
1674	0.440658	2646.77				1674	0.437913	2613.48				1674	0.440881	2651.52
1675	0.437792	2614.33				1675	0.438641	2645.18				1675	0.439033	2631.84
1676	0.438905	2621.62				1676	0.43939	2598.51				1676	0.43941	2641.87
1677	0.438743	2659.11				1677	0.438446	2616.35				1677	0.440739	2658.98
1678	0.439347	2598.82				1678	0.438439	2655.79				1678	0.439759	2635.99
1679	0.440412	2622.55				1679	0.436762	2605.86				1679	0.438462	2663.53
1680	0.442047	2612.96				1680	0.437167	2644.64				1680	0.439972	2647.74
1681	0.438713	2634.58				1681	0.437143	2635.88				1681	0.439699	2661.51
1682	0.441137	2624.82				1682	0.439089	2640.71				1682	0.437173	2654
1683	0.436651	2661.4				1683	0.438315	2627.56				1683	0.438006	2637.9
1684	0.441789	2601.17				1684	0.437183	2636.44				1684	0.439672	2653.69
1685	0.440842	2663.7				1685	0.438944	2625.89				1685	0.437608	2648.28
1686	0.437696	2626.34				1686	0.438905	2591.19				1686	0.437255	2644.04
1687	0.441042	2660.57				1687	0.437656	2618.25				1687	0.439284	2664.4
1688	0.441959	2624.12				1688	0.43963	2613.16				1688	0.439362	2645.85
1689	0.43986	2650.89				1689	0.439359	2636.56				1689	0.440101	2660.91
1690	0.441392	2632.45				1690	0.436822	2624.88				1690	0.440437	2653.25
1691	0.440105	2653.23				1691	0.439388	2636.66				1691	0.437451	2651.37
1692	0.438588	2645.81				1692	0.438411	2653.14				1692	0.437267	2663.18
1693	0.441571	2652.82				1693	0.439315	2639.88				1693	0.437549	2637.15
1694	0.441455	2666.61				1694	0.439289	2648.86				1694	0.439307	2670.16
1695	0.440974	2661.83				1695	0.43684	2638.73				1695	0.438645	2638.78
1696	0.441882	2620.84				1696	0.436558	2635.47				1696	0.441513	2649.85
1697	0.441235	2664.02				1697	0.437543	2646.93				1697	0.440848	2646.04
1698	0.441264	2666.35				1698	0.436491	2638.46				1698	0.44056	2656.08
1699	0.440489	2611.45				1699	0.438111	2650.57				1699	0.438521	2664.56
1700	0.442412	2620.94				1700	0.439046	2639.81				1700	0.438531	2646.86
1701	0.441548	2665.39				1701	0.43651	2640.62				1701	0.436585	2655.07
1702	0.442679	2655.02				1702	0.438779	2578.62				1702	0.437761	2588.73
1703	0.439597	2672.43				1703	0.439135	2601.07				1703	0.437576	2604.2
1704	0.443136	2648.43				1704	0.43812	2631.26				1704	0.440849	2642.73
1705	0.442864	2649.58				1705	0.43862	2632.78				1705	0.437935	2641.51
1706	0.44127	2666.77				1706	0.438447	2647.93				1706	0.440453	2663.83
1707	0.436122	2643.64				1707	0.438126	2625.85				1707	0.438566	2626.35
1708	0.441835	2641.59				1708	0.438254	2631.73				1708	0.440051	2631.52
1709	0.440797	2660.24				1709	0.438593	2600.11				1709	0.43775	2660.31
1710	0.441323	2657.1				1710	0.438161	2615.38				1710	0.438306	2646.21
1711	0.43852	2674				1711	0.43915	2656.45				1711	0.439902	2665.08
1712	0.441866	2633.29				1712	0.440163	2600.66				1712	0.439943	2647.6
1713	0.440795	2661.6				1713	0.440006	2621.02				1713	0.439824	2656.37
1714	0.44093	2606.23				1714	0.437128	2656.1				1714	0.44128	2626.73
1715	0.441475	2625.03				1715	0.435906	2654.77				1715	0.440828	2628.83
1716	0.439097	2668.06				1716	0.436686	2618.66				1716	0.439596	2653.46
1717	0.44045	2647.92				1717	0.439917	2630.54				1717	0.439837	2614.87
1718	0.438533	2634.44				1718	0.438274	2635.72				1718	0.440571	2629.69
1719	0.438931	2635.17				1719	0.438336	2625.91				1719	0.440909	2667.92
1720	0.441553	2662.46				1720	0.438558	2641.88				1720	0.440558	2659.55
1721	0.443219	2633.21				1721	0.439217	2614.89				1721	0.438927	2667.3
1722	0.442746	2650.41				1722	0.438291	2590.33				1722	0.440245	2621.24
1723	0.442002	2657.04				1723	0.437678	2618.94				1723	0.441134	2640.22
1724	0.443547	2667.03				1724	0.440105	2610.86				1724	0.440813	2618.41
1725	0.443141	2663.61				1725	0.438816	2641.4				1725	0.441055	2653.22
1726	0.442789	2661.3				1726	0.438111	2624.7				1726	0.4405	2631.22
1727	0.44144	2654.87				1727	0.438553	2631.85				1727	0.43939	2596.52
1728	0.436161	2634.54				1728	0.438513	2659.12				1728	0.440248	2630.24
1729	0.443006	2610.26				1729	0.43985	2638.14				1729	0.439639	2617.57
1730	0.43962	2637.53				1730	0.439051	2651.97				1730	0.437974	2648.89
1731	0.442405	2629.93				1731	0.439117	2649.29				1731	0.440954	2638.4
1732	0.439266	2647.4				1732	0.439785	2648.7				1732	0.440795	2645.24
1733	0.442234	2649.74				1733	0.439489	2585.48				1733	0.441645	2649.41
1734	0.443048	2641.1				1734	0.439408	2604.29				1734	0.44114	2650.57
1735	0.439538	2670.82				1735	0.438377	2633.4				1735	0.440672	2654.14
1736	0.441257	2636.86				1736	0.440012	2635.06				1736	0.440098	2651.87
1737	0.438445	2662.95				1737	0.436981	2640.71				1737	0.439989	2653.62
1738	0.441975	2659.61				1738	0.439428	2636.37				1738	0.441284	2609.95
1739	0.439872	2656.74				1739	0.439645	2641.3				1739	0.440121	2614.46
1740	0.440819	2600.86				1740	0.440735	2607.6				1740	0.438691	2652.08
1741	0.440851	2613.78				1741	0.438722	2664.67				1741	0.438483	2642.49
1742	0.440599	2649.59				1742	0.438642	2638.02				1742	0.434872	2637.58
1743	0.442199	2650.57				1743	0.439051	2655.65				1743	0.43549	2627.72
1744	0.440902	2653.12				1744	0.439927	2651.55				1744	0.44025	2632.9
1745	0.440851	2643.34				1745	0.43973	2625.45				1745	0.440884	2615.51
1746	0.441101	2646.8				1746	0.439413	2633.19				1746	0.441562	2626.76
1747	0.440644	2672.5				1747	0.437736	2658.55				1747	0.437715	2654.27
1748	0.4384	2663.63				1748	0.43856	2600.31				1748	0.44083	2593.17
1749	0.438569	2616.05				1749	0.440045	2622.37				1749	0.438909	2627.04
1750	0.435741	2644.32				1750	0.437152	2654.46				1750	0.44097	2611.66
1751	0.438322	2646.39				1751	0.439537	2660.99				1751	0.440364	2638.58
1752	0.439721	2620.84				1752	0.441494	2642.77				1752	0.441631	2666.68
1753	0.441013	2627.64				1753	0.439946	2634.36				1753	0.44091	2657.76
1754	0.440358	2650.86				1754	0.440044	2638.65				1754	0.44146	2650.99
1755	0.439607	2588.47				1755	0.441095	2624.64				1755	0.440215	2643.88
1756	0.439912	2612.55				1756	0.435237	2642.51				1756	0.439663	2652.93
1757	0.439703	2673.35				1757	0.441719	2617.73				1757	0.440596	2623.85
1758	0.438828	2646.94				1758	0.439263	2670.36				1758	0.441128	2608.64
1759	0.441287	2641.69				1759	0.439508	2603.71				1759	0.440554	2640.95
1760	0.441443	2634.29				1760	0.438348	2662.92				1760	0.441051	2631.73
1761	0.438804	2644.36				1761	0.437528	2663.59				1761	0.439952	2653.22
1762	0.438425	2625.57				1762	0.439877	2638.55				1762	0.441066	2640.41
1763	0.440559	2638.25				1763	0.438885	2601.91				1763	0.441311	2648.57
1764	0.443178	2635.96				1764	0.439256	2629.02				1764	0.44101	2669.19
1765	0.441724	2599.85				1765	0.438987	2619.08				1765	0.442539	2643.3
1766	0.440575	2633.97				1766	0.438515	2646.49				1766	0.440035	2661.47
1767	0.442802	2629.97				1767	0.439062	2626.23				1767	0.440403	2648.07
1768	0.441341	2656.24				1768	0.439336	2648.45				1768	0.437445	2649.07
1769	0.440414	2643.07				1769	0.438375	2656.35				1769	0.43731	2605.38
1770	0.441819	2652.01				1770	0.438909	2643.72				1770	0.439858	2612.72
1771	0.438106	2649.84				1771	0.439308	2661.01				1771	0.436905	2643.07
1772	0.44026	2651.64				1772	0.43976	2643.58				1772	0.44058	2647.52
1773	0.442033	2610.3				1773	0.438763	2644.54				1773	0.440079	2672.94
1774	0.439356	2662.13				1774	0.437034	2664.57				1774	0.437087	2637.6
1775	0.440932	2634.97				1775	0.439058	2640.89				1775	0.440337	2638.64
1776	0.441513	2623.18				1776	0.439077	2657.23				1776	0.436958	2659.81
1777	0.439145	2627.08				1777	0.439535	2636.8				1777	0.438569	2649.59
1778	0.439978	2655.93				1778	0.438058	2637.81				1778	0.439031	2666.2
1779	0.441759	2658.26				1779	0.439691	2584.82				1779	0.439209	2645.9
1780	0.4389	2648.65				1780	0.438034	2661.95				1780	0.439644	2640.1
1781	0.439678	2647.65				1781	0.439009	2626.32				1781	0.441139	2618.51
1782	0.439096	2633.54				1782	0.438698	2629.06				1782	0.441072	2629.72
1783	0.440179	2618.63				1783	0.437733	2648.46				1783	0.440894	2662.99
1784	0.439767	2635.86				1784	0.438933	2630.38				1784	0.441292	2602.07
1785	0.439082	2656.39				1785	0.439554	2630.86				1785	0.440411	2621.02
1786	0.442815	2680.17				1786	0.437028	2598.99				1786	0.440818	2679.22
1787	0.442118	2665.28				1787	0.439171	2620.48				1787	0.440318	2660.79
1788	0.439019	2649.98				1788	0.438608	2646.3				1788	0.439743	2635.25
1789	0.439244	2645.38				1789	0.439366	2595.58				1789	0.436121	2642.63
1790	0.440756	2667.94				1790	0.438884	2617.99				1790	0.441265	2645.94
1791	0.44066	2616.12				1791	0.439134	2598.02				1791	0.440931	2635.34
1792	0.440876	2629.77				1792	0.437623	2621.31				1792	0.441552	2640.16
1793	0.440542	2664.82				1793	0.437952	2658.53				1793	0.439875	2642.57
1794	0.439255	2657.24				1794	0.439773	2638.84				1794	0.438977	2590.03
1795	0.442071	2644.82				1795	0.440199	2659.54				1795	0.438091	2620.58
1796	0.442567	2648.57				1796	0.44005	2630.78				1796	0.441607	2630.27
1797	0.442245	2654.05				1797	0.436612	2643.26				1797	0.442734	2657.32
1798	0.442236	2636.43				1798	0.437986	2622.58				1798	0.442325	2641.29
1799	0.442066	2649.82				1799	0.439186	2590.63				1799	0.440457	2658.27
1800	0.440339	2640.37				1800	0.439664	2629.64				1800	0.440466	2658.25
1801	0.439784	2598.06				1801	0.439714	2614.74				1801	0.440106	2638.51
1802	0.439401	2638.81				1802	0.43815	2635.38				1802	0.43891	2662.06
1803	0.441876	2633.23				1803	0.439567	2631.07				1803	0.440245	2646.6
1804	0.437796	2642.85				1804	0.436994	2640.49				1804	0.440251	2669.84
1805	0.438952	2634.44				1805	0.439276	2654.18				1805	0.443049	2602.83
1806	0.44086	2645.67				1806	0.439008	2636.89				1806	0.44046	2622.4
1807	0.438983	2667.44				1807	0.437395	2662.16				1807	0.436049	2642.94
1808	0.441224	2644.36				1808	0.439426	2638.2				1808	0.442322	2639.21
1809	0.438632	2654.92				1809	0.438726	2647.57				1809	0.441374	2661.48
1810	0.44	2645.32				1810	0.43846	2663.53				1810	0.440431	2640.25
1811	0.440573	2660.06				1811	0.438733	2638.08				1811	0.4411	2643.51
1812	0.441288	2668.06				1812	0.440573	2659.78				1812	0.437902	2656.37
1813	0.439684	2646.66				1813	0.438259	2642.66				1813	0.440413	2656.25
1814	0.442333	2625.06				1814	0.43982	2659.31				1814	0.438576	2657.41
1815	0.441994	2629.01				1815	0.437977	2585.19				1815	0.439378	2645.46
1816	0.440766	2654.1				1816	0.43929	2605.33				1816	0.439736	2642.21
1817	0.440336	2639.87				1817	0.438755	2638.39				1817	0.438554	2663.65
1818	0.440793	2632.96				1818	0.439279	2636.79				1818	0.43821	2662.02
1819	0.441476	2665.19				1819	0.438839	2643.58				1819	0.440977	2668.32
1820	0.441744	2657.01				1820	0.438415	2631.13				1820	0.442418	2653.39
1821	0.441492	2632.26				1821	0.438023	2638.09				1821	0.440863	2645.78
1822	0.440833	2662.28				1822	0.438983	2651.95				1822	0.441054	2619.36
1823	0.441544	2656.15				1823	0.438603	2652.49				1823	0.439719	2639.87
1824	0.43989	2635.44				1824	0.438115	2614.43				1824	0.439409	2649.64
1825	0.441599	2638				1825	0.438634	2637.81				1825	0.438884	2609.17
1826	0.441787	2674.03				1826	0.438134	2644.16				1826	0.440493	2621.86
1827	0.441402	2615.52				1827	0.437031	2618.43				1827	0.438198	2610.62
1828	0.440819	2634.29				1828	0.438752	2629.43				1828	0.438108	2637.05
1829	0.439161	2665.82				1829	0.438746	2646.09				1829	0.438257	2658.36
1830	0.439969	2655.33				1830	0.43888	2598.97				1830	0.435571	2645.59
1831	0.44066	2642.12				1831	0.437281	2611.16				1831	0.438769	2650.73
1832	0.439384	2626.66				1832	0.439131	2606.88				1832	0.441215	2629.13
1833	0.439537	2648.23				1833	0.438746	2630.05				1833	0.441696	2652.63
1834	0.441068	2623.69				1834	0.438214	2652.99				1834	0.440815	2639.7
1835	0.439415	2641.59				1835	0.44017	2647.35				1835	0.441736	2593.46
1836	0.439145	2630.86				1836	0.439725	2650.01				1836	0.441274	2632.87
1837	0.441192	2598.62				1837	0.438913	2621.52				1837	0.440978	2627.42
1838	0.438576	2622.13				1838	0.438837	2638.07				1838	0.440709	2648.87
1839	0.440559	2615.99				1839	0.438213	2628.38				1839	0.441585	2638.61
1840	0.439486	2643.29				1840	0.438901	2590.19				1840	0.441648	2666.89
1841	0.439989	2642.82				1841	0.439312	2619.76				1841	0.440227	2656.06
1842	0.442457	2655.24				1842	0.438181	2615.51				1842	0.440942	2648.05
1843	0.438982	2667.63				1843	0.437402	2648.03				1843	0.44129	2677.11
1844	0.441828	2646.05				1844	0.43852	2623.33				1844	0.439952	2651.72
1845	0.439061	2667.26				1845	0.438849	2636.98				1845	0.438634	2646.65
1846	0.440399	2653.71				1846	0.437027	2653.96				1846	0.440155	2597.58
1847	0.441382	2662.3				1847	0.43879	2634.2				1847	0.440556	2612.51
1848	0.439428	2668.27				1848	0.439582	2658.94				1848	0.438945	2654.3
1849	0.441172	2654.27				1849	0.438731	2643.29				1849	0.437222	2633.91
1850	0.435831	2659.06				1850	0.438749	2655.9				1850	0.440638	2651.53
1851	0.436241	2642.56				1851	0.439251	2591.02				1851	0.441618	2643.98
1852	0.442357	2653.52				1852	0.439726	2604.38				1852	0.440087	2646.87
1853	0.44133	2654.75				1853	0.43758	2640.73				1853	0.442638	2626
1854	0.442404	2654.62				1854	0.43891	2627.74				1854	0.441199	2636.01
1855	0.441856	2623.68				1855	0.43976	2654.79				1855	0.435609	2645.29
1856	0.441325	2629.69				1856	0.438901	2636.04				1856	0.440514	2605.95
1857	0.441783	2658.89				1857	0.438113	2634.65				1857	0.440716	2629.87
1858	0.440473	2638.74				1858	0.439388	2608.8				1858	0.440686	2616.8
1859	0.442558	2631.63				1859	0.437856	2616.99				1859	0.442651	2642.82
1860	0.440259	2662.88				1860	0.439858	2653.83				1860	0.439761	2664.33
1861	0.440236	2658.45				1861	0.438516	2601.88				1861	0.441954	2646.61
1862	0.441149	2657.17				1862	0.438878	2611.59				1862	0.441139	2664.07
1863	0.442524	2658.51				1863	0.439027	2666.02				1863	0.442543	2643.97
1864	0.440298	2649				1864	0.440131	2649.19				1864	0.44313	2651.11
1865	0.437298	2613.86				1865	0.43672	2623.7				1865	0.441834	2647.48
1866	0.440566	2625.52				1866	0.438606	2621.61				1866	0.442953	2605.43
1867	0.441338	2664.04				1867	0.438119	2647.89				1867	0.441281	2642.49
1868	0.44288	2617.25				1868	0.439485	2620.93				1868	0.441434	2641.76
1869	0.442383	2638.54				1869	0.438957	2648.93				1869	0.441346	2653.29
1870	0.440584	2614.84				1870	0.438566	2619.85				1870	0.439828	2630.58
1871	0.442765	2640.6				1871	0.438946	2585.18				1871	0.43816	2647.06
1872	0.442456	2673.79				1872	0.43846	2620.08				1872	0.440996	2596.55
1873	0.441141	2654.34				1873	0.438773	2619.6				1873	0.440392	2605.16
1874	0.439957	2664.05				1874	0.438818	2641.18				1874	0.44042	2643.55
1875	0.442147	2619.98				1875	0.439061	2630				1875	0.440415	2645.35
1876	0.442153	2648.15				1876	0.439543	2639.19				1876	0.438872	2662.31
1877	0.442112	2645.27				1877	0.439102	2659.93				1877	0.43811	2638.1
1878	0.440805	2612.28				1878	0.438111	2630.27				1878	0.436697	2618.64
1879	0.441082	2635.15				1879	0.439243	2661.65				1879	0.43878	2609.05
1880	0.440789	2620.5				1880	0.437736	2639.75				1880	0.439925	2624
1881	0.441998	2656.75				1881	0.437811	2647.1				1881	0.44127	2652.63
1882	0.440786	2639.7				1882	0.436202	2628.17				1882	0.439465	2606.9
1883	0.442389	2660.38				1883	0.438985	2642.73				1883	0.440987	2632.17
1884	0.441144	2667.4				1884	0.439071	2608.11				1884	0.439249	2663.49
1885	0.441963	2660.49				1885	0.43891	2662.58				1885	0.438198	2662.36
1886	0.439866	2661.36				1886	0.439093	2657.27				1886	0.43857	2633.83
1887	0.439354	2650.97				1887	0.4383	2603.26				1887	0.438513	2629.67
1888	0.439998	2651.22				1888	0.439161	2606.45				1888	0.435346	2632.11
1889	0.438053	2663.92				1889	0.439076	2650.88				1889	0.43977	2608.97
1890	0.441934	2661.19				1890	0.439098	2644.88				1890	0.440553	2646.71
1891	0.439615	2661.32				1891	0.439197	2656.43				1891	0.439779	2634.69
1892	0.436204	2641.58				1892	0.437846	2634.42				1892	0.439407	2589.35
1893	0.437858	2660.29				1893	0.438468	2630.22				1893	0.441016	2625.7
1894	0.44272	2601.95				1894	0.439841	2668.89				1894	0.439056	2616
1895	0.438896	2664.65				1895	0.436981	2647.61				1895	0.43859	2639.19
1896	0.440729	2637.34				1896	0.438966	2658.5				1896	0.437003	2626
1897	0.440982	2627.73				1897	0.439467	2638.55				1897	0.436845	2636.67
1898	0.441743	2654.69				1898	0.440252	2633.93				1898	0.436669	2644.12
1899	0.440358	2644.43				1899	0.437459	2662.94				1899	0.436482	2629.93
1900	0.440338	2632.73				1900	0.439067	2656.87				1900	0.436135	2642.74
1901	0.437728	2649.79				1901	0.438465	2621.1				1901	0.43772	2637.31
1902	0.443308	2648.52				1902	0.43734	2657.89				1902	0.437916	2644.25
1903	0.4394	2655.49				1903	0.436273	2638.13				1903	0.438085	2661.28
1904	0.439222	2661.1				1904	0.438658	2607.28				1904	0.440687	2646.84
1905	0.442341	2654.91				1905	0.437857	2615.91				1905	0.437926	2652.18
1906	0.44035	2656.28				1906	0.437644	2654.29				1906	0.440238	2649.42
1907	0.441533	2652.82				1907	0.438667	2596.38				1907	0.439438	2659.17
1908	0.441164	2644.72				1908	0.438405	2615.13				1908	0.440781	2601.38
1909	0.440181	2667.17				1909	0.434579	2653.98				1909	0.439559	2607.09
1910	0.442347	2661.83				1910	0.440657	2661.18				1910	0.439549	2641.86
1911	0.441381	2639.13				1911	0.439017	2661.9				1911	0.439427	2632.17
1912	0.441619	2641.28				1912	0.437048	2615.74				1912	0.438934	2662.7
1913	0.44142	2663.24				1913	0.43849	2625.38				1913	0.440243	2632.69
1914	0.441909	2617.6				1914	0.439599	2672.6				1914	0.438214	2640.2
1915	0.443205	2628.03				1915	0.437626	2656.45				1915	0.438762	2659.41
1916	0.438011	2620.11				1916	0.438785	2637.09				1916	0.439405	2651.65
1917	0.440638	2637.02				1917	0.439186	2633.12				1917	0.439588	2624.55
1918	0.442398	2667.86				1918	0.43918	2638.22				1918	0.439722	2646.89
1919	0.439006	2653.17				1919	0.439396	2623.73				1919	0.439846	2661.64
1920	0.439089	2648.77				1920	0.439268	2633.29				1920	0.440447	2614.43
1921	0.441961	2640.74				1921	0.437397	2620.07				1921	0.440869	2639.67
1922	0.439854	2662.53				1922	0.439954	2582.62				1922	0.438665	2656.25
1923	0.441872	2645.47				1923	0.438434	2626.24				1923	0.440273	2607.54
1924	0.443139	2608.61				1924	0.439729	2621.11				1924	0.440837	2624.92
1925	0.441543	2627.72				1925	0.43938	2642.41				1925	0.439818	2607.28
1926	0.440008	2635.96				1926	0.440075	2638.46				1926	0.439103	2642.74
1927	0.441908	2655.5				1927	0.439724	2647.94				1927	0.437602	2663.04
1928	0.441908	2643.78				1928	0.439412	2672.51				1928	0.440208	2652.19
1929	0.442258	2647.44				1929	0.440323	2638.05				1929	0.44084	2658.34
1930	0.442282	2666.73				1930	0.439158	2653.82				1930	0.43979	2629.59
1931	0.44077	2647.11				1931	0.439085	2640.65				1931	0.440208	2646.69
1932	0.436681	2659.81				1932	0.440769	2658.59				1932	0.439721	2664.49
1933	0.441302	2660.4				1933	0.439573	2669.68				1933	0.437245	2636.8
1934	0.442482	2661.65				1934	0.4384	2650.11				1934	0.441321	2668.69
1935	0.442438	2663.64				1935	0.441356	2614.91				1935	0.440537	2646.67
1936	0.44109	2665.53				1936	0.440148	2660.69				1936	0.440013	2658.39
1937	0.44091	2621.84				1937	0.439541	2660.42				1937	0.44071	2638.09
1938	0.441851	2632.68				1938	0.439458	2605.38				1938	0.44105	2600.27
1939	0.442242	2653.73				1939	0.439628	2609.02				1939	0.440957	2635.93
1940	0.442387	2640.19				1940	0.441252	2652.19				1940	0.439429	2617.24
1941	0.442231	2646.16				1941	0.441106	2653.86				1941	0.441705	2655.19
1942	0.438656	2656.9				1942	0.441122	2663.02				1942	0.439443	2636.35
1943	0.441212	2634.96				1943	0.441102	2637.81				1943	0.438327	2650.66
1944	0.433231	2662.81				1944	0.439787	2635.23				1944	0.440645	2659.72
1945	0.437417	2647.56				1945	0.43975	2608.89				1945	0.440215	2657.14
1946	0.437516	2647.84				1946	0.439169	2625.75				1946	0.43956	2659.97
1947	0.439257	2613.96				1947	0.440272	2652.14				1947	0.439393	2656.5
1948	0.439597	2621.19				1948	0.438956	2603.62				1948	0.43974	2660.83
1949	0.440908	2653.67				1949	0.437127	2614.64				1949	0.440797	2663.55
1950	0.440782	2673.47				1950	0.439174	2658.93				1950	0.440394	2657.48
1951	0.439057	2661.06				1951	0.438238	2653.92				1951	0.441038	2613.81
1952	0.441627	2639.69				1952	0.439747	2640.24				1952	0.438289	2669.66
1953	0.437598	2638.79				1953	0.43841	2626.43				1953	0.440288	2663.46
1954	0.440764	2647.5				1954	0.435928	2625.23				1954	0.441548	2619.63
1955	0.442403	2615.96				1955	0.439509	2613.22				1955	0.43954	2620.27
1956	0.440231	2632.34				1956	0.439676	2636.92				1956	0.441432	2658.23
1957	0.443164	2665.58				1957	0.43687	2627.27				1957	0.438354	2648.43
1958	0.440906	2664.26				1958	0.438561	2586.66				1958	0.440636	2662.35
1959	0.440253	2643.62				1959	0.438365	2624.47				1959	0.441135	2639.25
1960	0.441145	2644.66				1960	0.437807	2610.48				1960	0.441752	2647.63
1961	0.441869	2655.11				1961	0.438623	2644.69				1961	0.442506	2665.86
1962	0.443254	2636.94				1962	0.439293	2632.46				1962	0.441022	2671.55
1963	0.441733	2650.34				1963	0.438795	2641.81				1963	0.439108	2629.05
1964	0.44118	2638.03				1964	0.439131	2655.16				1964	0.441884	2657.5
1965	0.442549	2602.59				1965	0.439097	2644.3				1965	0.441676	2655.61
1966	0.442146	2639.01				1966	0.439718	2650.79				1966	0.43757	2621.9
1967	0.442748	2626.63				1967	0.436262	2636.74				1967	0.440913	2646.96
1968	0.441463	2665.79				1968	0.439251	2645.24				1968	0.440326	2667.58
1969	0.44311	2649.55				1969	0.438232	2657.01				1969	0.441709	2596.49
1970	0.441955	2648.98				1970	0.438794	2641.15				1970	0.441114	2634.16
1971	0.442607	2664.92				1971	0.438918	2605.35				1971	0.440718	2684.17
1972	0.440017	2649.95				1972	0.438503	2654.32				1972	0.441005	2659.06
1973	0.443685	2628.87				1973	0.43921	2584.53				1973	0.439001	2678.63
1974	0.442532	2666.5				1974	0.438154	2625.18				1974	0.442266	2629.15
1975	0.436179	2669.43				1975	0.438628	2629.2				1975	0.440389	2639.79
1976	0.442671	2614.9				1976	0.437916	2644.97				1976	0.440176	2622.04
1977	0.442027	2624.6				1977	0.438797	2643.81				1977	0.441074	2636.31
1978	0.442392	2655.7				1978	0.437608	2649.72				1978	0.440632	2669.78
1979	0.440425	2649.06				1979	0.438964	2632.26				1979	0.441925	2657.48
1980	0.442408	2651.98				1980	0.439077	2637.38				1980	0.43953	2664.91
1981	0.443723	2668.12				1981	0.439154	2663.68				1981	0.442354	2640.21
1982	0.441817	2644.85				1982	0.438912	2651.79				1982	0.439642	2649.16
1983	0.443353	2630.77				1983	0.436932	2658.79				1983	0.441462	2639.81
1984	0.439892	2683.66				1984	0.437964	2635.68				1984	0.441503	2605.29
1985	0.441668	2647.08				1985	0.439064	2634.36				1985	0.440434	2642.7
1986	0.441018	2604.39				1986	0.438854	2605.76				1986	0.440576	2625.83
1987	0.441521	2615.57				1987	0.438007	2621.15				1987	0.442195	2658.11
1988	0.43855	2662.05				1988	0.43916	2650.57				1988	0.441759	2642.36
1989	0.441534	2624.76				1989	0.439554	2597.07				1989	0.439678	2649.15
1990	0.44297	2657.27				1990	0.438771	2608.53				1990	0.43951	2662.03
1991	0.438844	2656.43				1991	0.436509	2667.25				1991	0.441974	2639.71
1992	0.439179	2652.1				1992	0.438228	2651.93				1992	0.441878	2678.37
1993	0.438443	2627.28				1993	0.439229	2628.28				1993	0.440044	2661.01
1994	0.442291	2663.28				1994	0.439807	2638				1994	0.441426	2652.64
1995	0.438948	2635.39				1995	0.437874	2635.5				1995	0.43826	2673.27
1996	0.43896	2598.41				1996	0.439345	2617.48				1996	0.440793	2647.75
1997	0.439821	2620.78				1997	0.438754	2634.76				1997	0.440296	2659.99
1998	0.439739	2631.55				1998	0.438005	2646.69				1998	0.439447	2653.38
[truncated: 2 more rows]

## Sheet: top 10% pipetting
black						cyan						gray
cycle #	average selected fp	average selected P(T)				cycle #	average selected fp	average selected P(T)				cycle #	average selected fp	average selected P(T)
1	0.129678	809.455				1	0.129533	808.984				1	0.129542	807.801
2	0.128166	816.348				2	0.127774	804.839				2	0.128761	817.678
3	0.126913	760.655				3	0.12622	757.808				3	0.126589	776.114
4	0.125304	747.66				4	0.128606	782.271				4	0.124708	763.713
5	0.125368	778.911				5	0.128787	779.154				5	0.129087	780.139
6	0.125948	797.115				6	0.129697	799.278				6	0.126947	806.512
7	0.128004	783.512				7	0.129767	794.279				7	0.126119	770.63
8	0.128521	769.638				8	0.129276	736.818				8	0.127038	724.802
9	0.12751	765.35				9	0.129169	807.319				9	0.127934	772.256
10	0.128044	804.089				10	0.128214	774.692				10	0.128044	812.065
11	0.12867	798.891				11	0.129622	816.596				11	0.126554	789.732
12	0.128761	782.03				12	0.128631	795.625				12	0.126539	774.593
13	0.127698	751.108				13	0.129453	790.87				13	0.126828	753.673
14	0.127951	782.547				14	0.128785	762.731				14	0.128341	761.814
15	0.127653	779.872				15	0.128262	795.203				15	0.124877	792.193
16	0.128269	787.818				16	0.127378	782.975				16	0.123199	723.537
17	0.128963	787.214				17	0.128489	756.18				17	0.125108	751.379
18	0.13038	816.739				18	0.126756	772.814				18	0.126485	751.725
19	0.129732	776.275				19	0.127234	779.213				19	0.127873	774.257
20	0.128535	786.753				20	0.124223	761.522				20	0.12661	799.648
21	0.127628	778.78				21	0.125963	723.26				21	0.127561	733.315
22	0.130489	837.917				22	0.126418	757.534				22	0.128135	762.71
23	0.129714	801.35				23	0.128467	766.548				23	0.128115	778.758
24	0.12945	796.334				24	0.128953	777.734				24	0.1286	784.67
25	0.12889	789.034				25	0.128671	775.883				25	0.128685	797.183
26	0.130622	819.673				26	0.125433	779.401				26	0.128035	796.838
27	0.130939	807.849				27	0.124369	741.392				27	0.127484	761.26
28	0.127906	776.978				28	0.12439	742.86				28	0.128586	786.364
29	0.130494	802.701				29	0.128429	791.608				29	0.128477	810.623
30	0.130494	818.623				30	0.128426	770.018				30	0.127802	796.766
31	0.133729	820.611				31	0.125127	768.999				31	0.126574	776.496
32	0.133957	836.452				32	0.12395	779.981				32	0.127406	770.426
33	0.133239	800.521				33	0.126805	715.85				33	0.127906	797.487
34	0.132024	794.73				34	0.126692	759.224				34	0.128855	775.98
35	0.132592	807.772				35	0.126638	763.788				35	0.12807	769.228
36	0.132605	815.039				36	0.128836	776.687				36	0.127124	800.536
37	0.131881	780.677				37	0.128783	828.683				37	0.126948	766.393
38	0.131556	755.677				38	0.129714	771.506				38	0.1272	770.75
39	0.131594	794.222				39	0.128426	790.778				39	0.127939	745.959
40	0.133648	808.396				40	0.129132	827.914				40	0.12768	790.802
41	0.132171	817.819				41	0.128778	795.475				41	0.127137	754.68
42	0.13403	823.278				42	0.128882	755.158				42	0.128423	809.079
43	0.132137	765.684				43	0.129962	759.986				43	0.128087	757.253
44	0.13233	842.37				44	0.130564	790.396				44	0.12637	782.696
45	0.132643	815.987				45	0.129884	784.421				45	0.127016	758.384
46	0.132231	796.165				46	0.127534	793.843				46	0.126829	762.359
47	0.133956	766.951				47	0.127607	771.695				47	0.128193	780.514
48	0.133315	827.279				48	0.126141	750.344				48	0.124241	761.395
49	0.133089	795.187				49	0.126151	766.374				49	0.126819	771.476
50	0.132537	818.132				50	0.128115	778.516				50	0.128672	770.66
51	0.131781	781.748				51	0.129538	770.597				51	0.126516	781.715
52	0.133342	826.781				52	0.128759	759.265				52	0.128231	773.541
53	0.132959	834.355				53	0.130149	778.608				53	0.127223	776.048
54	0.132352	776.016				54	0.130133	807.152				54	0.127059	761.306
55	0.131239	805.281				55	0.130481	793.794				55	0.12636	744.602
56	0.127431	821.949				56	0.132088	813.892				56	0.126483	760.35
57	0.132095	822.092				57	0.127932	776.597				57	0.125218	777.213
58	0.132636	828.951				58	0.131983	798.809				58	0.12496	778.272
59	0.128828	776.108				59	0.133607	826.106				59	0.126318	736.505
60	0.129698	779.052				60	0.134398	825.828				60	0.126036	761.552
61	0.132258	802.188				61	0.13454	820.416				61	0.125262	742.125
62	0.133891	851.364				62	0.132998	809.472				62	0.12714	772.626
63	0.133549	822.186				63	0.13243	810.251				63	0.127069	764.911
64	0.132687	834.648				64	0.133694	806.433				64	0.125719	755.629
65	0.131164	804.832				65	0.134806	820.871				65	0.126626	734.979
66	0.128256	805.419				66	0.134175	804.339				66	0.126339	802.795
67	0.131861	769.867				67	0.134399	813.087				67	0.128768	783.828
68	0.133226	802.536				68	0.136689	824.857				68	0.128087	780.472
69	0.134	806.067				69	0.134825	834.575				69	0.128386	774.22
70	0.133885	857.955				70	0.133127	825.458				70	0.128789	822.4
71	0.133298	808.915				71	0.133505	834.87				71	0.128129	799.383
72	0.13347	813.957				72	0.133172	830.817				72	0.127662	752.545
73	0.13304	805.805				73	0.134511	842.069				73	0.126766	758.717
74	0.131389	839.362				74	0.13536	803.881				74	0.126807	811.044
75	0.132703	822.356				75	0.134563	822.498				75	0.125701	783.74
76	0.131916	814.545				76	0.133123	833.795				76	0.125713	770.872
77	0.133094	800.852				77	0.134593	810.381				77	0.127367	783.301
78	0.131469	844.746				78	0.13474	822.004				78	0.12738	789.06
79	0.130752	785.137				79	0.135232	829.658				79	0.127433	753.545
80	0.133613	784.216				80	0.133756	836.138				80	0.125587	766.109
81	0.134047	827.712				81	0.134692	823.424				81	0.124933	742.649
82	0.134609	831.612				82	0.135188	834.898				82	0.127257	775.144
83	0.134085	794.512				83	0.134736	834.078				83	0.128168	799.327
84	0.13236	791.537				84	0.13411	838.014				84	0.127654	758.209
85	0.131982	799.642				85	0.136333	842.585				85	0.128541	794.445
86	0.130581	807.212				86	0.136352	830.554				86	0.12891	784.942
87	0.129182	795.04				87	0.136069	814.598				87	0.127211	811.095
88	0.131066	838.713				88	0.13484	844.508				88	0.127257	765.403
89	0.130079	811.914				89	0.135596	855.392				89	0.125314	775.074
90	0.130493	784.597				90	0.133659	823.733				90	0.127513	795.707
91	0.130058	780.162				91	0.135044	817.719				91	0.12665	776.809
92	0.130228	814.566				92	0.135699	846.221				92	0.125355	781.816
93	0.131719	826.856				93	0.136639	835.13				93	0.127422	730.92
94	0.132028	806.499				94	0.136057	839.248				94	0.12928	770.75
95	0.130333	798.826				95	0.136774	811.365				95	0.127373	778.603
96	0.129616	799.341				96	0.137414	827.442				96	0.128341	794.122
97	0.130206	804.462				97	0.138041	858.791				97	0.128911	780.584
98	0.128648	763.045				98	0.137792	872.045				98	0.130068	787.922
99	0.13263	785.684				99	0.136786	834.593				99	0.13033	773.54
100	0.132561	798.984				100	0.135431	860.246				100	0.12899	821.525
101	0.132323	809.063				101	0.134682	836.527				101	0.132169	779.703
102	0.132349	812.843				102	0.136355	815.881				102	0.13077	810.899
103	0.131528	816.676				103	0.137421	819.101				103	0.129533	750.129
104	0.132546	794.127				104	0.136018	810.688				104	0.129555	780.343
105	0.130738	814.109				105	0.136296	807.824				105	0.129468	779.104
106	0.130447	794.565				106	0.137675	835.834				106	0.130604	810.941
107	0.132946	822.25				107	0.136376	809.204				107	0.128585	787.926
108	0.130073	789.615				108	0.136768	815.205				108	0.128115	749.509
109	0.129121	829.349				109	0.137011	858.74				109	0.126808	804.002
110	0.132818	778.574				110	0.137672	846.657				110	0.124997	781.294
111	0.130031	804.321				111	0.137631	807.829				111	0.124778	746.257
112	0.129921	812.303				112	0.136813	828.312				112	0.127287	780.194
113	0.126265	777.063				113	0.138002	868.503				113	0.127283	775.165
114	0.127744	767.897				114	0.136658	838.096				114	0.128546	805.495
115	0.127545	747.501				115	0.136439	833.989				115	0.128879	783.36
116	0.129504	797.392				116	0.135428	815.555				116	0.129011	791.019
117	0.13031	772.175				117	0.139509	834.402				117	0.128308	772.02
118	0.129482	774.899				118	0.136284	857.676				118	0.127632	820.674
119	0.130516	805.354				119	0.134809	819.482				119	0.127301	800.368
120	0.127391	782.887				120	0.134921	832.461				120	0.128006	791.822
121	0.1294	773.906				121	0.131227	803.576				121	0.12823	784.743
122	0.127864	769.356				122	0.135451	874.528				122	0.12926	811.799
123	0.12829	753.537				123	0.138272	826.615				123	0.128281	778.814
124	0.129098	829.967				124	0.14082	833.303				124	0.127909	758.657
125	0.132174	802.577				125	0.142209	854.551				125	0.127582	786.266
126	0.130809	781.115				126	0.141057	874.895				126	0.126761	800.022
127	0.132429	778.238				127	0.140155	882.918				127	0.126681	769.054
128	0.134081	803.486				128	0.140882	844.582				128	0.12838	778.461
129	0.133708	817.386				129	0.139042	831.683				129	0.126898	758.486
130	0.13329	824.756				130	0.140577	821.636				130	0.126499	763.442
131	0.131644	791.452				131	0.140735	840.431				131	0.124964	796.552
132	0.132094	835.302				132	0.139703	845.271				132	0.128103	748.243
133	0.132172	801.448				133	0.137575	855.122				133	0.129235	788.636
134	0.133292	806.914				134	0.139484	826.908				134	0.12869	806.966
135	0.133627	808.883				135	0.139524	864.903				135	0.126573	794.717
136	0.132472	797.06				136	0.138144	832.501				136	0.126079	775.776
137	0.132599	827.097				137	0.137633	852.666				137	0.127022	789.048
138	0.133103	809.272				138	0.135631	828.23				138	0.128385	779.672
139	0.135149	791.089				139	0.140179	819.528				139	0.129062	778.287
140	0.133836	853.713				140	0.137747	842.286				140	0.128568	805.444
141	0.130978	810.509				141	0.137894	830.441				141	0.128351	756.107
142	0.132696	827.102				142	0.138355	846.111				142	0.127914	795.363
143	0.130997	796.447				143	0.138032	848.401				143	0.126682	802.792
144	0.129633	786.491				144	0.137264	838.007				144	0.124891	750.914
145	0.132343	821.539				145	0.137806	838.399				145	0.128142	775.84
146	0.133689	805.523				146	0.137091	825.048				146	0.128361	793.899
147	0.133514	810.842				147	0.137573	837.024				147	0.127384	767.778
148	0.132213	830.745				148	0.138882	889.838				148	0.129439	810.452
149	0.1332	830.38				149	0.138157	834.195				149	0.128879	789.217
150	0.132846	830.13				150	0.137574	814.275				150	0.128434	818.956
151	0.134064	802.709				151	0.135287	834.955				151	0.128553	788.775
152	0.134127	786.296				152	0.132566	817.055				152	0.126097	747.672
153	0.133163	811.192				153	0.135138	835.129				153	0.126962	760.506
154	0.132414	782.225				154	0.135176	826.835				154	0.126434	776.85
155	0.133629	832.097				155	0.135198	805.056				155	0.125048	746.887
156	0.134043	795.715				156	0.136829	869.6				156	0.126488	781.343
157	0.133769	790.665				157	0.133359	821.648				157	0.124674	760.824
158	0.132118	827.162				158	0.13474	810.134				158	0.126205	753.695
159	0.133684	818.437				159	0.132108	803.765				159	0.126693	768.847
160	0.131674	794.961				160	0.13439	828.118				160	0.126731	760.679
161	0.134377	808.662				161	0.135587	782.458				161	0.128908	764.918
162	0.133896	792.115				162	0.135727	842.619				162	0.127987	800.859
163	0.13299	846.218				163	0.133419	784.77				163	0.129533	769.61
164	0.133863	825.51				164	0.136662	843.318				164	0.128811	770.477
165	0.13313	809.308				165	0.136217	871.769				165	0.129026	748.872
166	0.133177	783.018				166	0.134351	833.659				166	0.129522	799.164
167	0.131678	810.443				167	0.136956	826.984				167	0.126956	808.661
168	0.13158	795.804				168	0.137993	845.691				168	0.128366	788.27
169	0.133242	793.414				169	0.13647	846.844				169	0.130147	786.742
170	0.134222	822.635				170	0.136969	823.874				170	0.128628	809.302
171	0.131846	827.418				171	0.137246	834.975				171	0.129431	792.454
172	0.130371	789.371				172	0.138921	821.405				172	0.128431	829.836
173	0.130974	793.969				173	0.138906	846.326				173	0.129805	786.743
174	0.131615	794.654				174	0.136934	837.387				174	0.1286	781.279
175	0.13328	833.059				175	0.136113	827.658				175	0.129225	760.536
176	0.133067	807.187				176	0.136704	846.475				176	0.130213	810.92
177	0.13452	824.305				177	0.137295	815.297				177	0.129459	818.287
178	0.1324	811.604				178	0.136258	848.714				178	0.130489	794.129
179	0.133532	819.117				179	0.138607	847.478				179	0.129601	794.554
180	0.131922	813.916				180	0.140504	837.9				180	0.129727	826.316
181	0.132918	825.059				181	0.136245	815.108				181	0.129687	793.263
182	0.132109	782.26				182	0.138811	820.228				182	0.130749	811.032
183	0.132079	781.6				183	0.141461	894.257				183	0.128581	816.262
184	0.132272	825.884				184	0.14136	858.182				184	0.128538	803.779
185	0.134416	843.422				185	0.141555	856.597				185	0.130181	790.522
186	0.134129	819.743				186	0.142194	855.388				186	0.129144	773.536
187	0.132701	781.865				187	0.143064	856.649				187	0.128763	778.707
188	0.13397	804.486				188	0.142052	862.614				188	0.127508	785.018
189	0.131257	807.374				189	0.141269	877.172				189	0.12524	730.943
190	0.129139	801.304				190	0.141183	864.77				190	0.127687	758.062
191	0.131004	794.455				191	0.140912	850.623				191	0.127166	767.156
192	0.134435	785.324				192	0.147554	905.861				192	0.128203	811.078
193	0.130295	797.711				193	0.14945	893.828				193	0.128128	801.229
194	0.130419	777.951				194	0.149355	924.866				194	0.125368	754.261
195	0.130846	788.754				195	0.14664	921.585				195	0.125885	769.116
196	0.130538	841.802				196	0.143997	902.691				196	0.124838	801.511
197	0.132904	812.65				197	0.151377	888.262				197	0.124643	738.097
198	0.133539	823.57				198	0.152824	940.561				198	0.125842	743.803
199	0.132664	817.057				199	0.15244	930.477				199	0.125911	770.803
200	0.133623	782.302				200	0.152601	943.567				200	0.125826	761.854
201	0.129665	789.584				201	0.152966	942.443				201	0.126046	768.663
202	0.133706	758.528				202	0.152343	944.513				202	0.126534	786.245
203	0.133798	806.804				203	0.151324	919.494				203	0.126746	757.191
204	0.133683	833.381				204	0.150443	974.045				204	0.126774	739.437
205	0.134453	820.105				205	0.149915	928.762				205	0.127287	789.425
206	0.133284	850.189				206	0.152424	924.567				206	0.127393	795.952
207	0.133062	817.533				207	0.151931	931.772				207	0.125315	790.347
208	0.13147	818.092				208	0.152531	961.637				208	0.126813	785.087
209	0.127919	780.533				209	0.151874	929.699				209	0.125023	784.083
210	0.127142	779.704				210	0.149455	937.293				210	0.127597	766.48
211	0.127376	746.971				211	0.15112	911.948				211	0.126755	762.302
212	0.129372	780.764				212	0.149159	950.431				212	0.124115	769.093
213	0.128419	766.458				213	0.150484	926.538				213	0.124509	744.064
214	0.130084	759.51				214	0.151049	932.597				214	0.127446	774.09
215	0.133282	814.39				215	0.150394	891.462				215	0.127002	758.245
216	0.13364	833.3				216	0.152218	921.691				216	0.127496	762.895
217	0.131403	787.004				217	0.152011	910.984				217	0.127404	791.642
218	0.133213	783.836				218	0.150157	926.399				218	0.127778	769.509
219	0.133641	793.948				219	0.150867	949.816				219	0.127085	749.323
220	0.134186	844.767				220	0.151056	938.325				220	0.127632	735.017
221	0.133639	827.075				221	0.149329	904.937				221	0.128714	777.237
222	0.134983	808.603				222	0.151439	905.685				222	0.126927	751.17
223	0.133353	812.884				223	0.151036	957.233				223	0.126554	766.718
224	0.13346	830.072				224	0.150237	898.601				224	0.126351	720.613
225	0.132711	806.359				225	0.150559	913.664				225	0.126096	754.837
226	0.134177	768.448				226	0.150371	934.921				226	0.126966	784.291
227	0.13317	799.394				227	0.150419	952.892				227	0.128526	779.047
228	0.135365	824.127				228	0.147262	933.885				228	0.126734	754.852
229	0.135127	832.344				229	0.148239	862.023				229	0.123269	771.316
230	0.1355	839.64				230	0.148384	899.428				230	0.124238	721.156
231	0.129517	787.283				231	0.152705	969.877				231	0.127191	781.337
232	0.137015	784.921				232	0.148728	946.787				232	0.129327	789.881
233	0.135364	827.333				233	0.149668	904.177				233	0.128855	802.98
234	0.13342	833.734				234	0.151615	913.31				234	0.12934	771.951
235	0.132702	771.553				235	0.152669	893.14				235	0.128416	813.153
236	0.133579	784.537				236	0.151563	972.167				236	0.128057	777.471
237	0.134883	839.759				237	0.151695	897.792				237	0.127398	784.714
238	0.134218	854.314				238	0.149655	959.955				238	0.126901	781.669
239	0.133775	814.462				239	0.152853	879.101				239	0.127105	755.847
240	0.133898	827.508				240	0.151416	918.665				240	0.126818	784.568
241	0.132378	809.481				241	0.149458	923.187				241	0.127121	763.455
242	0.13331	843.999				242	0.150529	963.34				242	0.127749	761.231
243	0.134504	804.533				243	0.149593	897.157				243	0.126362	834.29
244	0.136178	822.326				244	0.149726	924.994				244	0.127894	775.904
245	0.134697	826.008				245	0.146058	880.53				245	0.127857	772.198
246	0.133554	800.087				246	0.14922	903.172				246	0.126534	785.981
247	0.135111	817.527				247	0.151123	948.27				247	0.125338	775.416
248	0.134415	806.485				248	0.150395	919.577				248	0.127799	787.278
249	0.134869	809.447				249	0.150171	922.221				249	0.129431	772.39
250	0.134019	823.293				250	0.150056	917.265				250	0.127749	797.485
251	0.13461	854.452				251	0.14873	955.066				251	0.128311	791.424
252	0.133847	824.69				252	0.151228	923.208				252	0.129623	790.998
253	0.134968	826.261				253	0.149736	908.187				253	0.12938	786.035
254	0.134113	837.641				254	0.151339	926.974				254	0.127643	792.258
255	0.135452	801.19				255	0.150822	948.87				255	0.129281	784.503
256	0.135736	815.152				256	0.151951	917.29				256	0.128092	788.943
257	0.134532	810.383				257	0.152089	904.332				257	0.127347	762.682
258	0.133108	845.07				258	0.152284	904.701				258	0.128237	776.834
259	0.13053	848.826				259	0.15238	918.559				259	0.130205	794.534
260	0.132153	799.494				260	0.151146	940.389				260	0.129675	806.77
261	0.133568	769.735				261	0.152321	915.841				261	0.127803	789.156
262	0.133865	836.419				262	0.151787	899.786				262	0.128117	781.572
263	0.134519	814.678				263	0.150571	918.274				263	0.128207	780.948
264	0.134932	798.708				264	0.151739	931.418				264	0.129355	796.865
265	0.136232	812.131				265	0.152084	942.135				265	0.128186	800.428
266	0.134502	820.658				266	0.150522	944.344				266	0.126906	770.796
267	0.134957	817.203				267	0.152564	956.399				267	0.126019	735.68
268	0.132563	816.724				268	0.15039	943.219				268	0.125193	785.726
269	0.134371	817.674				269	0.151099	905.849				269	0.128744	781.14
270	0.135615	832.349				270	0.150379	909.777				270	0.12773	780.657
271	0.135059	809.084				271	0.150251	943.042				271	0.128004	777.457
272	0.133111	823.89				272	0.150683	923.48				272	0.128265	751.938
273	0.132998	814.649				273	0.150312	950.964				273	0.13019	771.346
274	0.13293	789.292				274	0.151345	915.112				274	0.129638	813.693
275	0.134516	786.791				275	0.151368	945.885				275	0.129943	797.07
276	0.13292	836.019				276	0.152394	959.006				276	0.129827	794.807
277	0.133812	821.392				277	0.151989	915.463				277	0.129402	796.332
278	0.134217	792.38				278	0.152124	921.027				278	0.129589	784.811
279	0.134526	795.058				279	0.151671	950.091				279	0.129856	783.799
280	0.135708	821.538				280	0.151081	948.621				280	0.12893	746.729
281	0.132754	852.082				281	0.15166	907.854				281	0.127607	774.646
282	0.133596	797.424				282	0.151746	918.363				282	0.128558	809.434
283	0.133338	812.292				283	0.149524	944.332				283	0.127141	774.549
284	0.135188	795.725				284	0.150545	913.223				284	0.1289	783.727
285	0.134623	862.019				285	0.15007	928.026				285	0.128756	754.581
286	0.134345	829.16				286	0.149408	901.693				286	0.129788	805.366
287	0.134626	805.601				287	0.150473	923.374				287	0.127175	804.12
288	0.134365	800.867				288	0.153259	911.625				288	0.128194	756.902
289	0.136949	824.352				289	0.152665	926.531				289	0.125285	759.879
290	0.134784	860.501				290	0.15223	958.728				290	0.126516	742.653
291	0.136391	838.313				291	0.152759	975.692				291	0.127311	783.836
292	0.135737	830.89				292	0.15152	910.848				292	0.12917	787.4
293	0.136457	840.811				293	0.150818	946.09				293	0.128747	789.261
294	0.135006	814.417				294	0.150001	931.586				294	0.129608	775.725
295	0.134119	802.507				295	0.151393	896.355				295	0.128459	814.173
296	0.13394	792.996				296	0.150017	925.74				296	0.126613	779.694
297	0.133853	799.112				297	0.14939	933.255				297	0.126986	761.475
298	0.132569	825.69				298	0.149779	934.414				298	0.129263	779.09
299	0.132572	813.816				299	0.149763	921.295				299	0.127353	788.369
300	0.131546	774.424				300	0.148512	916.432				300	0.125652	773.727
301	0.13041	816.969				301	0.149042	943.734				301	0.126291	750.859
302	0.133101	801.224				302	0.149161	869.446				302	0.127656	752.569
303	0.132405	845.184				303	0.152291	938.998				303	0.126788	775.338
304	0.132158	814.881				304	0.152509	923.57				304	0.128485	784.079
305	0.131051	789.383				305	0.149705	932.7				305	0.124946	799.496
306	0.131219	807.599				306	0.153417	951.32				306	0.125886	751.017
307	0.129248	795.658				307	0.154078	964.338				307	0.127053	736.982
308	0.13134	735.221				308	0.15296	908.245				308	0.128182	749.515
309	0.1326	803.191				309	0.150299	947.298				309	0.128524	790.402
310	0.135357	780.586				310	0.150399	948.461				310	0.128912	801.007
311	0.134947	800.706				311	0.150224	931.719				311	0.129718	780.291
312	0.135567	856.576				312	0.149211	898.348				312	0.129438	791.669
313	0.135468	825.892				313	0.147679	916.357				313	0.128994	799.347
314	0.134556	789.3				314	0.146231	862.23				314	0.130014	779.297
315	0.133908	799.642				315	0.150349	896.37				315	0.128007	768.078
316	0.133645	822.305				316	0.150671	915.773				316	0.128289	774.655
317	0.133979	785.891				317	0.150317	944.933				317	0.126424	793.357
318	0.135282	809.28				318	0.150942	951.61				318	0.128718	788.362
319	0.136212	859.625				319	0.150935	963.084				319	0.128448	780.322
320	0.137925	823.898				320	0.148982	871.437				320	0.129004	778.585
321	0.137729	841.746				321	0.150118	904.562				321	0.128646	786.643
322	0.136183	835.568				322	0.150357	958.424				322	0.12845	795.798
323	0.137508	813.929				323	0.148507	903.221				323	0.129412	779.625
324	0.137755	833.528				324	0.151548	908.214				324	0.127282	767.87
325	0.135714	832.381				325	0.150078	917.029				325	0.12707	814.824
326	0.134748	837.672				326	0.14908	950.161				326	0.12803	794.396
327	0.136138	800.63				327	0.149002	897.923				327	0.126442	805.397
328	0.136666	850.907				328	0.149	915.601				328	0.130094	767.051
329	0.135493	849.121				329	0.147861	886.633				329	0.130316	799.384
330	0.136857	865.985				330	0.149562	954.324				330	0.12969	816.122
331	0.133337	844.737				331	0.150088	924.402				331	0.130052	764.556
332	0.134257	787.163				332	0.148631	908.635				332	0.128559	766.754
333	0.135079	825.187				333	0.148906	927.393				333	0.127877	769.876
334	0.135139	829.637				334	0.150246	929.382				334	0.127591	809.259
335	0.135833	830.87				335	0.150055	925.867				335	0.129685	764.134
336	0.134445	828.852				336	0.151736	917.286				336	0.129058	814.256
337	0.137188	828.742				337	0.151031	921.834				337	0.132366	782.795
338	0.134628	854.366				338	0.149835	926.265				338	0.131677	801.577
339	0.134906	830.651				339	0.149485	936.074				339	0.129713	821.745
340	0.138512	839.179				340	0.149731	920.516				340	0.12963	783.566
341	0.138771	836.734				341	0.14776	905.902				341	0.126866	797.203
342	0.141475	875.33				342	0.15088	898.968				342	0.126883	752.952
343	0.143638	852.702				343	0.149519	928.242				343	0.126542	786.567
344	0.139842	870.072				344	0.149188	936.382				344	0.129566	793.461
345	0.141395	835.971				345	0.149328	891.041				345	0.125805	770.704
346	0.142902	859.417				346	0.151633	924.658				346	0.130145	776.86
347	0.146782	874.001				347	0.150123	931.064				347	0.130911	798.307
348	0.144729	920.638				348	0.14874	966.042				348	0.129042	815.157
349	0.146301	897.413				349	0.151776	929.205				349	0.130689	805.408
350	0.146655	898.633				350	0.152165	935.858				350	0.132606	803.549
351	0.147373	874.654				351	0.148267	930.013				351	0.131363	813.484
352	0.146417	905.369				352	0.151079	942.008				352	0.131002	800.664
353	0.143326	850.555				353	0.150622	902.773				353	0.130579	795.051
354	0.144467	883.132				354	0.152937	927.513				354	0.133927	797.365
355	0.148003	914.423				355	0.15094	937.565				355	0.1338	804.925
356	0.148433	919.727				356	0.145567	909.917				356	0.13281	785.959
357	0.14849	905.553				357	0.147763	920.572				357	0.132913	806.979
358	0.150548	956.255				358	0.148943	892.462				358	0.134213	764.109
359	0.149474	929.718				359	0.149884	937.453				359	0.135073	839.495
360	0.148779	931.584				360	0.152041	910.247				360	0.136823	824.73
361	0.147965	936.227				361	0.149342	931.927				361	0.13709	816.142
362	0.146925	940.312				362	0.150725	903.608				362	0.136748	815.479
363	0.147993	903.97				363	0.151319	898.699				363	0.136663	877.772
364	0.148815	931.732				364	0.151156	922.704				364	0.137473	859.367
365	0.150081	958.105				365	0.152608	954.756				365	0.137649	814.309
366	0.148565	902.806				366	0.151675	910.988				366	0.138002	804.835
367	0.148179	889.788				367	0.153329	915.679				367	0.137148	852.3
368	0.148601	957.337				368	0.152681	946.308				368	0.138036	859.268
369	0.147396	899.027				369	0.151271	945.844				369	0.138166	848.131
370	0.148717	866.745				370	0.15241	931.689				370	0.136321	866.286
371	0.149601	936.988				371	0.150951	958.555				371	0.137911	826.085
372	0.149027	909.555				372	0.147698	946.387				372	0.13728	860.421
373	0.148988	937.218				373	0.15119	908.475				373	0.137895	812.77
374	0.15148	928.535				374	0.151675	903.986				374	0.137685	848.69
375	0.152455	956.998				375	0.151319	923.612				375	0.136899	858.152
376	0.15238	908.096				376	0.152294	943.143				376	0.138672	856.226
377	0.151453	949.499				377	0.14935	908.243				377	0.138032	863.566
378	0.150459	902.146				378	0.152879	923.656				378	0.136424	817.674
379	0.148822	904.226				379	0.152974	948.461				379	0.134549	814.536
380	0.151182	909.799				380	0.152162	954.861				380	0.134826	830.227
381	0.150469	899.249				381	0.153691	949.997				381	0.137111	834.422
382	0.150605	928.032				382	0.152937	955.072				382	0.136963	804.468
383	0.153297	933.093				383	0.150315	928.846				383	0.135769	850.633
384	0.152583	974.154				384	0.151526	954.28				384	0.137493	837.991
385	0.149266	945.552				385	0.15389	935.744				385	0.137541	859.619
386	0.148882	915.438				386	0.151838	977.122				386	0.13748	831.379
387	0.150478	996.651				387	0.153771	957.046				387	0.136956	813.956
388	0.149241	903.828				388	0.152573	910.203				388	0.137199	841.193
389	0.149929	888.253				389	0.152045	907.844				389	0.136108	829.832
390	0.149984	934.198				390	0.150141	948.351				390	0.136632	851.988
391	0.148767	901.289				391	0.151933	941.091				391	0.135408	811.128
392	0.149501	914.358				392	0.152886	935.737				392	0.135695	831.051
393	0.146767	893.931				393	0.152387	912.816				393	0.13151	791.859
394	0.148061	887.194				394	0.151161	930.052				394	0.132596	865.412
395	0.151211	895.902				395	0.150821	970.319				395	0.13413	822.528
396	0.153145	969.67				396	0.152242	922.179				396	0.137993	791.845
397	0.152376	929.727				397	0.152975	922.554				397	0.136415	814.538
398	0.153646	915.409				398	0.152222	921.885				398	0.136242	820.188
399	0.151479	919.422				399	0.150283	971.757				399	0.136839	838.942
400	0.153495	970.535				400	0.149081	915.866				400	0.137452	822.96
401	0.153503	945.347				401	0.148072	887.535				401	0.137398	816.744
402	0.153616	919.957				402	0.148933	880.767				402	0.138071	826.481
403	0.148893	909.869				403	0.149422	955.968				403	0.137367	859.314
404	0.151677	934.551				404	0.150986	945.614				404	0.136158	816.789
405	0.152142	952.312				405	0.147992	905.698				405	0.134596	812.644
406	0.153589	936.06				406	0.146948	895.814				406	0.136019	806.94
407	0.155086	955.017				407	0.149771	933.741				407	0.133855	847.86
408	0.15406	965.83				408	0.148793	932.307				408	0.136694	860.416
409	0.15406	941.26				409	0.151442	934.151				409	0.134177	822.451
410	0.156126	935.067				410	0.151551	904.724				410	0.132253	774.784
411	0.152726	971.695				411	0.149139	919.657				411	0.133011	827.781
412	0.153264	967.606				412	0.150586	918.865				412	0.133903	783.041
413	0.15084	911.284				413	0.147754	950.089				413	0.134066	822.417
414	0.151859	962.157				414	0.150681	920.623				414	0.132936	843.655
415	0.150172	960.033				415	0.150042	929.029				415	0.135262	869.897
416	0.151969	935.633				416	0.15084	916.469				416	0.135443	811.559
417	0.150924	898.59				417	0.151641	945.677				417	0.135828	830.264
418	0.146656	884.13				418	0.149161	929.12				418	0.135191	844.947
419	0.147747	948.458				419	0.148037	901.856				419	0.135544	822.825
420	0.149193	927.943				420	0.148588	923.769				420	0.133893	809.701
421	0.149643	883.327				421	0.150155	925.625				421	0.135123	784.395
422	0.150248	927.37				422	0.14928	911.047				422	0.135726	800.16
423	0.148535	916.5				423	0.150283	885.438				423	0.135728	850.848
424	0.148518	903.552				424	0.150033	967.789				424	0.133901	794.676
425	0.14784	920.815				425	0.150854	938.927				425	0.135682	835.098
426	0.148481	898.386				426	0.151313	908.182				426	0.135557	826.432
427	0.148753	943.176				427	0.151211	917.224				427	0.132131	835.865
428	0.149651	914.247				428	0.1495	941.702				428	0.136236	825.834
429	0.148147	900.535				429	0.151677	961.533				429	0.134145	808.613
430	0.149317	902.857				430	0.151082	947.829				430	0.135766	808.878
431	0.14942	908.183				431	0.149676	950.799				431	0.135757	827.124
432	0.150907	912.612				432	0.1509	939.786				432	0.135306	846.266
433	0.149967	918.636				433	0.150595	944.535				433	0.133831	822.131
434	0.151754	931.086				434	0.149722	912.167				434	0.1338	819.054
435	0.149032	931.369				435	0.153451	922.345				435	0.130937	815.557
436	0.145116	894.147				436	0.152899	966.128				436	0.133537	810.293
437	0.144318	857.75				437	0.151987	931.664				437	0.137421	829.303
438	0.143832	915.927				438	0.15132	941.261				438	0.137757	837.721
439	0.145055	915.385				439	0.151523	912.664				439	0.135192	844.017
440	0.148212	850.811				440	0.150364	931.756				440	0.132468	815.525
441	0.149705	912.63				441	0.152949	884.34				441	0.133318	815.332
442	0.152803	948.057				442	0.154057	942.835				442	0.136341	811.396
443	0.153287	917.279				443	0.154154	973.29				443	0.135073	829.731
444	0.153684	964.658				444	0.153002	961.521				444	0.134812	853.826
445	0.152076	954.48				445	0.154966	966.418				445	0.136085	850.995
446	0.154523	988.422				446	0.154814	918.175				446	0.134527	833.129
447	0.154476	937.026				447	0.154435	942.82				447	0.13437	796.893
448	0.152816	964.24				448	0.149878	958.807				448	0.133266	799.56
449	0.153491	928.772				449	0.152015	933.959				449	0.130173	812.322
450	0.153183	958.571				450	0.152912	967.934				450	0.135047	815.491
451	0.15207	937.592				451	0.154202	935.653				451	0.133669	805.405
452	0.1526	918.09				452	0.15217	955.704				452	0.13521	775.092
453	0.154585	933.481				453	0.150221	933.895				453	0.135347	861.329
454	0.153512	956.007				454	0.148632	903.7				454	0.135059	826.229
455	0.152168	936.512				455	0.151735	914.865				455	0.135571	828.648
456	0.150344	948.869				456	0.150368	977.084				456	0.136469	792.583
457	0.152249	950.859				457	0.153476	979.966				457	0.134071	847.173
458	0.154117	989.246				458	0.153386	934.099				458	0.131592	822.089
459	0.152236	936.348				459	0.153033	951.252				459	0.136348	829.205
460	0.152137	929.392				460	0.151437	948.758				460	0.136493	833.411
461	0.153907	963.227				461	0.153395	902.692				461	0.13589	857.045
462	0.154194	959.349				462	0.153005	917.284				462	0.134967	821.348
463	0.154965	927.532				463	0.152992	953.645				463	0.134703	826.781
464	0.15469	960.115				464	0.155425	948.35				464	0.133538	819.171
465	0.153982	962.722				465	0.156593	955.458				465	0.135148	852.345
466	0.153659	924.311				466	0.155973	959.263				466	0.135225	827.728
467	0.15538	955.648				467	0.153302	1038.32				467	0.135427	842.978
468	0.157366	968.334				468	0.152233	954.866				468	0.135913	836.017
469	0.156048	995.364				469	0.155463	948.528				469	0.135935	852.198
470	0.154498	966.177				470	0.154879	943.505				470	0.135807	799.999
471	0.156117	969.903				471	0.152713	979.955				471	0.13596	815.234
472	0.152118	934.224				472	0.152957	936.496				472	0.136769	835.912
473	0.153982	950.888				473	0.154754	922.816				473	0.134468	821.794
474	0.154793	951.376				474	0.156276	907.059				474	0.132979	808.813
475	0.159009	980.687				475	0.158722	1006.66				475	0.13414	806.971
476	0.159332	932.388				476	0.159414	1010.58				476	0.13614	829.885
477	0.15849	956.221				477	0.158875	959.604				477	0.134663	833.649
478	0.156903	992.005				478	0.158165	946.73				478	0.134981	818.285
479	0.157511	930.789				479	0.160252	967.933				479	0.136492	822.551
480	0.15681	983.543				480	0.156704	997.099				480	0.133821	844.045
481	0.157643	961.371				481	0.15911	977.568				481	0.133849	834.32
482	0.157505	975.121				482	0.155732	977.4				482	0.135893	835.942
483	0.158005	994.802				483	0.159878	992.192				483	0.137609	833.246
484	0.157689	1012.32				484	0.159765	982.949				484	0.138311	850.185
485	0.157497	972.936				485	0.158689	963.155				485	0.135694	849.646
486	0.160277	1067.3				486	0.160834	975.286				486	0.136368	842.578
487	0.160184	999.812				487	0.161551	1002.01				487	0.136098	849.347
488	0.157134	994.459				488	0.161316	1001.72				488	0.136623	823.67
489	0.155283	973.62				489	0.157039	990.901				489	0.138279	814.254
490	0.158102	964.511				490	0.161753	952.754				490	0.138558	837.942
491	0.15859	972.858				491	0.162917	968.986				491	0.136212	862.593
492	0.158526	935.406				492	0.161523	1034.98				492	0.13771	826.449
493	0.159	941.947				493	0.161276	981.174				493	0.135859	831.06
494	0.158036	966.107				494	0.16124	1024.02				494	0.136585	855.127
495	0.159069	1003.19				495	0.161631	995.224				495	0.138023	804.203
496	0.160193	1004.54				496	0.16297	1011.53				496	0.135086	838.787
497	0.158986	987.176				497	0.16366	973.442				497	0.136836	820.499
498	0.157112	986.04				498	0.165735	1039.1				498	0.136827	847.177
499	0.15559	922.854				499	0.165803	1016.9				499	0.134425	848.023
500	0.15835	947.39				500	0.164907	990.534				500	0.135604	849.828
501	0.158054	976.019				501	0.164195	1017.67				501	0.133929	803.985
502	0.15668	989.807				502	0.162857	1011.87				502	0.134219	777.884
503	0.155486	978.554				503	0.162846	1018.69				503	0.136982	851.598
504	0.148049	976.468				504	0.164383	987.22				504	0.134878	843.839
505	0.155716	957.043				505	0.166087	984.764				505	0.134826	823.671
506	0.155995	946.865				506	0.165639	1055.57				506	0.135582	831.023
507	0.160076	1006.67				507	0.165706	1055.64				507	0.136347	818.676
508	0.16049	1008.1				508	0.165639	997.951				508	0.135515	821.367
509	0.161237	948.068				509	0.164555	1000.25				509	0.136949	837.845
510	0.16239	976.226				510	0.162658	1069.57				510	0.135351	841.991
511	0.161196	1004.69				511	0.165221	1016.78				511	0.136257	806.108
512	0.161349	981.378				512	0.162577	989.589				512	0.13461	864.753
513	0.158678	995.801				513	0.160327	982.594				513	0.134967	792.258
514	0.160267	1006.12				514	0.164892	1024.98				514	0.137281	804.232
515	0.158074	1006.06				515	0.163991	1040.28				515	0.136988	818.008
516	0.16053	987.54				516	0.16501	1004.06				516	0.135126	842.117
517	0.160072	951.485				517	0.163296	1005.1				517	0.136353	841.72
518	0.159336	990.087				518	0.164947	985.261				518	0.137734	829.972
519	0.158999	1032.73				519	0.165124	1039.43				519	0.136372	833.465
520	0.158883	954.206				520	0.16532	1021.23				520	0.135645	809.55
521	0.159035	938.75				521	0.165865	1023.74				521	0.13757	837.871
522	0.15811	968.285				522	0.165959	1034.36				522	0.136944	859.156
523	0.158901	968.007				523	0.165213	1042.37				523	0.137697	815.238
524	0.158566	1012.89				524	0.164939	1027.36				524	0.137255	813.42
525	0.155599	981.27				525	0.164181	993.627				525	0.137341	865.852
526	0.15828	961.242				526	0.165178	1011.88				526	0.137053	859.774
527	0.159036	1007.89				527	0.160582	1015.51				527	0.136025	836.404
528	0.15974	1004.52				528	0.166509	1046.93				528	0.136938	833.784
529	0.160316	987.369				529	0.165331	1017.76				529	0.136302	827.768
530	0.158172	965.681				530	0.164151	997.967				530	0.134828	809.26
531	0.155173	961.007				531	0.163742	1028.72				531	0.134503	873.332
532	0.156412	987.931				532	0.165397	1008.5				532	0.134988	802.155
533	0.156187	945.024				533	0.164279	1011.72				533	0.13592	826.959
534	0.159619	973.789				534	0.162428	1000.24				534	0.135921	840.76
535	0.158051	993.115				535	0.162152	985.831				535	0.135514	840.991
536	0.158162	967.179				536	0.162907	1010.13				536	0.134436	811.566
537	0.159221	930.842				537	0.164355	1017.35				537	0.133384	828.352
538	0.158314	960.182				538	0.167397	1015.45				538	0.1342	818.328
539	0.159235	948.379				539	0.167601	1041.55				539	0.135878	832.829
540	0.159206	978.674				540	0.167093	994.849				540	0.137588	847.193
541	0.159335	957.871				541	0.16673	1027.78				541	0.13743	880.479
542	0.159948	968.567				542	0.166801	1016.84				542	0.133526	847.972
543	0.158852	955.825				543	0.167423	1031.89				543	0.134803	792.509
544	0.159586	981.576				544	0.162762	1040.58				544	0.13709	784.73
545	0.159498	969.218				545	0.163677	1051.96				545	0.135919	826.528
546	0.159664	986.977				546	0.167787	1027.47				546	0.137922	837.741
547	0.16019	997.22				547	0.167384	1067.42				547	0.137541	848.521
548	0.160369	973.348				548	0.168082	1052.79				548	0.137487	830.881
549	0.159936	987.035				549	0.166551	1038.72				549	0.136926	834.019
550	0.158034	1010.3				550	0.16526	1002.99				550	0.136346	830.154
551	0.158381	951.753				551	0.163121	997.475				551	0.136639	816.909
552	0.162017	1011.13				552	0.16696	1002.91				552	0.136836	793.995
553	0.163059	1084.93				553	0.165081	1067.43				553	0.135507	803.317
554	0.161204	992.301				554	0.164575	1046.39				554	0.136957	813.53
555	0.160204	979.479				555	0.16531	1032.21				555	0.135109	845.257
556	0.159213	1001.84				556	0.167679	1040.51				556	0.135794	819.816
557	0.159322	975.218				557	0.169109	1035.77				557	0.137004	854.092
558	0.16209	1036.97				558	0.167756	1072.45				558	0.138174	860.767
559	0.158568	976.775				559	0.167282	1016.65				559	0.13675	813.038
560	0.159798	977.715				560	0.16624	972.96				560	0.138452	823.208
561	0.158861	987.753				561	0.16185	1015.84				561	0.137932	856.718
562	0.159995	1002.11				562	0.16548	1044.93				562	0.13497	842.605
563	0.15916	1015.99				563	0.16513	1018.69				563	0.134309	827.143
564	0.158132	961.223				564	0.165189	1006.63				564	0.136741	814.285
565	0.161613	961.645				565	0.165409	1063.53				565	0.135497	854.923
566	0.163098	1003.94				566	0.165308	1019.56				566	0.136498	811.053
567	0.160219	995.142				567	0.164771	980.379				567	0.137321	848.951
568	0.160256	990.519				568	0.164249	1019.08				568	0.135085	834.298
569	0.161298	981.941				569	0.16421	1015.48				569	0.137167	810.993
570	0.163034	1046.44				570	0.160867	992.001				570	0.136768	798.236
571	0.15949	1012.78				571	0.164768	1033.03				571	0.136925	819.828
572	0.161589	941.503				572	0.161363	965.095				572	0.136695	874.215
573	0.16185	999.802				573	0.164416	1022.27				573	0.138129	808.014
574	0.160686	994.127				574	0.164114	1036.21				574	0.136536	833.161
575	0.160545	963.285				575	0.166542	1028.43				575	0.136213	851.384
576	0.161502	1002.87				576	0.169929	1026.64				576	0.135587	850.556
577	0.164505	1011.09				577	0.17303	1030.2				577	0.135005	799.858
578	0.161859	1003.4				578	0.17317	1064.78				578	0.133903	777.726
579	0.160348	986.959				579	0.169734	1065.75				579	0.13502	812.391
580	0.160404	977.578				580	0.17251	1032.47				580	0.134906	828.883
581	0.161384	1003.12				581	0.176725	1069.53				581	0.133861	838.575
582	0.159832	1016.83				582	0.176705	1123.09				582	0.136852	811.967
583	0.157418	1022.47				583	0.175175	1120.98				583	0.136889	825.187
584	0.157893	907.762				584	0.178739	1117.35				584	0.135968	832.239
585	0.157005	979.992				585	0.183802	1114.61				585	0.136466	862.979
586	0.158615	1001.9				586	0.186681	1134.34				586	0.134985	832.821
587	0.157417	1001.85				587	0.187184	1127.31				587	0.136789	822.496
588	0.157051	936.339				588	0.18646	1159.92				588	0.13437	834.931
589	0.15541	929.215				589	0.186155	1190.47				589	0.134539	841.917
590	0.154838	948.282				590	0.185881	1133.21				590	0.134284	805.229
591	0.15888	973.818				591	0.189004	1132.92				591	0.134462	809.226
592	0.158634	985.434				592	0.189011	1152.18				592	0.136243	859.15
593	0.160733	992.245				593	0.184979	1184.37				593	0.137801	872.124
594	0.160304	984.432				594	0.186925	1139.7				594	0.138146	841.891
595	0.160657	993.048				595	0.187767	1157.03				595	0.137296	838.009
596	0.16107	1014.42				596	0.186416	1181.25				596	0.137624	856.772
597	0.158688	965.035				597	0.19095	1186.94				597	0.136448	864.033
598	0.158503	956.05				598	0.191101	1200.63				598	0.136524	822.615
599	0.159039	979.866				599	0.192456	1164.49				599	0.136758	827.255
600	0.160889	987.623				600	0.189993	1158.87				600	0.135487	812.95
601	0.16046	980.664				601	0.185773	1195.75				601	0.136074	863.726
602	0.159203	995.953				602	0.188396	1157.23				602	0.13682	834.109
603	0.159428	1010.69				603	0.185618	1181.06				603	0.136543	838.063
604	0.160567	984.574				604	0.185537	1179.59				604	0.13631	844.542
605	0.159766	999.244				605	0.187055	1199.87				605	0.137637	860.08
606	0.160998	919.911				606	0.191909	1185.5				606	0.136794	836.744
607	0.161373	999.883				607	0.187912	1206.64				607	0.13458	813.685
608	0.16005	1026.78				608	0.184973	1153.17				608	0.138548	829.715
609	0.158797	992.667				609	0.186277	1179.59				609	0.138528	834.706
610	0.157524	982.087				610	0.184853	1148.81				610	0.137693	862.603
611	0.157036	980.723				611	0.185544	1140.15				611	0.138848	832.257
612	0.158516	997.53				612	0.185702	1170.95				612	0.137557	812.085
613	0.156164	949.599				613	0.181459	1163.26				613	0.137984	824.497
614	0.161499	972.471				614	0.18585	1135.5				614	0.14026	828.356
615	0.160269	1020.31				615	0.187714	1179.01				615	0.141365	817.14
616	0.159875	1004.5				616	0.188713	1171.51				616	0.142001	878.789
617	0.159968	1017.33				617	0.187965	1234.67				617	0.141358	920.985
618	0.161521	1010.26				618	0.188653	1167.72				618	0.141354	842.874
619	0.160642	991.185				619	0.187033	1163.95				619	0.141144	858.694
620	0.158853	974.595				620	0.183675	1184.34				620	0.142371	881.832
621	0.160221	998.326				621	0.185479	1152.79				621	0.141513	889.578
622	0.161523	1001.65				622	0.1831	1090.53				622	0.140525	859.879
623	0.159591	979.436				623	0.184346	1140.88				623	0.138877	858.333
624	0.161485	979.904				624	0.184994	1128.65				624	0.138405	835.369
625	0.159132	974.94				625	0.183843	1144.66				625	0.140583	851.371
626	0.159302	994.181				626	0.183192	1141.76				626	0.141656	876.656
627	0.160606	981.966				627	0.180786	1127.47				627	0.145662	895.234
628	0.155592	1010.58				628	0.18058	1099.19				628	0.147344	861.988
629	0.157249	969.378				629	0.182663	1113.12				629	0.145547	915.313
630	0.160337	950.809				630	0.18425	1188.63				630	0.145121	907.272
631	0.158906	996.28				631	0.186409	1171.11				631	0.142781	850.123
632	0.159687	979.054				632	0.191118	1171.08				632	0.139304	867.916
633	0.159222	971.022				633	0.191054	1182.89				633	0.140554	883.445
634	0.158339	964.942				634	0.189648	1267.6				634	0.141731	873.889
635	0.159629	1019.6				635	0.18693	1159.2				635	0.149571	903.056
636	0.157493	960.219				636	0.188765	1136.8				636	0.149776	903.045
637	0.156517	942.794				637	0.182935	1144.64				637	0.149132	931.526
638	0.157737	947.049				638	0.185137	1114.65				638	0.148719	923.231
639	0.158782	1012.27				639	0.186296	1179.35				639	0.148711	915.351
640	0.157036	980.807				640	0.182766	1143.43				640	0.151082	883.776
641	0.158842	963.512				641	0.184664	1123.19				641	0.148132	916.334
642	0.157255	955.588				642	0.182683	1151.97				642	0.148845	932.688
643	0.156273	976.424				643	0.182723	1142.84				643	0.146811	938.557
644	0.156331	957.205				644	0.18072	1080.86				644	0.14934	933.739
645	0.155185	962.007				645	0.184941	1113.11				645	0.154598	907.817
646	0.157542	937.511				646	0.188132	1153.12				646	0.153648	945.082
647	0.156856	978.06				647	0.189797	1176.79				647	0.151849	969.767
648	0.156498	956.292				648	0.19296	1184.86				648	0.151534	937.212
649	0.159459	1008.67				649	0.190828	1193.88				649	0.155387	927.194
650	0.15909	946.293				650	0.187432	1171.18				650	0.156666	943.675
651	0.160126	1010.87				651	0.190258	1189.22				651	0.156441	970.108
652	0.158224	1032.19				652	0.193322	1184.54				652	0.156086	947.56
653	0.160211	955.109				653	0.193498	1238.15				653	0.155117	953.523
654	0.158635	949.946				654	0.191128	1216.93				654	0.158886	946.105
655	0.159778	1009.51				655	0.189504	1189.18				655	0.156165	937.425
656	0.159981	994.248				656	0.195057	1171.16				656	0.154502	1001
657	0.159225	984.142				657	0.192232	1204.94				657	0.156683	903.601
658	0.158817	973.241				658	0.189725	1162.76				658	0.158129	974.209
659	0.159946	987.439				659	0.196159	1203.32				659	0.157843	976.372
660	0.158557	968.328				660	0.195386	1237.04				660	0.158286	973.479
661	0.159524	986.41				661	0.198385	1209.67				661	0.158023	987.618
662	0.159042	940.554				662	0.196706	1222.11				662	0.159702	971.692
663	0.1586	1004.81				663	0.191199	1204.2				663	0.159494	969.181
664	0.159631	970.089				664	0.193994	1232.13				664	0.156692	960.683
665	0.159753	971.095				665	0.195638	1215.29				665	0.160475	1014.8
666	0.158675	987.562				666	0.194555	1199.49				666	0.161049	993.503
667	0.15733	994.739				667	0.193214	1202.41				667	0.15958	978.78
668	0.158476	982.719				668	0.194486	1154.61				668	0.162167	964.197
669	0.157504	956.608				669	0.194505	1207.65				669	0.163738	995.185
670	0.154388	961.176				670	0.192484	1193.42				670	0.161516	1017.7
671	0.158969	997.467				671	0.194163	1235.21				671	0.159738	1006.49
672	0.157354	987.437				672	0.19258	1202.04				672	0.160081	963.92
673	0.158221	980.17				673	0.190151	1163.64				673	0.164956	990.3
674	0.157586	982.316				674	0.187821	1145.24				674	0.16572	1013.01
675	0.156571	1006.82				675	0.186994	1160.62				675	0.165885	1006.67
676	0.159471	972.08				676	0.19165	1154.24				676	0.16401	1012.01
677	0.15929	977.024				677	0.19094	1156.48				677	0.167322	1037.67
678	0.155998	986.173				678	0.189871	1145.96				678	0.165936	1041.07
679	0.154369	962.907				679	0.18876	1221.79				679	0.163227	993.977
680	0.155878	909.972				680	0.183717	1173.32				680	0.161438	1012.66
681	0.154243	905.885				681	0.182126	1144.43				681	0.166362	1007.99
682	0.157196	992.032				682	0.187724	1169.55				682	0.166644	1052.5
683	0.156921	967.299				683	0.188319	1202.54				683	0.166409	1056.78
684	0.15478	942.025				684	0.18764	1175.81				684	0.16414	1017.34
685	0.155964	963.475				685	0.188346	1156.75				685	0.164973	1032.04
686	0.157195	966.547				686	0.190138	1137.44				686	0.161726	1033.69
687	0.158471	992.341				687	0.189451	1193.8				687	0.164416	996.264
688	0.158377	968.264				688	0.186339	1200.5				688	0.166076	1010.09
689	0.158187	947.593				689	0.185271	1192.31				689	0.166178	986.159
690	0.156373	972.927				690	0.184389	1158.21				690	0.166265	1044.32
691	0.153981	947.787				691	0.180758	1135.2				691	0.165565	1063.03
692	0.157339	956.551				692	0.178792	1133.64				692	0.166077	1032.7
693	0.156372	949.796				693	0.185104	1161.86				693	0.165832	1019.43
694	0.155923	1001.09				694	0.184477	1147.51				694	0.162443	1023.19
695	0.156279	946.703				695	0.183847	1152.38				695	0.162348	1012.13
696	0.156629	956.293				696	0.187414	1138.92				696	0.164914	1042
697	0.156493	933.392				697	0.190517	1145.29				697	0.165519	960.409
698	0.156174	998.916				698	0.189957	1167.81				698	0.160747	1042.27
699	0.159161	990.689				699	0.188135	1191.93				699	0.166838	1033.05
700	0.15792	971.265				700	0.188353	1177.65				700	0.164571	1041.14
701	0.158485	974.007				701	0.191257	1211.44				701	0.166384	1004.79
702	0.156954	1011.06				702	0.189966	1182.98				702	0.16543	1037.12
703	0.156178	939.671				703	0.192851	1161.08				703	0.160326	984.613
704	0.159028	950.113				704	0.191536	1241.55				704	0.162925	991.756
705	0.156703	1007.83				705	0.193345	1208.12				705	0.16356	1020.25
706	0.153853	948.312				706	0.191357	1181.11				706	0.165052	1060.78
707	0.155914	941.692				707	0.18985	1185.68				707	0.162197	1021.21
708	0.157665	956.168				708	0.194204	1205.49				708	0.165369	982.925
709	0.155869	1000.46				709	0.19716	1241.15				709	0.165923	990.493
710	0.155507	949.046				710	0.19604	1241.49				710	0.16641	1021.1
711	0.156543	949.224				711	0.196133	1208.91				711	0.164435	1029.75
712	0.158337	948.254				712	0.192617	1240.87				712	0.164604	998.009
713	0.158823	980.898				713	0.191728	1177.21				713	0.165051	966.533
714	0.157282	984.497				714	0.189892	1174.68				714	0.165718	1035.32
715	0.156255	951.118				715	0.193331	1127.38				715	0.165208	1041.56
716	0.156217	940.95				716	0.193595	1169.01				716	0.166015	1066.97
717	0.157346	997.465				717	0.192187	1214.92				717	0.163383	1031.37
718	0.152864	967.071				718	0.192666	1187.96				718	0.1623	1039.74
719	0.15737	967.994				719	0.188801	1171.9				719	0.161682	977.388
720	0.158635	956.699				720	0.191292	1163.84				720	0.164028	1010.82
721	0.156822	967.579				721	0.194265	1196.39				721	0.163626	1005.99
722	0.159775	989.2				722	0.195611	1221.3				722	0.1645	1044.87
723	0.158889	961.116				723	0.197722	1208.95				723	0.164337	1006.44
724	0.159899	963.255				724	0.198062	1229.34				724	0.163565	1026.72
725	0.159312	1012.57				725	0.198821	1247.54				725	0.165603	1040.68
726	0.158078	964.369				726	0.198646	1259.42				726	0.164398	1048.62
727	0.155824	950.153				727	0.201058	1220.14				727	0.163935	1034.72
728	0.159876	956.135				728	0.198792	1236.31				728	0.166487	992.435
729	0.157476	996.746				729	0.200213	1231.37				729	0.165789	1001.3
730	0.155884	939.938				730	0.198328	1250.42				730	0.163092	1016.95
731	0.159551	983.563				731	0.200278	1216.67				731	0.166161	1024.91
732	0.158386	1000.66				732	0.202392	1265.76				732	0.165559	1039.85
733	0.16058	986.839				733	0.200345	1220.34				733	0.165811	1017.85
734	0.158735	1011.83				734	0.201076	1249.45				734	0.16507	1052.03
735	0.159711	1025.31				735	0.202573	1277.85				735	0.166815	1003.83
736	0.159193	935.553				736	0.204463	1261.2				736	0.166531	1013.46
737	0.159201	972.317				737	0.205093	1283.79				737	0.165327	1039.12
738	0.159084	980.784				738	0.201567	1297.55				738	0.167456	1011.26
739	0.159064	986.502				739	0.203628	1299.18				739	0.166208	1020.2
740	0.159146	951.942				740	0.206439	1293.45				740	0.161385	1022.38
741	0.15775	960.484				741	0.207984	1273.81				741	0.161215	976.15
742	0.157696	1005.05				742	0.20568	1323.77				742	0.164808	987.042
743	0.15881	984.181				743	0.206191	1334.53				743	0.164801	1034.51
744	0.15853	976.501				744	0.208249	1271.33				744	0.167467	1006.51
745	0.158657	971.421				745	0.205558	1274.68				745	0.168536	997.857
746	0.160528	1012.88				746	0.204966	1287.61				746	0.167782	1019.84
747	0.159408	993.323				747	0.204997	1308.64				747	0.166068	1041.03
748	0.160832	1042.92				748	0.204352	1261.96				748	0.165317	1046.09
749	0.160029	1019.6				749	0.206112	1265.83				749	0.166095	1041.54
750	0.156516	948.731				750	0.206567	1321.72				750	0.165608	1031.58
751	0.158021	972.96				751	0.206822	1323.82				751	0.164638	1064.57
752	0.155862	924.07				752	0.207191	1276.65				752	0.160861	981.408
753	0.159755	934.89				753	0.206913	1352.05				753	0.163755	953.739
754	0.159205	1039.27				754	0.207072	1327.13				754	0.166659	1063.35
755	0.159586	973.295				755	0.20569	1259.97				755	0.165324	1031.49
756	0.160152	947.815				756	0.206286	1276.11				756	0.162987	987.12
757	0.159093	980.368				757	0.205433	1313.66				757	0.159913	992.874
758	0.157123	971.689				758	0.207242	1325.89				758	0.16413	1010.48
759	0.158558	965.812				759	0.205089	1303.68				759	0.162022	1022.05
760	0.154626	975.471				760	0.205563	1263.9				760	0.158103	993.473
761	0.156806	937.112				761	0.206453	1273.46				761	0.165056	1029.35
762	0.158454	975.926				762	0.209106	1257.85				762	0.166578	1030.19
763	0.159043	974.705				763	0.207563	1312.76				763	0.166044	1055.98
764	0.157682	979.735				764	0.207019	1334.33				764	0.16517	1014.15
765	0.155325	950.116				765	0.207016	1317.72				765	0.162995	1004.59
766	0.153856	950.435				766	0.206847	1310.58				766	0.167934	1029.16
767	0.154316	962.054				767	0.2034	1274.86				767	0.169783	1075.52
768	0.156809	979.076				768	0.202157	1316.25				768	0.169051	1059.57
769	0.156648	962.359				769	0.207527	1261.58				769	0.168276	1037.84
770	0.157531	946.666				770	0.206938	1283.7				770	0.167302	1033.76
771	0.156142	968.064				771	0.207841	1321.21				771	0.167668	1050.98
772	0.156344	940.698				772	0.207996	1278.28				772	0.166977	1053.26
773	0.158037	958.562				773	0.206045	1275.11				773	0.167558	994.313
774	0.159819	972.077				774	0.208551	1302.27				774	0.168133	1020.17
775	0.15557	952.649				775	0.205461	1308.34				775	0.166076	1064.01
776	0.155203	956.473				776	0.206652	1292.58				776	0.167206	1057.13
777	0.156211	952.633				777	0.208077	1242.68				777	0.16614	1032.73
778	0.158609	922.608				778	0.207752	1300.17				778	0.164948	1012.92
779	0.159218	929.039				779	0.205943	1290.19				779	0.163981	1040.57
780	0.156586	1017.46				780	0.209723	1370.29				780	0.165434	992.991
781	0.157555	993.659				781	0.20638	1330.15				781	0.16866	1031.22
782	0.15567	966.503				782	0.20886	1329.71				782	0.166845	1029.4
783	0.158023	938.789				783	0.204465	1330.5				783	0.167207	1063.83
784	0.159323	999.627				784	0.204133	1245.29				784	0.166459	1026.81
785	0.156551	996.263				785	0.206641	1294.46				785	0.166023	1030.58
786	0.15538	1016.79				786	0.208354	1278.79				786	0.165469	1020.19
787	0.157788	975.669				787	0.206606	1365.69				787	0.163258	1029.34
788	0.159545	962.805				788	0.206385	1297.73				788	0.16778	1028.14
789	0.159545	967.241				789	0.207739	1283.49				789	0.166421	1027.45
790	0.158281	965.728				790	0.20478	1341.72				790	0.168592	998.69
791	0.155921	996.179				791	0.206727	1373.78				791	0.168717	1020.06
792	0.156977	960.02				792	0.204999	1250.33				792	0.168076	1066.43
793	0.158427	970.696				793	0.204392	1259.85				793	0.166905	1052.73
794	0.156233	957.824				794	0.206847	1301.03				794	0.168247	979.805
795	0.159906	953.746				795	0.205285	1366.49				795	0.164074	1036.96
796	0.158957	953.986				796	0.205669	1250.23				796	0.167383	1037.63
797	0.158888	973.342				797	0.205762	1265.58				797	0.165579	1035.97
798	0.157958	970.052				798	0.20595	1287.06				798	0.164388	996.387
799	0.155795	976.722				799	0.206513	1266.44				799	0.167163	1058.96
800	0.160542	918.037				800	0.204027	1310.79				800	0.164433	1019.32
801	0.160802	977.09				801	0.208107	1268.23				801	0.165178	1038.54
802	0.159724	1008.76				802	0.206573	1305.16				802	0.16528	1014.32
803	0.159365	1010.06				803	0.202535	1316.45				803	0.169048	1060.07
804	0.159119	955.192				804	0.204364	1300.21				804	0.167941	1060.15
805	0.157159	953.035				805	0.202056	1318.93				805	0.166095	1036.12
806	0.157904	987.015				806	0.206018	1285.41				806	0.164078	975.661
807	0.155895	972.942				807	0.208919	1347.35				807	0.165213	991.855
808	0.160334	970.185				808	0.20641	1309.83				808	0.166176	1004.46
809	0.157679	956.905				809	0.207049	1299.04				809	0.167857	1061.73
810	0.158378	971.977				810	0.20747	1253.49				810	0.16536	1001.58
811	0.157525	965.862				811	0.203368	1279.66				811	0.165209	1024.59
812	0.156835	947.82				812	0.205374	1278.17				812	0.16204	1011.82
813	0.157943	967.719				813	0.207545	1351.62				813	0.165222	995.652
814	0.159359	991.815				814	0.201432	1280.07				814	0.164396	1026.69
815	0.157099	976.068				815	0.203239	1213.61				815	0.165452	998.989
816	0.159322	979.856				816	0.205651	1314.49				816	0.165725	1032.85
817	0.158673	956.103				817	0.205392	1288.33				817	0.166875	1054.78
818	0.156394	961.335				818	0.206014	1272.46				818	0.167991	1028.82
819	0.159559	1012.9				819	0.206261	1274.31				819	0.167269	1017.67
820	0.157625	946.801				820	0.203648	1312.07				820	0.165547	1026.03
821	0.158725	1023.79				821	0.204863	1272.7				821	0.16308	1005.63
822	0.158247	1012.68				822	0.206538	1233.86				822	0.165005	1001.17
823	0.157744	970.48				823	0.205383	1276.82				823	0.166956	1035.32
824	0.158117	945.894				824	0.20217	1286.18				824	0.168297	1016.07
825	0.160238	980.493				825	0.200897	1228.24				825	0.163898	1027.73
826	0.15957	985.56				826	0.207075	1291.02				826	0.168747	1046.94
827	0.159378	951.745				827	0.204306	1307.13				827	0.168987	1034.98
828	0.160517	997.696				828	0.203544	1351.65				828	0.167426	1043.49
829	0.159136	985.529				829	0.201884	1278.45				829	0.169065	1043.01
830	0.159254	982.379				830	0.202739	1224.52				830	0.168068	1043.08
831	0.1603	961.422				831	0.19892	1252.38				831	0.169112	1067.92
832	0.159805	969.41				832	0.202024	1220.84				832	0.167858	1012.19
833	0.159701	1017.99				833	0.200196	1264.63				833	0.166819	1055.47
834	0.158746	972.384				834	0.204489	1252.85				834	0.167847	1032.75
835	0.159459	974.406				835	0.203499	1292.95				835	0.168646	1054.95
836	0.163707	981.435				836	0.207046	1273.89				836	0.166983	1073.82
837	0.160132	1004.73				837	0.206081	1320.24				837	0.164041	1005.39
838	0.161861	1018.93				838	0.206325	1248.18				838	0.165777	1016.75
839	0.161458	1000.63				839	0.205105	1273.47				839	0.161606	959.936
840	0.159963	947.233				840	0.205994	1302.04				840	0.159055	986.484
841	0.159398	981.566				841	0.205419	1305.47				841	0.156159	956.727
842	0.160625	986.383				842	0.203272	1324.87				842	0.16127	969.317
843	0.160997	985.091				843	0.204854	1280.32				843	0.165462	1002.9
844	0.157605	955.502				844	0.199643	1233.31				844	0.168154	1057.73
845	0.157138	951.179				845	0.201029	1238.43				845	0.16842	1011.96
846	0.157049	990.61				846	0.203103	1298.23				846	0.167489	1032.02
847	0.160411	982.463				847	0.2031	1243.22				847	0.166443	999.483
848	0.157058	935.708				848	0.200757	1286.12				848	0.167656	1017.69
849	0.159556	964.012				849	0.199537	1268.08				849	0.167878	1023.9
850	0.161187	1004.5				850	0.19675	1236.18				850	0.1669	1050.03
851	0.164725	1028.8				851	0.202215	1256.57				851	0.167405	1009.98
852	0.16567	1048.57				852	0.197805	1251.12				852	0.162813	1004.86
853	0.16414	1016.77				853	0.204793	1267.61				853	0.16397	1060.16
854	0.167281	1037.17				854	0.205584	1221.3				854	0.164821	1012.87
855	0.169353	1055.21				855	0.204193	1342.69				855	0.165638	1006.99
856	0.168404	1060.17				856	0.203539	1266.45				856	0.167204	1020.47
857	0.169006	1037.53				857	0.20612	1236.82				857	0.165225	1020.99
858	0.166365	1037.61				858	0.206945	1256.2				858	0.164328	1012.52
859	0.162816	1014.65				859	0.205214	1265.5				859	0.167415	1001.63
860	0.161229	951.802				860	0.206816	1313.44				860	0.165717	1013.35
861	0.162523	995.165				861	0.206759	1294.19				861	0.168621	1101.79
862	0.160846	980.249				862	0.205184	1277.34				862	0.167249	1062.87
863	0.159979	1015.15				863	0.206323	1269.23				863	0.165267	1005.11
864	0.162457	982.374				864	0.206241	1329.75				864	0.166908	1045.44
865	0.162781	1006.4				865	0.208703	1275.81				865	0.162656	1052.6
866	0.158877	952.144				866	0.203941	1282.95				866	0.165273	1035.64
867	0.160215	975.428				867	0.196757	1271.46				867	0.165992	1012.57
868	0.159134	998.708				868	0.202263	1285.09				868	0.165258	1020.47
869	0.157627	955.071				869	0.203794	1258.54				869	0.166306	1024.93
870	0.153659	952.333				870	0.207629	1254.3				870	0.163871	998.208
871	0.157074	974.598				871	0.204407	1270.6				871	0.165765	1031.87
872	0.159945	994.676				872	0.205737	1332.16				872	0.167689	1086.03
873	0.158872	974.917				873	0.205801	1317.71				873	0.168363	1053.06
874	0.158422	973.321				874	0.20513	1264.16				874	0.167569	1031.28
875	0.158381	937.267				875	0.206775	1326.93				875	0.166961	1004.03
876	0.15938	983.137				876	0.205558	1329.25				876	0.167723	1055.67
877	0.159622	995.994				877	0.206072	1262.69				877	0.165188	1077.93
878	0.157728	995.328				878	0.204045	1293.3				878	0.163823	1038.93
879	0.157089	953.125				879	0.206098	1342.57				879	0.166901	1036.36
880	0.158797	949.25				880	0.205829	1297.07				880	0.16284	1027.5
881	0.157176	990.163				881	0.203581	1271.57				881	0.163667	1007.28
882	0.156374	960.967				882	0.204302	1266.51				882	0.16651	1027.35
883	0.157714	944.479				883	0.206895	1322.11				883	0.165253	1026.17
884	0.159005	970.001				884	0.204978	1278.9				884	0.165947	1024.06
885	0.155683	971.259				885	0.206451	1279.86				885	0.166869	1094.18
886	0.157538	947.551				886	0.202452	1284.54				886	0.165379	1036.01
887	0.156257	985.838				887	0.204451	1335.32				887	0.163129	1002.22
888	0.158265	977.433				888	0.204012	1285.3				888	0.161984	1007.56
889	0.156027	949.33				889	0.206008	1301.91				889	0.164569	1035.1
890	0.157324	993.739				890	0.20336	1284.43				890	0.161508	990.7
891	0.15726	975.825				891	0.205085	1332.27				891	0.161846	930.693
892	0.159648	961.584				892	0.205806	1266.23				892	0.162991	1041.83
893	0.157303	958.258				893	0.202109	1321.45				893	0.168364	1044.98
894	0.158223	1012.44				894	0.205588	1239.04				894	0.166026	1053.67
895	0.158445	989.336				895	0.20279	1233.46				895	0.163991	1029.38
896	0.158903	1021.12				896	0.199247	1219.51				896	0.166492	994.716
897	0.156401	948.271				897	0.199363	1235.32				897	0.164629	1046.32
898	0.157373	963.076				898	0.207289	1238.9				898	0.162972	1006.13
899	0.158517	980.335				899	0.205351	1317.71				899	0.164445	983.079
900	0.15835	955.476				900	0.207627	1275.03				900	0.169231	1069.47
901	0.155653	922.641				901	0.207482	1307.01				901	0.165701	1089.19
902	0.155688	931.777				902	0.203513	1303.96				902	0.1664	1067.1
903	0.155569	962.933				903	0.203374	1258.5				903	0.169692	1035.19
904	0.159132	947.992				904	0.204114	1255.15				904	0.168536	1024.88
905	0.158626	983.024				905	0.206206	1232.16				905	0.166898	1020.66
906	0.157041	1000.63				906	0.204311	1323.97				906	0.170282	1076.9
907	0.16015	968.005				907	0.201842	1285.38				907	0.167409	1038.9
908	0.160761	1010.22				908	0.203794	1280.87				908	0.167021	1033.45
909	0.158898	971.983				909	0.203397	1297.26				909	0.165825	1014.33
910	0.155722	968.356				910	0.206887	1298.81				910	0.166508	1039.09
911	0.159444	978.841				911	0.203935	1290.79				911	0.167558	997.353
912	0.15794	1007.51				912	0.204542	1227.48				912	0.167204	1033.46
913	0.159037	1002.45				913	0.205067	1299.9				913	0.164976	1029.16
914	0.156352	976.388				914	0.206044	1312.39				914	0.166589	1035.17
915	0.158766	997.75				915	0.205212	1286.81				915	0.166241	1056.34
916	0.15783	980.764				916	0.205493	1280.58				916	0.167739	1064.44
917	0.160338	946.4				917	0.206422	1324.42				917	0.169222	1047.84
918	0.160818	986.381				918	0.206943	1267.09				918	0.168609	1045.15
919	0.160659	979.257				919	0.208519	1320.04				919	0.162639	1017.29
920	0.15691	983.685				920	0.205086	1277.25				920	0.168194	1037.01
921	0.158565	971.715				921	0.2032	1299.84				921	0.169394	1025.7
922	0.158889	986.479				922	0.203616	1271.89				922	0.165482	1031.82
923	0.159274	987.3				923	0.20443	1269.12				923	0.165421	1008.27
924	0.158449	929.512				924	0.206358	1285.45				924	0.165363	1052.55
925	0.157144	987.721				925	0.203603	1288.62				925	0.16587	1010.34
926	0.156838	932.567				926	0.20173	1253.66				926	0.16578	1007.77
927	0.155222	960.639				927	0.206147	1223.34				927	0.166071	1037.64
928	0.156873	962.082				928	0.202454	1258.3				928	0.162013	1018.79
929	0.157672	950.212				929	0.205495	1336.3				929	0.163308	1022.43
930	0.159194	1005.96				930	0.205063	1285.7				930	0.165099	985.965
931	0.158631	1001.96				931	0.199462	1250.1				931	0.166524	1022.07
932	0.158762	984.649				932	0.197248	1283.72				932	0.167286	1031.07
933	0.159425	940.434				933	0.198063	1280.65				933	0.167463	1049.08
934	0.156404	998.333				934	0.201347	1249.8				934	0.168108	998.481
935	0.155287	980.146				935	0.207101	1282.24				935	0.167118	1021.53
936	0.157046	959.14				936	0.206111	1292.17				936	0.168309	1044.66
937	0.159136	971.457				937	0.203559	1309.5				937	0.169531	1035.91
938	0.159295	1036.54				938	0.205884	1325.15				938	0.166862	1057.87
939	0.157004	946.202				939	0.204697	1323.27				939	0.168078	1073.34
940	0.158886	947.121				940	0.2008	1246.66				940	0.166607	1074.59
941	0.156303	955.241				941	0.202904	1244.03				941	0.168517	1070.49
942	0.153291	972.16				942	0.204012	1290.15				942	0.165581	1021.21
943	0.153387	912.353				943	0.205814	1269.6				943	0.168143	1048.89
944	0.155074	924.654				944	0.20519	1294.55				944	0.167573	1100.69
945	0.158185	961.141				945	0.20625	1265.98				945	0.167624	1059.6
946	0.156593	966.576				946	0.206359	1310.29				946	0.168899	1069.57
947	0.155736	951.748				947	0.20123	1308.47				947	0.168361	1049.13
948	0.155055	949.92				948	0.206767	1276.11				948	0.168387	1090.37
949	0.157039	953.24				949	0.204098	1288.37				949	0.165412	1076.26
950	0.157251	943.088				950	0.200846	1302.7				950	0.167621	1004.13
951	0.159546	976.36				951	0.201416	1192.09				951	0.16514	1024.29
952	0.15708	985.441				952	0.205395	1287.31				952	0.164135	1026.24
953	0.159975	976.556				953	0.204741	1279.33				953	0.166586	977.352
954	0.158072	1002.17				954	0.199649	1280.54				954	0.166958	1030.3
955	0.157362	960.426				955	0.205098	1194.15				955	0.164482	1018.5
956	0.157279	957.911				956	0.205581	1311.54				956	0.164663	985.732
957	0.159481	997.754				957	0.206679	1290.05				957	0.166428	1047.42
958	0.157173	988.204				958	0.205292	1332.2				958	0.167315	1067.09
959	0.156949	942.083				959	0.205988	1280.8				959	0.167701	1026.37
960	0.152793	925.645				960	0.204428	1223.76				960	0.167307	996.507
961	0.158472	988.975				961	0.204112	1284.22				961	0.166889	1061.03
962	0.155105	983.201				962	0.204438	1302.34				962	0.168373	1024.33
963	0.156976	935.33				963	0.204735	1314.88				963	0.168566	1057.82
964	0.157893	968.411				964	0.207095	1302.65				964	0.167831	1048.7
965	0.159019	1002.68				965	0.205795	1278.73				965	0.169274	1090.49
966	0.159019	974.379				966	0.205097	1305.13				966	0.169157	1061.4
967	0.157587	971.264				967	0.204855	1295.83				967	0.167279	1029.66
968	0.158091	967.281				968	0.201643	1321.7				968	0.167298	1015.99
969	0.158256	1029.4				969	0.20494	1255.1				969	0.165116	1054.79
970	0.157303	964.674				970	0.205363	1307.99				970	0.165823	984.871
971	0.156816	986.174				971	0.202993	1256.83				971	0.167822	1023.37
972	0.15724	945.757				972	0.205443	1230.02				972	0.168028	1092.04
973	0.158796	983.527				973	0.203435	1265.59				973	0.16774	1072.88
974	0.156819	984.297				974	0.1937	1257.85				974	0.168107	1057.84
975	0.154529	956.726				975	0.204355	1198.91				975	0.167693	1059.16
976	0.157501	956.613				976	0.205603	1299.85				976	0.167603	1040.12
977	0.157631	965.86				977	0.204062	1259.94				977	0.164367	1025.55
978	0.157589	925.135				978	0.204215	1306.32				978	0.162746	990.026
979	0.158344	948.69				979	0.2074	1307.53				979	0.161246	975.743
980	0.156065	971.105				980	0.204158	1257.92				980	0.168301	1005.56
981	0.152834	944.444				981	0.199443	1257.14				981	0.166241	1027.98
982	0.159027	953.417				982	0.199452	1231.43				982	0.16587	1009.82
983	0.158884	976.109				983	0.199206	1249.58				983	0.166306	1045.07
984	0.159616	958.081				984	0.205553	1295.81				984	0.166995	1054.45
985	0.158335	991.012				985	0.204247	1222.73				985	0.167861	1014.56
986	0.158002	1007.3				986	0.207642	1332.04				986	0.166876	1044.97
987	0.158004	1010.27				987	0.206104	1300.37				987	0.165829	1007.44
988	0.159165	985.561				988	0.203717	1310.34				988	0.163147	989.789
989	0.156229	966.495				989	0.205998	1261.19				989	0.166434	1042.74
990	0.157515	938.175				990	0.202859	1297.79				990	0.164873	1056.91
991	0.157858	934.039				991	0.204035	1264.54				991	0.166196	978.485
992	0.158786	969.796				992	0.200733	1249.5				992	0.166003	1045.29
993	0.158031	973.874				993	0.203194	1268.58				993	0.168669	1071.69
994	0.160318	987.446				994	0.204857	1310.58				994	0.163563	1057
995	0.159362	992.11				995	0.207226	1364.32				995	0.16761	997.99
996	0.15937	959.615				996	0.207096	1304.42				996	0.166232	1025.13
997	0.158668	976.646				997	0.204736	1298.82				997	0.168823	1076.58
998	0.16002	1009.38				998	0.209739	1312.35				998	0.166705	1073.72
999	0.158295	973.653				999	0.204725	1301.74				999	0.167333	1015.45
1000	0.155868	949.378				1000	0.203952	1285.16				1000	0.167113	1030.32
1001	0.158563	993.829				1001	0.205056	1287.81				1001	0.168951	1048.3
1002	0.159625	985.735				1002	0.205524	1257.07				1002	0.16785	1071.57
1003	0.158119	990.088				1003	0.202284	1268.07				1003	0.167257	1002.78
1004	0.158895	954.428				1004	0.199209	1279.79				1004	0.167698	1040.5
1005	0.158751	970.764				1005	0.205053	1325.39				1005	0.165464	1041.93
1006	0.156127	990.405				1006	0.20531	1333.4				1006	0.166493	1003.86
1007	0.159864	983.078				1007	0.205405	1265.36				1007	0.165532	1057.58
1008	0.159733	996.454				1008	0.2061	1345.16				1008	0.164795	1019.08
1009	0.159247	994.865				1009	0.206526	1307.4				1009	0.166253	997.152
1010	0.160612	953.55				1010	0.204779	1274.78				1010	0.16489	1005.68
1011	0.158829	982.151				1011	0.197955	1235.1				1011	0.163427	1028.4
1012	0.157321	970.232				1012	0.203446	1245.28				1012	0.164977	1032.11
1013	0.159099	983.835				1013	0.201736	1214.92				1013	0.165636	959.609
1014	0.155956	966.172				1014	0.2034	1256.04				1014	0.16535	1043.9
1015	0.152732	936.415				1015	0.20081	1240.83				1015	0.166654	1030.37
1016	0.154885	957.215				1016	0.201881	1258.63				1016	0.167718	1046.46
1017	0.156734	998.62				1017	0.204567	1236.73				1017	0.165157	1003.53
1018	0.156917	976.167				1018	0.207858	1333.12				1018	0.166696	989.397
1019	0.157122	998.811				1019	0.207717	1263.27				1019	0.168217	1041.47
1020	0.154858	955.933				1020	0.208216	1303.99				1020	0.165837	1075.12
1021	0.152906	939.23				1021	0.206272	1325.29				1021	0.167488	1038.24
1022	0.157404	938.559				1022	0.201575	1313.31				1022	0.166386	1029.98
1023	0.15489	946.283				1023	0.196764	1162.5				1023	0.164127	1045.88
1024	0.153879	951.154				1024	0.207722	1294.05				1024	0.168436	1036.39
1025	0.158046	984.996				1025	0.207775	1316.77				1025	0.167304	1046.11
1026	0.159374	1021.48				1026	0.206043	1302.02				1026	0.164731	1027.72
1027	0.158471	964.835				1027	0.207633	1275.87				1027	0.164123	1035.47
1028	0.155791	948.672				1028	0.204822	1265.93				1028	0.165562	1033.38
1029	0.159037	1023.65				1029	0.2063	1340.73				1029	0.164195	1021.91
1030	0.157378	979.8				1030	0.203571	1281.82				1030	0.163027	1033.88
1031	0.159523	994.846				1031	0.204585	1311.71				1031	0.167931	999.519
1032	0.157912	978.16				1032	0.201931	1226.21				1032	0.166346	1019.46
1033	0.156079	998.308				1033	0.200136	1206.86				1033	0.165437	1003.87
1034	0.158074	953.812				1034	0.202993	1294.9				1034	0.162051	1005.33
1035	0.15957	959.964				1035	0.206116	1281.43				1035	0.168035	1005.57
1036	0.157499	948.16				1036	0.209065	1360.82				1036	0.166482	1069.26
1037	0.154763	978.49				1037	0.202823	1257.13				1037	0.165888	984.574
1038	0.152563	962.55				1038	0.203238	1266.17				1038	0.163149	1006.09
1039	0.156596	928.283				1039	0.202269	1286.95				1039	0.166028	988.829
1040	0.156839	977.156				1040	0.202872	1262.27				1040	0.167149	1046.92
1041	0.15741	968.508				1041	0.206024	1299.57				1041	0.16571	1024.44
1042	0.156528	990.221				1042	0.207209	1325.76				1042	0.164689	995.213
1043	0.159331	940.248				1043	0.208301	1287.03				1043	0.165354	1013.91
1044	0.159963	958.568				1044	0.206194	1293.01				1044	0.164792	1034.79
1045	0.159254	1006.64				1045	0.204459	1294.9				1045	0.167154	1057.81
1046	0.156455	959.063				1046	0.202059	1310.04				1046	0.16765	1086.25
1047	0.15995	978.827				1047	0.202723	1243.05				1047	0.167859	1072.76
1048	0.158685	994.436				1048	0.205971	1249.43				1048	0.159848	1007.68
1049	0.159889	970.851				1049	0.209645	1303.71				1049	0.164692	999.869
1050	0.158557	955.395				1050	0.206144	1278.68				1050	0.167051	1003.23
1051	0.158709	958.379				1051	0.209253	1359.4				1051	0.167693	1003.74
1052	0.157407	977.878				1052	0.206451	1278.51				1052	0.167279	1011.86
1053	0.156093	945.297				1053	0.207291	1288.33				1053	0.164554	984.281
1054	0.158829	972.662				1054	0.210148	1272.66				1054	0.16456	1028.26
1055	0.157456	983.491				1055	0.208809	1359.91				1055	0.169483	1064.5
1056	0.157834	977.441				1056	0.209392	1350.59				1056	0.167262	1041.86
1057	0.156466	981.445				1057	0.206346	1327.66				1057	0.169087	1027.67
1058	0.159091	972.184				1058	0.204956	1282.75				1058	0.170109	1031.96
1059	0.157913	969.02				1059	0.204474	1283.68				1059	0.166828	1032.13
1060	0.157037	978.47				1060	0.206214	1261.25				1060	0.163731	1032.56
1061	0.157699	973.507				1061	0.202825	1295.04				1061	0.170094	987.914
1062	0.158837	929.642				1062	0.209146	1256.06				1062	0.16761	1042.68
1063	0.15933	979.207				1063	0.206	1345.93				1063	0.16773	1051.57
1064	0.159666	967.264				1064	0.202289	1292.63				1064	0.166235	1010.1
1065	0.159258	979.805				1065	0.210596	1245.85				1065	0.166387	1029.17
1066	0.157206	972.748				1066	0.21145	1283.7				1066	0.165246	1027.26
1067	0.15989	970.104				1067	0.208417	1352.27				1067	0.168086	1031.2
1068	0.15869	999.452				1068	0.207044	1312.6				1068	0.164369	1015.47
1069	0.152639	937.998				1069	0.215703	1292.02				1069	0.165788	996.268
1070	0.153933	915.352				1070	0.215468	1350.14				1070	0.166694	1010.03
1071	0.159896	972.937				1071	0.214852	1420.11				1071	0.166147	1036.18
1072	0.158935	1004.58				1072	0.214288	1393.35				1072	0.16813	1041.91
1073	0.158432	996.587				1073	0.214346	1310.43				1073	0.167852	1040.28
1074	0.157374	948.352				1074	0.209929	1318.83				1074	0.169354	1052.76
1075	0.158337	953.513				1075	0.206763	1292.43				1075	0.167559	1067.8
1076	0.159274	952.515				1076	0.214056	1314.52				1076	0.167002	1053.96
1077	0.158787	1042.86				1077	0.212107	1362.82				1077	0.169387	1019.55
1078	0.158182	932.485				1078	0.211851	1407.39				1078	0.168432	1076.43
1079	0.158724	962.899				1079	0.212776	1371.95				1079	0.169473	1092.21
1080	0.15781	999.936				1080	0.211943	1324.05				1080	0.168102	1051.47
1081	0.157579	995.542				1081	0.206478	1335.62				1081	0.168376	1064.63
1082	0.157574	959.307				1082	0.212188	1356.02				1082	0.165852	1035.71
1083	0.158289	963.83				1083	0.214921	1299.64				1083	0.166145	1003.62
1084	0.157588	960.456				1084	0.210647	1318.16				1084	0.164725	1050.91
1085	0.157734	998.305				1085	0.213365	1338.52				1085	0.166038	999.718
1086	0.157159	1009.59				1086	0.212452	1346.89				1086	0.168454	1055.44
1087	0.156474	954.89				1087	0.209336	1294.61				1087	0.168537	1079.19
1088	0.157571	964.497				1088	0.212702	1273.73				1088	0.166035	1038.4
1089	0.155266	962.492				1089	0.215619	1336.15				1089	0.166522	997.339
1090	0.157031	960.258				1090	0.216569	1410.52				1090	0.166895	1021.01
1091	0.157275	975.201				1091	0.219201	1367.76				1091	0.164345	1028.42
1092	0.159186	934.389				1092	0.219904	1377.67				1092	0.163908	1009.38
1093	0.157514	983.42				1093	0.220338	1446.09				1093	0.167786	1069.4
1094	0.155222	963.403				1094	0.219681	1336.66				1094	0.162363	1048.17
1095	0.158528	973.305				1095	0.220765	1426.86				1095	0.16583	1064.67
1096	0.159162	1011.65				1096	0.225392	1348.76				1096	0.163204	993.464
1097	0.153754	975.924				1097	0.225209	1392.48				1097	0.167422	992.566
1098	0.154356	940.693				1098	0.222519	1431.26				1098	0.165429	1015.74
1099	0.158612	974.231				1099	0.21969	1402.63				1099	0.167441	1030.66
1100	0.160319	969.944				1100	0.219349	1380.43				1100	0.168597	1042.37
1101	0.156902	934.56				1101	0.223249	1427.47				1101	0.16898	1048.26
1102	0.15928	1021.67				1102	0.231697	1448.74				1102	0.167135	1066.55
1103	0.1588	951.431				1103	0.229298	1450.52				1103	0.165853	1051.48
1104	0.156834	962.698				1104	0.226944	1408.89				1104	0.167971	1065.6
1105	0.156465	920.167				1105	0.220676	1446.84				1105	0.168542	980.6
1106	0.159604	1008.67				1106	0.227591	1452.38				1106	0.166886	985.145
1107	0.160212	997.474				1107	0.225591	1434.43				1107	0.164566	1038.28
1108	0.160608	976.151				1108	0.228672	1480.4				1108	0.166524	1043.9
1109	0.16082	1003.29				1109	0.22931	1432.57				1109	0.168349	1039.31
1110	0.161581	1053.93				1110	0.228419	1416.56				1110	0.167234	1037.02
1111	0.161431	988.767				1111	0.22798	1440.76				1111	0.167057	1094.78
1112	0.16109	985.705				1112	0.228599	1421.27				1112	0.168344	1015.05
1113	0.162181	976.348				1113	0.226098	1436.02				1113	0.165975	1003.86
1114	0.160131	1013.2				1114	0.223672	1407.23				1114	0.168153	990.479
1115	0.160738	1007.72				1115	0.225703	1418.56				1115	0.169658	1062.75
1116	0.159557	996.49				1116	0.22648	1423.72				1116	0.1674	1098.89
1117	0.158076	975.828				1117	0.225156	1427.34				1117	0.166457	1022.45
1118	0.158081	993.424				1118	0.221615	1424.1				1118	0.167697	1011.65
1119	0.159662	981.198				1119	0.21919	1436.76				1119	0.166739	1065.35
1120	0.157739	952.087				1120	0.226179	1363.41				1120	0.166364	1036.88
1121	0.156896	984.874				1121	0.223632	1460.4				1121	0.167026	999.745
1122	0.158266	990.902				1122	0.229019	1407.82				1122	0.167555	1021.3
1123	0.159356	982.257				1123	0.222963	1486.54				1123	0.167518	1037.07
1124	0.155647	955.022				1124	0.229015	1456.78				1124	0.168051	1066.73
1125	0.15653	949.14				1125	0.231395	1468.93				1125	0.16905	1032.85
1126	0.15573	970.114				1126	0.229427	1510.16				1126	0.169406	1021.48
1127	0.153918	935.979				1127	0.228331	1445.67				1127	0.167334	1021.47
1128	0.156716	962.998				1128	0.228598	1452.14				1128	0.164892	1045.4
1129	0.156311	925.501				1129	0.229474	1447.81				1129	0.164162	1016.7
1130	0.159169	989.429				1130	0.229928	1465.97				1130	0.1654	1004.19
1131	0.15747	972.009				1131	0.229196	1444.25				1131	0.168539	1059.21
1132	0.155903	936.035				1132	0.224328	1393.11				1132	0.167903	1066.45
1133	0.158825	951.515				1133	0.227921	1441.12				1133	0.169834	1052.14
1134	0.158277	977.663				1134	0.226869	1462.57				1134	0.16858	1075.57
1135	0.157961	967.618				1135	0.229943	1494.69				1135	0.165293	1039.23
1136	0.158387	994.325				1136	0.22813	1453.48				1136	0.16482	1026.07
1137	0.158579	1004.91				1137	0.230146	1439.15				1137	0.168586	1014.29
1138	0.157869	968.858				1138	0.227169	1453.61				1138	0.167299	1036.53
1139	0.159472	978.238				1139	0.226151	1371.89				1139	0.165136	1053.2
1140	0.157807	979.033				1140	0.22902	1410.32				1140	0.164565	988.141
1141	0.158644	966.926				1141	0.225027	1402.89				1141	0.165615	981.446
1142	0.159427	993.781				1142	0.225717	1483.33				1142	0.167532	1041.54
1143	0.155381	957.786				1143	0.229095	1422.5				1143	0.167526	1021.9
1144	0.152483	953.521				1144	0.227658	1414.32				1144	0.16654	1052.67
1145	0.158369	947.746				1145	0.232749	1494.17				1145	0.167094	1077.61
1146	0.154166	946.82				1146	0.235844	1516.39				1146	0.166903	1040.89
1147	0.155923	945.653				1147	0.232832	1479.95				1147	0.166711	1015.25
1148	0.156209	978.883				1148	0.237273	1507.7				1148	0.167586	1063.14
1149	0.153145	940.479				1149	0.236008	1508.43				1149	0.167583	1025.27
1150	0.155914	926.87				1150	0.233388	1525.46				1150	0.166169	1019.32
1151	0.156187	934.444				1151	0.236345	1431.19				1151	0.16371	1017.84
1152	0.157476	1003.86				1152	0.234883	1480.42				1152	0.166545	993.667
1153	0.155472	940.465				1153	0.23073	1428.4				1153	0.166544	1043.04
1154	0.158949	954.152				1154	0.232779	1486.57				1154	0.164369	1060.53
1155	0.159236	985.612				1155	0.233911	1466.72				1155	0.165772	1016.02
1156	0.158342	992.123				1156	0.235669	1500.9				1156	0.16657	997.733
1157	0.157788	970.013				1157	0.231409	1493.14				1157	0.166864	1052.08
1158	0.155907	949.81				1158	0.227245	1467.67				1158	0.168138	1015.06
1159	0.156537	918.519				1159	0.235825	1435.26				1159	0.166326	1019.2
1160	0.15724	962.808				1160	0.231217	1457.59				1160	0.166859	1019.06
1161	0.159485	1016.87				1161	0.232252	1456.08				1161	0.164999	1042.73
1162	0.159184	957.438				1162	0.235635	1507.06				1162	0.167351	1046.05
1163	0.157227	949.275				1163	0.237287	1503.89				1163	0.167328	1019.7
1164	0.159559	969.521				1164	0.237518	1481.76				1164	0.166926	995.968
1165	0.156694	994.857				1165	0.236947	1499.02				1165	0.167338	1072.47
1166	0.160727	1006.75				1166	0.233624	1470.5				1166	0.166534	1067.89
1167	0.160502	1032.24				1167	0.232126	1485.55				1167	0.167062	1016.05
1168	0.15855	996.888				1168	0.233533	1411.78				1168	0.16683	1083.84
1169	0.157553	974.231				1169	0.232147	1441.35				1169	0.163484	1034.02
1170	0.158734	1011.33				1170	0.233567	1477.91				1170	0.164235	990.456
1171	0.159345	1007.43				1171	0.233485	1493.14				1171	0.165864	1018.85
1172	0.159874	992.466				1172	0.234806	1459.19				1172	0.16557	1005.59
1173	0.157538	1010.22				1173	0.22545	1482.96				1173	0.167516	1034.81
1174	0.157719	976.046				1174	0.228853	1475.24				1174	0.167336	1038.75
1175	0.159244	977.771				1175	0.224231	1442.88				1175	0.166061	1012.76
1176	0.158052	974.354				1176	0.228672	1419.41				1176	0.165146	1040.93
1177	0.155692	966.063				1177	0.230705	1471.35				1177	0.166943	1026.61
1178	0.155692	917.959				1178	0.234679	1491.65				1178	0.167096	1054.19
1179	0.15461	989.833				1179	0.236069	1561.86				1179	0.168015	1020.09
1180	0.156898	961.822				1180	0.235801	1448.93				1180	0.166515	1027.76
1181	0.158111	989.9				1181	0.235722	1533.48				1181	0.167023	1057.28
1182	0.157086	972.179				1182	0.231596	1414.75				1182	0.165498	1015.64
1183	0.157761	944.996				1183	0.234218	1452.34				1183	0.164224	1013.15
1184	0.158724	948.984				1184	0.236719	1474.32				1184	0.166517	994.729
1185	0.154505	989.258				1185	0.237236	1535.91				1185	0.168368	1038.64
1186	0.156194	987.643				1186	0.23071	1505.9				1186	0.166775	1044.72
1187	0.153249	949.965				1187	0.236493	1454.33				1187	0.166885	1002.97
1188	0.158738	942.215				1188	0.237373	1499.54				1188	0.165146	1051.99
1189	0.158512	971.879				1189	0.232888	1430.79				1189	0.16508	1031.76
1190	0.157825	969.362				1190	0.236465	1525.94				1190	0.167393	1031.71
1191	0.15855	948.025				1191	0.235898	1480.73				1191	0.166629	1002.08
1192	0.157798	967.507				1192	0.234708	1459.26				1192	0.163245	1075.49
1193	0.159565	969.033				1193	0.237147	1517.13				1193	0.164591	995.859
1194	0.154368	946.238				1194	0.234585	1546.12				1194	0.163903	1022.58
1195	0.158322	977.425				1195	0.233926	1473.13				1195	0.165421	1005.71
1196	0.153745	943.619				1196	0.234623	1436.83				1196	0.168295	1050.73
1197	0.154075	962.178				1197	0.237686	1497.3				1197	0.165436	1071.95
1198	0.154332	963.984				1198	0.236019	1469.75				1198	0.16704	1002.99
1199	0.156499	954.682				1199	0.235392	1472.37				1199	0.16713	1025.43
1200	0.158173	934.047				1200	0.234797	1520.14				1200	0.166693	1050.86
1201	0.159805	948.551				1201	0.235294	1547.12				1201	0.16828	1023.09
1202	0.156118	992.785				1202	0.23541	1531.31				1202	0.164843	1066.98
1203	0.157538	1001.18				1203	0.232039	1474.67				1203	0.165222	1007.94
1204	0.158566	973.157				1204	0.232939	1439.57				1204	0.166148	1048.23
1205	0.15834	942.161				1205	0.236484	1516.2				1205	0.167948	1039.87
1206	0.158081	981.536				1206	0.238512	1508.45				1206	0.168263	1047.43
1207	0.160359	965.621				1207	0.234923	1510.39				1207	0.168616	1035.18
1208	0.162927	1015.07				1208	0.228947	1455.04				1208	0.168354	1072.82
1209	0.162314	1001.77				1209	0.234374	1531.51				1209	0.16531	1033.76
1210	0.15777	968.173				1210	0.233109	1498.94				1210	0.16842	1020.15
1211	0.159205	992.764				1211	0.230316	1437.78				1211	0.166465	1019.5
1212	0.15958	951.408				1212	0.23414	1452.5				1212	0.167317	1080.52
1213	0.158131	976.061				1213	0.23633	1515.2				1213	0.165782	1013.23
1214	0.161237	987.132				1214	0.233696	1498.65				1214	0.164343	1005.84
1215	0.159613	985.284				1215	0.237916	1472.87				1215	0.167311	1002.97
1216	0.160111	980.55				1216	0.236451	1522.49				1216	0.166542	1028.63
1217	0.161061	970.215				1217	0.234417	1546.19				1217	0.167728	1007.42
1218	0.158591	949.756				1218	0.236062	1501.44				1218	0.168023	1024.37
1219	0.162849	1019.82				1219	0.237589	1491.73				1219	0.166358	1004.41
1220	0.158489	981.91				1220	0.236746	1516.37				1220	0.168315	1060.66
1221	0.158409	957.392				1221	0.238016	1538.28				1221	0.166926	1082.58
1222	0.161758	948.042				1222	0.23499	1511.77				1222	0.168337	996.433
1223	0.16126	1001.66				1223	0.235346	1492.42				1223	0.167407	1005.88
1224	0.167821	1046.63				1224	0.233737	1529.62				1224	0.167038	1063.74
1225	0.168207	1012.21				1225	0.234871	1497.83				1225	0.167378	1017.35
1226	0.166334	1043.55				1226	0.232168	1475.4				1226	0.167097	999.224
1227	0.168305	1028.49				1227	0.233842	1466.88				1227	0.166018	1042
1228	0.165587	1043.52				1228	0.23708	1498.58				1228	0.164208	1037.85
1229	0.163037	1022.22				1229	0.233317	1538.54				1229	0.167673	1038.23
1230	0.166363	1027.22				1230	0.23261	1484.48				1230	0.167094	1024.58
1231	0.166211	1029.86				1231	0.231216	1507.95				1231	0.166241	1003.97
1232	0.158827	1044.92				1232	0.231181	1469.5				1232	0.166571	1031.27
1233	0.162517	1009.53				1233	0.232848	1434.79				1233	0.166023	1062.56
1234	0.165516	996.856				1234	0.23292	1440.67				1234	0.167484	1050.98
1235	0.166803	995.248				1235	0.234066	1483.56				1235	0.165923	995.271
1236	0.166976	1020.13				1236	0.237624	1501.14				1236	0.167773	1035.8
1237	0.169684	1023.23				1237	0.231748	1488.11				1237	0.169262	1033.79
1238	0.172658	1072.64				1238	0.236743	1446.66				1238	0.168982	1059.03
1239	0.173009	1082.24				1239	0.23243	1512.23				1239	0.165825	1003.45
1240	0.170817	1088.5				1240	0.237863	1528.54				1240	0.168197	1061.87
1241	0.17077	1047.29				1241	0.236139	1467.96				1241	0.164419	1042.54
1242	0.172981	1066.79				1242	0.236763	1536.7				1242	0.166893	1045.47
1243	0.174527	1122.26				1243	0.235468	1504.1				1243	0.165312	1018.44
1244	0.173309	1058.04				1244	0.234083	1538.18				1244	0.168751	1042.21
1245	0.173713	1087.78				1245	0.237286	1470.5				1245	0.168292	1047.91
1246	0.172243	1092.54				1246	0.237377	1468.8				1246	0.168564	1055.16
1247	0.17334	1053.38				1247	0.234338	1564.41				1247	0.167192	1013.94
1248	0.172471	1069.61				1248	0.234308	1530.3				1248	0.167467	1028.63
1249	0.172916	1068.69				1249	0.231549	1439.88				1249	0.168198	1040.95
1250	0.173039	1102.7				1250	0.237198	1523.3				1250	0.165258	1026.28
1251	0.172678	1067.75				1251	0.236546	1504.19				1251	0.167392	1049.32
1252	0.172723	1053.92				1252	0.235342	1504.71				1252	0.168697	1042.24
1253	0.171126	1087.89				1253	0.233965	1478.4				1253	0.169387	1097.09
1254	0.174056	1037.3				1254	0.237064	1509.54				1254	0.168191	1007.67
1255	0.175021	1104.93				1255	0.23306	1501.41				1255	0.167498	1038.33
1256	0.173942	1114.38				1256	0.235517	1449.21				1256	0.169915	1021.85
1257	0.172826	1069.34				1257	0.233475	1477.4				1257	0.167853	1046.2
1258	0.175846	1035.16				1258	0.237886	1502.05				1258	0.166926	1066.37
1259	0.175986	1101.56				1259	0.237476	1534.98				1259	0.16685	1021.23
1260	0.17797	1137.38				1260	0.23455	1515.84				1260	0.168056	1032.44
1261	0.17655	1056.44				1261	0.231335	1516.89				1261	0.163504	1023.02
1262	0.176629	1084.24				1262	0.234787	1443.27				1262	0.157053	981.816
1263	0.176644	1126.66				1263	0.234571	1437.75				1263	0.167588	961.914
1264	0.17356	1078.78				1264	0.235317	1453.92				1264	0.167677	1044.52
1265	0.174311	1050.87				1265	0.233583	1480.73				1265	0.166167	995.069
1266	0.173043	1070.08				1266	0.232153	1527.68				1266	0.166776	1009.55
1267	0.176467	1120				1267	0.23124	1468.45				1267	0.166633	1078.13
1268	0.174765	1093.07				1268	0.23577	1455.56				1268	0.168208	1016.35
1269	0.176689	1085.97				1269	0.233623	1456.32				1269	0.167082	1044.21
1270	0.177719	1083.66				1270	0.235706	1550.54				1270	0.168017	1052.65
1271	0.176607	1078.94				1271	0.234234	1473.49				1271	0.169653	1047.64
1272	0.175803	1085.28				1272	0.236897	1440.34				1272	0.167486	1060
1273	0.175205	1094.01				1273	0.235878	1506.22				1273	0.165406	1036.16
1274	0.177406	1113.48				1274	0.231566	1513.59				1274	0.164098	1010.85
1275	0.17497	1095.37				1275	0.231354	1481.85				1275	0.166265	1033.41
1276	0.173449	1059.17				1276	0.233835	1464.11				1276	0.167659	1036.09
1277	0.177186	1096.14				1277	0.238373	1521.98				1277	0.1653	1017.11
1278	0.175289	1124.25				1278	0.233269	1492.42				1278	0.164615	1032.32
1279	0.178021	1111.37				1279	0.235558	1541.09				1279	0.168687	1030.55
1280	0.1777	1112.76				1280	0.239482	1508.81				1280	0.165014	1024.91
1281	0.172418	1058.76				1281	0.230274	1500.88				1281	0.165997	986.239
1282	0.173872	1050.33				1282	0.235306	1445.7				1282	0.166742	1011.38
1283	0.175386	1100				1283	0.237924	1520.05				1283	0.167555	1023.19
1284	0.172479	1094.14				1284	0.238511	1572.85				1284	0.166454	1042.67
1285	0.171067	1059.48				1285	0.236894	1516.43				1285	0.167287	1053.87
1286	0.17361	1059.58				1286	0.227349	1448.17				1286	0.167974	1061.26
1287	0.176202	1091.47				1287	0.236704	1456.25				1287	0.168809	1063.31
1288	0.176083	1082.12				1288	0.230746	1484.77				1288	0.165093	1002.3
1289	0.178025	1099.18				1289	0.234906	1477.35				1289	0.168271	1051.54
1290	0.174147	1136.65				1290	0.239306	1485.12				1290	0.169787	1066.69
1291	0.176087	1086.24				1291	0.234759	1517.64				1291	0.167256	1047.82
1292	0.176847	1107.68				1292	0.23479	1475.22				1292	0.165978	1031.2
1293	0.173342	1079.19				1293	0.238894	1504.35				1293	0.164334	1044.8
1294	0.172827	1107.99				1294	0.239031	1583.29				1294	0.164163	975.385
1295	0.177327	1083.76				1295	0.233115	1506.83				1295	0.162287	1014.64
1296	0.177195	1081.06				1296	0.23792	1526.02				1296	0.168578	1030.25
1297	0.174666	1081.42				1297	0.239173	1467.87				1297	0.167141	1021.41
1298	0.177244	1136.64				1298	0.236216	1530.23				1298	0.16723	1060.97
1299	0.176822	1092.67				1299	0.237195	1533.97				1299	0.166671	1052.62
1300	0.177076	1074.2				1300	0.237078	1509.62				1300	0.167787	1052.11
1301	0.173082	1078.91				1301	0.232321	1528.8				1301	0.165481	1021.94
1302	0.178537	1104.34				1302	0.23598	1465.87				1302	0.169322	1034.86
1303	0.178033	1135.3				1303	0.237637	1473.25				1303	0.165074	1046.8
1304	0.176355	1059.87				1304	0.23631	1472.46				1304	0.168272	1017.82
1305	0.175453	1087.94				1305	0.229789	1520.77				1305	0.167935	1039.37
1306	0.17616	1104.23				1306	0.234438	1469.02				1306	0.164964	988.964
1307	0.1751	1099.23				1307	0.236051	1486.41				1307	0.165142	1014.44
1308	0.173099	1071.25				1308	0.237803	1428.37				1308	0.168152	1056.69
1309	0.170315	1067.62				1309	0.237699	1507.3				1309	0.1688	1025.34
1310	0.171986	1058.15				1310	0.231979	1511.02				1310	0.166932	1049.04
1311	0.174437	1081.38				1311	0.235132	1459.51				1311	0.168156	1060.08
1312	0.174294	1089.23				1312	0.235725	1513.56				1312	0.166724	1049.62
1313	0.175528	1062.27				1313	0.236763	1524.01				1313	0.16788	1003.55
1314	0.170847	1083.09				1314	0.236998	1491.49				1314	0.169764	1021.01
1315	0.175528	1088.33				1315	0.234373	1472.7				1315	0.171229	1112.68
1316	0.177275	1082.73				1316	0.235776	1488.89				1316	0.167986	1042.69
1317	0.177602	1091.6				1317	0.23778	1553.03				1317	0.169671	1022.02
1318	0.173838	1091.61				1318	0.23245	1510.55				1318	0.167916	1036.51
1319	0.175957	1098.55				1319	0.235826	1456.31				1319	0.168144	1004.84
1320	0.173564	1059.86				1320	0.232771	1518.08				1320	0.170535	1022.47
1321	0.173501	1064.75				1321	0.237327	1438.4				1321	0.169744	1054.81
1322	0.174464	1078.66				1322	0.238119	1498.57				1322	0.171498	1038.74
1323	0.173304	1086.15				1323	0.234668	1543.37				1323	0.169722	1058.4
1324	0.177076	1065.19				1324	0.231507	1474.5				1324	0.169534	1049.21
1325	0.176546	1106.94				1325	0.234673	1503.69				1325	0.168419	1064.73
1326	0.175201	1089.72				1326	0.235763	1440.58				1326	0.169458	1066.31
1327	0.176462	1093.29				1327	0.235117	1496.7				1327	0.170107	1069.59
1328	0.177445	1058.18				1328	0.233771	1511.5				1328	0.171224	1042.38
1329	0.17699	1088.79				1329	0.2334	1477.57				1329	0.169703	1081.38
1330	0.175398	1096.19				1330	0.236906	1455.73				1330	0.170762	1051.23
1331	0.174664	1100.57				1331	0.236575	1460.84				1331	0.169563	1040.79
1332	0.173801	1054.09				1332	0.231473	1506.6				1332	0.171235	1096.75
1333	0.176871	1054.64				1333	0.233827	1430.73				1333	0.170655	1110.44
1334	0.175065	1100.71				1334	0.233931	1441.21				1334	0.172303	1033.81
1335	0.175194	1109.27				1335	0.232209	1503.3				1335	0.169546	1029.57
1336	0.174299	1056.05				1336	0.230244	1491.9				1336	0.172035	1070.06
1337	0.17555	1049.18				1337	0.232118	1444.97				1337	0.174892	1082.1
1338	0.17275	1108.99				1338	0.227756	1462.36				1338	0.173321	1096
1339	0.17423	1059.73				1339	0.235247	1426.5				1339	0.172329	1041.11
1340	0.176018	1093.98				1340	0.231866	1540.1				1340	0.172144	1067.18
1341	0.176966	1071.97				1341	0.233756	1481.86				1341	0.170366	1077.89
1342	0.175875	1123.09				1342	0.235986	1426.34				1342	0.170109	1064.08
1343	0.172835	1081.06				1343	0.236455	1500.39				1343	0.168807	1039.75
1344	0.173811	1076.7				1344	0.237043	1583.96				1344	0.172512	1041.41
1345	0.173307	1068.3				1345	0.232849	1463.91				1345	0.172628	1078.65
1346	0.174161	1074.43				1346	0.233479	1422.79				1346	0.170143	1050.69
1347	0.17663	1121.93				1347	0.235523	1453.59				1347	0.171473	1070.85
1348	0.175944	1122.34				1348	0.232383	1495.64				1348	0.17025	1102.86
1349	0.175923	1066.36				1349	0.233491	1502.56				1349	0.169949	1094.3
1350	0.17198	1079.47				1350	0.23529	1496.93				1350	0.167999	1060.34
1351	0.175975	1117.71				1351	0.236798	1460.43				1351	0.170373	1019.08
1352	0.174447	1068.63				1352	0.237066	1478.78				1352	0.17093	1046.88
1353	0.176661	1109.06				1353	0.237037	1497.7				1353	0.170323	1026.06
1354	0.17412	1095.55				1354	0.23781	1437.14				1354	0.170201	1051.9
1355	0.172852	1083.91				1355	0.232705	1503.93				1355	0.173035	1065.51
1356	0.172839	1037.09				1356	0.225611	1464.73				1356	0.172245	1051.55
1357	0.170112	1079.68				1357	0.231557	1451.16				1357	0.171592	1059.96
1358	0.171809	1048.86				1358	0.230737	1459.69				1358	0.171361	1089.6
1359	0.173609	1089.09				1359	0.237428	1536.44				1359	0.170241	1045.8
1360	0.17579	1110.45				1360	0.229349	1535.11				1360	0.171428	1033.88
1361	0.177587	1072.11				1361	0.235549	1462.19				1361	0.167918	1096.04
1362	0.177364	1111.06				1362	0.235115	1498.59				1362	0.16792	1066.12
1363	0.176388	1067.27				1363	0.233794	1482.69				1363	0.169091	1030.76
1364	0.174339	1085.98				1364	0.231109	1474.48				1364	0.17064	1072.3
1365	0.175293	1091.96				1365	0.23432	1445.75				1365	0.173679	1074.4
1366	0.17453	1058.39				1366	0.232984	1468.28				1366	0.17093	1083.79
1367	0.175612	1070.91				1367	0.232549	1433.78				1367	0.172531	1067.34
1368	0.17759	1105				1368	0.230608	1467.12				1368	0.170733	1095.52
1369	0.175798	1099.84				1369	0.233295	1460.83				1369	0.171411	1095.94
1370	0.176328	1078.82				1370	0.228764	1480.52				1370	0.17001	1093.9
1371	0.175895	1053.27				1371	0.230421	1452.1				1371	0.170909	1032.4
1372	0.173587	1116.77				1372	0.232008	1410.24				1372	0.17481	1059.37
1373	0.177751	1098.07				1373	0.238707	1490.06				1373	0.176258	1071.3
1374	0.175234	1107.78				1374	0.236242	1509.67				1374	0.172716	1108.47
1375	0.174604	1065.61				1375	0.231413	1541.83				1375	0.168246	1070.88
1376	0.176373	1100.4				1376	0.235902	1485.42				1376	0.165489	996.444
1377	0.177191	1122.66				1377	0.233701	1528.83				1377	0.174949	1050.79
1378	0.175	1074.66				1378	0.230656	1435.33				1378	0.175877	1077.4
1379	0.175864	1070.39				1379	0.233927	1450.98				1379	0.173958	1094.15
1380	0.174466	1145.42				1380	0.235814	1451.32				1380	0.175911	1098.89
1381	0.174986	1067.21				1381	0.23541	1510.55				1381	0.174951	1103.04
1382	0.175396	1089.85				1382	0.233442	1487.58				1382	0.176792	1086.7
1383	0.172764	1075.5				1383	0.227595	1436.41				1383	0.176223	1101.88
1384	0.176723	1109.01				1384	0.227979	1482.86				1384	0.17531	1093.82
1385	0.176521	1107.98				1385	0.236558	1451.94				1385	0.175367	1104.05
1386	0.175777	1083.81				1386	0.233094	1486.3				1386	0.177601	1095.38
1387	0.177083	1077.11				1387	0.235017	1475.08				1387	0.177458	1103.03
1388	0.175918	1077.96				1388	0.236081	1544.64				1388	0.17403	1190.05
1389	0.176672	1139.42				1389	0.233348	1485.52				1389	0.174027	1058.63
1390	0.175757	1097.4				1390	0.230764	1433.19				1390	0.174351	1058.78
1391	0.174922	1072.44				1391	0.235051	1435.52				1391	0.176334	1053.8
1392	0.175555	1086.17				1392	0.237542	1558.25				1392	0.173877	1108.06
1393	0.174557	1054.32				1393	0.237201	1495.84				1393	0.176708	1108.97
1394	0.173826	1076.67				1394	0.235142	1448.35				1394	0.175148	1076.56
1395	0.176053	1064.35				1395	0.234163	1431.71				1395	0.175021	1097.22
1396	0.175966	1074.7				1396	0.232651	1501.43				1396	0.176175	1125.22
1397	0.176209	1116.13				1397	0.2282	1478.28				1397	0.176622	1094.05
1398	0.173524	1088.56				1398	0.233524	1434.11				1398	0.175672	1086.52
1399	0.17308	1065.94				1399	0.232068	1494.11				1399	0.171917	1098.19
1400	0.172602	1019.42				1400	0.234948	1463.36				1400	0.175493	1087.55
1401	0.174373	1098.91				1401	0.233155	1450.57				1401	0.17668	1070.84
1402	0.178411	1127.31				1402	0.23099	1454.3				1402	0.178401	1112.6
1403	0.177905	1115.84				1403	0.234418	1494.05				1403	0.178706	1110.07
1404	0.178677	1090.81				1404	0.230202	1519.8				1404	0.175602	1124.63
1405	0.177938	1104.44				1405	0.230332	1469.61				1405	0.175496	1044.58
1406	0.174461	1097.51				1406	0.228285	1485.8				1406	0.173034	1059.4
1407	0.176005	1094.14				1407	0.227978	1446.65				1407	0.172709	1050.58
1408	0.177333	1074.88				1408	0.229666	1431.85				1408	0.176989	1095.99
1409	0.178163	1150.76				1409	0.227342	1466.47				1409	0.178622	1128.78
1410	0.174362	1089.52				1410	0.226143	1484.94				1410	0.178368	1127.04
1411	0.176308	1091.75				1411	0.233775	1448.73				1411	0.177944	1110.22
1412	0.175632	1031.58				1412	0.236693	1495.31				1412	0.177922	1069.85
1413	0.178602	1042.53				1413	0.233842	1461.03				1413	0.173564	1125.08
1414	0.177442	1102.97				1414	0.233793	1502.2				1414	0.177563	1098.86
1415	0.175581	1101.11				1415	0.229934	1463.83				1415	0.177026	1121.05
1416	0.174905	1072.22				1416	0.234329	1426.8				1416	0.174967	1112.24
1417	0.175908	1097.56				1417	0.233084	1501.23				1417	0.173754	1096.32
1418	0.174862	1090.37				1418	0.236458	1547.37				1418	0.17307	1056.48
1419	0.178653	1081.73				1419	0.238052	1510.67				1419	0.176466	1070.09
1420	0.177151	1077.47				1420	0.237518	1519.85				1420	0.176163	1133.01
1421	0.175419	1103.39				1421	0.237056	1489.02				1421	0.176658	1116.29
1422	0.177027	1148.73				1422	0.233947	1526.56				1422	0.17729	1091.72
1423	0.173962	1083.04				1423	0.232541	1506.55				1423	0.174935	1090.02
1424	0.175438	1058.63				1424	0.231348	1450				1424	0.173998	1074.42
1425	0.174653	1103.82				1425	0.236345	1507.11				1425	0.175626	1126.24
1426	0.167693	1097.02				1426	0.234479	1536.92				1426	0.178667	1081.42
1427	0.171256	1015.2				1427	0.233811	1508.89				1427	0.176861	1124.8
1428	0.16825	1034.26				1428	0.236332	1480.98				1428	0.177408	1119.5
1429	0.173637	1048.59				1429	0.235268	1509.61				1429	0.178901	1121.33
1430	0.17561	1088.47				1430	0.233828	1468.12				1430	0.174071	1122.16
1431	0.173064	1088.08				1431	0.234029	1458.81				1431	0.175825	1137.17
1432	0.174984	1063.7				1432	0.232091	1500.25				1432	0.169286	1052.04
1433	0.173742	1112.52				1433	0.233095	1465.08				1433	0.172388	1033.15
1434	0.175592	1033.15				1434	0.234929	1456.72				1434	0.1735	1051.03
1435	0.175796	1101.98				1435	0.237564	1507.15				1435	0.173437	1083.41
1436	0.175819	1074.4				1436	0.23398	1489.67				1436	0.173564	1068.59
1437	0.177229	1087.75				1437	0.231799	1485.41				1437	0.1742	1097.15
1438	0.177581	1103.16				1438	0.235415	1447.84				1438	0.172416	1030.17
1439	0.176286	1097.4				1439	0.235049	1504.97				1439	0.169644	1052.55
1440	0.177614	1079.22				1440	0.23355	1489.73				1440	0.172422	1110.22
1441	0.180274	1101.95				1441	0.228591	1453.4				1441	0.173061	1086.87
1442	0.178454	1144.67				1442	0.234921	1434.52				1442	0.175139	1040.9
1443	0.178364	1110.69				1443	0.232895	1516.36				1443	0.177916	1041.25
1444	0.178779	1078.57				1444	0.233693	1441.35				1444	0.175375	1075.9
1445	0.178607	1135.43				1445	0.236416	1506.49				1445	0.17635	1096.63
1446	0.176405	1086.55				1446	0.23517	1521.12				1446	0.176495	1130.73
1447	0.177591	1106.93				1447	0.233187	1498.42				1447	0.174992	1108.97
1448	0.177014	1113.7				1448	0.234105	1507.53				1448	0.176922	1050.77
1449	0.176262	1085.85				1449	0.23569	1428.01				1449	0.176527	1151.62
1450	0.178069	1112.62				1450	0.235069	1566.85				1450	0.17484	1073
1451	0.174449	1058.46				1451	0.236194	1511.32				1451	0.176176	1099.58
1452	0.177842	1089.28				1452	0.229314	1417.71				1452	0.176236	1046
1453	0.180985	1113.12				1453	0.232223	1461.18				1453	0.174223	1072.04
1454	0.179271	1107.83				1454	0.235704	1505.91				1454	0.177016	1103.81
1455	0.17706	1135.68				1455	0.23604	1479.54				1455	0.173755	1111.25
1456	0.177782	1115.18				1456	0.235159	1443.86				1456	0.171771	1065.93
1457	0.178087	1118.78				1457	0.231881	1476.58				1457	0.176048	1073.94
1458	0.181538	1116.81				1458	0.233757	1510.98				1458	0.176678	1081.57
1459	0.180664	1142.05				1459	0.234254	1475.13				1459	0.174767	1069.53
1460	0.179147	1123.65				1460	0.232698	1440.38				1460	0.175241	1147.72
1461	0.178169	1111.81				1461	0.233145	1466.47				1461	0.173922	1080.33
1462	0.178668	1125.81				1462	0.233452	1530.21				1462	0.172702	1077.47
1463	0.178227	1115.78				1463	0.232902	1485.83				1463	0.175748	1103.72
1464	0.177453	1122.18				1464	0.234846	1471.19				1464	0.176928	1108.19
1465	0.176395	1093.82				1465	0.234242	1504.44				1465	0.17717	1061.46
1466	0.177119	1101.57				1466	0.235142	1472.11				1466	0.173769	1091.36
1467	0.176696	1145.56				1467	0.234407	1499.27				1467	0.171827	1045.02
1468	0.179432	1087.77				1468	0.234916	1496.56				1468	0.173481	1111.78
1469	0.180761	1145.28				1469	0.232481	1494.56				1469	0.173304	1096.88
1470	0.178841	1112.89				1470	0.228265	1460				1470	0.175579	1066.32
1471	0.180195	1066.53				1471	0.234618	1417.59				1471	0.17788	1092.24
1472	0.175937	1075.82				1472	0.232086	1459.82				1472	0.176138	1062.07
1473	0.17775	1104.87				1473	0.231454	1492.14				1473	0.179115	1115.52
1474	0.179317	1083.18				1474	0.230171	1491.48				1474	0.178589	1088.6
1475	0.177661	1051.86				1475	0.231569	1467.38				1475	0.177108	1087.04
1476	0.177486	1101.27				1476	0.231167	1455.96				1476	0.176457	1141.5
1477	0.178929	1130.96				1477	0.231817	1547.45				1477	0.177392	1104.05
1478	0.178278	1085.81				1478	0.231588	1459.94				1478	0.177174	1100.82
1479	0.18051	1094.25				1479	0.23652	1498.7				1479	0.176944	1141.75
1480	0.177466	1110.71				1480	0.229653	1443.33				1480	0.177493	1089.75
1481	0.176882	1106.83				1481	0.232084	1476.67				1481	0.177029	1096.24
1482	0.17703	1093.36				1482	0.232223	1486.16				1482	0.178377	1077.31
1483	0.177143	1075.79				1483	0.234701	1444.47				1483	0.178634	1147.06
1484	0.177454	1093.21				1484	0.231809	1530.84				1484	0.178881	1121.12
1485	0.177021	1105.89				1485	0.235489	1515.73				1485	0.177954	1064.92
1486	0.177235	1094.1				1486	0.23708	1502.72				1486	0.173389	1095.46
1487	0.176768	1062.63				1487	0.234178	1467.17				1487	0.178716	1121.36
1488	0.176572	1113.53				1488	0.234644	1535.24				1488	0.177346	1077.51
1489	0.176939	1094.99				1489	0.231443	1456.95				1489	0.173527	1081.28
1490	0.174597	1075.17				1490	0.229106	1435.14				1490	0.176768	1116.05
1491	0.174271	1104.06				1491	0.231004	1444.96				1491	0.172987	1105.4
1492	0.175821	1064.74				1492	0.227363	1472.14				1492	0.176749	1080.08
1493	0.176094	1084.93				1493	0.230939	1447.96				1493	0.174162	1087.81
1494	0.178693	1145.91				1494	0.229659	1402.98				1494	0.175786	1103.58
1495	0.177986	1098.82				1495	0.235767	1465.2				1495	0.174437	1076.72
1496	0.177015	1093.85				1496	0.232432	1516.56				1496	0.175068	1122.18
1497	0.173275	1099.65				1497	0.236155	1498.6				1497	0.175982	1070.94
1498	0.17658	1122.62				1498	0.235041	1464.26				1498	0.176397	1086.12
1499	0.176999	1088.76				1499	0.228288	1492.48				1499	0.174568	1109.41
1500	0.172306	1051.9				1500	0.231136	1438.59				1500	0.175486	1083.87
1501	0.175128	1073.04				1501	0.231635	1451.35				1501	0.174741	1089.79
1502	0.176844	1115.41				1502	0.225241	1480.41				1502	0.175435	1116.36
1503	0.172622	1056.51				1503	0.231277	1500.41				1503	0.177696	1155
1504	0.173257	1073.83				1504	0.230026	1418.54				1504	0.176297	1130.45
1505	0.175013	1084.95				1505	0.235783	1474.63				1505	0.175783	1095.06
1506	0.174906	1101.37				1506	0.233692	1534.67				1506	0.177937	1126.85
1507	0.177186	1103.54				1507	0.2345	1472.63				1507	0.17781	1093.83
1508	0.177513	1108.42				1508	0.233855	1532.58				1508	0.176984	1079.62
1509	0.175281	1099.32				1509	0.234459	1488.79				1509	0.177201	1103.56
1510	0.176173	1114.03				1510	0.231688	1514.18				1510	0.17523	1118.46
1511	0.177712	1122.45				1511	0.23249	1497.32				1511	0.172881	1080.32
1512	0.173959	1086.91				1512	0.232205	1443.92				1512	0.178862	1098.92
1513	0.17758	1064.25				1513	0.233667	1549.39				1513	0.176742	1075.44
1514	0.173702	1086.64				1514	0.234169	1480.31				1514	0.177174	1131.72
1515	0.171332	1073.52				1515	0.230976	1454.7				1515	0.17562	1110.4
1516	0.172909	1070.93				1516	0.229347	1452.46				1516	0.176808	1078.54
1517	0.176118	1064				1517	0.229401	1435.14				1517	0.174839	1145.67
1518	0.175074	1067.94				1518	0.230984	1502.36				1518	0.174672	1103.79
1519	0.178251	1123.03				1519	0.228153	1444.51				1519	0.173682	1074.52
1520	0.176439	1130.78				1520	0.225101	1461.06				1520	0.170547	1065.99
1521	0.179063	1098.19				1521	0.230381	1417.99				1521	0.172156	1015.34
1522	0.177624	1101.6				1522	0.230162	1483.14				1522	0.177221	1068.57
1523	0.176575	1100.36				1523	0.233406	1475.98				1523	0.178163	1093.47
1524	0.178551	1093.83				1524	0.233725	1459.62				1524	0.177186	1118.8
1525	0.177552	1079.6				1525	0.235666	1486.43				1525	0.178267	1121
1526	0.177746	1110.33				1526	0.233598	1470.55				1526	0.176422	1139.03
1527	0.17893	1098.51				1527	0.228606	1430.31				1527	0.178216	1110.09
1528	0.177725	1108.57				1528	0.234069	1464.07				1528	0.180253	1129.86
1529	0.176244	1077.54				1529	0.230773	1509.81				1529	0.179011	1105.24
1530	0.176275	1103.23				1530	0.230866	1459.04				1530	0.177598	1124.03
1531	0.173585	1106.2				1531	0.232454	1427.52				1531	0.174317	1059.94
1532	0.174239	1069.97				1532	0.23045	1457.01				1532	0.174876	1100.87
1533	0.178219	1043.01				1533	0.230488	1441.23				1533	0.179239	1101.45
1534	0.178289	1129.9				1534	0.228672	1454.71				1534	0.176442	1140.54
1535	0.176522	1099.37				1535	0.231642	1432.82				1535	0.173604	1110.86
1536	0.177696	1087				1536	0.231463	1488.85				1536	0.181305	1100.35
1537	0.177615	1115.83				1537	0.230111	1498.82				1537	0.180892	1108.77
1538	0.18028	1106.71				1538	0.232373	1493.77				1538	0.176562	1136.12
1539	0.179441	1081.92				1539	0.231751	1415.35				1539	0.173632	1065.41
1540	0.178088	1120.74				1540	0.227455	1494.39				1540	0.173687	1069.13
1541	0.177881	1056.84				1541	0.233699	1482.62				1541	0.17558	1074.46
1542	0.173557	1022.3				1542	0.231981	1517.35				1542	0.172555	1110.33
1543	0.173279	1099.74				1543	0.230035	1472.49				1543	0.173635	1075.2
1544	0.179014	1088.04				1544	0.229244	1432.5				1544	0.176534	1034.14
1545	0.176956	1115.17				1545	0.230715	1403.97				1545	0.176532	1120.2
1546	0.177911	1071.5				1546	0.230878	1443.5				1546	0.174301	1060.9
1547	0.178295	1115.17				1547	0.23023	1487.04				1547	0.177577	1138.61
1548	0.178052	1088.31				1548	0.232975	1458.53				1548	0.176577	1107.15
1549	0.179469	1083.47				1549	0.232555	1531.12				1549	0.176833	1093.02
1550	0.176942	1074.92				1550	0.231492	1507.75				1550	0.178032	1135.89
1551	0.1788	1056.42				1551	0.230101	1497.71				1551	0.176031	1130.91
1552	0.176948	1131.52				1552	0.228398	1470.99				1552	0.17714	1090.27
1553	0.175389	1098.56				1553	0.232209	1475.4				1553	0.176662	1072.32
1554	0.176262	1026.48				1554	0.231554	1456.24				1554	0.172497	1072.4
1555	0.1778	1092.09				1555	0.231422	1432.17				1555	0.174845	1059.81
1556	0.176087	1114.65				1556	0.231958	1472.01				1556	0.175193	1126.91
1557	0.175167	1066.33				1557	0.232489	1478.33				1557	0.179137	1043.71
1558	0.176659	1118.13				1558	0.230658	1465.63				1558	0.178246	1105.29
1559	0.175941	1110.39				1559	0.233137	1473.79				1559	0.177727	1128.89
1560	0.173864	1113.31				1560	0.229347	1462.16				1560	0.177073	1082.93
1561	0.174695	1085.01				1561	0.232094	1478.7				1561	0.177161	1087.46
1562	0.17737	1111.32				1562	0.233086	1469.15				1562	0.178503	1091.76
1563	0.176323	1085.33				1563	0.231483	1503.54				1563	0.178858	1100.53
1564	0.175714	1097.07				1564	0.229564	1446.45				1564	0.179058	1151.7
1565	0.176239	1087.98				1565	0.233567	1488.54				1565	0.179788	1086.51
1566	0.176723	1082.28				1566	0.225866	1438.17				1566	0.17776	1120.27
1567	0.17637	1077.48				1567	0.229973	1469.58				1567	0.178079	1119.33
1568	0.177238	1107.5				1568	0.234465	1486.61				1568	0.177814	1084.61
1569	0.176625	1132.22				1569	0.23321	1432.82				1569	0.177828	1087.65
1570	0.173521	1070.42				1570	0.234127	1491.59				1570	0.176751	1084.54
1571	0.176813	1116.56				1571	0.231893	1524.84				1571	0.175371	1120.24
1572	0.172157	1058.72				1572	0.23006	1490.22				1572	0.178154	1093.28
1573	0.171427	1032.22				1573	0.232911	1443.55				1573	0.177321	1105.88
1574	0.17341	1037.96				1574	0.229749	1389.1				1574	0.176068	1106.84
1575	0.176058	1126.83				1575	0.233111	1539.8				1575	0.176341	1069.43
1576	0.173682	1081.84				1576	0.236563	1534.54				1576	0.174713	1054.33
1577	0.176895	1110				1577	0.234603	1455.63				1577	0.175884	1083.23
1578	0.173834	1092.85				1578	0.233748	1504.34				1578	0.177248	1083.12
1579	0.177113	1082.64				1579	0.23297	1534.4				1579	0.179464	1111.78
1580	0.176335	1120.55				1580	0.229936	1484.82				1580	0.177677	1125.03
1581	0.176911	1095.94				1581	0.233761	1431.8				1581	0.177339	1132.42
1582	0.176145	1076.02				1582	0.234586	1503.22				1582	0.177161	1126.47
1583	0.176964	1075.51				1583	0.234466	1584.68				1583	0.176142	1077.37
1584	0.175237	1150.37				1584	0.233199	1434.04				1584	0.174508	1094.92
1585	0.177551	1114.42				1585	0.236776	1479.75				1585	0.174453	1087.47
1586	0.174435	1072.5				1586	0.236435	1499.5				1586	0.174377	1027.6
1587	0.177502	1130.12				1587	0.2343	1511.31				1587	0.177104	1110.29
1588	0.176736	1133.73				1588	0.227066	1457.53				1588	0.177499	1091.84
1589	0.174637	1091.69				1589	0.235778	1441.63				1589	0.17564	1110.19
1590	0.176302	1122.1				1590	0.232044	1463.4				1590	0.176725	1055.41
1591	0.174163	1115.86				1591	0.231805	1477.91				1591	0.173004	1055.47
1592	0.173997	1071.86				1592	0.226811	1454.23				1592	0.175131	1019.26
1593	0.176628	1073.4				1593	0.231932	1451.95				1593	0.174984	1112.6
1594	0.176643	1067.74				1594	0.234438	1454.84				1594	0.173235	1084.48
1595	0.177343	1047.03				1595	0.234483	1466.65				1595	0.175035	1086.98
1596	0.176867	1113.83				1596	0.235356	1481.14				1596	0.17367	1047.65
1597	0.176048	1040.18				1597	0.234692	1473.73				1597	0.17708	1082.84
1598	0.177637	1062.88				1598	0.233029	1493.84				1598	0.175547	1116.47
1599	0.178824	1119.47				1599	0.234359	1500.26				1599	0.176526	1091.14
1600	0.177153	1118.61				1600	0.233191	1479.71				1600	0.173775	1033.39
1601	0.177411	1108.23				1601	0.230349	1459.22				1601	0.175284	1081.84
1602	0.177486	1078.58				1602	0.234461	1535.49				1602	0.174074	1069.77
1603	0.175763	1104.66				1603	0.230205	1501.28				1603	0.176158	1043.54
1604	0.17863	1118.86				1604	0.231567	1496.9				1604	0.174636	1081.42
1605	0.17575	1116.15				1605	0.228384	1413.14				1605	0.177377	1091.9
1606	0.176743	1039.5				1606	0.22569	1413.14				1606	0.174304	1113.23
1607	0.177349	1091.81				1607	0.225119	1440.65				1607	0.175102	1100.43
1608	0.17778	1092.94				1608	0.225614	1376.8				1608	0.175705	1050.7
1609	0.177538	1088.86				1609	0.231841	1517.19				1609	0.177834	1046.64
1610	0.177071	1105.23				1610	0.232644	1502.15				1610	0.17584	1075.13
1611	0.176331	1118.28				1611	0.227661	1468.65				1611	0.176165	1121.78
1612	0.176559	1147.76				1612	0.228843	1418.43				1612	0.178406	1092.29
1613	0.171826	1089				1613	0.224061	1405.83				1613	0.17372	1051.99
1614	0.175317	1054.98				1614	0.227642	1416.17				1614	0.175614	1031.73
1615	0.174722	1108.29				1615	0.225278	1379.86				1615	0.175968	1114.96
1616	0.173204	1047.46				1616	0.233858	1379.84				1616	0.176165	1099.43
1617	0.174527	1056.98				1617	0.234282	1457.38				1617	0.174442	1092.35
1618	0.176193	1058.21				1618	0.234327	1531.9				1618	0.179969	1084.41
1619	0.176683	1104.26				1619	0.235511	1516.91				1619	0.17908	1120.46
1620	0.178453	1104.05				1620	0.236104	1492.8				1620	0.178361	1113.34
1621	0.177184	1145.3				1621	0.233993	1496.32				1621	0.178724	1134.64
1622	0.174476	1089.22				1622	0.232513	1479.26				1622	0.177962	1138.38
1623	0.179055	1102.77				1623	0.228245	1476.28				1623	0.17837	1123.18
1624	0.176983	1120.5				1624	0.231172	1419.57				1624	0.178834	1102.99
1625	0.177513	1095				1625	0.232311	1458.28				1625	0.178	1102.03
1626	0.176274	1114.48				1626	0.232011	1509.17				1626	0.178548	1153.18
1627	0.177111	1080.63				1627	0.235051	1426.2				1627	0.177301	1077.18
1628	0.179017	1098.75				1628	0.231441	1478.32				1628	0.177879	1110.91
1629	0.17831	1110.47				1629	0.23263	1520.03				1629	0.1782	1099.48
1630	0.177532	1124.44				1630	0.232	1442.64				1630	0.176173	1142.42
1631	0.175896	1065.67				1631	0.228202	1450.77				1631	0.17754	1067.58
1632	0.170675	1075.64				1632	0.232644	1447.68				1632	0.17576	1071.47
1633	0.173244	1075.15				1633	0.228257	1492.54				1633	0.17722	1057.19
1634	0.174128	1052.08				1634	0.235434	1458.94				1634	0.177876	1100.4
1635	0.178528	1139.65				1635	0.230726	1453.03				1635	0.17961	1110.78
1636	0.178237	1077.22				1636	0.22396	1441.7				1636	0.175326	1079.13
1637	0.177692	1139.35				1637	0.229336	1445.47				1637	0.175671	1076.27
1638	0.175617	1122.33				1638	0.234549	1450.62				1638	0.17871	1040.21
1639	0.174901	1102.22				1639	0.230304	1436.53				1639	0.178346	1134.04
1640	0.174079	1133.51				1640	0.233265	1523.9				1640	0.177758	1088.53
1641	0.176483	1064.04				1641	0.233364	1477				1641	0.176512	1048.44
1642	0.175627	1073.48				1642	0.233774	1468.16				1642	0.176257	1114.51
1643	0.174133	1044.6				1643	0.232983	1458.23				1643	0.174664	1111.95
1644	0.176489	1121.91				1644	0.230617	1446.71				1644	0.172372	1103.06
1645	0.17837	1092.08				1645	0.231709	1510.56				1645	0.172886	1014.17
1646	0.17624	1112.9				1646	0.22918	1435.42				1646	0.176951	1107.99
1647	0.174923	1053.55				1647	0.233879	1454.32				1647	0.172449	1098.11
1648	0.17039	1085.84				1648	0.228888	1479.09				1648	0.176006	1083.28
1649	0.176117	1043.36				1649	0.231636	1534.33				1649	0.174001	1077.65
1650	0.178217	1068.9				1650	0.228829	1427.83				1650	0.175672	1102.69
1651	0.176644	1110.25				1651	0.226608	1428.2				1651	0.1736	1079.11
1652	0.174816	1092.38				1652	0.232942	1474.96				1652	0.175256	1027.87
1653	0.174259	1082.58				1653	0.232386	1501.87				1653	0.177557	1084.11
1654	0.176177	1089.12				1654	0.226496	1409.74				1654	0.177993	1102.33
1655	0.177569	1073.39				1655	0.232269	1453.39				1655	0.178065	1097
1656	0.175204	1079.23				1656	0.233888	1524.36				1656	0.178168	1084.78
1657	0.176031	1102.84				1657	0.233143	1484.74				1657	0.174907	1079.3
1658	0.175627	1096.16				1658	0.233839	1496.77				1658	0.177894	1145.13
1659	0.173992	1049.63				1659	0.236861	1449.85				1659	0.175734	1093.88
1660	0.173565	1087.14				1660	0.2348	1509.77				1660	0.173604	1077.34
1661	0.173591	1067.67				1661	0.234396	1535.53				1661	0.172976	1076.71
1662	0.174249	1113.87				1662	0.231387	1472.13				1662	0.175009	1071.33
1663	0.175698	1077.12				1663	0.230919	1485.87				1663	0.178314	1074.73
1664	0.175938	1070.62				1664	0.230696	1487.41				1664	0.175292	1089.17
1665	0.176938	1103.65				1665	0.228739	1485.2				1665	0.177643	1117.28
1666	0.178228	1100.64				1666	0.227557	1398.26				1666	0.175414	1084.01
1667	0.177236	1107.15				1667	0.230817	1510.11				1667	0.178493	1076.86
1668	0.17525	1049.2				1668	0.232864	1501.04				1668	0.177207	1073.13
1669	0.177315	1068.23				1669	0.234561	1470.68				1669	0.172804	1072.7
1670	0.173559	1114.45				1670	0.231828	1405.81				1670	0.171801	1087.11
[truncated: 330 more rows]

## Sheet: top-dog pipetting Long T
black						cyan						gray
[truncated: 2,001 more rows]
