# Supplementary material for: Simulations reveal challenges to artificial community selection and possible strategies for success
Source: PLoS Biol. 2019 Jun 25;17(6):e3000295. doi: 10.1371/journal.pbio.3000295 (PMC6658139; doi:10.1371/journal.pbio.3000295)
Supplement: S16 Data — (XLSX) [file pbio.3000295.s073.xlsx]

## Sheet: top-dog pipetting
1						cyan						gray
cycle #	average selected fp	average selected P(T)				cycle #	average selected fp	average selected P(T)				cycle #	average selected fp	average selected P(T)
1	0.129752	811.721				1	0.12947	809.529				1	0.129654	809.597
2	0.129567	864.986				2	0.128002	862.595				2	0.127025	852.415
3	0.12699	849.045				3	0.126531	809.989				3	0.129123	839.413
4	0.122785	823.035				4	0.128585	821.164				4	0.129035	802.674
5	0.123845	784.881				5	0.129219	854.935				5	0.129404	846.813
6	0.118957	770.896				6	0.129407	841.717				6	0.129479	823.058
7	0.115735	726.4				7	0.128049	804.941				7	0.128649	827.707
8	0.120453	770.713				8	0.128427	829.495				8	0.123443	781.599
9	0.129289	831.133				9	0.127951	796.598				9	0.126105	857.016
10	0.123917	794.333				10	0.127558	804.724				10	0.125933	809.151
11	0.127739	794.28				11	0.128691	830.97				11	0.128054	816.722
12	0.126475	845.189				12	0.129387	811.777				12	0.12678	804.757
13	0.129195	827.793				13	0.128074	834.523				13	0.126989	834.734
14	0.129404	815.113				14	0.12541	872.467				14	0.125691	783.996
15	0.127563	864.531				15	0.127756	835.958				15	0.126167	812.009
16	0.128444	851.31				16	0.125169	778.268				16	0.125585	768.448
17	0.126343	765.038				17	0.126446	839.145				17	0.124125	765.036
18	0.129017	895.393				18	0.121597	813.449				18	0.126153	782.214
19	0.129391	888.264				19	0.124143	794.362				19	0.128787	827.275
20	0.129198	826.181				20	0.129738	780.667				20	0.127505	822.485
21	0.129485	844.012				21	0.129537	841.62				21	0.12956	809.482
22	0.129615	883.001				22	0.129499	862.633				22	0.129451	837.467
23	0.129712	826.605				23	0.127492	832.738				23	0.12899	841.749
24	0.129448	801.959				24	0.125908	820.742				24	0.12959	798.881
25	0.12939	810.106				25	0.129109	831.009				25	0.129393	867.558
26	0.126703	817.333				26	0.127035	811.008				26	0.128542	838.566
27	0.126305	855.491				27	0.126602	830.946				27	0.128046	783.458
28	0.124365	794.537				28	0.129142	832.532				28	0.12894	796.339
29	0.122965	807.363				29	0.129119	841.162				29	0.123565	826.802
30	0.123568	814.717				30	0.128676	874.412				30	0.121178	767.418
31	0.129308	809.366				31	0.129673	825.396				31	0.118898	715.751
32	0.126597	785.738				32	0.128259	804.79				32	0.118338	800.027
33	0.122086	776.333				33	0.127391	804.55				33	0.124536	755.699
34	0.126655	805.643				34	0.128031	834.562				34	0.12677	807.902
35	0.12013	763.81				35	0.129048	788.396				35	0.12982	837.561
36	0.126858	757.284				36	0.126285	830.815				36	0.128732	853.429
37	0.126529	827.698				37	0.122796	813.971				37	0.129437	836.865
38	0.125977	842.469				38	0.123715	758.651				38	0.12839	805.034
39	0.126945	766.52				39	0.129112	811.182				39	0.128569	850.925
40	0.123281	845.521				40	0.124384	816.04				40	0.123683	830.524
41	0.12232	800.58				41	0.122835	817.559				41	0.123296	764.463
42	0.115839	758.421				42	0.120859	756.554				42	0.120624	809.286
43	0.120384	774.819				43	0.121483	746.104				43	0.122091	781.226
44	0.120922	761.354				44	0.120386	765.53				44	0.117579	752.036
45	0.123168	762.389				45	0.119031	818.782				45	0.116699	787.173
46	0.121066	796.863				46	0.128926	804.348				46	0.109305	730.795
47	0.124797	774.801				47	0.127432	835.224				47	0.109471	703.559
48	0.125666	823.848				48	0.126207	798.746				48	0.103946	680.129
49	0.126483	779.248				49	0.129566	790.664				49	0.112066	675.108
50	0.120448	832.015				50	0.127395	891.854				50	0.114358	711.484
51	0.123583	799.39				51	0.124577	808.96				51	0.125809	755.473
52	0.122363	773.502				52	0.125157	778.736				52	0.12906	834.058
53	0.121567	844.578				53	0.129303	802.885				53	0.129534	812.128
54	0.115892	759.389				54	0.128359	814.084				54	0.12862	845.47
55	0.121723	737.848				55	0.128199	839.515				55	0.126403	836.854
56	0.119253	739.88				56	0.127935	835.026				56	0.12961	814.502
57	0.122254	801.335				57	0.128805	834.002				57	0.129524	895.439
58	0.118673	770.539				58	0.129166	787.477				58	0.128807	846.279
59	0.119864	813.966				59	0.129047	854.385				59	0.128905	862.57
60	0.118678	747.703				60	0.127353	850.631				60	0.12976	807.655
61	0.117031	725.469				61	0.129254	793.602				61	0.127788	829.945
62	0.11292	785.969				62	0.129039	832.418				62	0.128621	874.632
63	0.116548	787.16				63	0.128639	870.24				63	0.129141	867.363
64	0.117231	757.837				64	0.129416	828.225				64	0.129333	811.496
65	0.112868	716.454				65	0.127793	858.318				65	0.125039	802.369
66	0.118441	737.86				66	0.128983	888.214				66	0.12087	777.622
67	0.117269	733.534				67	0.126273	815.87				67	0.120623	771.379
68	0.112748	738.236				68	0.129711	818.104				68	0.123508	736.149
69	0.111519	746.823				69	0.128286	801.868				69	0.126222	813.096
70	0.111859	692.783				70	0.123742	823.826				70	0.129223	860.608
71	0.108457	705.069				71	0.124354	769.707				71	0.127333	841.221
72	0.108575	702.62				72	0.12696	785.082				72	0.128284	803.601
73	0.105843	715.434				73	0.130249	846.744				73	0.1263	828.244
74	0.102442	664.102				74	0.129727	823.703				74	0.127376	823.662
75	0.105074	619.654				75	0.12934	842.322				75	0.129526	772
76	0.105655	666.602				76	0.129378	838.561				76	0.12991	823.495
77	0.10795	699.638				77	0.129002	860.533				77	0.128989	881.581
78	0.106273	672.725				78	0.127686	807.924				78	0.129213	829.541
79	0.105338	700.418				79	0.129443	836.737				79	0.129783	845.46
80	0.106041	685.193				80	0.127134	838.876				80	0.129136	877.819
81	0.106337	679.466				81	0.123337	791.444				81	0.126614	838.631
82	0.108089	743.547				82	0.12612	828.431				82	0.126914	874.736
83	0.111034	710.989				83	0.126563	851.972				83	0.12974	809.073
84	0.110793	701.323				84	0.129387	783.048				84	0.126242	832.865
85	0.106633	751.976				85	0.129737	859.324				85	0.128958	831.868
86	0.112353	709.699				86	0.12973	862.084				86	0.129237	856.677
87	0.110582	716.305				87	0.12865	809.251				87	0.125884	807.618
88	0.110165	675.638				88	0.128721	789.486				88	0.129009	808.733
89	0.111582	714.773				89	0.129984	885.736				89	0.128883	806.621
90	0.11404	732.946				90	0.128867	840.132				90	0.129454	825.75
91	0.110908	695.511				91	0.129481	806.655				91	0.129339	806.664
92	0.115486	732.311				92	0.127735	818.402				92	0.128753	844.849
93	0.117155	766.41				93	0.129261	808.749				93	0.12854	810.499
94	0.118121	742.994				94	0.129105	827.973				94	0.130089	826.39
95	0.119283	753.727				95	0.129249	852.609				95	0.130911	887.422
96	0.117879	811.812				96	0.124937	822.759				96	0.129226	833.016
97	0.113923	777.53				97	0.128938	808.953				97	0.129369	841.196
98	0.113217	740.773				98	0.127232	837.331				98	0.129983	831.786
99	0.111621	724.993				99	0.125963	807.556				99	0.129292	845.727
100	0.111032	708.961				100	0.128463	807.786				100	0.126869	804.431
101	0.119332	679.169				101	0.12881	791.495				101	0.130389	799.619
102	0.120014	803.317				102	0.126116	851.653				102	0.130505	866.986
103	0.11762	763.065				103	0.128098	812.433				103	0.129962	821.644
104	0.11947	765.218				104	0.128005	833.313				104	0.129971	810.425
105	0.118523	816.365				105	0.126613	826.438				105	0.130955	827.163
106	0.117557	747.14				106	0.126069	812.327				106	0.130882	846.717
107	0.118182	708.321				107	0.129708	814.589				107	0.126704	842.247
108	0.117262	766.589				108	0.126638	787.229				108	0.131244	863.322
109	0.120072	774.777				109	0.128739	864.656				109	0.130839	866.754
110	0.121455	762.724				110	0.130212	811.614				110	0.130476	844.8
111	0.121742	824.329				111	0.129899	815.066				111	0.125528	859.901
112	0.121296	756.089				112	0.129572	841.596				112	0.120762	768.306
113	0.122262	792.663				113	0.130174	826.261				113	0.113625	754.006
114	0.1221	761.8				114	0.130066	823.551				114	0.12076	779.435
115	0.122118	790.501				115	0.128074	862.176				115	0.130201	789.103
116	0.117857	765.918				116	0.13111	865.635				116	0.131078	843.659
117	0.11168	794.238				117	0.13017	871.061				117	0.128997	807.678
118	0.115109	680.259				118	0.130653	856.378				118	0.130781	855.543
119	0.115459	734.257				119	0.130431	815.713				119	0.127281	830.329
120	0.119346	780.708				120	0.130412	802.645				120	0.127785	843.988
121	0.121767	777.42				121	0.129204	885.013				121	0.129771	849.223
122	0.122764	785.959				122	0.130332	810.305				122	0.129208	858.436
123	0.119956	784.92				123	0.129557	863.015				123	0.123583	807.799
124	0.119725	742.278				124	0.126448	811.519				124	0.124354	835.767
125	0.119841	750.652				125	0.129341	844.521				125	0.125451	773.729
126	0.117856	769.051				126	0.128386	816.767				126	0.129539	800.463
127	0.118388	794.788				127	0.130746	841.707				127	0.129156	819.096
128	0.118311	761.001				128	0.129368	830.219				128	0.128923	822.004
129	0.118141	732.781				129	0.127453	798.956				129	0.128988	829.051
130	0.121892	765.948				130	0.123701	807.905				130	0.12946	827.214
131	0.123367	765.258				131	0.122186	780.689				131	0.12815	842.848
132	0.119463	759.594				132	0.119323	759.376				132	0.129154	833.361
133	0.118019	800.208				133	0.118963	763.519				133	0.129075	803.639
134	0.116474	759.741				134	0.119998	767.589				134	0.122296	829.336
135	0.111051	699.094				135	0.120113	724.519				135	0.123539	779.94
136	0.116766	730.07				136	0.115147	719.819				136	0.121834	787.478
137	0.111542	739.252				137	0.107623	759.342				137	0.128737	779.763
138	0.121542	710.722				138	0.115362	716.063				138	0.126964	862.985
139	0.120223	807.547				139	0.113486	723.686				139	0.125358	845.444
140	0.119189	775.422				140	0.112468	727.245				140	0.129512	798.854
141	0.118572	785.827				141	0.116145	744.902				141	0.128652	843.665
142	0.118439	794.81				142	0.122094	703.668				142	0.12844	824.148
143	0.110164	742.617				143	0.129768	803.046				143	0.127485	824.626
144	0.111375	673.942				144	0.124708	802.42				144	0.123437	810.202
145	0.107604	687.984				145	0.127268	842.285				145	0.117986	737.732
146	0.115445	774.109				146	0.125798	752.669				146	0.114548	773.307
147	0.116517	742.172				147	0.130989	840.31				147	0.115245	705.712
148	0.115514	775.553				148	0.13009	816.23				148	0.104275	724.714
149	0.115235	744.753				149	0.130072	817.57				149	0.123258	763.14
150	0.115097	716.964				150	0.132801	834.399				150	0.128028	846.74
151	0.106829	684.545				151	0.133677	869.491				151	0.127039	786.608
152	0.110275	683.746				152	0.129627	882.032				152	0.128523	873.657
153	0.11202	680.854				153	0.132799	851.489				153	0.128302	844.188
154	0.116333	704.254				154	0.132648	877.075				154	0.128021	805.877
155	0.111542	734.51				155	0.133929	908.918				155	0.126289	837.805
156	0.113596	727.548				156	0.13138	912.523				156	0.126011	783.274
157	0.113113	729.818				157	0.129772	808.547				157	0.129629	815.932
158	0.111862	690.366				158	0.123842	830.448				158	0.128658	843.571
159	0.11175	760.759				159	0.134231	898.576				159	0.126966	776.972
160	0.110593	696.207				160	0.129853	826.283				160	0.125067	822.258
161	0.117026	671.752				161	0.12347	816.874				161	0.127079	781.297
162	0.117788	726.552				162	0.127462	809.214				162	0.125808	819.667
163	0.119168	808.552				163	0.118944	798.299				163	0.125804	842.537
164	0.123243	748.908				164	0.124151	806.752				164	0.124447	811.42
165	0.119958	798.24				165	0.118546	796.874				165	0.124325	820.54
166	0.116755	806.379				166	0.114195	763.58				166	0.126764	863.602
167	0.115546	741.628				167	0.123348	784.609				167	0.126415	817.661
168	0.113659	745.745				168	0.125549	822.795				168	0.128507	835.87
169	0.108624	712.089				169	0.130704	777.612				169	0.127265	869.467
170	0.102527	641.965				170	0.128104	824.056				170	0.129165	868.693
171	0.103568	618.482				171	0.129996	865.495				171	0.127071	866.127
172	0.107225	637.414				172	0.129986	853.629				172	0.128306	807.905
173	0.10585	732.144				173	0.126674	843.927				173	0.125541	823.097
174	0.102829	666.445				174	0.127566	883.036				174	0.129051	865.444
175	0.109261	707.322				175	0.13102	849.668				175	0.129098	859.992
176	0.108736	729.559				176	0.129647	813.052				176	0.128991	832.638
177	0.106153	672.995				177	0.129886	858.804				177	0.129319	879.024
178	0.10662	649.618				178	0.128584	831.959				178	0.129954	828.905
179	0.101676	661.845				179	0.127989	790.348				179	0.130775	812.053
180	0.102756	683.159				180	0.128844	871.777				180	0.129593	845.9
181	0.104225	657.403				181	0.129627	809.741				181	0.131032	863.953
182	0.105221	637.355				182	0.128237	854.838				182	0.129075	846.571
183	0.105755	712.39				183	0.127298	886.884				183	0.13032	856.597
184	0.110179	664.257				184	0.128886	795.203				184	0.131292	873.395
185	0.110088	677.034				185	0.12686	799.261				185	0.128542	835.42
186	0.109848	700.054				186	0.129514	855.643				186	0.124769	796.789
187	0.112742	694.277				187	0.129418	840.198				187	0.130773	818.774
188	0.115052	723.053				188	0.128714	775.836				188	0.13008	810.374
189	0.115451	742.684				189	0.129166	853.063				189	0.128919	793.138
190	0.114455	749.255				190	0.129054	823.489				190	0.126701	851.789
191	0.111598	729.854				191	0.129326	822.584				191	0.129702	815.622
192	0.111586	697.391				192	0.128925	884.14				192	0.128807	818.349
193	0.10802	702.922				193	0.126043	839.087				193	0.130504	810.391
194	0.108843	718.794				194	0.126296	792.306				194	0.129213	859.725
195	0.109485	725.021				195	0.128954	814.633				195	0.128852	826.022
196	0.106812	710.239				196	0.126924	835.496				196	0.131367	836.721
197	0.107457	725.389				197	0.129632	823.562				197	0.13132	856.086
198	0.104021	641.192				198	0.129055	857.815				198	0.127828	838.109
199	0.103952	680.896				199	0.126792	805.682				199	0.127118	834.748
200	0.102328	628.762				200	0.118268	794.348				200	0.130869	863.619
201	0.102212	645.625				201	0.115938	766.543				201	0.128472	816.759
202	0.102435	657.882				202	0.11287	696.452				202	0.130149	821.714
203	0.102335	673.975				203	0.11851	730.447				203	0.130298	837.288
204	0.103272	649.936				204	0.122084	765.597				204	0.128625	883.642
205	0.103098	649.724				205	0.123263	801.055				205	0.128283	809.431
206	0.103026	694.966				206	0.129641	767.933				206	0.126193	875.623
207	0.104031	645.892				207	0.129611	840.16				207	0.130076	844.7
208	0.102144	649.342				208	0.130118	819.575				208	0.130362	818.748
209	0.10587	651.723				209	0.126831	856.99				209	0.127071	895.973
210	0.104803	659.172				210	0.124593	801.233				210	0.123859	796.606
211	0.102582	662.359				211	0.127331	786.119				211	0.121139	758.018
212	0.0986711	646.805				212	0.122432	811.338				212	0.12539	859.564
213	0.0929231	620.499				213	0.120794	816.785				213	0.121338	723.713
214	0.0933691	578.784				214	0.125871	715.665				214	0.123995	728.096
215	0.0937666	589.374				215	0.127078	828.289				215	0.128927	835.043
216	0.0982153	620.071				216	0.127895	863.078				216	0.129458	826.207
217	0.100726	620.347				217	0.128816	812.39				217	0.127135	828.721
218	0.10168	663.939				218	0.129127	808.329				218	0.130173	852.107
219	0.101825	621.832				219	0.128793	784.073				219	0.128833	826.696
220	0.104449	665.357				220	0.126374	849.314				220	0.129507	826.863
221	0.104337	711.341				221	0.127369	845.689				221	0.128996	840.569
222	0.103086	646.607				222	0.121923	817.971				222	0.125427	836.927
223	0.100826	649.013				223	0.124454	778.977				223	0.1268	784.885
224	0.0961056	610.628				224	0.126712	822.083				224	0.123367	757.997
225	0.100798	548.671				225	0.128071	814.78				225	0.122784	843.699
226	0.102615	616.97				226	0.125662	834.343				226	0.121081	808.781
227	0.105724	688.103				227	0.129126	807.487				227	0.12425	781.05
228	0.109693	686.193				228	0.127742	876.65				228	0.124411	844.281
229	0.108474	680.188				229	0.125396	861.442				229	0.119122	813.098
230	0.107681	721.608				230	0.128228	802.45				230	0.121087	759.227
231	0.105113	711.021				231	0.128901	809.106				231	0.126971	864.92
232	0.107377	660.667				232	0.128832	903.726				232	0.129037	821.523
233	0.106178	671.857				233	0.126878	848.289				233	0.128828	816.152
234	0.104461	670.423				234	0.128572	749.929				234	0.129645	833.335
235	0.106144	647.076				235	0.127366	826.674				235	0.12775	845.554
236	0.107283	634.656				236	0.129133	848.197				236	0.124899	743.821
237	0.109405	715.775				237	0.128826	859.712				237	0.123026	804.362
238	0.102136	697.705				238	0.127725	862.115				238	0.122609	833.495
239	0.105533	666.38				239	0.129474	865.519				239	0.11227	751.296
240	0.103447	706.024				240	0.129207	790.143				240	0.111519	733.613
241	0.102221	684.872				241	0.128493	876.847				241	0.106396	747.21
242	0.101322	622.735				242	0.129054	788.984				242	0.11633	692.035
243	0.0999734	664.524				243	0.12835	834.182				243	0.113908	721.751
244	0.100625	679.311				244	0.129638	863.577				244	0.115378	687.966
245	0.103736	678.028				245	0.127794	874.552				245	0.123656	822.799
246	0.103205	679.43				246	0.12722	827.27				246	0.12493	774.746
247	0.101365	671.696				247	0.129269	829.796				247	0.122356	788.555
248	0.102397	663.012				248	0.129407	791.172				248	0.129155	791.176
249	0.102916	717.482				249	0.127365	798.732				249	0.128733	833.352
250	0.101674	618.289				250	0.129211	872.126				250	0.129017	818.988
251	0.102369	647.45				251	0.128175	840.145				251	0.129252	843.719
252	0.100514	683.648				252	0.126085	836.35				252	0.129363	845.774
253	0.0994318	593.972				253	0.129461	819.723				253	0.129652	822.813
254	0.104268	588.389				254	0.129919	845.796				254	0.129296	876.424
255	0.100656	607.173				255	0.127389	820.564				255	0.129913	841.094
256	0.107415	657.929				256	0.129362	835.69				256	0.126683	808.437
257	0.110836	687.968				257	0.12683	824.708				257	0.125379	813.981
258	0.111282	693.921				258	0.128397	812.082				258	0.126838	810.292
259	0.113254	709.733				259	0.128989	814.634				259	0.129726	808.757
260	0.11182	760.764				260	0.125962	822.727				260	0.129943	808.245
261	0.111605	728.183				261	0.128773	751.17				261	0.129286	860.87
262	0.10964	695.622				262	0.129327	835.135				262	0.129712	837.379
263	0.10825	708.225				263	0.128828	854.434				263	0.129824	829.569
264	0.109913	723.619				264	0.128216	817.044				264	0.12773	839.344
265	0.113206	714.069				265	0.128013	840.359				265	0.128723	862.007
266	0.114439	692.575				266	0.127941	839.14				266	0.129151	814.872
267	0.11248	754.462				267	0.129313	853.742				267	0.126862	810.782
268	0.112865	712.167				268	0.129499	787.615				268	0.129927	832.402
269	0.112779	714.432				269	0.128706	862.117				269	0.129537	790.911
270	0.109893	689.861				270	0.128674	814.261				270	0.12986	797.387
271	0.108897	690.944				271	0.127367	787.208				271	0.130491	856.543
272	0.109604	654.016				272	0.129217	848.318				272	0.12762	874.985
273	0.111819	696.565				273	0.129203	873.384				273	0.128268	850.432
274	0.112653	742.384				274	0.12932	805.453				274	0.127154	886.928
275	0.113002	713.084				275	0.127181	859.438				275	0.128733	799.02
276	0.11216	730.362				276	0.12936	831.081				276	0.126187	831.441
277	0.109261	702.832				277	0.129418	832.843				277	0.128693	857.316
278	0.108512	695.051				278	0.128723	844.678				278	0.128235	811.382
279	0.110964	677.386				279	0.124456	790.556				279	0.129283	829.912
280	0.113024	729.203				280	0.127445	821.748				280	0.127585	846.3
281	0.112483	732.335				281	0.125147	755.883				281	0.125191	785.283
282	0.11352	739.184				282	0.128241	849.693				282	0.125401	791.05
283	0.113184	767.279				283	0.124658	786.682				283	0.125835	845.232
284	0.112549	731.094				284	0.129092	828.816				284	0.126196	817.063
285	0.10914	694.303				285	0.129642	803.471				285	0.127778	821.144
286	0.110002	745.156				286	0.129833	886.588				286	0.125069	826.904
287	0.111729	698.38				287	0.128663	777.411				287	0.127162	851.452
288	0.11118	699.599				288	0.130246	817.547				288	0.126208	862.582
289	0.113575	764.605				289	0.129495	830.123				289	0.127518	783.894
290	0.111837	734.747				290	0.129532	859.376				290	0.127517	816.825
291	0.110218	708.149				291	0.129578	832.257				291	0.128532	813.222
292	0.110799	733.869				292	0.129254	833.238				292	0.128264	866.332
293	0.113909	733.286				293	0.126825	821.72				293	0.125733	792.762
294	0.111161	670.418				294	0.125971	807.694				294	0.12777	813.88
295	0.113523	742.042				295	0.128109	809.77				295	0.126068	831.817
296	0.115815	727.406				296	0.12836	863.817				296	0.125106	787.06
297	0.117902	760.943				297	0.127787	807.34				297	0.12677	810.489
298	0.116136	807.708				298	0.127272	843.56				298	0.123625	825.132
299	0.118412	748.543				299	0.126079	824.993				299	0.125039	816.575
300	0.117545	769.385				300	0.121567	780.939				300	0.125911	769.965
301	0.116413	745.879				301	0.128353	829.137				301	0.125546	818.49
302	0.114885	778.281				302	0.128721	846.236				302	0.120354	828.5
303	0.116061	715.538				303	0.126948	817.817				303	0.1254	789.123
304	0.119718	773.976				304	0.121828	836.489				304	0.126124	829.325
305	0.121149	818.569				305	0.129083	784.905				305	0.125732	850.72
306	0.120952	776.134				306	0.127589	804.561				306	0.125692	807.119
307	0.115921	786.537				307	0.129627	889.08				307	0.1244	841.834
308	0.117925	746.456				308	0.128815	830.059				308	0.125286	830.227
309	0.121525	744.426				309	0.12941	810.595				309	0.122753	794.997
310	0.120741	751.563				310	0.128933	884.68				310	0.116939	801.108
311	0.128058	823.831				311	0.128647	802.662				311	0.122106	770.01
312	0.125898	805.417				312	0.125054	810.48				312	0.121484	776.311
313	0.126016	753.734				313	0.121319	782.867				313	0.120402	827.537
314	0.125136	787.772				314	0.121019	751.305				314	0.125238	799.983
315	0.125558	811.901				315	0.125993	808.818				315	0.125564	801.355
316	0.127853	846.701				316	0.125298	778.561				316	0.125193	825.479
317	0.128195	838.934				317	0.128574	860.42				317	0.126196	804.977
318	0.128225	858.349				318	0.126648	848.888				318	0.12625	829.058
319	0.1271	849.243				319	0.124421	765.73				319	0.124259	825.814
320	0.12683	799.178				320	0.128125	803.247				320	0.121424	817.907
321	0.126191	882.837				321	0.128967	818.426				321	0.123372	765.79
322	0.126777	800.651				322	0.125962	833.287				322	0.121783	777.957
323	0.126054	759.792				323	0.12388	756.516				323	0.126164	793.408
324	0.125645	864.175				324	0.122572	823.752				324	0.125512	792.419
325	0.121774	832.783				325	0.128918	819.95				325	0.126034	786.546
326	0.125503	725.742				326	0.128359	809.301				326	0.125222	853.189
327	0.126182	803.454				327	0.127207	836.818				327	0.125557	814.539
328	0.124771	826.622				328	0.12748	834.393				328	0.125777	771.262
329	0.121619	797.606				329	0.125643	796.875				329	0.124328	833.413
330	0.125146	858.571				330	0.122238	834.276				330	0.122271	797.985
331	0.125866	777.916				331	0.121238	832.321				331	0.122923	774.603
332	0.129414	807.891				332	0.122267	725.594				332	0.120788	814.086
333	0.129111	800.511				333	0.124021	821.606				333	0.123021	784.241
334	0.127928	851.947				334	0.124968	793.123				334	0.126962	774.114
335	0.129223	811.595				335	0.121725	787.481				335	0.127314	804.703
336	0.127374	826.398				336	0.119699	831.436				336	0.128111	795.191
337	0.128889	851.874				337	0.124979	844.675				337	0.127656	794.545
338	0.129079	818.207				338	0.124724	820.94				338	0.128084	783.756
339	0.128051	826.963				339	0.123061	831.35				339	0.12902	802.057
340	0.128705	781.095				340	0.122333	781.721				340	0.126753	801.448
341	0.127785	843.445				341	0.125593	787.74				341	0.127627	836.195
342	0.127842	822.508				342	0.125699	868.898				342	0.127264	816.582
343	0.126679	808.927				343	0.122203	772.801				343	0.127662	847.901
344	0.127045	836.313				344	0.120727	733.56				344	0.126593	831.249
345	0.128514	822.898				345	0.121173	795.721				345	0.126576	825.721
346	0.127546	835.92				346	0.120532	806.977				346	0.127736	805.996
347	0.123479	843.772				347	0.113818	739.107				347	0.128452	804.419
348	0.128372	804.724				348	0.114461	707.972				348	0.125812	826.709
349	0.129398	823.151				349	0.123614	720.972				349	0.127529	829.96
350	0.128918	853.852				350	0.124485	843.148				350	0.125802	812.569
351	0.128884	801.036				351	0.125129	777.674				351	0.122938	774.418
352	0.127885	823.692				352	0.122448	779.07				352	0.118142	722.879
353	0.128306	779.994				353	0.120074	810.721				353	0.11571	736.345
354	0.124032	879.715				354	0.11755	734.783				354	0.116025	758.116
355	0.128499	811.219				355	0.122631	778.473				355	0.118	729.795
356	0.128215	806.558				356	0.12351	792.317				356	0.124742	738.318
357	0.128706	851.994				357	0.123467	791.266				357	0.128148	817.418
358	0.127669	838.068				358	0.121134	750.309				358	0.127075	839.054
359	0.128718	865.541				359	0.121201	804.648				359	0.128046	818.753
360	0.127904	803.211				360	0.121505	798.577				360	0.125588	797.4
361	0.12689	838.878				361	0.120623	780.323				361	0.128614	789.478
362	0.126062	862.01				362	0.12246	773.138				362	0.127216	827.061
363	0.126892	782.166				363	0.120065	829.402				363	0.12819	783.263
364	0.126412	789.66				364	0.123492	773.929				364	0.125001	847.598
365	0.122003	849.625				365	0.123297	808.697				365	0.127565	812.297
366	0.126215	764.597				366	0.122677	789.574				366	0.127763	792.112
367	0.125108	802.19				367	0.121792	776.043				367	0.127334	831.009
368	0.125929	813.265				368	0.122323	824.909				368	0.126593	823.253
369	0.123618	845.804				369	0.120375	789.182				369	0.126811	796.676
370	0.123854	779.442				370	0.120605	705.276				370	0.125319	825.157
371	0.121436	806.563				371	0.120198	806.42				371	0.121466	794.95
372	0.120481	837.052				372	0.119763	752.886				372	0.122069	763.643
373	0.120114	756.095				373	0.121445	793.145				373	0.124345	774.465
374	0.117639	800.949				374	0.121188	814.71				374	0.12648	832.344
375	0.122031	779.269				375	0.1217	765.447				375	0.126214	829.129
376	0.113365	743.96				376	0.12183	748.354				376	0.12705	801.22
377	0.111201	766.517				377	0.116752	757.696				377	0.127121	867.34
378	0.114869	709.811				378	0.12122	771.256				378	0.127245	851.953
379	0.114302	735.576				379	0.122222	770.391				379	0.128008	889.104
380	0.1104	723.027				380	0.12187	759.935				380	0.125558	829.881
381	0.117596	721.996				381	0.121601	774.524				381	0.127126	820.174
382	0.120606	714.814				382	0.120982	846.525				382	0.124327	857.047
383	0.122141	769.35				383	0.124067	771.511				383	0.126445	797.438
384	0.120846	784.413				384	0.127327	836.328				384	0.126536	797.795
385	0.120431	775.773				385	0.12616	838.401				385	0.126362	844.69
386	0.121105	760.189				386	0.128809	797.947				386	0.126559	830.504
387	0.121563	809.888				387	0.128237	870.809				387	0.123627	827.403
388	0.120421	800.253				388	0.12547	793.09				388	0.126451	819.748
389	0.120668	747.915				389	0.128551	761.342				389	0.125966	798.134
390	0.119106	764.867				390	0.126256	856.007				390	0.125194	825.241
391	0.114636	803.436				391	0.127377	861.267				391	0.125029	854.169
392	0.116031	751.638				392	0.12607	821.361				392	0.11875	782.858
393	0.117322	754.121				393	0.127353	802.653				393	0.115736	721.51
394	0.11684	779.001				394	0.127915	865.882				394	0.108826	694.993
395	0.117569	738.167				395	0.129275	832.909				395	0.107111	667.58
396	0.117171	781.406				396	0.128088	805.5				396	0.103429	675.94
397	0.118756	735.957				397	0.127619	826.604				397	0.101413	662.738
398	0.118845	767.21				398	0.128548	842.586				398	0.0932296	594.819
399	0.116393	748.914				399	0.124721	796.904				399	0.0874238	530.242
400	0.120734	799.993				400	0.127945	841.86				400	0.0955993	511.197
401	0.119339	777.402				401	0.126932	789.361				401	0.11175	706.923
402	0.121984	748.484				402	0.12705	799.41				402	0.115121	738.599
403	0.121379	791.014				403	0.1269	851.822				403	0.114513	706.17
404	0.121212	765.975				404	0.12665	809.158				404	0.120165	676.859
405	0.121958	748.441				405	0.124188	796.729				405	0.120871	813.034
406	0.12024	826.267				406	0.123622	843.888				406	0.117931	753.472
407	0.122596	793.619				407	0.128596	824.288				407	0.122653	801.253
408	0.119802	781.357				408	0.127252	826.914				408	0.124006	790.663
409	0.123116	769.918				409	0.124767	800.619				409	0.124572	843.084
410	0.122231	818.497				410	0.126735	779.313				410	0.124573	792.886
411	0.124096	784.135				411	0.126729	816.387				411	0.124882	756.36
412	0.121546	830.792				412	0.125256	834.779				412	0.125454	810.534
413	0.120047	778.601				413	0.125595	793.59				413	0.125095	791.118
414	0.118938	764.604				414	0.125206	788.941				414	0.122198	803.877
415	0.116809	808.158				415	0.123557	769.782				415	0.125856	815.457
416	0.118204	769.481				416	0.125211	813.721				416	0.12346	817.884
417	0.116992	739.977				417	0.124402	834.224				417	0.123922	780.04
418	0.120539	798.563				418	0.123273	770.676				418	0.123273	814.289
419	0.121076	805.633				419	0.119537	753.958				419	0.123295	804.869
420	0.121815	707.502				420	0.119945	756.337				420	0.125885	736.813
421	0.121209	770.339				421	0.124866	781.886				421	0.124328	781.327
422	0.122249	757.68				422	0.125751	864.375				422	0.125186	844.707
423	0.123229	803.758				423	0.123149	809.477				423	0.125893	783.498
424	0.122998	791.71				424	0.120521	772.958				424	0.124509	811.731
425	0.12068	812.504				425	0.110996	786.366				425	0.123313	773.309
426	0.122326	798.413				426	0.11223	738.367				426	0.125747	809.693
427	0.123189	794.077				427	0.123722	723.549				427	0.124331	790.979
428	0.121895	801.636				428	0.12279	832.336				428	0.125927	771.628
429	0.123935	752.496				429	0.122314	788.314				429	0.125488	841.902
430	0.124051	777.259				430	0.12326	807.102				430	0.125897	843.317
431	0.123923	825.588				431	0.120725	785.34				431	0.122987	795.533
432	0.121589	820.702				432	0.122723	803.932				432	0.123286	836.403
433	0.124922	784.715				433	0.125016	781.326				433	0.120795	782.419
434	0.124694	814.916				434	0.124443	795.8				434	0.116625	766.429
435	0.125111	849.555				435	0.122541	792.77				435	0.117135	710.097
436	0.125749	803.231				436	0.125588	795.089				436	0.120346	744.888
437	0.124636	825.927				437	0.124367	768.692				437	0.116235	739.505
438	0.124194	797.422				438	0.120325	796.599				438	0.126789	731.885
439	0.121119	771.141				439	0.122368	762.052				439	0.127651	811.384
440	0.124148	848.315				440	0.120768	756.864				440	0.126608	851.113
441	0.126351	846.559				441	0.118752	794.519				441	0.122197	849.36
442	0.126129	794.576				442	0.12116	741.029				442	0.125133	770.994
443	0.12414	811.792				443	0.124489	782.328				443	0.126843	793.992
444	0.12481	752.54				444	0.126661	771.737				444	0.123571	775.287
445	0.12185	802.333				445	0.126369	828.257				445	0.123451	761.738
446	0.120838	780.946				446	0.129246	839.64				446	0.125948	811.149
447	0.121589	836.489				447	0.125852	816.624				447	0.126976	816.886
448	0.120895	756.005				448	0.122168	745.735				448	0.125803	826.193
449	0.121229	731.864				449	0.121271	768.621				449	0.124267	804.723
450	0.122695	812.305				450	0.127469	812.894				450	0.127112	806.843
451	0.120985	753.713				451	0.124027	777.944				451	0.127235	800.463
452	0.125159	790.046				452	0.126835	809.053				452	0.125437	852.659
453	0.125301	811.981				453	0.128685	839.564				453	0.127687	818.513
454	0.122485	785.887				454	0.128926	862.954				454	0.126877	796.328
455	0.124489	790.322				455	0.129558	867.151				455	0.128149	813.791
456	0.123174	801.581				456	0.129442	860.927				456	0.128349	813.548
457	0.113496	810.366				457	0.12857	820.238				457	0.125809	796.617
458	0.115426	710.356				458	0.128229	852.284				458	0.127255	818.608
459	0.11711	755.189				459	0.129792	803.708				459	0.125736	804.442
460	0.117447	757.088				460	0.127754	799.455				460	0.126485	801.823
461	0.116237	741.861				461	0.129326	827.625				461	0.126281	778.095
462	0.122379	758.957				462	0.12875	863.827				462	0.1278	808.267
463	0.124225	836.721				463	0.12949	812.252				463	0.127632	843.148
464	0.124045	864.944				464	0.129636	872.553				464	0.126955	809.073
465	0.12398	770.062				465	0.129014	813.006				465	0.124669	793.231
466	0.124468	816.613				466	0.128806	797.032				466	0.125894	802.885
467	0.12246	808.379				467	0.129274	764.499				467	0.126627	832.34
468	0.121919	760.072				468	0.129355	876.333				468	0.128052	788.193
469	0.120024	800.809				469	0.128541	859.72				469	0.128074	871.849
470	0.118814	756.152				470	0.125067	848.889				470	0.127601	836.972
471	0.120245	750.144				471	0.123049	814.551				471	0.12496	842.387
472	0.124356	772.709				472	0.128043	811.586				472	0.127398	823.264
473	0.124065	842.604				473	0.129025	813.779				473	0.126195	816.75
474	0.12503	770.011				474	0.128811	831.402				474	0.12755	849.074
475	0.12414	791.657				475	0.128317	855.545				475	0.121932	830.538
476	0.125029	848.099				476	0.12783	774.168				476	0.122241	782.27
477	0.124492	825.335				477	0.126456	817.255				477	0.126109	766.271
478	0.124006	768.731				478	0.125088	805.35				478	0.129303	822.133
479	0.123198	811.223				479	0.123823	774.506				479	0.127401	825.195
480	0.124969	787.555				480	0.121125	806.472				480	0.127757	803.567
481	0.124071	809.861				481	0.124154	799.669				481	0.128062	799.978
482	0.121298	786.085				482	0.124657	780.192				482	0.128267	788.223
483	0.119655	778.118				483	0.119933	764.241				483	0.126815	825.613
484	0.120998	776.216				484	0.125499	841.297				484	0.127369	771.399
485	0.123358	754.503				485	0.123952	779.614				485	0.126116	804.595
486	0.125713	818.422				486	0.12819	764.266				486	0.12631	813.399
487	0.121983	744.718				487	0.12856	811.269				487	0.127457	802.264
488	0.123691	750.488				488	0.12799	856.968				488	0.128081	813.546
489	0.125435	773.55				489	0.127368	844.466				489	0.127198	842.721
490	0.125841	838.69				490	0.123513	768.307				490	0.127433	819.511
491	0.126002	832.387				491	0.12656	810.448				491	0.126887	800.42
492	0.124598	766.076				492	0.128462	808.491				492	0.123379	841.657
493	0.126045	818.775				493	0.12807	799.285				493	0.124902	810.47
494	0.12431	844.474				494	0.123911	794.201				494	0.119512	806.083
495	0.123604	773.041				495	0.123783	857.065				495	0.119355	766.485
496	0.122217	807.391				496	0.126348	819.165				496	0.126593	812.217
497	0.126502	789.228				497	0.128024	873.766				497	0.126838	794.598
498	0.124498	782.132				498	0.124745	825.157				498	0.121814	776.859
499	0.124649	768.82				499	0.123759	794.93				499	0.12472	780.23
500	0.125066	799.999				500	0.12632	839.929				500	0.121648	756.527
501	0.125328	802.898				501	0.123904	823.212				501	0.125194	781.087
502	0.121898	788.463				502	0.126786	800.294				502	0.125034	802.273
503	0.118469	804.754				503	0.119867	840.713				503	0.122514	815.001
504	0.121055	770.041				504	0.124323	764.216				504	0.121842	759.192
505	0.120304	747.8				505	0.123796	804.408				505	0.119818	804.776
506	0.115444	756.068				506	0.119128	788.31				506	0.118592	789.153
507	0.122913	735.493				507	0.121414	772.875				507	0.1158	764.295
508	0.122051	785.876				508	0.120205	771.757				508	0.11342	750.267
509	0.122243	753.643				509	0.119382	755.616				509	0.1218	725.136
510	0.120019	786.94				510	0.12131	747.129				510	0.118686	795.195
511	0.126265	762.885				511	0.121162	807.453				511	0.120144	793.817
512	0.123499	801.711				512	0.123144	804.283				512	0.117872	741.48
513	0.126767	835.194				513	0.124752	738.156				513	0.111724	740.256
514	0.126513	868.823				514	0.125886	777.38				514	0.11407	704.023
515	0.126855	815.969				515	0.12779	864.444				515	0.11575	737.916
516	0.125473	814.66				516	0.124376	818.33				516	0.117586	759.94
517	0.120634	794.3				517	0.127052	791.347				517	0.114135	761.133
518	0.119485	791.054				518	0.127517	902.958				518	0.114806	696.607
519	0.124322	759.04				519	0.123938	847.282				519	0.112654	756.992
520	0.127681	852.013				520	0.120823	760.425				520	0.120701	762.571
521	0.126632	810.435				521	0.119571	775.691				521	0.120513	769.798
522	0.128979	821.428				522	0.126554	762.553				522	0.11697	790.962
523	0.12866	853.854				523	0.12621	798.473				523	0.117611	759.884
524	0.128508	831.746				524	0.12865	869.038				524	0.117518	700.904
525	0.128341	850.113				525	0.128614	844.175				525	0.121437	788.896
526	0.127348	814.292				526	0.129123	823.6				526	0.12491	801.595
527	0.125314	832.39				527	0.128657	834.959				527	0.125711	805.835
528	0.117189	796.537				528	0.128973	825.915				528	0.122932	782.708
529	0.12348	797.756				529	0.126066	811.564				529	0.122032	774.15
530	0.127197	789.409				530	0.125396	815.096				530	0.119574	772.996
531	0.124849	817.423				531	0.125341	812.837				531	0.113089	731.656
532	0.121827	785.113				532	0.124568	797.492				532	0.116561	741.734
533	0.12679	822.929				533	0.127418	785.28				533	0.115607	755.046
534	0.124771	831.351				534	0.124487	859.124				534	0.114025	713.737
535	0.126327	783.888				535	0.126271	808.802				535	0.113248	710.78
536	0.12881	810.987				536	0.12915	821.148				536	0.11087	753.519
537	0.129226	799.256				537	0.129022	828.349				537	0.109217	672.541
538	0.129433	843.575				538	0.128273	823.394				538	0.106612	676.905
539	0.128872	834.163				539	0.128279	820.34				539	0.107095	718.863
540	0.129239	793.581				540	0.128586	837.591				540	0.107946	702.801
541	0.129202	800.215				541	0.126909	802.671				541	0.101621	654.588
542	0.129761	858.394				542	0.121866	791.572				542	0.0981322	674.022
543	0.129704	859.898				543	0.12965	825.875				543	0.0947979	601.61
544	0.127777	878.403				544	0.128611	839.304				544	0.0963191	577.013
545	0.125802	820.489				545	0.129837	831.097				545	0.0997805	597.877
546	0.127855	789.615				546	0.129657	846.589				546	0.0973385	640.686
547	0.12814	850.415				547	0.131415	861.312				547	0.0997472	605.289
548	0.129114	805.51				548	0.130257	808.908				548	0.103164	575.21
549	0.126621	796.625				549	0.125385	849.707				549	0.113958	725.911
550	0.12283	803.036				550	0.127511	823.646				550	0.119159	737.71
551	0.12943	891.276				551	0.12461	887.995				551	0.116733	810.434
552	0.129951	820.019				552	0.131816	797.589				552	0.117892	714.429
553	0.128182	845.647				553	0.131701	876.554				553	0.119713	736.004
554	0.128774	820.582				554	0.131642	857.397				554	0.118532	767.246
555	0.127124	812.638				555	0.131912	823.887				555	0.122401	726.348
556	0.124965	795.917				556	0.131816	841.04				556	0.122637	792.238
557	0.129988	881.728				557	0.131473	879.42				557	0.125316	849.111
558	0.129533	834.368				558	0.131107	837.505				558	0.12405	846.034
559	0.130334	818.223				559	0.125624	853.498				559	0.123991	765.506
560	0.129282	881.604				560	0.129794	841.258				560	0.128271	810.134
561	0.128373	835.88				561	0.124813	799.678				561	0.127105	839.377
562	0.128129	830.668				562	0.126371	835.829				562	0.126361	792.365
563	0.125283	837.595				563	0.130572	833.447				563	0.12719	877.171
564	0.121755	822.914				564	0.130201	821.993				564	0.127237	852.42
565	0.127028	743.502				565	0.130071	816.141				565	0.127545	835.446
566	0.119227	827.873				566	0.130013	872.919				566	0.126051	834.513
567	0.127252	791.963				567	0.130586	835.283				567	0.127159	820.821
568	0.127617	847.866				568	0.130483	829.852				568	0.127724	827.352
569	0.127282	801.777				569	0.130489	879.389				569	0.127864	856.349
570	0.123751	788.067				570	0.129786	798.437				570	0.128136	828.044
571	0.12635	805.163				571	0.12993	829.508				571	0.126407	796.378
572	0.124798	819.725				572	0.128657	894.646				572	0.124359	810.704
573	0.124675	821.42				573	0.126393	818.434				573	0.12758	857.477
574	0.122059	800.38				574	0.127533	787.851				574	0.127474	828.667
575	0.121875	796.789				575	0.130189	857.756				575	0.128282	823.625
576	0.12095	764.714				576	0.130487	817.463				576	0.12805	887.669
577	0.118149	763.107				577	0.130017	776.56				577	0.124451	797.699
578	0.119231	780.81				578	0.128941	867.91				578	0.12659	831.011
579	0.123927	695.091				579	0.128854	830.21				579	0.127822	803.164
580	0.12496	807.524				580	0.128801	787.482				580	0.125138	776.687
581	0.12527	789.438				581	0.128882	819.78				581	0.124721	798.404
582	0.126283	827.17				582	0.127217	833.446				582	0.121426	820.626
583	0.125739	787.532				583	0.126344	791.623				583	0.121917	792.866
584	0.126465	835.95				584	0.128928	827.957				584	0.124689	803.772
585	0.126018	838.191				585	0.128785	871.272				585	0.124689	837.213
586	0.125943	859.157				586	0.129244	835.203				586	0.12384	835.26
587	0.126992	841.823				587	0.128385	815.491				587	0.126672	809.514
588	0.127079	862.653				588	0.128987	899.088				588	0.125423	875.094
589	0.127948	834.616				589	0.12964	798.168				589	0.121479	782.626
590	0.124816	824.382				590	0.128433	816.291				590	0.123607	831.631
591	0.126308	842.221				591	0.128972	838.534				591	0.120571	818.518
592	0.125478	794.384				592	0.127464	824.113				592	0.124574	805.652
593	0.128675	800.204				593	0.129868	829.049				593	0.124531	821.782
594	0.128979	875.579				594	0.12831	891.504				594	0.127586	827.493
595	0.12865	802.702				595	0.124681	761.707				595	0.124959	820.735
596	0.128691	840.729				596	0.12621	769.332				596	0.121558	830.1
597	0.128754	877.288				597	0.128877	836.513				597	0.121771	713.68
598	0.128986	820.613				598	0.126673	783.749				598	0.115854	749.772
599	0.129128	863.032				599	0.12449	826.88				599	0.113934	752.237
600	0.126228	834.71				600	0.123816	789.652				600	0.10633	706.305
601	0.120471	768.177				601	0.126176	793.322				601	0.120664	729.747
602	0.118559	792.5				602	0.126491	813.467				602	0.123702	725.41
603	0.120013	767.738				603	0.126406	816.316				603	0.119578	796.112
604	0.119909	761.439				604	0.129924	859.789				604	0.11686	792.722
605	0.119727	783.637				605	0.127663	803.289				605	0.122456	779.85
606	0.122521	776.427				606	0.128517	801.373				606	0.119622	708.684
607	0.117988	756.067				607	0.128894	889.851				607	0.11806	755.794
608	0.124281	784.88				608	0.127775	818.473				608	0.115916	721.312
609	0.129221	789.722				609	0.131452	874.012				609	0.112495	721.433
610	0.126861	843.764				610	0.131071	815.073				610	0.116533	769.93
611	0.12908	819.185				611	0.131136	845.806				611	0.124917	728.428
612	0.129187	804.324				612	0.130166	830.629				612	0.115502	793.652
613	0.128805	832.407				613	0.130464	857.891				613	0.118877	745.892
614	0.125068	834.052				614	0.130418	841.488				614	0.120954	720.926
615	0.125959	781.916				615	0.130978	856.728				615	0.115409	781.013
616	0.128413	843.664				616	0.129769	856.255				616	0.114819	764.613
617	0.127461	838.496				617	0.130776	839.634				617	0.103864	710.052
618	0.126478	788.249				618	0.130263	861.348				618	0.104725	682.291
619	0.12633	768.493				619	0.130784	831.371				619	0.0939322	615.898
620	0.128435	861.758				620	0.128076	807.246				620	0.0899291	500.116
621	0.127732	823.316				621	0.129515	813.055				621	0.0872989	567.987
622	0.124717	768.316				622	0.1279	870.205				622	0.0818967	498.922
623	0.129674	803.918				623	0.130451	810.883				623	0.0819988	482.524
624	0.125213	831.174				624	0.131261	821.541				624	0.0893702	505.194
625	0.127738	825.676				625	0.131417	817.941				625	0.081485	510.223
626	0.125771	825.223				626	0.13043	866.567				626	0.0786448	469.525
627	0.124191	818.516				627	0.130566	834.823				627	0.0637775	436.211
628	0.127876	799.115				628	0.12878	819.622				628	0.061131	353.606
629	0.127876	808.497				629	0.129763	858.391				629	0.0548517	334.742
630	0.128547	850.699				630	0.125685	818.736				630	0.0533399	360.517
631	0.128389	847.005				631	0.119453	757.538				631	0.046232	306.737
632	0.12812	833.18				632	0.13044	768.407				632	0.0487236	271.679
633	0.12589	816.334				633	0.130476	848.108				633	0.0499706	295.72
634	0.122858	781.952				634	0.130878	842.718				634	0.0537117	300.302
635	0.128958	765.667				635	0.130794	881.723				635	0.0462912	296.925
636	0.128803	827.145				636	0.130708	859.192				636	0.0475137	275.849
637	0.128841	872.966				637	0.131072	843.674				637	0.0479459	322.485
638	0.128085	833.827				638	0.129334	867.716				638	0.0455298	282.423
639	0.126619	824.486				639	0.131461	802.431				639	0.0469788	263.676
640	0.128801	868.439				640	0.131055	848.224				640	0.0558033	332.635
641	0.129573	822.002				641	0.126933	871.292				641	0.0557471	316.25
642	0.129753	817.221				642	0.123415	829.732				642	0.050211	329.529
643	0.127269	785.217				643	0.128696	843.563				643	0.0435409	274.948
644	0.129587	806.601				644	0.13037	842.525				644	0.0458465	276.238
645	0.129425	875.926				645	0.129018	814.701				645	0.0420779	269.862
646	0.129765	841.799				646	0.131137	826.716				646	0.04347	259.889
647	0.128131	861.615				647	0.128748	829.994				647	0.045131	252.494
648	0.12886	837.425				648	0.129498	874.55				648	0.0436233	302.571
649	0.128029	821.367				649	0.131122	834.474				649	0.0431966	259.566
650	0.127505	791.534				650	0.131596	842.311				650	0.0522713	293.971
651	0.128422	854.949				651	0.131473	878.44				651	0.0502045	287.904
652	0.125986	802.385				652	0.132057	830.001				652	0.049184	299.595
653	0.126013	836.939				653	0.127046	794.413				653	0.049919	279.409
654	0.126272	790.85				654	0.13169	867.078				654	0.0442709	284.61
655	0.128917	860.435				655	0.132225	810.593				655	0.052564	299.547
656	0.126653	845.825				656	0.131768	861.976				656	0.0461433	311.774
657	0.127228	777.325				657	0.130647	791.779				657	0.0470889	268.575
658	0.129234	849.081				658	0.127495	836.176				658	0.0492989	311.389
659	0.129361	833.661				659	0.121828	797.938				659	0.0573196	304.167
660	0.127028	843.419				660	0.122795	761.043				660	0.0502987	312.565
661	0.127562	796.853				661	0.117777	788.02				661	0.0555046	314.787
662	0.125559	853.97				662	0.121439	780.04				662	0.0606025	366.796
663	0.121863	773.67				663	0.121358	796.395				663	0.063121	379.293
664	0.124899	773.532				664	0.127783	844.272				664	0.0636543	382.089
665	0.122204	766.358				665	0.128485	821.186				665	0.0728686	435.866
666	0.122198	841.965				666	0.132786	864.036				666	0.0829875	489.931
667	0.129058	854.831				667	0.132181	818.076				667	0.0902673	515.87
668	0.125971	809.698				668	0.129476	869.155				668	0.0904817	545.761
669	0.12757	820.837				669	0.130147	835.843				669	0.0898315	606.47
670	0.128121	819.875				670	0.132309	838.105				670	0.101432	586.059
671	0.129327	821.02				671	0.12862	827.019				671	0.106061	668.884
672	0.129171	832.632				672	0.125718	814.239				672	0.1025	654.733
673	0.126078	835.744				673	0.124856	840.428				673	0.109286	678.405
674	0.129715	815.367				674	0.129585	785.745				674	0.114627	681.463
675	0.128838	815.814				675	0.125808	828.172				675	0.114639	719.119
676	0.123151	835.165				676	0.120288	793.734				676	0.114389	752.548
677	0.129949	789.758				677	0.12746	835.79				677	0.115013	774.899
678	0.129403	846.39				678	0.129483	868.816				678	0.114595	715.843
679	0.129324	842.882				679	0.129361	859.137				679	0.113978	781.403
680	0.12708	848.492				680	0.124238	825.237				680	0.11468	759.879
681	0.128626	799.273				681	0.128506	868.156				681	0.114597	751.209
682	0.126431	821.481				682	0.127593	796.727				682	0.11362	766.676
683	0.127172	836.602				683	0.129334	847.98				683	0.113496	711.483
684	0.125457	800.037				684	0.127393	867.861				684	0.111471	712.878
685	0.123617	794.2				685	0.131325	857.073				685	0.113129	728.784
686	0.124964	768.219				686	0.130287	842.947				686	0.112668	707.025
687	0.125211	811.297				687	0.128851	848.176				687	0.109448	691.627
688	0.128911	863.792				688	0.131352	809.642				688	0.108553	687.385
689	0.128421	840.971				689	0.130979	800.466				689	0.113208	755.744
690	0.126372	839.464				690	0.129862	877.337				690	0.113193	719.699
691	0.126477	815.928				691	0.13195	815.382				691	0.110815	698.507
692	0.126544	853.492				692	0.130136	861.57				692	0.111164	730.249
693	0.127976	816.483				693	0.131019	846.362				693	0.113354	750.23
694	0.128429	811.496				694	0.132741	842.988				694	0.110459	723.265
695	0.127916	834.478				695	0.132834	829.978				695	0.110618	718.481
696	0.127707	782.433				696	0.133986	854.068				696	0.108863	728.377
697	0.127387	802.023				697	0.133061	901.462				697	0.115709	700.41
698	0.126938	774.468				698	0.13374	850.576				698	0.117927	752.035
699	0.126904	800.476				699	0.132655	819.421				699	0.121513	765.638
700	0.125592	800.318				700	0.131461	866.769				700	0.120618	775.483
701	0.127599	800.292				701	0.131907	840.712				701	0.115681	699.712
702	0.125678	854.703				702	0.131176	837.599				702	0.117607	720.743
703	0.12285	828.337				703	0.132535	912.026				703	0.109855	751.036
704	0.121487	778.771				704	0.131827	855.046				704	0.105202	696.14
705	0.120206	819.169				705	0.132507	807.59				705	0.095101	618.398
706	0.124647	748.47				706	0.132089	909.992				706	0.0933568	620.429
707	0.125918	817.407				707	0.132827	842.16				707	0.0901456	558.11
708	0.126603	805.001				708	0.130865	822.235				708	0.0915195	576.572
709	0.126234	844.509				709	0.13331	874.427				709	0.0914235	581.809
710	0.122678	818.692				710	0.1331	911.671				710	0.0907025	608.063
711	0.121435	787.654				711	0.134741	849.057				711	0.0970198	587.949
712	0.118189	798.637				712	0.131847	906.008				712	0.106422	645.359
713	0.12076	722.026				713	0.134616	929.066				713	0.103636	667.636
714	0.1194	755.937				714	0.13252	856.111				714	0.100246	618.04
715	0.126729	825.095				715	0.131704	849.396				715	0.0978145	586.205
716	0.12792	789.498				716	0.130018	884.542				716	0.0938435	573.837
717	0.129952	815.735				717	0.13233	860.42				717	0.106143	629.086
718	0.12946	800.153				718	0.133938	911.273				718	0.106267	744.521
719	0.128896	833.678				719	0.133756	858.114				719	0.0985053	641.34
720	0.129304	847.373				720	0.133336	834.433				720	0.11577	668.218
721	0.129321	806.872				721	0.132519	859.936				721	0.123202	776.828
722	0.130002	860.187				722	0.1341	898.41				722	0.12361	791.299
723	0.12861	821.306				723	0.133168	857.813				723	0.121479	792.91
724	0.131405	851.507				724	0.132806	860.448				724	0.121546	772.507
725	0.131362	904.819				725	0.133398	883.699				725	0.122661	823.717
726	0.126952	816.107				726	0.132365	847.078				726	0.121646	745.051
727	0.129522	773.603				727	0.122248	852.18				727	0.120072	812.641
728	0.129056	884.42				728	0.12731	839.113				728	0.124859	789.754
729	0.128243	860.274				729	0.12535	799.487				729	0.123109	808.696
730	0.125112	844.751				730	0.124852	810.129				730	0.123642	757.658
731	0.128022	846.202				731	0.124387	810.486				731	0.115203	830.335
732	0.126544	864.372				732	0.123463	808.889				732	0.117072	749.609
733	0.126278	818.148				733	0.129413	772.383				733	0.119284	717.215
734	0.120658	823.682				734	0.127722	876.161				734	0.119855	776.411
735	0.119125	768.471				735	0.127931	813.653				735	0.119641	748.19
736	0.116778	759.544				736	0.126521	859.167				736	0.123687	780.297
737	0.114753	749.141				737	0.125898	816.239				737	0.124246	802.873
738	0.121361	701.23				738	0.124166	791.028				738	0.124071	780.489
739	0.128414	770.906				739	0.121296	742.837				739	0.120898	825.669
740	0.128987	831.232				740	0.12563	788.216				740	0.125992	828.563
741	0.129755	820.765				741	0.12467	831.788				741	0.120966	820.936
742	0.127911	810.962				742	0.1255	741.531				742	0.124238	767.342
743	0.134609	862.798				743	0.122983	804.215				743	0.125868	808.714
744	0.134395	847.972				744	0.121127	766.213				744	0.12563	829.082
745	0.130471	852.721				745	0.118214	765.446				745	0.125728	796.112
746	0.129775	855.257				746	0.117542	755.638				746	0.125176	808.028
747	0.129165	845.165				747	0.120538	822.903				747	0.125684	816.723
748	0.125566	818.034				748	0.119634	730.271				748	0.123379	796.083
749	0.131415	795.512				749	0.119462	788.188				749	0.122686	776.792
750	0.130183	788.182				750	0.118504	800.579				750	0.12342	822.026
751	0.130323	877.659				751	0.120056	774.501				751	0.125009	799.956
752	0.127226	862.607				752	0.120114	782.77				752	0.122919	778.289
753	0.131346	819.643				753	0.121705	754.989				753	0.124372	794.179
754	0.130596	898.204				754	0.122508	766.46				754	0.126085	816.962
755	0.12948	837.44				755	0.123037	797.911				755	0.126041	850.973
756	0.128688	854.586				756	0.123099	828.246				756	0.120595	829.205
757	0.126021	812.492				757	0.120472	762.563				757	0.117563	758.617
758	0.131023	846.681				758	0.121455	767.562				758	0.116605	728.354
759	0.130668	807.001				759	0.117036	796.386				759	0.120231	785.677
760	0.129169	864.422				760	0.111489	730.699				760	0.118603	768.191
761	0.131438	818.766				761	0.106237	677.686				761	0.119053	711.526
762	0.129215	852.092				762	0.104778	691.458				762	0.125878	784.64
763	0.128566	841.225				763	0.106675	710.111				763	0.123386	862.614
764	0.126856	837.761				764	0.104405	665.633				764	0.12547	762.646
765	0.125093	836.115				765	0.117153	677.918				765	0.125407	828.679
766	0.130335	872.609				766	0.113093	748.101				766	0.125077	848.272
767	0.131933	835.481				767	0.116173	699.69				767	0.123529	786.464
768	0.131845	856.134				768	0.120009	783.244				768	0.119704	790.201
769	0.131448	795.085				769	0.115722	760.854				769	0.124298	782.235
770	0.130039	847.315				770	0.113724	749.989				770	0.125161	834.613
771	0.126295	821.789				771	0.118667	755.551				771	0.124868	780.168
772	0.113714	779.303				772	0.124489	814.787				772	0.12425	838.558
773	0.119055	824.323				773	0.124517	824.476				773	0.119812	774.963
774	0.123265	819.17				774	0.124318	781.658				774	0.122677	759.155
775	0.121354	772.371				775	0.121815	833.766				775	0.124293	862.848
776	0.11853	841.209				776	0.124458	820.655				776	0.127912	804.498
777	0.12467	728.656				777	0.122274	790.749				777	0.127905	788.058
778	0.129869	787.287				778	0.118595	762.324				778	0.128724	858.305
779	0.127394	866.717				779	0.124658	777.448				779	0.12907	812.031
780	0.129143	852.978				780	0.124445	839.98				780	0.128846	845.339
781	0.127688	750.444				781	0.123195	766.442				781	0.128736	847.474
782	0.126344	870.807				782	0.120075	824.956				782	0.126582	838.828
783	0.127805	837.854				783	0.122165	788.811				783	0.128092	814.807
784	0.131105	776.677				784	0.115929	758.639				784	0.129943	778.884
785	0.132007	848.802				785	0.117317	744.237				785	0.131172	875.163
786	0.131471	872.384				786	0.120591	735.442				786	0.130797	808.205
787	0.131564	830.873				787	0.122077	774.287				787	0.130284	880.656
788	0.131939	844.092				788	0.121947	810.926				788	0.128978	840.165
789	0.128015	853.822				789	0.121108	835.607				789	0.129293	801.693
790	0.128167	796.781				790	0.121159	773.897				790	0.127679	829.123
791	0.12442	797.091				791	0.121666	764.427				791	0.124816	811.467
792	0.128527	813.144				792	0.124277	836.734				792	0.129376	908.331
793	0.122604	830.061				793	0.123715	826.029				793	0.128918	840.634
794	0.123439	766.231				794	0.120744	797.958				794	0.128217	865.611
795	0.129276	810.473				795	0.122066	776.767				795	0.122826	776.951
796	0.128768	852.847				796	0.11946	717.15				796	0.122623	791.031
797	0.129572	797.838				797	0.11454	775.797				797	0.118608	778.886
798	0.129285	835.74				798	0.11398	753.567				798	0.120107	753.028
799	0.129709	854.796				799	0.121068	756.655				799	0.129481	807.209
800	0.129733	841.284				800	0.123214	793.391				800	0.128692	792.878
801	0.129534	851.072				801	0.118656	788.867				801	0.128483	859.227
802	0.126107	831.628				802	0.120405	799.521				802	0.12627	787.824
803	0.129632	806.453				803	0.119838	769.635				803	0.127531	792.42
804	0.129815	782.346				804	0.124262	801.123				804	0.127831	832.769
805	0.129789	800.862				805	0.123548	833.688				805	0.127278	806.906
806	0.128575	857.766				806	0.124144	743.81				806	0.125395	799.945
807	0.128437	818.168				807	0.124464	769.176				807	0.128294	844.339
808	0.1298	769.495				808	0.119502	797.824				808	0.128889	770.934
809	0.126573	765.486				809	0.124367	770.562				809	0.128504	826.834
810	0.121533	833.238				810	0.123649	802.025				810	0.125134	822.374
811	0.129738	815.925				811	0.124188	833.782				811	0.12149	792.936
812	0.128953	815.872				812	0.123976	785.152				812	0.122583	777.048
813	0.129962	804.393				813	0.123624	749.87				813	0.125583	801.376
814	0.129914	866.335				814	0.121399	787.606				814	0.126299	825.045
815	0.129883	801.91				815	0.120037	795.127				815	0.125961	867.474
816	0.127678	841.975				816	0.123682	805.035				816	0.127303	857.73
817	0.129753	831.821				817	0.123895	826.508				817	0.125679	785.172
818	0.128997	844.222				818	0.121665	789.132				818	0.124645	800.991
819	0.125848	810.139				819	0.124253	741.894				819	0.121872	740.251
820	0.127216	859.527				820	0.123849	834.505				820	0.123963	720.562
821	0.126955	822.035				821	0.124159	821.754				821	0.12556	833.835
822	0.120667	784.965				822	0.124181	848.943				822	0.118379	779.718
823	0.118467	784.463				823	0.123757	793.986				823	0.118132	784.641
824	0.124048	746.3				824	0.124343	803.589				824	0.11254	724.106
825	0.128006	799.916				825	0.123349	766.883				825	0.116074	765.072
826	0.129035	809.497				826	0.12385	845.267				826	0.11674	751.843
827	0.129202	827.067				827	0.124293	795.278				827	0.121649	837.169
828	0.129028	869.164				828	0.124132	776.809				828	0.120892	810.881
829	0.127963	802.014				829	0.124172	821.71				829	0.122978	784.333
830	0.127173	839.339				830	0.124323	822.062				830	0.121785	779.26
831	0.125737	810.898				831	0.123736	797.835				831	0.125462	860.462
832	0.124339	773.473				832	0.12191	795.073				832	0.124171	773.762
833	0.124107	789.995				833	0.121414	787.553				833	0.124074	778.415
834	0.124342	839.353				834	0.124494	807.192				834	0.119699	778.631
835	0.12703	801.133				835	0.123861	802.796				835	0.117896	746.314
836	0.126235	825.272				836	0.123924	818.474				836	0.121421	741.388
837	0.125244	822.569				837	0.124188	824.486				837	0.124811	754.57
838	0.120898	784.718				838	0.122726	844.084				838	0.124657	849.423
839	0.123336	795.677				839	0.120743	823.882				839	0.122853	797.578
840	0.114024	796.47				840	0.118355	770.369				840	0.125021	789.37
841	0.116025	736.633				841	0.123823	798.692				841	0.12438	853.999
842	0.112128	700.442				842	0.12362	823.093				842	0.123305	780.181
843	0.0998856	632.87				843	0.123782	809.216				843	0.117537	765.236
844	0.11751	686.111				844	0.119817	812.779				844	0.124116	824.388
845	0.11472	713.647				845	0.11939	752.899				845	0.124113	798.798
846	0.117046	773.133				846	0.117512	742.585				846	0.124816	809.842
847	0.109693	755.072				847	0.121929	787.044				847	0.124811	822.295
848	0.113943	739.037				848	0.124042	826.206				848	0.123375	834.493
849	0.112466	728.406				849	0.124697	781.405				849	0.124742	746.282
850	0.100923	686.032				850	0.124448	821.599				850	0.124585	827.457
851	0.105845	664.138				851	0.124731	833.189				851	0.124047	830.214
852	0.105646	647.936				852	0.124434	834.081				852	0.127265	818.357
853	0.106215	688.561				853	0.12338	809.595				853	0.128144	890.79
854	0.109964	682.86				854	0.120673	756.103				854	0.127918	830.666
855	0.113915	686.417				855	0.124263	765.316				855	0.129036	790.755
856	0.119236	707.731				856	0.124173	837.587				856	0.128383	842.219
857	0.118084	734.004				857	0.122153	797.281				857	0.128643	802.576
858	0.122341	751.428				858	0.123654	823.214				858	0.128217	863.215
859	0.126249	829.313				859	0.118106	816.762				859	0.129461	850.538
860	0.128491	865.771				860	0.115338	722.905				860	0.129783	831.186
861	0.127795	848.555				861	0.124187	751.497				861	0.129388	828.153
862	0.129262	844.199				862	0.12268	802.606				862	0.129483	821.163
863	0.128686	807.868				863	0.12357	814.126				863	0.129308	877.921
864	0.129124	866.039				864	0.121493	763.673				864	0.128826	826.537
865	0.128263	825.899				865	0.121317	732.017				865	0.129252	834.101
866	0.128164	817.072				866	0.123983	804.368				866	0.126108	822.625
867	0.127601	782.407				867	0.123526	833.133				867	0.122582	800.117
868	0.126075	842.326				868	0.12107	771.459				868	0.127425	851.048
869	0.127273	810.048				869	0.121221	757.638				869	0.130103	844.301
870	0.127628	792.615				870	0.123087	764.953				870	0.130381	795.687
871	0.125804	770.179				871	0.122532	752.784				871	0.130286	794.019
872	0.128705	840.071				872	0.123928	785.413				872	0.128984	869.943
873	0.128523	826.191				873	0.122953	830.824				873	0.130155	815.267
874	0.127948	802.972				874	0.122954	800.178				874	0.12289	808.38
875	0.129646	856.074				875	0.121109	809.075				875	0.123926	795.269
876	0.12886	811.769				876	0.123594	782.886				876	0.122963	805.816
877	0.128582	833.138				877	0.122986	820.822				877	0.129011	761.941
878	0.127009	797.278				878	0.123929	801.33				878	0.128587	814.37
879	0.12786	852.285				879	0.123595	835.515				879	0.127964	859.881
880	0.127945	811.473				880	0.124028	785.819				880	0.123741	782.341
881	0.126592	793.07				881	0.123864	792.276				881	0.129358	778.868
882	0.126857	851.453				882	0.122107	813.761				882	0.129467	849.884
883	0.125174	790.074				883	0.120768	760.967				883	0.126318	844.138
884	0.129317	785.588				884	0.123184	840.938				884	0.126849	828.857
885	0.12787	876.931				885	0.123665	838.04				885	0.126417	804.715
886	0.12468	787.951				886	0.123499	805.899				886	0.129139	802.044
887	0.126138	806.64				887	0.121438	816.933				887	0.128308	830.14
888	0.128057	840.371				888	0.116861	758				888	0.128594	807.883
889	0.127105	844.414				889	0.119095	732.505				889	0.128957	817.568
890	0.128058	833.332				890	0.122672	810.547				890	0.129725	796.624
891	0.123787	817.707				891	0.12294	766.63				891	0.128477	837.969
892	0.125629	822.971				892	0.121443	784.429				892	0.125277	828.378
893	0.12441	801.986				893	0.121009	792.509				893	0.129248	823.545
894	0.123661	808.609				894	0.121208	798.061				894	0.122334	824.706
895	0.128314	799.127				895	0.122642	738.238				895	0.132109	826.908
896	0.127157	806.771				896	0.122343	819.818				896	0.131867	900.068
897	0.129228	823.518				897	0.120633	795.409				897	0.131985	818.307
898	0.128178	859.711				898	0.122868	779.27				898	0.13104	840.344
899	0.129107	830.898				899	0.123513	757.568				899	0.131975	873.47
900	0.12821	860.309				900	0.121433	813.132				900	0.133554	854.517
901	0.125544	827.916				901	0.123135	785.144				901	0.134946	866.369
902	0.126488	775.701				902	0.123122	818.863				902	0.132786	837.988
903	0.125762	750.393				903	0.122209	820.406				903	0.134384	871.449
904	0.124297	762.51				904	0.120913	779.938				904	0.130844	840.975
905	0.128064	839.893				905	0.12179	768.802				905	0.134414	884.867
906	0.128687	849.034				906	0.11908	794.371				906	0.13513	871.941
907	0.127952	823.867				907	0.120808	803.985				907	0.134391	867.05
908	0.128067	822.755				908	0.121574	750.19				908	0.130071	878.735
909	0.127371	848.138				909	0.121969	770.776				909	0.130423	870.038
910	0.127638	827.044				910	0.121968	749.784				910	0.128225	829.925
911	0.128922	875.648				911	0.120485	755.529				911	0.129226	804.323
912	0.12923	835.819				912	0.121422	751.857				912	0.126524	828.586
913	0.129275	819.445				913	0.120773	830.489				913	0.130565	815.112
914	0.129641	905.733				914	0.119665	742.093				914	0.130887	782.337
915	0.129546	831.532				915	0.119037	739.885				915	0.131614	853.721
916	0.127571	868.239				916	0.113804	727.504				916	0.131819	882.249
917	0.129215	824.872				917	0.118716	790.866				917	0.132269	829.878
918	0.129163	828.636				918	0.120613	758.968				918	0.129139	818.855
919	0.127537	831.841				919	0.118344	757.757				919	0.129185	806.439
920	0.130137	829.77				920	0.119469	821.498				920	0.129413	818.404
921	0.130219	819.273				921	0.120312	729.343				921	0.12895	856.406
922	0.129187	810.003				922	0.120234	728.421				922	0.127109	798.109
923	0.12918	812.097				923	0.120263	792.086				923	0.129868	844.941
924	0.129033	826.091				924	0.119449	752.523				924	0.129702	809.754
925	0.12841	830.442				925	0.119083	758.788				925	0.130159	857.309
926	0.127165	886.356				926	0.12013	796.774				926	0.12978	837.513
927	0.127285	852.281				927	0.119505	771.035				927	0.130877	822.928
928	0.124412	783.252				928	0.118619	754.95				928	0.130688	859.359
929	0.123293	788.826				929	0.117828	795.651				929	0.130698	851.354
930	0.122945	819.374				930	0.117118	787.642				930	0.131376	821.165
931	0.116657	747.948				931	0.117582	740.993				931	0.130072	834.744
932	0.110009	703.818				932	0.120247	750.287				932	0.131796	826.257
933	0.108829	729.862				933	0.120837	813.755				933	0.131272	831.626
934	0.115898	727.166				934	0.120555	768.04				934	0.131201	866.907
935	0.112581	699.533				935	0.117297	718.254				935	0.131405	833.714
936	0.116144	807.966				936	0.119988	787.048				936	0.131088	804.389
937	0.10799	697.548				937	0.120591	823.914				937	0.127483	792.373
938	0.100177	660.318				938	0.120698	768.408				938	0.130092	884.646
939	0.0959246	657.282				939	0.121031	809.531				939	0.129223	834.878
940	0.106562	617.413				940	0.120992	743.166				940	0.13174	829.437
941	0.117348	728.135				941	0.120492	785.459				941	0.130214	865.621
942	0.118597	800.749				942	0.120558	797.629				942	0.131322	830.858
943	0.113873	780.621				943	0.12029	794.711				943	0.127244	836.498
944	0.117249	732.439				944	0.119992	727.531				944	0.129411	802.829
945	0.116628	726.046				945	0.119698	787.839				945	0.128979	778.264
946	0.112618	698.345				946	0.11997	785.231				946	0.131028	847.431
947	0.113623	752.167				947	0.119285	749.474				947	0.126528	858.606
948	0.111208	725.098				948	0.119223	741.779				948	0.132092	933.235
949	0.118246	744.872				949	0.117684	772.694				949	0.135294	847.175
950	0.115733	697.065				950	0.116935	758.496				950	0.135095	891.742
951	0.108448	729.277				951	0.118247	774.018				951	0.133354	901.666
952	0.10038	652.077				952	0.119622	778.364				952	0.132109	857.186
953	0.104888	664.609				953	0.119562	746.421				953	0.134693	865.496
954	0.113527	683.723				954	0.119185	774.207				954	0.136719	902.059
955	0.114877	681.398				955	0.118849	790.451				955	0.136961	839.424
956	0.127359	790.623				956	0.119244	787.851				956	0.13744	900.805
957	0.130303	822.101				957	0.116496	775.278				957	0.132666	892.775
958	0.129777	784.513				958	0.11933	735.781				958	0.128052	805.078
959	0.128185	908.219				959	0.112975	745.548				959	0.128128	803.379
960	0.129836	825.401				960	0.108178	694.467				960	0.136654	873.794
961	0.129913	794.214				961	0.108126	710.408				961	0.136644	902.936
962	0.129615	830.583				962	0.106744	686.572				962	0.136366	877.958
963	0.129948	856.253				963	0.115009	728.668				963	0.134634	934.127
964	0.126908	799.638				964	0.118165	739.502				964	0.133993	871.606
965	0.122797	757.006				965	0.118891	785.115				965	0.131262	855.202
966	0.125638	783.661				966	0.118673	756.317				966	0.129409	869.646
967	0.126913	827.354				967	0.116952	827.444				967	0.128681	828.312
968	0.127388	801.151				968	0.116753	740.27				968	0.118177	777.105
969	0.123477	832.889				969	0.119032	758.582				969	0.114333	706.106
970	0.128278	765.859				970	0.117563	771.915				970	0.132507	760.166
971	0.126233	865.205				971	0.114358	713.487				971	0.135646	855.791
972	0.12861	813.086				972	0.112663	727.518				972	0.136711	846.796
973	0.127272	850.521				973	0.117789	724.872				973	0.137489	963.058
974	0.129394	831.459				974	0.115069	763.286				974	0.137152	922.008
975	0.129216	876.678				975	0.113872	743.624				975	0.138163	856.937
976	0.129215	840.734				976	0.117472	703.938				976	0.13722	895.931
977	0.128084	842.468				977	0.11562	753.107				977	0.133423	850.385
978	0.127713	842.847				978	0.117641	735.555				978	0.138107	849.213
979	0.128004	805.243				979	0.120125	789.501				979	0.136644	898.789
980	0.12668	820.385				980	0.118294	718.737				980	0.135284	902.663
981	0.125903	822.705				981	0.121117	783.752				981	0.136017	848.874
982	0.11889	792.762				982	0.121349	785.504				982	0.136573	896.964
983	0.122887	767.728				983	0.116688	754.144				983	0.138581	910.795
984	0.124827	801.078				984	0.117003	752.181				984	0.138552	870.03
985	0.126887	737.972				985	0.112293	736.435				985	0.139476	887.692
986	0.125623	798.65				986	0.120583	778.654				986	0.138446	926.136
987	0.127385	867.524				987	0.120993	756.161				987	0.135437	867.14
988	0.12631	860.59				988	0.120679	783.201				988	0.128469	844.626
989	0.127684	866.407				989	0.120613	761.86				989	0.131016	792.109
990	0.128589	796.139				990	0.119966	750.637				990	0.136704	850.8
991	0.127911	788.205				991	0.120543	807.759				991	0.132246	862.334
992	0.126876	852.85				992	0.117008	780.164				992	0.133335	879.783
993	0.128615	786.882				993	0.111967	708.04				993	0.133925	869.144
994	0.127561	774.182				994	0.113518	725.35				994	0.136296	831.737
995	0.128353	822.909				995	0.114052	716.792				995	0.13636	865.219
996	0.12839	820.087				996	0.116736	721.987				996	0.138648	900.73
997	0.126537	812.379				997	0.116042	754.087				997	0.135598	903.441
998	0.124309	820				998	0.117152	773.365				998	0.13787	822.451
999	0.123186	800.588				999	0.121015	766.02				999	0.140278	884.392
1000	0.123471	761.833				1000	0.120873	775.998				1000	0.138841	935.149
1001	0.124999	795.522				1001	0.120882	746.437				1001	0.138657	818.174
1002	0.125729	788.103				1002	0.120003	762.175				1002	0.136209	889.882
1003	0.127461	805.87				1003	0.120062	812.538				1003	0.136864	951.879
1004	0.127476	814.28				1004	0.119606	724.263				1004	0.138396	872.372
1005	0.12394	837.01				1005	0.117277	778.361				1005	0.139771	859.949
1006	0.124591	821.674				1006	0.120004	787.747				1006	0.141518	930.738
1007	0.125529	804.601				1007	0.11895	790.135				1007	0.141741	920.276
1008	0.12611	838.624				1008	0.116601	759.509				1008	0.141144	891.981
1009	0.126247	839.448				1009	0.115018	707.426				1009	0.141417	922.964
1010	0.126583	785.533				1010	0.118078	731.654				1010	0.141107	946.802
1011	0.126869	833.135				1011	0.117997	717.186				1011	0.141044	881.523
1012	0.125705	794.165				1012	0.118713	767.441				1012	0.139923	942.344
1013	0.122529	800.732				1013	0.116926	797.122				1013	0.138561	971.748
1014	0.122579	766.514				1014	0.118925	721.657				1014	0.134933	834.372
1015	0.126164	834.054				1015	0.118656	790.868				1015	0.138388	947.343
1016	0.125077	791.361				1016	0.118928	752.675				1016	0.13836	884.458
1017	0.126888	834.319				1017	0.118291	720.088				1017	0.141184	900.058
1018	0.126113	829.116				1018	0.11951	780.467				1018	0.139381	906.144
1019	0.124149	812.479				1019	0.118059	765.791				1019	0.141187	960.02
1020	0.125775	835.579				1020	0.117491	742.278				1020	0.137878	907.506
1021	0.126206	830.363				1021	0.118896	736.313				1021	0.140011	913.604
1022	0.125894	802.58				1022	0.118635	742.91				1022	0.140926	899.171
1023	0.123548	855.943				1023	0.114928	758.594				1023	0.140593	912.883
1024	0.125912	824.691				1024	0.114258	732.596				1024	0.134602	910.069
1025	0.126614	787.313				1025	0.111617	769.704				1025	0.128004	844.917
1026	0.126345	821.789				1026	0.115268	714.458				1026	0.124455	856.508
1027	0.126147	838.769				1027	0.118834	688.031				1027	0.110987	784.427
1028	0.126602	804.689				1028	0.117311	736.78				1028	0.109102	705.846
1029	0.125933	856.382				1029	0.118175	791.883				1029	0.107937	628.249
1030	0.12607	813.628				1030	0.118186	745.611				1030	0.113263	680.973
1031	0.122668	787.455				1031	0.117921	747.491				1031	0.114243	734.971
1032	0.126577	814.291				1032	0.118507	732.379				1032	0.114412	674.201
1033	0.126393	830.075				1033	0.118793	743.244				1033	0.114932	750.655
1034	0.122779	786.359				1034	0.118532	749.487				1034	0.112761	691.459
1035	0.126034	793.835				1035	0.115763	779.968				1035	0.117007	763.034
1036	0.125957	826.867				1036	0.118451	790.424				1036	0.118103	766.712
1037	0.126287	795.934				1037	0.119196	754.563				1037	0.112685	737.277
1038	0.126286	800.718				1038	0.119772	745.825				1038	0.113831	735.881
1039	0.126321	806.717				1039	0.118565	780.849				1039	0.113105	762.591
1040	0.126297	789.491				1040	0.118413	748.794				1040	0.124796	714.318
1041	0.122842	786.894				1041	0.118547	731.881				1041	0.127215	833.373
1042	0.119718	800.818				1042	0.115624	772.155				1042	0.138517	906.146
1043	0.120292	787.627				1043	0.119248	807.697				1043	0.134518	908.743
1044	0.125704	798.66				1044	0.117004	790.855				1044	0.141442	890.713
1045	0.124323	803.7				1045	0.118221	770.903				1045	0.142312	893.647
1046	0.12257	800.425				1046	0.118835	785.447				1046	0.141588	906.702
1047	0.124183	741.842				1047	0.118128	780.221				1047	0.141794	938.104
1048	0.120764	757.815				1048	0.115716	753.621				1048	0.14035	869.856
1049	0.12623	844.613				1049	0.112706	740.042				1049	0.140978	925.275
1050	0.122891	836.851				1050	0.117911	774.986				1050	0.140289	898.297
1051	0.115458	768.696				1051	0.118245	758.541				1051	0.140328	914.585
1052	0.117698	724.134				1052	0.115945	744.23				1052	0.138932	855.667
1053	0.119778	787.835				1053	0.116166	753.336				1053	0.137876	947.416
1054	0.121139	757.986				1054	0.11721	754.97				1054	0.137552	871.559
1055	0.118403	758.102				1055	0.117191	732.323				1055	0.141075	876.067
1056	0.119769	769.172				1056	0.115901	730.082				1056	0.13848	905.459
1057	0.123196	770.9				1057	0.111073	744.636				1057	0.139839	934.85
1058	0.124187	735.315				1058	0.107548	685.76				1058	0.140591	932.117
1059	0.124304	827.483				1059	0.117201	737.997				1059	0.142111	949.259
1060	0.12401	817.351				1060	0.114415	770.529				1060	0.138635	923.587
1061	0.124427	788.327				1061	0.114157	721.194				1061	0.13681	956.238
1062	0.126602	844.83				1062	0.115854	687.578				1062	0.132278	856.631
1063	0.126191	819.053				1063	0.115494	720.265				1063	0.129769	807.156
1064	0.126667	779.981				1064	0.115066	702.424				1064	0.126177	823.719
1065	0.12529	819.437				1065	0.114511	740.479				1065	0.134501	829.865
1066	0.126177	834.946				1066	0.11539	770.996				1066	0.139672	882.056
1067	0.124235	815.813				1067	0.114517	717.059				1067	0.137877	899.466
1068	0.120996	753.944				1068	0.112583	749.71				1068	0.135911	896.201
1069	0.113794	800.529				1069	0.110949	743.022				1069	0.138641	885.965
1070	0.111724	688.582				1070	0.114204	709.888				1070	0.13821	883.602
1071	0.112562	681.593				1071	0.114417	719.564				1071	0.136808	892.812
1072	0.125775	811.402				1072	0.114007	786.361				1072	0.138647	900.41
1073	0.122528	801.894				1073	0.112408	733.215				1073	0.138532	916.48
1074	0.120557	739.14				1074	0.114811	724.674				1074	0.138484	899.189
1075	0.121005	791.367				1075	0.113643	758.743				1075	0.138209	911.11
1076	0.122475	727.447				1076	0.115283	779.161				1076	0.13616	938.389
1077	0.126164	840.913				1077	0.114976	792.857				1077	0.137993	881.591
1078	0.126232	760.312				1078	0.116138	709.629				1078	0.138439	884.264
1079	0.122063	846.687				1079	0.113858	723.204				1079	0.137024	815.101
1080	0.126537	784.09				1080	0.112692	680.687				1080	0.13649	866.432
1081	0.126902	825.732				1081	0.111347	762.731				1081	0.127708	897.356
1082	0.127265	791.804				1082	0.109007	704.698				1082	0.128525	767.15
1083	0.125369	797.374				1083	0.110346	678.272				1083	0.129612	912.769
1084	0.124568	794.5				1084	0.111615	719.229				1084	0.121421	831.016
1085	0.125912	753.171				1085	0.111878	726.027				1085	0.118681	812.958
1086	0.125443	850.063				1086	0.106585	653.977				1086	0.123543	727.745
1087	0.126248	843.146				1087	0.10586	734.158				1087	0.126292	791.203
1088	0.125334	782.533				1088	0.110467	717.83				1088	0.124979	761.148
1089	0.12659	855.81				1089	0.115831	716.137				1089	0.119795	829.997
1090	0.121295	795.479				1090	0.115848	732.968				1090	0.117337	760.614
1091	0.124109	800.077				1091	0.117869	772.995				1091	0.111466	721.848
1092	0.126578	827.752				1092	0.118457	697.493				1092	0.114674	684.707
1093	0.126597	773.787				1093	0.118526	723.252				1093	0.116402	769.395
1094	0.126313	792.444				1094	0.118637	765.707				1094	0.108844	706.764
1095	0.126433	827.079				1095	0.117902	794.628				1095	0.106772	701.44
1096	0.126271	820.108				1096	0.11627	718.208				1096	0.106288	636.365
1097	0.120537	779.929				1097	0.11751	765.514				1097	0.107456	630.718
1098	0.1205	786.08				1098	0.118721	770.118				1098	0.111316	690.393
1099	0.116329	789.13				1099	0.117188	719.996				1099	0.111775	779.387
1100	0.12176	748.037				1100	0.118119	714.204				1100	0.111528	699.008
1101	0.123045	740.667				1101	0.119207	800.627				1101	0.123204	788.314
1102	0.12663	848.886				1102	0.118829	771.298				1102	0.128728	861.897
1103	0.1267	777.018				1103	0.11978	716.601				1103	0.124808	774.366
1104	0.126026	817.028				1104	0.119648	794.517				1104	0.130149	829.434
1105	0.126724	815.57				1105	0.119956	754.813				1105	0.134691	873.564
1106	0.123581	824.363				1106	0.121209	793.602				1106	0.130069	812.052
1107	0.127299	775.685				1107	0.119309	785.927				1107	0.132817	811.644
1108	0.126812	811.426				1108	0.111599	740.178				1108	0.134012	808.389
1109	0.12696	838.522				1109	0.110606	670.597				1109	0.131949	876.535
1110	0.127421	813.669				1110	0.105163	719.236				1110	0.132923	826.319
1111	0.126508	791.732				1111	0.107322	645.907				1111	0.129828	853.915
1112	0.123627	823.002				1112	0.10359	703.937				1112	0.13324	895.704
1113	0.124432	814.286				1113	0.107041	750.761				1113	0.13347	864.633
1114	0.126058	772.253				1114	0.109693	683.319				1114	0.130845	834.919
1115	0.123008	853.373				1115	0.116069	686.006				1115	0.133344	876.797
1116	0.12668	814.582				1116	0.118282	723.387				1116	0.133054	919.442
1117	0.125432	797.578				1117	0.122888	812.149				1117	0.134162	849.943
1118	0.122465	806.204				1118	0.123292	775.485				1118	0.133174	871.647
1119	0.126108	790.502				1119	0.119146	781.404				1119	0.134861	858.21
1120	0.124277	832.838				1120	0.120286	809.472				1120	0.132635	811.983
1121	0.125826	789.362				1121	0.118167	758.701				1121	0.132323	857.253
1122	0.123539	803.615				1122	0.118449	715.981				1122	0.132374	868.563
1123	0.124913	820.906				1123	0.122218	802.534				1123	0.130954	835.889
1124	0.126683	765.994				1124	0.122939	767.932				1124	0.132661	808.35
1125	0.126572	820.252				1125	0.120218	784.257				1125	0.133748	869.344
1126	0.124969	832.953				1126	0.120897	826.609				1126	0.133311	860.353
1127	0.123098	798.28				1127	0.122801	750.646				1127	0.132737	825.321
1128	0.121375	782.692				1128	0.120379	799.942				1128	0.130522	903.318
1129	0.126016	790.708				1129	0.12293	757.676				1129	0.133176	856.038
1130	0.122254	806.495				1130	0.120133	800.449				1130	0.132216	842.068
1131	0.123522	780.453				1131	0.123488	818.541				1131	0.132101	869.378
1132	0.124241	843.707				1132	0.122653	816.832				1132	0.129043	851.941
1133	0.123565	784.139				1133	0.121291	797.595				1133	0.132103	858.638
1134	0.119647	800.956				1134	0.119505	799.678				1134	0.126567	840.937
1135	0.117758	795.831				1135	0.122365	729.192				1135	0.13353	862.076
1136	0.110841	716.183				1136	0.121946	830.932				1136	0.130511	811.74
1137	0.110294	674.916				1137	0.117781	753.568				1137	0.130981	808.88
1138	0.107531	670.629				1138	0.117275	761.438				1138	0.132108	873.593
1139	0.114764	696.546				1139	0.108926	719.157				1139	0.132737	850.323
1140	0.116769	714.461				1140	0.114677	749.525				1140	0.130859	840.377
1141	0.118798	771.674				1141	0.115744	710.725				1141	0.13107	869.223
1142	0.118696	776.718				1142	0.11907	760.332				1142	0.130827	868.209
1143	0.11873	773.543				1143	0.118582	777.521				1143	0.131332	843.905
1144	0.118768	759.955				1144	0.121238	739.116				1144	0.130546	896.303
1145	0.118765	779.821				1145	0.12003	782.309				1145	0.130685	858.474
1146	0.118441	753.592				1146	0.119	798.587				1146	0.130378	804.159
1147	0.117767	741.294				1147	0.119827	776.648				1147	0.128586	904.783
1148	0.118614	772.053				1148	0.120754	750.02				1148	0.130291	887.421
1149	0.11878	783.197				1149	0.119212	809.862				1149	0.129634	785.337
1150	0.117056	759.403				1150	0.118743	802.314				1150	0.129484	843.758
1151	0.11658	737.684				1151	0.117522	759.252				1151	0.1281	819.749
1152	0.118937	780.37				1152	0.118304	756.185				1152	0.127981	793.648
1153	0.118932	737.73				1153	0.112281	730.074				1153	0.128069	823.229
1154	0.117239	760.476				1154	0.110233	700.626				1154	0.124944	813.259
1155	0.117494	754.261				1155	0.11354	730.686				1155	0.129478	784.648
1156	0.118658	792.352				1156	0.117309	750.533				1156	0.128834	849.654
1157	0.119429	766.689				1157	0.119337	748.305				1157	0.127719	853.853
1158	0.114641	764.892				1158	0.119098	791.632				1158	0.12699	804.748
1159	0.114738	785.076				1159	0.119658	760.18				1159	0.129013	808.343
1160	0.112974	713.713				1160	0.119425	774.501				1160	0.128524	839.61
1161	0.114661	689.232				1161	0.119132	745.177				1161	0.127585	805.867
1162	0.116088	713.263				1162	0.119618	784.218				1162	0.129492	831.525
1163	0.111951	693.544				1163	0.119167	764.604				1163	0.129205	873.381
1164	0.112462	674.031				1164	0.117245	708.977				1164	0.129605	833.618
1165	0.109349	710.445				1165	0.119171	769.357				1165	0.129751	831.249
1166	0.105337	684.232				1166	0.118934	765.715				1166	0.128113	851.769
1167	0.111039	702.808				1167	0.112699	730.539				1167	0.127855	800.892
1168	0.116369	733.955				1168	0.111496	758.042				1168	0.12676	820.814
1169	0.11484	698.138				1169	0.110061	716.365				1169	0.128092	852.096
1170	0.115296	747.088				1170	0.107514	731.14				1170	0.121839	801.171
1171	0.114969	763.012				1171	0.110564	712.598				1171	0.119675	713.45
1172	0.117619	762.408				1172	0.11936	708.236				1172	0.112693	719.426
1173	0.117554	722.049				1173	0.118026	757.412				1173	0.110095	734.955
1174	0.118889	771.758				1174	0.114898	695.218				1174	0.108627	749.073
1175	0.117031	756.25				1175	0.119483	764.326				1175	0.110134	700.031
1176	0.115526	747.909				1176	0.117011	743.323				1176	0.118322	751.23
1177	0.110084	751.842				1177	0.116711	764.332				1177	0.104609	684.291
1178	0.115116	743.76				1178	0.116512	760.997				1178	0.107127	680.845
1179	0.119056	744.342				1179	0.117822	752.5				1179	0.107968	677.808
1180	0.119268	763.529				1180	0.119455	776.768				1180	0.10753	710.304
1181	0.116799	741.859				1181	0.119094	757.424				1181	0.104139	664.154
1182	0.114343	719.033				1182	0.118007	782.183				1182	0.123341	690.63
1183	0.116394	715.303				1183	0.119459	783.929				1183	0.117156	755.739
1184	0.11243	736.204				1184	0.119686	782.872				1184	0.123874	723.753
1185	0.114333	742.638				1185	0.117399	757.189				1185	0.124461	765.736
1186	0.116918	746.422				1186	0.11957	745.385				1186	0.128987	801.391
1187	0.116128	716.369				1187	0.120011	751.319				1187	0.128908	813.071
1188	0.117704	758.896				1188	0.11929	787.41				1188	0.129341	835.511
1189	0.116617	751.346				1189	0.118963	743.099				1189	0.126251	832.302
1190	0.115656	707.066				1190	0.117614	712.868				1190	0.126327	821.006
1191	0.117349	701.122				1191	0.115398	720.627				1191	0.127272	815.628
1192	0.117489	782.683				1192	0.115102	765.552				1192	0.129076	777.829
1193	0.116847	723.087				1193	0.113231	734.906				1193	0.128855	850.264
1194	0.117085	751.7				1194	0.109709	709.462				1194	0.12875	856.571
1195	0.115085	750.117				1195	0.113295	766.583				1195	0.129505	845.947
1196	0.11526	756.977				1196	0.113996	720.582				1196	0.126732	817.214
1197	0.117772	742.577				1197	0.111867	701.974				1197	0.125799	852.257
1198	0.117362	717.415				1198	0.112952	706.751				1198	0.128905	785.784
1199	0.117331	803.806				1199	0.119695	733.626				1199	0.129201	815.753
1200	0.117421	778.795				1200	0.11844	773.249				1200	0.129579	811.409
1201	0.115163	741.83				1201	0.118345	689.23				1201	0.123993	833.612
1202	0.117048	726.252				1202	0.117814	770.494				1202	0.125154	794.157
1203	0.117479	772.326				1203	0.119214	763.466				1203	0.128956	744.653
1204	0.117411	761.933				1204	0.117756	747.844				1204	0.129455	839.762
1205	0.117079	786.19				1205	0.119286	797.883				1205	0.128835	814.211
1206	0.117384	734.868				1206	0.119775	787.403				1206	0.128133	836.287
1207	0.117316	737.068				1207	0.119255	772.942				1207	0.127383	852.041
1208	0.116734	773.822				1208	0.118891	758.972				1208	0.12508	796.261
1209	0.117607	701.006				1209	0.114393	742.744				1209	0.123877	777.791
1210	0.116692	755.357				1210	0.119799	704.492				1210	0.124995	838.052
1211	0.117601	714.84				1211	0.11981	773.461				1211	0.126128	798.308
1212	0.116945	793.444				1212	0.118629	764.923				1212	0.125258	800.016
1213	0.111379	739.686				1213	0.119224	792.321				1213	0.127214	777.754
1214	0.112281	711.687				1214	0.118124	762.195				1214	0.126093	835.977
1215	0.11672	755.771				1215	0.116095	727.706				1215	0.124754	757.478
1216	0.1168	772.915				1216	0.117583	778.925				1216	0.127442	825.396
1217	0.116324	724.335				1217	0.119615	771.857				1217	0.125014	842.953
1218	0.115511	730.327				1218	0.119372	835.321				1218	0.123842	796.598
1219	0.114925	746.284				1219	0.117781	739.66				1219	0.127217	811.606
1220	0.112309	712.861				1220	0.118692	755.957				1220	0.128934	848.629
1221	0.106951	723.065				1221	0.117606	777.076				1221	0.128288	841.726
1222	0.106354	670.931				1222	0.118824	786.555				1222	0.127284	819.861
1223	0.107593	637.415				1223	0.119537	736.989				1223	0.129294	856.582
1224	0.117035	684.597				1224	0.116739	719.167				1224	0.129252	851.052
1225	0.114696	762.859				1225	0.119524	809.893				1225	0.129273	805.045
1226	0.111728	711.624				1226	0.119555	765.391				1226	0.126137	871.643
1227	0.1156	741.331				1227	0.119521	744.345				1227	0.128552	838.451
1228	0.117417	711.834				1228	0.119003	812.765				1228	0.128348	784.657
1229	0.115959	803.638				1229	0.117063	778.801				1229	0.127484	791.014
1230	0.109901	700.729				1230	0.119817	751.154				1230	0.127554	836.909
1231	0.111434	684.115				1231	0.119437	811.641				1231	0.12584	829.283
1232	0.110335	728.693				1232	0.119379	788.302				1232	0.123127	748.724
1233	0.108277	702.796				1233	0.118574	744.826				1233	0.123833	830.887
1234	0.113232	675.519				1234	0.11925	750.637				1234	0.12606	813.55
1235	0.116494	794.557				1235	0.119666	790.438				1235	0.124707	735.138
1236	0.117338	762.149				1236	0.119555	785.184				1236	0.123625	802.621
1237	0.117883	747.114				1237	0.119548	782.217				1237	0.124332	775.683
1238	0.117737	764.963				1238	0.118641	776.007				1238	0.125738	787.075
1239	0.117386	773.248				1239	0.117976	782.172				1239	0.121358	822.585
1240	0.117509	736.397				1240	0.118864	777.622				1240	0.122493	829.789
1241	0.117406	788.514				1241	0.119279	779.671				1241	0.126165	752.243
1242	0.116849	770.272				1242	0.118496	767.824				1242	0.126071	852.086
1243	0.111997	755.944				1243	0.117464	754.305				1243	0.124411	826.844
1244	0.114903	760.784				1244	0.117277	737.419				1244	0.12716	784.579
1245	0.114548	707.095				1245	0.119738	727.682				1245	0.126456	791.201
1246	0.117288	754.809				1246	0.118901	804.213				1246	0.125605	815.399
1247	0.117256	741.977				1247	0.119664	754.196				1247	0.125419	773.131
1248	0.117196	739.251				1248	0.119625	771.364				1248	0.12534	767.091
1249	0.117164	703.586				1249	0.118922	799.956				1249	0.128093	821.74
1250	0.115605	740.31				1250	0.115704	718.502				1250	0.126259	860.44
1251	0.115163	793.438				1251	0.115208	777.909				1251	0.124478	848.657
1252	0.111276	727.276				1252	0.111158	779.527				1252	0.126231	786.535
1253	0.108476	726.909				1253	0.111192	733.13				1253	0.127688	855.378
1254	0.113586	694.728				1254	0.108478	678.43				1254	0.12852	870.454
1255	0.109668	689.24				1255	0.108946	663.164				1255	0.128849	760.029
1256	0.11457	727.483				1256	0.113041	674.416				1256	0.128207	804.589
1257	0.116066	784.175				1257	0.110414	713.242				1257	0.128282	810.213
1258	0.116716	737.677				1258	0.103973	698.267				1258	0.128465	841.249
1259	0.112594	717.036				1259	0.103226	666.048				1259	0.125878	825.876
1260	0.114158	735.803				1260	0.107294	701.235				1260	0.129299	851.792
1261	0.111076	738.364				1261	0.101054	662.272				1261	0.128733	789.135
1262	0.116936	747.397				1262	0.103141	652.516				1262	0.128421	799.786
1263	0.116532	746.645				1263	0.119666	800.545				1263	0.129717	782.03
1264	0.117621	771.295				1264	0.119755	778.45				1264	0.129129	862.729
1265	0.117146	770.045				1265	0.119273	763.707				1265	0.128899	799.545
1266	0.116251	747.411				1266	0.118912	745.316				1266	0.127659	786.609
1267	0.116305	754.488				1267	0.117493	759.511				1267	0.125594	813.031
1268	0.116644	746.961				1268	0.11864	731.81				1268	0.12943	818.14
1269	0.114142	742.721				1269	0.11855	758.364				1269	0.129318	804.602
1270	0.112079	720.363				1270	0.11707	728.902				1270	0.128979	809.884
1271	0.112576	725.868				1271	0.118358	765.628				1271	0.122902	803.85
1272	0.115735	729.745				1272	0.117833	767.597				1272	0.127477	798.393
1273	0.111441	762.402				1273	0.11863	739.782				1273	0.127074	832.482
1274	0.110874	684.715				1274	0.118151	733.816				1274	0.128281	855.146
1275	0.116604	749.646				1275	0.11823	798.168				1275	0.12905	822.454
1276	0.114713	753.5				1276	0.118886	757.404				1276	0.129285	842.799
1277	0.112246	732.753				1277	0.119433	734.392				1277	0.128192	841.754
1278	0.116165	741.079				1278	0.11809	771.795				1278	0.126918	829.69
1279	0.115465	736.148				1279	0.119165	745.114				1279	0.129261	840.074
1280	0.113162	779.372				1280	0.118449	796.439				1280	0.129342	887.098
1281	0.112382	716.841				1281	0.119263	783.675				1281	0.129314	839.852
1282	0.110215	724.764				1282	0.119957	768.014				1282	0.128823	823.235
1283	0.107463	747.222				1283	0.119477	802.247				1283	0.129038	840.092
1284	0.105185	686.483				1284	0.121856	797.971				1284	0.128959	800.357
1285	0.104589	651.52				1285	0.121264	786.978				1285	0.126675	791.844
1286	0.107914	694.746				1286	0.120337	754.656				1286	0.129055	828.248
1287	0.107423	684.192				1287	0.120451	720.9				1287	0.129508	843.741
1288	0.10975	697.539				1288	0.119088	810.495				1288	0.129732	801.054
1289	0.117939	706.268				1289	0.121317	772.443				1289	0.129557	799.604
1290	0.115959	785.695				1290	0.120682	761.047				1290	0.126477	864.624
1291	0.117224	738.077				1291	0.12102	767.214				1291	0.129183	812.942
1292	0.118248	712.943				1292	0.11866	773.275				1292	0.129394	806.92
1293	0.11749	795.86				1293	0.121337	726.906				1293	0.129008	871.884
1294	0.117315	782.036				1294	0.121781	804.125				1294	0.129028	822.633
1295	0.118299	767.566				1295	0.119745	799.473				1295	0.127619	808.799
1296	0.117961	764.837				1296	0.118459	799.683				1296	0.129255	877.123
1297	0.117901	740.303				1297	0.118293	778.172				1297	0.129235	827.344
1298	0.117713	734.202				1298	0.115241	756.406				1298	0.12847	797.982
1299	0.118087	786.085				1299	0.11397	700.965				1299	0.12947	799.712
1300	0.117847	733.805				1300	0.116694	743.009				1300	0.128898	850.462
1301	0.11764	772.774				1301	0.117631	779.508				1301	0.127053	777.099
1302	0.118602	709.719				1302	0.116912	757.793				1302	0.1286	785.019
1303	0.115254	749.68				1303	0.119219	716.06				1303	0.127468	848.295
1304	0.117687	782.195				1304	0.118995	802.232				1304	0.128211	846.415
1305	0.114024	751.711				1305	0.116179	761.183				1305	0.129531	819.925
1306	0.109747	747.183				1306	0.117237	706.682				1306	0.128818	866.055
1307	0.114144	708.982				1307	0.114792	785.748				1307	0.125572	846.201
1308	0.11863	719.918				1308	0.116814	740.835				1308	0.122579	755.034
1309	0.118658	750.809				1309	0.117568	763.105				1309	0.124303	813.804
1310	0.116716	750.418				1310	0.113922	752.181				1310	0.112323	730.853
1311	0.119054	743.338				1311	0.118654	731.147				1311	0.108815	695.843
1312	0.119561	800.332				1312	0.120856	758.128				1312	0.118369	724.142
1313	0.118623	775.63				1313	0.121093	747.864				1313	0.116963	778.072
1314	0.119443	718.584				1314	0.121237	812.758				1314	0.122067	728.304
1315	0.118421	722.479				1315	0.120618	796.962				1315	0.12619	764.245
1316	0.117546	820.396				1316	0.119887	725.76				1316	0.128403	750.885
1317	0.115735	758.692				1317	0.120084	804.704				1317	0.127437	859.781
1318	0.111952	717.157				1318	0.120039	796.693				1318	0.126988	803.391
1319	0.107355	729.36				1319	0.115355	753.141				1319	0.128416	819.853
1320	0.104676	668.371				1320	0.117907	739.161				1320	0.124673	846.875
1321	0.103441	616.193				1321	0.120175	775.698				1321	0.125098	820.818
1322	0.0946873	658.975				1322	0.119014	770.355				1322	0.127789	778.52
1323	0.0928186	618.694				1323	0.117665	736.772				1323	0.127359	791.365
1324	0.108304	617.158				1324	0.117076	784.23				1324	0.127691	826.798
1325	0.100063	652.531				1325	0.105434	717.499				1325	0.127423	805.698
1326	0.0991664	600.047				1326	0.113031	747.78				1326	0.12879	825.073
1327	0.0977751	633.977				1327	0.112923	726.029				1327	0.127259	838.696
1328	0.11382	703.422				1328	0.119994	769.81				1328	0.128365	841.913
1329	0.109991	747.127				1329	0.12008	720.354				1329	0.127145	780.526
1330	0.110444	745.596				1330	0.119363	773.938				1330	0.12754	859.039
1331	0.114086	683.753				1331	0.12005	768.14				1331	0.127571	847.615
1332	0.113634	721.605				1332	0.119433	779.1				1332	0.128548	833.398
1333	0.110775	751.394				1333	0.117661	729.039				1333	0.123046	833.4
1334	0.113645	699.203				1334	0.11691	767.988				1334	0.11709	791.832
1335	0.113724	711.183				1335	0.113328	731.014				1335	0.113623	709.713
1336	0.113508	764.719				1336	0.117096	699.078				1336	0.126017	747.253
1337	0.110368	712.043				1337	0.119969	718.956				1337	0.125744	828.19
1338	0.112189	721.692				1338	0.11953	764.989				1338	0.125716	787.813
1339	0.110181	690.411				1339	0.119815	779.811				1339	0.126666	805.901
1340	0.109306	682.303				1340	0.119299	741.771				1340	0.123051	797.57
1341	0.111074	668.212				1341	0.115877	781.034				1341	0.119592	802.9
1342	0.106922	715.028				1342	0.114459	712.714				1342	0.120292	715.586
1343	0.103088	688.771				1343	0.110531	731.105				1343	0.118471	796.339
1344	0.0995064	640.637				1344	0.112573	696.41				1344	0.118567	782.189
1345	0.094859	591.389				1345	0.119198	729.605				1345	0.121905	747.464
1346	0.0990685	612.18				1346	0.119366	773.761				1346	0.112032	760.967
1347	0.0944357	597.99				1347	0.119133	776.168				1347	0.109	735.201
1348	0.0926095	589.55				1348	0.119727	774.155				1348	0.107866	639.335
1349	0.0945433	609.785				1349	0.119585	730.171				1349	0.104638	667.59
1350	0.0927407	585.634				1350	0.113865	731.438				1350	0.112273	727.002
1351	0.0954253	603.828				1351	0.117999	753.133				1351	0.119657	792.291
1352	0.0940955	590.755				1352	0.116982	785.445				1352	0.115393	756.609
1353	0.106829	627.436				1353	0.112113	742.614				1353	0.108632	737.202
1354	0.108088	688.594				1354	0.118702	785.199				1354	0.0986412	645.503
1355	0.106697	689.751				1355	0.119702	790.801				1355	0.104311	641.496
1356	0.10655	662.795				1356	0.116456	752.635				1356	0.108083	630.691
1357	0.110654	681.948				1357	0.113106	774.612				1357	0.112181	689.766
1358	0.114911	719.476				1358	0.113735	705.748				1358	0.108371	669.608
1359	0.116667	738.7				1359	0.112263	697.366				1359	0.104813	623.101
1360	0.11701	747.68				1360	0.119571	746.81				1360	0.0989729	619.661
1361	0.116506	714.647				1361	0.119661	785.367				1361	0.102705	625.543
1362	0.116278	798.453				1362	0.119786	806.001				1362	0.107394	650.625
1363	0.116671	759.124				1363	0.119013	752.806				1363	0.101597	665.514
1364	0.116744	706.739				1364	0.117105	787.296				1364	0.106294	667.196
1365	0.11487	781.13				1365	0.116585	690.054				1365	0.118346	719.844
1366	0.11541	752.254				1366	0.116642	718.666				1366	0.117151	779.87
1367	0.117492	734.854				1367	0.11969	697.177				1367	0.120848	737.967
1368	0.116516	792.089				1368	0.118187	775.753				1368	0.120939	779.844
1369	0.114058	747.647				1369	0.119156	784.985				1369	0.120859	821.866
1370	0.117024	729.789				1370	0.119459	740.959				1370	0.121041	772.437
1371	0.116856	730.505				1371	0.119774	793.577				1371	0.11765	766.017
1372	0.116721	777.327				1372	0.12006	782.312				1372	0.120133	776.681
1373	0.116685	722.674				1373	0.117619	783.768				1373	0.120554	763.856
1374	0.115985	734.631				1374	0.112789	774.236				1374	0.120843	788.772
1375	0.114147	769.104				1375	0.113624	715.371				1375	0.120425	802.665
1376	0.109208	712.533				1376	0.117736	758.806				1376	0.119631	787.61
1377	0.110062	658.387				1377	0.114074	727.193				1377	0.120108	716.358
1378	0.11694	737.071				1378	0.117569	738.152				1378	0.114685	753.339
1379	0.114748	771.436				1379	0.118725	745.977				1379	0.113053	755.738
1380	0.116589	723.303				1380	0.119713	797.066				1380	0.119782	727.948
1381	0.113334	712.894				1381	0.118501	764.358				1381	0.117766	784.534
1382	0.110144	743.528				1382	0.120019	769.876				1382	0.120553	785.408
1383	0.11058	735.883				1383	0.119458	827.172				1383	0.120458	788.671
1384	0.111335	723.707				1384	0.11975	747.609				1384	0.119817	783.289
1385	0.114976	725.849				1385	0.118317	793.556				1385	0.11864	750.35
1386	0.114205	732.869				1386	0.119891	790.527				1386	0.118345	780.788
1387	0.11255	683.229				1387	0.119555	768.423				1387	0.119615	761.193
1388	0.115407	784.275				1388	0.119387	767.736				1388	0.121628	790.621
1389	0.114611	764.643				1389	0.119621	735.929				1389	0.119454	765.723
1390	0.113722	720.858				1390	0.118758	793.073				1390	0.117717	774.079
1391	0.112212	735.885				1391	0.11893	724.524				1391	0.120103	768.353
1392	0.112437	714.203				1392	0.118543	741.567				1392	0.11998	748.803
1393	0.114519	755.179				1393	0.117379	788.113				1393	0.120274	754.571
1394	0.111695	763.503				1394	0.119832	787.656				1394	0.120206	774.816
1395	0.1084	703.449				1395	0.119414	730.51				1395	0.120882	751.101
1396	0.109746	637.346				1396	0.119584	804.34				1396	0.11878	729.494
1397	0.103222	653.285				1397	0.118577	769.984				1397	0.117258	739.569
1398	0.0981101	635.905				1398	0.119117	697.891				1398	0.115687	725.322
1399	0.0940864	553.371				1399	0.118317	790.7				1399	0.120468	756.782
1400	0.09118	545.411				1400	0.118808	754.6				1400	0.118199	741.511
1401	0.0865639	556.797				1401	0.119721	783.989				1401	0.118376	743.268
1402	0.0800983	519.192				1402	0.119588	748.905				1402	0.120919	727.585
1403	0.0799668	515.925				1403	0.11914	776.637				1403	0.119965	775.696
1404	0.0795593	479.975				1404	0.115177	770.353				1404	0.119734	770.929
1405	0.0838728	502.465				1405	0.118791	750.118				1405	0.121153	783.845
1406	0.0902876	552.464				1406	0.118684	752.08				1406	0.12069	797.6
1407	0.100741	617.772				1407	0.117482	770.148				1407	0.121872	768.049
1408	0.0967719	622.029				1408	0.117715	760.859				1408	0.120681	837.6
1409	0.0893495	565.733				1409	0.117492	778.935				1409	0.117965	773.574
1410	0.101168	548.569				1410	0.117742	727.724				1410	0.114788	758.07
1411	0.103648	683.359				1411	0.118159	770.612				1411	0.116283	720.919
1412	0.105282	680.054				1412	0.117659	786.556				1412	0.110872	699.287
1413	0.0968952	643.341				1413	0.118562	782.111				1413	0.112535	704.137
1414	0.101509	576.551				1414	0.116789	786.694				1414	0.113522	741.924
1415	0.110125	694.36				1415	0.119501	726.305				1415	0.110263	732.192
1416	0.115579	736.51				1416	0.117471	755.057				1416	0.115424	707.201
1417	0.113824	751.733				1417	0.121243	772.09				1417	0.112474	727.53
1418	0.115193	750.581				1418	0.121412	780.295				1418	0.110208	696.666
1419	0.11794	733.679				1419	0.1231	802.18				1419	0.120681	766.064
1420	0.1182	739.392				1420	0.122708	779.908				1420	0.11716	728.099
1421	0.117899	763.882				1421	0.126646	862.603				1421	0.120877	765.179
1422	0.120613	767.437				1422	0.127137	835.505				1422	0.118926	777.179
1423	0.120448	793.556				1423	0.125128	804.212				1423	0.119675	720.344
1424	0.121526	745.186				1424	0.124068	823.169				1424	0.115238	770.019
1425	0.118069	776.273				1425	0.121733	814.096				1425	0.116745	764.351
1426	0.119716	721.142				1426	0.122429	792.725				1426	0.118056	700.057
1427	0.120282	790.25				1427	0.120698	767.631				1427	0.119518	780.27
1428	0.120904	793.726				1428	0.115279	794.826				1428	0.116309	766.369
1429	0.12026	756.697				1429	0.116319	786.912				1429	0.119479	725.484
1430	0.117029	746.2				1430	0.116831	732.536				1430	0.120913	774.342
1431	0.122679	738.104				1431	0.116518	745.413				1431	0.12043	769.335
1432	0.121281	841.072				1432	0.114259	693.096				1432	0.120236	762.509
1433	0.120082	776.42				1433	0.117341	701.508				1433	0.120313	730.145
1434	0.118726	762.48				1434	0.115357	777.309				1434	0.119758	750.964
1435	0.120107	801.09				1435	0.116065	718.949				1435	0.117286	743.33
1436	0.120285	744.502				1436	0.116237	767.241				1436	0.117554	728.355
1437	0.119868	763.193				1437	0.113715	764.286				1437	0.114358	734.923
1438	0.119797	794.447				1438	0.115136	754.942				1438	0.117768	751.627
1439	0.120274	780.166				1439	0.117408	781.225				1439	0.117218	797.874
1440	0.1226	802.416				1440	0.115436	736.762				1440	0.118275	724.128
1441	0.121325	778.253				1441	0.113123	731.375				1441	0.11351	765.361
1442	0.119768	766.293				1442	0.115226	706.964				1442	0.11004	674.849
1443	0.12147	789.473				1443	0.116512	713.769				1443	0.104415	690.194
1444	0.123425	813.677				1444	0.117304	755.857				1444	0.113682	655.148
1445	0.119415	759.259				1445	0.116684	759.024				1445	0.115192	794.882
1446	0.119701	756.762				1446	0.114945	748.772				1446	0.120306	759.579
1447	0.120804	773.011				1447	0.116662	734.257				1447	0.119279	779.52
1448	0.1218	788.19				1448	0.112523	751.291				1448	0.118798	821.004
1449	0.120514	747.745				1449	0.112524	711.329				1449	0.118939	774.057
1450	0.120864	737.864				1450	0.11535	744.385				1450	0.121472	754.136
1451	0.121672	831.018				1451	0.110728	688.206				1451	0.120209	814.836
1452	0.120232	729.765				1452	0.111418	702.37				1452	0.1178	773.049
1453	0.120453	751.002				1453	0.116592	754.184				1453	0.118777	705.935
1454	0.123564	786.861				1454	0.116831	748.188				1454	0.121554	755.046
1455	0.122104	795.751				1455	0.116136	789.118				1455	0.120591	785.781
1456	0.123127	800.517				1456	0.11448	754.71				1456	0.117184	731.87
1457	0.122263	839.002				1457	0.112175	726.45				1457	0.121541	833.783
1458	0.121869	774.979				1458	0.108331	706.295				1458	0.122364	820.286
1459	0.122204	792.324				1459	0.112259	682.57				1459	0.120735	768.742
1460	0.122653	819.299				1460	0.111224	735.02				1460	0.119698	821.188
1461	0.123688	832.132				1461	0.109588	761.931				1461	0.116091	765.452
1462	0.121456	764.019				1462	0.115365	712.546				1462	0.118837	748.827
1463	0.118738	785.892				1463	0.116682	736.809				1463	0.118517	792.395
1464	0.119851	795.388				1464	0.116538	746.609				1464	0.116513	762.658
1465	0.122039	759.54				1465	0.118015	789.736				1465	0.115102	748.242
1466	0.120792	776.712				1466	0.1185	760.745				1466	0.113884	807.016
1467	0.123695	810.332				1467	0.118343	729.114				1467	0.1208	806.072
1468	0.12531	770.572				1468	0.115404	751.547				1468	0.118034	797.534
1469	0.126488	775.773				1469	0.115798	739.407				1469	0.121402	737.353
1470	0.126467	762.625				1470	0.114389	694.057				1470	0.120458	751.408
1471	0.124988	833.26				1471	0.114506	725.22				1471	0.121002	741.285
1472	0.127741	773.545				1472	0.116942	740.608				1472	0.120137	780.099
1473	0.123488	812.718				1473	0.113273	775.956				1473	0.121135	765.313
1474	0.125892	788.221				1474	0.111492	693.717				1474	0.121153	778.716
1475	0.127439	786.934				1475	0.113624	766.899				1475	0.118985	778.269
1476	0.128658	828.456				1476	0.10591	667.992				1476	0.121602	791.692
1477	0.127448	795.532				1477	0.113541	713.367				1477	0.120878	767.324
1478	0.130786	798.769				1478	0.110241	684.554				1478	0.120279	765.628
1479	0.130048	827.396				1479	0.111846	691.995				1479	0.121413	804.269
1480	0.127595	767.553				1480	0.115527	715.208				1480	0.120742	750.703
1481	0.127293	814.586				1481	0.118579	742.242				1481	0.119798	762.778
1482	0.13261	840.675				1482	0.118445	753.2				1482	0.116903	788.375
1483	0.130328	838.563				1483	0.116317	762.318				1483	0.120998	791.335
1484	0.132815	815.277				1484	0.118938	782.428				1484	0.12071	787.99
1485	0.126642	810.28				1485	0.119743	795.722				1485	0.121821	772.827
1486	0.131462	840.906				1486	0.119551	769.392				1486	0.121765	767.319
1487	0.134703	859.685				1487	0.11706	776.93				1487	0.120628	761.004
1488	0.136692	887.495				1488	0.116403	708.145				1488	0.118242	752.389
1489	0.136674	921.036				1489	0.118979	736.369				1489	0.116196	739.957
1490	0.132691	867.946				1490	0.119787	770.229				1490	0.121421	758.326
1491	0.129535	816.956				1491	0.119736	772.126				1491	0.120363	771.477
1492	0.135856	859.384				1492	0.118938	733.141				1492	0.119803	780.516
1493	0.135548	899.638				1493	0.118444	770.588				1493	0.121383	775.407
1494	0.130231	839.086				1494	0.119229	806.06				1494	0.121283	784.709
1495	0.126799	861.297				1495	0.118211	726.424				1495	0.121795	791.197
1496	0.134465	820.173				1496	0.118783	792.587				1496	0.121643	827.726
1497	0.133426	844.367				1497	0.117605	772.031				1497	0.121619	770.373
1498	0.132016	888.457				1498	0.117534	754.601				1498	0.121729	746.816
1499	0.129715	877.355				1499	0.117623	815.615				1499	0.121837	783.429
1500	0.129573	804.043				1500	0.11813	774.73				1500	0.119752	732.768
1501	0.132009	853.353				1501	0.116617	736.793				1501	0.115877	719.008
1502	0.134319	850.465				1502	0.118794	762.998				1502	0.118426	754.642
1503	0.13388	867.497				1503	0.118311	756.319				1503	0.118735	766.726
1504	0.13135	828.35				1504	0.117153	785.116				1504	0.121357	767.901
1505	0.132005	894.596				1505	0.117731	730.447				1505	0.121894	785.071
1506	0.133844	927.383				1506	0.118442	775.456				1506	0.12187	824.827
1507	0.132655	810.523				1507	0.11834	765.427				1507	0.121249	773.946
1508	0.132167	881.206				1508	0.11821	753.269				1508	0.118369	717.381
1509	0.131437	838.083				1509	0.117347	781.705				1509	0.119686	759.352
1510	0.134637	816.106				1510	0.11964	821.407				1510	0.121702	743.254
1511	0.132809	847.362				1511	0.118939	737.296				1511	0.118457	795.732
1512	0.129491	854.991				1512	0.119586	811.665				1512	0.121555	791.473
1513	0.13124	872.293				1513	0.119484	761.872				1513	0.121614	778.87
1514	0.129158	830.461				1514	0.119649	775.859				1514	0.121933	759.722
1515	0.125088	777.753				1515	0.119554	726.724				1515	0.116992	749.984
1516	0.131563	848.056				1516	0.116573	810.94				1516	0.113774	756.99
1517	0.12586	859.031				1517	0.119058	773.368				1517	0.110821	703.734
1518	0.125259	755.867				1518	0.118606	744.934				1518	0.120216	702.881
1519	0.123901	849.848				1519	0.119505	747.428				1519	0.119604	767.56
1520	0.120392	764.978				1520	0.118573	728.313				1520	0.119997	789.312
1521	0.118074	764.617				1521	0.118634	783.155				1521	0.120207	766.716
1522	0.106167	707.142				1522	0.119204	758.302				1522	0.118775	792.672
1523	0.102513	631.672				1523	0.119074	759.266				1523	0.11469	743.207
1524	0.105648	665.068				1524	0.117717	780.036				1524	0.111115	666.971
1525	0.0922517	601.784				1525	0.117523	813.753				1525	0.115416	750.922
1526	0.0877089	584.641				1526	0.118824	722.893				1526	0.116697	763.808
1527	0.0993731	577.937				1527	0.120093	770.387				1527	0.120039	761.513
1528	0.106923	574.444				1528	0.120212	811.099				1528	0.120445	741.424
1529	0.101336	653.42				1529	0.119846	737.438				1529	0.118734	725.015
1530	0.0998563	589.892				1530	0.120533	768.265				1530	0.118899	737.674
1531	0.0949466	631.756				1531	0.119461	766.016				1531	0.120156	781.981
1532	0.100053	613.574				1532	0.119902	738.348				1532	0.12025	752.377
1533	0.0952523	568.717				1533	0.119774	739.38				1533	0.119682	801.766
1534	0.0892119	584.572				1534	0.119252	798.722				1534	0.115997	814.029
1535	0.102063	679.86				1535	0.115059	736.307				1535	0.120284	741.722
1536	0.101697	662.914				1536	0.115827	712.476				1536	0.1198	812.87
1537	0.099324	630.164				1537	0.111776	778.582				1537	0.120042	774.235
1538	0.102593	579.958				1538	0.110926	681.666				1538	0.121584	780.663
1539	0.114188	654.303				1539	0.111136	701.751				1539	0.120949	791.624
1540	0.128169	877.021				1540	0.113164	786.764				1540	0.117785	762.246
1541	0.12939	849.167				1541	0.119566	751.536				1541	0.119252	720.33
1542	0.128082	818.58				1542	0.119591	751.352				1542	0.121333	757.379
1543	0.127133	824.13				1543	0.118727	775.66				1543	0.120964	816.294
1544	0.128115	902.486				1544	0.117988	767.856				1544	0.120179	768.376
1545	0.126811	877.323				1545	0.114128	758.942				1545	0.118572	796.325
1546	0.127556	839.26				1546	0.116224	711.557				1546	0.120978	776.336
1547	0.126692	782.019				1547	0.117118	793.317				1547	0.121356	787.063
1548	0.1268	892.889				1548	0.116545	745.347				1548	0.121749	822.682
1549	0.126436	764.857				1549	0.119673	726.929				1549	0.121576	775.96
1550	0.124294	787.61				1550	0.119412	802.654				1550	0.121717	784.822
1551	0.12622	791.437				1551	0.119673	807.899				1551	0.121314	814.569
1552	0.126593	801.644				1552	0.11582	733.551				1552	0.12058	776.162
1553	0.126718	803.346				1553	0.119594	728.594				1553	0.121486	780.138
1554	0.12691	793.215				1554	0.119375	819.633				1554	0.120051	800.551
1555	0.125975	811.911				1555	0.11569	763.69				1555	0.118043	788.833
1556	0.126038	816.335				1556	0.112128	740.738				1556	0.121223	713.622
1557	0.12582	780.801				1557	0.113109	734.581				1557	0.118552	822.965
1558	0.126381	798.306				1558	0.116084	701.579				1558	0.121928	804.087
1559	0.127163	806.106				1559	0.116662	795.762				1559	0.121559	788.48
1560	0.12708	808.492				1560	0.116433	769.123				1560	0.121644	799.899
1561	0.12665	837.494				1561	0.115218	703.947				1561	0.118923	763.948
1562	0.127678	842.148				1562	0.119402	742.097				1562	0.116671	739.172
1563	0.127188	797.031				1563	0.11958	769.9				1563	0.121925	730.064
1564	0.126655	851.367				1564	0.119649	820.156				1564	0.121546	823.187
1565	0.122945	802.374				1565	0.119118	755.352				1565	0.1199	761.022
1566	0.127054	807.22				1566	0.119748	795.751				1566	0.121434	805.207
1567	0.126668	860.231				1567	0.119468	789.899				1567	0.121147	771.76
1568	0.127588	823.111				1568	0.11612	738.232				1568	0.122186	775.817
1569	0.126958	801.403				1569	0.119001	746.842				1569	0.12133	791.483
1570	0.127376	858.448				1570	0.118088	809.294				1570	0.121619	834.628
1571	0.126871	784.568				1571	0.109672	785.064				1571	0.121836	779.827
1572	0.126017	841.423				1572	0.115304	726.273				1572	0.121206	790.833
1573	0.123357	809.021				1573	0.111065	750.203				1573	0.119671	755.009
1574	0.125812	814.482				1574	0.117468	747.739				1574	0.120468	740.716
1575	0.124083	754.285				1575	0.118552	748.774				1575	0.119854	768.767
1576	0.125875	855.946				1576	0.117831	747.61				1576	0.120486	806.202
1577	0.125657	782.384				1577	0.118585	730.889				1577	0.120339	777.258
1578	0.123399	808.426				1578	0.118211	768.082				1578	0.118378	765.859
1579	0.121314	784.639				1579	0.118885	760.864				1579	0.118784	754.994
1580	0.126524	767.25				1580	0.117199	766.825				1580	0.115339	755.042
1581	0.12576	793.257				1581	0.116783	761.877				1581	0.116961	718.926
1582	0.123341	849.73				1582	0.118506	793.726				1582	0.120786	771.741
1583	0.126531	811.712				1583	0.118649	717.172				1583	0.12	765.712
1584	0.126936	832.619				1584	0.119443	772.672				1584	0.120277	748.322
1585	0.127044	799.021				1585	0.119407	773.404				1585	0.112989	752.757
1586	0.125787	832.008				1586	0.118004	752.695				1586	0.116779	733.782
1587	0.123201	823.024				1587	0.118918	778.265				1587	0.11956	757.403
1588	0.117152	760.926				1588	0.117647	766.059				1588	0.121768	788.38
1589	0.127323	785.934				1589	0.117271	756.587				1589	0.120973	790.239
1590	0.127138	833.875				1590	0.117773	807.597				1590	0.121155	781.789
1591	0.126071	832.087				1591	0.116535	779.838				1591	0.119985	759.879
1592	0.126225	779.852				1592	0.119429	721.382				1592	0.118851	739.377
1593	0.126138	825.628				1593	0.117793	754.185				1593	0.118685	788.678
1594	0.126556	775.809				1594	0.118987	793.146				1594	0.118793	790.984
1595	0.126963	799.742				1595	0.116769	731.16				1595	0.119841	755.067
1596	0.123911	851.882				1596	0.119111	723.349				1596	0.120528	765.73
1597	0.124229	777.032				1597	0.116757	808.267				1597	0.120211	792.569
1598	0.123844	782.203				1598	0.119688	772.227				1598	0.11935	773.78
1599	0.123829	853.66				1599	0.116067	763.442				1599	0.118448	758.369
1600	0.126575	798.497				1600	0.1142	764.881				1600	0.117611	764.838
1601	0.124415	798.569				1601	0.119475	737.623				1601	0.116341	775.077
1602	0.123598	839.312				1602	0.118166	755.473				1602	0.116082	780.945
1603	0.126222	828.314				1603	0.119317	783.741				1603	0.117779	757.451
1604	0.126502	835.962				1604	0.119498	745.632				1604	0.118497	741.263
1605	0.127072	916.661				1605	0.119781	769.777				1605	0.117232	771.738
1606	0.126395	785.124				1606	0.119658	798.163				1606	0.117538	766.748
1607	0.125442	807.665				1607	0.119393	774.195				1607	0.118342	793.518
1608	0.126059	803.383				1608	0.119401	763.838				1608	0.116369	772.264
1609	0.122305	790.291				1609	0.117682	788.535				1609	0.116514	722.959
1610	0.125281	758.472				1610	0.119295	728.597				1610	0.116242	731.549
1611	0.125257	831.329				1611	0.117832	749.425				1611	0.116006	790.339
1612	0.122841	810.469				1612	0.119279	752.693				1612	0.115755	789.51
1613	0.125163	750.98				1613	0.117785	789.157				1613	0.11483	739.328
1614	0.125604	830.722				1614	0.119293	774.727				1614	0.113337	771.351
1615	0.126526	797.599				1615	0.116454	771.648				1615	0.114012	691.988
1616	0.126448	791.203				1616	0.116066	719.859				1616	0.115207	712.087
1617	0.127015	793.019				1617	0.116714	764.917				1617	0.115119	754.379
1618	0.127356	829.726				1618	0.117294	711.644				1618	0.116841	747.232
1619	0.127333	814.292				1619	0.117763	786.911				1619	0.114215	723.532
1620	0.12701	811.37				1620	0.114358	762.926				1620	0.117442	755.454
1621	0.126843	840.793				1621	0.112029	740.768				1621	0.117011	747.979
1622	0.125209	809.015				1622	0.114828	719.232				1622	0.116811	750.31
1623	0.123508	761.514				1623	0.118478	679.582				1623	0.116025	783.094
1624	0.124072	828.296				1624	0.11963	753.614				1624	0.112899	729.093
1625	0.125817	832.604				1625	0.119028	770.275				1625	0.114286	705.749
1626	0.126564	773.697				1626	0.11895	808.218				1626	0.111418	740.669
1627	0.125047	847.71				1627	0.119263	716.66				1627	0.111325	751.559
1628	0.126616	756.969				1628	0.11903	800.089				1628	0.115928	702.41
1629	0.126103	770.756				1629	0.119115	790.564				1629	0.1162	727.547
1630	0.125406	865.65				1630	0.119161	770.335				1630	0.114622	788.788
1631	0.125287	811.263				1631	0.11932	794.43				1631	0.116335	736.445
1632	0.125926	825.912				1632	0.118772	769.697				1632	0.114445	768.79
1633	0.125824	817.833				1633	0.119277	717.682				1633	0.118799	781.209
1634	0.126691	820.67				1634	0.118518	809.366				1634	0.117885	783.887
1635	0.12547	772.779				1635	0.116324	743.897				1635	0.116015	765.45
1636	0.126211	806.763				1636	0.114925	704.745				1636	0.11714	744.922
1637	0.126058	832.35				1637	0.106515	749.868				1637	0.116397	744.656
1638	0.124533	779.895				1638	0.111343	698.528				1638	0.116499	786.005
1639	0.12542	780.702				1639	0.108807	649.115				1639	0.11641	735.175
1640	0.125498	822.851				1640	0.11881	692.222				1640	0.114969	737.263
1641	0.125588	817.99				1641	0.119082	787.931				1641	0.116915	785.182
1642	0.125004	792.479				1642	0.114756	766.774				1642	0.11481	776.874
1643	0.123208	826.226				1643	0.116561	730.3				1643	0.115439	753.955
1644	0.122623	817.992				1644	0.11804	755.707				1644	0.112749	730.024
1645	0.125488	835.42				1645	0.116021	810.511				1645	0.113761	729.493
1646	0.125291	789.775				1646	0.109596	686.77				1646	0.114095	737.123
1647	0.121301	797.108				1647	0.106666	671.474				1647	0.111259	713.807
1648	0.124871	763.634				1648	0.113793	741.334				1648	0.114383	703.97
1649	0.124928	808.363				1649	0.115619	732.808				1649	0.117184	729.527
1650	0.125083	801.884				1650	0.118618	732.309				1650	0.11805	751.434
1651	0.125274	818.644				1651	0.118939	746.044				1651	0.118614	803.652
1652	0.125737	813.04				1652	0.118345	762.933				1652	0.117992	739.775
1653	0.122981	796.712				1653	0.119949	751.6				1653	0.116797	716.84
1654	0.122592	797.8				1654	0.119787	798.91				1654	0.116523	761.594
1655	0.125601	832.078				1655	0.11881	759.018				1655	0.118086	742.714
1656	0.12514	784.048				1656	0.119079	816.402				1656	0.117515	752.043
1657	0.123383	796.744				1657	0.119844	789.616				1657	0.115145	716.978
1658	0.125796	766.81				1658	0.11951	765.682				1658	0.116673	751.285
1659	0.125955	825.335				1659	0.119165	748.444				1659	0.118588	752.858
1660	0.125136	818.164				1660	0.116785	820.378				1660	0.117351	725.057
1661	0.126225	863.903				1661	0.118167	776.855				1661	0.115933	737.872
1662	0.125015	856.914				1662	0.119666	789.802				1662	0.114547	753.883
1663	0.126226	821.422				1663	0.119798	760.61				1663	0.118003	733.852
1664	0.126053	792.11				1664	0.117682	760.157				1664	0.111052	727.105
1665	0.126324	804.102				1665	0.119337	761.944				1665	0.118033	742.09
1666	0.124322	807.839				1666	0.119965	765.269				1666	0.12006	786.363
1667	0.121807	741.897				1667	0.11973	749.713				1667	0.119861	766.498
1668	0.124691	775.413				1668	0.119438	769.967				1668	0.121306	782.472
1669	0.125754	804.513				1669	0.119262	741.533				1669	0.12101	782.931
1670	0.125979	797.016				1670	0.117455	754.247				1670	0.120753	783.562
1671	0.123088	800.02				1671	0.119711	771.525				1671	0.121418	798.586
1672	0.125523	811.73				1672	0.11931	730.893				1672	0.121726	759.997
1673	0.123397	833.201				1673	0.118825	793.985				1673	0.121067	763.626
1674	0.125929	800.156				1674	0.116101	750.498				1674	0.121352	771.809
1675	0.126101	822.989				1675	0.117703	737.782				1675	0.121775	829.966
1676	0.126541	769.004				1676	0.115208	739.114				1676	0.121124	735.681
1677	0.125833	825.385				1677	0.11602	712.627				1677	0.122133	757.442
1678	0.123276	845.563				1678	0.117121	743.31				1678	0.120222	812
1679	0.123936	808.032				1679	0.117182	809.528				1679	0.120093	750.054
1680	0.124421	772.247				1680	0.119255	788.465				1680	0.121764	752.627
1681	0.125689	826.818				1681	0.119099	779.307				1681	0.12146	774.404
1682	0.123573	785.77				1682	0.117057	748.428				1682	0.121857	781.011
1683	0.123569	784.249				1683	0.118293	800.406				1683	0.121132	797.211
1684	0.125672	823.074				1684	0.116557	744.938				1684	0.120819	779.599
1685	0.122526	799.576				1685	0.111548	723.412				1685	0.119391	735.748
1686	0.121415	792.956				1686	0.113778	704.272				1686	0.121411	752.733
1687	0.124587	828.199				1687	0.116528	760.523				1687	0.121529	781.692
1688	0.124809	833.029				1688	0.11896	761.709				1688	0.121984	797.15
1689	0.128033	768.075				1689	0.116925	766.22				1689	0.119873	826.745
1690	0.128235	802.595				1690	0.118915	815.667				1690	0.117805	723.881
1691	0.125369	825.977				1691	0.117312	762.667				1691	0.112684	745.266
1692	0.126936	838.874				1692	0.117192	779.786				1692	0.116024	677.834
1693	0.126001	849.591				1693	0.117582	706.016				1693	0.118957	736.069
1694	0.128056	856.543				1694	0.116584	726.232				1694	0.121905	819.24
1695	0.127508	794.972				1695	0.117807	755.44				1695	0.119782	790.276
1696	0.127043	780.639				1696	0.117033	723.864				1696	0.118107	754.985
1697	0.125182	829.341				1697	0.116655	714.452				1697	0.120413	778.402
1698	0.1228	822.949				1698	0.115216	739.143				1698	0.116019	802.875
1699	0.124313	789.04				1699	0.11854	713.491				1699	0.117236	757.184
1700	0.124065	840.604				1700	0.117661	780.351				1700	0.118868	778.141
1701	0.129075	837.594				1701	0.117488	705.18				1701	0.117871	729.226
1702	0.129303	792.702				1702	0.11776	771.337				1702	0.120142	783.65
1703	0.129694	863.849				1703	0.117591	717.26				1703	0.121133	819.926
1704	0.127432	808.543				1704	0.118204	792.697				1704	0.119181	763.942
1705	0.130161	772.948				1705	0.118546	741.823				1705	0.12173	814.521
1706	0.12839	829.534				1706	0.11765	797.257				1706	0.120127	827.334
1707	0.130079	841.984				1707	0.118095	765.017				1707	0.121857	763.024
1708	0.129206	863.366				1708	0.117811	778.772				1708	0.12105	783.185
1709	0.122659	790.285				1709	0.118532	776.516				1709	0.122201	809.773
1710	0.116273	806.444				1710	0.118677	722.765				1710	0.117347	771.002
1711	0.127116	793.878				1711	0.119736	743.258				1711	0.116628	763.016
1712	0.129116	810.885				1712	0.121319	810.922				1712	0.114063	759.008
1713	0.130555	870.903				1713	0.122601	775.594				1713	0.118545	760.237
1714	0.129178	818.972				1714	0.122845	722.445				1714	0.120676	786.011
1715	0.129882	830.514				1715	0.117956	770.446				1715	0.119614	796.21
1716	0.128696	853.165				1716	0.112918	757.845				1716	0.122136	774.625
1717	0.12794	821.943				1717	0.115992	717.801				1717	0.122135	752.11
1718	0.129846	778.928				1718	0.11784	717.818				1718	0.121253	751.813
1719	0.129713	824.653				1719	0.118221	766.903				1719	0.12207	826.776
1720	0.128062	872.32				1720	0.118924	784.363				1720	0.121718	772.089
1721	0.128057	828.302				1721	0.11996	751.705				1721	0.122245	833.78
1722	0.127485	851.341				1722	0.120983	808.2				1722	0.119041	780.022
1723	0.127809	809.728				1723	0.117064	750.895				1723	0.118093	737.866
1724	0.128258	804.275				1724	0.115325	726.556				1724	0.11878	795.44
1725	0.127072	799.611				1725	0.114648	737.429				1725	0.121518	768.467
1726	0.127237	805.876				1726	0.116583	718.429				1726	0.122154	752.574
1727	0.125703	850.104				1727	0.115376	733.85				1727	0.121718	737.319
1728	0.125721	781.506				1728	0.11417	697.088				1728	0.12172	792.208
1729	0.121556	842.521				1729	0.111769	733.427				1729	0.122269	804.3
1730	0.123077	792.894				1730	0.114291	727.971				1730	0.12236	799.577
1731	0.121037	776.875				1731	0.115336	707.882				1731	0.119298	793.264
1732	0.123773	825.534				1732	0.115525	771.596				1732	0.119496	769.471
1733	0.127131	826.212				1733	0.116014	750.926				1733	0.120534	773.078
1734	0.125936	796.488				1734	0.117426	775.484				1734	0.12114	821.438
1735	0.127535	799.635				1735	0.114114	777.19				1735	0.122025	818.894
1736	0.124626	804.203				1736	0.115561	735.831				1736	0.121353	762.17
1737	0.127957	752.352				1737	0.112612	695.726				1737	0.121743	787.828
1738	0.129084	874.006				1738	0.112326	761.884				1738	0.118911	749.112
1739	0.129299	844.725				1739	0.113049	710.431				1739	0.118797	749.138
1740	0.127938	843.35				1740	0.113842	722.989				1740	0.121318	849.415
1741	0.127913	819.049				1741	0.11267	749.922				1741	0.121637	806.242
1742	0.128581	847.355				1742	0.115123	742.911				1742	0.12205	748.999
1743	0.129235	810.116				1743	0.113479	733.289				1743	0.120269	799.847
1744	0.12857	829.366				1744	0.113921	754.404				1744	0.118137	762.242
1745	0.126865	838.324				1745	0.113963	727.938				1745	0.11803	726.914
1746	0.125598	804.678				1746	0.117569	725.67				1746	0.114572	770.175
1747	0.123967	850.802				1747	0.116061	733.544				1747	0.114972	730.673
1748	0.127244	838.178				1748	0.113682	723.932				1748	0.121875	693.344
1749	0.126938	797.041				1749	0.117251	719.601				1749	0.120709	770.358
1750	0.13143	843.071				1750	0.113053	698.178				1750	0.1203	770.527
1751	0.131616	855.074				1751	0.11866	768.682				1751	0.119602	790.757
1752	0.131001	864.956				1752	0.119419	762.105				1752	0.121116	796.212
1753	0.131106	830.236				1753	0.116293	729.546				1753	0.120787	827.956
1754	0.126671	877.845				1754	0.120106	762.452				1754	0.120815	782.162
1755	0.131111	759.323				1755	0.118324	757.879				1755	0.120397	789.236
1756	0.131156	874.756				1756	0.118151	736.435				1756	0.12051	717.017
1757	0.130683	856.277				1757	0.117196	737.536				1757	0.120004	790.196
1758	0.130347	848.396				1758	0.117334	794.454				1758	0.117763	802.091
1759	0.128626	829.979				1759	0.116887	742.653				1759	0.120607	739.695
1760	0.127164	854.16				1760	0.114984	725.693				1760	0.117809	787.462
1761	0.128513	825.39				1761	0.116915	816.012				1761	0.118062	752.882
1762	0.131001	845.471				1762	0.114875	761.897				1762	0.115418	793.765
1763	0.128909	903.375				1763	0.11578	724.488				1763	0.117009	718.16
1764	0.131512	812.695				1764	0.115035	799.226				1764	0.120265	757.683
1765	0.128161	886.593				1765	0.114413	741.118				1765	0.120065	751.762
1766	0.129635	884.87				1766	0.114753	726.674				1766	0.119437	751.174
1767	0.130219	813.468				1767	0.114983	739.91				1767	0.1162	757.86
1768	0.129137	886.957				1768	0.110825	720.428				1768	0.110144	771.764
1769	0.126108	835.689				1769	0.106852	690.571				1769	0.112352	713.7
1770	0.130446	795.492				1770	0.105875	718.798				1770	0.112965	734.994
1771	0.130014	812.321				1771	0.109148	681.909				1771	0.118595	725.113
1772	0.129633	872.851				1772	0.108622	687.356				1772	0.117654	726.359
1773	0.131088	845.372				1773	0.108021	706.407				1773	0.118543	741.953
1774	0.130872	854.782				1774	0.106461	725.225				1774	0.118	745.632
1775	0.132381	831.387				1775	0.10741	664.754				1775	0.121243	738.383
1776	0.131844	832.212				1776	0.107787	715.49				1776	0.118664	766.33
1777	0.132034	846.734				1777	0.106168	700.622				1777	0.119142	821.646
1778	0.131146	856.43				1778	0.103316	673.57				1778	0.12161	816.502
1779	0.131564	843.064				1779	0.105033	697.175				1779	0.119997	765.341
1780	0.129919	853.201				1780	0.105865	694.039				1780	0.118817	784.448
1781	0.131694	842.164				1781	0.106315	667.445				1781	0.116816	790.428
1782	0.130832	843.447				1782	0.101445	685.905				1782	0.118624	768.136
1783	0.128438	844.639				1783	0.104735	652.52				1783	0.120048	843.032
1784	0.134045	804.469				1784	0.101629	647.791				1784	0.120551	811.469
1785	0.13226	852.944				1785	0.101585	634.231				1785	0.118467	751.028
1786	0.134527	843.389				1786	0.104087	673.619				1786	0.11839	778.908
1787	0.130612	801.693				1787	0.102859	640.956				1787	0.120155	746.908
1788	0.127975	844.737				1788	0.102438	645.032				1788	0.120934	754.632
1789	0.131104	823.836				1789	0.102622	683.3				1789	0.120368	811.752
1790	0.130832	920.259				1790	0.105252	651.33				1790	0.117412	765.731
1791	0.129469	871.802				1791	0.104797	662.17				1791	0.11931	714.09
1792	0.128575	807.975				1792	0.10644	685.804				1792	0.115719	769.79
1793	0.131821	825.836				1793	0.105806	708.859				1793	0.114352	698.916
1794	0.130861	890.86				1794	0.104865	687.516				1794	0.110029	698.05
1795	0.131287	817.065				1795	0.103789	710.946				1795	0.107465	718.08
1796	0.130798	856.457				1796	0.103862	665.412				1796	0.112793	750.091
1797	0.129535	861.67				1797	0.105312	674.395				1797	0.118484	723.853
1798	0.127947	830.952				1798	0.106814	668.13				1798	0.118188	836.635
1799	0.12748	780.565				1799	0.102419	703.053				1799	0.115719	748.75
1800	0.127202	848.262				1800	0.103567	643.672				1800	0.118981	740.095
1801	0.127759	835.437				1801	0.103472	660.223				1801	0.115122	781.966
1802	0.126739	817.511				1802	0.101728	659.675				1802	0.109719	705.033
1803	0.127659	836.808				1803	0.102911	638.428				1803	0.109911	683.296
1804	0.126106	791.095				1804	0.103979	657.303				1804	0.112248	683.436
1805	0.127452	854.549				1805	0.104456	681.753				1805	0.117471	763.927
1806	0.12568	837.184				1806	0.10433	689.786				1806	0.121595	764.266
1807	0.126512	785.451				1807	0.101845	653.544				1807	0.122212	757.51
1808	0.126896	811.859				1808	0.108411	697.542				1808	0.121731	802.641
1809	0.117585	749				1809	0.107903	673.215				1809	0.12192	795.074
1810	0.116865	775.057				1810	0.109985	717.183				1810	0.121627	761.258
1811	0.126381	811.927				1811	0.10505	723.973				1811	0.122028	805.613
1812	0.127235	810.551				1812	0.107839	654.577				1812	0.120987	807.101
1813	0.12786	872.96				1813	0.108539	695.465				1813	0.119759	762.739
1814	0.12957	836.567				1814	0.107838	708.345				1814	0.118718	794.345
1815	0.128956	807.922				1815	0.106602	679.239				1815	0.120638	773.28
1816	0.131332	873.969				1816	0.105912	646.528				1816	0.120015	779.884
1817	0.130416	838.43				1817	0.106055	680.977				1817	0.120168	748.336
1818	0.130479	821.348				1818	0.108861	689.094				1818	0.119008	781.896
1819	0.130279	788.743				1819	0.107483	691.132				1819	0.118566	752.923
1820	0.129217	892.08				1820	0.105736	658.268				1820	0.118741	728.036
1821	0.12744	820.225				1821	0.107037	673.343				1821	0.119259	754.881
1822	0.125101	796.395				1822	0.105599	688.529				1822	0.119465	800.014
1823	0.12466	840.172				1823	0.10363	658.561				1823	0.114808	762.78
1824	0.124534	804.614				1824	0.105153	655.616				1824	0.117707	781.568
1825	0.122777	801.014				1825	0.107242	688.322				1825	0.11807	784.365
1826	0.122826	801.068				1826	0.108013	684.457				1826	0.118421	723.498
1827	0.120123	743.405				1827	0.106196	699.66				1827	0.113162	732.661
1828	0.118259	770.474				1828	0.104456	674.646				1828	0.112894	755.414
1829	0.119261	777.517				1829	0.105078	670.242				1829	0.111469	718.384
1830	0.121568	784.203				1830	0.101784	651.848				1830	0.117189	756.18
1831	0.124123	742.508				1831	0.105258	671.37				1831	0.117752	750.396
1832	0.119839	739.972				1832	0.104962	702.214				1832	0.116821	729.789
1833	0.125357	823.439				1833	0.103962	694.882				1833	0.117129	749.391
1834	0.126163	783.81				1834	0.103447	679.152				1834	0.116086	778.674
1835	0.127017	789.028				1835	0.101387	684.726				1835	0.114337	731.601
1836	0.125442	774.687				1836	0.101907	622.007				1836	0.117263	676.292
1837	0.126207	834.077				1837	0.102174	637.502				1837	0.116867	787.689
1838	0.126138	813.442				1838	0.100394	657.502				1838	0.115737	758.165
1839	0.125849	803.316				1839	0.101406	682.739				1839	0.11487	716.937
1840	0.124318	809.055				1840	0.101973	660.157				1840	0.114328	773.994
1841	0.119114	767.554				1841	0.101598	664.962				1841	0.115667	704.96
1842	0.121586	708.874				1842	0.102758	639.838				1842	0.116841	727.564
1843	0.122119	766.107				1843	0.102623	609.113				1843	0.115947	762.51
1844	0.118403	759.607				1844	0.103658	655.804				1844	0.114243	751.986
1845	0.117701	760.84				1845	0.103417	675.606				1845	0.114948	708.474
1846	0.122687	737.769				1846	0.104554	643.77				1846	0.110478	759.106
1847	0.12117	763.295				1847	0.10385	618.675				1847	0.111376	688.742
1848	0.123354	781.649				1848	0.10191	682.589				1848	0.113934	717.913
1849	0.124297	794.075				1849	0.104606	703.474				1849	0.113244	706.126
1850	0.123781	788.499				1850	0.103684	624.234				1850	0.111511	740.255
1851	0.127036	810.06				1851	0.103996	670.849				1851	0.107288	726.519
1852	0.126659	842.849				1852	0.103089	666.587				1852	0.10456	633.541
1853	0.124696	775.902				1853	0.102374	639.333				1853	0.105276	660.936
1854	0.126176	812.204				1854	0.1034	663.073				1854	0.104281	725.514
1855	0.12746	841.605				1855	0.102648	684.599				1855	0.108748	668.569
1856	0.126435	803.672				1856	0.103021	636.367				1856	0.113656	685.415
1857	0.126256	800.967				1857	0.102828	631.702				1857	0.116815	782.477
1858	0.122214	815.377				1858	0.101207	642.909				1858	0.117751	771.23
1859	0.125939	753.015				1859	0.10436	674.719				1859	0.115579	759.384
1860	0.12688	814.562				1860	0.102634	664.791				1860	0.112679	813.948
1861	0.126536	785.524				1861	0.100989	630.728				1861	0.117838	750.18
1862	0.12601	792.796				1862	0.104754	626.751				1862	0.118127	809.997
1863	0.126052	787.909				1863	0.103446	655.283				1863	0.119257	726.641
1864	0.124128	828.06				1864	0.103713	664.725				1864	0.11855	739.014
1865	0.123785	800.195				1865	0.104016	678.94				1865	0.118401	801.916
1866	0.122736	787.876				1866	0.105278	639.714				1866	0.118587	798.071
1867	0.122838	769.526				1867	0.104375	691.816				1867	0.117562	741.032
1868	0.122593	780.184				1868	0.104648	669				1868	0.114938	772.163
1869	0.122486	811.039				1869	0.103355	678.653				1869	0.117096	736.012
1870	0.12232	755.087				1870	0.10561	684.051				1870	0.11578	743.933
1871	0.123086	862.966				1871	0.104491	657.444				1871	0.113014	735.009
1872	0.121598	784.406				1872	0.105044	678.076				1872	0.107046	701.336
1873	0.122884	813.466				1873	0.104433	663.75				1873	0.110018	687.241
1874	0.120624	790.753				1874	0.104217	628.292				1874	0.109801	751.917
1875	0.116197	775.704				1875	0.105133	659.678				1875	0.109941	634.847
1876	0.106268	713.51				1876	0.102039	702.948				1876	0.117526	761.191
1877	0.101012	668.902				1877	0.10362	691.661				1877	0.116906	746.12
1878	0.0939623	632.538				1878	0.102219	661.424				1878	0.115326	725.507
1879	0.0918299	532.513				1879	0.101431	668.325				1879	0.115971	757.211
1880	0.0913737	525.956				1880	0.10201	667.659				1880	0.120392	770.36
1881	0.0858957	526.59				1881	0.10084	633.583				1881	0.120778	788.008
1882	0.0907865	548.288				1882	0.100176	679.659				1882	0.121267	775.695
1883	0.0918071	548.442				1883	0.0966906	634.816				1883	0.118861	746.716
1884	0.0941091	583.517				1884	0.0923713	588.954				1884	0.12103	778.062
1885	0.10317	678.42				1885	0.0995395	628.71				1885	0.120245	795.405
1886	0.0990094	648.929				1886	0.100009	639.932				1886	0.121098	761.185
1887	0.0946208	624.921				1887	0.0976323	622.274				1887	0.121433	800.645
1888	0.0986271	686.315				1888	0.103328	650.35				1888	0.119249	757.698
1889	0.106275	637.735				1889	0.103726	656.45				1889	0.123361	816.837
1890	0.12026	683.73				1890	0.101117	636.117				1890	0.12212	802.274
1891	0.12785	835.169				1891	0.0978335	616.96				1891	0.11992	806.874
1892	0.123021	855.538				1892	0.0979261	620.411				1892	0.116987	760.818
1893	0.128907	829.664				1893	0.0939134	610.46				1893	0.112984	715.853
1894	0.12759	793.878				1894	0.0961668	612.084				1894	0.11198	693.259
1895	0.125049	817.771				1895	0.0946279	581.197				1895	0.116984	762.286
1896	0.126369	801.092				1896	0.0985396	568.043				1896	0.120825	736.499
1897	0.12544	801.905				1897	0.0974534	604.221				1897	0.118847	800.678
1898	0.127602	811.436				1898	0.0999678	597.536				1898	0.118816	761.91
1899	0.125368	833.1				1899	0.0974369	638.283				1899	0.11903	728.007
1900	0.12589	769.559				1900	0.100871	689.973				1900	0.121442	775.205
1901	0.124321	760.05				1901	0.101027	630.713				1901	0.121569	782.098
1902	0.126244	864.973				1902	0.100206	669.267				1902	0.121969	823.548
1903	0.12709	861.756				1903	0.100258	653.567				1903	0.121459	746.623
1904	0.126716	860.812				1904	0.101554	611.513				1904	0.11807	756.124
1905	0.127554	840.163				1905	0.104141	617.998				1905	0.119536	748.204
1906	0.126643	791.845				1906	0.103911	708.907				1906	0.121365	779.045
1907	0.125622	861.386				1907	0.10086	644.912				1907	0.121764	771.247
1908	0.124845	803.687				1908	0.0996144	640.608				1908	0.121026	784.179
1909	0.125251	787.832				1909	0.100079	664.083				1909	0.12131	736.713
1910	0.129314	876.828				1910	0.104259	664.052				1910	0.121856	739.35
1911	0.127686	864.177				1911	0.101892	621.703				1911	0.12084	774.24
1912	0.124019	825.591				1912	0.101583	601.649				1912	0.119454	768.208
1913	0.125131	789.609				1913	0.103127	653.302				1913	0.12027	736.522
1914	0.123782	783.666				1914	0.1032	682.121				1914	0.117231	765.639
1915	0.128508	791.609				1915	0.103301	650.17				1915	0.117507	800.285
1916	0.129659	836.648				1916	0.103354	698.022				1916	0.120227	748.645
1917	0.131418	832.726				1917	0.100735	668.159				1917	0.121869	770.652
1918	0.131268	837.624				1918	0.10212	612.804				1918	0.119785	787.691
1919	0.128942	825.47				1919	0.104555	662.644				1919	0.121487	771.481
1920	0.131601	893.571				1920	0.102671	666.357				1920	0.118888	772.824
1921	0.132238	842.94				1921	0.104217	645.261				1921	0.11762	768.828
1922	0.131322	830.147				1922	0.102854	660.874				1922	0.120045	735.684
1923	0.129539	869.254				1923	0.102743	659.415				1923	0.121893	732.883
1924	0.130937	842.031				1924	0.103586	637.552				1924	0.120385	826.676
1925	0.127697	843.149				1925	0.102902	627.925				1925	0.121739	781.731
1926	0.131729	876.439				1926	0.101447	685.604				1926	0.121784	781.648
1927	0.131896	848.698				1927	0.098987	638.449				1927	0.121691	834.141
1928	0.131728	842.93				1928	0.102378	649.549				1928	0.121022	796.783
1929	0.127543	880.775				1929	0.101813	687.009				1929	0.121721	769.35
1930	0.126746	771.254				1930	0.102984	654.993				1930	0.121701	822.19
1931	0.129069	845.724				1931	0.102887	631.729				1931	0.122007	805.12
1932	0.13189	887.93				1932	0.101368	703.502				1932	0.121951	800.797
1933	0.128264	813.178				1933	0.102841	661.416				1933	0.118119	825.221
1934	0.129365	793.512				1934	0.104074	647.344				1934	0.121739	767.25
1935	0.131724	796.567				1935	0.100547	670.905				1935	0.119567	773.54
1936	0.132154	844.929				1936	0.0989891	604.386				1936	0.119638	772.911
1937	0.130003	830.86				1937	0.0971475	606.684				1937	0.119071	778.711
1938	0.132656	799.71				1938	0.10103	650.924				1938	0.121735	744.256
1939	0.131553	889.17				1939	0.100309	679.927				1939	0.12098	802.773
1940	0.130833	811.409				1940	0.0994402	638.647				1940	0.121414	792.396
1941	0.128538	848.359				1941	0.0970729	644.734				1941	0.121331	763.749
1942	0.127445	848.718				1942	0.0945954	574.939				1942	0.121911	788.066
1943	0.129889	823.991				1943	0.0916151	578.462				1943	0.122178	794.67
1944	0.131888	805.762				1944	0.0985443	567.778				1944	0.120747	773.972
1945	0.131822	826.557				1945	0.0984632	647.805				1945	0.117415	784.825
1946	0.132073	907.689				1946	0.101239	641.48				1946	0.11791	751.346
1947	0.131951	852.488				1947	0.101706	634.288				1947	0.11619	724.995
1948	0.131473	909.316				1948	0.0990851	645.183				1948	0.11972	729.625
1949	0.131386	848.913				1949	0.099859	661.603				1949	0.121204	760.155
1950	0.128288	770.956				1950	0.0994856	653.417				1950	0.120622	818.783
1951	0.126899	837.208				1951	0.0981557	648.006				1951	0.12159	731.682
1952	0.127364	824.135				1952	0.0982696	609.978				1952	0.121101	740.253
1953	0.126393	777.569				1953	0.0963592	609.065				1953	0.119092	789.795
1954	0.123541	821.803				1954	0.0914954	620.962				1954	0.121529	770.113
1955	0.11853	789.883				1955	0.0887838	538.414				1955	0.12041	746.216
1956	0.129476	779.055				1956	0.0894543	588.386				1956	0.121854	814.864
1957	0.128772	780.72				1957	0.0889149	543.948				1957	0.119004	774.549
1958	0.129283	857.526				1958	0.0877802	540.259				1958	0.115722	729.931
1959	0.12727	868.059				1959	0.082	528.392				1959	0.113111	763.722
1960	0.127556	837.873				1960	0.0865309	523.108				1960	0.115078	728.449
1961	0.128915	863.411				1961	0.0860664	496.15				1961	0.116875	773.915
1962	0.130276	837.082				1962	0.0914817	562.334				1962	0.114218	756.665
1963	0.127308	785.548				1963	0.0955414	607.067				1963	0.108578	668.912
1964	0.127993	852.197				1964	0.10083	635.062				1964	0.105916	680.116
1965	0.125741	838.865				1965	0.101218	632.263				1965	0.11895	714.957
1966	0.123124	820.689				1966	0.0997239	691.329				1966	0.117436	803.683
1967	0.125406	803.523				1967	0.0965162	597.068				1967	0.115558	745.173
1968	0.123682	773.132				1968	0.0970173	637.375				1968	0.113407	678.078
1969	0.127193	796.307				1969	0.100935	655.978				1969	0.112772	774.785
1970	0.127489	812.023				1970	0.101925	658.879				1970	0.111016	689.958
1971	0.132347	842.463				1971	0.101503	646.867				1971	0.115046	748.515
1972	0.127958	811.305				1972	0.100232	662.977				1972	0.117094	691.64
1973	0.1316	857.338				1973	0.0992147	629.882				1973	0.116867	775.953
1974	0.131146	871.93				1974	0.101434	593.855				1974	0.116884	747.474
1975	0.129661	824.095				1975	0.101431	603.348				1975	0.11873	732.533
1976	0.130702	832.061				1976	0.101884	683.553				1976	0.118942	757.699
1977	0.131694	867.8				1977	0.100501	654.983				1977	0.115386	748.73
1978	0.130233	863.172				1978	0.101749	642.676				1978	0.116004	732.846
1979	0.132118	839.559				1979	0.101315	645.407				1979	0.116691	741.034
1980	0.132358	859.167				1980	0.101877	662.864				1980	0.118646	758.107
1981	0.131463	846.17				1981	0.101559	650.852				1981	0.118059	742.125
1982	0.12768	841.447				1982	0.10166	668.27				1982	0.117317	704.585
1983	0.132084	894.122				1983	0.101208	662.573				1983	0.114716	804.922
1984	0.132113	850.033				1984	0.101284	646.894				1984	0.115772	765.735
1985	0.131409	848.044				1985	0.100724	671.082				1985	0.11226	720.963
1986	0.130459	874.158				1986	0.100278	631.152				1986	0.112081	730.829
1987	0.128223	838.673				1987	0.0992309	614.09				1987	0.111821	679.929
1988	0.132382	807.686				1988	0.0989995	603.726				1988	0.11883	743.599
1989	0.131415	813.917				1989	0.0970837	625.508				1989	0.119145	743.145
1990	0.131311	875.162				1990	0.0993039	612.894				1990	0.118264	771.023
1991	0.130903	799.408				1991	0.0986161	620.708				1991	0.115774	778.724
1992	0.131947	844.611				1992	0.0970374	613.025				1992	0.116982	732.44
1993	0.12888	889.893				1993	0.0957905	615.209				1993	0.110926	773.789
1994	0.13203	837.19				1994	0.0939527	620.621				1994	0.115438	746.997
1995	0.131652	830.727				1995	0.0936134	551.824				1995	0.111198	727.219
1996	0.132045	836.608				1996	0.0951008	618.611				1996	0.114724	716.218
1997	0.131102	840.392				1997	0.097134	631.144				1997	0.115929	750.124
1998	0.132127	816.842				1998	0.0985183	606.099				1998	0.113896	731.571
[truncated: 2 more rows]

## Sheet: top-dog cell-sorting
black						cyan						gray
cycle #	average selected fp	average selected P(T)				cycle #	average selected fp	average selected P(T)				cycle #	average selected fp	average selected P(T)
1	0.129498	810.528				1	0.129809	811.652				1	0.129776	811.332
2	0.129801	611.225				2	0.129684	611.178				2	0.129707	610.759
3	0.129721	610.818				3	0.129766	610.832				3	0.130004	612.792
4	0.129717	610.637				4	0.129229	608.693				4	0.131724	616.004
5	0.13007	631.487				5	0.129626	631.946				5	0.133313	651.755
6	0.130913	628.293				6	0.129841	623.221				6	0.135355	649.159
7	0.131442	621.36				7	0.130047	636.595				7	0.136821	670.907
8	0.133024	640.631				8	0.129662	621.09				8	0.140355	675.598
9	0.134525	656.018				9	0.130192	630.765				9	0.144198	698.633
10	0.13639	647.279				10	0.130359	634.948				10	0.146277	716.894
11	0.136925	640.761				11	0.130396	637.073				11	0.150916	736.466
12	0.137368	649.349				12	0.131023	636.485				12	0.155292	759.189
13	0.137912	653.19				13	0.131148	635.19				13	0.162491	785.975
14	0.138266	654.384				14	0.13206	633.839				14	0.165477	799.76
15	0.138607	654.16				15	0.132638	632.117				15	0.167461	832.803
16	0.139111	680.309				16	0.134817	659.547				16	0.168119	818.86
17	0.139605	671.172				17	0.136198	653.099				17	0.16824	834.858
18	0.139608	685.34				18	0.13727	672.901				18	0.168432	842.547
19	0.140859	676.758				19	0.138868	665.781				19	0.168714	843.039
20	0.141657	689.446				20	0.140617	677.67				20	0.169936	822.727
21	0.143534	701.074				21	0.14161	669.57				21	0.170564	829.772
22	0.14522	710.324				22	0.143311	681.792				22	0.171608	832.625
23	0.148054	722.534				23	0.14424	686.837				23	0.173384	832.316
24	0.149778	724.969				24	0.146418	698.694				24	0.174409	870.789
25	0.15214	729.453				25	0.147663	697.506				25	0.176627	866.743
26	0.15533	737.24				26	0.149603	734.64				26	0.178977	893.407
27	0.15699	770.549				27	0.151024	727.267				27	0.178662	901.239
28	0.159675	768.66				28	0.152245	750.204				28	0.178977	903.681
29	0.163502	802.312				29	0.153297	738.134				29	0.18088	910.028
30	0.165359	818.896				30	0.154689	752.059				30	0.181767	910.106
31	0.169059	834.79				31	0.157221	766.99				31	0.184163	912.504
32	0.17093	838.98				32	0.158016	771.475				32	0.186439	912.69
33	0.173613	853.731				33	0.158758	771.967				33	0.187691	952.619
34	0.176754	863.973				34	0.158767	772.123				34	0.18862	935.23
35	0.179168	904.116				35	0.159602	767.822				35	0.188182	950.318
36	0.179753	887.656				36	0.159897	792.947				36	0.188883	957.602
37	0.181394	910.146				37	0.160347	780.895				37	0.189045	959.415
38	0.18138	919.548				38	0.160533	796.477				38	0.188967	955.461
39	0.182117	922.62				39	0.159822	799.092				39	0.189403	947.938
40	0.18219	919.38				40	0.160833	779.763				40	0.189168	939.714
41	0.182192	911.719				41	0.160675	785.556				41	0.19063	934.41
42	0.18198	904.473				42	0.160764	784.811				42	0.191898	971.67
43	0.182298	895.026				43	0.161763	785.834				43	0.192855	956.267
44	0.182291	885.451				44	0.162569	787.342				44	0.19491	979.405
45	0.18251	913.138				45	0.162987	815.397				45	0.196555	994.737
46	0.182485	895.486				46	0.163622	802.778				46	0.19816	1005.99
47	0.182241	908.9				47	0.163957	820.146				47	0.200325	1010.86
48	0.182085	913.758				48	0.164183	802.966				48	0.201501	1011.38
49	0.182816	915.477				49	0.164282	811.247				49	0.202204	1005.72
50	0.183029	888.067				50	0.164441	817.164				50	0.20299	1000.84
51	0.183001	889.39				51	0.164873	793.989				51	0.203483	1034.14
52	0.183202	888.179				52	0.164936	797.037				52	0.204621	1016.89
53	0.184324	927.162				53	0.165093	796.102				53	0.203983	1032.82
54	0.18434	914.233				54	0.164264	790.324				54	0.203966	1038.35
55	0.184777	932.459				55	0.164753	822.971				55	0.203559	1035.35
56	0.18538	914.682				56	0.164603	807.306				56	0.205072	1036.67
57	0.185347	926.275				57	0.164883	823.266				57	0.205165	1028.58
58	0.185885	932.587				58	0.16474	802.617				58	0.20502	1019.16
59	0.186682	934.533				59	0.164937	812.97				59	0.205	1054.19
60	0.186883	929.689				60	0.165008	816.048				60	0.205014	1029.62
61	0.187706	927.534				61	0.164955	793.417				61	0.205216	1047.82
62	0.188716	925.562				62	0.165104	795.624				62	0.204941	1051.49
63	0.18945	958.367				63	0.16485	794.498				63	0.205125	1020.03
64	0.190475	939.208				64	0.16475	790.74				64	0.204987	1056.5
65	0.192822	967.384				65	0.164915	822.149				65	0.205465	1048.01
66	0.196797	1000.99				66	0.165144	806.16				66	0.205529	1007.99
67	0.199929	1016.21				67	0.165602	825.246				67	0.205309	1052.67
68	0.201782	1017.67				68	0.166102	808.415				68	0.205242	1030.38
69	0.205417	1024.7				69	0.16653	820.759				69	0.205137	1054.4
70	0.208047	1031.57				70	0.167896	831.033				70	0.205593	1027.14
71	0.210302	1078.8				71	0.169633	813.463				71	0.20584	1042.42
72	0.212646	1067.8				72	0.169675	820.735				72	0.205466	1042.52
73	0.215244	1101.17				73	0.171449	826.288				73	0.205951	1043.78
74	0.218801	1125.79				74	0.17273	866.082				74	0.207061	1067.17
75	0.218344	1125.77				75	0.173942	857.789				75	0.207676	1052.63
76	0.218714	1119.55				76	0.175203	849.064				76	0.207824	1038.78
77	0.218845	1110.07				77	0.176787	875.914				77	0.207428	1063.72
78	0.219198	1125.93				78	0.178369	894.974				78	0.207972	1041.81
79	0.219128	1105.89				79	0.180417	904.901				79	0.20862	1059.53
80	0.218957	1132.95				80	0.181284	910.77				80	0.208102	1063.59
81	0.219465	1102.21				81	0.180934	904.06				81	0.208648	1061.52
82	0.218643	1118.88				82	0.181111	895.688				82	0.208033	1057.68
83	0.219182	1123.22				83	0.181475	890.807				83	0.208842	1049.09
84	0.219613	1123.21				84	0.181465	916.89				84	0.209155	1039.9
85	0.219755	1116.01				85	0.181352	898.32				85	0.208882	1075.67
86	0.220015	1106.34				86	0.181516	915.409				86	0.208641	1049.21
87	0.220939	1103.02				87	0.181722	892.846				87	0.20868	1069.34
88	0.223115	1149.45				88	0.182462	903.995				88	0.209032	1075.08
89	0.223891	1124.79				89	0.183279	909.513				89	0.208391	1073.08
90	0.224907	1151.23				90	0.183578	888.133				90	0.208772	1066.06
91	0.226868	1169.27				91	0.184724	891.605				91	0.208803	1059.45
92	0.228791	1177.41				92	0.185689	938.34				92	0.208376	1069.57
93	0.22981	1176.73				93	0.187584	935.109				93	0.208969	1052.25
94	0.231717	1203.89				94	0.190633	933.06				94	0.208864	1038.72
95	0.232535	1188.82				95	0.192963	970.66				95	0.209403	1065.18
96	0.23323	1171.77				96	0.195812	986.25				96	0.20982	1079.02
97	0.233626	1206.38				97	0.198002	1009.28				97	0.210794	1082.43
98	0.233528	1218.44				98	0.198777	1012.6				98	0.211846	1088.11
99	0.233889	1219.77				99	0.199348	1007.24				99	0.212814	1083.54
100	0.233575	1213.94				100	0.199512	1023.32				100	0.214065	1081.6
101	0.233197	1203.9				101	0.199732	1006.54				101	0.216155	1078.35
102	0.233739	1222.46				102	0.200619	995.013				102	0.217039	1120.77
103	0.234171	1203.25				103	0.200989	1018.47				103	0.219005	1104.14
104	0.23489	1182.94				104	0.201018	996.184				104	0.219289	1122.8
105	0.237003	1223.66				105	0.201532	1011.28				105	0.220799	1135.57
106	0.237907	1245.05				106	0.201761	1018.99				106	0.223193	1147.63
107	0.240698	1259.8				107	0.202542	1019.97				107	0.225822	1155.4
108	0.242242	1261.99				108	0.203056	990.264				108	0.226241	1173.2
109	0.244735	1263.94				109	0.203249	1040.63				109	0.226864	1160.42
110	0.246549	1296.43				110	0.203407	1025				110	0.226492	1140.86
111	0.249034	1279.63				111	0.203051	1008.61				111	0.227613	1175.65
112	0.249352	1317.72				112	0.203429	1035.41				112	0.227228	1183.65
113	0.25164	1289.26				113	0.20386	1047.77				113	0.227306	1185.76
114	0.25349	1317.09				114	0.203709	1015.46				114	0.227997	1186.19
115	0.256685	1337.09				115	0.204019	1023.11				115	0.229068	1178.99
116	0.258799	1338.31				116	0.203998	1024.38				116	0.228947	1169.93
117	0.260731	1381.66				117	0.203035	1043.26				117	0.229086	1183.68
118	0.263121	1401				118	0.203828	1030.77				118	0.229222	1160.58
119	0.264298	1406.52				119	0.204299	1016.01				119	0.228513	1188.7
120	0.265726	1373.46				120	0.204238	1044.94				120	0.229365	1158.87
121	0.268335	1409.31				121	0.204098	1019.74				121	0.229363	1173.24
122	0.27005	1417.14				122	0.204196	1034.5				122	0.229157	1175.44
123	0.270208	1418.96				123	0.203914	1042.06				123	0.229551	1174.71
124	0.270486	1447.99				124	0.204108	1039.86				124	0.23008	1202.34
125	0.271137	1457.38				125	0.204632	1036.69				125	0.230601	1153.32
126	0.270393	1419.74				126	0.20608	1035.3				126	0.231394	1200.35
127	0.270611	1451.06				127	0.208982	1032.14				127	0.231792	1177.99
128	0.271048	1458.15				128	0.210457	1081.07				128	0.232574	1203.31
129	0.270308	1452.46				129	0.212135	1074.72				129	0.232542	1209.63
130	0.270697	1439.95				130	0.213515	1096.18				130	0.233388	1214.51
131	0.270971	1423.69				131	0.218016	1117.56				131	0.233896	1208.37
132	0.271148	1443.92				132	0.222244	1152.88				132	0.234055	1197.06
133	0.271693	1445.7				133	0.22487	1159.19				133	0.234615	1183.49
134	0.271905	1412.57				134	0.229505	1173.69				134	0.234867	1174.78
135	0.271908	1437.92				135	0.2305	1192.4				135	0.234432	1217.42
136	0.271656	1444.5				136	0.235734	1193.49				136	0.235059	1234.03
137	0.272049	1437.97				137	0.244913	1274.24				137	0.235391	1197
138	0.272908	1430.6				138	0.253352	1328.09				138	0.23493	1203.76
139	0.273	1461.6				139	0.255712	1353.02				139	0.235108	1204.22
140	0.273508	1468.58				140	0.263832	1369.03				140	0.234893	1230.61
141	0.274729	1465.16				141	0.265016	1410.57				141	0.235608	1215.1
142	0.274959	1480.9				142	0.264984	1416.46				142	0.235135	1192.2
143	0.274387	1480.88				143	0.264945	1411.25				143	0.234705	1226.09
144	0.275683	1474.54				144	0.264957	1372.47				144	0.235662	1196.82
145	0.276573	1463.09				145	0.265148	1393.2				145	0.235243	1214.88
146	0.276689	1489.06				146	0.265241	1396.86				146	0.235572	1221.79
147	0.277129	1493.84				147	0.265748	1392.9				147	0.235696	1216.65
148	0.277722	1487.58				148	0.265704	1421.89				148	0.235731	1210.06
149	0.278152	1447.25				149	0.265687	1392.25				149	0.235842	1232.6
150	0.278499	1466.73				150	0.266072	1398.31				150	0.235434	1207.63
151	0.278802	1471.74				151	0.265737	1367.89				151	0.234679	1234.96
152	0.278963	1467.29				152	0.265727	1395.9				152	0.234323	1198.58
153	0.278973	1492.82				153	0.265929	1402.74				153	0.235175	1217.38
154	0.27938	1506.1				154	0.265485	1402.35				154	0.235124	1224.73
155	0.27926	1464.14				155	0.265388	1394.04				155	0.235548	1217.47
156	0.279147	1493.26				156	0.266314	1417.26				156	0.235609	1208.1
157	0.279406	1498.55				157	0.266165	1424.36				157	0.235264	1231.02
158	0.278675	1498.04				158	0.26677	1426.62				158	0.235725	1206.78
159	0.279193	1486.59				159	0.267642	1385.01				159	0.235643	1185.41
160	0.279874	1508.84				160	0.268945	1412.33				160	0.235582	1213.96
161	0.281675	1487.47				161	0.268023	1417.2				161	0.235087	1230.19
162	0.281144	1498.19				162	0.269377	1415.69				162	0.235267	1231.28
163	0.281442	1521.55				163	0.271001	1447.69				163	0.235665	1225.16
164	0.284978	1545.53				164	0.27156	1426.67				164	0.235323	1213.83
165	0.288215	1550.12				165	0.272866	1443.17				165	0.235633	1233.14
166	0.288336	1539.5				166	0.272729	1465.58				166	0.235459	1209.19
167	0.290639	1571.95				167	0.272695	1420.34				167	0.235094	1188.07
168	0.29273	1590.79				168	0.272945	1434.53				168	0.235446	1217.96
169	0.293096	1544.79				169	0.273305	1435.61				169	0.235684	1229.3
170	0.293308	1579.97				170	0.27446	1472.89				170	0.235472	1230.14
171	0.292884	1585.61				171	0.274263	1446.8				171	0.235866	1224.83
172	0.293409	1575.1				172	0.273411	1455.8				172	0.235473	1216.45
173	0.293218	1565.63				173	0.274271	1451.87				173	0.235714	1232.25
174	0.293799	1585.26				174	0.273923	1469.88				174	0.236007	1211.51
175	0.294112	1595.1				175	0.274502	1473.36				175	0.236382	1193.2
176	0.29384	1550.93				176	0.275045	1464.03				176	0.237088	1225.46
177	0.293761	1579.88				177	0.274788	1453.09				177	0.238478	1246.57
178	0.294492	1591.43				178	0.274721	1471.21				178	0.238764	1247.4
179	0.294553	1583.01				179	0.274312	1474.34				179	0.240978	1254.58
180	0.295333	1573.4				180	0.274381	1464.69				180	0.241478	1245.89
181	0.294933	1599.84				181	0.274211	1477.68				181	0.24259	1271.93
182	0.295294	1604.34				182	0.27412	1427.02				182	0.244311	1253.69
183	0.295782	1561.59				183	0.274027	1435.99				183	0.246237	1294.33
184	0.295794	1591.5				184	0.273985	1475.06				184	0.246712	1262.24
185	0.295956	1597.31				185	0.274007	1450.38				185	0.246478	1281.36
186	0.296308	1593.77				186	0.274088	1464.06				186	0.246452	1284.34
187	0.296572	1579.99				187	0.274394	1431.05				187	0.247353	1284.73
188	0.296693	1603.78				188	0.274315	1463.45				188	0.246975	1306.74
189	0.296799	1611.77				189	0.274236	1472.05				189	0.246665	1280.33
190	0.297291	1568.38				190	0.275125	1468.13				190	0.247217	1260.5
191	0.297029	1595.61				191	0.274591	1459.13				191	0.246522	1292.58
192	0.297636	1609.53				192	0.274849	1443.06				192	0.247283	1260.86
193	0.296968	1599.53				193	0.274552	1461.82				193	0.24754	1279.76
194	0.29696	1583.82				194	0.274353	1464.28				194	0.247379	1283.66
195	0.29752	1611.26				195	0.274237	1486.19				195	0.247258	1279.59
196	0.297322	1615.54				196	0.274204	1431.51				196	0.247145	1307.98
197	0.297338	1565.46				197	0.274555	1445.99				197	0.248207	1286.72
198	0.297205	1599.41				198	0.274174	1442.78				198	0.248544	1267.47
199	0.297671	1607.94				199	0.274253	1476.85				199	0.248999	1302.48
200	0.297763	1600.08				200	0.273429	1447.14				200	0.248589	1270.64
201	0.297436	1585.37				201	0.27393	1457.64				201	0.250108	1291.87
202	0.297598	1608.41				202	0.274287	1454.51				202	0.250264	1298.65
203	0.297592	1612.67				203	0.274754	1470.72				203	0.250806	1298.13
204	0.297358	1569.63				204	0.27474	1477.07				204	0.252201	1329.13
205	0.297323	1599.33				205	0.275744	1472.45				205	0.252546	1309.14
206	0.29761	1607.9				206	0.275563	1455.9				206	0.253277	1291.86
207	0.297169	1599.15				207	0.275827	1477.22				207	0.25451	1329.65
208	0.297856	1585.18				208	0.276331	1482.94				208	0.255016	1356.23
209	0.298745	1612.3				209	0.27683	1480.32				209	0.255548	1355.87
210	0.299569	1624.22				210	0.276052	1491.4				210	0.255414	1346.93
211	0.300211	1587.46				211	0.276283	1489.93				211	0.255439	1335.98
212	0.301857	1624.44				212	0.277396	1485.98				212	0.255705	1355.83
213	0.304193	1641.69				213	0.278955	1474.94				213	0.255281	1358.79
214	0.305044	1646.15				214	0.2798	1503.03				214	0.256175	1325.74
215	0.308681	1690.12				215	0.278953	1505.74				215	0.255841	1350.26
216	0.309032	1702.81				216	0.27911	1494.13				216	0.256256	1359.18
217	0.311143	1711.13				217	0.279137	1512.23				217	0.25579	1352.96
218	0.31231	1693.91				218	0.280458	1516.13				218	0.255606	1343.33
219	0.314346	1723.68				219	0.280368	1502.07				219	0.255439	1363.69
220	0.316696	1728.19				220	0.280459	1487.79				220	0.256066	1335.89
221	0.318585	1725.68				221	0.281508	1510.87				221	0.255947	1313.85
222	0.320967	1753.99				222	0.280434	1514.12				222	0.256097	1346.91
223	0.321613	1769.67				223	0.280778	1502.87				223	0.256278	1361.94
224	0.321424	1760.86				224	0.28055	1518.1				224	0.255478	1360.33
225	0.321352	1774.35				225	0.280821	1517.37				225	0.255713	1350.04
226	0.32097	1768				226	0.28176	1511.32				226	0.25582	1339.25
227	0.322312	1754.64				227	0.281449	1492.39				227	0.255814	1359.07
228	0.321524	1780.68				228	0.281308	1513.34				228	0.256099	1358.51
229	0.321668	1785.52				229	0.280615	1511.65				229	0.25607	1326.28
230	0.321452	1774.58				230	0.281124	1502.77				230	0.256406	1349.89
231	0.321529	1754.14				231	0.280814	1518.73				231	0.255774	1359.22
232	0.322046	1766.43				232	0.280985	1517.56				232	0.255556	1351.16
233	0.321587	1752.38				233	0.280282	1503.48				233	0.256163	1343.46
234	0.321832	1735.6				234	0.281223	1486.57				234	0.255993	1327.81
235	0.321763	1768.5				235	0.280759	1509.89				235	0.256034	1347.09
236	0.321855	1770.69				236	0.280607	1512.02				236	0.255611	1318.91
237	0.321986	1757.48				237	0.281488	1506.52				237	0.256006	1353.68
238	0.322012	1776.78				238	0.281135	1519.84				238	0.255934	1364.41
239	0.321498	1773.61				239	0.282377	1523.56				239	0.256116	1317.16
240	0.320901	1752.13				240	0.283417	1521.45				240	0.256008	1324.16
241	0.321749	1785.95				241	0.284356	1507.85				241	0.255838	1357.81
242	0.321091	1783.58				242	0.286045	1546.4				242	0.255691	1339.59
243	0.321287	1775.65				243	0.289589	1559.57				243	0.256269	1316.31
244	0.322173	1751.78				244	0.290736	1557.76				244	0.256174	1358.02
245	0.321594	1764.54				245	0.293501	1591.18				245	0.256026	1320.99
246	0.321916	1756.41				246	0.295285	1595.03				246	0.255995	1340.18
247	0.321844	1792.44				247	0.299255	1594.59				247	0.255912	1344.18
248	0.32164	1750.61				248	0.300078	1641.91				248	0.25621	1344.01
249	0.321578	1755.21				249	0.303093	1658.59				249	0.255508	1329.94
250	0.321485	1786.88				250	0.304705	1660.57				250	0.255855	1352.69
251	0.322299	1756.01				251	0.306973	1618.04				251	0.256016	1356.83
252	0.32193	1759.77				252	0.30802	1657.43				252	0.256105	1322.39
253	0.319876	1739.68				253	0.310052	1662.01				253	0.255856	1349.5
254	0.322271	1778.72				254	0.30989	1707.33				254	0.256216	1355.61
255	0.322023	1780.24				255	0.310231	1670.22				255	0.256352	1352.18
256	0.321478	1772.52				256	0.309241	1681.15				256	0.255808	1343.91
257	0.321823	1749.33				257	0.309233	1674.7				257	0.256388	1329.39
258	0.322105	1760.56				258	0.309509	1697.76				258	0.256298	1348.79
259	0.322494	1756.81				259	0.309614	1694.77				259	0.256218	1321.29
260	0.322104	1797.76				260	0.30904	1680.71				260	0.256244	1354.08
261	0.323631	1760.86				261	0.309181	1662.07				261	0.255971	1313.11
262	0.324137	1774.23				262	0.309665	1684.89				262	0.255721	1328.08
263	0.324499	1807.27				263	0.31004	1689.23				263	0.256117	1331.88
264	0.325836	1775.55				264	0.309636	1642.29				264	0.256095	1330.16
265	0.325025	1778.25				265	0.309396	1665.85				265	0.255703	1354.76
266	0.32572	1767.52				266	0.308966	1675.52				266	0.255911	1361.71
267	0.32671	1801.83				267	0.309369	1667.3				267	0.256198	1360.87
268	0.327131	1813.14				268	0.309768	1700.74				268	0.255566	1318.61
269	0.328261	1805.06				269	0.310461	1712.11				269	0.256273	1343.04
270	0.328162	1787.23				270	0.309963	1704.09				270	0.255758	1344.93
271	0.328567	1804.75				271	0.310394	1681.88				271	0.25623	1341.01
272	0.329209	1793.69				272	0.309845	1695.33				272	0.256352	1332.63
273	0.329294	1835.93				273	0.30889	1686.22				273	0.256	1353.21
274	0.328417	1841.95				274	0.309703	1672.84				274	0.256057	1355.19
275	0.329258	1826.9				275	0.310357	1700.55				275	0.256275	1324.4
276	0.32851	1767.91				276	0.310808	1705.14				276	0.256038	1349.51
277	0.328549	1790.19				277	0.31012	1691.83				277	0.255916	1356.84
278	0.327812	1792.85				278	0.309733	1705.05				278	0.256216	1351.65
279	0.32835	1834.17				279	0.309942	1706.6				279	0.256279	1341.51
280	0.328832	1799.07				280	0.310225	1689.61				280	0.25577	1327
281	0.328937	1811.99				281	0.310899	1667.95				281	0.255577	1346.04
282	0.329683	1806.6				282	0.312991	1704.85				282	0.255925	1321.38
283	0.329467	1788.65				283	0.313777	1714.41				283	0.255842	1351.74
284	0.329232	1796.53				284	0.315343	1747.56				284	0.255839	1314.13
285	0.328883	1789.63				285	0.318487	1767.69				285	0.255472	1329.88
286	0.328984	1831.76				286	0.320538	1762.4				286	0.255959	1331.85
287	0.329043	1839.08				287	0.322537	1748.15				287	0.255777	1327.75
288	0.329004	1826.91				288	0.326147	1804.24				288	0.255743	1351.35
289	0.328518	1763.55				289	0.327604	1817.3				289	0.255858	1363.26
290	0.328862	1791.88				290	0.328091	1840.3				290	0.256193	1360.01
291	0.329034	1798.12				291	0.331623	1802.12				291	0.256004	1320.87
292	0.329229	1839.6				292	0.336878	1859.38				292	0.256365	1340.95
293	0.329258	1802.68				293	0.339258	1853.25				293	0.256306	1345.16
294	0.328642	1812.79				294	0.339594	1887.14				294	0.256487	1340.38
295	0.328983	1803.38				295	0.33975	1891.01				295	0.255953	1330.28
296	0.328303	1784.26				296	0.339892	1879.08				296	0.255607	1352.12
297	0.328578	1795.91				297	0.339942	1858.16				297	0.255954	1354.42
298	0.329525	1792.96				298	0.339796	1868.04				298	0.255819	1322.54
299	0.329884	1831.28				299	0.340614	1917.53				299	0.256128	1351.65
300	0.329283	1836.63				300	0.339729	1875.3				300	0.255558	1355.76
301	0.329056	1826.36				301	0.339514	1887.11				301	0.255938	1353.9
302	0.329101	1763.63				302	0.339648	1879.99				302	0.255326	1340.53
303	0.329311	1792.93				303	0.339526	1899.18				303	0.256176	1330.12
304	0.329863	1796.56				304	0.339465	1898.93				304	0.256173	1346.17
305	0.329273	1837.02				305	0.340256	1879.65				305	0.255215	1318.22
306	0.329409	1804.19				306	0.339984	1911.62				306	0.256104	1353.76
307	0.32965	1812.08				307	0.339955	1913.46				307	0.256561	1366.62
308	0.328373	1836.79				308	0.340081	1899.85				308	0.255659	1361.67
309	0.328667	1770.13				309	0.340428	1915.68				309	0.25628	1353.57
310	0.32845	1790.22				310	0.340573	1902.4				310	0.256041	1340.11
311	0.329411	1789.13				311	0.339826	1886.77				311	0.25574	1357.19
312	0.328401	1824.88				312	0.340051	1917.1				312	0.256263	1360.06
313	0.329535	1832.85				313	0.340426	1916.05				313	0.2562	1327.77
314	0.328911	1823.87				314	0.33863	1898.97				314	0.255934	1351.64
315	0.329157	1840.71				315	0.338838	1910.73				315	0.255591	1358.1
316	0.328877	1837.98				316	0.339675	1904				316	0.256058	1354.35
317	0.329534	1819.13				317	0.33885	1882.96				317	0.255892	1342.59
318	0.3296	1796.14				318	0.340005	1860.33				318	0.25557	1329.71
319	0.329324	1822.22				319	0.339539	1884.67				319	0.255974	1346.95
320	0.329723	1822.74				320	0.34002	1879.79				320	0.255681	1319.45
321	0.329081	1811.26				321	0.339386	1909.31				321	0.255802	1352.73
322	0.329263	1824.1				322	0.339434	1866.19				322	0.255089	1361.74
323	0.329549	1814.85				323	0.339968	1868.19				323	0.253949	1354.23
324	0.329453	1800.93				324	0.339965	1912.8				324	0.256285	1351.37
325	0.329737	1827.87				325	0.339894	1914.39				325	0.255936	1339.83
326	0.329703	1833.83				326	0.340483	1911.12				326	0.255605	1358.33
327	0.331491	1826.77				327	0.340178	1883.82				327	0.25594	1362.57
328	0.331761	1817.8				328	0.339999	1897.42				328	0.255469	1324.24
329	0.333325	1829.28				329	0.339896	1886.68				329	0.255367	1351.25
330	0.336517	1841.02				330	0.339991	1864.54				330	0.255896	1357.98
331	0.337482	1884.03				331	0.339909	1894.86				331	0.255695	1354.55
332	0.34054	1904.15				332	0.340021	1892.39				332	0.255499	1342.19
333	0.343385	1914.05				333	0.339776	1880.96				333	0.255999	1329.98
334	0.342719	1930.13				334	0.339734	1855.71				334	0.256517	1349.83
335	0.34308	1927.12				335	0.339557	1862.97				335	0.256008	1320.99
336	0.347939	1924.12				336	0.340222	1923.41				336	0.256502	1353.23
337	0.350365	1976.85				337	0.340059	1879.72				337	0.25588	1363.26
338	0.3529	1999.34				338	0.340254	1892.41				338	0.256157	1364.33
339	0.354847	1994.4				339	0.339922	1884.18				339	0.256535	1354.82
340	0.36061	2040.11				340	0.339469	1895.36				340	0.25615	1337.03
341	0.362602	2035.35				341	0.339504	1898.59				341	0.256311	1359.72
342	0.363607	2027.18				342	0.339704	1880.34				342	0.255954	1297.21
343	0.362802	2056.41				343	0.339589	1913.44				343	0.256417	1345.06
344	0.364841	2060.12				344	0.340561	1915.98				344	0.255647	1363.5
345	0.364234	2041.27				345	0.340205	1901.25				345	0.255141	1317.51
346	0.364222	2060.22				346	0.339392	1914.09				346	0.255844	1328.94
347	0.36445	2052.58				347	0.340237	1908.09				347	0.255437	1326.51
348	0.363897	2095.05				348	0.340233	1889.32				348	0.25624	1361.37
349	0.363976	2036.74				349	0.340007	1919.04				349	0.25587	1333.67
350	0.364605	2047.85				350	0.339648	1915.56				350	0.255634	1341.77
351	0.364433	2077.17				351	0.340738	1901.62				351	0.256194	1315.37
352	0.364676	2039.99				352	0.339983	1909.91				352	0.256384	1341.81
353	0.364262	2031.28				353	0.340478	1908.84				353	0.255794	1352.29
354	0.364681	2085.21				354	0.340291	1891.15				354	0.255811	1349.68
355	0.364376	2092.32				355	0.340514	1920.3				355	0.255947	1339.26
356	0.364585	2071.7				356	0.339516	1917.85				356	0.256107	1327.81
357	0.36377	2088.12				357	0.339263	1894.3				357	0.255842	1345.07
358	0.364042	2082.36				358	0.339742	1911.42				358	0.256237	1318.54
359	0.365334	2059.47				359	0.339644	1910.08				359	0.255966	1351.32
360	0.364711	2025.92				360	0.339119	1884.87				360	0.255586	1362.38
361	0.364902	2050.5				361	0.340206	1862.82				361	0.255898	1313.65
362	0.364524	2049				362	0.339805	1883.92				362	0.255852	1322.14
363	0.364653	2078.1				363	0.339794	1883.29				363	0.255798	1360.77
364	0.364998	2068.84				364	0.340112	1908.16				364	0.254769	1335.31
365	0.363761	2048.87				365	0.339344	1867.63				365	0.256067	1317.06
366	0.364543	2084.62				366	0.339899	1869.21				366	0.256067	1357.37
367	0.365264	2086.72				367	0.33973	1911.34				367	0.255841	1319.68
368	0.364487	2067.97				368	0.339845	1910.83				368	0.256091	1340.52
369	0.365144	2085.75				369	0.339543	1912.12				369	0.256085	1345.27
370	0.36604	2038.58				370	0.33952	1883				370	0.255476	1342.01
371	0.366644	2098.79				371	0.339745	1893.36				371	0.255934	1329.83
372	0.364764	2053.06				372	0.340587	1884.18				372	0.25618	1352.33
373	0.368891	2082.33				373	0.339703	1866.8				373	0.255386	1355.21
374	0.370084	2120.6				374	0.340266	1893.81				374	0.255351	1321.19
375	0.369688	2123.13				375	0.339951	1890.39				375	0.255622	1346.98
376	0.371157	2114.84				376	0.340425	1882.1				376	0.255565	1354.91
377	0.371127	2086.74				377	0.339529	1862.09				377	0.256458	1353.57
378	0.373017	2116.71				378	0.340182	1874.63				378	0.256129	1344.04
379	0.374118	2123.02				379	0.34018	1924				379	0.256451	1333.15
380	0.375585	2162.84				380	0.340979	1879.98				380	0.258078	1353.84
381	0.37661	2114.97				381	0.341812	1902.97				381	0.259327	1338.75
382	0.376836	2114.24				382	0.3432	1900.03				382	0.262359	1385.2
383	0.377685	2165.01				383	0.344302	1934.61				383	0.262357	1399.59
384	0.376851	2168.4				384	0.345955	1928.8				384	0.263732	1404.46
385	0.377649	2154.17				385	0.345723	1919.22				385	0.264978	1406.09
386	0.378041	2173.15				386	0.346927	1953.55				386	0.266406	1400.2
387	0.377196	2163.52				387	0.347701	1960.86				387	0.268973	1427.29
388	0.377837	2140.21				388	0.348357	1943.7				388	0.269236	1435.1
389	0.377292	2171.75				389	0.34958	1972.12				389	0.271934	1402.85
390	0.378587	2167.67				390	0.353207	1985.11				390	0.272619	1440.79
391	0.377569	2147.06				391	0.356392	1982.27				391	0.272986	1452.85
392	0.377842	2162.83				392	0.356995	2015.42				392	0.272794	1449.43
393	0.377331	2185.74				393	0.356747	2017.03				393	0.273044	1438.99
394	0.378486	2149.66				394	0.35725	1998.78				394	0.273754	1461.55
395	0.377839	2171.79				395	0.356532	2009.16				395	0.27364	1465.6
396	0.377712	2157.65				396	0.357326	2005.73				396	0.27415	1462.51
397	0.378609	2186.81				397	0.35772	1988.36				397	0.273943	1417.55
398	0.377319	2132.1				398	0.356367	2018.91				398	0.273555	1439.08
399	0.3788	2123.55				399	0.357068	2018.31				399	0.273691	1442.21
400	0.378748	2172.74				400	0.357315	1997.38				400	0.273633	1440.08
401	0.378796	2179.05				401	0.357118	2014.55				401	0.274344	1468.78
402	0.37822	2161.52				402	0.357449	2008.64				402	0.273474	1474.42
403	0.377379	2172.16				403	0.35722	1984.11				403	0.273447	1435.49
404	0.378223	2166.66				404	0.357654	2016.68				404	0.27241	1461.07
405	0.378315	2139.9				405	0.356801	2019.89				405	0.273937	1472.02
406	0.378322	2174.86				406	0.356558	2000.39				406	0.274024	1468.32
407	0.377642	2170.47				407	0.356039	2010.71				407	0.274473	1456.79
408	0.379166	2153.97				408	0.356987	2003.71				408	0.274137	1442.03
409	0.378321	2162.52				409	0.356885	1987.04				409	0.274382	1457.93
410	0.378556	2193.36				410	0.356571	2012.82				410	0.273228	1460.03
411	0.379454	2153.94				411	0.358116	2022.57				411	0.273221	1421.69
412	0.379704	2177.47				412	0.35708	1999.63				412	0.274168	1451.01
413	0.380788	2179.93				413	0.35746	2012.3				413	0.27429	1458
414	0.379937	2199.08				414	0.357029	2004.7				414	0.273926	1449.94
415	0.380672	2150.67				415	0.357508	1988.28				415	0.274107	1441.13
416	0.381776	2150.41				416	0.356975	2015.3				416	0.274264	1462.42
417	0.384381	2205.2				417	0.357089	2016.59				417	0.273847	1470.44
418	0.386011	2229.73				418	0.356285	2001.24				418	0.273742	1460.71
419	0.388762	2215.75				419	0.357846	2017.09				419	0.273088	1473.56
420	0.390257	2248.17				420	0.357835	2010.77				420	0.274269	1477.31
421	0.390926	2244.67				421	0.357915	1986.94				421	0.274112	1467.63
422	0.392529	2228.02				422	0.35754	2019.63				422	0.274011	1451.72
423	0.393259	2269.84				423	0.358866	2024.24				423	0.274389	1474.16
424	0.395359	2275.61				424	0.358238	2009.11				424	0.274206	1473.96
425	0.39607	2309.78				425	0.358373	2024.26				425	0.274388	1464.01
426	0.395801	2301.48				426	0.358215	2011.36				426	0.274227	1423.91
427	0.397725	2279.26				427	0.35939	1999.2				427	0.274369	1440.67
428	0.397193	2323.56				428	0.359092	2030.32				428	0.273949	1445.85
429	0.396595	2317.2				429	0.358941	2031.43				429	0.273652	1437.83
430	0.398972	2299.85				430	0.35872	2007.07				430	0.273686	1465.8
431	0.398676	2314.3				431	0.359719	2023.52				431	0.27453	1473.79
432	0.399921	2303.14				432	0.361695	2030.55				432	0.274142	1441.97
433	0.402547	2362.8				433	0.361901	2017.26				433	0.274877	1467.42
434	0.404384	2379.18				434	0.363788	2059.52				434	0.27564	1485.17
435	0.405503	2360.48				435	0.365645	2061.71				435	0.277458	1492.21
436	0.409031	2390.02				436	0.36411	2089.84				436	0.280792	1488.87
437	0.41086	2432.17				437	0.364857	2045.4				437	0.279489	1509.73
438	0.410924	2381.96				438	0.364018	2043.89				438	0.281727	1484.14
439	0.410772	2411.91				439	0.36492	2086.59				439	0.284605	1511.26
440	0.41109	2401.01				440	0.364525	2094.15				440	0.287533	1549.2
441	0.411151	2423.91				441	0.365398	2079.2				441	0.293123	1590.23
442	0.411947	2408.86				442	0.365444	2057.22				442	0.300812	1625.18
443	0.412983	2395.78				443	0.36529	2100.97				443	0.308391	1657.81
444	0.414009	2435.54				444	0.364441	2071.07				444	0.311945	1687.79
445	0.414919	2430.11				445	0.366244	2037.32				445	0.317965	1736.43
446	0.415103	2466.08				446	0.366259	2065.56				446	0.317441	1762.72
447	0.416141	2454.09				447	0.365831	2059.43				447	0.319309	1770.7
448	0.414614	2468.51				448	0.366587	2077.45				448	0.323046	1774.68
449	0.414583	2410.2				449	0.36544	2080.09				449	0.329331	1786.8
450	0.414508	2419.33				450	0.365759	2060.32				450	0.331568	1835.14
451	0.415732	2472.14				451	0.365793	2094.26				451	0.333886	1843.89
452	0.414706	2463.26				452	0.364127	2084.51				452	0.334613	1875.35
453	0.416444	2442.04				453	0.366155	2069.4				453	0.332723	1834.63
454	0.416192	2401.37				454	0.365092	2084.36				454	0.333323	1835.19
455	0.416259	2428.01				455	0.365073	2037.88				455	0.333588	1871.81
456	0.415556	2417.61				456	0.365696	2094.89				456	0.332446	1830.89
457	0.416121	2448.48				457	0.365222	2049.95				457	0.334968	1846.48
458	0.414948	2437.98				458	0.366721	2068.39				458	0.334315	1877.11
459	0.41478	2402.78				459	0.365819	2104.32				459	0.335085	1883.02
460	0.415188	2444.59				460	0.366308	2104.32				460	0.334522	1872.17
461	0.415858	2442.26				461	0.366145	2081.44				461	0.335779	1850
462	0.415932	2465.65				462	0.365387	2051.28				462	0.335745	1875.26
463	0.414952	2452.68				463	0.365805	2080.09				463	0.336624	1882.59
464	0.414482	2467.96				464	0.366566	2075.99				464	0.336482	1863.78
465	0.415988	2411.29				465	0.366464	2057.19				465	0.337834	1846.13
466	0.415884	2422.45				466	0.3666	2074.19				466	0.337422	1850.14
467	0.416584	2467.44				467	0.365295	2061.71				467	0.336426	1845.75
468	0.415803	2466.44				468	0.365365	2036.69				468	0.338831	1887.75
469	0.415702	2434.02				469	0.364966	2070.07				469	0.339082	1897.78
470	0.415909	2474.53				470	0.365539	2065.58				470	0.337594	1877.41
471	0.416103	2470.34				471	0.365642	2099.34				471	0.338746	1900.23
472	0.414799	2436.5				472	0.364375	2047.2				472	0.338472	1896.68
473	0.41489	2445.9				473	0.366487	2051.53				473	0.339091	1877.83
474	0.416275	2478.92				474	0.365813	2093.89				474	0.337768	1908.07
475	0.415461	2430.28				475	0.366345	2106.06				475	0.339932	1910.45
476	0.414912	2446.56				476	0.36513	2082.85				476	0.339886	1896.25
477	0.41524	2430.3				477	0.366141	2102.82				477	0.339286	1909.7
478	0.416581	2454.84				478	0.366129	2091.3				478	0.340026	1910.32
479	0.415938	2440.52				479	0.364954	2063.66				479	0.340984	1888.1
480	0.415876	2407.56				480	0.365732	2095.87				480	0.340149	1918.62
481	0.416617	2452.96				481	0.365638	2091.02				481	0.339119	1915.84
482	0.415973	2445.97				482	0.365671	2076.43				482	0.339767	1899.84
483	0.415455	2473.5				483	0.365779	2090.11				483	0.341715	1842.8
484	0.415403	2461.09				484	0.367292	2046.59				484	0.343208	1879.12
485	0.416152	2468.46				485	0.368427	2117.22				485	0.346532	1889.81
486	0.414466	2411.98				486	0.369603	2074.07				486	0.349207	1961.73
487	0.41565	2425.23				487	0.371157	2090.66				487	0.352641	1983.02
488	0.416529	2476.38				488	0.373039	2140.14				488	0.353329	1991.67
489	0.416814	2463.18				489	0.372264	2147.89				489	0.355785	2021.65
490	0.417395	2441.59				490	0.375405	2135.98				490	0.36075	1992.09
491	0.417631	2480.66				491	0.375858	2111.54				491	0.360944	1999.88
492	0.417258	2488.59				492	0.376869	2150.7				492	0.363486	2057.41
493	0.416675	2455.15				493	0.379327	2156.32				493	0.364626	2067.44
494	0.418611	2471.17				494	0.381747	2203.41				494	0.364758	2055.91
495	0.418463	2511.83				495	0.381532	2197.06				495	0.36567	2074.82
496	0.419847	2453.39				496	0.383607	2220.6				496	0.365834	2034.91
497	0.420259	2488.93				497	0.384848	2186.76				497	0.365407	2090.62
498	0.426054	2496.18				498	0.3917	2228.73				498	0.368278	2057.36
499	0.429758	2558.63				499	0.394144	2295.32				499	0.368388	2077.19
500	0.432415	2596.9				500	0.39716	2309.59				500	0.368642	2117.23
501	0.434659	2618.93				501	0.399216	2351.88				501	0.368396	2116.69
502	0.436713	2627.75				502	0.400415	2304.89				502	0.36849	2095.45
503	0.438855	2615.03				503	0.401422	2320.97				503	0.368549	2072.57
504	0.438417	2629.89				504	0.40115	2363.3				504	0.370229	2104.17
505	0.437684	2621.12				505	0.401161	2357.86				505	0.369945	2098.75
506	0.43918	2580.86				506	0.401173	2328.77				506	0.369984	2130.96
507	0.436353	2615.49				507	0.400276	2298.92				507	0.371221	2084.77
508	0.43824	2605.32				508	0.400929	2328.1				508	0.371822	2084.69
509	0.43592	2628.86				509	0.400194	2312.72				509	0.372007	2128.19
510	0.437139	2628				510	0.401812	2355.22				510	0.371167	2139.53
511	0.435439	2624.87				511	0.400351	2342.3				511	0.373347	2126.92
512	0.436553	2644.64				512	0.401058	2309.44				512	0.373849	2148.83
513	0.437165	2623.11				513	0.401391	2345.42				513	0.373584	2140.46
514	0.434502	2641.53				514	0.401048	2337.37				514	0.372783	2108.1
515	0.43558	2613.78				515	0.400633	2315.05				515	0.373414	2143.18
516	0.435578	2643.14				516	0.402104	2329.44				516	0.373485	2143.72
517	0.438772	2577.5				517	0.401342	2320.77				517	0.373359	2119.89
518	0.439676	2604.15				518	0.401852	2361.78				518	0.372303	2129.36
519	0.436754	2643.97				519	0.40107	2361.62				519	0.373705	2082.39
520	0.438989	2635.96				520	0.402581	2341.58				520	0.372751	2144.64
521	0.43881	2646.94				521	0.401567	2351.58				521	0.373997	2097.73
522	0.436222	2628.27				522	0.401763	2344.68				522	0.374574	2111.86
523	0.437746	2622.29				523	0.402503	2350.91				523	0.373754	2154.79
524	0.437898	2593.62				524	0.40242	2368.34				524	0.374771	2155.97
525	0.43696	2611.1				525	0.402639	2352.55				525	0.37593	2146.14
526	0.438456	2648.17				526	0.405181	2375.23				526	0.37634	2115.23
527	0.436505	2586.07				527	0.403783	2367.48				527	0.377832	2147.29
528	0.436121	2602.96				528	0.407537	2354.58				528	0.378269	2149.16
529	0.435355	2591.8				529	0.40753	2393.11				529	0.378654	2178.55
530	0.437715	2626.55				530	0.408161	2393.83				530	0.378792	2127.97
531	0.435356	2646.16				531	0.408702	2424.3				531	0.380258	2128.51
532	0.437855	2641.61				532	0.409782	2418.17				532	0.380324	2188.05
533	0.43802	2646.54				533	0.409719	2431.12				533	0.38025	2187.05
534	0.437354	2617.58				534	0.40892	2372.67				534	0.380409	2176.9
535	0.438907	2641.04				535	0.410635	2393.5				535	0.381333	2194.16
536	0.437833	2610.06				536	0.411705	2441.85				536	0.383175	2193.29
537	0.437158	2577.68				537	0.411498	2439.57				537	0.383821	2173.5
538	0.437021	2613.77				538	0.412377	2412.12				538	0.381973	2195.64
539	0.436967	2606.89				539	0.412079	2451.36				539	0.38329	2199.64
540	0.437336	2632.62				540	0.41266	2445.9				540	0.383861	2231.45
541	0.43764	2619.49				541	0.412936	2421.72				541	0.382797	2221.74
542	0.437944	2636.56				542	0.412735	2429.6				542	0.383663	2197.83
543	0.437905	2662.11				543	0.41072	2453.56				543	0.38291	2230.24
544	0.43842	2632.68				544	0.413224	2403.49				544	0.382586	2228.84
545	0.437912	2647.15				545	0.412182	2425.66				545	0.383036	2203.61
546	0.437252	2632.98				546	0.41244	2410.76				546	0.381735	2210.76
547	0.436563	2636.5				547	0.412842	2433.91				547	0.383897	2203.7
548	0.436636	2653.12				548	0.41329	2417.4				548	0.383404	2169.07
549	0.438069	2629.43				549	0.412316	2385.61				549	0.38297	2202.66
550	0.439009	2646.76				550	0.412126	2425.04				550	0.383551	2199.66
551	0.437818	2640.48				551	0.413293	2417.11				551	0.383683	2182.08
552	0.436534	2638.84				552	0.41256	2442.89				552	0.382806	2193.18
553	0.438115	2659.07				553	0.411482	2431.77				553	0.384607	2228.41
554	0.438467	2633.13				554	0.413399	2450.7				554	0.384839	2189.52
555	0.43756	2638.6				555	0.413293	2394.91				555	0.386107	2211.21
556	0.438206	2645.2				556	0.413231	2409.66				556	0.385351	2204.43
557	0.437406	2641.82				557	0.413219	2449.8				557	0.386335	2239.15
558	0.437564	2579.61				558	0.412538	2435.15				558	0.386669	2229.38
559	0.437725	2600.99				559	0.412889	2414.55				559	0.387994	2248.98
560	0.43905	2630.66				560	0.412433	2452.85				560	0.38825	2265.13
561	0.43549	2630.77				561	0.411701	2440.86				561	0.390714	2267.21
562	0.438684	2646.39				562	0.412554	2419.15				562	0.392829	2250.58
563	0.437901	2635.23				563	0.412781	2430.83				563	0.393301	2264.95
564	0.437755	2635.04				564	0.41277	2413.13				564	0.392763	2289.69
565	0.437094	2651.68				565	0.412343	2418.72				565	0.393944	2249.84
566	0.437223	2639.44				566	0.412909	2437.9				566	0.395919	2277.31
567	0.437638	2646.34				567	0.412558	2413.25				567	0.397996	2293.94
568	0.438841	2637.6				568	0.413003	2440.61				568	0.400184	2332.31
569	0.43839	2637.7				569	0.413397	2421.89				569	0.400825	2322.07
570	0.436607	2602.11				570	0.412584	2392.54				570	0.405701	2360.75
571	0.437567	2616.19				571	0.412432	2424.96				571	0.40819	2393.19
572	0.438101	2640.63				572	0.413104	2427.28				572	0.410136	2389.93
573	0.437369	2591.28				573	0.411995	2442.46				573	0.410191	2420.08
574	0.4374	2609.49				574	0.413332	2442.68				574	0.410988	2415.1
575	0.436294	2646.85				575	0.412133	2445.4				575	0.410994	2389.11
576	0.430934	2639.74				576	0.410799	2386.95				576	0.411056	2422.12
577	0.437148	2618.64				577	0.412791	2398.99				577	0.40958	2403.85
578	0.437163	2612.69				578	0.411907	2448.94				578	0.410755	2431.1
579	0.438196	2632.63				579	0.413252	2439.95				579	0.410217	2422.23
580	0.437786	2607.77				580	0.411049	2408.69				580	0.412791	2443.35
581	0.438701	2639.76				581	0.411876	2451.2				581	0.412175	2382.42
582	0.437346	2656.13				582	0.41302	2453.36				582	0.411657	2401.07
583	0.439206	2647.03				583	0.411077	2413.01				583	0.412136	2446.27
584	0.438365	2651.19				584	0.413013	2429.46				584	0.412229	2437.81
585	0.438189	2621.6				585	0.412844	2447.03				585	0.412555	2404.15
586	0.438236	2649.15				586	0.412913	2398.7				586	0.411979	2445.62
587	0.435037	2619.73				587	0.411731	2416.8				587	0.411624	2437.96
588	0.437564	2581.27				588	0.412859	2405.91				588	0.411847	2408
589	0.438158	2615.89				589	0.412915	2435.23				589	0.412445	2424.2
590	0.437096	2608.42				590	0.412459	2420.48				590	0.412421	2405.84
591	0.437982	2642.2				591	0.412913	2389.94				591	0.411315	2416.74
592	0.438832	2624.14				592	0.412511	2425.95				592	0.412022	2429.86
593	0.438659	2634.68				593	0.412953	2422.69				593	0.412004	2418.63
594	0.436728	2653.25				594	0.412376	2446.96				594	0.413652	2447.99
595	0.437465	2635.62				595	0.412937	2445.5				595	0.414549	2431.21
596	0.438765	2655.35				596	0.412699	2453				596	0.415511	2400.76
597	0.438922	2636.4				597	0.413142	2385.23				597	0.41648	2448.45
598	0.437561	2645.15				598	0.412253	2402.99				598	0.415568	2449.15
599	0.43802	2655.51				599	0.412966	2449.09				599	0.4176	2487.28
600	0.438052	2634.6				600	0.411808	2444.17				600	0.418741	2474.43
601	0.438765	2652.89				601	0.412574	2416.29				601	0.420044	2500.04
602	0.437939	2627.91				602	0.412171	2448.09				602	0.421276	2523.95
603	0.43738	2640.6				603	0.410557	2442.8				603	0.421353	2511.09
604	0.438653	2582.71				604	0.412654	2424.28				604	0.421729	2524.04
605	0.439542	2603.31				605	0.412468	2431.96				605	0.422298	2514.89
606	0.437661	2635.2				606	0.414528	2466.14				606	0.423255	2528.58
607	0.439075	2634.07				607	0.414462	2414.96				607	0.422758	2540.97
608	0.438301	2646.27				608	0.415053	2438.95				608	0.423656	2522.99
609	0.437573	2620.84				609	0.414355	2422.78				609	0.422878	2543.57
610	0.438454	2626.12				610	0.414597	2437.52				610	0.423269	2524.07
611	0.438148	2657.91				611	0.415547	2443.85				611	0.423499	2534.26
612	0.438723	2640.19				612	0.414428	2408.33				612	0.422788	2473.67
613	0.436218	2650.24				613	0.416775	2452.81				613	0.422527	2485.55
614	0.43542	2629.12				614	0.416398	2443.61				614	0.423859	2537.01
615	0.437833	2626.96				615	0.41698	2479.46				615	0.424242	2530.93
616	0.437127	2606.94				616	0.418496	2465.06				616	0.424092	2542.01
617	0.438349	2613.62				617	0.417533	2486.85				617	0.424468	2522.28
618	0.434751	2637.54				618	0.419142	2437.84				618	0.424792	2520.88
619	0.435355	2583.93				619	0.417621	2446.68				619	0.423354	2497.73
620	0.438323	2607.99				620	0.419852	2489.11				620	0.423118	2513.59
621	0.438923	2655.95				621	0.418222	2485.57				621	0.423466	2548.53
622	0.437202	2648.48				622	0.418851	2452.19				622	0.424507	2493.4
623	0.438567	2621.17				623	0.41841	2503.23				623	0.423925	2507.09
624	0.437322	2627.19				624	0.418259	2498.95				624	0.423335	2491.03
625	0.438054	2635.52				625	0.419043	2466.82				625	0.423063	2513.03
626	0.438465	2605.42				626	0.418324	2481.01				626	0.424624	2550.72
627	0.437924	2629.14				627	0.418205	2505.06				627	0.423312	2537.88
628	0.438434	2617.37				628	0.418922	2447.38				628	0.42491	2547.38
629	0.437053	2584.19				629	0.419915	2478.5				629	0.424412	2518.68
630	0.438286	2614.22				630	0.419094	2465.54				630	0.422759	2534.16
631	0.436958	2607.58				631	0.419186	2488.31				631	0.424508	2511.14
632	0.438288	2628.49				632	0.419706	2475.56				632	0.422986	2472.81
633	0.438507	2617.96				633	0.420089	2440.35				633	0.42217	2503.59
634	0.437892	2644.93				634	0.419459	2478.61				634	0.423125	2510.43
635	0.437559	2650.03				635	0.419543	2462.15				635	0.42466	2540.28
636	0.438103	2627.37				636	0.419325	2507.19				636	0.424759	2528.12
637	0.436047	2647.48				637	0.418992	2489.83				637	0.424386	2536.08
638	0.437788	2639.1				638	0.420164	2504.54				638	0.423298	2471.06
639	0.438219	2645.46				639	0.418677	2512.2				639	0.423796	2484.07
640	0.436658	2648.34				640	0.419133	2493.32				640	0.423577	2532.41
641	0.438449	2636.24				641	0.419336	2517.96				641	0.422221	2523.28
642	0.439017	2659.71				642	0.419618	2498.3				642	0.423618	2541.42
643	0.438661	2642.46				643	0.419663	2508.08				643	0.424293	2520.21
644	0.438623	2648.15				644	0.420132	2442.01				644	0.422557	2522.13
645	0.438311	2587.19				645	0.419724	2458.84				645	0.42365	2495.06
646	0.438631	2594.45				646	0.41914	2497.85				646	0.42381	2509.4
647	0.438778	2636.48				647	0.419843	2494.62				647	0.42357	2532.27
648	0.435125	2625.06				648	0.419523	2464.21				648	0.422185	2481.56
649	0.436112	2646.16				649	0.420302	2508.93				649	0.42403	2510.75
650	0.438057	2626.36				650	0.42012	2496.9				650	0.42165	2489.18
651	0.439046	2620.46				651	0.420006	2469.28				651	0.422092	2507.02
652	0.438189	2657.08				652	0.418942	2475				652	0.424101	2507.58
653	0.437956	2638.38				653	0.419832	2500.95				653	0.423669	2468.91
654	0.435963	2652.61				654	0.420566	2459.61				654	0.424426	2512.32
655	0.436562	2640.12				655	0.419334	2472.77				655	0.423776	2502.86
656	0.436878	2626.57				656	0.420509	2466.1				656	0.423393	2529.68
657	0.437046	2600.55				657	0.417982	2482				657	0.423327	2517.21
658	0.438609	2620.51				658	0.420546	2477.1				658	0.423344	2535.15
659	0.437315	2641.49				659	0.420112	2437.95				659	0.423345	2469.73
660	0.437078	2584.43				660	0.420164	2478.21				660	0.423415	2483.16
661	0.438659	2612.54				661	0.419107	2463.94				661	0.425143	2528.09
662	0.438408	2640.8				662	0.417781	2497.33				662	0.423209	2526.2
663	0.438143	2649.35				663	0.419099	2480.48				663	0.422348	2489.19
664	0.436023	2612.54				664	0.419851	2499.71				664	0.423617	2530.16
665	0.436172	2623.46				665	0.418518	2516.36				665	0.420822	2518.54
666	0.438095	2628.85				666	0.419966	2507.31				666	0.423608	2497.76
667	0.437634	2607.44				667	0.419176	2524.52				667	0.423453	2513.77
668	0.437227	2628.88				668	0.421099	2509.68				668	0.423233	2537.16
669	0.438671	2611.52				669	0.421441	2518.98				669	0.423676	2480.41
670	0.438128	2576.13				670	0.42404	2472.24				670	0.423624	2500.76
671	0.43875	2620.46				671	0.42455	2485.52				671	0.42317	2547.58
672	0.437362	2615.63				672	0.424238	2525.29				672	0.423748	2556.8
673	0.435607	2635.32				673	0.425248	2530.44				673	0.424516	2522.72
674	0.437932	2617.62				674	0.425017	2496.93				674	0.42357	2525.43
675	0.437462	2635.01				675	0.425073	2540.51				675	0.422867	2532.68
676	0.437413	2645.63				676	0.424322	2537.98				676	0.423908	2509.03
677	0.439083	2635.14				677	0.425945	2518				677	0.4245	2529.4
678	0.436293	2655.48				678	0.424907	2533.53				678	0.42569	2518.81
679	0.437966	2628.96				679	0.426304	2562.27				679	0.426355	2501.52
680	0.437184	2644.76				680	0.426292	2501.8				680	0.427445	2546.41
681	0.438439	2652				681	0.425881	2521.68				681	0.429116	2555.07
682	0.436969	2638.14				682	0.425214	2505.47				682	0.432245	2595.52
683	0.439275	2661.17				683	0.426365	2529.4				683	0.432279	2586.37
684	0.43697	2625.48				684	0.426073	2520.99				684	0.434931	2610.71
685	0.438751	2650.62				685	0.426791	2484.09				685	0.435944	2630.45
686	0.437215	2652.84				686	0.426691	2522.3				686	0.437605	2610.96
687	0.437594	2639.42				687	0.424548	2516.76				687	0.435963	2649.88
688	0.437503	2654.88				688	0.426328	2554.53				688	0.439325	2627.29
689	0.438478	2633.41				689	0.426598	2548.13				689	0.440031	2662.51
690	0.43832	2642.27				690	0.424813	2546.74				690	0.436535	2666.51
691	0.434921	2654.73				691	0.425348	2569				691	0.437823	2634.53
692	0.436531	2631.31				692	0.426335	2552.71				692	0.439606	2652.64
693	0.438284	2649.86				693	0.424734	2566.1				693	0.440327	2650.1
694	0.436974	2633.58				694	0.426682	2552.7				694	0.43521	2649.46
695	0.438053	2644.35				695	0.425828	2555.69				695	0.439164	2598.89
696	0.438818	2655.89				696	0.427294	2561.04				696	0.437617	2602.83
697	0.437701	2639.34				697	0.427127	2557.54				697	0.434931	2630.77
698	0.437311	2600.24				698	0.426713	2564.45				698	0.436355	2631.98
699	0.437263	2646.54				699	0.425507	2556.83				699	0.43704	2603.86
700	0.437046	2650.69				700	0.42679	2560.17				700	0.436707	2630.57
701	0.436888	2587.49				701	0.424907	2492.38				701	0.433399	2623.18
702	0.436517	2596.01				702	0.425927	2513.26				702	0.437605	2599.43
703	0.436842	2635.32				703	0.426152	2553.75				703	0.437572	2615.94
704	0.437015	2639.51				704	0.4264	2552.01				704	0.436178	2647.77
705	0.439231	2659.89				705	0.424084	2554.32				705	0.440211	2596.6
706	0.436109	2623.23				706	0.426469	2540.18				706	0.441599	2624.69
707	0.438994	2622.26				707	0.426469	2530.7				707	0.442437	2599.31
708	0.438441	2608.06				708	0.425981	2506.9				708	0.440524	2634.61
709	0.437659	2621.37				709	0.425807	2527.12				709	0.443798	2668.85
710	0.43822	2647.57				710	0.425137	2554.56				710	0.437199	2658.11
711	0.438549	2594.69				711	0.424022	2498.01				711	0.435682	2646.34
712	0.438584	2613.94				712	0.425794	2518.11				712	0.437065	2625.81
713	0.438678	2600.03				713	0.425796	2506.41				713	0.439169	2642.52
714	0.439045	2626.28				714	0.427221	2533.5				714	0.440184	2618.84
715	0.438427	2647.58				715	0.426057	2561.65				715	0.441131	2600.18
716	0.436577	2640.87				716	0.426919	2553.79				716	0.439004	2632.44
717	0.439318	2649.04				717	0.424598	2552.82				717	0.437353	2626.93
718	0.437594	2625.32				718	0.426376	2526.93				718	0.439133	2646.1
719	0.43851	2639.29				719	0.425745	2544.31				719	0.436684	2627.08
720	0.437145	2618.98				720	0.425855	2520				720	0.437699	2633.19
721	0.437184	2576.95				721	0.42687	2488.93				721	0.434018	2644.59
722	0.438439	2613.77				722	0.426256	2528.63				722	0.438752	2633.53
723	0.438525	2615.7				723	0.425557	2518.54				723	0.436684	2644.74
724	0.437398	2630.38				724	0.426742	2550.53				724	0.436451	2623.76
725	0.438393	2627.41				725	0.424884	2536.49				725	0.438127	2640.79
726	0.43902	2630.44				726	0.426351	2551.29				726	0.43969	2654.62
727	0.438526	2650.05				727	0.425176	2565.04				727	0.43931	2636.44
728	0.439423	2628.93				728	0.425626	2550.59				728	0.43725	2656.2
729	0.439208	2655.69				729	0.427004	2521.46				729	0.438641	2644.46
730	0.438522	2644.74				730	0.425395	2526.08				730	0.438422	2649.71
731	0.439573	2649.98				731	0.42554	2504.06				731	0.439426	2663.25
732	0.439779	2593.55				732	0.424186	2547.38				732	0.437529	2638.93
733	0.437739	2658.5				733	0.426159	2549.21				733	0.440227	2608.48
734	0.437034	2626.24				734	0.425455	2509				734	0.438147	2659.74
735	0.439306	2621.99				735	0.426315	2539.5				735	0.437649	2650.46
736	0.439013	2642.19				736	0.426219	2561.39				736	0.438974	2600.96
737	0.439373	2627.74				737	0.426612	2504.89				737	0.438422	2615.46
738	0.439915	2636.09				738	0.425795	2532.1				738	0.438295	2648.7
739	0.439095	2656.76				739	0.426464	2514.17				739	0.43365	2627.13
740	0.437352	2643.43				740	0.426566	2540.49				740	0.435079	2626.92
741	0.437835	2656.62				741	0.426562	2563.21				741	0.438166	2630.53
742	0.437598	2635.64				742	0.426201	2560.14				742	0.438447	2633.2
743	0.436904	2622.38				743	0.426471	2558.61				743	0.43799	2604.22
744	0.434882	2588.23				744	0.426297	2541.45				744	0.438862	2619.81
745	0.436191	2611.08				745	0.425268	2549.57				745	0.437929	2641.29
746	0.435689	2631.07				746	0.426503	2533.4				746	0.439969	2595.45
747	0.432903	2573.41				747	0.424809	2496.13				747	0.437836	2623.2
748	0.436055	2592.04				748	0.425331	2537.83				748	0.440587	2610.86
749	0.434963	2636.88				749	0.425431	2521.48				749	0.441032	2624.19
750	0.436914	2645.17				750	0.424442	2551.34				750	0.440409	2660.08
751	0.436553	2610.49				751	0.426657	2540.27				751	0.441039	2641.09
752	0.437429	2612.34				752	0.426426	2560.7				752	0.44063	2664.86
753	0.436614	2624.16				753	0.426174	2491.58				753	0.441438	2647.5
754	0.438062	2608.24				754	0.424828	2506.78				754	0.441721	2651.45
755	0.436801	2627.68				755	0.426786	2564.02				755	0.439571	2629.77
756	0.437807	2608.24				756	0.425149	2550.01				756	0.438502	2605.95
757	0.43658	2654.46				757	0.426258	2568.74				757	0.437268	2632.84
758	0.437961	2582.79				758	0.427029	2545.67				758	0.436026	2617.34
759	0.43628	2649.84				759	0.425538	2541.82				759	0.437851	2639.05
760	0.436655	2651.17				760	0.425973	2512.82				760	0.438195	2626.11
761	0.437277	2623.72				761	0.42629	2532.17				761	0.437242	2639.21
762	0.43592	2590.79				762	0.426846	2557.51				762	0.436672	2647.85
763	0.438839	2625.08				763	0.426666	2501.09				763	0.433827	2625.49
764	0.437149	2620.73				764	0.426562	2531.29				764	0.436369	2594.31
765	0.437728	2643.09				765	0.426434	2568.55				765	0.437846	2610.2
766	0.43793	2622.9				766	0.425731	2555.68				766	0.439278	2644.89
767	0.436513	2638.01				767	0.426634	2537.94				767	0.440988	2624.79
768	0.436209	2650.58				768	0.426784	2539.3				768	0.440203	2630.53
769	0.437823	2635.68				769	0.425973	2556.5				769	0.440844	2662.84
770	0.436826	2643.97				770	0.426353	2532.31				770	0.439342	2652.83
771	0.437492	2635.37				771	0.426081	2559.22				771	0.436693	2656.34
772	0.435892	2641.21				772	0.426726	2540.23				772	0.437796	2634.8
773	0.435481	2655.75				773	0.426317	2499.65				773	0.437881	2636.6
774	0.437778	2634.2				774	0.425989	2533.57				774	0.439997	2614.83
775	0.436028	2644.35				775	0.425229	2522.27				775	0.437966	2621.28
776	0.436443	2625.44				776	0.426137	2553.33				776	0.4404	2660.13
777	0.435288	2636.39				777	0.426673	2537.8				777	0.436841	2601.63
778	0.435009	2640.19				778	0.426889	2551.11				778	0.439975	2617.25
779	0.436645	2622.28				779	0.426221	2573.79				779	0.437079	2655.14
780	0.435552	2645.37				780	0.426411	2549.98				780	0.438826	2666.12
781	0.436416	2634.39				781	0.425602	2509.17				781	0.437838	2639.23
782	0.435699	2633.46				782	0.424883	2509.86				782	0.437372	2625.41
783	0.434459	2637.23				783	0.424757	2483.47				783	0.435602	2632.69
784	0.434703	2620.45				784	0.424552	2542.27				784	0.435568	2610.89
785	0.435678	2588.19				785	0.42692	2539.89				785	0.437156	2620.98
786	0.434681	2591.87				786	0.426631	2514.83				786	0.437417	2616.92
787	0.434726	2612.5				787	0.426125	2533.69				787	0.43712	2575.52
788	0.436068	2608				788	0.426128	2556.04				788	0.435677	2611.81
789	0.437082	2612.1				789	0.425683	2498.67				789	0.43737	2604.07
790	0.437735	2656.96				790	0.427117	2530.44				790	0.437639	2638.21
791	0.437487	2641.97				791	0.426794	2515.49				791	0.439131	2625.42
792	0.437615	2646.19				792	0.425997	2535.59				792	0.436124	2645.86
793	0.437298	2624.47				793	0.425794	2524.47				793	0.436944	2654.03
794	0.436568	2624.8				794	0.426272	2481.99				794	0.439388	2628.78
795	0.436894	2601.69				795	0.42702	2522.75				795	0.437824	2651.63
796	0.436071	2610.65				796	0.425895	2524.68				796	0.436451	2637.94
797	0.437099	2639.43				797	0.426304	2552.59				797	0.436976	2637.52
798	0.436861	2584.2				798	0.424742	2541.82				798	0.436295	2584.99
799	0.438401	2614.79				799	0.425932	2552.68				799	0.435949	2584.85
800	0.43732	2592.53				800	0.426091	2482.21				800	0.4371	2638.37
801	0.437221	2620.27				801	0.424888	2498.77				801	0.436608	2631.44
802	0.43536	2658.96				802	0.425543	2554.42				802	0.43416	2631.67
803	0.438144	2644.61				803	0.425488	2544.16				803	0.434738	2602.26
804	0.437727	2647.02				804	0.424475	2552.9				804	0.435265	2613.17
805	0.437173	2609.45				805	0.424464	2544.46				805	0.432788	2579.73
806	0.436527	2629.31				806	0.425739	2537.44				806	0.437054	2602.07
807	0.436498	2616.17				807	0.426917	2518.57				807	0.437737	2640.49
808	0.436528	2654.36				808	0.425423	2530.22				808	0.437255	2589.52
809	0.436416	2584.54				809	0.426	2554.72				809	0.440297	2607.52
810	0.437898	2654.67				810	0.426046	2508.84				810	0.436715	2655.49
811	0.43828	2598.72				811	0.425166	2525.02				811	0.436467	2601.77
812	0.438125	2654.9				812	0.426468	2510.25				812	0.439043	2642.86
813	0.437371	2603.65				813	0.425918	2531.39				813	0.439441	2648.68
814	0.436445	2633.55				814	0.426607	2569.81				814	0.437945	2654.05
815	0.437272	2613.54				815	0.4258	2558.42				815	0.438064	2633.36
816	0.438022	2642.24				816	0.42603	2557.46				816	0.440794	2637.92
817	0.437664	2624.82				817	0.425662	2531.03				817	0.439159	2650.91
818	0.438037	2642.31				818	0.425873	2549.11				818	0.434742	2653.97
819	0.438274	2649.12				819	0.426094	2528.22				819	0.436927	2580.46
820	0.436797	2630.37				820	0.426529	2495.6				820	0.436313	2647.29
821	0.435913	2637.36				821	0.425427	2528.61				821	0.43846	2594.78
822	0.435731	2638				822	0.426174	2520.98				822	0.436818	2647.72
823	0.438115	2643.55				823	0.42671	2545.96				823	0.437355	2603.35
824	0.437724	2587.54				824	0.426114	2537.03				824	0.440784	2641.47
825	0.436977	2596.41				825	0.426117	2546.26				825	0.439398	2631.83
826	0.438214	2637.15				826	0.426706	2567.93				826	0.439293	2648.14
827	0.437137	2628.69				827	0.425607	2542.98				827	0.437551	2641.49
828	0.438111	2646.03				828	0.42632	2568.73				828	0.439494	2643.26
829	0.436309	2617.96				829	0.424805	2548.12				829	0.441434	2586.49
830	0.43826	2626.66				830	0.426192	2554.17				830	0.442224	2604.53
831	0.436529	2651.19				831	0.425682	2567.2				831	0.438009	2646.06
832	0.434958	2638.22				832	0.426124	2549.92				832	0.436263	2641.68
833	0.438865	2605.83				833	0.425186	2561.08				833	0.443945	2625.07
834	0.438288	2647.79				834	0.425315	2551.3				834	0.442214	2659.61
835	0.435721	2631.7				835	0.423438	2556.21				835	0.437091	2648.81
836	0.437383	2601.59				836	0.426263	2494.31				836	0.439457	2614
837	0.438085	2628.93				837	0.42628	2513.84				837	0.439731	2636.8
838	0.436496	2643.1				838	0.425968	2560.42				838	0.436199	2649.2
839	0.438445	2588.41				839	0.425611	2546.52				839	0.4356	2591.63
840	0.43802	2612.54				840	0.426449	2566.31				840	0.439834	2617.13
841	0.437534	2599.22				841	0.426342	2542.15				841	0.443969	2645.03
842	0.438268	2624.37				842	0.426903	2541.08				842	0.444845	2664.01
843	0.437695	2649.74				843	0.425712	2516.5				843	0.440736	2648.28
844	0.43727	2644.81				844	0.425892	2534.3				844	0.442781	2662.81
845	0.437615	2649.34				845	0.423813	2555.17				845	0.442814	2662.56
846	0.436945	2618.35				846	0.424906	2499.46				846	0.439027	2638.43
847	0.436279	2635.75				847	0.425204	2523.07				847	0.439307	2647.82
848	0.438325	2612.88				848	0.426381	2508.93				848	0.441156	2628.66
849	0.438116	2586.41				849	0.426291	2532.24				849	0.440364	2600.6
850	0.438913	2618.19				850	0.424582	2556.8				850	0.440797	2632.43
851	0.436463	2605.83				851	0.4253	2553.69				851	0.442117	2622.38
852	0.437418	2633.69				852	0.425377	2558.64				852	0.439062	2659.02
853	0.435846	2616.54				853	0.425849	2531.1				853	0.440091	2643.84
854	0.436707	2622.65				854	0.424779	2558.81				854	0.441541	2651.28
855	0.435314	2647.28				855	0.426563	2533.84				855	0.440692	2658.65
856	0.439124	2639.83				856	0.42458	2500.08				856	0.440105	2640.01
857	0.437622	2647.98				857	0.427307	2533.7				857	0.438181	2616.64
858	0.437048	2637.08				858	0.425358	2522.89				858	0.440217	2653.43
859	0.437165	2637.74				859	0.423737	2542.81				859	0.443691	2662.52
860	0.437487	2651.9				860	0.425581	2533.38				860	0.440064	2620.27
861	0.436966	2621.87				861	0.425371	2548.89				861	0.439875	2618.8
862	0.437817	2603.15				862	0.424285	2489.42				862	0.442693	2664.4
863	0.438231	2645.69				863	0.425931	2508.69				863	0.439571	2652.62
864	0.436442	2646.58				864	0.425385	2549.46				864	0.438012	2658.72
865	0.43665	2592.6				865	0.425423	2547.02				865	0.438828	2655.25
866	0.436783	2605.43				866	0.424891	2563.34				866	0.438723	2638.48
867	0.436848	2635.91				867	0.426389	2541.84				867	0.442281	2620.95
868	0.438352	2625.97				868	0.425917	2543.18				868	0.439117	2637.69
869	0.438001	2640.48				869	0.426422	2514.79				869	0.439199	2660.75
870	0.438259	2630.88				870	0.426112	2529.01				870	0.437909	2594.98
871	0.437741	2628.4				871	0.4262	2554.38				871	0.437299	2615.03
872	0.437707	2645.88				872	0.426739	2503.37				872	0.438375	2606.3
873	0.437305	2649.3				873	0.427425	2536.42				873	0.437176	2632.49
874	0.437296	2616.46				874	0.426318	2513.72				874	0.440517	2623.78
875	0.437106	2645.42				875	0.426375	2538.19				875	0.438142	2587.41
876	0.438331	2643.08				876	0.426057	2519.15				876	0.436343	2613.89
877	0.43842	2603.98				877	0.425733	2491.47				877	0.440758	2618.22
878	0.437977	2618.57				878	0.426872	2533.99				878	0.436265	2637.16
879	0.433603	2640.9				879	0.42613	2525				879	0.442222	2623.18
880	0.438859	2593.27				880	0.423818	2562.77				880	0.440592	2644.79
881	0.438196	2610.41				881	0.430032	2568.04				881	0.436477	2662.38
882	0.434695	2642.2				882	0.430807	2577.25				882	0.440478	2644.34
883	0.438933	2632.51				883	0.431174	2602.88				883	0.443477	2624.07
884	0.437071	2628.6				884	0.431983	2586.49				884	0.439805	2661.79
885	0.437853	2623.67				885	0.431992	2612.81				885	0.438903	2661.75
886	0.438781	2628.34				886	0.43255	2598.62				886	0.437295	2608.76
887	0.438919	2621.99				887	0.433161	2605.36				887	0.442258	2621.26
888	0.438747	2628.8				888	0.435126	2628.98				888	0.441619	2659.35
889	0.43778	2656.88				889	0.434305	2620.97				889	0.436455	2642.48
890	0.43763	2646.59				890	0.434615	2636.09				890	0.437139	2665.13
891	0.437705	2648.88				891	0.439024	2629.6				891	0.437134	2647.16
892	0.438988	2629.82				892	0.438131	2643.68				892	0.435106	2626.13
893	0.438634	2642.66				893	0.439589	2665.34				893	0.440208	2600.95
894	0.438262	2614.7				894	0.437759	2640.04				894	0.440945	2666.1
895	0.437003	2580.57				895	0.436837	2600.94				895	0.440917	2637.89
896	0.437895	2616.99				896	0.434466	2651.46				896	0.433887	2666.77
897	0.437267	2602.67				897	0.436247	2557.27				897	0.436642	2580.29
898	0.438273	2639.03				898	0.436312	2627.61				898	0.436204	2636.4
899	0.437564	2628.62				899	0.437837	2617.17				899	0.43396	2645.39
900	0.437459	2642.3				900	0.439243	2647.92				900	0.441343	2633.89
901	0.436359	2647.51				901	0.439702	2641.62				901	0.441621	2630.97
902	0.436647	2627.37				902	0.436719	2663.66				902	0.441719	2643.42
903	0.435541	2645.52				903	0.435646	2636.22				903	0.442579	2626.48
904	0.439682	2631.71				904	0.439778	2633.89				904	0.436882	2640.05
905	0.438624	2654.84				905	0.441006	2670.81				905	0.441758	2641.51
906	0.436712	2579.31				906	0.437874	2649				906	0.443318	2608
907	0.438547	2597.55				907	0.439077	2649.85				907	0.438761	2635.2
908	0.437952	2634.73				908	0.439064	2629.75				908	0.437206	2620.13
909	0.438445	2623.96				909	0.436793	2638.43				909	0.434333	2640.14
910	0.438139	2642.98				910	0.443633	2622.89				910	0.43717	2631.85
911	0.438817	2628.25				911	0.4442	2643.37				911	0.435578	2630.03
912	0.438848	2627.12				912	0.439904	2660.21				912	0.435435	2639.34
913	0.436617	2653.51				913	0.440971	2621.32				913	0.437922	2640.2
914	0.437051	2646.99				914	0.438669	2637.32				914	0.439058	2601.25
915	0.436366	2658.45				915	0.44195	2611.93				915	0.442278	2663.87
916	0.436359	2631.37				916	0.438096	2631.35				916	0.443521	2667.71
917	0.436188	2608.81				917	0.443801	2623.89				917	0.442775	2660.23
918	0.437451	2649.92				918	0.441299	2606.63				918	0.440552	2662.74
919	0.435509	2642.97				919	0.440825	2645.2				919	0.44065	2675.24
920	0.437589	2613.6				920	0.443682	2634.8				920	0.439963	2657.51
921	0.436231	2650.07				921	0.441851	2654.19				921	0.436723	2653.36
922	0.437315	2645.15				922	0.438408	2645.78				922	0.440374	2615.34
923	0.438951	2609.21				923	0.434661	2640.34				923	0.440879	2615.78
924	0.436696	2610.65				924	0.437323	2660.55				924	0.438801	2659.15
925	0.436789	2646.41				925	0.438675	2638.61				925	0.433838	2628.82
926	0.437382	2594.95				926	0.439749	2673.1				926	0.437506	2651.74
927	0.438722	2614.29				927	0.439995	2648.96				927	0.44165	2635.42
928	0.438716	2654.99				928	0.439812	2656.26				928	0.440015	2634.76
929	0.438445	2656.58				929	0.439522	2642.19				929	0.437779	2656.06
930	0.436884	2622.44				930	0.440003	2663.42				930	0.435866	2601.59
931	0.43786	2628.1				931	0.437268	2615.22				931	0.43696	2631.08
932	0.438428	2630.12				932	0.4412	2620.35				932	0.438472	2586.3
933	0.438511	2622.37				933	0.441052	2651.48				933	0.437482	2609.8
934	0.437883	2631.93				934	0.440621	2627.53				934	0.438092	2652.25
935	0.437817	2658.14				935	0.438203	2637.23				935	0.439354	2654.65
936	0.437918	2640.37				936	0.441114	2666.43				936	0.436782	2628.05
937	0.439244	2651.86				937	0.440839	2657.61				937	0.438394	2643.87
938	0.438498	2626.98				938	0.437404	2669.46				938	0.438002	2644.56
939	0.438509	2640.21				939	0.440412	2637.84				939	0.441793	2623.76
940	0.437856	2619.79				940	0.43934	2632.15				940	0.440027	2633.15
941	0.437581	2578.78				941	0.442548	2620.35				941	0.440078	2637.77
942	0.437745	2618.98				942	0.439438	2637.55				942	0.441307	2596.76
943	0.437904	2604.27				943	0.441181	2657.88				943	0.439261	2628.66
944	0.43794	2638.21				944	0.440986	2615.4				944	0.438918	2628.5
945	0.438117	2627.75				945	0.441726	2632.49				945	0.439489	2638.23
946	0.438018	2637.15				946	0.442357	2615.04				946	0.437962	2631.57
947	0.438818	2654.52				947	0.441368	2638.98				947	0.440765	2641.58
948	0.437985	2627.74				948	0.440033	2661.92				948	0.437999	2650.2
949	0.439694	2658.97				949	0.438878	2657.5				949	0.440254	2646.37
950	0.436605	2628.51				950	0.437439	2660.89				950	0.43955	2666.6
951	0.43916	2640.55				951	0.43982	2627.36				951	0.439592	2649.82
952	0.438443	2659.01				952	0.437437	2637.17				952	0.442278	2656.18
953	0.439046	2639.35				953	0.436077	2620.19				953	0.441068	2668.78
954	0.437799	2648.18				954	0.436947	2584.35				954	0.442818	2655.83
955	0.435511	2626.44				955	0.439365	2623.67				955	0.442731	2665.97
956	0.437994	2652.5				956	0.439678	2614.98				956	0.438747	2649.75
957	0.438425	2588.17				957	0.441121	2654.85				957	0.437984	2646.48
958	0.438219	2594.81				958	0.439823	2630.05				958	0.436009	2668.03
959	0.43741	2634.37				959	0.441325	2651.87				959	0.437171	2643.44
960	0.437892	2637.6				960	0.443066	2648.13				960	0.43685	2649.45
961	0.438186	2645.09				961	0.438968	2655.05				961	0.440397	2635.17
962	0.435708	2617.29				962	0.440577	2611.6				962	0.438833	2643.45
963	0.436403	2626.77				963	0.440167	2632.25				963	0.442476	2599.33
964	0.437842	2665.4				964	0.437359	2647.62				964	0.440622	2620.19
965	0.438672	2645.13				965	0.438492	2632.86				965	0.44128	2656.58
966	0.437028	2659.11				966	0.43815	2619.53				966	0.437945	2645.75
967	0.43883	2634.85				967	0.437779	2664.45				967	0.439683	2655.25
968	0.438042	2632.93				968	0.43987	2655.93				968	0.439128	2637.96
969	0.436603	2595.81				969	0.439397	2646.62				969	0.4411	2639.37
970	0.435818	2607.4				970	0.442539	2656.14				970	0.438927	2657.93
971	0.437513	2634.47				971	0.442285	2662.48				971	0.439919	2654.99
972	0.438558	2591.97				972	0.440115	2627.16				972	0.437541	2631.31
973	0.437948	2610.6				973	0.439444	2625.99				973	0.439792	2590.8
974	0.438314	2604.12				974	0.436441	2655.18				974	0.437106	2600.37
975	0.437321	2617.48				975	0.442798	2597.95				975	0.437698	2654.97
976	0.438166	2653.79				976	0.44233	2625.54				976	0.43626	2653.85
977	0.438493	2638.12				977	0.440543	2617.16				977	0.437546	2625.39
978	0.43879	2649.1				978	0.4415	2642.35				978	0.43864	2625.21
979	0.437031	2623.97				979	0.433227	2641.35				979	0.437789	2632.7
980	0.438097	2635.46				980	0.440939	2553.7				980	0.438789	2615.65
981	0.437865	2616.85				981	0.44209	2625.3				981	0.437248	2631.39
982	0.438441	2579.05				982	0.443987	2617.45				982	0.437806	2612.47
983	0.438235	2616.98				983	0.4425	2640.49				983	0.439968	2590.06
984	0.438227	2617.37				984	0.434623	2648.06				984	0.440052	2634.65
985	0.438139	2638.67				985	0.442403	2650.44				985	0.441356	2612.22
986	0.438425	2627.69				986	0.440621	2668.11				986	0.440138	2649.53
987	0.438913	2640.74				987	0.441738	2657.3				987	0.441117	2645.75
988	0.437617	2646.41				988	0.438217	2658.72				988	0.437625	2638.14
989	0.438454	2630.09				989	0.440409	2642.73				989	0.439086	2589.1
990	0.437018	2655.09				990	0.443148	2665.33				990	0.438116	2602.4
991	0.437322	2639.54				991	0.442168	2608.8				991	0.437845	2645.34
992	0.438374	2651.31				992	0.444393	2621.23				992	0.437798	2634.87
993	0.437867	2643.81				993	0.439641	2654.55				993	0.437675	2643.46
994	0.438319	2635.26				994	0.442992	2641.32				994	0.438005	2620.72
995	0.436296	2657.31				995	0.438926	2667.46				995	0.436804	2632.4
996	0.436533	2631.67				996	0.440528	2642.18				996	0.43697	2602.36
997	0.438332	2646.42				997	0.438685	2647.74				997	0.440404	2613.05
998	0.43829	2584.5				998	0.442932	2617.47				998	0.440948	2656.49
999	0.437634	2599.97				999	0.44222	2634.9				999	0.440151	2615
1000	0.437652	2640.13				1000	0.440148	2659.1				1000	0.439796	2627.45
1001	0.438498	2630.17				1001	0.44145	2618.68				1001	0.438185	2607.33
1002	0.438324	2651.21				1002	0.438834	2622.03				1002	0.439989	2638.27
1003	0.436145	2618.76				1003	0.441225	2615.29				1003	0.439986	2655.93
1004	0.436633	2622.04				1004	0.441231	2640				1004	0.441733	2648.19
1005	0.437983	2587.44				1005	0.440167	2660.13				1005	0.441952	2667.54
1006	0.438436	2623.54				1006	0.440353	2656.82				1006	0.440342	2637.97
1007	0.43744	2644.21				1007	0.441417	2657.48				1007	0.44016	2649.46
1008	0.437397	2581.9				1008	0.439999	2643.28				1008	0.441907	2643.92
1009	0.43865	2607.42				1009	0.443394	2662.74				1009	0.440993	2608.25
1010	0.438431	2655.09				1010	0.442991	2645.05				1010	0.437098	2627.25
1011	0.437786	2656.72				1011	0.441259	2607.21				1011	0.44081	2621.88
1012	0.437609	2626.81				1012	0.443088	2642.68				1012	0.439952	2647.38
1013	0.438322	2625.77				1013	0.441558	2632.58				1013	0.43864	2634.86
1014	0.438162	2632.54				1014	0.444003	2653.43				1014	0.442399	2659.14
1015	0.439137	2619.74				1015	0.441907	2646.56				1015	0.440207	2663.79
1016	0.437005	2628.79				1016	0.438229	2653.08				1016	0.443281	2655.05
1017	0.439178	2609.79				1017	0.439359	2651.11				1017	0.439192	2659.89
1018	0.43744	2654.24				1018	0.437424	2657.98				1018	0.439339	2643.2
1019	0.438697	2662.07				1019	0.437202	2605.15				1019	0.438292	2643.58
1020	0.438853	2625				1020	0.441286	2611.65				1020	0.441437	2612.07
1021	0.436814	2639.44				1021	0.440102	2641.04				1021	0.443364	2619.86
1022	0.436449	2625.21				1022	0.4387	2637.84				1022	0.441982	2663.82
1023	0.437836	2582.3				1023	0.440609	2634.96				1023	0.442122	2664.58
1024	0.436865	2623.73				1024	0.439331	2661.02				1024	0.441878	2672.82
1025	0.438573	2608.21				1025	0.44024	2647.58				1025	0.440815	2647.43
1026	0.437061	2634.08				1026	0.442202	2632.49				1026	0.440539	2647.22
1027	0.435835	2627.3				1027	0.440673	2612.02				1027	0.440209	2614.4
1028	0.437589	2633.66				1028	0.440567	2614.44				1028	0.441991	2663.92
1029	0.43889	2653.98				1029	0.441184	2657.71				1029	0.439294	2646.41
1030	0.437679	2633.49				1030	0.443897	2672.1				1030	0.438872	2609.69
1031	0.438714	2649.49				1031	0.437645	2632.74				1031	0.44005	2616.62
1032	0.437843	2647.7				1032	0.441023	2638.36				1032	0.439742	2660.49
1033	0.438876	2640.98				1033	0.441826	2653.27				1033	0.439483	2671.21
1034	0.437857	2650.76				1034	0.441237	2639.46				1034	0.437495	2628.21
1035	0.438322	2638.38				1035	0.440571	2657.35				1035	0.432558	2614.35
1036	0.437576	2655.63				1036	0.437122	2630.12				1036	0.440348	2649.12
1037	0.438351	2635.82				1037	0.441435	2599.6				1037	0.439172	2621.67
1038	0.438355	2648.76				1038	0.442425	2631.33				1038	0.44072	2641.69
1039	0.437248	2646.72				1039	0.439606	2635.2				1039	0.436727	2652.08
1040	0.438131	2636.8				1040	0.437247	2654.63				1040	0.435309	2657.98
1041	0.438019	2602.42				1041	0.435838	2621.38				1041	0.439371	2666.96
1042	0.437733	2614				1042	0.434259	2640.25				1042	0.43902	2631.84
1043	0.438597	2625.73				1043	0.43416	2579.72				1043	0.437645	2647.94
1044	0.437189	2617.24				1044	0.438551	2606.74				1044	0.438524	2626.08
1045	0.438279	2624.15				1045	0.442756	2650.9				1045	0.438589	2590.9
1046	0.437451	2646.86				1046	0.439664	2646.97				1046	0.441734	2618.82
1047	0.438223	2639.33				1047	0.435814	2648.37				1047	0.437449	2626.35
1048	0.437079	2651.67				1048	0.438494	2633.63				1048	0.441574	2657.55
1049	0.437939	2630.68				1049	0.440442	2644.77				1049	0.435318	2641.44
1050	0.437368	2629.22				1050	0.439072	2606.5				1050	0.436119	2635.99
1051	0.437148	2600.73				1051	0.440675	2628.89				1051	0.434556	2646.94
1052	0.438248	2614.63				1052	0.435731	2648.41				1052	0.439181	2638.26
1053	0.43833	2646.52				1053	0.440345	2601.69				1053	0.441906	2648
1054	0.437407	2590.87				1054	0.443254	2633.71				1054	0.440081	2647.36
1055	0.438318	2612.68				1055	0.442077	2631.86				1055	0.441037	2647.06
1056	0.437593	2658.9				1056	0.443218	2636.18				1056	0.438237	2654.07
1057	0.437443	2649.32				1057	0.442934	2633.51				1057	0.439554	2635.72
1058	0.437661	2631.37				1058	0.442987	2612.74				1058	0.441679	2617.98
1059	0.436114	2629.33				1059	0.440787	2630.08				1059	0.437769	2661.3
1060	0.437547	2635.37				1060	0.4412	2629.57				1060	0.437268	2670.77
1061	0.435473	2604.61				1061	0.444317	2658.87				1061	0.436952	2615.92
1062	0.438436	2621.37				1062	0.443491	2655.48				1062	0.436986	2619.31
1063	0.436701	2606.77				1063	0.444252	2665.34				1063	0.434381	2651.63
1064	0.437904	2580.8				1064	0.440736	2661.53				1064	0.437659	2635.65
1065	0.437665	2616.75				1065	0.442563	2649.48				1065	0.43893	2659.24
1066	0.437631	2603.12				1066	0.43915	2651.49				1066	0.440361	2630.57
1067	0.436709	2635.86				1067	0.442228	2654.54				1067	0.435811	2635.11
1068	0.438137	2623.57				1068	0.441863	2627.99				1068	0.438964	2606.7
1069	0.438568	2633.79				1069	0.440941	2632.14				1069	0.439801	2621.78
1070	0.438798	2652.23				1070	0.443169	2643.09				1070	0.440118	2644.27
1071	0.437319	2638.41				1071	0.443746	2671.27				1071	0.43737	2617.5
1072	0.437263	2650.67				1072	0.439832	2639.88				1072	0.439613	2637.67
1073	0.437429	2634.87				1073	0.441669	2676.24				1073	0.436802	2605.01
1074	0.437193	2639.27				1074	0.441333	2651.73				1074	0.435582	2619.96
1075	0.438365	2658.9				1075	0.43827	2644.41				1075	0.436562	2596.77
1076	0.438969	2647.81				1076	0.439901	2625.57				1076	0.438757	2580.47
1077	0.438489	2658.2				1077	0.441091	2637.41				1077	0.439129	2625.62
1078	0.437353	2641.55				1078	0.441727	2657.43				1078	0.440164	2614.98
1079	0.438161	2643.96				1079	0.44077	2615.49				1079	0.440593	2637.15
1080	0.436482	2659.09				1080	0.437998	2630.69				1080	0.437085	2629.23
1081	0.438752	2632.14				1081	0.441285	2607.2				1081	0.437406	2643.16
1082	0.436281	2651.11				1082	0.438418	2640.83				1082	0.43813	2657.96
1083	0.43728	2631.54				1083	0.436776	2613.15				1083	0.435082	2628.96
1084	0.438781	2646.84				1084	0.43898	2580.32				1084	0.437079	2593.69
1085	0.438286	2647.13				1085	0.436518	2616.41				1085	0.439864	2647.87
1086	0.43708	2645.79				1086	0.441183	2617.53				1086	0.432065	2637.5
1087	0.437603	2594.05				1087	0.442274	2654.17				1087	0.437893	2596.55
1088	0.436391	2655.42				1088	0.439503	2643.87				1088	0.43912	2664.51
1089	0.43525	2657.71				1089	0.440682	2655.04				1089	0.43571	2623.01
1090	0.43701	2586.34				1090	0.439524	2661.27				1090	0.436175	2615.37
1091	0.436946	2599.48				1091	0.439457	2640.82				1091	0.435512	2633.15
1092	0.437451	2633.97				1092	0.439339	2669.54				1092	0.436026	2606.38
1093	0.438852	2628.96				1093	0.437802	2636.76				1093	0.438251	2622.3
1094	0.438393	2645.81				1094	0.438036	2645.66				1094	0.434558	2596.47
1095	0.438039	2631.9				1095	0.440596	2667.56				1095	0.437824	2617.94
1096	0.438525	2624.99				1096	0.438206	2638.86				1096	0.433907	2638.51
1097	0.439234	2607.92				1097	0.439241	2609.61				1097	0.436622	2584.56
1098	0.436586	2616.32				1098	0.437879	2616.04				1098	0.438871	2626.55
1099	0.43767	2643.45				1099	0.438728	2634.99				1099	0.437135	2599.28
1100	0.439281	2586.91				1100	0.438299	2622.72				1100	0.439063	2632.66
1101	0.437873	2606.26				1101	0.440064	2622.89				1101	0.436504	2646.01
1102	0.437336	2651.58				1102	0.438353	2655.62				1102	0.43735	2635.86
1103	0.437258	2647.82				1103	0.437592	2647.9				1103	0.435813	2650.86
1104	0.438881	2617.85				1104	0.437555	2617.98				1104	0.436116	2625.76
1105	0.437401	2618.48				1105	0.436906	2643.38				1105	0.437411	2626.13
1106	0.43759	2628.65				1106	0.437218	2637.61				1106	0.433437	2660.83
1107	0.437229	2603.24				1107	0.438027	2612.05				1107	0.4433	2657.25
1108	0.438027	2626.47				1108	0.436199	2620.63				1108	0.442797	2664.97
1109	0.437341	2646.75				1109	0.434406	2636.69				1109	0.442797	2645.21
1110	0.436166	2641.02				1110	0.436822	2584.96				1110	0.436312	2641.74
1111	0.437161	2633.56				1111	0.437121	2606.19				1111	0.439114	2642.18
1112	0.437934	2625.42				1112	0.438364	2605.82				1112	0.438442	2616.85
1113	0.43913	2640.82				1113	0.439015	2624.26				1113	0.438981	2632.1
1114	0.437832	2627.26				1114	0.438371	2657.56				1114	0.439285	2623.25
1115	0.438329	2584.89				1115	0.436882	2644.67				1115	0.4372	2638.09
1116	0.438879	2615.99				1116	0.439438	2649.69				1116	0.440317	2634.4
1117	0.438145	2607.8				1117	0.44042	2635.73				1117	0.440398	2653.82
1118	0.437487	2634.25				1118	0.439749	2651.73				1118	0.43764	2665.02
1119	0.438479	2631.9				1119	0.44076	2619.86				1119	0.435692	2642.52
1120	0.438919	2636.54				1120	0.441028	2595.26				1120	0.440135	2599.98
1121	0.437901	2656.04				1121	0.440597	2625.25				1121	0.439318	2658.06
1122	0.437164	2634.48				1122	0.441073	2630.6				1122	0.43647	2653.62
1123	0.438444	2609.76				1123	0.439514	2649.33				1123	0.436014	2672.41
1124	0.438045	2657.4				1124	0.439728	2638.08				1124	0.433367	2630.41
1125	0.437498	2655.95				1125	0.438768	2645.98				1125	0.436835	2603.53
1126	0.438812	2589.93				1126	0.43895	2651.86				1126	0.44064	2616.15
1127	0.43794	2605.6				1127	0.439332	2645.3				1127	0.440986	2650.57
1128	0.435821	2634.17				1128	0.438519	2660.1				1128	0.439186	2629.97
1129	0.436426	2633.28				1129	0.43899	2642.98				1129	0.438125	2628.69
1130	0.438662	2646.84				1130	0.437887	2651.74				1130	0.435149	2585.99
1131	0.438691	2623.67				1131	0.44051	2596.86				1131	0.440826	2625.64
1132	0.437007	2624.01				1132	0.439697	2605.03				1132	0.443546	2652.58
1133	0.435101	2586.95				1133	0.437904	2639.34				1133	0.442325	2613.97
1134	0.435445	2613.05				1134	0.440178	2638.54				1134	0.442475	2621.01
1135	0.43806	2637.77				1135	0.439369	2653.98				1135	0.444872	2623.42
1136	0.438199	2585.78				1136	0.441872	2634.98				1136	0.441669	2630.83
1137	0.438846	2610.56				1137	0.440227	2641.12				1137	0.440566	2646.07
1138	0.438346	2653.76				1138	0.443956	2621.35				1138	0.444047	2615.9
1139	0.436542	2644.07				1139	0.439043	2633.78				1139	0.443848	2640.93
1140	0.438501	2616.92				1140	0.440256	2661.63				1140	0.439016	2620.01
1141	0.438371	2624.28				1141	0.442419	2613.64				1141	0.437436	2644.4
1142	0.437162	2632.1				1142	0.443373	2639.55				1142	0.439691	2655.4
1143	0.437159	2614.33				1143	0.438845	2668.82				1143	0.437246	2658.52
1144	0.437955	2627.64				1144	0.439372	2623.23				1144	0.43635	2589.66
1145	0.43626	2662.88				1145	0.442701	2648.11				1145	0.441116	2606.04
1146	0.438213	2645.31				1146	0.441313	2661.82				1146	0.440547	2657.09
1147	0.437434	2643.45				1147	0.434489	2651.44				1147	0.439195	2643.59
1148	0.438373	2613.34				1148	0.436893	2627.48				1148	0.438067	2653.36
1149	0.436488	2636.38				1149	0.440697	2664.06				1149	0.437967	2634.32
1150	0.437896	2615.18				1150	0.438347	2644.56				1150	0.437956	2634.73
1151	0.436763	2583.27				1151	0.440793	2596.76				1151	0.442086	2663.16
1152	0.438223	2625.28				1152	0.441986	2629.98				1152	0.439115	2653.03
1153	0.437704	2606.87				1153	0.439737	2628.67				1153	0.440327	2635.26
1154	0.43905	2642.77				1154	0.443745	2637.06				1154	0.435296	2657.27
1155	0.43644	2623.59				1155	0.443421	2659.13				1155	0.437739	2644.64
1156	0.436528	2627.81				1156	0.44284	2661.34				1156	0.437572	2615.93
1157	0.437596	2641.23				1157	0.442891	2671.02				1157	0.436144	2619.04
1158	0.437815	2650.37				1158	0.441867	2652.92				1158	0.437414	2601.81
1159	0.438853	2603.84				1159	0.440859	2649.43				1159	0.432418	2606.23
1160	0.43556	2652.02				1160	0.442651	2643.3				1160	0.436291	2627.2
1161	0.435551	2637.77				1161	0.443393	2642.66				1161	0.44192	2616.56
1162	0.436402	2582.65				1162	0.441739	2666.51				1162	0.441067	2647.14
1163	0.437517	2597.37				1163	0.438166	2659.89				1163	0.437509	2678.05
1164	0.437753	2649.72				1164	0.436843	2658.44				1164	0.440009	2650.13
1165	0.438223	2642.64				1165	0.440992	2643.67				1165	0.43695	2652.45
1166	0.437845	2636.23				1166	0.44008	2663.01				1166	0.437915	2619.44
1167	0.438418	2630.96				1167	0.442313	2617.23				1167	0.437136	2641.42
1168	0.437035	2624.21				1168	0.441604	2630.65				1168	0.434109	2619.3
1169	0.436456	2604.07				1169	0.442233	2661.59				1169	0.43897	2586.6
1170	0.438546	2614.42				1170	0.441472	2643.29				1170	0.437762	2623.94
1171	0.438607	2641.88				1171	0.440356	2649.75				1171	0.438743	2616.12
1172	0.438482	2589.39				1172	0.441265	2655.77				1172	0.437126	2641.96
1173	0.438336	2614.89				1173	0.439631	2630.6				1173	0.439372	2636.74
1174	0.437016	2661.08				1174	0.442341	2668.41				1174	0.440837	2648.66
1175	0.438231	2603.47				1175	0.441512	2662.16				1175	0.436482	2655.96
1176	0.437939	2644.58				1176	0.441423	2640.44				1176	0.438028	2638.53
1177	0.437555	2632.55				1177	0.441954	2665.43				1177	0.438996	2608.24
1178	0.437032	2637.75				1178	0.441659	2654.02				1178	0.438549	2620.54
1179	0.435726	2612.23				1179	0.440431	2624.02				1179	0.441061	2647.54
1180	0.43778	2639.04				1180	0.44278	2635.17				1180	0.441055	2632.72
1181	0.439046	2613.01				1181	0.439456	2666.41				1181	0.439344	2640.03
1182	0.438849	2587.62				1182	0.44087	2597.29				1182	0.438277	2660.81
1183	0.437806	2619.17				1183	0.44208	2628.94				1183	0.439287	2658.58
1184	0.437431	2603.42				1184	0.443982	2625.82				1184	0.437915	2626.18
1185	0.437804	2631.83				1185	0.441804	2646.57				1185	0.436427	2656.11
1186	0.435645	2619.57				1186	0.439345	2643.2				1186	0.441606	2638.9
1187	0.438255	2632.25				1187	0.436822	2654.61				1187	0.441357	2615.46
1188	0.438189	2654.38				1188	0.443166	2591.35				1188	0.438	2621.67
1189	0.438287	2633				1189	0.441374	2660.72				1189	0.439842	2648.85
1190	0.438438	2653.08				1190	0.443747	2676.74				1190	0.447585	2598.99
1191	0.436393	2632.24				1191	0.443063	2645.22				1191	0.446902	2624.33
1192	0.436716	2634.7				1192	0.442219	2620.33				1192	0.448015	2659.35
1193	0.438709	2642.87				1193	0.441546	2646.07				1193	0.442899	2659.52
1194	0.4372	2635.24				1194	0.44008	2628.87				1194	0.439505	2650.2
1195	0.439035	2608.6				1195	0.440511	2647.29				1195	0.43903	2649.61
1196	0.439228	2658.29				1196	0.438997	2646.82				1196	0.43447	2663.05
1197	0.437945	2657.16				1197	0.438571	2639.5				1197	0.436753	2633.23
1198	0.437631	2593.43				1198	0.4424	2591.4				1198	0.439291	2633.2
1199	0.437864	2605.26				1199	0.437033	2659.6				1199	0.44072	2644.45
1200	0.437257	2645.62				1200	0.439745	2635.9				1200	0.443411	2660.76
1201	0.436835	2626.09				1201	0.437698	2635.21				1201	0.442579	2644.96
1202	0.438903	2647.43				1202	0.43537	2646.51				1202	0.443667	2639.45
1203	0.438618	2636.36				1203	0.439999	2614.07				1203	0.44615	2654
1204	0.438825	2623.4				1204	0.439858	2632.98				1204	0.442366	2654.72
1205	0.437999	2601.8				1205	0.440752	2657.68				1205	0.441055	2636.05
1206	0.436241	2611.75				1206	0.44095	2672.69				1206	0.441153	2644.07
1207	0.437744	2639.57				1207	0.441588	2664.59				1207	0.444374	2650.9
1208	0.438427	2588.08				1208	0.442153	2647.26				1208	0.443088	2666.07
1209	0.438812	2612.15				1209	0.440079	2656.92				1209	0.443737	2654.22
1210	0.43756	2655.79				1210	0.439175	2626.35				1210	0.442666	2663.08
1211	0.437292	2654.57				1211	0.443262	2637.41				1211	0.438414	2662.41
1212	0.435722	2618.15				1212	0.439907	2669.18				1212	0.437732	2647.39
1213	0.437468	2614.81				1213	0.440517	2613.75				1213	0.441541	2622.19
1214	0.436192	2631.38				1214	0.441427	2629.6				1214	0.444676	2637.5
1215	0.437493	2608.66				1215	0.440523	2619.72				1215	0.442367	2652.98
1216	0.43576	2626.42				1216	0.440893	2628.59				1216	0.439479	2639.12
1217	0.438672	2613.43				1217	0.437792	2660.01				1217	0.439261	2639.69
1218	0.436973	2574.19				1218	0.437564	2653.16				1218	0.440933	2609.49
1219	0.438537	2605.52				1219	0.436731	2645.52				1219	0.441219	2638.38
1220	0.438348	2606.41				1220	0.43953	2626.61				1220	0.438575	2660.35
1221	0.437575	2641.78				1221	0.435974	2628.25				1221	0.438024	2601.81
1222	0.436675	2620.38				1222	0.439649	2625.13				1222	0.438964	2617.98
1223	0.439013	2642.51				1223	0.439846	2592.68				1223	0.438114	2608
1224	0.438859	2575.03				1224	0.437321	2622.77				1224	0.438365	2619.29
1225	0.436743	2654.64				1225	0.443862	2618.95				1225	0.437481	2644.3
1226	0.435608	2607.57				1226	0.444403	2659.14				1226	0.435034	2637.71
1227	0.439106	2610.77				1227	0.442766	2648.32				1227	0.437195	2629.61
1228	0.438762	2648.91				1228	0.443154	2666.26				1228	0.438148	2618.61
1229	0.43799	2618.91				1229	0.442334	2664.58				1229	0.438155	2635.8
1230	0.438353	2628.04				1230	0.443003	2648.58				1230	0.438755	2613.31
1231	0.438571	2593.15				1231	0.440901	2667.79				1231	0.439734	2597.08
1232	0.436467	2652.83				1232	0.441845	2650.38				1232	0.438375	2626.39
1233	0.43742	2625.77				1233	0.44342	2653.8				1233	0.438429	2611.09
1234	0.437767	2660.79				1234	0.440274	2659.23				1234	0.434352	2633.1
1235	0.437967	2642.02				1235	0.442569	2655.91				1235	0.439673	2631.95
1236	0.438861	2616.45				1236	0.44083	2643.36				1236	0.438373	2642.33
1237	0.438538	2629.4				1237	0.443956	2639.23				1237	0.437907	2649.74
1238	0.438339	2652.88				1238	0.441347	2647.2				1238	0.438217	2645.36
1239	0.436653	2591.34				1239	0.439574	2649.89				1239	0.438788	2655.78
1240	0.43809	2611.18				1240	0.441704	2650.72				1240	0.438816	2651.74
1241	0.436521	2598.47				1241	0.439241	2612.78				1241	0.44173	2659.71
1242	0.439056	2618.72				1242	0.438006	2631.35				1242	0.438497	2664.12
1243	0.435593	2645.57				1243	0.441812	2661.11				1243	0.439832	2644.2
1244	0.43826	2636.44				1244	0.439527	2603.02				1244	0.43901	2661.84
1245	0.438224	2647.12				1245	0.439029	2625.82				1245	0.439064	2657.55
1246	0.438447	2617.51				1246	0.438461	2614.65				1246	0.437382	2646.61
1247	0.438352	2631.81				1247	0.439399	2638.07				1247	0.441384	2600.05
1248	0.436653	2616.79				1248	0.433879	2639.36				1248	0.440464	2608.96
1249	0.436523	2580.29				1249	0.434926	2636.77				1249	0.439693	2644.65
1250	0.438556	2616.82				1250	0.437638	2642.55				1250	0.439737	2638.09
1251	0.437025	2613.84				1251	0.44089	2626.24				1251	0.442675	2653.49
1252	0.438202	2646.26				1252	0.440517	2655.53				1252	0.44155	2649.14
1253	0.4362	2626.65				1253	0.441551	2640.17				1253	0.441299	2647.02
1254	0.435257	2629.81				1254	0.443091	2621.24				1254	0.437205	2656.35
1255	0.438066	2647.48				1255	0.444488	2634.3				1255	0.437072	2653.91
1256	0.437498	2634.26				1256	0.44134	2637.69				1256	0.439774	2623.62
1257	0.437967	2651.74				1257	0.439106	2647.36				1257	0.438047	2666.69
1258	0.4381	2636.03				1258	0.43962	2644.18				1258	0.439887	2652.85
1259	0.437801	2642.16				1259	0.440336	2664.6				1259	0.439748	2625.96
1260	0.438141	2661.12				1260	0.443151	2610.65				1260	0.438603	2630.47
1261	0.438911	2635.45				1261	0.439699	2612.7				1261	0.439404	2660.44
1262	0.437098	2656.89				1262	0.442512	2650.35				1262	0.439384	2597.67
1263	0.437357	2640.35				1263	0.440965	2646.11				1263	0.438203	2622.68
1264	0.438727	2645.27				1264	0.441072	2672.36				1264	0.439544	2609.95
1265	0.438978	2584.37				1265	0.443185	2654.94				1265	0.436198	2626.56
1266	0.438366	2658.56				1266	0.436988	2634.39				1266	0.440443	2605.14
1267	0.438918	2622.77				1267	0.442973	2649.46				1267	0.438126	2662.2
1268	0.437794	2622.6				1268	0.443072	2669.69				1268	0.438057	2660.13
1269	0.437463	2635.28				1269	0.440842	2641.44				1269	0.439746	2647.47
1270	0.437382	2624.41				1270	0.437994	2597.72				1270	0.438463	2652.48
1271	0.437378	2614				1271	0.440448	2619.95				1271	0.438954	2626.08
1272	0.436485	2587.33				1272	0.437283	2664.56				1272	0.439812	2595.5
1273	0.437519	2609.1				1273	0.438367	2608.24				1273	0.44019	2632.91
1274	0.437405	2634.86				1274	0.440524	2646.89				1274	0.439133	2628.73
1275	0.437516	2593.87				1275	0.4382	2647.09				1275	0.437511	2639.26
1276	0.435935	2611.75				1276	0.437776	2643.57				1276	0.439477	2633.56
1277	0.437392	2593.7				1277	0.438855	2623.78				1277	0.437208	2639.53
1278	0.437964	2622.34				1278	0.435729	2637.6				1278	0.435635	2649.64
1279	0.438794	2650.88				1279	0.439578	2624.74				1279	0.439675	2634.3
1280	0.43805	2637.16				1280	0.441892	2603.75				1280	0.436112	2651.33
1281	0.434252	2637.62				1281	0.441242	2633.26				1281	0.436821	2629.1
1282	0.438351	2617.99				1282	0.440999	2625.17				1282	0.437589	2640.28
1283	0.437245	2639.24				1283	0.439308	2651.55				1283	0.439895	2587.17
1284	0.438449	2620.31				1284	0.440015	2642.29				1284	0.439152	2657.87
1285	0.438887	2589.55				1285	0.43942	2643.36				1285	0.439787	2629.02
1286	0.438115	2620.61				1286	0.435837	2657.1				1286	0.438665	2630.93
1287	0.437422	2601.55				1287	0.435072	2633.37				1287	0.439635	2634.53
1288	0.436666	2626.62				1288	0.433289	2637.63				1288	0.438019	2636.34
1289	0.437188	2620.83				1289	0.441073	2635.34				1289	0.439831	2620.21
1290	0.436308	2629.97				1290	0.441413	2641.66				1290	0.441002	2652.09
1291	0.438065	2640.6				1291	0.440168	2659.8				1291	0.439335	2666.57
1292	0.438248	2634.22				1292	0.439622	2648.21				1292	0.44011	2626.73
1293	0.435684	2648.97				1293	0.43996	2661.16				1293	0.439864	2662.01
1294	0.43818	2635.99				1294	0.438779	2650.46				1294	0.438338	2636.41
1295	0.437503	2645.55				1295	0.437647	2655.7				1295	0.436445	2618.84
1296	0.437444	2586.3				1296	0.43863	2659.94				1296	0.438502	2630.66
1297	0.438278	2596.09				1297	0.440979	2639.37				1297	0.439741	2648.34
1298	0.437224	2640.37				1298	0.437486	2664.43				1298	0.439551	2612.94
1299	0.438638	2637.28				1299	0.440136	2645.73				1299	0.440792	2626.64
1300	0.437427	2651.14				1300	0.439864	2654.95				1300	0.43795	2668.04
1301	0.434831	2620.58				1301	0.438448	2662.51				1301	0.440991	2679.01
1302	0.437699	2624.17				1302	0.438434	2638.11				1302	0.441513	2641.6
1303	0.438356	2602.21				1303	0.438512	2606.49				1303	0.441854	2633.39
1304	0.437905	2612.22				1304	0.43787	2663.24				1304	0.443192	2665.4
1305	0.436304	2636.54				1305	0.440042	2629.63				1305	0.441908	2624.71
1306	0.43762	2592.37				1306	0.440047	2621.69				1306	0.440979	2646.03
1307	0.435225	2603.55				1307	0.438835	2622.91				1307	0.440188	2633.22
1308	0.437283	2659.56				1308	0.437546	2653.53				1308	0.436633	2599.27
1309	0.437459	2643.86				1309	0.436116	2642.55				1309	0.440469	2638.81
1310	0.437903	2616.97				1310	0.438318	2658.22				1310	0.442672	2624.93
1311	0.438713	2629.54				1311	0.439887	2638.87				1311	0.439992	2649.19
1312	0.439177	2638.18				1312	0.439445	2634.9				1312	0.440916	2647.13
1313	0.439087	2609.82				1313	0.438747	2658.07				1313	0.439554	2651.76
1314	0.437587	2627.29				1314	0.437447	2647.2				1314	0.441725	2599
1315	0.438221	2652.11				1315	0.436983	2626.87				1315	0.435456	2657.32
1316	0.436966	2658.45				1316	0.438775	2577.63				1316	0.43784	2620.85
1317	0.438306	2652.14				1317	0.438737	2603.76				1317	0.436682	2621.95
1318	0.438217	2626.29				1318	0.439464	2653.01				1318	0.435751	2632.61
1319	0.436781	2638.21				1319	0.436578	2652.12				1319	0.436481	2616.16
1320	0.436112	2616.67				1320	0.439669	2630.44				1320	0.436397	2614.33
1321	0.438212	2582.55				1321	0.44027	2629.1				1321	0.436158	2639.67
1322	0.437781	2619.31				1322	0.441447	2655.34				1322	0.437109	2631.29
1323	0.437825	2611.85				1323	0.441867	2632.34				1323	0.438602	2658.6
1324	0.43695	2631.21				1324	0.437527	2634.91				1324	0.439324	2636.1
1325	0.437677	2619.45				1325	0.437294	2660.15				1325	0.438702	2633.96
1326	0.438518	2631.27				1326	0.439603	2661.91				1326	0.437344	2652.33
1327	0.438609	2650.11				1327	0.438384	2657.12				1327	0.437574	2640.23
1328	0.438607	2625.87				1328	0.437644	2634.91				1328	0.435183	2654.05
1329	0.436564	2639.06				1329	0.441737	2647.81				1329	0.439186	2629.79
1330	0.439484	2640.01				1330	0.440598	2668.7				1330	0.437469	2629.93
1331	0.438092	2646.51				1331	0.442096	2670.23				1331	0.437265	2598.47
1332	0.438157	2578.67				1332	0.438743	2653.89				1332	0.438684	2621.89
1333	0.438068	2592.12				1333	0.442067	2634.05				1333	0.440634	2645.76
1334	0.437521	2633.51				1334	0.440863	2662.41				1334	0.437872	2599.15
1335	0.436498	2630.44				1335	0.440891	2640.98				1335	0.437249	2608.17
1336	0.436119	2640.15				1336	0.440816	2605.21				1336	0.439197	2600.92
1337	0.438091	2633.17				1337	0.43913	2628.57				1337	0.43965	2631.59
1338	0.43848	2625.39				1338	0.442576	2629.65				1338	0.4376	2619.46
1339	0.438475	2600.37				1339	0.439093	2646.41				1339	0.439929	2589.43
1340	0.436951	2614.44				1340	0.44434	2650.43				1340	0.441966	2627.24
1341	0.437341	2645.17				1341	0.443355	2655.75				1341	0.442761	2630.26
1342	0.438679	2591.06				1342	0.440401	2647.48				1342	0.439697	2651.98
1343	0.437403	2605.35				1343	0.44333	2656.72				1343	0.440351	2633.19
1344	0.437759	2658.27				1344	0.441362	2676.54				1344	0.442974	2658.88
1345	0.437948	2650.66				1345	0.439892	2649.82				1345	0.436693	2648.72
1346	0.437668	2615.88				1346	0.442353	2662.68				1346	0.435341	2630.75
1347	0.43793	2622.89				1347	0.439039	2602.98				1347	0.44088	2607.69
1348	0.438336	2630.28				1348	0.440256	2615.69				1348	0.442033	2662.2
1349	0.438606	2618.76				1349	0.440453	2649.19				1349	0.442502	2668.35
1350	0.43865	2634.68				1350	0.440723	2656.57				1350	0.439203	2614.52
1351	0.43868	2613.81				1351	0.437745	2658.9				1351	0.442166	2629.37
1352	0.435616	2651.63				1352	0.441511	2640.21				1352	0.442256	2647.14
1353	0.437535	2583.42				1353	0.441046	2650.17				1353	0.441353	2638.84
1354	0.436433	2657.18				1354	0.437165	2661.81				1354	0.436295	2660.08
1355	0.435943	2646.53				1355	0.440244	2641.02				1355	0.438273	2646.75
1356	0.439252	2630.73				1356	0.441446	2658.23				1356	0.438722	2637.14
1357	0.439043	2593.7				1357	0.440829	2661.97				1357	0.436906	2604.84
1358	0.436793	2617.27				1358	0.438197	2639.1				1358	0.433014	2609.33
1359	0.438407	2612.96				1359	0.442029	2617.06				1359	0.433266	2627.31
1360	0.437308	2635.17				1360	0.44034	2634.81				1360	0.435463	2578.79
1361	0.435878	2629.15				1361	0.440959	2657.21				1361	0.43667	2599.57
1362	0.437639	2630.41				1362	0.441946	2615.46				1362	0.434366	2646.82
1363	0.437065	2639.42				1363	0.440603	2636.97				1363	0.440395	2612.58
1364	0.437818	2630.11				1364	0.440663	2619.91				1364	0.440644	2652.63
1365	0.4379	2653.94				1365	0.4403	2634.44				1365	0.439565	2644.06
1366	0.436417	2623.94				1366	0.439095	2652.41				1366	0.440784	2645.1
1367	0.438841	2641.18				1367	0.440851	2652.14				1367	0.44109	2641.55
1368	0.438823	2652.87				1368	0.44035	2646.22				1368	0.439209	2649.99
1369	0.437079	2624.59				1369	0.436407	2637.84				1369	0.437839	2623.64
1370	0.438605	2652.4				1370	0.438142	2642				1370	0.437928	2592.08
1371	0.437987	2632.25				1371	0.438459	2625.91				1371	0.439338	2625.95
1372	0.437977	2648.25				1372	0.44118	2589.63				1372	0.438311	2615.98
1373	0.437676	2655.14				1373	0.439273	2638.86				1373	0.438995	2642.89
1374	0.438398	2646.17				1374	0.440827	2635.07				1374	0.439509	2622.62
1375	0.437693	2596.2				1375	0.439692	2656.17				1375	0.437191	2650.09
1376	0.437742	2648.44				1376	0.441453	2634.27				1376	0.438587	2663.12
1377	0.438041	2646.7				1377	0.440308	2650.6				1377	0.439562	2631.94
1378	0.439218	2596.74				1378	0.440696	2659.88				1378	0.438348	2660.57
1379	0.439338	2608.6				1379	0.440514	2645.58				1379	0.436418	2635.93
1380	0.437603	2650.46				1380	0.441413	2656.98				1380	0.438768	2636.94
1381	0.437774	2638.2				1381	0.441638	2658.36				1381	0.435059	2656.91
1382	0.438584	2656.06				1382	0.438543	2660.48				1382	0.438614	2642.26
1383	0.439084	2621.67				1383	0.440608	2607.87				1383	0.440509	2666.36
1384	0.436895	2626.07				1384	0.442172	2615.58				1384	0.438926	2641.56
1385	0.437238	2655.14				1385	0.437547	2648.99				1385	0.43792	2648.29
1386	0.438195	2637.59				1386	0.44489	2652.79				1386	0.435812	2655.43
1387	0.437473	2646.1				1387	0.44288	2672.58				1387	0.434904	2633.51
1388	0.43648	2628.3				1388	0.442252	2650.8				1388	0.438236	2592.03
1389	0.438812	2634.25				1389	0.441286	2638.75				1389	0.438187	2648.49
1390	0.43748	2605.64				1390	0.44158	2620.63				1390	0.437223	2643.61
1391	0.435548	2616.55				1391	0.442602	2639.05				1391	0.438467	2605.23
1392	0.436371	2634.05				1392	0.439882	2665.85				1392	0.437876	2608.5
1393	0.438459	2589.34				1393	0.442991	2611.25				1393	0.436804	2643.26
1394	0.438175	2615.29				1394	0.44234	2630.68				1394	0.438759	2637.98
1395	0.438544	2601.9				1395	0.442226	2630.02				1395	0.436332	2652.8
1396	0.438	2622.68				1396	0.440042	2647.9				1396	0.437933	2629.94
1397	0.438475	2659.13				1397	0.438537	2623.58				1397	0.439896	2634.82
1398	0.439033	2648.83				1398	0.437919	2592.41				1398	0.437668	2661.79
1399	0.438334	2647.74				1399	0.435473	2620.14				1399	0.438308	2661.09
1400	0.438202	2627.77				1400	0.435799	2603.88				1400	0.437368	2644.68
1401	0.437382	2627.4				1401	0.437773	2621.72				1401	0.439913	2643.5
1402	0.437207	2620.28				1402	0.437929	2632.58				1402	0.440857	2640.88
1403	0.437838	2579.6				1403	0.439532	2645.7				1403	0.439278	2651.16
1404	0.43791	2604.44				1404	0.440484	2662.78				1404	0.437869	2665.58
1405	0.4392	2611.96				1405	0.438855	2635.24				1405	0.437499	2625.7
1406	0.438599	2641.7				1406	0.436535	2654.75				1406	0.438926	2578.44
1407	0.438229	2619.93				1407	0.436899	2624.35				1407	0.440352	2604.34
1408	0.436672	2632.8				1408	0.440548	2640.59				1408	0.439157	2660.19
1409	0.4381	2652.45				1409	0.440384	2641.83				1409	0.43781	2655.22
1410	0.435116	2635.99				1410	0.4413	2654.1				1410	0.437153	2629.23
1411	0.437336	2642.1				1411	0.441049	2668.04				1411	0.439822	2624.75
1412	0.438727	2639.07				1412	0.442232	2662.08				1412	0.443342	2652.27
1413	0.437885	2638.6				1413	0.441238	2659.38				1413	0.443883	2638.54
1414	0.437552	2654.83				1414	0.444045	2673.09				1414	0.443206	2651.93
1415	0.438263	2637.34				1415	0.441351	2664.92				1415	0.442026	2651.57
1416	0.438268	2652.93				1416	0.441622	2663.47				1416	0.440246	2608.93
1417	0.438776	2639.97				1417	0.437477	2648.71				1417	0.441813	2643.33
1418	0.438566	2645.44				1418	0.440758	2619.28				1418	0.44206	2627.09
1419	0.438382	2655.42				1419	0.441058	2641.55				1419	0.444866	2649.52
1420	0.437942	2638.04				1420	0.439441	2616.02				1420	0.443919	2640.79
1421	0.436915	2656.56				1421	0.442557	2648.74				1421	0.442677	2649.67
1422	0.436995	2634.45				1422	0.441951	2666.67				1422	0.440553	2671.75
1423	0.43812	2633.74				1423	0.444218	2650.66				1423	0.440997	2647.86
1424	0.43621	2648.44				1424	0.442756	2664.55				1424	0.442525	2627.83
1425	0.437406	2627.55				1425	0.443143	2662.27				1425	0.444146	2635.27
1426	0.435942	2651.91				1426	0.440899	2680.52				1426	0.437737	2649.51
1427	0.438243	2642.53				1427	0.443242	2647.14				1427	0.439161	2632.06
1428	0.437717	2648.88				1428	0.438601	2679.61				1428	0.441236	2652.21
1429	0.435099	2652.2				1429	0.44307	2658.24				1429	0.440284	2609.21
1430	0.438292	2637.55				1430	0.444068	2654.82				1430	0.440538	2636.15
1431	0.438034	2655.76				1431	0.443516	2635.69				1431	0.439433	2663.34
1432	0.438929	2637.38				1432	0.443489	2647.06				1432	0.439065	2604.94
1433	0.435744	2642.96				1433	0.439655	2661.6				1433	0.436448	2613.48
1434	0.439294	2581.11				1434	0.43827	2611.06				1434	0.441195	2615.86
1435	0.434191	2652.13				1435	0.443497	2638.69				1435	0.440196	2641.01
1436	0.437603	2607.68				1436	0.442951	2638.91				1436	0.439995	2664.07
1437	0.437949	2617.67				1437	0.441361	2631.39				1437	0.438216	2651.01
1438	0.439376	2635.06				1438	0.440849	2666.95				1438	0.436542	2650.48
1439	0.43784	2622.74				1439	0.44136	2660.7				1439	0.436859	2615.16
1440	0.437258	2623.18				1440	0.442425	2659.02				1440	0.43782	2631.26
1441	0.438601	2649.58				1441	0.440383	2646.65				1441	0.439153	2630.19
1442	0.435964	2631.94				1442	0.440354	2644.98				1442	0.439331	2591.74
1443	0.436839	2658.09				1443	0.440505	2677.75				1443	0.439857	2622.1
1444	0.438512	2628.28				1444	0.443078	2658.95				1444	0.441128	2618.98
1445	0.437206	2627.41				1445	0.440936	2675.44				1445	0.438284	2640.59
1446	0.438516	2606.25				1446	0.443906	2641.15				1446	0.437247	2627.43
1447	0.43836	2608.29				1447	0.441559	2660.53				1447	0.438184	2639.99
1448	0.438053	2636.07				1448	0.441365	2637.95				1448	0.438208	2652.15
1449	0.438922	2587.37				1449	0.441051	2605.24				1449	0.439514	2634.29
1450	0.437688	2615.73				1450	0.440445	2644.55				1450	0.437888	2646.62
1451	0.436057	2654.17				1451	0.441058	2629.98				1451	0.439632	2636.94
1452	0.438419	2649.69				1452	0.439242	2649.27				1452	0.439168	2654.74
1453	0.437566	2608.61				1453	0.442139	2654.2				1453	0.436643	2658.08
1454	0.438006	2630.73				1454	0.442285	2650.19				1454	0.439086	2655.31
1455	0.435391	2628.47				1455	0.44142	2670.84				1455	0.437748	2605.16
1456	0.437536	2616.45				1456	0.44432	2656.3				1456	0.439501	2614.03
1457	0.438138	2628.17				1457	0.437974	2656.26				1457	0.43951	2637.25
1458	0.437524	2654.12				1458	0.440635	2652.78				1458	0.439368	2622.28
1459	0.439166	2645.28				1459	0.439394	2673.4				1459	0.440467	2619.67
1460	0.438221	2648.8				1460	0.442169	2603.92				1460	0.437617	2658.72
1461	0.437659	2623.03				1461	0.441757	2631.2				1461	0.439717	2658.4
1462	0.436437	2646.83				1462	0.444359	2649.98				1462	0.43698	2656.35
1463	0.437852	2623.1				1463	0.44297	2641.61				1463	0.439693	2624.88
1464	0.438544	2582.25				1464	0.440298	2668.29				1464	0.437411	2635.52
1465	0.437664	2615.1				1465	0.442504	2649.8				1465	0.439282	2603.98
1466	0.437699	2607.52				1466	0.44032	2658.41				1466	0.438756	2631.4
1467	0.437231	2636.6				1467	0.443841	2631.72				1467	0.440119	2638.21
1468	0.435449	2615.43				1468	0.444049	2638.53				1468	0.437824	2604.36
1469	0.434917	2629.69				1469	0.443646	2655.52				1469	0.441625	2625.08
1470	0.437352	2646.32				1470	0.440257	2619.99				1470	0.439893	2677.92
1471	0.438767	2628.65				1471	0.442037	2642.97				1471	0.439557	2677.07
1472	0.439403	2650.38				1472	0.440685	2662.33				1472	0.440544	2632.58
1473	0.438171	2638.58				1473	0.441365	2667.19				1473	0.44007	2632.7
1474	0.437923	2643.31				1474	0.442346	2645.55				1474	0.440601	2639.49
1475	0.435498	2652.7				1475	0.441645	2642.65				1475	0.442777	2629.79
1476	0.438316	2633.05				1476	0.442696	2662.95				1476	0.442771	2647.33
1477	0.437888	2656.83				1477	0.442085	2635.02				1477	0.441478	2632.72
1478	0.438112	2634.69				1478	0.441104	2647.84				1478	0.440955	2658.23
1479	0.439024	2639.15				1479	0.442685	2639.09				1479	0.439815	2613.97
1480	0.434885	2653.79				1480	0.442801	2609.36				1480	0.440595	2614.55
1481	0.435643	2636.69				1481	0.443938	2642.5				1481	0.442232	2645.14
1482	0.438715	2603.59				1482	0.442902	2639.64				1482	0.443279	2627.85
1483	0.437333	2657.97				1483	0.44097	2659.62				1483	0.440535	2650.74
1484	0.438865	2577.27				1484	0.44245	2643.35				1484	0.443024	2663.54
1485	0.438592	2626.89				1485	0.439722	2653.96				1485	0.440305	2645.34
1486	0.437624	2618.27				1486	0.440657	2594.81				1486	0.437774	2664.05
1487	0.438699	2649.54				1487	0.444064	2653.55				1487	0.438284	2647.4
1488	0.437888	2652.85				1488	0.443816	2636.65				1488	0.440883	2660.93
1489	0.435071	2651.45				1489	0.440556	2639.08				1489	0.4392	2598.39
1490	0.436197	2626.79				1490	0.441926	2645.58				1490	0.440618	2611.42
1491	0.437802	2623.11				1491	0.443845	2656.96				1491	0.442917	2652.57
1492	0.437538	2651.23				1492	0.4425	2658.45				1492	0.440449	2650.53
1493	0.437578	2647.28				1493	0.442655	2664.47				1493	0.443794	2660.38
1494	0.438108	2607.89				1494	0.440256	2660				1494	0.441272	2642.15
1495	0.438491	2650.58				1495	0.441528	2643.99				1495	0.442641	2646.95
1496	0.438627	2645.06				1496	0.441078	2665.28				1496	0.44067	2666.05
1497	0.437901	2605.29				1497	0.442881	2666.37				1497	0.439668	2663.15
1498	0.438849	2623.76				1498	0.443617	2637.76				1498	0.438257	2639.82
1499	0.438084	2642.42				1499	0.439478	2640.66				1499	0.439341	2577.26
1500	0.437803	2590.4				1500	0.437921	2652.22				1500	0.435892	2605.27
1501	0.43884	2617.55				1501	0.4404	2613.72				1501	0.440881	2651.47
1502	0.437685	2650.05				1502	0.440326	2638.09				1502	0.441609	2658.01
1503	0.436885	2652.07				1503	0.438389	2617.57				1503	0.440771	2640.57
1504	0.437505	2618.1				1504	0.441889	2624.91				1504	0.441264	2618.12
1505	0.435072	2622.73				1505	0.436447	2645.38				1505	0.440712	2649.12
1506	0.435801	2629.38				1506	0.439434	2636.91				1506	0.441921	2635.85
1507	0.438555	2607.55				1507	0.439042	2663.86				1507	0.438895	2650.48
1508	0.437607	2622.27				1508	0.440552	2630.77				1508	0.440767	2627.53
1509	0.436881	2603.67				1509	0.440415	2664.84				1509	0.438193	2587.9
1510	0.438411	2585.39				1510	0.441899	2630.43				1510	0.437385	2631.46
1511	0.437236	2615.85				1511	0.442401	2602.05				1511	0.438684	2618.66
1512	0.437751	2605.97				1512	0.442487	2632.51				1512	0.438739	2640.16
1513	0.437294	2630.15				1513	0.443969	2641.71				1513	0.439094	2637.4
1514	0.437729	2621.46				1514	0.440542	2661.25				1514	0.43562	2631.52
1515	0.436912	2637.2				1515	0.440966	2647.24				1515	0.438711	2661.11
1516	0.438799	2647.83				1516	0.439937	2653.77				1516	0.437853	2648.7
1517	0.437493	2629.99				1517	0.438445	2647.84				1517	0.440819	2616.18
1518	0.438105	2647.83				1518	0.438524	2651.71				1518	0.44132	2655.26
1519	0.436026	2632.78				1519	0.438609	2612.34				1519	0.443394	2667.87
1520	0.43751	2644.89				1520	0.438265	2623.8				1520	0.441332	2623.27
1521	0.438667	2650.56				1521	0.438944	2649.89				1521	0.441427	2615.85
1522	0.438017	2634.19				1522	0.440208	2628.3				1522	0.442418	2657.46
1523	0.438058	2651.79				1523	0.441599	2632.6				1523	0.441953	2643.59
1524	0.437498	2640.07				1524	0.440676	2614.65				1524	0.44285	2663.18
1525	0.43782	2643.85				1525	0.437462	2623.91				1525	0.436874	2628.1
1526	0.438102	2579.27				1526	0.439794	2637.86				1526	0.443836	2641.37
1527	0.435286	2659.31				1527	0.44086	2615.3				1527	0.441813	2628.3
1528	0.438478	2620.73				1528	0.442268	2639.39				1528	0.442083	2656.38
1529	0.437118	2621.92				1529	0.439518	2667.57				1529	0.440065	2653.3
1530	0.437129	2643.72				1530	0.443975	2662.81				1530	0.439704	2624.01
1531	0.438496	2625.08				1531	0.444117	2637.72				1531	0.438967	2625.29
1532	0.438334	2611.69				1532	0.44053	2641.78				1532	0.442395	2621.88
1533	0.439176	2659.44				1533	0.437324	2642.75				1533	0.442683	2647.09
1534	0.43501	2641.36				1534	0.44332	2645.29				1534	0.440894	2657.8
1535	0.438588	2603.57				1535	0.444599	2658.35				1535	0.440981	2646.29
1536	0.437625	2650.6				1536	0.441638	2630.27				1536	0.441547	2665
1537	0.435026	2639.43				1537	0.441226	2650.46				1537	0.439363	2652.29
1538	0.437469	2613.33				1538	0.441444	2664.55				1538	0.437929	2646.17
1539	0.436886	2613.99				1539	0.442699	2665.25				1539	0.440301	2634.23
1540	0.43697	2642.24				1540	0.441037	2665.33				1540	0.440035	2609.74
1541	0.435086	2586.16				1541	0.443344	2653.46				1541	0.440901	2644.13
1542	0.435708	2610.5				1542	0.443252	2626.8				1542	0.442634	2641.87
1543	0.439321	2594.58				1543	0.440058	2631.56				1543	0.443649	2655.89
1544	0.437148	2620.75				1544	0.441905	2641.64				1544	0.440817	2655
1545	0.437371	2614.07				1545	0.44231	2663.27				1545	0.437802	2658.27
1546	0.437307	2571.57				1546	0.439523	2645				1546	0.43873	2591.5
1547	0.437831	2616.78				1547	0.442418	2659.22				1547	0.443081	2617.38
1548	0.43938	2607.78				1548	0.441464	2648.04				1548	0.441167	2647.88
1549	0.437915	2636.1				1549	0.44107	2649.77				1549	0.442369	2662.26
1550	0.437253	2622.54				1550	0.441597	2671.71				1550	0.441072	2659.74
1551	0.438411	2629.8				1551	0.439975	2657.91				1551	0.440266	2653.53
1552	0.438987	2652.95				1552	0.441698	2659.44				1552	0.438772	2644.21
1553	0.439163	2637.91				1553	0.442196	2601.67				1553	0.439844	2618.75
1554	0.436989	2647.48				1554	0.440104	2616.29				1554	0.439772	2637.91
1555	0.437297	2639.63				1555	0.440715	2653.44				1555	0.440519	2661.9
1556	0.438424	2636.02				1556	0.443203	2659.42				1556	0.437388	2601.84
1557	0.435331	2644.68				1557	0.438905	2660.45				1557	0.43943	2613.8
1558	0.435275	2618.61				1558	0.441828	2645.9				1558	0.441419	2619.25
1559	0.437746	2652.16				1559	0.438429	2638.48				1559	0.439131	2635.44
1560	0.437034	2636.31				1560	0.438055	2609.17				1560	0.439823	2663.98
1561	0.43777	2642.41				1561	0.439633	2624.95				1561	0.438225	2651.66
1562	0.436144	2659.07				1562	0.439535	2648.83				1562	0.438052	2651.79
1563	0.437121	2635.33				1563	0.439854	2598.41				1563	0.438601	2624.43
1564	0.436493	2647.75				1564	0.440487	2632.88				1564	0.440362	2650.46
1565	0.437114	2640.97				1565	0.436095	2607.12				1565	0.441348	2624.31
1566	0.436076	2639.31				1566	0.439435	2629.13				1566	0.43653	2648.57
1567	0.437137	2652.11				1567	0.435009	2631.93				1567	0.438799	2609.85
1568	0.437444	2633.32				1568	0.435724	2652.17				1568	0.442274	2615.53
1569	0.435358	2642.85				1569	0.4403	2650.35				1569	0.44039	2645.43
1570	0.436609	2625.67				1570	0.440021	2636.36				1570	0.440582	2637.77
1571	0.437578	2649.14				1571	0.44259	2656.61				1571	0.441063	2652.78
1572	0.437076	2582.26				1572	0.438536	2660.27				1572	0.442254	2598.43
1573	0.436804	2593.11				1573	0.437511	2644.76				1573	0.441398	2614.66
1574	0.438183	2633.93				1574	0.441439	2652.09				1574	0.439704	2652.35
1575	0.43898	2639.54				1575	0.440927	2659.12				1575	0.439226	2641.1
1576	0.4378	2645.46				1576	0.440761	2660.76				1576	0.43896	2655.5
1577	0.434822	2624.05				1577	0.441435	2641.84				1577	0.438921	2639.81
1578	0.438067	2620.75				1578	0.437553	2608.93				1578	0.439452	2642.7
1579	0.437707	2653.5				1579	0.440972	2651.04				1579	0.43795	2600.35
1580	0.438099	2648.01				1580	0.442134	2627.77				1580	0.440008	2625.95
1581	0.437223	2620.05				1581	0.441678	2657.11				1581	0.438053	2646.57
1582	0.435441	2635.48				1582	0.44027	2641.31				1582	0.436383	2595.74
1583	0.435101	2629.72				1583	0.439478	2643.84				1583	0.439651	2625.37
1584	0.438239	2607.53				1584	0.439581	2599.16				1584	0.440765	2662.53
1585	0.436753	2617.06				1585	0.441185	2618.21				1585	0.437696	2658.45
1586	0.434916	2642.93				1586	0.442944	2638.3				1586	0.439782	2635.04
1587	0.437853	2593.54				1587	0.441813	2640.09				1587	0.439771	2628.58
1588	0.437493	2611.04				1588	0.441001	2662.55				1588	0.438955	2641.83
1589	0.438147	2603.82				1589	0.443033	2647.5				1589	0.437652	2617.18
1590	0.436787	2619.44				1590	0.44241	2645.21				1590	0.437939	2634.43
1591	0.435738	2651.7				1591	0.443376	2627.97				1591	0.433695	2656.36
1592	0.436982	2638.36				1592	0.444526	2640.25				1592	0.436261	2649.67
1593	0.437893	2637.33				1593	0.444263	2660.33				1593	0.438291	2641.84
1594	0.439262	2625.26				1594	0.441092	2613.62				1594	0.437041	2627.27
1595	0.435404	2627.93				1595	0.444165	2629.58				1595	0.438756	2638.63
1596	0.437381	2618.83				1596	0.443417	2628.39				1596	0.437269	2617.85
1597	0.438626	2582.7				1597	0.439256	2630.56				1597	0.438595	2579.9
1598	0.437302	2608.91				1598	0.444672	2631.35				1598	0.43741	2616.73
1599	0.437692	2606.91				1599	0.441444	2600.6				1599	0.436747	2604.89
1600	0.4359	2635.67				1600	0.442881	2634.44				1600	0.436283	2627.18
1601	0.438361	2617.8				1601	0.444326	2641.25				1601	0.436352	2621.22
1602	0.43684	2627.25				1602	0.439126	2655.75				1602	0.437997	2638.54
1603	0.43904	2652.31				1603	0.442324	2637.83				1603	0.438868	2656.99
1604	0.437228	2632.54				1604	0.442037	2659.04				1604	0.43992	2651.65
1605	0.437174	2650.54				1605	0.440674	2596.3				1605	0.438246	2661.77
1606	0.435761	2633.84				1606	0.444081	2611.44				1606	0.439033	2648.27
1607	0.43701	2637.98				1607	0.442401	2645.87				1607	0.438099	2652.89
1608	0.438368	2649.8				1608	0.442025	2652.14				1608	0.43931	2582.72
1609	0.437212	2635.3				1609	0.441377	2644.94				1609	0.440198	2602.2
1610	0.437209	2642.9				1610	0.439361	2658.63				1610	0.437581	2639.84
1611	0.43727	2634.41				1611	0.44161	2645.32				1611	0.438091	2649.27
1612	0.438215	2639.87				1612	0.440498	2622.81				1612	0.440253	2651.84
1613	0.437835	2645.54				1613	0.441437	2625.54				1613	0.439896	2641.58
1614	0.438161	2642.28				1614	0.438866	2660.34				1614	0.440628	2640.62
1615	0.437255	2601.17				1615	0.438456	2614.12				1615	0.435025	2656.42
1616	0.438611	2647.4				1616	0.442065	2632.68				1616	0.436077	2652.62
1617	0.439034	2576.74				1617	0.442277	2662.75				1617	0.440628	2623.51
1618	0.438451	2627.47				1618	0.442304	2662.38				1618	0.440606	2660.81
1619	0.436581	2622.57				1619	0.441479	2641.27				1619	0.437981	2646.92
1620	0.438591	2655.92				1620	0.44132	2656.13				1620	0.438364	2610.66
1621	0.438027	2648.25				1621	0.442806	2652.37				1621	0.441473	2626.07
1622	0.437807	2645.75				1622	0.440889	2643.26				1622	0.440734	2647.58
1623	0.43744	2623.93				1623	0.442769	2663.02				1623	0.440408	2612.73
1624	0.43663	2626.63				1624	0.443127	2647.79				1624	0.439042	2624.39
1625	0.436397	2652.72				1625	0.440979	2609.35				1625	0.440549	2617.73
1626	0.437744	2648.09				1626	0.43629	2628.76				1626	0.441483	2637.79
1627	0.43716	2651.73				1627	0.437768	2616.12				1627	0.439591	2665.9
1628	0.438834	2635.19				1628	0.442375	2661.72				1628	0.439462	2641.29
1629	0.436168	2625.97				1629	0.441305	2647.19				1629	0.438843	2654.75
1630	0.438269	2599.47				1630	0.442149	2647.9				1630	0.443806	2645.49
1631	0.437445	2615.54				1631	0.443167	2665.22				1631	0.441637	2648.72
1632	0.437027	2641.73				1632	0.437916	2638.69				1632	0.439161	2645.04
1633	0.438396	2588.7				1633	0.439775	2611.73				1633	0.442461	2610.26
1634	0.437479	2605.37				1634	0.435679	2615.53				1634	0.440361	2639.13
1635	0.438213	2595.33				1635	0.437846	2636.46				1635	0.440785	2623.13
1636	0.437383	2617.61				1636	0.438647	2622.29				1636	0.439182	2651.67
1637	0.437982	2659.17				1637	0.43997	2622.47				1637	0.439388	2636.13
1638	0.437857	2644.4				1638	0.438413	2652.75				1638	0.438963	2636.64
1639	0.438003	2644.79				1639	0.43927	2648.75				1639	0.440528	2589.94
1640	0.437567	2615.39				1640	0.439268	2618.24				1640	0.441537	2613.24
1641	0.43748	2630.08				1641	0.440427	2661.55				1641	0.439582	2651.77
1642	0.437236	2614.3				1642	0.441849	2643.51				1642	0.438762	2650.9
1643	0.435399	2579.28				1643	0.443206	2675.92				1643	0.438167	2652.26
1644	0.43762	2612.85				1644	0.439998	2664.62				1644	0.436693	2631.68
1645	0.437369	2604.91				1645	0.442313	2643.01				1645	0.437088	2636.63
1646	0.437424	2636.52				1646	0.441263	2606.68				1646	0.439249	2601.72
1647	0.43767	2623.36				1647	0.441469	2626.09				1647	0.437344	2656.36
1648	0.436466	2630.88				1648	0.437346	2644.89				1648	0.438908	2632.91
1649	0.436907	2645.04				1649	0.439943	2655.55				1649	0.440121	2595.32
1650	0.437389	2629.11				1650	0.441967	2634.91				1650	0.439744	2616.58
1651	0.434778	2642.43				1651	0.440699	2640.58				1651	0.436498	2659.57
1652	0.437329	2625.11				1652	0.438721	2649.33				1652	0.436792	2656.01
1653	0.435817	2635.6				1653	0.440824	2623.99				1653	0.436653	2626.45
1654	0.43743	2578.4				1654	0.440374	2634.95				1654	0.438847	2626.28
1655	0.435125	2590.51				1655	0.441334	2668.83				1655	0.441019	2638.6
1656	0.436778	2629.49				1656	0.437784	2658.08				1656	0.4387	2625.06
1657	0.43672	2628.82				1657	0.43866	2660.56				1657	0.436879	2634.75
1658	0.436684	2645.34				1658	0.437556	2648.35				1658	0.439454	2652.03
1659	0.437646	2618.9				1659	0.439925	2645.12				1659	0.438184	2648.11
1660	0.435262	2619.53				1660	0.443495	2635.65				1660	0.436841	2584.4
1661	0.437509	2597.98				1661	0.438013	2665.99				1661	0.438385	2593.28
1662	0.437784	2610.56				1662	0.440485	2610.63				1662	0.439497	2623.75
1663	0.436648	2629.16				1663	0.442519	2659.38				1663	0.439042	2667.63
1664	0.436547	2583.15				1664	0.441941	2632.61				1664	0.438892	2617.18
1665	0.436678	2605.08				1665	0.44068	2631.99				1665	0.439179	2639.63
1666	0.436788	2643.9				1666	0.440348	2641.76				1666	0.438618	2623.64
1667	0.43696	2646.45				1667	0.437767	2658.54				1667	0.438583	2654.7
1668	0.436669	2620.28				1668	0.440964	2648.69				1668	0.438755	2637.31
1669	0.437886	2621.41				1669	0.441791	2664.31				1669	0.438812	2634.68
1670	0.436175	2623.79				1670	0.441776	2643.94				1670	0.435837	2647.18
1671	0.438098	2602.62				1671	0.438652	2655.35				1671	0.435214	2635.44
1672	0.437794	2623.41				1672	0.439926	2672.52				1672	0.435269	2650.96
1673	0.438177	2613.64				1673	0.441547	2650.49				1673	0.435679	2635.71
1674	0.438427	2577.5				1674	0.439239	2615.39				1674	0.436986	2643.05
1675	0.438897	2614.56				1675	0.439677	2617.59				1675	0.438491	2658.61
1676	0.436011	2597.99				1676	0.44196	2651.14				1676	0.436865	2630.9
1677	0.437509	2634.21				1677	0.440219	2629.48				1677	0.439325	2665.03
1678	0.437544	2627.29				1678	0.4421	2639.91				1678	0.438689	2642.05
1679	0.4392	2632.37				1679	0.439461	2666.72				1679	0.437551	2633.87
1680	0.437645	2657.06				1680	0.438705	2649.58				1680	0.435475	2656.76
1681	0.439065	2624.35				1681	0.443	2628.68				1681	0.436875	2632.19
1682	0.438294	2651.21				1682	0.442456	2667.9				1682	0.438339	2599.53
1683	0.438149	2642.22				1683	0.439709	2642.99				1683	0.436312	2597.61
1684	0.438653	2640				1684	0.441172	2626.57				1684	0.437554	2628.7
1685	0.437489	2653.37				1685	0.439765	2639.4				1685	0.437519	2615.41
1686	0.439674	2640.28				1686	0.439273	2645.59				1686	0.437744	2614.05
1687	0.440209	2657.46				1687	0.440511	2606.65				1687	0.43723	2592.29
1688	0.439564	2643.28				1688	0.439944	2626.7				1688	0.437967	2619.99
1689	0.440866	2662.43				1689	0.441074	2623.16				1689	0.437129	2632.5
1690	0.438073	2590.72				1690	0.440459	2636.32				1690	0.437136	2579.8
1691	0.438619	2603				1691	0.441515	2665.39				1691	0.437122	2603.66
1692	0.439536	2644.32				1692	0.443568	2656.54				1692	0.436377	2654.74
1693	0.43901	2637.93				1693	0.440456	2654.95				1693	0.436207	2654.37
1694	0.439337	2654.64				1694	0.436559	2620.97				1694	0.437038	2618.16
1695	0.43884	2628.65				1695	0.437419	2655.4				1695	0.436559	2617.45
1696	0.438191	2634.86				1696	0.438255	2636.78				1696	0.436576	2627.27
1697	0.439357	2614.05				1697	0.442688	2615.91				1697	0.437442	2600.85
1698	0.43852	2624.45				1698	0.44022	2639.84				1698	0.43689	2617.15
1699	0.436859	2641.34				1699	0.439731	2625.12				1699	0.437813	2612.91
1700	0.439854	2599.2				1700	0.440397	2659.53				1700	0.437167	2653.98
1701	0.440097	2615.73				1701	0.439334	2637.96				1701	0.437416	2652.05
1702	0.439197	2598.79				1702	0.439259	2653.7				1702	0.435919	2614.51
1703	0.43959	2631.23				1703	0.44216	2664.71				1703	0.438043	2633.94
1704	0.439953	2666.19				1704	0.440163	2644.78				1704	0.439271	2621.49
1705	0.441648	2658.09				1705	0.4397	2660.93				1705	0.439929	2592.48
1706	0.440753	2658.88				1706	0.442566	2661.25				1706	0.436328	2622.91
1707	0.440048	2619.89				1707	0.440718	2659				1707	0.438142	2616.59
1708	0.439645	2634.37				1708	0.44173	2666.65				1708	0.437631	2646.7
1709	0.441263	2642.99				1709	0.44275	2669.25				1709	0.436457	2618.02
1710	0.438269	2602.42				1710	0.439339	2623.4				1710	0.436058	2641.02
1711	0.439999	2633.49				1711	0.440578	2625.22				1711	0.436006	2642.16
1712	0.439718	2631.62				1712	0.440295	2648.23				1712	0.436609	2630.65
1713	0.440759	2637.93				1713	0.438701	2629.22				1713	0.435876	2644.75
1714	0.440696	2644.8				1714	0.439961	2636.33				1714	0.436703	2619.36
1715	0.442423	2651.09				1715	0.43902	2659.6				1715	0.436426	2634.56
1716	0.44117	2658.3				1716	0.438917	2644.09				1716	0.437184	2645.1
1717	0.440208	2646.14				1717	0.436706	2624.36				1717	0.438142	2627.11
1718	0.44204	2627.46				1718	0.441803	2654.59				1718	0.437909	2654.86
1719	0.441425	2655.04				1719	0.437523	2655.1				1719	0.436949	2639.35
1720	0.440053	2662.82				1720	0.440998	2620.99				1720	0.438574	2642.54
1721	0.441465	2619.4				1721	0.439538	2638.17				1721	0.438149	2593
1722	0.441767	2623.61				1722	0.439382	2662.78				1722	0.438195	2597.86
1723	0.439771	2662.44				1723	0.440489	2619.91				1723	0.439722	2642.49
1724	0.43279	2638.91				1724	0.441567	2634.18				1724	0.43889	2629.85
1725	0.441057	2623.9				1725	0.440061	2673.51				1725	0.439847	2657.04
1726	0.440901	2656.12				1726	0.44131	2610.84				1726	0.439034	2642.56
1727	0.440789	2643.88				1727	0.441627	2657.02				1727	0.44073	2638.71
1728	0.4403	2623.36				1728	0.440887	2650.33				1728	0.441699	2615.09
1729	0.439538	2639.2				1729	0.442484	2664.8				1729	0.441264	2634.68
1730	0.439922	2653				1730	0.44183	2637.59				1730	0.439359	2653.35
1731	0.438926	2605.99				1731	0.441745	2647.07				1731	0.443381	2624.44
1732	0.438799	2619.82				1732	0.443322	2679.26				1732	0.441577	2629.4
1733	0.436663	2649.24				1733	0.44073	2656.48				1733	0.441666	2616.47
1734	0.437279	2652.55				1734	0.442844	2596.25				1734	0.44084	2636.28
1735	0.439778	2635.15				1735	0.442987	2681.4				1735	0.442354	2659.58
1736	0.437424	2631.34				1736	0.443271	2672.87				1736	0.444095	2675.83
1737	0.439216	2653.29				1737	0.443157	2644.61				1737	0.441447	2667.17
1738	0.441428	2628.54				1738	0.44042	2620.18				1738	0.439769	2642.95
1739	0.443765	2655.27				1739	0.44038	2644.66				1739	0.441409	2660.24
1740	0.44191	2654.93				1740	0.444571	2642.44				1740	0.437926	2630.59
1741	0.43629	2663.17				1741	0.441618	2659.53				1741	0.439167	2601.84
1742	0.439143	2607.86				1742	0.443739	2647.28				1742	0.437201	2624.32
1743	0.440177	2655.22				1743	0.441538	2649.45				1743	0.438014	2615.53
1744	0.439966	2668.55				1744	0.440551	2659.14				1744	0.434165	2637.77
1745	0.438788	2643.55				1745	0.44336	2643.27				1745	0.436814	2627.02
1746	0.437544	2604.98				1746	0.443108	2674.5				1746	0.440808	2639.85
1747	0.440197	2629.69				1747	0.442933	2653.53				1747	0.438225	2661.19
1748	0.439119	2628.9				1748	0.442983	2681.2				1748	0.438901	2647.17
1749	0.439497	2636.54				1749	0.440934	2610.72				1749	0.438425	2643.33
1750	0.43958	2636.69				1750	0.442481	2617.19				1750	0.440275	2642
1751	0.441315	2652.28				1751	0.442228	2660.57				1751	0.438163	2656.52
1752	0.440728	2654.1				1752	0.440407	2648.25				1752	0.440721	2598.4
1753	0.437723	2649.17				1753	0.442428	2665.74				1753	0.438918	2610.18
1754	0.436444	2616.35				1754	0.439402	2651.14				1754	0.439568	2652.8
1755	0.435894	2610.66				1755	0.439837	2644.24				1755	0.439107	2644.74
1756	0.437896	2639.22				1756	0.439107	2611.07				1756	0.437604	2648.16
1757	0.437885	2622.83				1757	0.439764	2624.98				1757	0.43966	2628.44
1758	0.437589	2623.84				1758	0.439761	2653.82				1758	0.441202	2644.84
1759	0.436499	2647.51				1759	0.441524	2608.27				1759	0.43851	2657.84
1760	0.439479	2647.78				1760	0.439337	2623.98				1760	0.438513	2647.16
1761	0.439743	2653.94				1761	0.440896	2610.66				1761	0.437757	2659.39
1762	0.43772	2635.86				1762	0.440061	2646.83				1762	0.440636	2643.3
1763	0.438955	2628.18				1763	0.442265	2661.36				1763	0.442632	2644.47
1764	0.438695	2616.38				1764	0.442725	2659.63				1764	0.440043	2664.13
1765	0.442105	2627.72				1765	0.439729	2654.36				1765	0.440383	2656.7
1766	0.439636	2659.21				1766	0.439792	2633.73				1766	0.436617	2653.66
1767	0.43926	2602.42				1767	0.438007	2648.36				1767	0.439419	2640.28
1768	0.439247	2622.53				1768	0.438895	2633.67				1768	0.433123	2636.41
1769	0.440916	2614.98				1769	0.441387	2599.48				1769	0.431987	2575.9
1770	0.440969	2638.8				1770	0.442912	2640.45				1770	0.433468	2616.74
1771	0.44124	2660.77				1771	0.441093	2631.19				1771	0.435748	2628.07
1772	0.442233	2666.79				1772	0.441534	2647.98				1772	0.441278	2607.2
1773	0.441261	2664.84				1773	0.440561	2643.72				1773	0.440603	2627.46
1774	0.442923	2645.76				1774	0.440559	2645.34				1774	0.441	2618.3
1775	0.436688	2646.91				1775	0.438599	2656.08				1775	0.439131	2637.26
1776	0.443173	2641.64				1776	0.435123	2639.18				1776	0.439788	2622.49
1777	0.43988	2615.05				1777	0.435464	2594.39				1777	0.439748	2594.04
1778	0.440617	2634.82				1778	0.440291	2612.22				1778	0.438955	2627.85
1779	0.438792	2629.64				1779	0.441795	2647.33				1779	0.440647	2625.23
1780	0.44059	2645.58				1780	0.439407	2622.01				1780	0.440382	2645.06
1781	0.441072	2647.58				1781	0.44118	2640.91				1781	0.440103	2634.59
1782	0.441259	2654.07				1782	0.44222	2646.94				1782	0.438683	2636.95
1783	0.437266	2658.16				1783	0.440436	2669.28				1783	0.435721	2653.06
1784	0.439288	2650.09				1784	0.441014	2623.49				1784	0.439059	2639.77
1785	0.439559	2671.18				1785	0.437259	2639.56				1785	0.436628	2659.45
1786	0.441044	2645.76				1786	0.438844	2652.47				1786	0.437571	2633.94
1787	0.435968	2644.2				1787	0.440558	2635.74				1787	0.439562	2652.08
1788	0.43909	2594.42				1788	0.441705	2644.15				1788	0.436802	2649.24
1789	0.437894	2607.09				1789	0.439848	2659.44				1789	0.437318	2633.04
1790	0.438284	2647.03				1790	0.442964	2611.79				1790	0.439861	2601.17
1791	0.436368	2637.93				1791	0.442766	2624.99				1791	0.439339	2622.46
1792	0.437566	2648.54				1792	0.442977	2660.67				1792	0.438842	2631.89
1793	0.43914	2620.6				1793	0.442066	2660.86				1793	0.438776	2618.49
1794	0.436132	2627.84				1794	0.438626	2639.45				1794	0.436775	2620.34
1795	0.437127	2594.45				1795	0.440577	2644.83				1795	0.436644	2649.12
1796	0.436797	2612.43				1796	0.440028	2651.56				1796	0.43559	2637.88
1797	0.438249	2639.18				1797	0.439723	2636.58				1797	0.438968	2651.02
1798	0.438736	2593.12				1798	0.440717	2645.27				1798	0.438409	2636.27
1799	0.438408	2618.73				1799	0.441263	2631.51				1799	0.438293	2636.77
1800	0.439958	2612.02				1800	0.437922	2604.46				1800	0.439367	2609.34
1801	0.437956	2629.99				1801	0.43962	2630.98				1801	0.439813	2618.74
1802	0.440284	2652.15				1802	0.44191	2612.93				1802	0.439916	2656.77
1803	0.441101	2645.19				1803	0.442979	2659.78				1803	0.440836	2605.81
1804	0.43958	2653.05				1804	0.440919	2636.64				1804	0.441339	2628.57
1805	0.437808	2639.75				1805	0.436865	2646.38				1805	0.440189	2670.44
1806	0.438466	2648.99				1806	0.440389	2655.37				1806	0.440911	2649.66
1807	0.440081	2632.91				1807	0.441736	2640.34				1807	0.439272	2676.06
1808	0.440698	2603.03				1808	0.443005	2640.42				1808	0.437623	2622.42
1809	0.439429	2626.72				1809	0.442865	2636.63				1809	0.437783	2635.86
1810	0.439512	2633.43				1810	0.442588	2660.42				1810	0.440912	2615.51
1811	0.438091	2649.16				1811	0.441474	2640.72				1811	0.44074	2634.28
1812	0.436027	2620.46				1812	0.44138	2641.78				1812	0.439113	2663.63
1813	0.438647	2637.65				1813	0.440408	2669.92				1813	0.44159	2661
1814	0.438268	2651.6				1814	0.443412	2657.71				1814	0.441473	2655.54
1815	0.436897	2631.27				1815	0.439509	2651.31				1815	0.43986	2633.33
1816	0.436114	2650.48				1816	0.440792	2647.07				1816	0.443197	2661
1817	0.438048	2635.47				1817	0.442356	2644.47				1817	0.441076	2634.03
1818	0.439729	2651.37				1818	0.442477	2631.77				1818	0.438862	2597.92
1819	0.441429	2671.75				1819	0.441953	2644.34				1819	0.440508	2633.08
1820	0.441171	2641.54				1820	0.440398	2651.17				1820	0.441884	2632.8
1821	0.44046	2661.78				1821	0.444289	2622.93				1821	0.439724	2651.48
1822	0.440786	2655.43				1822	0.44053	2632.55				1822	0.440175	2631.57
1823	0.439669	2651.34				1823	0.437646	2620.26				1823	0.439872	2654.34
1824	0.434845	2643.96				1824	0.440823	2639.11				1824	0.438435	2662.53
1825	0.437421	2643.78				1825	0.44264	2670.64				1825	0.440083	2652.25
1826	0.43763	2617.69				1826	0.44147	2656.27				1826	0.440483	2622.4
1827	0.438595	2612.68				1827	0.443092	2664.35				1827	0.437489	2655.02
1828	0.438399	2635.14				1828	0.442237	2634.3				1828	0.440443	2656.56
1829	0.438364	2627.61				1829	0.442832	2651.98				1829	0.438497	2609.09
1830	0.438039	2631.96				1830	0.44122	2657.77				1830	0.441591	2610.68
1831	0.439726	2593.55				1831	0.443112	2606.91				1831	0.438002	2648.89
1832	0.443146	2631.42				1832	0.442895	2643.7				1832	0.441088	2654.12
1833	0.436913	2648.95				1833	0.443497	2642.06				1833	0.440189	2650.18
1834	0.441999	2617.03				1834	0.440986	2652.02				1834	0.442658	2638.29
1835	0.439635	2627.3				1835	0.435434	2640.5				1835	0.440281	2644.91
1836	0.437589	2606.31				1836	0.442606	2638.06				1836	0.442334	2627.82
1837	0.440202	2627.25				1837	0.440442	2653.59				1837	0.443401	2665.81
1838	0.439778	2669.55				1838	0.435664	2652.64				1838	0.443568	2647.86
1839	0.439594	2645.87				1839	0.439362	2666.11				1839	0.439512	2653.92
1840	0.436912	2656.81				1840	0.437445	2653.06				1840	0.440754	2661.4
1841	0.438541	2634.22				1841	0.441951	2653.77				1841	0.44192	2631.88
1842	0.437323	2637.55				1842	0.439961	2604.71				1842	0.442268	2649.12
1843	0.436422	2612.09				1843	0.440201	2616.82				1843	0.437063	2660.78
1844	0.43714	2577.12				1844	0.440008	2643.62				1844	0.441945	2619.39
1845	0.4383	2623.2				1845	0.441543	2650.06				1845	0.439836	2630.5
1846	0.438258	2613.52				1846	0.437405	2666.22				1846	0.43927	2629.77
1847	0.433872	2629.65				1847	0.437091	2637.36				1847	0.440222	2640.89
1848	0.434511	2611.12				1848	0.438843	2633.73				1848	0.440147	2625.93
1849	0.435041	2620.04				1849	0.436322	2602.36				1849	0.441134	2603.95
1850	0.437448	2650.75				1850	0.442271	2624.93				1850	0.44044	2632.4
1851	0.436371	2620.67				1851	0.435991	2656.16				1851	0.439559	2616.44
1852	0.43776	2653.51				1852	0.438415	2586.7				1852	0.440889	2645.23
1853	0.439332	2640.21				1853	0.440414	2624.65				1853	0.443828	2647.35
1854	0.439684	2641.69				1854	0.441134	2620.2				1854	0.439778	2654.7
1855	0.436778	2661.26				1855	0.441466	2633.6				1855	0.438264	2655.1
1856	0.43707	2633.45				1856	0.442567	2669.61				1856	0.441903	2651.25
1857	0.437115	2647.44				1857	0.440751	2656.74				1857	0.435617	2661.53
1858	0.437166	2630.67				1858	0.442553	2646.91				1858	0.437284	2645.36
1859	0.43732	2646.4				1859	0.442126	2637.98				1859	0.437639	2640.27
1860	0.437464	2648.44				1860	0.44027	2645.33				1860	0.437238	2586.58
1861	0.435413	2633.51				1861	0.441497	2639.12				1861	0.435848	2606.28
1862	0.437547	2648.72				1862	0.442433	2607.86				1862	0.438185	2645.65
1863	0.436937	2634.57				1863	0.439265	2637.33				1863	0.439154	2642.59
1864	0.438514	2640.39				1864	0.442425	2633.63				1864	0.440771	2652.1
1865	0.437307	2644.65				1865	0.441031	2660.8				1865	0.439914	2633.03
1866	0.436718	2630.44				1866	0.443843	2650.8				1866	0.439883	2642.48
1867	0.440619	2609.4				1867	0.441549	2668.88				1867	0.437823	2605.3
1868	0.439458	2660.26				1868	0.441104	2605.01				1868	0.439479	2626.88
1869	0.440286	2667.63				1869	0.441337	2605.34				1869	0.437448	2650.48
1870	0.43896	2603.68				1870	0.443755	2657.77				1870	0.439641	2599.89
1871	0.437112	2605.48				1871	0.441331	2648.55				1871	0.439937	2625.56
1872	0.439235	2633				1872	0.441828	2661.29				1872	0.442611	2608.27
1873	0.441861	2646.42				1873	0.441329	2659.22				1873	0.439287	2631.75
1874	0.441862	2667.33				1874	0.444164	2651.73				1874	0.437717	2620.4
1875	0.435742	2639.44				1875	0.442101	2656.69				1875	0.437905	2595.2
1876	0.4383	2628.79				1876	0.44367	2652.35				1876	0.440986	2617.46
1877	0.437653	2601.24				1877	0.441722	2628.22				1877	0.441608	2625.24
1878	0.436975	2664.44				1878	0.440403	2655.3				1878	0.438264	2650.17
1879	0.437817	2645.45				1879	0.442213	2656.98				1879	0.437549	2628.46
1880	0.437829	2582.05				1880	0.438959	2638.85				1880	0.436893	2635.72
1881	0.438281	2606				1881	0.438945	2642.74				1881	0.436611	2654.49
1882	0.436302	2658.94				1882	0.439964	2671.2				1882	0.438289	2638.53
1883	0.43744	2658.63				1883	0.43983	2613.71				1883	0.439466	2655.58
1884	0.439064	2635.26				1884	0.441096	2624.93				1884	0.436465	2644.76
1885	0.437666	2633.41				1885	0.442286	2604.98				1885	0.438153	2647.76
1886	0.439031	2644.37				1886	0.43895	2624.92				1886	0.43693	2656.74
1887	0.438675	2622.05				1887	0.441847	2639.31				1887	0.437117	2639.56
1888	0.438756	2632.13				1888	0.441991	2600.28				1888	0.441086	2597.92
1889	0.439343	2634.71				1889	0.443431	2630.71				1889	0.439461	2651.19
1890	0.440389	2597.36				1890	0.438752	2634.51				1890	0.437804	2659.16
1891	0.441722	2629.3				1891	0.441707	2667.77				1891	0.440772	2618.2
1892	0.440001	2613.03				1892	0.443787	2646.9				1892	0.440855	2611.61
1893	0.44026	2653.98				1893	0.441665	2644.3				1893	0.440566	2655.52
1894	0.440489	2633.44				1894	0.439781	2653.64				1894	0.438544	2648.02
1895	0.441079	2647.02				1895	0.443407	2657.8				1895	0.438036	2650.18
1896	0.4399	2672.81				1896	0.444017	2684.98				1896	0.438197	2635.93
1897	0.438349	2652.38				1897	0.440662	2655.87				1897	0.437917	2629.22
1898	0.439321	2657.39				1898	0.441617	2658.1				1898	0.440669	2618.55
1899	0.439581	2647.54				1899	0.440086	2648.26				1899	0.440056	2633.57
1900	0.435536	2648.88				1900	0.442846	2656.54				1900	0.43869	2651.61
1901	0.43861	2597.32				1901	0.442024	2628.41				1901	0.439492	2601.57
1902	0.440676	2612.28				1902	0.441556	2661.59				1902	0.438257	2617.31
1903	0.4405	2639.95				1903	0.443265	2684.54				1903	0.438745	2602.4
1904	0.437792	2648.42				1904	0.442005	2625.36				1904	0.438382	2632.29
1905	0.436557	2660.54				1905	0.442289	2628.09				1905	0.438066	2660.65
1906	0.437598	2639.11				1906	0.444165	2674.26				1906	0.438487	2642.74
1907	0.439939	2624.26				1907	0.44173	2660.05				1907	0.439871	2639.23
1908	0.439347	2656.98				1908	0.443465	2664.65				1908	0.438222	2630.31
1909	0.440007	2651.47				1909	0.440193	2629.8				1909	0.436352	2645.86
1910	0.439743	2670.11				1910	0.442936	2636.82				1910	0.438799	2623.03
1911	0.438131	2648.59				1911	0.441913	2679.86				1911	0.437709	2589.85
1912	0.438321	2651.84				1912	0.441182	2670.98				1912	0.438234	2626.09
1913	0.438445	2610.65				1913	0.440578	2634.54				1913	0.437138	2609.39
1914	0.43796	2615.6				1914	0.44246	2666.47				1914	0.439086	2644.83
1915	0.439775	2653.57				1915	0.440364	2640.01				1915	0.440279	2631.36
1916	0.439258	2606.83				1916	0.440575	2633.22				1916	0.440187	2647.42
1917	0.439108	2616.3				1917	0.442483	2646.01				1917	0.438969	2660.28
1918	0.4391	2605.61				1918	0.441079	2654.62				1918	0.440108	2641.75
1919	0.439447	2634.51				1919	0.44068	2675.29				1919	0.438603	2660.74
1920	0.437157	2659.73				1920	0.442569	2645.17				1920	0.439108	2643.13
1921	0.438653	2648.31				1921	0.437621	2636.68				1921	0.438662	2644.33
1922	0.437944	2647.06				1922	0.441835	2662.84				1922	0.439136	2581.64
1923	0.438412	2623.83				1923	0.441127	2624.33				1923	0.43808	2650.05
1924	0.439222	2650.43				1924	0.440605	2644.26				1924	0.437354	2613.2
1925	0.440214	2635.09				1925	0.440519	2649.43				1925	0.435033	2607.21
1926	0.44088	2597.71				1926	0.440845	2628.19				1926	0.437157	2639.83
1927	0.437669	2621.63				1927	0.438222	2643.43				1927	0.437527	2634.53
1928	0.439736	2616.02				1928	0.439391	2618.16				1928	0.437941	2629.04
1929	0.439908	2635.81				1929	0.442989	2603.31				1929	0.436098	2653.87
1930	0.43956	2628.32				1930	0.441058	2648.18				1930	0.437426	2642.39
1931	0.439311	2648.36				1931	0.443679	2639.66				1931	0.439422	2618.07
1932	0.439044	2654.05				1932	0.441558	2661.01				1932	0.437147	2639.72
1933	0.438312	2629.63				1933	0.441127	2636.07				1933	0.436803	2644.89
1934	0.436856	2642.7				1934	0.439579	2654.46				1934	0.441092	2612.68
1935	0.436993	2631.66				1935	0.440319	2669.39				1935	0.43744	2626.95
1936	0.435679	2634.53				1936	0.44327	2646				1936	0.440689	2645.73
1937	0.434913	2568.77				1937	0.434436	2636.02				1937	0.439257	2603.36
1938	0.435378	2586.5				1938	0.438548	2652.39				1938	0.439564	2622.1
1939	0.436291	2627.11				1939	0.438036	2653.46				1939	0.435139	2651.51
1940	0.434298	2620.83				1940	0.439647	2598.82				1940	0.440216	2638.37
1941	0.437339	2639.9				1941	0.441099	2622.16				1941	0.440261	2636.58
1942	0.437638	2620.06				1942	0.442668	2662.54				1942	0.437656	2638.02
1943	0.437614	2624.94				1943	0.443008	2653.78				1943	0.439636	2651.91
1944	0.438933	2656.05				1944	0.439451	2665.11				1944	0.438577	2619.08
1945	0.437786	2639.49				1945	0.440103	2643.73				1945	0.440495	2647.25
1946	0.440201	2661.98				1946	0.440157	2646.07				1946	0.440743	2624.68
1947	0.439305	2639.97				1947	0.441027	2623.46				1947	0.438024	2596.17
1948	0.437313	2634.52				1948	0.442655	2629.76				1948	0.437822	2624.4
1949	0.433595	2596.21				1949	0.437367	2664.39				1949	0.43951	2627.43
1950	0.437743	2614.62				1950	0.441347	2621.72				1950	0.437967	2647.82
1951	0.438115	2647.93				1951	0.441737	2624.72				1951	0.437756	2630.68
1952	0.439933	2594.44				1952	0.441257	2619.71				1952	0.440057	2653.18
1953	0.442241	2630.33				1953	0.436653	2627.19				1953	0.439173	2661.48
1954	0.438232	2667.71				1954	0.441527	2665.33				1954	0.438441	2641.98
1955	0.436896	2655.42				1955	0.441961	2660.37				1955	0.437001	2657.23
1956	0.439468	2636.63				1956	0.442391	2667.09				1956	0.436825	2645.02
1957	0.439088	2629.71				1957	0.440641	2628.28				1957	0.439187	2648.52
1958	0.439723	2650.53				1958	0.442019	2671.2				1958	0.440565	2666.87
1959	0.43999	2629.45				1959	0.438544	2639.92				1959	0.441245	2643.67
1960	0.439004	2638.26				1960	0.439297	2606.36				1960	0.439114	2650.54
1961	0.438878	2624.82				1961	0.442971	2627.61				1961	0.434191	2634.52
1962	0.437257	2587.71				1962	0.440849	2627.91				1962	0.440893	2649.22
1963	0.440042	2624.44				1963	0.443654	2652.75				1963	0.439978	2594.72
1964	0.438891	2617.08				1964	0.4418	2652.34				1964	0.440524	2622.28
1965	0.438117	2643.6				1965	0.443344	2656.44				1965	0.439302	2643.58
1966	0.437463	2631.41				1966	0.438167	2670.11				1966	0.439758	2633.56
1967	0.438905	2639.84				1967	0.442923	2652.4				1967	0.440173	2665.78
1968	0.437242	2653.77				1968	0.44304	2625.61				1968	0.43995	2635.23
1969	0.441143	2643.96				1969	0.438491	2663.38				1969	0.43874	2627.41
1970	0.437945	2656.83				1970	0.443474	2643.94				1970	0.440077	2671
1971	0.440459	2645.39				1971	0.440555	2615.42				1971	0.441289	2652.04
1972	0.438431	2651.65				1972	0.44285	2631.76				1972	0.438919	2663.1
1973	0.435743	2647.82				1973	0.443539	2660.98				1973	0.440954	2653.09
1974	0.441745	2654.36				1974	0.439243	2658.37				1974	0.441044	2638.29
1975	0.441151	2628.62				1975	0.440005	2663.86				1975	0.440029	2667.07
1976	0.441365	2632.41				1976	0.441064	2659.68				1976	0.437307	2652.4
1977	0.438751	2639.52				1977	0.44079	2656.87				1977	0.439673	2660.54
1978	0.437307	2635.31				1978	0.43861	2625.36				1978	0.439541	2645.65
1979	0.437564	2620.22				1979	0.437003	2623.4				1979	0.440228	2631.85
1980	0.437173	2654.76				1980	0.438302	2648.24				1980	0.439431	2606.09
1981	0.439998	2650.04				1981	0.434392	2586.56				1981	0.439293	2625.29
1982	0.439661	2662.86				1982	0.439303	2606.33				1982	0.438685	2646.32
1983	0.441385	2644.39				1983	0.439467	2601.55				1983	0.43988	2603.77
1984	0.440107	2641.97				1984	0.439678	2631.83				1984	0.440298	2621.08
1985	0.439786	2614.61				1985	0.43981	2649.18				1985	0.440926	2622.26
1986	0.439554	2628.81				1986	0.440671	2658.89				1986	0.440462	2637.3
1987	0.436905	2642.76				1987	0.441657	2664.05				1987	0.437974	2659.8
1988	0.439472	2599.8				1988	0.441796	2639.45				1988	0.44016	2659.85
1989	0.440888	2628.72				1989	0.441795	2662.23				1989	0.440529	2647.27
1990	0.441099	2623.62				1990	0.439715	2639.47				1990	0.435245	2620.74
1991	0.439581	2636.03				1991	0.444416	2610.17				1991	0.438898	2649.88
1992	0.44179	2668.86				1992	0.443421	2639.42				1992	0.440554	2631.72
1993	0.438753	2665.1				1993	0.443707	2625.18				1993	0.43964	2601.81
1994	0.438354	2655.08				1994	0.441356	2659.03				1994	0.439065	2627.06
1995	0.434741	2619.78				1995	0.440583	2638.04				1995	0.437833	2622.17
1996	0.440217	2629.42				1996	0.442405	2667.85				1996	0.440314	2646.58
1997	0.439458	2624.97				1997	0.440857	2613.02				1997	0.44054	2644.46
1998	0.440079	2596.87				1998	0.440923	2617.95				1998	0.439782	2638.74
[truncated: 2 more rows]

## Sheet: top 10% pipetting
black						cyan						gray
cycle #	average selected fp	average selected P(T)				cycle #	average selected fp	average selected P(T)				cycle #	average selected fp	average selected P(T)
1	0.129561	809.247				1	0.129477	808.705				1	0.129452	809.396
2	0.129303	807.784				2	0.128456	782.23				2	0.12873	789.671
3	0.127968	771.54				3	0.125742	783.184				3	0.128257	779.315
4	0.126348	770.568				4	0.127339	771.547				4	0.12885	775.117
5	0.125417	761.54				5	0.125765	792.592				5	0.126854	769.131
6	0.126212	779.306				6	0.127296	781.078				6	0.128357	783.181
7	0.126248	784.914				7	0.127061	806.711				7	0.127426	757.41
8	0.127864	750.305				8	0.127306	787.842				8	0.12521	759.958
9	0.128416	778.975				9	0.127093	798.263				9	0.125523	768.239
10	0.127881	786.83				10	0.126355	765.155				10	0.127816	751.397
11	0.125638	792.664				11	0.125095	738.891				11	0.125608	775.792
12	0.125226	756.57				12	0.127315	771.711				12	0.126484	762.068
13	0.12661	759.012				13	0.128445	764.965				13	0.124212	780.899
14	0.126164	785.05				14	0.128625	798.212				14	0.123237	744.612
15	0.124758	761.406				15	0.128187	791.265				15	0.125534	771.956
16	0.127443	731.838				16	0.127973	791.033				16	0.124638	762.026
17	0.125744	769.175				17	0.1275	798.058				17	0.12439	749.035
18	0.126477	748.266				18	0.128925	782.761				18	0.125817	762.388
19	0.127282	781.173				19	0.127762	806.94				19	0.127809	786.744
20	0.127946	790.919				20	0.129351	788.05				20	0.127634	778.536
21	0.127839	785.43				21	0.126661	781.727				21	0.12694	791.61
22	0.127382	759.542				22	0.127629	804.691				22	0.12667	742.661
23	0.128115	763.816				23	0.128236	737.834				23	0.126514	786.35
24	0.128192	771.008				24	0.128423	794.557				24	0.127827	788.326
25	0.128285	792.314				25	0.126246	750.949				25	0.12638	781.618
26	0.127122	759.143				26	0.128763	775.339				26	0.126737	747.604
27	0.127836	812.131				27	0.128384	758.089				27	0.128164	809.755
28	0.126141	788.853				28	0.129414	756.537				28	0.126512	783.547
29	0.127148	778.634				29	0.128568	782.376				29	0.126428	745.556
30	0.129294	761.88				30	0.128012	755.083				30	0.12625	781.918
31	0.129315	820.676				31	0.127297	757.805				31	0.122914	804.365
32	0.127876	792.16				32	0.127483	769.952				32	0.122442	763.871
33	0.128563	776.69				33	0.123638	771.551				33	0.125825	743.937
34	0.128791	772.092				34	0.127053	743.046				34	0.125787	759.325
35	0.12791	765.529				35	0.127398	805.367				35	0.126253	761.04
36	0.128621	780.627				36	0.126238	776.045				36	0.125429	782.988
37	0.128452	761.574				37	0.127994	760.392				37	0.12596	753.33
38	0.128922	783.119				38	0.128428	784.138				38	0.127368	774.517
39	0.128365	802.189				39	0.125396	785.87				39	0.127665	815.735
40	0.126305	806.409				40	0.126275	776.366				40	0.128679	790.47
41	0.126848	767.923				41	0.127496	752.674				41	0.128448	777.338
42	0.127663	761.337				42	0.127838	756.371				42	0.126572	761.403
43	0.126924	804.061				43	0.128709	743.205				43	0.127389	754.168
44	0.127532	806.831				44	0.128953	772.05				44	0.125994	788.315
45	0.127338	774.692				45	0.128927	782.408				45	0.127636	775.583
46	0.128132	785.819				46	0.129777	764.265				46	0.126675	760.145
47	0.125642	794.489				47	0.129887	789.07				47	0.12735	796.77
48	0.126785	762.429				48	0.13129	782.806				48	0.125293	761.674
49	0.128158	763.719				49	0.131513	798.903				49	0.126932	736.323
50	0.128484	779.654				50	0.130753	834.375				50	0.127889	794.318
51	0.127665	806.364				51	0.133086	778.182				51	0.127316	764.566
52	0.128504	786.335				52	0.131984	824.882				52	0.1258	771.101
53	0.126443	773.506				53	0.130889	788.96				53	0.126536	772.584
54	0.127482	749.69				54	0.130034	808.073				54	0.125579	789.774
55	0.126243	757.487				55	0.130625	806.895				55	0.125762	764.356
56	0.127573	794.016				56	0.13154	794.837				56	0.124692	791.134
57	0.129262	800.406				57	0.130478	799.482				57	0.127947	803.34
58	0.128216	785.824				58	0.131398	783.835				58	0.124933	770.765
59	0.127943	791.938				59	0.132554	822.868				59	0.125592	736.317
60	0.127336	760.322				60	0.132534	798.697				60	0.127278	759.328
61	0.126784	772.688				61	0.134336	801.394				61	0.12879	783.349
62	0.127425	733.914				62	0.134392	801.277				62	0.127248	788.182
63	0.127913	772.183				63	0.133043	805.071				63	0.126692	749.253
64	0.127397	760.731				64	0.132849	771.969				64	0.128374	764.229
65	0.126394	769.024				65	0.132543	813.921				65	0.127632	781.265
66	0.1279	768.544				66	0.13029	804.089				66	0.128056	781.681
67	0.127905	800.236				67	0.131475	783.586				67	0.128951	737.659
68	0.127514	785.156				68	0.130722	790.676				68	0.127698	754.284
69	0.127215	777.521				69	0.129747	787.741				69	0.127701	797.533
70	0.125917	763.514				70	0.132917	789.601				70	0.12647	767.165
71	0.12571	769.043				71	0.133101	785.815				71	0.126604	755.582
72	0.127598	759.598				72	0.13274	812.391				72	0.126369	749.333
73	0.127214	769.949				73	0.132059	823.741				73	0.127985	733.738
74	0.125567	771.083				74	0.130675	800.768				74	0.126579	767.239
75	0.127358	778.961				75	0.129165	778.043				75	0.127613	786.882
76	0.127078	799.015				76	0.128839	796.461				76	0.127919	764.76
77	0.124976	765.836				77	0.125175	778.819				77	0.126936	771.045
78	0.125502	767.661				78	0.125596	745.372				78	0.128559	761.9
79	0.127329	792.897				79	0.124692	740.332				79	0.128279	805.192
80	0.126669	798.907				80	0.129111	757.125				80	0.128099	779.047
81	0.126429	742.251				81	0.129265	797.291				81	0.127746	750.917
82	0.125161	758.49				82	0.130971	799.442				82	0.126973	792.286
83	0.125003	743.103				83	0.131265	795.653				83	0.127504	776.45
84	0.123564	784.371				84	0.133719	798.943				84	0.127553	741.03
85	0.123916	737.059				85	0.131261	814.034				85	0.129137	776.255
86	0.125806	757.821				86	0.131674	820.83				86	0.127425	822.824
87	0.123811	779.836				87	0.134506	799.795				87	0.126929	804.522
88	0.12715	799.744				88	0.135152	828.698				88	0.1268	766.422
89	0.128764	785.926				89	0.138797	860.164				89	0.127294	782.641
90	0.127044	756.678				90	0.137935	843.427				90	0.128227	790.736
91	0.128164	779.881				91	0.14063	869.636				91	0.129478	776.318
92	0.127458	768.677				92	0.140507	851.587				92	0.129598	806.513
93	0.125478	808.062				93	0.140408	863.642				93	0.128686	755.17
94	0.126824	764.008				94	0.141099	850.089				94	0.128886	759.352
95	0.128442	793.763				95	0.140364	915.499				95	0.128846	811.642
96	0.127377	776.116				96	0.14062	884.136				96	0.12715	787.515
97	0.128127	801.508				97	0.14477	877.702				97	0.125981	737.852
98	0.126392	794.75				98	0.143932	893.127				98	0.127024	758.818
99	0.127754	787.088				99	0.139717	879.547				99	0.126495	788.628
100	0.126242	761.725				100	0.138879	853.148				100	0.125757	778.239
101	0.127048	790.995				101	0.146685	865.033				101	0.126007	742.877
102	0.124776	780.16				102	0.148588	915.075				102	0.129026	764.238
103	0.12621	756.552				103	0.148782	864.437				103	0.128125	760.067
104	0.124685	753.178				104	0.1472	931.526				104	0.125829	770.629
105	0.12399	725.204				105	0.150207	920.764				105	0.128827	779.348
106	0.124383	785.111				106	0.150951	937.656				106	0.12737	801.966
107	0.124309	758.001				107	0.151656	946.287				107	0.125491	754.074
108	0.125062	766.151				108	0.152487	956.435				108	0.128575	775.866
109	0.124804	729.585				109	0.150252	943.393				109	0.128004	820.968
110	0.1243	745.4				110	0.154685	934.68				110	0.129249	784.955
111	0.125531	802.647				111	0.155881	965.701				111	0.129158	759.75
112	0.125654	782.776				112	0.156317	983.655				112	0.126999	785.749
113	0.124891	749.915				113	0.156784	973.297				113	0.127039	744.332
114	0.124525	748.867				114	0.157185	937.046				114	0.127483	781
115	0.124994	774.004				115	0.155169	959.92				115	0.123538	761.294
116	0.126719	759.461				116	0.155466	968.852				116	0.123518	747.414
117	0.127075	786.386				117	0.153629	961.267				117	0.127872	766.797
118	0.125892	787.332				118	0.155407	946.557				118	0.127912	798.052
119	0.12606	786.968				119	0.156769	944.723				119	0.12742	799.532
120	0.124727	749.719				120	0.157396	959.535				120	0.127003	772.075
121	0.127415	773.874				121	0.155952	944.322				121	0.124758	792.372
122	0.127957	780.034				122	0.155287	1027.03				122	0.123754	786.527
123	0.128544	773.422				123	0.150873	968.431				123	0.123504	746.371
124	0.128475	800.734				124	0.154767	944.768				124	0.126471	747.611
125	0.126768	788.364				125	0.157996	961.652				125	0.127551	782.298
126	0.125961	781.351				126	0.157228	937.757				126	0.128797	791.981
127	0.127074	759.886				127	0.155802	968.284				127	0.128478	766.35
128	0.128752	815.899				128	0.15337	941.957				128	0.127444	776.029
129	0.126475	808.65				129	0.15628	937.298				129	0.127833	772.71
130	0.125222	773.535				130	0.149937	968.004				130	0.127074	815.959
131	0.126415	743.605				131	0.15628	974.811				131	0.12787	752.203
132	0.125766	757.908				132	0.157881	991.821				132	0.127586	786.451
133	0.126318	771.349				133	0.157037	993.065				133	0.127769	767.631
134	0.124874	776.047				134	0.157624	965.307				134	0.126607	773.494
135	0.124763	742.43				135	0.15818	951.851				135	0.126261	771.667
136	0.126676	777.378				136	0.157444	937.751				136	0.12457	772.975
137	0.129106	791.095				137	0.157631	980.556				137	0.126295	737.66
138	0.127439	773.416				138	0.154793	936.833				138	0.128463	760.908
139	0.126851	766.135				139	0.153287	931.71				139	0.12705	795.236
140	0.127976	772.028				140	0.156663	943.878				140	0.129361	790.64
141	0.126703	771.006				141	0.156345	960.081				141	0.126273	781.971
142	0.12752	801.79				142	0.156578	995.719				142	0.125889	757.778
143	0.128231	779.623				143	0.154553	974.842				143	0.12511	773.425
144	0.127612	763.614				144	0.156899	958.46				144	0.128743	816.943
145	0.127757	757.729				145	0.156075	964.92				145	0.130514	796.266
146	0.126558	776.154				146	0.158351	964.934				146	0.130548	804.498
147	0.127342	784.847				147	0.15805	991.244				147	0.13201	806.563
148	0.125657	786.464				148	0.15721	952.924				148	0.132636	811.219
149	0.126964	777.747				149	0.155249	933.718				149	0.13365	850.992
150	0.128086	767.633				150	0.156468	940.612				150	0.132719	793.838
151	0.128045	812.082				151	0.157135	998.779				151	0.131722	787.566
152	0.127109	764.915				152	0.157776	966.746				152	0.133751	832.824
153	0.127676	785.328				153	0.158198	950.977				153	0.133861	806.192
154	0.127382	762.145				154	0.155832	947.502				154	0.133158	779.21
155	0.127406	790.756				155	0.155849	951.55				155	0.134096	798.904
156	0.127656	779.98				156	0.156285	949.333				156	0.135332	819.308
157	0.12682	769.491				157	0.154871	943.508				157	0.135131	838.314
158	0.127903	758.762				158	0.158082	959.893				158	0.138579	836.245
159	0.125918	781.291				159	0.156759	961.773				159	0.131894	840.445
160	0.124867	774.179				160	0.157747	968.553				160	0.134445	809.649
161	0.127477	764.477				161	0.156473	1005.4				161	0.132364	768.47
162	0.127075	742.007				162	0.157537	956.375				162	0.13412	816.276
163	0.127155	795.824				163	0.155947	978.068				163	0.134926	810.622
164	0.127092	794.574				164	0.15516	963.205				164	0.13749	845.879
165	0.126805	756.121				165	0.155178	958.488				165	0.142617	841.465
166	0.124469	777.745				166	0.151838	936.817				166	0.144208	882.133
167	0.126112	781.027				167	0.153774	922.747				167	0.143559	916.203
168	0.126302	770.961				168	0.153777	943.964				168	0.140067	889.893
169	0.1263	750.543				169	0.150843	955.472				169	0.140367	840.172
170	0.127024	764.75				170	0.158101	916.796				170	0.137692	831.222
171	0.127815	778.032				171	0.156408	999.454				171	0.138513	866.476
172	0.127736	771.012				172	0.158691	1004.29				172	0.141941	859.129
173	0.126519	744.781				173	0.157055	985.696				173	0.14281	870.008
174	0.125283	782.45				174	0.156196	972.593				174	0.145403	873.799
175	0.127226	763.055				175	0.155051	937.55				175	0.144909	878.532
176	0.127126	782.657				176	0.157144	945.627				176	0.142176	871.905
177	0.125522	739.363				177	0.157378	987.292				177	0.139572	886.138
178	0.126828	762.79				178	0.159979	970.559				178	0.141445	859.265
179	0.126075	792.038				179	0.158433	963.95				179	0.145527	862.533
180	0.123538	761.069				180	0.156872	1001.63				180	0.145574	866.807
181	0.122464	774.772				181	0.158217	935.424				181	0.143668	923.907
182	0.12133	745.978				182	0.155103	967.305				182	0.141246	853.241
183	0.126757	764.661				183	0.1585	977.286				183	0.139384	882.867
184	0.125781	772.147				184	0.159464	1011.14				184	0.141119	856.239
185	0.127619	766.218				185	0.161222	1009.98				185	0.139238	844.731
186	0.126767	750.165				186	0.160839	966.209				186	0.141674	874.138
187	0.127926	765.869				187	0.159542	996.26				187	0.142861	854.796
188	0.126502	798.128				188	0.161876	1001.65				188	0.144354	885.318
189	0.127777	736.704				189	0.160062	995.076				189	0.146772	887.833
190	0.126615	776.22				190	0.156675	995.535				190	0.142984	895.536
191	0.125521	742.756				191	0.157115	970.735				191	0.143894	902.327
192	0.126742	785.85				192	0.159987	964.803				192	0.146595	899.701
193	0.126948	794.257				193	0.161323	1000.11				193	0.14668	912.964
194	0.129185	783.665				194	0.160347	1028.69				194	0.1467	943.904
195	0.12715	783.075				195	0.159747	986.216				195	0.144876	891.579
196	0.128174	761.309				196	0.16036	986.56				196	0.143315	892.467
197	0.128166	751.002				197	0.160414	1002.53				197	0.144688	875.001
198	0.128102	780.571				198	0.159719	993.504				198	0.144258	870.825
199	0.129348	790.532				199	0.157525	989.387				199	0.144548	901.675
200	0.126466	778.419				200	0.155924	946.909				200	0.144043	876.561
201	0.125323	751.468				201	0.158295	955.274				201	0.1437	867.496
202	0.128135	794.375				202	0.156001	1001.9				202	0.143258	893.611
203	0.125188	767.191				203	0.157922	949.457				203	0.144589	867.329
204	0.125226	779.104				204	0.158943	992.058				204	0.144868	875.067
205	0.128248	739.36				205	0.153619	972.946				205	0.144482	874.38
206	0.128905	809.481				206	0.152194	942.333				206	0.145213	899.274
207	0.127512	770.12				207	0.156063	941.78				207	0.146305	874.507
208	0.128974	780.961				208	0.156454	975.128				208	0.147071	904.296
209	0.127268	781.164				209	0.156087	965.414				209	0.14776	934.205
210	0.128784	798.483				210	0.15186	960.259				210	0.147632	899.398
211	0.127796	773.577				211	0.155638	959.327				211	0.14559	904.047
212	0.12799	766.248				212	0.155301	965.455				212	0.145756	873.508
213	0.128292	783.663				213	0.153263	935.28				213	0.146117	901.359
214	0.1296	723.59				214	0.154329	946.093				214	0.144332	900.179
215	0.128155	805.422				215	0.153818	973.466				215	0.142183	924.267
216	0.128274	794.108				216	0.15677	979.247				216	0.144842	918.272
217	0.129792	803.033				217	0.156831	963.508				217	0.146596	866.545
218	0.13146	795.848				218	0.155934	980.681				218	0.14732	893.597
219	0.128603	794.948				219	0.155978	948.827				219	0.143305	924.648
220	0.127419	773.302				220	0.157639	939.198				220	0.145302	878.931
221	0.126139	775.744				221	0.155571	968.111				221	0.148015	907.99
222	0.127305	781.486				222	0.159529	1003.76				222	0.145851	904.111
223	0.127466	776.33				223	0.157525	966.008				223	0.147026	914.308
224	0.128218	803.295				224	0.156888	947.091				224	0.148165	908.235
225	0.128158	798.403				225	0.157603	964.593				225	0.148441	880.016
226	0.129608	797.555				226	0.158237	928.448				226	0.148267	890.544
227	0.129979	806.06				227	0.158745	991.133				227	0.147819	928.85
228	0.128693	812.296				228	0.156896	995.909				228	0.147401	918.678
229	0.128579	776.275				229	0.159879	997.321				229	0.145832	894.677
230	0.130447	775.925				230	0.159168	986.021				230	0.144751	886.941
231	0.130216	799.334				231	0.159422	981.93				231	0.14626	908.422
232	0.129648	795.562				232	0.158114	1014.15				232	0.146329	909.706
233	0.129933	805.013				233	0.160215	981.212				233	0.144838	850.786
234	0.128829	796.554				234	0.158294	974.069				234	0.147096	896.323
235	0.127995	787.472				235	0.155096	965.836				235	0.146051	881.811
236	0.126694	777.096				236	0.154752	965.921				236	0.144516	944.979
237	0.128762	775.777				237	0.157086	946.725				237	0.143692	899.324
238	0.129479	746.727				238	0.158818	935.422				238	0.144324	887.677
239	0.129324	793.757				239	0.158086	937.658				239	0.144971	875.62
240	0.129023	779.019				240	0.157572	975.534				240	0.146203	926.119
241	0.128721	791.597				241	0.156287	944.875				241	0.147081	920.906
242	0.127868	757.007				242	0.160702	1012.58				242	0.14854	891.613
243	0.126689	764.318				243	0.161165	984.343				243	0.148272	903.142
244	0.127515	761.87				244	0.157468	1000.37				244	0.144963	919.683
245	0.130671	776.462				245	0.158484	970.864				245	0.146992	892.163
246	0.130546	800.86				246	0.16159	983.094				246	0.148681	895.11
247	0.129712	789.441				247	0.160247	958.038				247	0.148659	896.253
248	0.129845	770.923				248	0.161095	977.048				248	0.148663	917.7
249	0.127854	785.873				249	0.157956	1003.55				249	0.146911	900.874
250	0.127443	773.601				250	0.159712	947.19				250	0.146662	911.258
251	0.126899	757.596				251	0.15905	956.82				251	0.148905	899.466
252	0.128274	768.329				252	0.159981	992.323				252	0.148682	920.839
253	0.12703	807.238				253	0.159243	945.719				253	0.148248	914.708
254	0.1272	767.611				254	0.161908	1009.91				254	0.147796	923.726
255	0.127361	742.821				255	0.161718	1007.7				255	0.148189	908.99
256	0.124831	766.445				256	0.162334	1004.5				256	0.143961	878.734
257	0.123338	784.163				257	0.161147	1005.43				257	0.137432	899.082
258	0.126252	766.018				258	0.158571	994.561				258	0.142775	870.018
259	0.128291	776.469				259	0.1592	968.167				259	0.145515	882.455
260	0.128161	813.225				260	0.157291	1017.17				260	0.146404	881.723
261	0.127988	807.877				261	0.157083	991.562				261	0.145257	863.943
262	0.128105	772.285				262	0.160081	986.366				262	0.146181	882.337
263	0.127432	752.143				263	0.160128	994.047				263	0.142936	924.48
264	0.126934	771.802				264	0.160823	1003.21				264	0.146773	918.719
265	0.125171	770.648				265	0.157967	1021.04				265	0.146534	910.407
266	0.125592	788.977				266	0.158082	951.985				266	0.145608	882.001
267	0.125312	795.498				267	0.159477	958.135				267	0.147168	883.043
268	0.123202	736.397				268	0.157047	981.867				268	0.144407	912.41
269	0.126702	747.054				269	0.157348	946.24				269	0.142818	880.239
270	0.127529	804.39				270	0.159197	984.356				270	0.147309	871.288
271	0.127146	758.502				271	0.159858	993.428				271	0.1462	869.525
272	0.127526	743.391				272	0.157496	969.736				272	0.146182	877.866
273	0.124743	783.954				273	0.1581	994.196				273	0.144427	905.049
274	0.121523	760.581				274	0.153587	950.795				274	0.14808	925.001
275	0.121322	726.955				275	0.152954	926.394				275	0.148941	908.176
276	0.126081	774.115				276	0.157152	922.763				276	0.148313	890.386
277	0.12569	774.405				277	0.16002	914.733				277	0.14766	957.635
278	0.125531	799.123				278	0.160536	1012.53				278	0.146473	890.758
279	0.126507	780.224				279	0.160853	995.073				279	0.145225	911.538
280	0.127693	766.925				280	0.157883	971.191				280	0.141443	831.26
281	0.127098	776.967				281	0.158534	937.67				281	0.142808	898.86
282	0.127478	757.242				282	0.159324	1004.6				282	0.142768	898.772
283	0.128594	808.742				283	0.161812	1003.05				283	0.149059	935.176
284	0.128186	797.787				284	0.16253	1022.49				284	0.149364	922.976
285	0.127979	759.814				285	0.162002	1016.64				285	0.149157	936.706
286	0.128266	796.018				286	0.160873	997.733				286	0.149058	892.635
287	0.126165	798.713				287	0.160042	1041.13				287	0.147981	896.271
288	0.125031	764.272				288	0.1605	968.869				288	0.148204	921.484
289	0.124021	764.555				289	0.158681	951.132				289	0.1477	914.136
290	0.125418	733.884				290	0.157902	968.359				290	0.1467	931.535
291	0.128155	788.092				291	0.154673	984.453				291	0.146936	887.194
292	0.126942	784.963				292	0.158673	957.26				292	0.148965	912.831
293	0.125921	801.89				293	0.15986	971.515				293	0.148294	900.597
294	0.124068	755.895				294	0.160657	1016.09				294	0.147812	892.067
295	0.125348	777.042				295	0.159565	1017.09				295	0.145119	894.004
296	0.125717	782.928				296	0.160189	970.474				296	0.149273	846.48
297	0.128963	786.135				297	0.161054	971.115				297	0.150073	930.884
298	0.128957	786.077				298	0.161083	956.505				298	0.147448	902.039
299	0.128699	806.087				299	0.160771	963.124				299	0.147469	923.668
300	0.129706	805.167				300	0.159515	1028.44				300	0.145972	897.749
301	0.130132	777.407				301	0.161202	981.508				301	0.146587	917.648
302	0.128683	787.714				302	0.162072	977.676				302	0.146842	887.13
303	0.128482	762.521				303	0.160263	991.84				303	0.149718	936.245
304	0.126948	818.613				304	0.157976	997.795				304	0.150729	938.05
305	0.125424	759.194				305	0.15892	1022.12				305	0.149789	916.014
306	0.125034	764.366				306	0.158897	1022.69				306	0.14831	885.815
307	0.126944	736.372				307	0.160466	977.205				307	0.148386	893.121
308	0.12783	773.324				308	0.161083	971.791				308	0.148974	891.547
309	0.128389	768.628				309	0.158026	987.561				309	0.149008	920.089
310	0.128308	803.68				310	0.160684	1014.21				310	0.148741	888.289
311	0.12861	803				311	0.162235	1002.63				311	0.147918	896.713
312	0.126801	802.209				312	0.159574	990.278				312	0.145582	910.64
313	0.126733	783.255				313	0.158318	995.423				313	0.146027	931.764
314	0.126623	740.018				314	0.160928	977.145				314	0.147773	882.379
315	0.126987	783.71				315	0.161665	988.631				315	0.147886	900.28
316	0.127154	765.745				316	0.16104	993.729				316	0.149557	910.842
317	0.12891	783.654				317	0.161109	1008.98				317	0.148335	935.019
318	0.127553	754.422				318	0.159157	930.218				318	0.144897	900.488
319	0.127073	747.605				319	0.159978	970.353				319	0.146508	880.646
320	0.1291	775.557				320	0.162527	1014.76				320	0.148178	895.499
321	0.125963	787.283				321	0.160744	996.581				321	0.148634	928.828
322	0.126595	768.944				322	0.158713	962.973				322	0.148904	924.886
323	0.128069	747.084				323	0.157149	955.9				323	0.147999	903.984
324	0.125207	770.611				324	0.161563	1002.74				324	0.147075	930.73
325	0.12748	790.873				325	0.162504	1038.58				325	0.147478	941.05
326	0.127328	796.02				326	0.161315	983.109				326	0.14753	887.55
327	0.128049	798.753				327	0.161225	967.425				327	0.149743	896.827
328	0.129034	780.222				328	0.159443	982.639				328	0.147451	931.882
329	0.127351	768.37				329	0.157406	955.191				329	0.146786	903.962
330	0.127058	793.999				330	0.160482	1004.02				330	0.146784	925.084
331	0.125558	748.854				331	0.16174	983.394				331	0.148298	877.134
332	0.125812	743.115				332	0.160359	968.911				332	0.148733	939.615
333	0.125942	746.427				333	0.161309	1001.01				333	0.148452	907.787
334	0.121717	758.589				334	0.160243	1006.33				334	0.148158	891.754
335	0.125721	775.485				335	0.160343	986.194				335	0.149595	930.691
336	0.127211	751.19				336	0.162603	990.949				336	0.148215	906.779
337	0.127635	756.817				337	0.162809	1014.56				337	0.147464	896.921
338	0.126116	754.025				338	0.161398	1001.2				338	0.148488	926.471
339	0.124358	775.193				339	0.161478	978.564				339	0.150266	898.787
340	0.12533	769.83				340	0.159998	958.861				340	0.15031	917.688
341	0.127106	752.508				341	0.160234	985.237				341	0.15102	931.962
342	0.128317	768.436				342	0.158462	987.419				342	0.149771	902.054
343	0.125539	781.134				343	0.159602	974.602				343	0.150023	889.937
344	0.125075	792.745				344	0.157911	965.173				344	0.148643	911.823
345	0.125822	764.591				345	0.162745	991.383				345	0.147815	906.676
346	0.128193	788.111				346	0.160626	991.156				346	0.146811	883.946
347	0.12826	760.62				347	0.160449	1009.31				347	0.146523	874.592
348	0.128422	774.386				348	0.159893	974.025				348	0.147291	892.98
349	0.127314	813.5				349	0.158027	993.233				349	0.147807	907.686
350	0.127767	767.213				350	0.160657	970.338				350	0.148782	917.453
351	0.126784	770.342				351	0.161376	969.112				351	0.150357	905.561
352	0.125331	755.055				352	0.162515	998.877				352	0.1498	933.076
353	0.126624	757.322				353	0.165117	1044.85				353	0.151148	939.303
354	0.126982	768.747				354	0.164311	1029.68				354	0.152902	956.879
355	0.127285	770.001				355	0.164557	1031.07				355	0.154083	900.473
356	0.127088	761.351				356	0.164659	1012.52				356	0.154186	955.633
357	0.127055	779.906				357	0.164482	993.765				357	0.157759	922.65
358	0.126681	784.936				358	0.162224	1028.55				358	0.157053	982.649
359	0.126467	767.024				359	0.159516	979.144				359	0.156097	988.7
360	0.128376	775.579				360	0.162466	968.992				360	0.157496	953.537
361	0.1248	753.506				361	0.164756	1041.1				361	0.155682	953.465
362	0.124803	798.505				362	0.16665	1007.95				362	0.15381	985.258
363	0.125286	754.556				363	0.164317	1034.45				363	0.156083	937.668
364	0.127056	744.374				364	0.165745	972.826				364	0.156671	957.149
365	0.125894	757.062				365	0.165122	997.426				365	0.15734	926.668
366	0.125393	765.612				366	0.166209	1022.11				366	0.158816	957.731
367	0.125714	760.338				367	0.166581	1029.17				367	0.158374	1037.71
368	0.126722	777.346				368	0.165048	1007.32				368	0.158188	955.216
369	0.128488	728.873				369	0.163214	1041.51				369	0.156275	977.859
370	0.126294	749.682				370	0.16717	1036.76				370	0.156499	971.229
371	0.127415	795.582				371	0.16717	1045.31				371	0.154512	977.299
372	0.125689	790.898				372	0.16626	1057.34				372	0.156296	929.832
373	0.125742	749.627				373	0.161464	1018.29				373	0.156557	966.693
374	0.12597	756.058				374	0.160053	961.426				374	0.154606	960.229
375	0.127623	785.151				375	0.153126	948.179				375	0.151586	976.734
376	0.125346	795.332				376	0.156712	907.771				376	0.156895	977.677
377	0.127683	768.496				377	0.164086	987.142				377	0.157536	958.986
378	0.128283	763.246				378	0.160668	967.421				378	0.156045	957.652
379	0.126781	755.699				379	0.16182	990.899				379	0.15639	961.597
380	0.126736	787.969				380	0.162959	962.399				380	0.156708	985.12
381	0.125559	786.845				381	0.158955	982.913				381	0.157494	996.158
382	0.127145	767.324				382	0.15309	993.847				382	0.155914	938.048
383	0.125068	773.72				383	0.160076	946.125				383	0.157157	984.868
384	0.126543	787.639				384	0.161618	996.095				384	0.157709	977.845
385	0.12717	778.445				385	0.165186	1015.89				385	0.155568	920.093
386	0.127587	798.504				386	0.165179	1069.91				386	0.157853	970.08
387	0.127626	772.059				387	0.166007	1073.84				387	0.155978	960.123
388	0.126007	785.014				388	0.163717	1018.24				388	0.153214	965.545
389	0.127302	771.447				389	0.163848	1017.58				389	0.160066	961.272
390	0.124752	758.989				390	0.163117	1014.2				390	0.159037	977.405
391	0.12642	784.11				391	0.161863	969.32				391	0.158257	985.446
392	0.126503	790.85				392	0.16469	1007.66				392	0.158549	981.906
393	0.126402	787.89				393	0.164132	1004.74				393	0.155087	959.984
394	0.127194	805.207				394	0.16513	1005.87				394	0.151463	937.14
395	0.126864	813.731				395	0.166126	1047.09				395	0.154495	956.643
396	0.126706	769.641				396	0.162172	1056.15				396	0.157496	941.773
397	0.127633	785.995				397	0.166056	991.686				397	0.159945	987.392
398	0.128174	736.752				398	0.166072	981.098				398	0.158591	980.054
399	0.126473	816.355				399	0.163439	1053.57				399	0.158544	937.094
400	0.126549	751.625				400	0.164693	1021.53				400	0.158056	960.913
401	0.126732	738.091				401	0.162645	997.063				401	0.157827	985.025
402	0.126783	789.583				402	0.163323	1011.27				402	0.157268	952.985
403	0.126038	763.977				403	0.165406	1027.08				403	0.15895	961.504
404	0.126695	759.602				404	0.165508	1022.1				404	0.159485	952.825
405	0.127525	762.903				405	0.164573	1003.45				405	0.159034	964.941
406	0.125877	754.379				406	0.165042	1019.36				406	0.157634	996.237
407	0.126136	749.51				407	0.163956	1032.55				407	0.15616	967.143
408	0.126508	770.879				408	0.164603	1002.49				408	0.157848	984.347
409	0.126001	791.189				409	0.165102	1012.59				409	0.153484	939.066
410	0.125846	779.859				410	0.165876	1012.79				410	0.158571	981.044
411	0.12596	752.716				411	0.163208	1018.01				411	0.158006	954.225
412	0.125831	783.559				412	0.162442	1029.68				412	0.157234	1008.97
413	0.12577	765.599				413	0.163082	999.26				413	0.15706	923.454
414	0.123377	766.938				414	0.164025	970.981				414	0.156173	947.225
415	0.127421	741.861				415	0.166178	1017.78				415	0.156183	1013.48
416	0.125547	777.108				416	0.163394	1040.19				416	0.158678	965.143
417	0.125128	778.501				417	0.165802	996.365				417	0.156595	1005.45
418	0.126697	793.887				418	0.161656	995.992				418	0.156206	950.058
419	0.125636	800.988				419	0.164866	981.58				419	0.155277	967.549
420	0.125008	748.251				420	0.167819	1025.19				420	0.158183	963.448
421	0.127306	782.983				421	0.166538	1048.88				421	0.157248	959.496
422	0.127096	779.15				422	0.166093	1012.1				422	0.158768	932.979
423	0.126184	771.191				423	0.165879	1023.41				423	0.159974	1005.72
424	0.12669	768.853				424	0.165042	1018.44				424	0.159616	943.314
425	0.126463	775.787				425	0.163966	985.099				425	0.159129	978.437
426	0.126434	779.517				426	0.164497	974.822				426	0.157423	986.015
427	0.126488	776.022				427	0.16276	981.116				427	0.158972	968.158
428	0.125791	740.173				428	0.165111	1020.93				428	0.159808	1005.35
429	0.124175	789.178				429	0.162527	1029.07				429	0.158938	1003.06
430	0.126587	763.665				430	0.164342	1031.63				430	0.160632	943.738
431	0.126514	761.626				431	0.164923	993.683				431	0.161518	995.396
432	0.127054	772.901				432	0.165951	1007.59				432	0.159321	1004.36
433	0.128299	751.531				433	0.163095	997.803				433	0.159489	959.146
434	0.127529	788.768				434	0.165187	1004.59				434	0.155714	969.473
435	0.126792	765.273				435	0.167724	1030.49				435	0.157553	971.743
436	0.127179	741.657				436	0.168543	1032.67				436	0.156997	969.21
437	0.127292	775.99				437	0.167587	1066.71				437	0.157268	974.428
438	0.125035	764.023				438	0.167717	1063.52				438	0.158482	1024.79
439	0.125596	779.094				439	0.165635	1040.31				439	0.159339	935.006
440	0.127463	775.196				440	0.167234	978.872				440	0.159139	965.334
441	0.127352	780.659				441	0.16534	1044.54				441	0.158625	981.714
442	0.127943	776.84				442	0.167204	1016.28				442	0.158761	928.21
443	0.127403	829.411				443	0.167406	1013.35				443	0.154401	965.983
444	0.127638	769.192				444	0.165487	1048.33				444	0.158209	923.983
445	0.128547	768.351				445	0.163997	1026.25				445	0.16158	962.771
446	0.127783	747.672				446	0.166279	1018.52				446	0.160965	1021.69
447	0.125226	772.424				447	0.166361	1019.45				447	0.160439	1012.43
448	0.12527	742.388				448	0.162243	997.331				448	0.160227	980.663
449	0.126445	775.743				449	0.161547	985.675				449	0.157053	953.472
450	0.128411	793.969				450	0.158395	951.387				450	0.159169	945.253
451	0.126932	760.426				451	0.162021	975.133				451	0.15855	992.968
452	0.126683	779.031				452	0.159899	980.807				452	0.160655	1016.88
453	0.125336	758.463				453	0.163233	978.872				453	0.159676	996.751
454	0.126603	807.448				454	0.164365	1006.17				454	0.160189	1002.89
455	0.125247	755.647				455	0.163466	1047.99				455	0.16046	957.278
456	0.126281	758.708				456	0.16206	974.202				456	0.163844	1019.61
457	0.127579	770.622				457	0.164227	1050.56				457	0.163113	1040.72
458	0.127084	792.945				458	0.164233	1041.74				458	0.16414	1008.2
459	0.127702	792.355				459	0.164226	995.715				459	0.15962	985.885
460	0.128861	805.836				460	0.166686	1028.79				460	0.162131	1024.4
461	0.127318	820.257				461	0.167497	1065.41				461	0.162712	1011.82
462	0.126616	789.369				462	0.168537	1036.69				462	0.165281	987.008
463	0.126524	765.833				463	0.166078	1072.59				463	0.162764	988.332
464	0.128203	778.302				464	0.16566	993.42				464	0.161312	1006.72
465	0.130071	793.397				465	0.168305	989.877				465	0.163536	998.791
466	0.128784	785.994				466	0.167818	1043.35				466	0.163601	1002.14
467	0.12789	744.079				467	0.169186	1090.72				467	0.164418	978.613
468	0.132236	803.998				468	0.168862	1048.08				468	0.164017	1018.79
469	0.132237	789.802				469	0.170457	1015.79				469	0.165507	1029.99
470	0.130242	794.176				470	0.16715	1071.16				470	0.165864	1013.98
471	0.129519	832.394				471	0.164946	1032.46				471	0.164149	1020.68
472	0.128995	808.969				472	0.167679	1038.52				472	0.1645	1030.12
473	0.13141	797.632				473	0.169014	1046.14				473	0.163937	994.344
474	0.131048	773.477				474	0.170213	1049.01				474	0.163971	994.71
475	0.131127	807.923				475	0.168558	1044.84				475	0.16211	1002.96
476	0.132419	784.71				476	0.167913	1007.28				476	0.162711	973.41
477	0.132951	804.226				477	0.1676	1043.48				477	0.16498	1035.6
478	0.132841	823.797				478	0.169971	1073.99				478	0.16438	1015.52
479	0.133492	779.145				479	0.167951	1065.87				479	0.16588	1023.62
480	0.132927	813.987				480	0.168489	1010.7				480	0.161598	997.96
481	0.131606	846.617				481	0.164694	1017.03				481	0.161056	1005.26
482	0.129135	811.302				482	0.169013	1077.29				482	0.162343	978.862
483	0.131952	810.193				483	0.170518	1040.79				483	0.164397	1004.61
484	0.131295	798.758				484	0.168735	1061.14				484	0.164663	962.633
485	0.132915	826.176				485	0.165844	1015.72				485	0.160852	995.406
486	0.131418	820.819				486	0.168208	1048.01				486	0.160724	989.875
487	0.129844	811.724				487	0.168012	1091.77				487	0.163498	976.799
488	0.131182	812.201				488	0.16675	1047.61				488	0.16343	1002.46
489	0.131223	803.751				489	0.170294	1024.4				489	0.164233	930.655
490	0.132002	823.472				490	0.170508	1075.95				490	0.162524	1018.52
491	0.131909	770.331				491	0.167921	1049.49				491	0.164303	1049.03
492	0.133964	826.798				492	0.166216	1030.03				492	0.160846	1012.39
493	0.133045	792.283				493	0.16359	979.426				493	0.163606	957
494	0.132452	804.434				494	0.164619	1053.46				494	0.16143	1033.02
495	0.133207	831.493				495	0.167713	1026.27				495	0.158649	1034.22
496	0.134967	803.683				496	0.167211	977.844				496	0.160487	986.495
497	0.13379	810.864				497	0.167356	1003.62				497	0.160747	979.524
498	0.134759	823.292				498	0.168254	1067.58				498	0.160136	1001.8
499	0.137071	855.82				499	0.165224	1028.62				499	0.160954	1009.85
500	0.139084	868.456				500	0.164349	977.053				500	0.160268	951.162
501	0.13918	818.221				501	0.166602	1047.79				501	0.16061	976.15
502	0.140201	846.139				502	0.163943	1036.13				502	0.164035	1063.87
503	0.136664	847.829				503	0.169294	1015.04				503	0.164585	990.238
504	0.136	799.136				504	0.170146	1011.38				504	0.165315	1038.79
505	0.137327	859.564				505	0.167661	1011.71				505	0.163946	1004.09
506	0.138615	858.175				506	0.16954	1022.12				506	0.160432	1017.51
507	0.138358	843.729				507	0.169313	1057.48				507	0.162203	984.093
508	0.137782	831.055				508	0.16877	1036.58				508	0.163348	972.196
509	0.139791	868.695				509	0.170224	1044.07				509	0.162095	1004.92
510	0.140362	858.748				510	0.167122	1028.33				510	0.164782	1003.48
511	0.138878	850.893				511	0.167437	1091.35				511	0.164709	1011.16
512	0.140165	834.73				512	0.168195	1053.57				512	0.163674	1011.01
513	0.138794	854.722				513	0.166803	1018.79				513	0.163838	981.093
514	0.139377	837.254				514	0.168292	1044.56				514	0.163154	1071.4
515	0.139112	849.501				515	0.167497	1076.05				515	0.162994	1007.22
516	0.13976	857.192				516	0.166661	1029.95				516	0.163479	945.261
517	0.139328	817.266				517	0.169102	988.077				517	0.161495	1006.31
518	0.139618	852.524				518	0.167747	1037.36				518	0.164016	1026.07
519	0.138162	858.196				519	0.167057	1029.23				519	0.164592	989.659
520	0.137603	801.031				520	0.167866	1038.3				520	0.166089	1021.09
521	0.138629	820.253				521	0.16899	1087.35				521	0.16548	1016.21
522	0.13839	830.867				522	0.169562	1018.75				522	0.166091	1028.85
523	0.138086	838.426				523	0.164837	1030.37				523	0.164995	1030.7
524	0.138239	820.713				524	0.162228	1014.84				524	0.167559	1016.7
525	0.139255	860.34				525	0.165526	1026.46				525	0.167268	1066.48
526	0.137196	899.993				526	0.169955	1028.47				526	0.165341	1005.76
527	0.138816	860.853				527	0.171188	1023.63				527	0.164698	996.124
528	0.140285	830.803				528	0.169608	1087.55				528	0.167367	1035.83
529	0.141185	859.561				529	0.170029	1041.4				529	0.169908	1051.4
530	0.140887	851.752				530	0.166917	1052.84				530	0.167222	1014.9
531	0.13936	837.88				531	0.170146	1066.3				531	0.167931	989.184
532	0.137926	850.346				532	0.168528	1099.06				532	0.167337	1064.75
533	0.138734	832.592				533	0.167936	1065.68				533	0.164562	1057.07
534	0.139949	875.026				534	0.17037	1025.03				534	0.164615	1033.54
535	0.135282	871.519				535	0.171406	1049.56				535	0.164141	973.82
536	0.13631	812.789				536	0.171447	1105.46				536	0.162452	1053.2
537	0.139712	844.405				537	0.170089	1088.3				537	0.168278	1029.27
538	0.138078	875.13				538	0.168988	1071.02				538	0.169466	1039.66
539	0.136397	823.165				539	0.16974	1054.66				539	0.168801	986.148
540	0.138828	816.802				540	0.167099	1065.02				540	0.167109	1005.75
541	0.139307	859.573				541	0.16957	1086.35				541	0.167375	1047.15
542	0.137634	860.972				542	0.171714	1065.85				542	0.167935	1080.99
543	0.138393	856.31				543	0.170602	1056.87				543	0.166902	1025.9
544	0.136749	836.267				544	0.169171	1061.43				544	0.168152	1027.68
545	0.136117	848.89				545	0.169125	1098.27				545	0.168064	1026.27
546	0.137107	846.756				546	0.168644	1015.94				546	0.166602	991.725
547	0.136446	855.58				547	0.169495	1053.53				547	0.170272	1035.28
548	0.137378	820.692				548	0.169906	1073.28				548	0.166865	1013.94
549	0.136962	802.104				549	0.168309	1045.66				549	0.167489	1008.79
550	0.136242	823.53				550	0.166669	1017.16				550	0.168496	1042.34
551	0.135865	833.453				551	0.168616	1023.48				551	0.171279	1036.03
552	0.134946	822.565				552	0.166786	1055.69				552	0.171642	1052.87
553	0.136841	828.395				553	0.170414	1048.42				553	0.170627	1061.54
554	0.137946	850.891				554	0.169202	1023.11				554	0.170952	1087.85
555	0.134755	846.137				555	0.172443	1010.05				555	0.170267	1055.25
556	0.137156	823.712				556	0.172069	1102.27				556	0.170717	1015.26
557	0.134975	847.316				557	0.173047	1092.14				557	0.170723	1050.65
558	0.134854	819.479				558	0.172098	1047.49				558	0.172027	1073.06
559	0.138926	812.323				559	0.172221	1044.01				559	0.170118	1062.32
560	0.13996	897.709				560	0.170759	1073.86				560	0.169916	1042.13
561	0.137368	854.125				561	0.170207	1067.88				561	0.172667	1044.21
562	0.137848	815.114				562	0.173366	1019.31				562	0.17148	1087.56
563	0.137542	812.193				563	0.171093	1065.48				563	0.169174	1077.49
564	0.136761	817.759				564	0.171458	1058.69				564	0.172957	1051.22
565	0.141448	852.909				565	0.171668	1102.52				565	0.170683	1068.82
566	0.140129	894.584				566	0.171827	1041.45				566	0.17159	1089.19
567	0.138868	871.955				567	0.172649	1060.74				567	0.170535	1069.58
568	0.13859	847.584				568	0.171907	1047				568	0.171038	1064.65
569	0.137232	858.888				569	0.168578	1056.34				569	0.174209	1094.65
570	0.136295	827.708				570	0.169686	1072.41				570	0.176653	1055.83
571	0.140319	855.987				571	0.171685	1055.13				571	0.177383	1141.29
572	0.139657	843.63				572	0.16919	1056.28				572	0.175795	1093.73
573	0.139745	855.615				573	0.170341	1018.32				573	0.175942	1076.13
574	0.13752	862.338				574	0.170039	1068.86				574	0.1774	1098.06
575	0.137249	857.518				575	0.173134	1076.66				575	0.176792	1096.03
576	0.136786	838.219				576	0.173536	1082.32				576	0.176299	1099.94
577	0.140233	855.221				577	0.173681	1042.44				577	0.174725	1083.58
578	0.14082	852.884				578	0.173251	1051.53				578	0.178072	1098.58
579	0.140866	859.533				579	0.171769	1111.39				579	0.175978	1092.96
580	0.139434	868.805				580	0.171871	1089.03				580	0.176285	1037.41
581	0.140299	851				581	0.172408	1092.82				581	0.174357	1059.93
582	0.140334	868.244				582	0.169902	1043.79				582	0.175693	1071.78
583	0.140199	898.586				583	0.173719	1033.12				583	0.176894	1093.11
584	0.139762	837.856				584	0.172612	1054.05				584	0.177153	1062.5
585	0.138869	808.539				585	0.171944	1043.5				585	0.17651	1080.76
586	0.138154	839.287				586	0.17284	1103.51				586	0.178583	1082.58
587	0.138036	861.716				587	0.172621	1099.38				587	0.17869	1129.69
588	0.140009	856.741				588	0.172745	1043.28				588	0.175033	1114.5
589	0.139259	828.511				589	0.174626	1062.46				589	0.176761	1096.93
590	0.139185	838.728				590	0.172262	1074.02				590	0.174559	1092.93
591	0.138557	845.146				591	0.171907	1053.17				591	0.172217	1097.99
592	0.140214	836.206				592	0.172121	1100.24				592	0.175915	1072.43
593	0.138245	867.232				593	0.173429	1054.91				593	0.17803	1065.63
594	0.13908	850.484				594	0.174283	1059.36				594	0.178384	1088.69
595	0.139568	885.614				595	0.171553	1090.2				595	0.179125	1124.65
596	0.140418	862.481				596	0.17499	1100.87				596	0.178317	1107.9
597	0.13897	825.907				597	0.1714	1021.36				597	0.175976	1099.95
598	0.138168	866.937				598	0.170547	1064.96				598	0.176696	1086.26
599	0.136062	839.671				599	0.171361	1068.4				599	0.176977	1040.08
600	0.138788	842.042				600	0.174595	1037.41				600	0.17518	1106.29
601	0.139486	794.311				601	0.17432	1052.78				601	0.174472	1085.93
602	0.137763	847.28				602	0.17391	1093.02				602	0.179361	1086.63
603	0.137805	874.256				603	0.172587	1049.47				603	0.176403	1132.97
604	0.13959	826.111				604	0.173741	1100.09				604	0.178054	1111.98
605	0.140526	822.176				605	0.173786	1067.68				605	0.177633	1110.72
606	0.139358	868.21				606	0.171382	1054.34				606	0.174535	1113.44
607	0.139328	882.563				607	0.1701	1054.1				607	0.174849	1091.77
608	0.139773	859.465				608	0.174884	1064.28				608	0.177378	1070.98
609	0.14022	834.642				609	0.173795	1074.57				609	0.178752	1135.51
610	0.141086	840.302				610	0.174733	1072.6				610	0.177274	1124.79
611	0.140123	866.145				611	0.17462	1116.3				611	0.178093	1080.54
612	0.140828	853.991				612	0.174176	1102.98				612	0.178157	1093.52
613	0.139969	838.22				613	0.171965	1052.96				613	0.174857	1105.26
614	0.137998	809.106				614	0.170483	1030.38				614	0.178529	1105.97
615	0.137854	863.347				615	0.171788	1100.19				615	0.175423	1102.38
616	0.139049	834.908				616	0.173212	1093.03				616	0.177347	1066.32
617	0.140801	823.877				617	0.171317	1050.51				617	0.177182	1101.47
618	0.13921	876.448				618	0.172016	1040.51				618	0.179069	1116.09
619	0.139885	846.118				619	0.168118	1067.83				619	0.177327	1128.58
620	0.139659	862.301				620	0.170357	1061.18				620	0.178436	1112.02
621	0.139545	866.498				621	0.172057	1047.01				621	0.176324	1145.72
622	0.140322	847.081				622	0.172721	1092.83				622	0.178236	1081.24
623	0.139843	861.539				623	0.172093	1045.87				623	0.178045	1117.3
624	0.140386	842.512				624	0.170851	1034.45				624	0.176114	1152.66
625	0.140073	847.138				625	0.174314	1094.68				625	0.179149	1098.5
626	0.139344	844.607				626	0.172936	1072.99				626	0.177759	1100.5
627	0.1394	859.356				627	0.171512	1072.92				627	0.176664	1082.73
628	0.135967	844.209				628	0.173013	1046.94				628	0.176661	1100.44
629	0.135789	830.668				629	0.17044	1096.74				629	0.177621	1113.07
630	0.136404	812.792				630	0.171975	1073.14				630	0.178675	1107.24
631	0.137066	813.793				631	0.174795	1077.7				631	0.177834	1121.71
632	0.139578	832.932				632	0.172384	1073.23				632	0.177446	1103.88
633	0.140299	868.892				633	0.174067	1073.12				633	0.178488	1111.18
634	0.14085	841.647				634	0.171494	1061.85				634	0.174775	1087.57
635	0.139434	876.382				635	0.171669	1089.59				635	0.17513	1091.29
636	0.137885	840.157				636	0.173468	1071.56				636	0.176607	1087.3
637	0.141086	871.434				637	0.171739	1105.74				637	0.178772	1086.14
638	0.13991	856.836				638	0.172958	1086.98				638	0.176262	1087.96
639	0.138966	841.711				639	0.169636	1082.08				639	0.175892	1087.14
640	0.138792	857.741				640	0.168272	992.915				640	0.177166	1120.63
641	0.139369	839.847				641	0.173424	1042.97				641	0.178357	1107.84
642	0.138718	872.975				642	0.173539	1091.77				642	0.173507	1093.43
643	0.140119	836.093				643	0.17228	1055.48				643	0.175073	1054.2
644	0.138971	878.23				644	0.172627	1045.54				644	0.177736	1103.2
645	0.140072	828.917				645	0.174694	1057.81				645	0.174061	1142.47
646	0.141297	844.694				646	0.175403	1114.1				646	0.177125	1076.92
647	0.141323	845.231				647	0.173598	1093.66				647	0.177215	1016.24
648	0.141312	872.722				648	0.173516	1056.67				648	0.178068	1104.48
649	0.141598	863.678				649	0.176971	1106.91				649	0.176139	1104.16
650	0.141349	875.016				650	0.175466	1128.37				650	0.176373	1074.08
651	0.140653	852.762				651	0.175024	1067.16				651	0.178539	1094.83
652	0.142587	857.446				652	0.174222	1052.78				652	0.176457	1125.63
653	0.142489	874.433				653	0.174062	1036.68				653	0.178183	1064.14
654	0.140392	888.751				654	0.176358	1137.07				654	0.178749	1091.19
655	0.140543	841.861				655	0.176337	1091.48				655	0.178514	1104.19
656	0.140914	851.242				656	0.177236	1098.71				656	0.176675	1100.02
657	0.141375	869.869				657	0.173635	1102.7				657	0.176002	1104.61
658	0.140039	904.267				658	0.173958	1056.74				658	0.177478	1119.76
659	0.140441	841.075				659	0.174086	1097.6				659	0.174244	1056.11
660	0.1407	835.073				660	0.176193	1061.3				660	0.173664	1061.5
661	0.140175	850.066				661	0.174272	1075.78				661	0.175316	1078.04
662	0.140818	834.843				662	0.174283	1077.26				662	0.176177	1114.78
663	0.140669	852.95				663	0.175701	1090.63				663	0.175507	1062.62
664	0.139905	839.655				664	0.177558	1084.91				664	0.177264	1041.2
665	0.136356	879.492				665	0.177793	1107.06				665	0.17982	1122.03
666	0.140087	856.938				666	0.179346	1154.76				666	0.179403	1101.7
667	0.139278	869.54				667	0.180747	1169.27				667	0.179544	1092.79
668	0.139684	839.84				668	0.178979	1129.82				668	0.177632	1122.16
669	0.140781	876.218				669	0.176878	1114.45				669	0.176988	1127.8
670	0.138761	867.096				670	0.177098	1102.6				670	0.178127	1123.47
671	0.141139	870.006				671	0.179554	1132.32				671	0.177694	1079.39
672	0.141034	833.803				672	0.179039	1093.97				672	0.178984	1076.2
673	0.13945	862.595				673	0.180199	1063.5				673	0.176932	1117.15
674	0.135534	881.741				674	0.179248	1142.81				674	0.175407	1095.16
675	0.140413	840.559				675	0.177742	1138.13				675	0.176852	1105.81
676	0.140294	869.356				676	0.177667	1112.22				676	0.176729	1102.42
677	0.140243	877.56				677	0.177835	1119.37				677	0.179378	1082.8
678	0.139694	885.138				678	0.177218	1097.22				678	0.178813	1121.72
679	0.13953	873.909				679	0.175856	1094.33				679	0.178119	1117.34
680	0.1395	850.834				680	0.174583	1075.13				680	0.177875	1092.87
681	0.138881	817.187				681	0.174909	1086.25				681	0.178388	1095.02
682	0.13978	832.61				682	0.178371	1081.82				682	0.178936	1113.03
683	0.13897	851.716				683	0.17927	1128.69				683	0.175293	1107.38
684	0.141454	844.497				684	0.177797	1098.72				684	0.178281	1070.75
685	0.139573	847.694				685	0.177706	1104.07				685	0.176166	1124.14
686	0.140377	897.082				686	0.172834	1144.48				686	0.178423	1133.3
687	0.137867	858.497				687	0.173029	1078.43				687	0.178835	1150.49
688	0.138992	857.997				688	0.178085	1094.59				688	0.178548	1086.98
689	0.132963	830.933				689	0.176949	1107.73				689	0.174995	1073.8
690	0.139464	851.734				690	0.176022	1114.13				690	0.176188	1123.44
691	0.138472	856.451				691	0.173855	1064.16				691	0.179082	1101.08
692	0.140549	820.736				692	0.174366	1082.07				692	0.176675	1074.27
693	0.138616	831.115				693	0.170868	1103.67				693	0.176461	1127.31
694	0.137301	876.193				694	0.171969	1056.96				694	0.179211	1080.35
695	0.139092	827.989				695	0.170475	1064.36				695	0.175544	1077.53
696	0.138715	858.786				696	0.17332	1103.06				696	0.176693	1102.04
697	0.139182	859.956				697	0.174076	1053.1				697	0.177607	1126.32
698	0.135496	841.385				698	0.172452	1078.47				698	0.175187	1107.88
699	0.138761	825.935				699	0.170765	1073.93				699	0.176739	1122.05
700	0.140605	820.831				700	0.170277	1058.77				700	0.175053	1042.6
701	0.138647	850.928				701	0.173577	1072.67				701	0.170915	1089.39
702	0.138285	854.184				702	0.170947	1074.02				702	0.176012	1108.7
703	0.139855	854.367				703	0.174524	1092.92				703	0.177729	1110.42
704	0.136947	849.301				704	0.173997	1070.85				704	0.177648	1076.92
705	0.137281	844.065				705	0.173768	1105.34				705	0.175902	1109.59
706	0.137754	850.603				706	0.176792	1077.35				706	0.17561	1095.86
707	0.139924	861.218				707	0.176387	1079.68				707	0.174947	1087.92
708	0.138749	861.198				708	0.176274	1094.19				708	0.176605	1090.65
709	0.136187	873.422				709	0.175877	1081.47				709	0.174397	1080.68
710	0.138018	830.465				710	0.178463	1064.99				710	0.172868	1085.18
711	0.139009	862.795				711	0.178533	1108.14				711	0.173641	1075.81
712	0.140142	870.219				712	0.175932	1086.23				712	0.17456	1058.53
713	0.141163	898.727				713	0.175417	1135.78				713	0.172789	1101.83
714	0.13931	851.928				714	0.175446	1087.64				714	0.172451	1079.52
715	0.138909	841.765				715	0.178452	1096.89				715	0.171916	1037.45
716	0.139001	861.646				716	0.17724	1085.88				716	0.172487	1071.23
717	0.138566	845.525				717	0.177619	1127.31				717	0.173075	1091.74
718	0.140152	854.223				718	0.179141	1075.73				718	0.175721	1081.02
719	0.138687	838.471				719	0.178891	1085.02				719	0.175897	1075.93
720	0.136106	820.964				720	0.178013	1105.89				720	0.171457	1047.24
721	0.137122	840.528				721	0.179118	1153.51				721	0.171031	1057.85
722	0.137837	828.636				722	0.178985	1155				722	0.172855	1092
723	0.140108	836.941				723	0.178296	1122.33				723	0.17503	1065.78
724	0.137892	856.197				724	0.174483	1101.3				724	0.173023	1073.24
725	0.137784	819.765				725	0.175969	1071.01				725	0.170729	1100.12
726	0.13673	828.279				726	0.179374	1094.18				726	0.167484	1052.92
727	0.138597	872.368				727	0.180821	1117.12				727	0.167997	1020.07
728	0.140424	835.444				728	0.177941	1056.42				728	0.170415	1050.64
729	0.140082	876.237				729	0.179604	1101.84				729	0.169803	1062.94
730	0.139897	847.044				730	0.181581	1192.72				730	0.169868	1053.5
731	0.138573	872.554				731	0.181105	1090.76				731	0.167302	1048.02
732	0.13946	853.019				732	0.178942	1077.56				732	0.165236	1042.28
733	0.140664	856.95				733	0.182332	1148.94				733	0.169702	1084.75
734	0.14072	862.486				734	0.180535	1144.35				734	0.168963	1037.37
735	0.140643	882.072				735	0.181752	1111.38				735	0.168064	1009.48
736	0.139375	821.295				736	0.181253	1179.15				736	0.168982	1070.02
737	0.137775	874.248				737	0.179527	1103.15				737	0.168861	1102.79
738	0.138063	863.787				738	0.178882	1089.44				738	0.167249	1060.44
739	0.139001	866.901				739	0.18124	1089.11				739	0.164156	1005.07
740	0.140225	831.6				740	0.179337	1164.2				740	0.166208	1002.08
741	0.139972	859.168				741	0.181482	1147.52				741	0.170254	1039.94
742	0.140538	864.054				742	0.179903	1145.56				742	0.165086	1028.77
743	0.140468	859.766				743	0.180362	1097.46				743	0.167333	1017.85
744	0.140564	832.466				744	0.182455	1162.85				744	0.168508	1009.71
745	0.140469	867.554				745	0.178254	1108.52				745	0.166749	1037.05
746	0.140319	859.515				746	0.175095	1031.46				746	0.162195	1012.05
747	0.139237	844.337				747	0.178656	1110.66				747	0.15839	967.631
748	0.138492	834.066				748	0.178144	1145.01				748	0.156328	936.268
749	0.137223	828.42				749	0.178432	1138.97				749	0.15032	987.046
750	0.140593	848.792				750	0.17734	1090.1				750	0.158138	950.055
751	0.139067	872.402				751	0.178837	1155.67				751	0.154672	957.79
752	0.141691	863.561				752	0.178679	1159.48				752	0.154306	912.75
753	0.139781	849.054				753	0.178424	1102.94				753	0.152025	932.622
754	0.139341	878.586				754	0.175387	1101.78				754	0.160054	941.155
755	0.139513	863.833				755	0.180127	1099.21				755	0.162308	1021.97
756	0.139647	830.382				756	0.179	1153.46				756	0.16128	965.926
757	0.13873	865.432				757	0.180021	1138.03				757	0.160923	1039.5
758	0.14053	854.199				758	0.179169	1116.36				758	0.162385	990.616
759	0.140329	864.826				759	0.17864	1073.55				759	0.16386	1025.73
760	0.14034	825.571				760	0.180644	1162.75				760	0.161883	975.843
761	0.140003	855.119				761	0.17981	1117.16				761	0.161391	1022.81
762	0.140938	852.156				762	0.177867	1131.03				762	0.158969	956.275
763	0.138605	861.905				763	0.173483	1107.82				763	0.159261	949.88
764	0.138507	851.305				764	0.174514	1061.01				764	0.156261	997.243
765	0.1386	812.124				765	0.177753	1041				765	0.15503	959.966
766	0.134901	866.008				766	0.178041	1139				766	0.157511	968.956
767	0.137849	843.149				767	0.176741	1138.66				767	0.160694	971.123
768	0.13832	828.562				768	0.179032	1102.72				768	0.159554	979.18
769	0.140038	843.154				769	0.179617	1109.94				769	0.159089	939.674
770	0.139343	845.578				770	0.181212	1091.02				770	0.158218	1007.13
771	0.137901	848.043				771	0.180795	1138.77				771	0.156049	917.997
772	0.139565	841.519				772	0.181972	1110.57				772	0.159246	1012.47
773	0.139495	851.472				773	0.178026	1142.39				773	0.158172	1011.26
774	0.138926	841.193				774	0.179108	1086.56				774	0.159114	969.662
775	0.138868	865.703				775	0.179447	1139.29				775	0.159958	992.793
776	0.138964	823.608				776	0.178798	1142.11				776	0.157902	975.973
777	0.138936	851.975				777	0.179572	1102.59				777	0.156819	990.746
778	0.138478	819.802				778	0.180875	1126.47				778	0.159	1007.46
779	0.139451	858.76				779	0.17973	1122.94				779	0.157442	950.228
780	0.140712	857.293				780	0.181951	1079.09				780	0.155387	947.516
781	0.139237	856.241				781	0.180584	1175.39				781	0.15546	967.761
782	0.138966	845.153				782	0.178624	1092.08				782	0.156921	971.661
783	0.138827	806.036				783	0.178745	1128.93				783	0.157035	967.337
784	0.138715	861.528				784	0.17847	1094.16				784	0.159168	975.833
785	0.139695	864.833				785	0.176841	1106.96				785	0.160472	986.981
786	0.138587	859.385				786	0.181013	1087.25				786	0.160765	1008.35
787	0.13608	825.365				787	0.181103	1081.13				787	0.159337	963.659
788	0.138888	830.481				788	0.182038	1140.51				788	0.160152	1000.44
789	0.141377	879.554				789	0.178739	1141.6				789	0.157138	996.761
790	0.140573	876.508				790	0.177739	1076.65				790	0.161015	961.765
791	0.1407	831.527				791	0.176054	1082.65				791	0.160413	993.832
792	0.141233	849.99				792	0.179829	1100.66				792	0.158973	1003.95
793	0.13875	897.418				793	0.178193	1144.69				793	0.161495	1000.79
794	0.138673	879.318				794	0.179658	1109.94				794	0.159446	998.504
795	0.141132	861.117				795	0.177193	1078				795	0.15942	978.681
796	0.139629	863.003				796	0.18034	1068.25				796	0.157988	965.223
797	0.136466	853.096				797	0.176682	1132.84				797	0.154317	980.169
798	0.137378	838.66				798	0.181872	1119.61				798	0.155709	981.14
799	0.140056	846.049				799	0.18218	1119.78				799	0.157166	942.405
800	0.140548	872.337				800	0.18047	1111.68				800	0.16075	1018.42
801	0.136975	819.205				801	0.175188	1105.21				801	0.160585	1040.99
802	0.137652	824.628				802	0.17581	1104.48				802	0.158949	944.277
803	0.138515	866.03				803	0.17972	1139.26				803	0.159364	973.298
804	0.141339	846.222				804	0.179771	1088.38				804	0.157358	999.154
805	0.138839	869.408				805	0.179717	1133.8				805	0.158561	975.393
806	0.140691	859.284				806	0.179725	1138.11				806	0.158799	995.957
807	0.140569	873.291				807	0.178034	1113.72				807	0.159527	944.664
808	0.139715	837.538				808	0.176974	1052.6				808	0.155501	982.854
809	0.138429	883.912				809	0.177359	1109.92				809	0.158953	972.584
810	0.14142	822.144				810	0.17543	1062.35				810	0.157558	970.376
811	0.139118	866.968				811	0.180122	1094.62				811	0.156302	908.347
812	0.138908	864.093				812	0.180202	1158.78				812	0.155585	917.766
813	0.139833	877.361				813	0.179003	1135.35				813	0.158121	1005.33
814	0.139445	845.806				814	0.182682	1093.16				814	0.155886	932.435
815	0.139236	849.368				815	0.180896	1109.15				815	0.156557	935.784
816	0.139604	897.7				816	0.181156	1168.45				816	0.161277	917.735
817	0.140574	853.492				817	0.177506	1096.38				817	0.157308	961.739
818	0.140713	849.902				818	0.175424	1089.11				818	0.158227	984.405
819	0.141697	865.951				819	0.178886	1141.59				819	0.161564	995.955
820	0.140975	867.947				820	0.180903	1102.11				820	0.160095	1015.91
821	0.141494	834.331				821	0.179526	1135.15				821	0.160654	977.366
822	0.140736	858.57				822	0.178623	1150.92				822	0.160939	974.736
823	0.139556	847.275				823	0.17988	1138.38				823	0.160824	1020.02
824	0.138923	864.622				824	0.181084	1146.59				824	0.157604	1006.73
825	0.135484	818.742				825	0.181263	1100.37				825	0.159971	955.819
826	0.137635	827.364				826	0.18045	1099.56				826	0.158023	1036.21
827	0.139078	828.9				827	0.176101	1057.97				827	0.155704	976.008
828	0.138995	890.712				828	0.179683	1108.2				828	0.148975	918.079
829	0.139538	848.177				829	0.178962	1134.79				829	0.154709	932.169
830	0.140062	854.191				830	0.180108	1080.56				830	0.155436	974.916
831	0.140374	854.683				831	0.178373	1105.28				831	0.157905	979.312
832	0.141418	891.875				832	0.179046	1130.9				832	0.15957	987.428
833	0.138979	847.491				833	0.178932	1124.11				833	0.159775	989.111
834	0.14097	848.011				834	0.179858	1122.95				834	0.159092	980.39
835	0.140537	873.859				835	0.179091	1098.4				835	0.160472	997.384
836	0.140339	887.186				836	0.178289	1115.63				836	0.157247	1019.9
837	0.140027	831.17				837	0.181009	1112.11				837	0.158976	966.551
838	0.139572	842.679				838	0.176272	1050.14				838	0.160768	990.359
839	0.139165	817.779				839	0.177722	1062.32				839	0.15745	959.388
840	0.139866	844.764				840	0.182166	1124.2				840	0.157151	977.662
841	0.140783	877.269				841	0.18141	1186.84				841	0.158419	952.874
842	0.140049	876.76				842	0.179467	1096.4				842	0.158533	933.91
843	0.140474	848.603				843	0.180201	1098.49				843	0.160265	987.155
844	0.141127	877.294				844	0.181269	1130.62				844	0.15974	996.069
845	0.140775	854.294				845	0.179608	1138.81				845	0.157226	940.28
846	0.139394	847.279				846	0.182471	1183.21				846	0.159286	986.437
847	0.141537	864.048				847	0.181429	1101.62				847	0.160615	991.559
848	0.141058	843.658				848	0.178743	1138.83				848	0.159634	1059.52
849	0.14161	845.451				849	0.181347	1107.21				849	0.158689	1007.47
850	0.13829	885.364				850	0.177577	1118.88				850	0.158879	973.722
851	0.139232	830.363				851	0.17884	1056.2				851	0.159273	978.523
852	0.141392	868.417				852	0.182855	1136.91				852	0.160043	999.914
853	0.140253	873.426				853	0.180457	1150.06				853	0.160732	978.208
854	0.140662	837.988				854	0.179004	1124.7				854	0.159076	955.761
855	0.140598	846.791				855	0.181086	1116.73				855	0.159866	970.691
856	0.138769	844.664				856	0.181738	1122.2				856	0.157505	973.718
857	0.139486	821.384				857	0.18641	1111.49				857	0.15592	982.228
858	0.140602	871.025				858	0.185965	1197.32				858	0.156657	983.934
859	0.139556	873.329				859	0.185441	1147.24				859	0.159386	957.472
860	0.139978	844.396				860	0.187348	1141.99				860	0.156158	992.501
861	0.135567	796.082				861	0.18575	1175.39				861	0.158513	985.806
862	0.140926	831.771				862	0.188579	1176.93				862	0.157369	966.365
863	0.141235	826.908				863	0.184184	1137.98				863	0.157553	975.101
864	0.138807	857.958				864	0.187473	1124.01				864	0.16185	948.739
865	0.139527	835.705				865	0.185828	1179.79				865	0.159448	990.664
866	0.139399	870.848				866	0.184043	1117.59				866	0.158787	999.761
867	0.140398	895.275				867	0.180097	1132.09				867	0.158212	970.134
868	0.139337	852.058				868	0.185023	1122.65				868	0.160651	944.011
869	0.139006	838.99				869	0.189273	1180.91				869	0.156909	955.476
870	0.13832	891.239				870	0.189749	1182.15				870	0.156488	966.364
871	0.13979	869.811				871	0.188728	1205.21				871	0.15995	935.878
872	0.13817	847.755				872	0.188289	1185.87				872	0.157248	957.657
873	0.138958	853.293				873	0.188079	1130.98				873	0.150494	943.885
874	0.14046	869.132				874	0.182794	1170.27				874	0.154544	979.605
875	0.140179	892.914				875	0.185354	1128.23				875	0.160653	968.613
876	0.138997	844.952				876	0.18431	1148.13				876	0.160263	957.347
877	0.141215	801.962				877	0.184353	1103.04				877	0.162688	967.561
878	0.139815	865.179				878	0.185571	1146.9				878	0.159969	1013.95
879	0.137628	861.022				879	0.187993	1198.5				879	0.162741	946.104
880	0.138148	843.713				880	0.18602	1197.22				880	0.161489	992.315
881	0.138276	879.115				881	0.180274	1131.49				881	0.159593	975.024
882	0.137094	834.257				882	0.179342	1139.84				882	0.16094	1028.27
883	0.136083	883.722				883	0.180743	1125.78				883	0.159666	1031.79
884	0.136146	820.665				884	0.177347	1082.99				884	0.159092	993.969
885	0.140685	854.844				885	0.177185	1116.62				885	0.1564	975.59
886	0.137952	866.58				886	0.179835	1126.37				886	0.162254	1025.08
887	0.136993	827.128				887	0.178328	1133.75				887	0.160272	981.538
888	0.138131	842.915				888	0.174671	1050.04				888	0.160265	939.458
889	0.138877	853.126				889	0.170217	1061.97				889	0.158601	951.644
890	0.140773	878.075				890	0.174916	1071.42				890	0.162357	1021.21
891	0.140159	862.264				891	0.174849	1067.31				891	0.160526	1010.2
892	0.139985	896.284				892	0.17376	1079.2				892	0.1585	974.017
893	0.140058	848.108				893	0.175821	1102.43				893	0.16065	981.843
894	0.138144	836.523				894	0.176697	1108.16				894	0.158787	1033.58
895	0.137278	826.871				895	0.176919	1134.51				895	0.159829	976.86
896	0.141357	903.557				896	0.177889	1117.19				896	0.159321	978.882
897	0.141195	882.977				897	0.176837	1112.6				897	0.15915	992.731
898	0.140215	836.41				898	0.178933	1095.75				898	0.161065	1006.25
899	0.138039	852.058				899	0.178589	1132.22				899	0.162099	984.369
900	0.140639	888.312				900	0.176055	1084.64				900	0.163055	1009.89
901	0.14038	858.014				901	0.178647	1141.22				901	0.163275	1030.52
902	0.139824	858.431				902	0.182725	1100.05				902	0.161982	1000.93
903	0.139409	874.891				903	0.181516	1133.09				903	0.161782	997.741
904	0.138652	851.747				904	0.181033	1125.49				904	0.161017	1014.97
905	0.14049	840.365				905	0.181536	1136.95				905	0.160689	962.788
906	0.141484	849.047				906	0.181419	1113.85				906	0.160083	1000.57
907	0.140945	880.507				907	0.181284	1099.4				907	0.160658	995.739
908	0.141653	880.665				908	0.183657	1122.89				908	0.164011	1030.78
909	0.141329	874.278				909	0.184042	1119.87				909	0.161783	1001.85
910	0.140523	851.163				910	0.184043	1147.89				910	0.160398	955.705
911	0.138248	860.12				911	0.184324	1110.09				911	0.161019	994.491
912	0.139094	854.846				912	0.182828	1100.02				912	0.158182	989.087
913	0.140875	861.661				913	0.182116	1183.05				913	0.159656	985.216
914	0.136497	843.38				914	0.182151	1143.44				914	0.16107	1025.52
915	0.137639	827.093				915	0.182002	1152.25				915	0.161725	1008.45
916	0.140603	824.287				916	0.186154	1128.62				916	0.162976	996.2
917	0.140508	901.513				917	0.184926	1141.66				917	0.163106	1001.86
918	0.140986	851.245				918	0.185314	1181.93				918	0.159558	1015
919	0.143084	849.228				919	0.181732	1144.82				919	0.155577	966.62
920	0.143976	897.39				920	0.187209	1131.96				920	0.153506	927.463
921	0.143713	877.203				921	0.185974	1178.32				921	0.160966	942.955
922	0.145855	886.562				922	0.184481	1143.47				922	0.16089	995.687
923	0.144127	881.928				923	0.183541	1134.54				923	0.162279	1006.09
924	0.141663	910.023				924	0.183387	1127.89				924	0.163057	1009.14
925	0.144276	879.958				925	0.180163	1116.47				925	0.161863	991.081
926	0.145615	890.916				926	0.178794	1100.57				926	0.163784	1011.95
927	0.146345	914.363				927	0.180129	1121.14				927	0.16112	1022.49
928	0.146609	862.509				928	0.18262	1117.68				928	0.162453	1022.28
929	0.14722	904.367				929	0.184392	1095.45				929	0.162621	960.54
930	0.147048	924.438				930	0.18636	1166.49				930	0.164581	1010.74
931	0.145074	877.082				931	0.185871	1174.32				931	0.162512	1020.76
932	0.14634	904.229				932	0.184561	1154.21				932	0.161595	974.951
933	0.147318	871.728				933	0.182838	1133.18				933	0.16205	1020.04
934	0.145394	905.401				934	0.185794	1111.56				934	0.163505	1013.6
935	0.148984	896.165				935	0.188121	1193.75				935	0.163922	1025.01
936	0.147463	890.329				936	0.185809	1152.21				936	0.161115	986.593
937	0.149502	911.412				937	0.18489	1147.78				937	0.164404	1005.62
938	0.148509	923.478				938	0.185563	1146.89				938	0.162639	1003.8
939	0.14645	915.612				939	0.1871	1148.8				939	0.160682	1020.27
940	0.147107	912.388				940	0.187488	1149.98				940	0.163075	956.422
941	0.144787	898.591				941	0.183347	1143.7				941	0.16352	1031.42
942	0.145256	859.994				942	0.181992	1115.7				942	0.161937	972.21
943	0.147556	921.265				943	0.178858	1117.29				943	0.160908	1007.5
944	0.14657	908.679				944	0.180044	1122.31				944	0.158627	985.005
945	0.148744	918.462				945	0.17913	1104.18				945	0.158545	963.849
946	0.149403	915.953				946	0.184335	1101.72				946	0.155654	930.006
947	0.145029	924.989				947	0.183166	1159.08				947	0.160772	935.913
948	0.146496	928.204				948	0.183803	1148.51				948	0.16237	1050.79
949	0.146639	913.319				949	0.181877	1109.79				949	0.16062	986.977
950	0.149243	907.094				950	0.182548	1131.03				950	0.162493	982.491
951	0.150171	895.208				951	0.183666	1151.04				951	0.161778	1012.99
952	0.150315	948.918				952	0.184848	1183.51				952	0.160583	990.557
953	0.14958	919.492				953	0.184351	1167.88				953	0.159048	1007.95
954	0.150996	888.366				954	0.181881	1134.44				954	0.161003	1027.37
955	0.151579	933.191				955	0.185068	1121.28				955	0.162516	1008.37
956	0.149671	925.811				956	0.185192	1114.59				956	0.160982	955.768
957	0.149273	922.64				957	0.184993	1147.68				957	0.161115	999.857
958	0.151462	912.762				958	0.186446	1128.55				958	0.158556	1005.4
959	0.148972	908.549				959	0.187336	1138.02				959	0.157751	973.753
960	0.149936	932.091				960	0.185365	1064.88				960	0.157702	977.222
961	0.151405	951.838				961	0.184681	1170.56				961	0.156076	973.391
962	0.148104	937.055				962	0.180751	1147.32				962	0.162438	1011.62
963	0.148806	942.038				963	0.183059	1104.83				963	0.158893	979.497
964	0.149675	932.23				964	0.184318	1160.3				964	0.161301	959.359
965	0.14738	893.196				965	0.185141	1181.93				965	0.163253	985.046
966	0.150517	912.683				966	0.184738	1106.07				966	0.164413	1032.64
967	0.1503	929.621				967	0.18737	1189.54				967	0.16215	1050.77
968	0.15012	937.436				968	0.180879	1140.91				968	0.163389	1019.64
969	0.149391	897.398				969	0.182544	1142.2				969	0.15826	983.231
970	0.151101	957.668				970	0.184652	1146.54				970	0.157644	975.353
971	0.148377	942.993				971	0.183043	1129.34				971	0.158905	1003.97
972	0.148322	891.128				972	0.181454	1173.81				972	0.159564	993.718
973	0.146973	906.374				973	0.182427	1140.33				973	0.158179	959.331
974	0.1467	881.166				974	0.18498	1099.77				974	0.155294	952.668
975	0.149527	901.827				975	0.184959	1200.81				975	0.154285	972.984
976	0.150964	896.074				976	0.185438	1149.97				976	0.15723	960.714
977	0.151216	976.796				977	0.185798	1149.33				977	0.1557	964.378
978	0.149372	946.473				978	0.187017	1135.2				978	0.157409	991.122
979	0.147652	946.559				979	0.181106	1164.8				979	0.153906	937.827
980	0.147818	902.641				980	0.183514	1161.39				980	0.154724	939.37
981	0.148153	888.84				981	0.180469	1116.71				981	0.157949	928.189
982	0.147872	917.309				982	0.177008	1105.24				982	0.157985	976.127
983	0.146539	896.191				983	0.182136	1107.17				983	0.157501	1004.44
984	0.149603	904.254				984	0.184293	1134.11				984	0.158145	981.476
985	0.147641	891.029				985	0.185533	1128.51				985	0.158677	948.331
986	0.149714	924.789				986	0.185132	1133.27				986	0.158803	987.551
987	0.148556	942.253				987	0.184301	1162.36				987	0.15952	997.135
988	0.14775	932.107				988	0.186033	1159.33				988	0.156954	952.864
989	0.148039	911.419				989	0.181605	1094.39				989	0.159096	956.641
990	0.148826	913.51				990	0.187107	1205.16				990	0.159634	969.888
991	0.142775	861.588				991	0.183366	1162.33				991	0.15982	979.001
992	0.143168	884.953				992	0.185895	1121.45				992	0.159145	1004.78
993	0.141605	893.633				993	0.188911	1176.54				993	0.157589	959.007
994	0.14413	901.769				994	0.18882	1121.36				994	0.15532	949.057
995	0.149228	936.472				995	0.188551	1131.66				995	0.158098	937.388
996	0.148231	933.122				996	0.184993	1212.13				996	0.158658	986.071
997	0.143712	881.502				997	0.183613	1171.43				997	0.158381	970.392
998	0.147718	910.002				998	0.185645	1158.88				998	0.15805	937.253
999	0.147242	910.888				999	0.186992	1115.65				999	0.157554	958.845
1000	0.145271	888.675				1000	0.184661	1136.47				1000	0.157096	990.627
1001	0.146503	914.407				1001	0.184611	1158.73				1001	0.156583	953.498
1002	0.14603	901.874				1002	0.185611	1159.91				1002	0.157019	957.55
1003	0.145355	917.145				1003	0.184886	1131.9				1003	0.158364	987.448
1004	0.145973	889.401				1004	0.182274	1150.51				1004	0.155757	958.574
1005	0.146107	893.312				1005	0.184321	1181.43				1005	0.158456	969.662
1006	0.147255	941.892				1006	0.185828	1108.25				1006	0.159159	965.971
1007	0.146791	936.727				1007	0.18672	1184.95				1007	0.160174	967.241
1008	0.148435	913.026				1008	0.186067	1164.92				1008	0.159776	1001.93
1009	0.148017	928.136				1009	0.185337	1177.36				1009	0.158643	994.316
1010	0.147016	928.355				1010	0.185171	1166.95				1010	0.158841	992.634
1011	0.150786	862.612				1011	0.18583	1199.51				1011	0.159906	952.289
1012	0.151001	898.071				1012	0.183682	1181				1012	0.159654	1001.99
1013	0.148399	944.679				1013	0.185382	1147.02				1013	0.160798	995.768
1014	0.148418	944.79				1014	0.186775	1161.06				1014	0.158007	993.24
1015	0.146151	885.707				1015	0.185785	1187.73				1015	0.158307	959.077
1016	0.148745	899.804				1016	0.185415	1119.16				1016	0.160369	978.51
1017	0.148607	947.579				1017	0.18398	1125.72				1017	0.160441	963.743
1018	0.149066	883.851				1018	0.183461	1178.28				1018	0.159906	1029.13
1019	0.146546	920.205				1019	0.186076	1104.97				1019	0.159748	972.004
1020	0.147872	888.439				1020	0.187412	1159.21				1020	0.156438	941.061
1021	0.147989	929.465				1021	0.187299	1154.52				1021	0.158629	980.662
1022	0.147613	882.979				1022	0.184612	1169.15				1022	0.156609	957.139
1023	0.148792	902.904				1023	0.185324	1149.04				1023	0.159871	976.826
1024	0.147899	899.248				1024	0.184179	1155.6				1024	0.157633	973.846
1025	0.146807	888.847				1025	0.181572	1097.98				1025	0.159942	983.259
1026	0.146423	928.553				1026	0.184096	1172.42				1026	0.163952	1005.54
1027	0.147437	894.221				1027	0.183523	1154.53				1027	0.16246	1028.51
1028	0.148924	883.309				1028	0.185158	1138.45				1028	0.157659	1005.13
1029	0.149676	942.954				1029	0.18668	1130.57				1029	0.160328	998.503
1030	0.149683	906.844				1030	0.186426	1172.48				1030	0.1608	1008.94
1031	0.147705	923.744				1031	0.18497	1190.65				1031	0.161031	989.287
1032	0.148566	896.114				1032	0.185274	1192.36				1032	0.16344	993.732
1033	0.149738	898.147				1033	0.187657	1179.57				1033	0.162428	980.264
1034	0.146314	900.419				1034	0.187519	1209.67				1034	0.161597	977.965
1035	0.146505	910.039				1035	0.185164	1166.17				1035	0.161779	1009.8
1036	0.147139	896.707				1036	0.185663	1178.09				1036	0.160755	998.066
1037	0.149877	890.05				1037	0.186817	1189.48				1037	0.160166	965.454
1038	0.149998	905.5				1038	0.185412	1163.86				1038	0.159	989.881
1039	0.150333	886.292				1039	0.182343	1139.61				1039	0.16028	979.677
1040	0.149484	895.952				1040	0.186508	1127.07				1040	0.152961	961.733
1041	0.147364	926.754				1041	0.186554	1145.98				1041	0.155969	905.923
1042	0.148527	916.932				1042	0.184829	1143.32				1042	0.163091	921.676
1043	0.144818	873.114				1043	0.185489	1154.82				1043	0.162116	1018.79
1044	0.14922	856.669				1044	0.186505	1135.83				1044	0.158431	1013.04
1045	0.150289	911.198				1045	0.183406	1150.87				1045	0.160975	1008.01
1046	0.148848	924.887				1046	0.18411	1211.91				1046	0.162672	1039.93
1047	0.150056	937.194				1047	0.18288	1145.69				1047	0.161302	1011.55
1048	0.150898	907.66				1048	0.184726	1099.68				1048	0.164255	1024.65
1049	0.150817	899.948				1049	0.183414	1119.64				1049	0.164769	1043.19
1050	0.150117	936.013				1050	0.186308	1160.35				1050	0.163124	1009.73
1051	0.147675	947.618				1051	0.185152	1190.25				1051	0.165806	1015.32
1052	0.148697	923.522				1052	0.186468	1161.31				1052	0.16319	1022.29
1053	0.14951	904.283				1053	0.184902	1177.88				1053	0.162162	985.857
1054	0.146985	926.199				1054	0.185686	1187.32				1054	0.166028	1000.79
1055	0.148277	923.1				1055	0.184722	1160.33				1055	0.164422	1025.78
1056	0.148542	890.48				1056	0.187208	1121.55				1056	0.1636	1013.84
1057	0.147144	898.234				1057	0.185218	1158.3				1057	0.164275	1011.05
1058	0.146846	924.535				1058	0.18482	1196.4				1058	0.165598	1042.33
1059	0.150423	909.904				1059	0.1847	1145.65				1059	0.166668	981.077
1060	0.149557	926.701				1060	0.183197	1143.3				1060	0.164069	1002.25
1061	0.150706	887.25				1061	0.18013	1138.96				1061	0.165772	1014.68
1062	0.150584	894.287				1062	0.182575	1171.59				1062	0.16417	996.783
1063	0.150279	947.139				1063	0.18226	1134.86				1063	0.16536	1014.29
1064	0.149808	927.882				1064	0.184778	1150.18				1064	0.165808	1000.67
1065	0.146718	912.715				1065	0.185781	1117.92				1065	0.16187	1013.74
1066	0.148457	854.653				1066	0.184807	1159.49				1066	0.158049	982.657
1067	0.15141	904.2				1067	0.18231	1161.53				1067	0.163975	987.011
1068	0.148804	902.899				1068	0.185562	1128.91				1068	0.161053	993.174
1069	0.149422	852.786				1069	0.1812	1166.64				1069	0.162595	972.931
1070	0.150273	916.151				1070	0.184131	1124.69				1070	0.163125	1008.49
1071	0.149383	949.754				1071	0.179726	1163.09				1071	0.164409	982.629
1072	0.149082	937.496				1072	0.18079	1124.51				1072	0.166371	1017.28
1073	0.148605	917.806				1073	0.184608	1149.71				1073	0.165	1041.13
1074	0.148657	933.487				1074	0.18658	1166.11				1074	0.168221	1055.51
1075	0.151596	916.169				1075	0.183793	1209.02				1075	0.169279	1028.39
1076	0.145533	898.683				1076	0.186562	1119.18				1076	0.166978	1033.46
1077	0.146076	896.898				1077	0.183747	1166.89				1077	0.163246	1008.09
1078	0.14695	919.517				1078	0.186111	1125.5				1078	0.164409	1043.56
1079	0.149054	917.81				1079	0.183812	1128.1				1079	0.160874	1000.7
1080	0.14898	856.816				1080	0.184472	1070.72				1080	0.162648	936.453
1081	0.149383	937.441				1081	0.184616	1166				1081	0.165529	1000.05
1082	0.148017	926.311				1082	0.185185	1148.83				1082	0.16481	1043.84
1083	0.150143	884.59				1083	0.1855	1157.76				1083	0.167211	1048.37
1084	0.149158	895.355				1084	0.187157	1117.46				1084	0.166663	1050.4
1085	0.148741	926.088				1085	0.186875	1189.88				1085	0.168151	1032.09
1086	0.149034	911.883				1086	0.185782	1165.61				1086	0.167319	1046.82
1087	0.149475	940.213				1087	0.18693	1155.4				1087	0.168664	1047.28
1088	0.149404	949.02				1088	0.187083	1185.86				1088	0.16856	1072.56
1089	0.150599	911.233				1089	0.185837	1190.65				1089	0.170734	1052.04
1090	0.148801	919.022				1090	0.18439	1149.2				1090	0.167543	1020.71
1091	0.147926	900.537				1091	0.184006	1170.45				1091	0.17031	1023.46
1092	0.147853	872.05				1092	0.184177	1179.39				1092	0.173249	1071.99
1093	0.149317	909.36				1093	0.182305	1182.3				1093	0.175036	1045.76
1094	0.147857	909.908				1094	0.185245	1131.94				1094	0.172639	1078.46
1095	0.149726	925.662				1095	0.183741	1119.79				1095	0.172609	1087.76
1096	0.149578	903.21				1096	0.18539	1165.71				1096	0.173093	1059.13
1097	0.150661	899.324				1097	0.184972	1100.16				1097	0.174432	1074.72
1098	0.150238	891.805				1098	0.183322	1143.03				1098	0.17553	1102.38
1099	0.153041	986.447				1099	0.185955	1160.09				1099	0.174826	1090.32
1100	0.152261	945.199				1100	0.183677	1159.57				1100	0.173885	1062.19
1101	0.151237	953.672				1101	0.182801	1135.91				1101	0.171963	1038.62
1102	0.149876	936.636				1102	0.185534	1142.27				1102	0.171102	1084.11
1103	0.151924	935.414				1103	0.184859	1127.03				1103	0.176243	1088.13
1104	0.151649	952.078				1104	0.183899	1199.64				1104	0.17652	1037.43
1105	0.151957	911.537				1105	0.181783	1099.76				1105	0.177573	1103.24
1106	0.150223	912.675				1106	0.183021	1133.78				1106	0.177635	1105.76
1107	0.152765	971.059				1107	0.181967	1141.14				1107	0.177019	1054.79
1108	0.152754	930.696				1108	0.181168	1087.25				1108	0.175101	1063.94
1109	0.150588	933.727				1109	0.180133	1084.11				1109	0.175319	1073.39
1110	0.152817	943.782				1110	0.179653	1124.49				1110	0.170212	1093.73
1111	0.151839	936.338				1111	0.180504	1127.87				1111	0.169057	1082.18
1112	0.152529	967.574				1112	0.179972	1150.69				1112	0.170207	1004.13
1113	0.15402	944.448				1113	0.177277	1125.88				1113	0.17537	1032.41
1114	0.16056	972.665				1114	0.179167	1101.83				1114	0.176782	1061.7
1115	0.156912	910.489				1115	0.181265	1079.1				1115	0.174346	1067.41
1116	0.160327	961.162				1116	0.179324	1139.4				1116	0.170901	1100.16
1117	0.157393	989.182				1117	0.182276	1110.94				1117	0.176084	1109.88
1118	0.158201	994.052				1118	0.177078	1073.6				1118	0.174989	1114.01
1119	0.155097	958.376				1119	0.178254	1120.08				1119	0.175064	1076.75
1120	0.15534	983.859				1120	0.181051	1149.65				1120	0.178209	1041.67
1121	0.156334	981.915				1121	0.184212	1147.92				1121	0.175671	1060.35
1122	0.156523	996.33				1122	0.183718	1151.49				1122	0.171133	1062.38
1123	0.156441	965.953				1123	0.185263	1125.86				1123	0.173963	1086.36
1124	0.157109	962.127				1124	0.184829	1148.53				1124	0.173348	1037.31
1125	0.154855	1022.96				1125	0.186381	1191.55				1125	0.173407	1060.68
1126	0.154526	964.623				1126	0.182842	1126.32				1126	0.175331	1105.1
1127	0.154204	932.075				1127	0.185327	1099.35				1127	0.178878	1066.54
1128	0.158121	962.923				1128	0.183898	1161.68				1128	0.176452	1068.96
1129	0.159254	966.299				1129	0.183383	1143.55				1129	0.17703	1054.73
1130	0.161156	1007.13				1130	0.183786	1117.32				1130	0.177152	1106.83
1131	0.161076	1009.2				1131	0.183072	1118.51				1131	0.178655	1107.51
1132	0.159855	1006.33				1132	0.182899	1168.5				1132	0.177447	1115.09
1133	0.160782	946.963				1133	0.181706	1187.08				1133	0.177728	1119.56
1134	0.16096	992.008				1134	0.183211	1135.63				1134	0.178377	1103.98
1135	0.160067	964.125				1135	0.183252	1137.59				1135	0.178081	1108.01
1136	0.160317	1024.24				1136	0.183919	1091.05				1136	0.177361	1128.13
1137	0.162746	961.297				1137	0.183398	1161.18				1137	0.176792	1073.29
1138	0.161481	943.383				1138	0.183996	1145.99				1138	0.175179	1117.15
1139	0.161103	997.586				1139	0.185155	1106.53				1139	0.176395	1160.43
1140	0.160391	993.481				1140	0.18354	1145.95				1140	0.175161	1089.74
1141	0.16239	997.373				1141	0.18163	1169.74				1141	0.172609	1078.11
1142	0.160723	1011.97				1142	0.183418	1147.54				1142	0.176703	1093.6
1143	0.161869	1035.21				1143	0.184338	1154.58				1143	0.17639	1102.39
1144	0.159238	985.06				1144	0.183918	1161.78				1144	0.172778	1100.38
1145	0.16041	990.769				1145	0.180458	1150.05				1145	0.17677	1069.47
1146	0.15873	960.698				1146	0.18654	1125.41				1146	0.173565	1108.11
1147	0.159615	959.202				1147	0.184228	1169.91				1147	0.175935	1086.36
1148	0.159503	1016.33				1148	0.184161	1130.43				1148	0.177151	1062.56
1149	0.161296	981.876				1149	0.183407	1167.36				1149	0.175195	1095.52
1150	0.161351	978.419				1150	0.181987	1128.77				1150	0.176507	1082.29
1151	0.159953	986.675				1151	0.186054	1186.33				1151	0.176052	1086.38
1152	0.157772	988.673				1152	0.185089	1157.76				1152	0.176169	1079.43
1153	0.161006	1013.48				1153	0.1821	1138.26				1153	0.175036	1153.78
1154	0.160786	1021.91				1154	0.18509	1120.75				1154	0.176174	1058.75
1155	0.160046	980.814				1155	0.183819	1172.53				1155	0.175653	1087.99
1156	0.162165	991.458				1156	0.182818	1126.1				1156	0.171613	1089.29
1157	0.16073	1006.34				1157	0.18449	1171.59				1157	0.172533	1048.25
1158	0.159072	999.74				1158	0.181095	1135.97				1158	0.171279	1077.02
1159	0.164097	950.622				1159	0.183891	1105.57				1159	0.175555	1049.08
1160	0.165492	1022.86				1160	0.182425	1131.41				1160	0.176423	1135.4
1161	0.165187	1060.14				1161	0.183324	1141.97				1161	0.176452	1117.38
1162	0.166145	1034.7				1162	0.183376	1141.92				1162	0.173203	1089.73
1163	0.165852	1027.57				1163	0.185647	1186.84				1163	0.176778	1046.63
1164	0.165904	1035.81				1164	0.18282	1134.34				1164	0.175596	1098.92
1165	0.163653	1018.31				1165	0.186791	1165.85				1165	0.1729	1089.63
1166	0.165554	1027.33				1166	0.185372	1149.78				1166	0.174604	1038.19
1167	0.164378	1018.05				1167	0.185052	1137.54				1167	0.176154	1091.71
1168	0.165871	983.455				1168	0.181339	1186.97				1168	0.176901	1090.14
1169	0.166687	1068.52				1169	0.18152	1140.77				1169	0.174785	1107.87
1170	0.163812	1029.92				1170	0.184241	1117.8				1170	0.175607	1095.46
1171	0.163221	981.396				1171	0.185764	1171.94				1171	0.176277	1100.23
1172	0.16534	1028.94				1172	0.183519	1182.73				1172	0.175827	1108.13
1173	0.16316	1017.43				1173	0.17951	1162.99				1173	0.175948	1078.1
1174	0.163947	984.888				1174	0.177387	1097.64				1174	0.173428	1121.63
1175	0.165685	991.286				1175	0.176225	1086.91				1175	0.174387	1087.16
1176	0.163413	1061.79				1176	0.181787	1097.69				1176	0.17473	1044.74
1177	0.166635	1032.18				1177	0.180215	1106.8				1177	0.175242	1106.27
1178	0.161538	1004.91				1178	0.182592	1114.3				1178	0.171696	1090.99
1179	0.163278	979.692				1179	0.179939	1121.14				1179	0.175044	1055.37
1180	0.164058	1025.67				1180	0.179146	1153.75				1180	0.174029	1097.45
1181	0.165968	1064.89				1181	0.181376	1103.24				1181	0.173218	1080.64
1182	0.163133	1021.99				1182	0.178677	1138.44				1182	0.17454	1037.69
1183	0.167393	1000.01				1183	0.17824	1078.9				1183	0.175238	1084.7
1184	0.164541	996.583				1184	0.183838	1079.09				1184	0.17663	1128.13
1185	0.164327	1025.59				1185	0.184835	1157.67				1185	0.173892	1105.53
1186	0.163845	1033.34				1186	0.1844	1157.02				1186	0.173811	1071.48
1187	0.162909	1007.27				1187	0.182871	1134.53				1187	0.172822	1097.16
1188	0.167453	1067.63				1188	0.183696	1085.59				1188	0.1763	1063.92
1189	0.165566	1061.09				1189	0.183705	1146.96				1189	0.174268	1101.81
1190	0.162459	1025.96				1190	0.180381	1141.05				1190	0.172454	1061.09
1191	0.162363	986.382				1191	0.185227	1127.53				1191	0.175695	1066.32
1192	0.162361	1004.87				1192	0.183142	1134.52				1192	0.171868	1083.64
1193	0.1663	1021.15				1193	0.183127	1186.94				1193	0.175421	1093.92
1194	0.166954	1009.16				1194	0.182716	1158.92				1194	0.17667	1091.6
1195	0.166175	1064.92				1195	0.18211	1129.07				1195	0.178235	1096.61
1196	0.161381	1025.76				1196	0.18348	1122.78				1196	0.178217	1112.6
1197	0.162207	1022.62				1197	0.183991	1137.58				1197	0.176338	1077.15
1198	0.165229	991.792				1198	0.185921	1185.17				1198	0.17767	1101.92
1199	0.163314	1011.25				1199	0.184829	1174.93				1199	0.176289	1049.83
1200	0.164444	1011.91				1200	0.184223	1150.41				1200	0.175484	1096.48
1201	0.161074	1014.04				1201	0.187424	1134.75				1201	0.174535	1098.12
1202	0.162151	997.112				1202	0.187614	1223.88				1202	0.174522	1105.06
1203	0.160606	993.686				1203	0.183275	1165.84				1203	0.176557	1058.69
1204	0.162465	982.982				1204	0.182162	1119.24				1204	0.175317	1083.66
1205	0.166124	1002.72				1205	0.182553	1125.12				1205	0.176939	1081.61
1206	0.167123	1019.57				1206	0.184941	1147.32				1206	0.177763	1100.34
1207	0.167326	1082.67				1207	0.18272	1123.09				1207	0.174304	1087.93
1208	0.166077	1012.92				1208	0.185587	1149.05				1208	0.17098	1077.89
1209	0.16015	1023.15				1209	0.185384	1184.7				1209	0.171678	1048.34
1210	0.162428	981.182				1210	0.187843	1129.99				1210	0.176967	1105.28
1211	0.165715	1075.18				1211	0.187715	1166.64				1211	0.174905	1119.04
1212	0.166212	1032.32				1212	0.185722	1142.45				1212	0.17191	1057.03
1213	0.164111	1007.22				1213	0.189704	1160.81				1213	0.173765	1074.11
1214	0.165291	977.842				1214	0.188555	1163.32				1214	0.172415	1090.99
1215	0.163444	1011.37				1215	0.187957	1146.38				1215	0.172944	1096.14
1216	0.166078	992.046				1216	0.184044	1154.95				1216	0.176182	1026.71
1217	0.166014	986.526				1217	0.185845	1161.07				1217	0.176629	1119.97
1218	0.166966	1035.41				1218	0.187273	1153.14				1218	0.175131	1121.79
1219	0.167303	1048.8				1219	0.190147	1231.87				1219	0.175555	1108.01
1220	0.16532	1021.73				1220	0.188522	1162.82				1220	0.178126	1109.97
1221	0.164371	1036.77				1221	0.187777	1169.84				1221	0.177337	1114.17
1222	0.165598	1006.61				1222	0.186279	1158.28				1222	0.176258	1107
1223	0.165282	1075.63				1223	0.189046	1186.98				1223	0.173165	1083.55
1224	0.160847	1012.56				1224	0.184005	1185.46				1224	0.174788	1086.87
1225	0.165474	993.116				1225	0.188411	1145.21				1225	0.171035	1116.48
1226	0.163629	1000.35				1226	0.189177	1207.61				1226	0.174747	1111.44
1227	0.168087	1016.98				1227	0.188042	1174				1227	0.174761	1060.39
1228	0.166663	1029.13				1228	0.182033	1147.97				1228	0.175177	1085.38
1229	0.164884	1004.91				1229	0.184141	1163.04				1229	0.17235	1072.7
1230	0.164564	957.398				1230	0.187245	1186.21				1230	0.174738	1109.79
1231	0.166142	1017.03				1231	0.180932	1139.72				1231	0.172384	1053.22
1232	0.167359	1016.14				1232	0.183614	1092.28				1232	0.174903	1046.79
1233	0.167636	1032.85				1233	0.185419	1163.28				1233	0.172361	1043.11
1234	0.166033	1029.9				1234	0.188675	1179.41				1234	0.173493	1105.37
1235	0.166547	1000.5				1235	0.18678	1195.22				1235	0.173798	1078.36
1236	0.166807	1036.46				1236	0.189061	1170.61				1236	0.176359	1049.2
1237	0.162929	1028.82				1237	0.188439	1197				1237	0.176962	1126.97
1238	0.160043	1019.93				1238	0.189109	1207.56				1238	0.174371	1086.86
1239	0.162325	958.747				1239	0.186316	1206.26				1239	0.173775	1089.78
1240	0.165634	1030.86				1240	0.186341	1119.5				1240	0.174843	1067.09
1241	0.165176	970.934				1241	0.185805	1197.27				1241	0.174088	1036.95
1242	0.165379	963.565				1242	0.185265	1148.57				1242	0.174901	1106.86
1243	0.165672	1019.34				1243	0.188025	1188.11				1243	0.172649	1101.42
1244	0.164555	1034.47				1244	0.180899	1163.51				1244	0.172592	1046.8
1245	0.166618	1001.2				1245	0.183882	1155.6				1245	0.173246	1076.23
1246	0.168721	1057.55				1246	0.187413	1147.66				1246	0.174388	1086.39
1247	0.167942	1043.7				1247	0.185528	1159.46				1247	0.176884	1106.67
1248	0.164607	1032.93				1248	0.188004	1173.57				1248	0.177555	1077.65
1249	0.167894	1020.12				1249	0.187794	1193.49				1249	0.177053	1131.6
1250	0.170138	1010.16				1250	0.186757	1163.62				1250	0.175976	1121.16
1251	0.168995	1015.01				1251	0.187707	1164.21				1251	0.174463	1114.98
1252	0.166657	1021.51				1252	0.189864	1175.97				1252	0.173345	1042.34
1253	0.166721	997.193				1253	0.188108	1188.49				1253	0.176441	1050.73
1254	0.166983	1072.24				1254	0.188419	1163.44				1254	0.175092	1137.28
1255	0.167678	1013.23				1255	0.185866	1152.77				1255	0.177089	1044.13
1256	0.166182	963.313				1256	0.186095	1139.62				1256	0.175732	1130.04
1257	0.169008	1054.12				1257	0.187499	1173.95				1257	0.172992	1067.22
1258	0.170363	1061.17				1258	0.185107	1202.08				1258	0.170901	1060.37
1259	0.165632	1047.35				1259	0.187837	1154.2				1259	0.171631	1071.69
1260	0.16902	1026.37				1260	0.18825	1181.91				1260	0.178733	1071.61
1261	0.170003	1051.98				1261	0.18534	1182.54				1261	0.177003	1058.86
1262	0.169966	1061				1262	0.186657	1165.14				1262	0.175695	1091.76
1263	0.168886	1079.81				1263	0.187088	1167.82				1263	0.175394	1101.62
1264	0.167032	1002.28				1264	0.190731	1187.33				1264	0.176346	1083.67
1265	0.168965	1059.51				1265	0.192541	1236.78				1265	0.176305	1069.09
1266	0.171634	1048.81				1266	0.19181	1189.15				1266	0.177758	1054.19
1267	0.171348	1052.59				1267	0.191917	1203.11				1267	0.173312	1102.81
1268	0.170756	1050				1268	0.190106	1222.81				1268	0.178098	1070.62
1269	0.173282	1023.98				1269	0.190081	1221.05				1269	0.180166	1112.05
1270	0.171409	1037.53				1270	0.191688	1181.16				1270	0.177157	1076.94
1271	0.170602	1050.43				1271	0.19055	1216.29				1271	0.173984	1085.91
1272	0.170351	1106.33				1272	0.189321	1197.84				1272	0.174087	1083.91
1273	0.171471	1051.25				1273	0.191787	1211.05				1273	0.175994	1104.77
1274	0.17252	1065.53				1274	0.191692	1169.05				1274	0.177238	1123.68
1275	0.172262	1033.78				1275	0.186178	1179.91				1275	0.176395	1072.89
1276	0.174896	1109.2				1276	0.181731	1160.56				1276	0.177333	1112.63
1277	0.171315	1068.69				1277	0.181799	1135.65				1277	0.177427	1086.04
1278	0.17	1032.73				1278	0.187873	1136.11				1278	0.176818	1094.78
1279	0.172525	1038.84				1279	0.186349	1169.69				1279	0.177844	1082.83
1280	0.172408	1051.72				1280	0.185892	1177.41				1280	0.180136	1110.49
1281	0.171907	1107.74				1281	0.188886	1188.66				1281	0.177879	1079.56
1282	0.173426	1068.06				1282	0.188948	1167.75				1282	0.177531	1035.25
1283	0.170986	1075.02				1283	0.187705	1185.99				1283	0.176974	1116.47
1284	0.172545	1079.64				1284	0.190759	1213.34				1284	0.175868	1161.02
1285	0.171084	1062.89				1285	0.188851	1211.02				1285	0.177462	1109.24
1286	0.170989	1049.78				1286	0.191861	1101.5				1286	0.17676	1113.85
1287	0.171623	1059.97				1287	0.192987	1197.8				1287	0.172495	1093.75
1288	0.171383	1064.87				1288	0.193542	1246.49				1288	0.17399	1111.06
1289	0.170445	1018.46				1289	0.191229	1226.92				1289	0.174644	1099.14
1290	0.170199	1041.22				1290	0.192091	1155.52				1290	0.1742	1112.27
1291	0.166311	999.287				1291	0.194533	1203.52				1291	0.174208	1034.12
1292	0.168943	1052.88				1292	0.193948	1246.27				1292	0.174894	1118.01
1293	0.171111	1065.52				1293	0.192563	1199.28				1293	0.173256	1075.45
1294	0.17018	1070.15				1294	0.19079	1211.56				1294	0.174539	1049.48
1295	0.168621	1037.58				1295	0.190134	1162.8				1295	0.17638	1128.27
1296	0.171984	1015.34				1296	0.190883	1191.75				1296	0.174163	1082.74
1297	0.17272	1073.09				1297	0.188199	1167.23				1297	0.175094	1066.36
1298	0.17064	1067.28				1298	0.186806	1175.48				1298	0.176454	1070.85
1299	0.170587	1020.38				1299	0.188961	1189.81				1299	0.177922	1096.7
1300	0.169927	998.88				1300	0.187965	1194.87				1300	0.176356	1130.24
1301	0.172814	1056.56				1301	0.190829	1157.14				1301	0.175901	1126.66
1302	0.172029	1071.56				1302	0.189759	1190.19				1302	0.177237	1104.01
1303	0.172757	1065.14				1303	0.192867	1138.67				1303	0.175935	1091.15
1304	0.173307	1097.59				1304	0.193622	1258.53				1304	0.174026	1066.42
1305	0.173048	1100.54				1305	0.193312	1252.7				1305	0.17724	1115.66
1306	0.168806	1054.43				1306	0.194215	1185.24				1306	0.174946	1089.1
1307	0.170205	1034.87				1307	0.19329	1201.07				1307	0.17579	1106.72
1308	0.173045	1028.16				1308	0.19181	1212.08				1308	0.173938	1120.06
1309	0.172101	1049.59				1309	0.186812	1136.68				1309	0.171602	1033.52
1310	0.173621	1026.79				1310	0.190613	1203.56				1310	0.172909	1060.05
1311	0.171531	1068.56				1311	0.194481	1191.37				1311	0.175332	1143.94
1312	0.171354	1065.44				1312	0.192078	1254.68				1312	0.176321	1112.88
1313	0.171415	1048.03				1313	0.193261	1227.4				1313	0.176722	1116.73
1314	0.173361	1054.85				1314	0.187575	1179.3				1314	0.177425	1059.23
1315	0.172799	1086.25				1315	0.188836	1160.53				1315	0.172108	1071.57
1316	0.170634	1024.61				1316	0.187071	1194.71				1316	0.169147	1038.67
1317	0.172658	1023.9				1317	0.186152	1125.9				1317	0.17664	1079.72
1318	0.175313	1091.76				1318	0.186467	1202.89				1318	0.176287	1101.09
1319	0.175866	1131.35				1319	0.194761	1186.77				1319	0.175313	1096.34
1320	0.178748	1099.39				1320	0.194842	1202.48				1320	0.175784	1070.43
1321	0.174874	1088.24				1321	0.191894	1210.17				1321	0.175891	1083.98
1322	0.172538	1097.49				1322	0.190107	1161.55				1322	0.173556	1056.61
1323	0.178828	1115.86				1323	0.19337	1209.16				1323	0.176138	1120.58
1324	0.178363	1127.75				1324	0.193164	1187.53				1324	0.173385	1089.96
1325	0.178051	1107.9				1325	0.193784	1221.37				1325	0.173386	1063.83
1326	0.177649	1115.26				1326	0.191773	1230.16				1326	0.177919	1111.75
1327	0.178822	1094.81				1327	0.190243	1216.81				1327	0.176432	1083.42
1328	0.177377	1110.87				1328	0.191892	1158.13				1328	0.174724	1112.16
1329	0.176246	1062.3				1329	0.192246	1179.01				1329	0.174631	1088.29
1330	0.176231	1100.83				1330	0.193614	1227.97				1330	0.174245	1057.4
1331	0.176985	1122.63				1331	0.191259	1244.36				1331	0.173505	1053.15
1332	0.176521	1091.6				1332	0.191439	1223.21				1332	0.176145	1100.02
1333	0.176387	1063.63				1333	0.193298	1202.34				1333	0.174505	1116.11
1334	0.178332	1127.29				1334	0.191141	1141.85				1334	0.174405	1068.76
1335	0.178724	1143.3				1335	0.189776	1194.88				1335	0.175541	1070.06
1336	0.177943	1121.8				1336	0.187147	1198.29				1336	0.173464	1136.5
1337	0.178674	1115.58				1337	0.189022	1184.55				1337	0.17609	1097.21
1338	0.175782	1069.9				1338	0.187536	1190.99				1338	0.172547	1065.06
1339	0.178552	1116.18				1339	0.18893	1160.05				1339	0.173364	1060.07
1340	0.178057	1107.79				1340	0.192609	1190.83				1340	0.170859	1111.43
1341	0.174712	1079.72				1341	0.189811	1200.5				1341	0.171332	1055.27
1342	0.178358	1056.6				1342	0.189729	1181.28				1342	0.170505	1061.74
1343	0.178051	1103.48				1343	0.190243	1159.47				1343	0.173497	1005.57
1344	0.178208	1101.03				1344	0.192804	1185.65				1344	0.173662	1108.44
1345	0.178586	1054.63				1345	0.192414	1198.89				1345	0.171644	1107.32
1346	0.177069	1093.72				1346	0.190236	1174.5				1346	0.175321	1050.94
1347	0.174654	1083.4				1347	0.190822	1165.48				1347	0.176836	1102.26
1348	0.176592	1098.83				1348	0.189782	1173.33				1348	0.172661	1099.1
1349	0.179753	1078.61				1349	0.190434	1188.67				1349	0.176827	1060.26
1350	0.180531	1107.75				1350	0.184811	1171.04				1350	0.176257	1069.15
1351	0.178599	1096.83				1351	0.193081	1111.52				1351	0.173152	1092.89
1352	0.179783	1095.93				1352	0.192726	1213.16				1352	0.171727	1061.42
1353	0.181177	1144.27				1353	0.19331	1193.85				1353	0.17326	1092.68
1354	0.179393	1106.18				1354	0.19216	1206.02				1354	0.174346	1078.81
1355	0.178057	1079.31				1355	0.191064	1191.81				1355	0.174387	1064.7
1356	0.181705	1099.33				1356	0.190067	1161.51				1356	0.176166	1086.74
1357	0.179912	1151.06				1357	0.19191	1194.33				1357	0.172456	1050.37
1358	0.176991	1102.06				1358	0.193289	1168.9				1358	0.175322	1094.97
1359	0.179182	1096.46				1359	0.192049	1215.1				1359	0.17392	1081.07
1360	0.176375	1094.04				1360	0.192767	1245.93				1360	0.17273	1056.4
1361	0.177502	1118.48				1361	0.190942	1167.67				1361	0.172948	1078.07
1362	0.177515	1065.05				1362	0.190776	1192.54				1362	0.173226	1046.88
1363	0.177902	1107.33				1363	0.190621	1219.56				1363	0.174532	1069.65
1364	0.180346	1077.05				1364	0.191247	1208.3				1364	0.175161	1106.76
1365	0.175941	1162.21				1365	0.190991	1191.43				1365	0.174622	1133.78
1366	0.177867	1085.39				1366	0.187593	1161.27				1366	0.172193	1099.73
1367	0.178589	1102.02				1367	0.186203	1211.53				1367	0.176272	1090.26
1368	0.177972	1092.74				1368	0.189336	1160.21				1368	0.17535	1094.32
1369	0.177119	1146.21				1369	0.192007	1205.09				1369	0.175397	1081.21
1370	0.177503	1072.06				1370	0.19204	1155				1370	0.174522	1047.36
1371	0.176557	1100.49				1371	0.191955	1201				1371	0.174961	1082.64
1372	0.175455	1116.95				1372	0.193552	1183.7				1372	0.173859	1087.77
1373	0.17351	1061.08				1373	0.189879	1207.56				1373	0.17224	1038.14
1374	0.173915	1067.69				1374	0.19361	1152.76				1374	0.172453	1093.45
1375	0.173943	1106.06				1375	0.18951	1207.75				1375	0.172118	1027.77
1376	0.170833	1077.71				1376	0.192787	1209.16				1376	0.170221	1031.37
1377	0.17404	1057.4				1377	0.191435	1196.65				1377	0.168628	1061.63
1378	0.172785	1072.07				1378	0.190678	1175.15				1378	0.168812	1044.67
1379	0.166669	1055.17				1379	0.194614	1169.04				1379	0.171543	1048.26
1380	0.170634	1017.53				1380	0.193818	1178.45				1380	0.172446	1070.81
1381	0.173372	1063.39				1381	0.192026	1266.02				1381	0.173317	1129.48
1382	0.171433	1073.03				1382	0.193183	1189.4				1382	0.171997	1066.92
1383	0.171059	1109.86				1383	0.190778	1249.29				1383	0.172801	1074.49
1384	0.170639	1073.68				1384	0.193217	1221.48				1384	0.173097	1020.8
1385	0.17493	1061.36				1385	0.192185	1193.99				1385	0.17316	1073.88
1386	0.17385	1105.38				1386	0.189949	1178.64				1386	0.174108	1099.51
1387	0.175692	1045.25				1387	0.19285	1214.21				1387	0.173235	1076.22
1388	0.173945	1090.53				1388	0.191318	1228.34				1388	0.1741	1102.13
1389	0.170537	1074.95				1389	0.191379	1185.8				1389	0.174362	1076.44
1390	0.174849	1058.29				1390	0.186106	1163.43				1390	0.171982	1053.1
1391	0.17456	1079.47				1391	0.189906	1205.28				1391	0.173032	1073.78
1392	0.172665	1044.86				1392	0.190174	1173.27				1392	0.172007	1069.38
1393	0.174727	1086.19				1393	0.190607	1180.85				1393	0.174349	1082.35
1394	0.173824	1076.77				1394	0.188607	1210.42				1394	0.173258	1086.69
1395	0.171601	1062.69				1395	0.191728	1158.39				1395	0.17414	1059.06
1396	0.170051	1016				1396	0.189779	1223.91				1396	0.173848	1034.17
1397	0.169942	1050.49				1397	0.191281	1165.99				1397	0.17575	1079.23
1398	0.166582	1057.08				1398	0.193516	1197.09				1398	0.174056	1108.98
1399	0.16915	1015.59				1399	0.189102	1250.94				1399	0.173993	1077.84
1400	0.170958	1030.9				1400	0.188433	1164.26				1400	0.175081	1085.08
1401	0.172856	1084.78				1401	0.188986	1118.89				1401	0.171092	1095.47
1402	0.171194	1068.09				1402	0.189724	1193.91				1402	0.172281	1081.56
1403	0.172086	1058.19				1403	0.193361	1202.35				1403	0.176091	1087.21
1404	0.173254	1065.71				1404	0.189841	1224.91				1404	0.173399	1081.06
1405	0.172482	1047.36				1405	0.188052	1145.7				1405	0.171683	1074.92
1406	0.170383	1071.72				1406	0.191409	1150.77				1406	0.17265	1115.33
1407	0.173343	1103.92				1407	0.188951	1206.91				1407	0.173414	1067.82
1408	0.173796	1092.47				1408	0.188512	1211				1408	0.173302	1094.28
1409	0.173478	1069.81				1409	0.193373	1126.97				1409	0.174592	1109.92
1410	0.173393	1107.18				1410	0.191982	1240.33				1410	0.175105	1065.71
1411	0.173436	1110.49				1411	0.192036	1205.36				1411	0.174111	1081.52
1412	0.172529	1077.59				1412	0.192479	1217.88				1412	0.175871	1088.74
1413	0.170534	1038.13				1413	0.194038	1167.54				1413	0.176144	1104.27
1414	0.171073	1038.27				1414	0.191143	1199.25				1414	0.175566	1087.99
1415	0.171422	1049.18				1415	0.19225	1163.66				1415	0.176562	1097.01
1416	0.172945	1085.54				1416	0.191938	1200.13				1416	0.17101	1059.95
1417	0.171054	1082.79				1417	0.192763	1204.17				1417	0.171213	1043.58
1418	0.171189	1058.17				1418	0.190776	1169.87				1418	0.172613	1087.42
1419	0.171121	1058.61				1419	0.194195	1174.4				1419	0.173038	1068.33
1420	0.173817	1105.73				1420	0.193058	1232.85				1420	0.177194	1065.85
1421	0.172503	1054.89				1421	0.19266	1189.07				1421	0.177564	1128.1
1422	0.173189	1060.97				1422	0.191221	1193.05				1422	0.176318	1088.34
1423	0.171524	1080.6				1423	0.191439	1182.79				1423	0.175826	1055.65
1424	0.169818	1058.77				1424	0.192656	1201.29				1424	0.172747	1084.22
1425	0.17049	1050.23				1425	0.190501	1190.23				1425	0.177627	1106.41
1426	0.168059	1042.69				1426	0.19126	1151.1				1426	0.177682	1101.26
1427	0.168615	1045.22				1427	0.190974	1163.04				1427	0.175437	1083.83
1428	0.173494	1068.92				1428	0.185018	1224.63				1428	0.173857	1107.09
1429	0.173276	1078.35				1429	0.18215	1109.67				1429	0.175605	1064.74
1430	0.170719	1079.19				1430	0.190581	1185.07				1430	0.173836	1095.09
1431	0.168786	1046.92				1431	0.19023	1225.5				1431	0.171023	1035.16
1432	0.170899	1062.77				1432	0.189965	1183.93				1432	0.174445	1116.55
1433	0.172307	1024.96				1433	0.191352	1204.66				1433	0.173337	1062.37
1434	0.171208	1027.66				1434	0.186259	1162.35				1434	0.175307	1118.89
1435	0.170133	1022.93				1435	0.188673	1171.51				1435	0.173717	1083.76
1436	0.174114	1072.47				1436	0.188722	1171.85				1436	0.174477	1109.74
1437	0.173455	1087.4				1437	0.193012	1203.74				1437	0.172044	1050.04
1438	0.174826	1046.11				1438	0.193944	1209.36				1438	0.172571	1073.52
1439	0.173571	1056.73				1439	0.192347	1192.19				1439	0.174129	1045.4
1440	0.170465	1095				1440	0.190248	1216.24				1440	0.169864	1079.79
1441	0.171955	1040.04				1441	0.19075	1187.57				1441	0.173875	1085.91
1442	0.173777	1047.33				1442	0.192465	1139.53				1442	0.175325	1112.53
1443	0.173839	1079.06				1443	0.190555	1175.13				1443	0.17575	1028.53
1444	0.172334	1102.1				1444	0.186247	1207.15				1444	0.175598	1058.22
1445	0.172451	1060.99				1445	0.191699	1178.39				1445	0.172735	1113.75
1446	0.173479	1052.35				1446	0.190834	1186.61				1446	0.172235	1032.11
1447	0.172225	1047.62				1447	0.188126	1156.93				1447	0.17515	1071.87
1448	0.17177	1082.3				1448	0.189746	1171.87				1448	0.174962	1101.47
1449	0.171817	1080.21				1449	0.188674	1160.62				1449	0.177198	1110.7
1450	0.171576	1081.39				1450	0.187111	1159.87				1450	0.175723	1096.22
1451	0.171936	1040.95				1451	0.184665	1172.3				1451	0.174162	1065.66
1452	0.172523	1041.08				1452	0.186799	1108.14				1452	0.175572	1084.43
1453	0.17311	1047.4				1453	0.189782	1181.7				1453	0.176959	1129.36
1454	0.170709	1080.98				1454	0.194748	1187.88				1454	0.176511	1096.2
1455	0.169405	1077.66				1455	0.192929	1187.89				1455	0.174166	1054.95
1456	0.16844	1020.22				1456	0.190376	1248.65				1456	0.176251	1069.05
1457	0.170303	1055.99				1457	0.189526	1213.72				1457	0.175832	1097.8
1458	0.171206	1102.42				1458	0.193527	1224				1458	0.174268	1083
1459	0.171433	1058.3				1459	0.190557	1189.93				1459	0.175053	1051.86
1460	0.172314	1059.73				1460	0.191202	1208.86				1460	0.177318	1081.84
1461	0.172646	1054.62				1461	0.194129	1234.77				1461	0.176359	1132.54
1462	0.171905	1057.42				1462	0.190706	1199.42				1462	0.175919	1125.29
1463	0.173255	1086.46				1463	0.189572	1200.48				1463	0.175422	1059.25
1464	0.171805	1043.23				1464	0.189661	1222.44				1464	0.176572	1126.99
1465	0.170967	1059.44				1465	0.193921	1183.77				1465	0.175895	1087.64
1466	0.168704	1056.76				1466	0.190211	1170.29				1466	0.177186	1110.79
1467	0.172597	1013.22				1467	0.189197	1135.22				1467	0.176029	1092.35
1468	0.171994	1050.51				1468	0.192007	1232.23				1468	0.176567	1092.3
1469	0.174228	1032.84				1469	0.192942	1222.29				1469	0.176275	1148.67
1470	0.173648	1099.96				1470	0.191821	1188.51				1470	0.175464	1109.75
1471	0.172387	1109.85				1471	0.191214	1172.63				1471	0.173219	1064.16
1472	0.170079	1061.05				1472	0.193765	1229.43				1472	0.175143	1079.85
1473	0.17029	1042.04				1473	0.192281	1235.45				1473	0.175795	1101.92
1474	0.171483	1065.43				1474	0.193768	1220.45				1474	0.175083	1082.9
1475	0.173983	1101.26				1475	0.192324	1204.76				1475	0.176827	1093.58
1476	0.173191	1074.23				1476	0.193489	1185.07				1476	0.174111	1110.08
1477	0.173218	1037.94				1477	0.191059	1168.37				1477	0.17508	1074.28
1478	0.170183	1036.81				1478	0.193127	1185.96				1478	0.175375	1095.4
1479	0.17174	1121.7				1479	0.193713	1207.22				1479	0.17292	1085.69
1480	0.172645	1061.29				1480	0.193522	1217.39				1480	0.174829	1077.57
1481	0.170962	1084.32				1481	0.192273	1249.15				1481	0.172125	1091.11
1482	0.17197	1074.12				1482	0.191736	1181.81				1482	0.172468	1071.25
1483	0.173337	1085.5				1483	0.191459	1282.23				1483	0.172171	1071.55
1484	0.167888	1052.32				1484	0.187592	1202.44				1484	0.175151	1152.04
1485	0.164907	1041.11				1485	0.187429	1178.33				1485	0.173267	1105.76
1486	0.170112	1075.89				1486	0.189083	1187.28				1486	0.173723	1042.39
1487	0.168678	1027.01				1487	0.184364	1131.63				1487	0.1705	1043.3
1488	0.16804	1054.07				1488	0.189693	1125.62				1488	0.167762	1051.84
1489	0.168045	1008.27				1489	0.194643	1191.71				1489	0.17575	1086.84
1490	0.171204	1095.17				1490	0.193858	1240.91				1490	0.176769	1095.18
1491	0.171123	1056.5				1491	0.191893	1245.5				1491	0.174696	1066.49
1492	0.169569	1050.9				1492	0.193282	1158.13				1492	0.174713	1073.15
1493	0.171547	1018.39				1493	0.193224	1182.07				1493	0.177545	1082.99
1494	0.172745	1135.42				1494	0.190491	1201.27				1494	0.17237	1100.04
1495	0.172435	1045.29				1495	0.191364	1182.44				1495	0.176207	1077.22
1496	0.170878	1041.89				1496	0.189586	1196.17				1496	0.175832	1090.04
1497	0.172005	1048.21				1497	0.192035	1179.45				1497	0.175268	1112.39
1498	0.169635	1073.66				1498	0.191522	1191.87				1498	0.175257	1064.5
1499	0.172276	1080.29				1499	0.193578	1215.97				1499	0.175833	1081.84
1500	0.172256	1030.8				1500	0.193156	1211.06				1500	0.171803	1061.18
1501	0.172054	1024.68				1501	0.191277	1236.73				1501	0.17499	1099.42
1502	0.168713	1048.34				1502	0.190754	1191.66				1502	0.175303	1147.95
1503	0.16927	1040.67				1503	0.188394	1209.45				1503	0.175367	1099.46
1504	0.170579	1034.44				1504	0.189546	1210.98				1504	0.175503	1105.16
1505	0.169724	1044.8				1505	0.191655	1183.7				1505	0.173777	1113.35
1506	0.172714	1063.89				1506	0.190374	1197.88				1506	0.174521	1083.35
1507	0.169127	1065.87				1507	0.189294	1243.86				1507	0.173039	1055.31
1508	0.171319	1064.88				1508	0.190896	1210.49				1508	0.176493	1074.07
1509	0.171257	1048.94				1509	0.193326	1190.21				1509	0.175038	1134.06
1510	0.168892	1043.42				1510	0.193719	1225.18				1510	0.175779	1122.69
1511	0.170693	1076.27				1511	0.192244	1267.99				1511	0.173275	1070.26
1512	0.167532	1032.28				1512	0.193468	1218.91				1512	0.174466	1067.95
1513	0.170479	1028.98				1513	0.1929	1199.38				1513	0.175294	1079
1514	0.171441	1045.7				1514	0.189588	1184.21				1514	0.172626	1110.11
1515	0.172437	1125.85				1515	0.19249	1208.37				1515	0.174885	1093.08
1516	0.171645	1051.03				1516	0.191668	1200.47				1516	0.172292	1070.15
1517	0.170577	1064.79				1517	0.192991	1185.13				1517	0.172264	1090.71
1518	0.170712	1061.52				1518	0.193505	1179.55				1518	0.174033	1087.05
1519	0.171977	1062.93				1519	0.192801	1254.65				1519	0.171388	1044.23
1520	0.172288	1047.43				1520	0.191585	1214.64				1520	0.173577	1088.2
1521	0.172072	1019.82				1521	0.19343	1215.55				1521	0.17381	1127.24
1522	0.172463	1092.23				1522	0.192714	1214.05				1522	0.171371	1070.34
1523	0.170792	1072.45				1523	0.193629	1208.62				1523	0.172998	1074.92
1524	0.171729	1066.93				1524	0.194723	1223.5				1524	0.174789	1080.38
1525	0.173571	1047.68				1525	0.190199	1199.99				1525	0.17461	1094.24
1526	0.170183	1021.65				1526	0.192595	1243.09				1526	0.175963	1065.94
1527	0.168051	1027.63				1527	0.190281	1231.75				1527	0.176213	1070.6
1528	0.171849	1028.78				1528	0.187593	1166.46				1528	0.173876	1084.6
1529	0.172348	1055.16				1529	0.193575	1185.78				1529	0.174473	1109.37
1530	0.172761	1064.45				1530	0.192879	1190.2				1530	0.176968	1108.85
1531	0.171375	1042.42				1531	0.193983	1217.5				1531	0.176239	1106.59
1532	0.172469	1093.39				1532	0.189764	1219.01				1532	0.176819	1080.77
1533	0.174675	1036				1533	0.191674	1187.46				1533	0.177117	1121.87
1534	0.172078	1086.66				1534	0.190444	1198.89				1534	0.177234	1117.3
1535	0.17111	1061.9				1535	0.194843	1218.23				1535	0.176638	1099
1536	0.172441	1049.86				1536	0.194103	1209.52				1536	0.176981	1032.07
1537	0.172248	1037.28				1537	0.193298	1186.73				1537	0.176568	1112.07
1538	0.169473	1030.81				1538	0.195102	1194.47				1538	0.17671	1069.67
1539	0.169611	1074.69				1539	0.192795	1213.76				1539	0.174065	1085.41
1540	0.16833	1038.78				1540	0.192453	1202.92				1540	0.175593	1106.6
1541	0.171307	1066.37				1541	0.191668	1225.86				1541	0.170798	1049.82
1542	0.171735	1068.22				1542	0.194447	1221.94				1542	0.174221	1070.87
1543	0.171348	1101.31				1543	0.190013	1193.82				1543	0.174667	1102.49
1544	0.172024	1048.28				1544	0.189772	1186.74				1544	0.175634	1099.54
1545	0.168794	1080.49				1545	0.194993	1244.39				1545	0.177017	1085.8
1546	0.169824	1058.76				1546	0.193344	1209.76				1546	0.175925	1122.52
1547	0.172922	1037.96				1547	0.186944	1206.17				1547	0.176423	1055.09
1548	0.171918	1062.5				1548	0.186959	1171.94				1548	0.174461	1102.42
1549	0.170123	1051.04				1549	0.193177	1206.33				1549	0.17264	1087.44
1550	0.171401	1041.74				1550	0.195145	1152.69				1550	0.176097	1066.89
1551	0.173534	1086.34				1551	0.190945	1204.76				1551	0.174893	1095.08
1552	0.169516	1065.73				1552	0.192719	1242.76				1552	0.174595	1096.84
1553	0.17106	1040				1553	0.190774	1220.08				1553	0.17476	1135.76
1554	0.170903	1054.34				1554	0.192927	1173.08				1554	0.172574	1119.42
1555	0.172044	1018.04				1555	0.194626	1178.25				1555	0.173479	1081.77
1556	0.171847	1025.39				1556	0.192163	1190.09				1556	0.173316	1082.43
1557	0.169471	1076.04				1557	0.189707	1180.94				1557	0.17625	1067.96
1558	0.168416	1074.66				1558	0.189978	1175.42				1558	0.176858	1105.56
1559	0.172409	1020.17				1559	0.189049	1206.25				1559	0.177562	1106.66
1560	0.173148	1054.37				1560	0.192567	1196.46				1560	0.176114	1124.71
1561	0.174011	1096.1				1561	0.192923	1169.72				1561	0.176568	1098.44
1562	0.171878	1090.61				1562	0.192379	1199.58				1562	0.178143	1094.25
1563	0.171177	1068.35				1563	0.192023	1213.62				1563	0.176591	1082.37
1564	0.173163	1059.09				1564	0.18957	1205.19				1564	0.175005	1113.09
1565	0.170851	1083.98				1565	0.187321	1177.15				1565	0.172623	1062.39
1566	0.171407	1034.23				1566	0.195198	1172.65				1566	0.173509	1091.65
1567	0.171814	1078.29				1567	0.193801	1208.53				1567	0.172561	1045.58
1568	0.170835	1084.62				1568	0.193933	1192.28				1568	0.174441	1113.33
1569	0.166817	1025.03				1569	0.1967	1281.26				1569	0.174928	1073.12
1570	0.170456	1036.95				1570	0.194927	1237.67				1570	0.171852	1108.14
1571	0.173274	1045.28				1571	0.196965	1235.99				1571	0.172901	1035.91
1572	0.174224	1044.76				1572	0.19521	1247.03				1572	0.177432	1080.21
1573	0.171538	1087.48				1573	0.19447	1241.71				1573	0.175503	1080.54
1574	0.17095	1066.89				1574	0.195295	1240.52				1574	0.172175	1092.76
1575	0.172683	1016.01				1575	0.196219	1232.35				1575	0.176932	1059.38
1576	0.173767	1062.04				1576	0.195768	1230.84				1576	0.175732	1119.04
1577	0.167539	1045.46				1577	0.193634	1227.61				1577	0.17727	1092.34
1578	0.166313	1043.84				1578	0.194169	1177.44				1578	0.17548	1111.71
1579	0.172086	1026.82				1579	0.194715	1265.34				1579	0.174887	1038.21
1580	0.173853	1072.86				1580	0.191013	1266.49				1580	0.176279	1070.1
1581	0.173196	1061.71				1581	0.195641	1209.32				1581	0.176186	1132.68
1582	0.169837	1077.83				1582	0.193449	1200.35				1582	0.177184	1086.49
1583	0.170694	1051.38				1583	0.192712	1228.31				1583	0.17585	1080.76
1584	0.169756	1014.51				1584	0.193556	1241.55				1584	0.173956	1120.71
1585	0.169017	1054.46				1585	0.192494	1224.07				1585	0.175902	1119.38
1586	0.171142	1074.26				1586	0.195807	1210.66				1586	0.176441	1103.98
1587	0.173173	1036.4				1587	0.193111	1188.21				1587	0.177454	1099.83
1588	0.173191	1084.1				1588	0.19277	1217.58				1588	0.173785	1042.77
1589	0.172619	1070.31				1589	0.191642	1269.68				1589	0.173562	1113.99
1590	0.172553	1068.9				1590	0.190457	1177.82				1590	0.17481	1086.51
1591	0.1716	1089.55				1591	0.194541	1168.94				1591	0.175268	1101.33
1592	0.173576	1068.23				1592	0.195155	1198.93				1592	0.177106	1077.43
1593	0.17234	1086.46				1593	0.191377	1244				1593	0.176636	1115.49
1594	0.172762	1080.61				1594	0.196945	1188.75				1594	0.17741	1090.98
1595	0.173162	1080.77				1595	0.195736	1175.59				1595	0.177319	1098.52
1596	0.171169	1071.3				1596	0.19523	1214				1596	0.175691	1089.14
1597	0.170947	1099.59				1597	0.196095	1214.67				1597	0.176135	1123.48
1598	0.174025	1062.15				1598	0.196278	1212.77				1598	0.17596	1087.35
1599	0.173214	1063.91				1599	0.196795	1231.04				1599	0.175807	1100.69
1600	0.169885	1032.48				1600	0.194759	1199.57				1600	0.17382	1067.48
1601	0.170593	1096.64				1601	0.195175	1232.21				1601	0.169551	1062.43
1602	0.171797	1112.2				1602	0.194462	1221.16				1602	0.171278	1007.59
1603	0.168673	1063.33				1603	0.193315	1236.73				1603	0.172523	1041.36
1604	0.169747	1017.28				1604	0.192244	1192.22				1604	0.171089	1034.17
1605	0.170842	1096.61				1605	0.197826	1245.21				1605	0.174703	1069.39
1606	0.173378	1068.09				1606	0.194603	1271.66				1606	0.174479	1064.29
1607	0.173337	1046.99				1607	0.19464	1226.47				1607	0.173893	1086.11
1608	0.170705	1070.64				1608	0.193944	1206.21				1608	0.177406	1078.82
1609	0.172419	1076.74				1609	0.192898	1186.54				1609	0.175068	1085.66
1610	0.172761	1114.29				1610	0.190398	1216.4				1610	0.175314	1093.1
1611	0.172056	1028.93				1611	0.197013	1221.67				1611	0.177301	1105.33
1612	0.172624	1052.39				1612	0.19704	1233.91				1612	0.173939	1094.51
1613	0.173259	1101.15				1613	0.193262	1250.01				1613	0.176852	1071.21
1614	0.173311	1078.77				1614	0.195684	1211.4				1614	0.172207	1074.57
1615	0.171312	1069.07				1615	0.197092	1197.16				1615	0.174288	1075.84
1616	0.171689	1075.76				1616	0.196537	1299.43				1616	0.175155	1074.39
1617	0.168228	1071.14				1617	0.19271	1225.42				1617	0.176266	1036.7
1618	0.170825	1028.15				1618	0.194662	1247.81				1618	0.175694	1066.15
1619	0.171154	1079.1				1619	0.192039	1188.3				1619	0.174594	1071.76
1620	0.170652	1054.91				1620	0.196624	1205.49				1620	0.177333	1063.03
1621	0.170351	1050.55				1621	0.196235	1194.73				1621	0.176552	1142.4
1622	0.169819	1070.72				1622	0.192579	1258.7				1622	0.177591	1085.82
1623	0.169685	1031.85				1623	0.189737	1135.02				1623	0.177754	1144.4
1624	0.172407	1050.96				1624	0.197177	1226.05				1624	0.175723	1096.32
1625	0.172106	1091.46				1625	0.195352	1200.09				1625	0.173486	1072.3
1626	0.17412	1015.2				1626	0.193183	1232.75				1626	0.170245	1060.52
1627	0.173566	1080.76				1627	0.193561	1219.9				1627	0.172067	1062.86
1628	0.174035	1098.17				1628	0.197143	1183.79				1628	0.173729	1061.39
1629	0.173688	1063.63				1629	0.195726	1218.53				1629	0.174969	1058.27
1630	0.173015	1078.33				1630	0.196479	1248.48				1630	0.174108	1060.02
1631	0.170293	1053.56				1631	0.1975	1247.4				1631	0.176872	1071.58
1632	0.168351	1044.78				1632	0.196169	1185.54				1632	0.175481	1131.49
1633	0.1724	1053.02				1633	0.198815	1242.83				1633	0.173682	1059.79
1634	0.170767	1021.41				1634	0.197386	1224.13				1634	0.172806	1061.72
1635	0.169918	1033.87				1635	0.197045	1280.07				1635	0.172899	1065.25
1636	0.168254	1046.87				1636	0.196802	1216.54				1636	0.173544	1070.52
1637	0.173573	1075.55				1637	0.19583	1222.92				1637	0.172457	1072.36
1638	0.171072	1070.47				1638	0.192165	1189.28				1638	0.176911	1099.44
1639	0.172969	1062.92				1639	0.196629	1228.65				1639	0.178342	1094.31
1640	0.169366	1059.42				1640	0.195725	1267.52				1640	0.178535	1126.02
1641	0.17373	1095.71				1641	0.197078	1219.54				1641	0.17632	1113.84
1642	0.171442	1037				1642	0.194661	1221.99				1642	0.174713	1090.49
1643	0.173033	1050.96				1643	0.197337	1241.46				1643	0.174428	1069.6
1644	0.171167	1081.67				1644	0.19626	1240.61				1644	0.175865	1098.39
1645	0.170438	1039.51				1645	0.199014	1214.71				1645	0.177641	1124.93
1646	0.172502	1069.87				1646	0.1968	1255.88				1646	0.174303	1076.75
1647	0.171604	1067.4				1647	0.196618	1230.64				1647	0.176602	1104.38
1648	0.174442	1059.47				1648	0.196135	1181.83				1648	0.177352	1062.71
1649	0.172868	1074.77				1649	0.196051	1207.28				1649	0.177107	1111.46
1650	0.174188	1070.33				1650	0.195785	1256.22				1650	0.175611	1070.88
1651	0.174636	1072.59				1651	0.197481	1206.42				1651	0.17785	1102.33
1652	0.173255	1116.12				1652	0.19638	1204.5				1652	0.176645	1117.09
1653	0.17268	1090.15				1653	0.190732	1217.73				1653	0.176751	1138.78
1654	0.173682	1032.38				1654	0.195614	1221.86				1654	0.177654	1096.11
1655	0.171244	1080.69				1655	0.1893	1195.8				1655	0.174657	1120
1656	0.17115	1056.86				1656	0.192669	1166.46				1656	0.167912	1046.3
1657	0.173666	1031.16				1657	0.196138	1304.75				1657	0.171511	1067.89
1658	0.174516	1121.16				1658	0.197058	1258.04				1658	0.174549	1073.64
1659	0.173638	1106.5				1659	0.199203	1198.41				1659	0.176323	1108.61
1660	0.169162	1054.6				1660	0.196795	1245.63				1660	0.177418	1111.62
1661	0.171456	1076.11				1661	0.196114	1208.77				1661	0.176256	1113.29
1662	0.17109	1101.43				1662	0.196716	1188.19				1662	0.178612	1115.2
1663	0.172985	1017.97				1663	0.193618	1225.39				1663	0.179255	1047.04
1664	0.172527	1070.87				1664	0.191898	1183.01				1664	0.177922	1153.21
1665	0.174621	1037.07				1665	0.19614	1258.66				1665	0.174028	1088.52
1666	0.173605	1032.82				1666	0.192772	1180.47				1666	0.176681	1073.6
1667	0.172352	1069.57				1667	0.195092	1206.84				1667	0.174716	1115.65
1668	0.167938	996.231				1668	0.197836	1261.74				1668	0.175453	1114.08
1669	0.169327	1035.74				1669	0.195938	1244.86				1669	0.173953	1100.4
1670	0.168218	1052.69				1670	0.194116	1267.98				1670	0.177809	1132.17
1671	0.170526	1030.95				1671	0.194747	1208.79				1671	0.174481	1122.99
1672	0.167966	1064.5				1672	0.195892	1257.7				1672	0.177604	1109.57
1673	0.16867	1097.78				1673	0.197332	1262.78				1673	0.173699	1114.39
1674	0.172623	1050.99				1674	0.194466	1254.89				1674	0.175252	1085.08
1675	0.174541	1075.6				1675	0.195647	1204.73				1675	0.175541	1052.24
1676	0.172131	1049.12				1676	0.196856	1198.59				1676	0.177962	1056.81
1677	0.175994	1103.21				1677	0.194758	1229.29				1677	0.174346	1062.62
1678	0.172261	1110.73				1678	0.194018	1205.75				1678	0.172571	1104.16
1679	0.173357	1089				1679	0.194679	1222.68				1679	0.178554	1097.33
1680	0.173844	1091.91				1680	0.196745	1232.28				1680	0.178769	1107.19
1681	0.173263	1120.52				1681	0.19604	1246.65				1681	0.180863	1054.47
1682	0.17342	1077.24				1682	0.191674	1237.6				1682	0.178356	1084.28
1683	0.170482	1097				1683	0.188677	1178.39				1683	0.181354	1130.33
1684	0.171928	1084.84				1684	0.190904	1158.64				1684	0.179078	1160.02
[truncated: 316 more rows]

## Sheet: top-dog pipetting Long T
black						cyan						gray
[truncated: 2,001 more rows]
