# Supplementary material for: Simulations reveal challenges to artificial community selection and possible strategies for success
Source: PLoS Biol. 2019 Jun 25;17(6):e3000295. doi: 10.1371/journal.pbio.3000295 (PMC6658139; doi:10.1371/journal.pbio.3000295)
Supplement: S17 Data — (XLSX) [file pbio.3000295.s074.xlsx]

## Sheet: top-dog pipetting
1						cyan						gray
cycle #	average selected fp	average selected P(T)				cycle #	average selected fp	average selected P(T)				cycle #	average selected fp	average selected P(T)
1	0.129452	689.608				1	0.129116	689.949				1	0.129661	689.593
2	0.127145	738.746				2	0.127787	707.836				2	0.125105	703.242
3	0.119423	679.166				3	0.128983	688.637				3	0.125051	705.348
4	0.115946	692.487				4	0.129091	788.357				4	0.126197	688.492
5	0.11464	632.691				5	0.129321	733.165				5	0.120493	707.649
6	0.121874	681.81				6	0.125528	732.813				6	0.119912	712.381
7	0.120053	644.974				7	0.127614	702.301				7	0.118526	703.307
8	0.123697	699.113				8	0.125689	738.139				8	0.123652	672.663
9	0.126747	736.665				9	0.118496	685.849				9	0.126829	735.375
10	0.128229	765.029				10	0.119748	692.871				10	0.128589	724.098
11	0.129908	706.807				11	0.118935	641.49				11	0.129385	743.042
12	0.12913	719.981				12	0.126281	647.353				12	0.127522	763.941
13	0.126445	724.488				13	0.12606	735.04				13	0.127052	767.637
14	0.125141	700.294				14	0.127649	700.118				14	0.129328	789.694
15	0.118898	688.167				15	0.129157	796.9				15	0.129811	761.685
16	0.115013	647.095				16	0.128061	725.949				16	0.129306	714.91
17	0.111071	668.296				17	0.127098	751.579				17	0.127903	818.19
18	0.107084	622.612				18	0.126615	668.609				18	0.12885	708.676
19	0.101934	626.422				19	0.126889	736.752				19	0.129538	747.857
20	0.105086	579.826				20	0.127865	713.943				20	0.129506	786.677
21	0.112807	677.888				21	0.127927	764.078				21	0.12819	784.045
22	0.115629	646.058				22	0.128531	728.805				22	0.129436	729.315
23	0.115669	640.223				23	0.128542	753.266				23	0.127569	780.597
24	0.11651	653.02				24	0.124909	705.428				24	0.120695	706.524
25	0.121347	670.528				25	0.126178	760.272				25	0.12961	735.024
26	0.124378	744.477				26	0.126553	719.064				26	0.127467	738.604
27	0.129185	720.751				27	0.124696	718.876				27	0.12899	724.348
28	0.128759	724.878				28	0.120285	693.409				28	0.127334	750.7
29	0.128785	774.869				29	0.128959	725.194				29	0.121437	731.257
30	0.127562	775.837				30	0.129027	776.48				30	0.126155	740.188
31	0.126957	694.751				31	0.126678	712.434				31	0.129351	699.904
32	0.12738	774.619				32	0.129064	706.879				32	0.12852	738.401
33	0.127794	789.871				33	0.126849	720.562				33	0.128991	698.035
34	0.126185	758.631				34	0.121435	714.903				34	0.1284	744.439
35	0.119339	692.702				35	0.114173	664.109				35	0.129668	723.214
36	0.128292	753.789				36	0.117719	706.139				36	0.129017	755.342
37	0.128293	768.038				37	0.115772	657.843				37	0.127488	720.851
38	0.12421	775.263				38	0.124753	719.94				38	0.130536	726.948
39	0.122147	731.271				39	0.126359	733.117				39	0.129518	780.025
40	0.12925	762.29				40	0.128536	714.258				40	0.129021	791.026
41	0.129495	709.791				41	0.124166	740.59				41	0.128286	708.703
42	0.129653	758.332				42	0.125815	754.936				42	0.12757	741.832
43	0.127537	755.26				43	0.119947	703.693				43	0.129676	712.571
44	0.126869	749.05				44	0.112156	700.664				44	0.129909	761.511
45	0.128946	752.289				45	0.106385	608.099				45	0.128841	738.9
46	0.127403	730.001				46	0.107452	562.196				46	0.128043	753.755
47	0.127087	777.345				47	0.105945	571.872				47	0.12922	728.507
48	0.129683	730.031				48	0.112982	623.051				48	0.126899	766.734
49	0.129762	787.552				49	0.121387	712.358				49	0.126878	740.604
50	0.125133	761.712				50	0.126941	776.671				50	0.129685	703.292
51	0.126956	666.676				51	0.127754	699.359				51	0.127892	764.971
52	0.128376	724.758				52	0.124552	708.565				52	0.126254	691.246
53	0.128225	714.057				53	0.126749	658.347				53	0.129849	693.012
54	0.12789	751.165				54	0.128969	710.667				54	0.129553	724.717
55	0.129607	756.826				55	0.128985	775.138				55	0.128706	808.92
56	0.129636	710.019				56	0.12872	732.236				56	0.130227	710.175
57	0.129468	741.075				57	0.128636	742.014				57	0.131091	760.523
58	0.128372	745.002				58	0.127598	715.728				58	0.127815	712.526
59	0.12788	734.723				59	0.12658	724.074				59	0.129539	729.491
60	0.128846	733.451				60	0.128984	706.681				60	0.131122	773.424
61	0.126767	764.465				61	0.12481	732.274				61	0.131377	796.55
62	0.129898	726.491				62	0.119639	735.493				62	0.130618	713.24
63	0.129529	768.002				63	0.117587	646.813				63	0.132063	712.323
64	0.130101	742.406				64	0.117021	649.034				64	0.12778	779.644
65	0.127553	794.465				65	0.11494	669.977				65	0.129596	719.592
66	0.122514	723.548				66	0.119332	746.888				66	0.128165	741.952
67	0.122709	748.581				67	0.128071	675.035				67	0.126985	728.315
68	0.122463	680.217				68	0.129374	751.779				68	0.124731	683.768
69	0.119211	694.674				69	0.126363	725.637				69	0.127655	697.995
70	0.117109	640.636				70	0.128847	773.372				70	0.125102	695.772
71	0.11756	643.51				71	0.128759	704.141				71	0.128532	695.962
72	0.116089	640.43				72	0.128946	721.723				72	0.124742	707.471
73	0.111136	622.587				73	0.1281	755.825				73	0.128339	732.547
74	0.116076	680.526				74	0.128646	731.341				74	0.12931	712.234
75	0.121934	698.192				75	0.128617	718.646				75	0.127901	683.224
76	0.122722	659.314				76	0.128932	758.579				76	0.127475	740.366
77	0.126662	727.435				77	0.127608	746.205				77	0.12621	772.468
78	0.124494	716.654				78	0.123279	715.021				78	0.126998	730.366
79	0.125392	744.064				79	0.125174	736.011				79	0.127047	696.817
80	0.124179	693.059				80	0.116735	689.406				80	0.125048	759.963
81	0.123861	709.126				81	0.115856	655.214				81	0.121307	696.947
82	0.127798	736.14				82	0.118836	625.441				82	0.125318	665.482
83	0.127232	688.152				83	0.125242	683.951				83	0.128629	756.763
84	0.12726	736.42				84	0.129258	742.382				84	0.122503	720.598
85	0.127352	732.244				85	0.13015	750.587				85	0.11763	701.073
86	0.125591	717.252				86	0.129592	734.433				86	0.120384	658.598
87	0.125384	711.734				87	0.130342	723.102				87	0.119076	684.519
88	0.128601	731.87				88	0.129186	750.229				88	0.116326	669.186
89	0.126782	761.953				89	0.129965	718.278				89	0.124619	675.244
90	0.124147	707.076				90	0.131737	744.735				90	0.126103	788.725
91	0.126641	741.665				91	0.131771	731.879				91	0.123988	749.83
92	0.125223	685.755				92	0.131923	756.579				92	0.129062	720.792
93	0.129156	738.084				93	0.130495	749.031				93	0.129485	714.475
94	0.129176	708.253				94	0.128854	772.437				94	0.12806	773.856
95	0.129316	796.491				95	0.124027	735.96				95	0.126469	691.006
96	0.129041	707.769				96	0.127831	718.537				96	0.123666	732.529
97	0.129551	750.574				97	0.131236	737.256				97	0.119173	702.674
98	0.128259	740.544				98	0.12813	712.806				98	0.116633	678.732
99	0.126692	721.116				99	0.128688	807.034				99	0.10875	644.445
100	0.129333	719.971				100	0.126299	736.883				100	0.0982349	624.096
101	0.128662	743.841				101	0.125636	718.521				101	0.0914538	570.521
102	0.126366	729.117				102	0.126827	718.445				102	0.0836778	508.034
103	0.125953	761.077				103	0.127227	747.427				103	0.0792693	431.15
104	0.126643	721.74				104	0.129656	776.431				104	0.0897273	457.542
105	0.128362	718.844				105	0.127021	762.268				105	0.0849887	476.291
106	0.129605	728.314				106	0.132384	777.855				106	0.0713483	439.787
107	0.129296	794.294				107	0.133997	769.14				107	0.0616394	390.795
108	0.128854	769.349				108	0.133884	792.122				108	0.0644228	394.747
109	0.129518	765.285				109	0.134745	776.021				109	0.0524082	351.753
110	0.129634	738.754				110	0.132063	804.905				110	0.047313	256.671
111	0.129442	784.129				111	0.126805	748.618				111	0.0492927	259.421
112	0.128927	713.144				112	0.128672	752.505				112	0.0484198	266.272
113	0.12849	750.354				113	0.130384	692.635				113	0.0466201	250.085
114	0.127323	780.668				114	0.134165	743.761				114	0.0499486	290.577
115	0.128	713.141				115	0.132109	759.497				115	0.0478206	264.83
116	0.129451	702.5				116	0.128103	746.067				116	0.0428802	257.719
117	0.129524	723.663				117	0.125631	783.334				117	0.044488	221.211
118	0.128582	755				118	0.123034	709.904				118	0.040275	242.379
119	0.124188	701.585				119	0.124158	698.232				119	0.038999	229.948
120	0.128869	755.17				120	0.126061	650.344				120	0.0348084	208.123
121	0.12422	728.035				121	0.120222	713.829				121	0.0355082	186.477
122	0.121585	674.614				122	0.124445	699.852				122	0.0300403	189.091
123	0.125372	683.838				123	0.129533	696.967				123	0.038405	172.544
124	0.126792	688.038				124	0.129078	715.787				124	0.0407222	223.538
125	0.12502	705.389				125	0.128256	751.515				125	0.0403998	209.273
126	0.125358	649.29				126	0.127821	710.375				126	0.0450529	231.462
127	0.128275	745.756				127	0.126925	688.11				127	0.0469482	267.397
128	0.129149	741.495				128	0.128644	722.555				128	0.0525226	270.368
129	0.126992	781.334				129	0.12338	696.068				129	0.0604434	319.047
130	0.128605	725.885				130	0.120389	728.927				130	0.0601802	303.423
131	0.126409	755.77				131	0.110909	627.807				131	0.0610605	323.234
132	0.129033	740.529				132	0.111085	706.103				132	0.0497638	312.421
133	0.125909	749.023				133	0.102671	643.583				133	0.0538083	280.048
134	0.127571	715.156				134	0.0999368	617.457				134	0.0546862	330.798
135	0.128739	705.448				135	0.100546	628.9				135	0.0588636	326.46
136	0.125316	747.783				136	0.107557	605.095				136	0.053259	300.626
137	0.128054	690.773				137	0.113969	634.017				137	0.04655	302.247
138	0.129253	772.333				138	0.116513	662.497				138	0.0359121	234.491
139	0.128289	738.293				139	0.114451	686.145				139	0.0329889	194.914
140	0.126558	821.228				140	0.107798	639.035				140	0.0368358	179.709
141	0.127103	722.805				141	0.110749	639.486				141	0.044172	220.578
142	0.126388	738.171				142	0.118658	665.241				142	0.0459798	269.072
143	0.128848	723.228				143	0.12307	660.993				143	0.0394693	246.572
144	0.128213	774.703				144	0.120991	695.162				144	0.0369977	193.166
145	0.127584	728.846				145	0.124055	717.681				145	0.0355607	213.006
146	0.128811	705.776				146	0.129389	756.976				146	0.0351608	191.48
147	0.12852	726.319				147	0.128343	699.923				147	0.0441556	256.212
148	0.128379	719.892				148	0.129268	742.983				148	0.0459625	271.948
149	0.128892	752.112				149	0.127588	717.415				149	0.0482044	259.899
150	0.129444	724.264				150	0.128179	725.771				150	0.0535516	277.401
151	0.128715	789.89				151	0.121649	736.482				151	0.0519121	297.342
152	0.126836	703.592				152	0.124101	685.561				152	0.0470545	233.707
153	0.127404	744.284				153	0.123849	695.433				153	0.0541009	321.348
154	0.129291	753.401				154	0.123808	690.697				154	0.0528933	335.878
155	0.128735	775.59				155	0.120899	695.227				155	0.0627422	308.714
156	0.126133	731.864				156	0.128649	717.733				156	0.0642711	341.887
157	0.126428	732.699				157	0.127859	749.452				157	0.0619986	364.68
158	0.123154	727.434				158	0.127756	710.045				158	0.0547202	321.181
159	0.12543	702.565				159	0.127309	757.379				159	0.0503377	283.597
160	0.12162	732.437				160	0.129601	726.427				160	0.0480431	267.466
161	0.122756	739.625				161	0.129731	773.45				161	0.0441995	249.159
162	0.128696	791.767				162	0.129131	731.531				162	0.0452679	246.082
163	0.126638	724.401				163	0.126144	708.408				163	0.0369575	253.09
164	0.127097	753.363				164	0.126952	747.294				164	0.0363156	200.809
165	0.120417	712.646				165	0.124409	729.778				165	0.0319055	189.331
166	0.12613	656.409				166	0.123055	724.962				166	0.036163	199.672
167	0.124103	739.347				167	0.126394	705.085				167	0.0309603	203.168
168	0.122734	734.854				168	0.129041	787.546				168	0.0378811	192.614
169	0.120161	693.938				169	0.127398	757.146				169	0.0355019	191.022
170	0.114709	725.893				170	0.129419	750.128				170	0.0350319	205.879
171	0.123808	691.562				171	0.128848	737.298				171	0.0331571	205.518
172	0.12525	686.326				172	0.128546	765.785				172	0.0296819	164.794
173	0.126316	761.916				173	0.127306	712.138				173	0.0325759	169.248
174	0.122458	718.668				174	0.129616	739.811				174	0.0454049	216.009
175	0.12137	727.245				175	0.129778	696.395				175	0.0456445	294.247
176	0.127662	719.382				176	0.128719	735.849				176	0.0455572	252.484
177	0.12178	721.587				177	0.126056	720.296				177	0.0375152	226.789
178	0.117397	707.93				178	0.128778	696.612				178	0.0518465	253.661
179	0.115568	673.612				179	0.129127	761.761				179	0.0542315	311.442
180	0.120404	648.575				180	0.125463	747.712				180	0.0533014	293.281
181	0.110194	683.897				181	0.126773	715.732				181	0.052379	284.604
182	0.114098	621.454				182	0.127825	724.197				182	0.0547625	309.79
183	0.11111	605.505				183	0.12851	719.33				183	0.0518667	302.816
184	0.114371	617.472				184	0.12924	700.897				184	0.0504971	293.203
185	0.115612	659.72				185	0.128472	741.151				185	0.0450573	262.561
186	0.117107	715.209				186	0.129203	721.523				186	0.0546324	261.294
187	0.115315	642.496				187	0.126818	790.78				187	0.0507613	303.635
188	0.117562	640.116				188	0.127769	737.532				188	0.0456401	257.2
189	0.11903	649.491				189	0.128789	753.894				189	0.0438306	263.517
190	0.127107	702.876				190	0.126821	710.271				190	0.0487211	258.939
191	0.122262	790.921				191	0.12382	731.843				191	0.0501924	273.064
192	0.123647	685.268				192	0.118019	740.593				192	0.0538659	297.009
193	0.124437	727.939				193	0.120769	699.018				193	0.0572662	301.835
194	0.124849	676.032				194	0.125979	690.59				194	0.057414	358.184
195	0.126484	769.69				195	0.125437	789.384				195	0.051449	313.132
196	0.12756	698.813				196	0.126861	738.662				196	0.0461889	248.916
197	0.127819	740.487				197	0.128944	747.504				197	0.0437172	260.977
198	0.123468	727.16				198	0.122367	715.807				198	0.0486933	272.144
199	0.124291	697.474				199	0.123519	695.937				199	0.0458457	249.849
200	0.118526	680.744				200	0.122278	679.306				200	0.049715	247.024
201	0.1168	671.103				201	0.111713	678.385				201	0.0456783	240.437
202	0.11962	663.884				202	0.103223	626.895				202	0.0496484	269.514
203	0.120733	712.695				203	0.108501	569.406				203	0.0612886	318.653
204	0.119608	692.41				204	0.120682	706.523				204	0.0600368	319.453
205	0.114563	727.239				205	0.119998	663.238				205	0.062062	346.14
206	0.111519	634.394				206	0.124306	701.302				206	0.0593713	324.924
207	0.114062	660.118				207	0.127575	694.867				207	0.0596626	351.627
208	0.109627	652.689				208	0.128791	735.563				208	0.0671637	331.315
209	0.112116	615.848				209	0.126563	723.449				209	0.0676778	376.951
210	0.109439	664.165				210	0.129275	735.24				210	0.0662881	367.178
211	0.107	593.753				211	0.129355	764.284				211	0.0609149	379.071
212	0.106743	663.507				212	0.129628	743.059				212	0.0632383	338.407
213	0.108039	570.622				213	0.129139	754.654				213	0.0707384	334.5
214	0.105644	615.294				214	0.127899	775.957				214	0.0785388	443.701
215	0.10807	606.929				215	0.127488	715.315				215	0.084292	447.361
216	0.108005	582.822				216	0.119993	722.614				216	0.0711569	470.178
217	0.107629	666.939				217	0.121813	684.927				217	0.0690508	384.579
218	0.107549	596.679				218	0.124971	685.209				218	0.0768852	370.478
219	0.106753	643.656				219	0.125847	698.996				219	0.0749003	425.805
220	0.104904	621.473				220	0.121583	688.038				220	0.0823519	430.293
221	0.106373	608.89				221	0.127878	745.388				221	0.0843114	479.687
222	0.105164	615.022				222	0.128097	707.676				222	0.0902145	480.154
223	0.104251	604.776				223	0.127487	801.149				223	0.0897272	556.806
224	0.102716	632.254				224	0.123229	737.405				224	0.0844947	493.082
225	0.10016	603.612				225	0.121749	710.191				225	0.0928306	479.753
226	0.0971356	592.021				226	0.125228	715.254				226	0.0918737	531.741
227	0.101816	591.792				227	0.124571	711.077				227	0.0908962	554.677
228	0.104576	596.889				228	0.124784	690.145				228	0.0862064	537.331
229	0.101518	632.226				229	0.125484	738.921				229	0.0830756	499.307
230	0.10435	601.858				230	0.123233	694.256				230	0.0834435	468.257
231	0.10461	629.459				231	0.123202	721.32				231	0.088425	538.537
232	0.102031	600.56				232	0.122344	674.707				232	0.0805852	479.55
233	0.0953159	596.48				233	0.119685	694.358				233	0.0724045	462.932
234	0.103042	532.281				234	0.124393	722.751				234	0.0738477	416.698
235	0.102158	580.491				235	0.122936	742.757				235	0.0771122	381.205
236	0.101856	602.206				236	0.123586	688.923				236	0.0796188	427.458
237	0.105436	606.639				237	0.122815	728.986				237	0.074299	418.577
238	0.104388	578.264				238	0.119371	696.549				238	0.0701892	397.458
239	0.101907	592.864				239	0.116737	703.294				239	0.0649241	378.929
240	0.103154	594.141				240	0.123081	670.792				240	0.0674887	384.329
241	0.101031	606.397				241	0.121804	697.905				241	0.072368	394.134
242	0.100121	588.566				242	0.119345	709.006				242	0.0650847	411.975
243	0.102361	600.497				243	0.121067	663.323				243	0.0685569	413.292
244	0.103805	616.942				244	0.125535	718.581				244	0.0659707	362.806
245	0.101982	605.129				245	0.125562	746.236				245	0.0693972	405.885
246	0.10117	590.266				246	0.123612	768.783				246	0.0638857	364.095
247	0.102493	563.529				247	0.126046	712.901				247	0.0601736	354.481
248	0.10038	590.423				248	0.128231	763.887				248	0.0555654	331.471
249	0.099006	548.466				249	0.127712	738.647				249	0.0596551	345.94
250	0.0988466	544.073				250	0.124575	762.309				250	0.0595307	327.06
251	0.0982417	596.387				251	0.123931	719.246				251	0.0609407	345.282
252	0.0968534	555.814				252	0.126904	719.255				252	0.059251	341.777
253	0.0965634	559.596				253	0.124908	731.399				253	0.0646213	337.835
254	0.09581	576.106				254	0.128009	736.645				254	0.0632799	357.156
255	0.098457	537.188				255	0.128517	739.909				255	0.0660431	384.585
256	0.0972889	565.747				256	0.128534	732.46				256	0.0645199	351.838
257	0.0979463	576.182				257	0.128695	756.082				257	0.0626883	394.688
258	0.0974786	566.653				258	0.132005	707.013				258	0.0685197	351.959
259	0.0966009	587.693				259	0.131531	791.094				259	0.0802655	446.945
260	0.0988606	580.837				260	0.126616	728.929				260	0.0764096	455.831
261	0.0986967	567.986				261	0.126257	763.747				261	0.0770301	409.467
262	0.0986603	597.602				262	0.131714	693.209				262	0.083676	456.828
263	0.101552	571.971				263	0.132319	725.777				263	0.0818591	520.846
264	0.102988	560.651				264	0.131157	749.364				264	0.0787474	456.163
265	0.102297	587.561				265	0.126921	693.617				265	0.0801825	467.889
266	0.101877	589.324				266	0.129684	706.701				266	0.0804836	451.431
267	0.0982634	558.375				267	0.125955	730.67				267	0.0815519	432.892
268	0.099428	553.898				268	0.130351	758.853				268	0.0798264	476.498
269	0.0972847	537.835				269	0.129331	735.163				269	0.087529	499.355
270	0.0970423	555.287				270	0.132638	706.897				270	0.0883261	489.173
271	0.0941499	505.139				271	0.132371	745.372				271	0.0849652	515.107
272	0.0931595	512.929				272	0.132305	755.902				272	0.0856152	462.317
273	0.0926047	526.169				273	0.131897	780.813				273	0.0838003	465.179
274	0.0914463	502.125				274	0.13132	732.204				274	0.087139	530.032
275	0.0868939	514.087				275	0.133271	768.421				275	0.0870377	507.644
276	0.092945	507.718				276	0.132536	751.31				276	0.0983875	534.991
277	0.0870139	540.817				277	0.133547	738.186				277	0.112615	637.043
278	0.0872282	509.316				278	0.133646	775.757				278	0.112306	623.876
279	0.0955821	519.759				279	0.130944	770.9				279	0.111658	643.08
280	0.0951063	566.001				280	0.125092	776.567				280	0.112058	640.198
281	0.093508	542.635				281	0.133167	760.042				281	0.111996	662.418
282	0.0957732	592.666				282	0.131479	799.819				282	0.111523	652.078
283	0.0894856	548.391				283	0.133895	719.156				283	0.111895	648.7
284	0.0945634	533.356				284	0.131212	802.521				284	0.109801	634.574
285	0.0954172	550.501				285	0.132566	700.18				285	0.108884	644.776
286	0.0949971	568.791				286	0.129171	760.841				286	0.112262	634.168
287	0.0944444	527.344				287	0.12996	768.045				287	0.112441	608.444
288	0.0954001	498.317				288	0.13291	729.561				288	0.110361	670.339
289	0.0938125	553.68				289	0.131224	751.773				289	0.110469	619.367
290	0.0935041	527.385				290	0.128755	823.075				290	0.106884	642.276
291	0.0939642	544.562				291	0.122041	703.016				291	0.109213	635.876
292	0.0908476	561.137				292	0.120566	691.435				292	0.109133	644.486
293	0.0918161	549.769				293	0.123495	737.16				293	0.107265	605.123
294	0.091209	557.093				294	0.132481	745.458				294	0.112413	648.49
295	0.0972417	549.742				295	0.13285	794.974				295	0.11096	668.066
296	0.0994939	597.271				296	0.132991	744.862				296	0.108479	618.072
297	0.101604	546.399				297	0.130659	786.793				297	0.112262	636.12
298	0.0993091	581.949				298	0.132431	703.376				298	0.110952	640.007
299	0.100272	564.469				299	0.132256	834.112				299	0.112509	654.489
300	0.0993928	549.429				300	0.131097	738.167				300	0.112918	634.718
301	0.0981176	569.379				301	0.130913	792.836				301	0.111667	655.981
302	0.0980226	561.881				302	0.131448	762.306				302	0.110464	647.084
303	0.097187	538.069				303	0.130625	789.709				303	0.109296	614.02
304	0.0931706	555.146				304	0.129458	721.105				304	0.112709	685.28
305	0.0971651	506.097				305	0.129845	766.322				305	0.111341	634.122
306	0.101149	594.416				306	0.13214	758.264				306	0.112355	675.904
307	0.10596	565.445				307	0.132479	738.87				307	0.112139	626.899
308	0.104342	598.107				308	0.130036	767.409				308	0.111871	655.548
309	0.103542	587.564				309	0.131414	760.234				309	0.112118	626.666
310	0.0960373	577.184				310	0.133034	747.605				310	0.111724	657.241
311	0.100338	554.391				311	0.132629	724.705				311	0.107577	621.01
312	0.0984513	584.485				312	0.131178	752.47				312	0.111967	629.482
313	0.102155	528.534				313	0.128186	751.613				313	0.110604	647.256
314	0.107534	624.549				314	0.128588	677.585				314	0.107833	646.426
315	0.107457	597.142				315	0.131947	748.338				315	0.108356	635.647
316	0.109752	602.708				316	0.132003	790.991				316	0.107373	576.848
317	0.108912	618.447				317	0.13056	728.711				317	0.108395	630.725
318	0.109753	621.784				318	0.128407	721.429				318	0.112302	611.882
319	0.110555	665.677				319	0.130903	715.346				319	0.11247	645.236
320	0.109479	643.02				320	0.128913	764.915				320	0.112564	647.355
321	0.111123	644.229				321	0.126976	674.892				321	0.112273	665.987
322	0.111686	661.721				322	0.129079	771.912				322	0.112014	699.864
323	0.106195	628.721				323	0.132137	740.257				323	0.111864	637.808
324	0.108057	615.113				324	0.12684	741.605				324	0.112492	672.774
325	0.108383	617.451				325	0.125803	744.157				325	0.110831	611.848
326	0.114484	628.212				326	0.129115	738.71				326	0.102918	651.995
327	0.114149	665.619				327	0.126164	759.533				327	0.106943	629.434
328	0.11417	671.849				328	0.13177	760.541				328	0.106609	590.765
329	0.114469	635.536				329	0.131293	739.538				329	0.106128	588.779
330	0.114689	668.256				330	0.128133	793.717				330	0.108036	601.564
331	0.114926	672.815				331	0.128725	709.191				331	0.105616	658.061
332	0.11469	666.951				332	0.123314	742.935				332	0.107178	573.638
333	0.114132	668.975				333	0.128983	716.472				333	0.106252	616.739
334	0.112569	624.868				334	0.12877	811.72				334	0.104985	642.991
335	0.115289	660.365				335	0.130453	727.784				335	0.109017	621.455
336	0.115407	688.294				336	0.129008	749.175				336	0.112598	625.447
337	0.113233	677.331				337	0.120984	697.478				337	0.112434	640.869
338	0.114492	639.516				338	0.128609	771.879				338	0.112023	634.564
339	0.115842	669.604				339	0.127437	711.43				339	0.110997	644.59
340	0.114387	649.469				340	0.126848	769.137				340	0.112612	646.175
341	0.115603	676.107				341	0.128646	743.371				341	0.112696	638.316
342	0.115989	667.607				342	0.126106	716.529				342	0.110737	685.833
343	0.115929	657.77				343	0.127698	715.506				343	0.108769	645.153
344	0.11574	640.44				344	0.129401	689.384				344	0.107577	655.183
345	0.111954	669.502				345	0.129871	734.799				345	0.108795	611.315
346	0.109455	670.154				346	0.128281	717.245				346	0.114028	641.518
347	0.111354	589.08				347	0.127775	769.212				347	0.114212	679.764
348	0.111369	660.15				348	0.127787	702.901				348	0.114276	705.086
349	0.112854	669.645				349	0.128516	742.314				349	0.113616	660.991
350	0.114155	665.323				350	0.128953	751.059				350	0.112034	689.387
351	0.111389	673.622				351	0.126205	707.575				351	0.113576	641.713
352	0.113712	688.479				352	0.128275	720.296				352	0.112674	673.916
353	0.11352	658.876				353	0.128669	676.986				353	0.112062	629.964
354	0.113008	702.441				354	0.128361	778.205				354	0.113795	644.522
355	0.112784	677.665				355	0.130994	695.239				355	0.113682	640.215
356	0.112342	695.069				356	0.128042	759.768				356	0.113527	617.217
357	0.110985	661.068				357	0.124097	744.375				357	0.113594	650.103
358	0.111548	663.657				358	0.128484	680.095				358	0.114063	633.596
359	0.113073	650.391				359	0.12695	729.884				359	0.113649	659.993
360	0.10972	653.427				360	0.123325	790.167				360	0.111445	647.316
361	0.107639	650.569				361	0.126878	693.383				361	0.105779	664.341
362	0.10956	618.582				362	0.130921	706.393				362	0.105537	591.92
363	0.109695	613.056				363	0.125333	709.79				363	0.105562	619.083
364	0.110391	618.068				364	0.13069	735.402				364	0.110967	577.443
365	0.111286	611.022				365	0.12869	704.762				365	0.112256	656.692
366	0.111608	636.974				366	0.131789	678.646				366	0.114796	636.222
367	0.11155	652.013				367	0.129498	783.17				367	0.114516	658.467
368	0.112465	676.207				368	0.12784	747.277				368	0.114632	683.827
369	0.112374	656.849				369	0.129071	771.126				369	0.112745	644.184
370	0.110458	690.704				370	0.127617	744.227				370	0.115179	649.889
371	0.106421	620.917				371	0.128941	756.193				371	0.115364	630.264
372	0.110098	679.914				372	0.123776	695.144				372	0.114336	648.93
373	0.110388	635.376				373	0.128125	741.036				373	0.115997	646.475
374	0.107598	633.142				374	0.129147	724.7				374	0.115002	665.332
375	0.104107	612.805				375	0.127398	726.448				375	0.114849	665.209
376	0.105826	571.656				376	0.126734	744.559				376	0.115311	662.174
377	0.105793	598.299				377	0.129624	723.561				377	0.113735	635.146
378	0.108578	602.98				378	0.129457	787.239				378	0.116357	638.139
379	0.109105	610.179				379	0.129205	718.017				379	0.11495	669.771
380	0.108027	663.644				380	0.12889	711.321				380	0.112762	676.376
381	0.105082	618.15				381	0.128784	727.87				381	0.112995	648.2
382	0.103054	611.492				382	0.128219	767.381				382	0.113774	669.299
383	0.100424	569.07				383	0.12775	704.458				383	0.115721	623.254
384	0.10377	576.563				384	0.13	758.95				384	0.111278	647.989
385	0.104736	593.895				385	0.127359	715.303				385	0.110838	608.683
386	0.102014	588.119				386	0.128239	770.635				386	0.116131	640.515
387	0.104956	589.514				387	0.124797	737.091				387	0.114887	702.844
388	0.106352	657.327				388	0.128268	681.171				388	0.111749	675.709
389	0.10904	626.964				389	0.127825	728.742				389	0.110721	662.323
390	0.108728	671.269				390	0.128849	731.894				390	0.111292	625.207
391	0.106737	612.023				391	0.131161	784.133				391	0.11163	662.124
392	0.107714	658.341				392	0.131251	801.78				392	0.113852	606.144
393	0.109069	639.693				393	0.130719	805.817				393	0.111898	663.934
394	0.107158	644.326				394	0.129365	746.891				394	0.10964	656.668
395	0.10546	600.094				395	0.131052	736.117				395	0.113369	665.751
396	0.106994	613.073				396	0.131717	760.85				396	0.113203	629.45
397	0.108604	580.281				397	0.131545	749.53				397	0.113165	735.23
398	0.108599	615.156				398	0.130883	777.73				398	0.109208	641.431
399	0.109348	637.629				399	0.131194	783.107				399	0.112472	645.805
400	0.108149	610.371				400	0.127995	716.319				400	0.109592	668.415
401	0.106817	610.869				401	0.128319	736.452				401	0.109393	606.089
402	0.109124	604.537				402	0.126915	722.74				402	0.110028	631.416
403	0.109152	654.702				403	0.126215	759.026				403	0.110358	696.823
404	0.108449	614.386				404	0.127702	696.15				404	0.108031	639.312
405	0.104812	613.483				405	0.126021	727.987				405	0.11165	602.462
406	0.0970362	572.362				406	0.119897	717.252				406	0.111212	658.768
407	0.0907453	546.858				407	0.117272	671.09				407	0.112589	617.983
408	0.0861635	499.062				408	0.11573	716.27				408	0.112552	627.476
409	0.0872689	451.462				409	0.111749	666.265				409	0.111816	667.736
410	0.0880756	508.31				410	0.113544	628.289				410	0.112732	649.168
411	0.0897506	501.065				411	0.11401	660.342				411	0.112354	649.305
412	0.0943898	482.824				412	0.117661	653.928				412	0.110291	632.469
413	0.0974657	569.603				413	0.11725	645.68				413	0.112916	674.229
414	0.0955667	574.961				414	0.113965	680.33				414	0.112454	696.918
415	0.101196	544.161				415	0.101099	615.634				415	0.112367	683.265
416	0.10738	615.699				416	0.105647	536.112				416	0.112043	631.186
417	0.107645	591.435				417	0.11509	648.06				417	0.112637	637.507
418	0.107558	637.193				418	0.122376	658.046				418	0.112637	621.316
419	0.109138	628.032				419	0.125138	680.344				419	0.112289	679.339
420	0.107098	591.489				420	0.120592	699.393				420	0.112744	685.888
421	0.106878	589.394				421	0.119294	693.546				421	0.112488	617.755
422	0.107311	597.437				422	0.116088	687.592				422	0.11257	645.958
423	0.106305	627.145				423	0.119055	614.195				423	0.110858	616.364
424	0.1053	608.646				424	0.116882	655.455				424	0.10871	692.14
425	0.106718	634.786				425	0.112788	709.062				425	0.111237	622.047
426	0.105761	620.379				426	0.117627	621.298				426	0.110919	656.164
427	0.105914	622.425				427	0.118568	636.424				427	0.108371	636.278
428	0.108639	615.141				428	0.117511	679.686				428	0.110196	641.948
429	0.106341	603.838				429	0.118612	702.393				429	0.109626	631.729
430	0.102093	598.674				430	0.120782	635.852				430	0.111655	633.378
431	0.108921	595.199				431	0.120795	669.961				431	0.110403	629.835
432	0.108892	619.82				432	0.126543	724.605				432	0.110779	615.422
433	0.106171	668.227				433	0.128054	720.299				433	0.112557	688.362
434	0.108789	599.776				434	0.127727	699.179				434	0.110794	639.641
435	0.109158	629.374				435	0.130905	745.107				435	0.11012	642.363
436	0.108772	657.52				436	0.127931	734.526				436	0.108939	634.442
437	0.108512	617.226				437	0.128387	781.228				437	0.112354	706.298
438	0.108068	612.924				438	0.131744	758.219				438	0.110873	650.302
439	0.108958	640.319				439	0.129559	784.703				439	0.10472	650.271
440	0.108373	656.03				440	0.128444	668.937				440	0.103075	578.627
441	0.108823	586.325				441	0.128378	735.33				441	0.0979443	596.689
442	0.108108	655.999				442	0.125623	744.163				442	0.103787	558.48
443	0.109168	594.059				443	0.128959	734.52				443	0.107155	616.63
444	0.108448	608.018				444	0.128753	756.22				444	0.107849	604.008
445	0.108278	677.549				445	0.127586	768.398				445	0.104565	615.995
446	0.107476	585.807				446	0.127504	734.601				446	0.105399	595.428
447	0.107721	643.673				447	0.128805	751.975				447	0.100742	586.446
448	0.107147	621.694				448	0.128751	719.358				448	0.105495	646.964
449	0.106546	658.358				449	0.128526	760.106				449	0.107954	581.649
450	0.108828	626.827				450	0.127215	694.714				450	0.107055	661.17
451	0.107121	610.1				451	0.12762	746.1				451	0.108323	584.693
452	0.105579	629.357				452	0.128261	699.163				452	0.112124	602.523
453	0.108148	626.269				453	0.125109	746.595				453	0.110065	636.411
454	0.108389	586.849				454	0.129783	714.753				454	0.112318	672.895
455	0.108122	613.75				455	0.12998	784.049				455	0.112285	694.995
456	0.107739	639.092				456	0.128611	751.787				456	0.111143	641.329
457	0.106311	654.778				457	0.123061	715.815				457	0.109177	683.592
458	0.108221	579.384				458	0.119355	736.149				458	0.111559	621.058
459	0.107543	635.413				459	0.132374	734.301				459	0.111855	667.366
460	0.107889	613.236				460	0.130747	798.762				460	0.108257	659.71
461	0.104936	612.352				461	0.128406	783.918				461	0.110542	633.011
462	0.108946	625.358				462	0.126894	766.248				462	0.109411	668.21
463	0.109248	603.784				463	0.12239	722.697				463	0.107692	607.821
464	0.108826	635.874				464	0.118258	700.082				464	0.107496	615.081
465	0.108841	593.23				465	0.120687	632.313				465	0.112141	655.557
466	0.109221	626.282				466	0.128106	693.63				466	0.110472	652.36
467	0.109313	651.157				467	0.127691	709.257				467	0.109508	641.081
468	0.108549	680.05				468	0.125775	693.465				468	0.111589	628.179
469	0.106185	596.218				469	0.127151	695.141				469	0.111456	665.681
470	0.10892	566.772				470	0.130618	730.773				470	0.111454	633.43
471	0.108813	667.486				471	0.127755	744.9				471	0.110983	674.094
472	0.107623	635.679				472	0.128217	778.106				472	0.11328	702.617
473	0.10805	640.773				473	0.12466	729.471				473	0.113209	653.522
474	0.107393	603.23				474	0.125043	674.663				474	0.112479	647.555
475	0.105434	597.214				475	0.13181	788.957				475	0.112508	646.707
476	0.106517	604.523				476	0.131555	761.261				476	0.109309	626.595
477	0.108029	604.919				477	0.133498	799.248				477	0.110238	643.64
478	0.106345	611.984				478	0.129269	775.385				478	0.112165	641.431
479	0.108128	615.189				479	0.130959	748.256				479	0.108117	613.845
480	0.108593	654.477				480	0.129915	724.086				480	0.105924	604.646
481	0.108075	609.505				481	0.1321	761.248				481	0.101095	563.344
482	0.108493	652.677				482	0.132923	785.33				482	0.0993623	558.62
483	0.108663	624.776				483	0.134051	758.746				483	0.0972481	582.384
484	0.109135	610.921				484	0.132276	731.01				484	0.0925555	525.795
485	0.107938	629.952				485	0.132387	779.753				485	0.0975863	540.911
486	0.107505	619.957				486	0.133654	758.656				486	0.101018	555.109
487	0.109386	653.825				487	0.131922	750.243				487	0.107419	572.9
488	0.110037	620.117				488	0.131033	740.734				488	0.112589	660.426
489	0.107449	601.257				489	0.125061	735.811				489	0.112868	637.203
490	0.109915	597.927				490	0.129538	716.513				490	0.112275	625.049
491	0.106544	618.704				491	0.124528	737.438				491	0.112462	638.801
492	0.105503	615.371				492	0.131858	756.784				492	0.112283	604.874
493	0.102355	585.809				493	0.129272	764.739				493	0.112377	637.564
494	0.109256	597.821				494	0.130144	739.074				494	0.111892	656.404
495	0.104039	632.273				495	0.130598	770.354				495	0.110522	619.806
496	0.105303	598.603				496	0.132403	753.165				496	0.111332	649.363
497	0.102849	607.941				497	0.133158	706.923				497	0.111034	649.73
498	0.107799	590.789				498	0.131779	754.076				498	0.108741	663.892
499	0.110348	625.433				499	0.128658	762.616				499	0.111789	647.145
500	0.109388	593.911				500	0.128807	754.851				500	0.109539	620.569
501	0.110234	595.558				501	0.127284	745.753				501	0.111002	625.64
502	0.108929	647.547				502	0.12381	693.396				502	0.111392	714.786
503	0.105805	625.628				503	0.122259	760.08				503	0.111484	599.215
504	0.109399	674.281				504	0.119932	680.445				504	0.111125	659.884
505	0.10999	661.862				505	0.12581	672.233				505	0.111171	649.037
506	0.109393	604.947				506	0.125501	725.253				506	0.110409	624.048
507	0.110245	604.974				507	0.124405	722.264				507	0.108909	672.523
508	0.109016	625.708				508	0.126298	752.768				508	0.10669	632.309
509	0.110217	631.244				509	0.125969	721.98				509	0.100121	617.097
510	0.112877	661.651				510	0.127382	762.631				510	0.0957404	548.181
511	0.113483	639.053				511	0.126741	769.041				511	0.0939422	549.481
512	0.112142	653.162				512	0.127846	717.087				512	0.101257	535.006
513	0.111348	638.059				513	0.123448	748.466				513	0.105206	535.029
514	0.111119	643.168				514	0.125859	737.124				514	0.102883	603.363
515	0.112154	623.92				515	0.125689	762.269				515	0.101693	604.413
516	0.109447	637.797				516	0.127248	742.484				516	0.0996663	584.935
517	0.109181	641.235				517	0.127551	715.212				517	0.0987121	560.799
518	0.107789	639.8				518	0.127168	713.403				518	0.0985146	574.317
519	0.104893	655.931				519	0.127308	769.234				519	0.100917	555.268
520	0.103872	622.591				520	0.128332	704.594				520	0.105246	574.925
521	0.100513	568.209				521	0.123571	718.203				521	0.111847	654.222
522	0.104502	584.366				522	0.125545	673.331				522	0.112166	665.803
523	0.112164	639.815				523	0.123018	700.953				523	0.110965	619.207
524	0.111609	635.395				524	0.127416	688.971				524	0.11074	635.724
525	0.11279	613.836				525	0.126424	752.684				525	0.111422	635.415
526	0.111873	634.232				526	0.124723	743.359				526	0.110129	668.48
527	0.112641	684.437				527	0.126342	734.708				527	0.109221	606.319
528	0.111137	641.831				528	0.119216	685.032				528	0.108648	638.885
529	0.110609	662.263				529	0.125288	687.775				529	0.108547	671.179
530	0.109094	613.462				530	0.122774	729.485				530	0.108342	646.122
531	0.108972	577.949				531	0.123692	675.036				531	0.109484	621.382
532	0.105689	611.488				532	0.127189	761.847				532	0.109984	660.073
533	0.109831	559.735				533	0.125222	726.918				533	0.104915	621.206
534	0.108101	623.109				534	0.121769	763.89				534	0.112574	628.757
535	0.110902	673.575				535	0.119476	666.235				535	0.110067	645.471
536	0.111209	626.65				536	0.116313	702.561				536	0.107358	645.558
537	0.111374	657.19				537	0.102911	603.118				537	0.109681	624.873
538	0.109752	622.619				538	0.0917203	580.123				538	0.112224	628.586
539	0.103985	623.188				539	0.0845813	465.949				539	0.110663	631.338
540	0.101741	569.589				540	0.087921	492.75				540	0.109876	639.719
541	0.102513	561.6				541	0.0980668	489.084				541	0.106765	676.203
542	0.104339	597.545				542	0.107922	543.167				542	0.102096	627.581
543	0.102477	589.76				543	0.114431	605.696				543	0.101072	608.335
544	0.106137	601.22				544	0.127847	725.871				544	0.0960104	549.422
545	0.111087	611.071				545	0.129641	706.116				545	0.103191	574.018
546	0.112036	606.365				546	0.131394	748.108				546	0.110148	640.451
547	0.110907	655.33				547	0.132345	764.933				547	0.110842	611.892
548	0.108071	647.022				548	0.1313	744.21				548	0.108399	633.999
549	0.11182	635.764				549	0.132099	754.321				549	0.112432	634.141
550	0.114329	689.191				550	0.130679	702.392				550	0.110596	681.885
551	0.114747	712.88				551	0.130471	775.706				551	0.112468	679.224
552	0.114071	653.43				552	0.131099	749.35				552	0.110269	639.162
553	0.113781	700.644				553	0.127059	729.075				553	0.108919	609.718
554	0.111216	633.502				554	0.126624	730.961				554	0.110451	610.48
555	0.110218	641.3				555	0.126741	737.362				555	0.11125	613.155
556	0.109406	623.677				556	0.12576	670.09				556	0.110449	646.534
557	0.106145	616.377				557	0.123159	717.783				557	0.111597	607.781
558	0.10784	656.5				558	0.125308	680.549				558	0.111647	661.073
559	0.107941	625.57				559	0.124105	734.002				559	0.111812	645.983
560	0.110901	616.525				560	0.12564	735.259				560	0.109735	682.58
561	0.111113	659.405				561	0.125887	739.094				561	0.10996	645.911
562	0.108658	596.876				562	0.127046	688.714				562	0.111506	684.996
563	0.11015	672.975				563	0.127812	698.733				563	0.110648	639.269
564	0.110283	638.46				564	0.125512	730.799				564	0.11044	653.886
565	0.109169	600.603				565	0.125014	751.704				565	0.107168	626.856
566	0.109745	675.939				566	0.122094	722.99				566	0.109364	616.223
567	0.109349	607.836				567	0.123341	757.527				567	0.108847	606.592
568	0.109448	647.809				568	0.120437	721.408				568	0.107874	594.191
569	0.105928	614.507				569	0.120698	704.9				569	0.110953	673.091
570	0.108491	635.298				570	0.117884	678.954				570	0.111784	667.03
571	0.110051	644.944				571	0.123642	663.545				571	0.111417	682.231
572	0.110256	676.661				572	0.12038	724.044				572	0.111952	637.123
573	0.109944	653.645				573	0.116962	669.55				573	0.111201	655.886
574	0.109403	613.308				574	0.11968	656.453				574	0.108849	614.278
575	0.109554	583.672				575	0.122242	664.202				575	0.111463	639.734
576	0.108658	656.309				576	0.124047	702.672				576	0.111718	636.372
577	0.109168	660.586				577	0.123785	713.064				577	0.111819	686.394
578	0.109314	612.524				578	0.121753	746.468				578	0.10892	624.222
579	0.109389	634.659				579	0.120889	679.638				579	0.105666	667.818
580	0.109254	619.662				580	0.120898	694.973				580	0.109146	612.64
581	0.109291	652.266				581	0.12424	680.188				581	0.111258	682.934
582	0.109053	655.039				582	0.124065	678.009				582	0.111678	621.934
583	0.108358	657.572				583	0.121946	742.711				583	0.112289	652.59
584	0.105785	624.008				584	0.12327	655.168				584	0.112462	651.337
585	0.104771	600.683				585	0.124579	706.523				585	0.112069	646.695
586	0.10561	585.065				586	0.122758	715.152				586	0.111062	638.227
587	0.105013	603.49				587	0.122585	671.283				587	0.111553	613.864
588	0.106659	599.461				588	0.119652	688.276				588	0.112054	654.356
589	0.107257	623.468				589	0.121334	624.549				589	0.110893	712.695
590	0.109069	639.531				590	0.121322	691.591				590	0.109927	681.793
591	0.108716	655.994				591	0.120713	745.657				591	0.110685	587.625
592	0.107001	614.486				592	0.123567	683.891				592	0.11218	631.891
593	0.104496	623.121				593	0.123611	678.405				593	0.111252	640.14
594	0.105893	637.859				594	0.123935	687.378				594	0.112828	654.503
595	0.104926	623.526				595	0.123093	696.36				595	0.112451	653.766
596	0.108684	599.993				596	0.121585	695.572				596	0.112837	648.536
597	0.107988	668.238				597	0.122567	685.833				597	0.112279	640.151
598	0.10866	589.655				598	0.123366	701.492				598	0.110869	658.835
599	0.108799	621.74				599	0.119815	705.221				599	0.112326	619.18
600	0.108157	628.093				600	0.118683	653.238				600	0.111714	643.857
601	0.107899	653.211				601	0.116819	715.167				601	0.111454	637.459
602	0.109146	605.965				602	0.12405	672.287				602	0.107697	644.228
603	0.109081	619.188				603	0.12316	681.368				603	0.112658	632.785
604	0.108637	651.714				604	0.124023	718.176				604	0.110676	648.298
605	0.107942	615.749				605	0.123836	722.298				605	0.110805	661.942
606	0.107896	641.687				606	0.1238	729.21				606	0.108913	617.258
607	0.108777	613.194				607	0.124216	773.601				607	0.108366	648.811
608	0.108389	668.071				608	0.1236	745.836				608	0.106848	602.578
609	0.106395	625.634				609	0.124312	689.705				609	0.110725	618.391
610	0.101682	609.73				610	0.123117	701.972				610	0.105946	648.338
611	0.0963386	574.824				611	0.118573	723.744				611	0.103452	585.23
612	0.0983716	559.757				612	0.122669	713.136				612	0.101617	576.126
613	0.10072	556.609				613	0.122989	701.77				613	0.106116	633.547
614	0.104898	575.014				614	0.12317	717.93				614	0.107751	572.752
615	0.104187	574.026				615	0.122031	697.663				615	0.111586	590.139
616	0.107342	609.095				616	0.123861	693.904				616	0.109889	633.264
617	0.105946	635.576				617	0.124098	695.562				617	0.111624	617.984
618	0.101285	565.264				618	0.124116	713.348				618	0.111809	628.351
619	0.104395	605.654				619	0.123252	697.057				619	0.110717	634.487
620	0.102401	624.868				620	0.122706	723.189				620	0.11028	626.998
621	0.10704	576.202				621	0.119911	730.421				621	0.108068	635.166
622	0.106971	611.489				622	0.119298	699.394				622	0.108706	625.391
623	0.10596	612.391				623	0.12027	746.522				623	0.111151	660.492
624	0.106707	597.091				624	0.12072	649.179				624	0.1089	639.602
625	0.106209	598.767				625	0.123442	714.439				625	0.111778	628.221
626	0.10646	590.443				626	0.120854	730.586				626	0.111096	645.956
627	0.105421	639.966				627	0.121691	731.869				627	0.111959	606.691
628	0.106671	620.95				628	0.123793	733.053				628	0.110568	687.542
629	0.107058	605.156				629	0.123847	734.123				629	0.11161	624.472
630	0.104844	647.314				630	0.124104	676.418				630	0.112634	632.015
631	0.10563	573.476				631	0.123334	711.007				631	0.112264	639.509
632	0.105895	610.598				632	0.123161	720.802				632	0.110669	674.753
633	0.105865	607.911				633	0.122042	725.988				633	0.110806	667.193
634	0.102976	604.379				634	0.123136	741.459				634	0.109745	619.29
635	0.105889	594.351				635	0.12264	727.061				635	0.111594	641.57
636	0.107636	594.87				636	0.120609	695.106				636	0.11127	633.109
637	0.103409	618.904				637	0.121839	728.361				637	0.111832	653.068
638	0.0999348	571.476				638	0.119726	708.853				638	0.111908	656.298
639	0.104	579.151				639	0.119209	700.557				639	0.111599	664.789
640	0.104795	590.809				640	0.123405	640.25				640	0.111615	625.089
641	0.103304	576.684				641	0.124372	728.043				641	0.107929	688.137
642	0.105174	610.945				642	0.122985	716.302				642	0.104297	625.875
643	0.105101	597.514				643	0.123785	681.02				643	0.106478	617.623
644	0.103871	585.668				644	0.123907	724.069				644	0.102386	646.39
645	0.102808	592.561				645	0.119051	674.977				645	0.103699	635.296
646	0.101785	578.294				646	0.121661	648.566				646	0.107143	643.113
647	0.103901	557.171				647	0.123551	700.441				647	0.10866	593.961
648	0.104056	587.808				648	0.122924	712.843				648	0.110946	653.688
649	0.103768	583.961				649	0.119428	663.402				649	0.110653	638.333
650	0.103818	601.777				650	0.117554	677.933				650	0.110016	625.754
651	0.103444	620.81				651	0.119063	651.297				651	0.108628	639.903
652	0.103409	622.952				652	0.121527	738.864				652	0.107462	595.594
653	0.101974	606.727				653	0.121143	651.709				653	0.107976	616.266
654	0.0997856	609.521				654	0.119337	652.35				654	0.103538	606.336
655	0.101953	554.897				655	0.12366	726.819				655	0.100932	620.443
656	0.101398	588.531				656	0.121479	711.078				656	0.096825	551.756
657	0.10326	597.043				657	0.124241	693.795				657	0.0973972	533.246
658	0.10074	558.357				658	0.12378	667.022				658	0.0978564	549.54
659	0.102062	583.917				659	0.122703	727.506				659	0.0979827	601.896
660	0.104968	587.068				660	0.12435	714.871				660	0.0998257	583.041
661	0.102754	596.189				661	0.123107	727.803				661	0.0909639	542.514
662	0.102719	602.126				662	0.124101	688.985				662	0.0955158	525.186
663	0.0991839	580.065				663	0.123261	662.598				663	0.0934944	554.127
664	0.102886	599.028				664	0.123677	689.573				664	0.0914925	524.884
665	0.0996799	579.409				665	0.122878	708.017				665	0.0854029	534.884
666	0.105534	610.619				666	0.122283	674.288				666	0.0840849	465.721
667	0.103348	589.35				667	0.121439	666.874				667	0.0808349	440.181
668	0.104272	599.193				668	0.122525	728.028				668	0.0932203	524.104
669	0.0982226	629.396				669	0.120144	711.197				669	0.0924531	515.132
670	0.0970385	551.636				670	0.113517	700.002				670	0.0878931	530.09
671	0.0985028	542.888				671	0.115857	639.647				671	0.0853566	520.02
672	0.103063	556.122				672	0.116749	659.791				672	0.0924725	470.735
673	0.104304	596.569				673	0.116372	695.273				673	0.0847434	509.394
674	0.102522	632.286				674	0.115791	650.267				674	0.0888726	506.769
675	0.103119	571.701				675	0.119756	701.367				675	0.0959404	489.232
676	0.104231	579.881				676	0.119319	644.391				676	0.103912	568.791
677	0.101147	636.773				677	0.121631	696.981				677	0.107688	595.638
678	0.103776	589.716				678	0.119053	739.318				678	0.106777	653.74
679	0.104148	621.983				679	0.120458	680.888				679	0.108329	636.923
680	0.106423	615.798				680	0.117519	713.874				680	0.108233	610.676
681	0.10304	635.304				681	0.120667	692.776				681	0.108506	654.863
682	0.10776	615.925				682	0.118553	685.815				682	0.108651	590.312
683	0.106518	641.522				683	0.118551	663.614				683	0.105599	617.349
684	0.103541	595.218				684	0.119614	691.885				684	0.109385	597.064
685	0.106317	580.787				685	0.119598	671.255				685	0.108934	705.23
686	0.104976	624.122				686	0.11941	741.363				686	0.109336	622.445
687	0.106688	612.518				687	0.118135	686.244				687	0.108224	646.316
688	0.106824	635.762				688	0.121696	706.145				688	0.107282	619.913
689	0.106655	605.727				689	0.119145	706.33				689	0.107656	627.087
690	0.107809	658.921				690	0.120815	680.754				690	0.107225	617.578
691	0.107528	625.949				691	0.119158	678.265				691	0.108212	627.575
692	0.108499	625.091				692	0.119359	679.088				692	0.105809	594.949
693	0.107826	609.858				693	0.120606	660.994				693	0.108393	621.22
694	0.106388	644.948				694	0.11959	660.924				694	0.10798	693.173
695	0.107515	585.146				695	0.120551	711.722				695	0.107813	595.746
696	0.106854	630.402				696	0.121321	680.135				696	0.107168	617.854
697	0.108707	638.28				697	0.12012	734.538				697	0.106824	625.745
698	0.10919	631.993				698	0.119099	662.892				698	0.107906	602.573
699	0.107563	648.114				699	0.11912	692.431				699	0.108197	632.304
700	0.106658	611.775				700	0.122487	701.752				700	0.106579	583.586
701	0.108902	643.555				701	0.121951	682.291				701	0.106759	634.985
702	0.108235	645.667				702	0.118433	688.777				702	0.103725	600.021
703	0.108726	638.71				703	0.117534	686.983				703	0.106535	580.804
704	0.108415	637.24				704	0.121434	652.179				704	0.104798	600.334
705	0.109052	614.033				705	0.121409	680.232				705	0.106758	601.167
706	0.108971	624.205				706	0.120936	700.697				706	0.106621	642.362
707	0.108909	609.699				707	0.12196	683.736				707	0.106205	618.323
708	0.108914	621.108				708	0.120736	734.973				708	0.107822	606.407
709	0.109176	598.513				709	0.120229	695.94				709	0.106611	636.132
710	0.108718	645.544				710	0.114874	715.675				710	0.108412	631.581
711	0.10891	615.235				711	0.116991	645.475				711	0.107687	601.446
712	0.108308	622.384				712	0.122096	691.21				712	0.106978	634.454
713	0.106263	620.454				713	0.118777	692.118				713	0.106442	636.538
714	0.109274	634.019				714	0.117598	688.025				714	0.107147	637.301
715	0.108598	638.99				715	0.114812	673.7				715	0.105815	628.961
716	0.108723	597.286				716	0.112636	664.545				716	0.105928	580.34
717	0.108667	625.964				717	0.113859	641.735				717	0.103976	598.845
718	0.107146	634.399				718	0.116271	660.239				718	0.10607	589.181
719	0.109033	622.509				719	0.118756	688.49				719	0.107094	602.353
720	0.108901	631.618				720	0.122374	716.523				720	0.106487	634.359
721	0.109238	624.006				721	0.123359	741.919				721	0.107271	620.486
722	0.108329	651.895				722	0.122577	734.628				722	0.105897	625.085
723	0.107845	588.024				723	0.120259	698.222				723	0.106758	652.524
724	0.108786	657.347				724	0.123002	713.68				724	0.108154	619.052
725	0.109178	598.126				725	0.122783	680.934				725	0.106834	640.61
726	0.108765	607.349				726	0.123028	663.769				726	0.107406	660.444
727	0.104865	601.183				727	0.123566	677.939				727	0.104568	600.17
728	0.0971465	587.761				728	0.123764	753.432				728	0.107321	613.844
729	0.102902	576.775				729	0.123935	750.457				729	0.107096	604.667
730	0.106087	588.21				730	0.123722	692.302				730	0.107497	674.622
731	0.106164	637.902				731	0.120301	722.343				731	0.104284	595.918
732	0.105778	645.003				732	0.124249	722.156				732	0.0980704	628.864
733	0.107458	623.723				733	0.124229	725.756				733	0.103818	576.359
734	0.105757	621.424				734	0.124811	706.205				734	0.105473	591.481
735	0.106756	599.714				735	0.124359	746.834				735	0.106767	647.107
736	0.106009	669.787				736	0.122093	695.504				736	0.106047	629.639
737	0.103501	596.061				737	0.120452	708.483				737	0.100008	625.368
738	0.107071	623.312				738	0.123405	697.18				738	0.102121	565.808
739	0.104771	595.547				739	0.125755	678.402				739	0.100213	652.476
740	0.108547	621.336				740	0.126433	756.895				740	0.105271	597.902
741	0.108572	579.812				741	0.124098	673.458				741	0.108421	601.049
742	0.106939	612.33				742	0.125701	689.831				742	0.106905	629.14
743	0.102652	609.638				743	0.126151	682.863				743	0.108429	590.71
744	0.104799	602.971				744	0.127009	746.354				744	0.10732	610.237
745	0.109065	625.445				745	0.12664	730.63				745	0.106644	623.764
746	0.10882	598.621				746	0.127698	703.338				746	0.107687	595.749
747	0.104083	661.707				747	0.125299	733.041				747	0.107672	648.912
748	0.107526	610.639				748	0.127332	739.917				748	0.107473	600.825
749	0.107187	637.756				749	0.125773	783.206				749	0.107619	634.248
750	0.10903	630.462				750	0.126876	712.698				750	0.105425	602.424
751	0.10902	638.274				751	0.126888	755.68				751	0.103835	592.382
752	0.108638	627.565				752	0.127173	683.691				752	0.104493	612.222
753	0.108242	622.14				753	0.126986	734.87				753	0.106046	606.128
754	0.107955	642.314				754	0.127774	746.209				754	0.107291	610.59
755	0.108443	646.731				755	0.126544	698.684				755	0.10641	579.268
756	0.107361	632.639				756	0.128033	753.647				756	0.106376	643.602
757	0.105315	642.491				757	0.128003	715.802				757	0.108206	640.241
758	0.106103	623.407				758	0.12722	740.887				758	0.107494	618.16
759	0.105475	602.74				759	0.127298	719.126				759	0.104733	621.435
760	0.10831	598.289				760	0.128287	726.113				760	0.102674	617.4
761	0.108296	615.679				761	0.128715	700.482				761	0.104833	603.986
762	0.107209	615.508				762	0.126931	785.383				762	0.105493	591.107
763	0.105381	654.468				763	0.124446	685.638				763	0.107463	621.51
764	0.108163	579.104				764	0.128736	753.946				764	0.106174	622.9
765	0.104575	622.828				765	0.129009	709.709				765	0.105008	586.764
766	0.103855	566.44				766	0.128514	767.168				766	0.106592	587.946
767	0.108895	626.202				767	0.127478	746.216				767	0.107963	631.346
768	0.109215	618.253				768	0.12615	748.73				768	0.10881	631.818
769	0.106633	588.41				769	0.127429	694.887				769	0.108169	596.382
770	0.107978	648.589				770	0.12835	735.834				770	0.107714	631.387
771	0.108581	616.937				771	0.127188	734.237				771	0.10802	583.645
772	0.106734	640.529				772	0.128131	701.487				772	0.108306	630.307
773	0.103733	587.169				773	0.125998	724.225				773	0.107137	623.383
774	0.108737	590.885				774	0.127211	727.554				774	0.107782	624.804
775	0.106364	644.367				775	0.122727	747.644				775	0.106723	611.762
776	0.107404	583.944				776	0.12457	729.09				776	0.105408	593.513
777	0.107182	610.671				777	0.124124	712.676				777	0.107652	609.935
778	0.103456	579.271				778	0.124314	734.773				778	0.107675	602.933
779	0.110437	622.064				779	0.124778	739.402				779	0.106639	630.483
780	0.110564	618.59				780	0.125726	750.253				780	0.10635	585.719
781	0.110286	605.699				781	0.124185	691.975				781	0.107695	623.716
782	0.108771	627.092				782	0.125227	712.931				782	0.108283	597.909
783	0.109191	632.811				783	0.124328	689.332				783	0.108486	685.124
784	0.10871	664.966				784	0.123224	660.109				784	0.107683	644.104
785	0.109076	612.982				785	0.123918	736.261				785	0.106343	627.169
786	0.10901	641.199				786	0.124248	688.677				786	0.105936	631.506
787	0.108979	614.098				787	0.123652	682.523				787	0.10518	645.442
788	0.107095	615.531				788	0.121498	784.814				788	0.101486	620.147
789	0.104941	611.945				789	0.12128	748.46				789	0.107363	624.488
790	0.100766	593.653				790	0.114037	724.637				790	0.107896	638.831
791	0.0968807	568.259				791	0.111915	673.283				791	0.107652	623.456
792	0.100344	553.295				792	0.107367	630.891				792	0.105322	621.324
793	0.106335	644.249				793	0.0963575	602.736				793	0.107987	607.479
794	0.108865	652.929				794	0.0963657	566.216				794	0.106182	613.424
795	0.107036	591.173				795	0.0873407	527.427				795	0.10791	608.659
796	0.108264	619.357				796	0.0978756	516.886				796	0.108954	618.068
797	0.108946	617.426				797	0.0943318	557.944				797	0.109794	640.984
798	0.108743	639.529				798	0.0904311	510.072				798	0.109968	651.165
799	0.108905	631.7				799	0.0890446	527.746				799	0.109482	652.305
800	0.108259	639.273				800	0.0932273	583.887				800	0.109449	606.503
801	0.106639	590.18				801	0.0994731	564.417				801	0.109757	637.181
802	0.109025	609.346				802	0.102802	552.831				802	0.1102	617.547
803	0.109139	620.769				803	0.095318	522.754				803	0.110044	629.216
804	0.108646	613.001				804	0.0958072	530.332				804	0.110195	636.039
805	0.107115	634.375				805	0.0943804	553.219				805	0.109952	639.275
806	0.106205	621.883				806	0.101625	552.202				806	0.105093	622.8
807	0.106027	608.792				807	0.10977	613.363				807	0.101136	624.162
808	0.104796	611.02				808	0.10896	588.93				808	0.103555	578.021
809	0.107531	640.985				809	0.112806	664.126				809	0.104938	608.079
810	0.10843	613.724				810	0.113266	619.251				810	0.109549	615.863
811	0.104577	609.418				811	0.121282	618.8				811	0.110654	611.674
812	0.107173	611.575				812	0.121847	681.957				812	0.110738	648.742
813	0.10658	619.89				813	0.124435	762.456				813	0.110934	619.155
814	0.102504	635.933				814	0.124652	743.876				814	0.110044	612.957
815	0.107733	615.568				815	0.122725	697.183				815	0.108937	652.651
816	0.106781	634.1				816	0.112531	695.284				816	0.104745	629.815
817	0.0959916	601.105				817	0.118148	664.48				817	0.110278	627.117
818	0.0954061	519.18				818	0.120489	634.955				818	0.112003	598.025
819	0.0921479	526.837				819	0.12204	704.049				819	0.111336	625.708
820	0.104419	537.652				820	0.119277	664.592				820	0.109713	639.218
821	0.105338	572.338				821	0.121963	751.409				821	0.107917	622.083
822	0.10609	635.216				822	0.121511	689.435				822	0.114006	665.948
823	0.104725	558.303				823	0.123632	678.545				823	0.113812	645.178
824	0.107094	594.508				824	0.120254	706.348				824	0.114058	696.456
825	0.108556	606.367				825	0.122548	685.591				825	0.114708	681.344
826	0.107661	638.482				826	0.121177	722.458				826	0.113692	658.476
827	0.104571	601.559				827	0.121672	706.061				827	0.112618	630.006
828	0.102771	631.449				828	0.122759	684.495				828	0.114342	652.887
829	0.100601	566.571				829	0.1236	697.181				829	0.114423	671.626
830	0.102429	577.484				830	0.123409	682.53				830	0.114572	697.297
831	0.1055	572.516				831	0.123155	687.264				831	0.112948	630.504
832	0.105054	600.809				832	0.124062	720.642				832	0.112397	634.659
833	0.102401	605.167				833	0.123502	724.906				833	0.113612	655.108
834	0.109004	635.6				834	0.123268	708.967				834	0.113721	633.998
835	0.108507	604.301				835	0.122764	684.555				835	0.11134	673.946
836	0.106711	652.327				836	0.123756	661.998				836	0.109341	632.404
837	0.103398	619.011				837	0.124516	716.268				837	0.110542	620.309
838	0.10021	587.335				838	0.124414	686.174				838	0.112042	641.741
839	0.101517	629.667				839	0.121912	738.252				839	0.109388	622.149
840	0.102577	621.025				840	0.123971	687.512				840	0.112581	645.609
841	0.105292	633.217				841	0.124022	695.992				841	0.11227	626.852
842	0.103092	586.33				842	0.12411	752.444				842	0.111495	638.033
843	0.101265	595.423				843	0.124788	751.192				843	0.111006	625.248
844	0.0987721	592.738				844	0.12288	695.548				844	0.109179	615.451
845	0.102057	567.594				845	0.122196	708.77				845	0.112046	622.149
846	0.10916	604.854				846	0.124847	694.185				846	0.111524	635.589
847	0.109143	642.519				847	0.124844	742.553				847	0.111219	644.014
848	0.108065	629.5				848	0.122845	716.082				848	0.110965	656.062
849	0.107839	603.446				849	0.117792	727.746				849	0.110809	612.6
850	0.107235	604.695				850	0.123972	673.68				850	0.112174	595.995
851	0.108503	638.963				851	0.124492	699.937				851	0.111147	646.886
852	0.108032	664.65				852	0.122244	735.21				852	0.109291	672.354
853	0.106176	658.117				853	0.125222	693.151				853	0.110858	629.286
854	0.108058	627.293				854	0.124895	740.173				854	0.111072	644.659
855	0.108407	654.713				855	0.125251	684.502				855	0.114059	624.51
856	0.10825	590.512				856	0.123545	697.321				856	0.112811	683.293
857	0.106644	654.228				857	0.124924	700.679				857	0.112197	643.056
858	0.105217	637.245				858	0.124718	759.4				858	0.111173	620.424
859	0.100631	605.886				859	0.124746	713.466				859	0.109167	611.066
860	0.100033	549.105				860	0.122623	716.384				860	0.114673	674.534
861	0.103788	560.232				861	0.124013	711.334				861	0.113696	635.95
862	0.107287	637.639				862	0.124815	713.279				862	0.11196	637.704
863	0.108698	654.959				863	0.125343	693.423				863	0.113292	629.519
864	0.107469	615.315				864	0.124361	709.751				864	0.113937	658.985
865	0.107752	600.909				865	0.12362	719.829				865	0.112977	664.413
866	0.104644	606.667				866	0.122448	727.547				866	0.11297	683.577
867	0.106231	622.77				867	0.12497	684.922				867	0.110833	621.987
868	0.107592	634.29				868	0.124384	709.17				868	0.114543	660.874
869	0.10431	614.799				869	0.120491	705.744				869	0.113252	653.372
870	0.104966	633.086				870	0.125223	703.444				870	0.11179	635.227
871	0.108848	629.718				871	0.125281	712.852				871	0.116674	677.002
872	0.109252	596.336				872	0.124392	698.165				872	0.117139	670.228
873	0.109135	656.692				873	0.123821	722.24				873	0.115712	722.425
874	0.109078	652.443				874	0.122021	682.165				874	0.114455	644.783
875	0.108662	656.919				875	0.12324	707.479				875	0.114973	685.783
876	0.10724	632.141				876	0.121448	738.734				876	0.116883	698.351
877	0.107855	625.736				877	0.120292	669.057				877	0.112884	676.886
878	0.106789	583.033				878	0.12352	705.891				878	0.113538	641.253
879	0.104683	597.461				879	0.117957	684.427				879	0.111783	631.963
880	0.103449	643.991				880	0.112619	667.565				880	0.114455	660.993
881	0.100085	599.902				881	0.109909	720.841				881	0.108995	643.863
882	0.0947659	558.531				882	0.11572	632.733				882	0.109111	610.519
883	0.0975143	537.467				883	0.112249	662.992				883	0.11371	670.974
884	0.102281	535.456				884	0.107555	646.292				884	0.117903	692.488
885	0.0984159	612.163				885	0.111779	605.496				885	0.117133	702.154
886	0.0905498	537.289				886	0.114269	664.989				886	0.118595	692.271
887	0.0893179	533.826				887	0.112959	623.415				887	0.117658	719.015
888	0.0971027	506.055				888	0.121002	715.132				888	0.119773	691.28
889	0.097161	543.771				889	0.123326	693.596				889	0.119512	704.443
890	0.0951203	565.819				890	0.12071	772.929				890	0.118255	729.997
891	0.100832	531.277				891	0.122436	667.574				891	0.116552	691.084
892	0.108595	608.731				892	0.125092	700.275				892	0.11442	672.258
893	0.107313	625.404				893	0.124662	700.399				893	0.115672	665.494
894	0.106832	589.036				894	0.124989	685.327				894	0.116935	667.325
895	0.103584	587.027				895	0.124912	722.36				895	0.1169	650.377
896	0.101997	612.821				896	0.123099	704.54				896	0.113311	700.635
897	0.103664	567.721				897	0.122737	738.898				897	0.114699	622.126
898	0.108775	642.244				898	0.118524	716.386				898	0.114303	645.549
899	0.108452	621.264				899	0.118543	725.393				899	0.115402	648.156
900	0.10881	595.167				900	0.125084	722.379				900	0.11549	725.182
901	0.10835	607.864				901	0.125026	695.746				901	0.115074	672.323
902	0.108825	622.417				902	0.124201	707.609				902	0.11061	666.722
903	0.108172	619.809				903	0.124202	727.437				903	0.11667	637.076
904	0.107401	647.828				904	0.120947	706.44				904	0.117226	657.454
905	0.106398	597.761				905	0.123491	707.485				905	0.116831	661.122
906	0.108395	635.36				906	0.124831	702.146				906	0.117006	711.633
907	0.109009	606.273				907	0.124174	736.971				907	0.116625	680.065
908	0.107899	613.69				908	0.124831	752.682				908	0.116593	666.144
909	0.10429	602.245				909	0.124584	682.843				909	0.116479	700.596
910	0.106962	658.914				910	0.122764	734.856				910	0.116058	689.105
911	0.107271	612.332				911	0.120773	679.907				911	0.115808	665.483
912	0.108494	649.695				912	0.123594	732.886				912	0.113961	649.809
913	0.109118	624.973				913	0.122632	711.449				913	0.115525	684.722
914	0.108445	660.891				914	0.121476	676.91				914	0.113515	675.012
915	0.108786	633.028				915	0.125172	699.523				915	0.11681	667.771
916	0.10669	639.233				916	0.123976	722.859				916	0.115975	680.759
917	0.104191	596.171				917	0.122338	733.737				917	0.115599	627.147
918	0.10429	597.121				918	0.125411	706.962				918	0.114999	672.183
919	0.105002	584.904				919	0.124814	759.796				919	0.112047	639.479
920	0.103244	550.659				920	0.124784	722.246				920	0.114665	668.23
921	0.107388	591.932				921	0.122971	716.418				921	0.114853	644.413
922	0.10748	639.088				922	0.124929	724.664				922	0.113188	639.2
923	0.103208	615.052				923	0.125084	672.714				923	0.113692	636.416
924	0.103214	625.866				924	0.124858	708.727				924	0.112909	639.27
925	0.103929	585.231				925	0.121954	728.046				925	0.11143	665.706
926	0.107082	588.935				926	0.123073	720.301				926	0.110946	622.748
927	0.107633	631.86				927	0.123296	731.961				927	0.108128	641.402
928	0.109002	649.233				928	0.118827	718.728				928	0.112128	670.631
929	0.108922	677.663				929	0.124019	701.798				929	0.113079	609.923
930	0.109099	600.795				930	0.125422	737.935				930	0.108679	646.286
931	0.107764	613.013				931	0.124845	713.841				931	0.114978	641.08
932	0.108723	624.808				932	0.125249	730.605				932	0.116288	734.526
933	0.107319	649.26				933	0.124654	700.908				933	0.117511	683.851
934	0.108069	641.362				934	0.124936	718.076				934	0.116923	710.462
935	0.108168	675.429				935	0.124989	781.44				935	0.116013	692.28
936	0.108434	619.74				936	0.125318	760.202				936	0.115664	633.146
937	0.108592	651.533				937	0.125117	712.09				937	0.115463	690.569
938	0.108785	632.354				938	0.124915	743.172				938	0.11565	669.816
939	0.104954	634.618				939	0.124747	710.782				939	0.114911	695.05
940	0.105338	634.46				940	0.120464	688.737				940	0.114897	652.225
941	0.104876	586.647				941	0.122572	683.708				941	0.115346	709.539
942	0.103767	630.29				942	0.115803	652.721				942	0.111985	668.947
943	0.100122	568.913				943	0.124194	704.934				943	0.110904	669.985
944	0.0975749	562.543				944	0.123282	732.52				944	0.114046	635.579
945	0.102261	559.218				945	0.120273	726.072				945	0.116668	639.866
946	0.106712	585.234				946	0.11976	675.475				946	0.116666	651.813
947	0.106878	624.344				947	0.12513	707.626				947	0.116654	646.935
948	0.108616	596.823				948	0.122801	695.397				948	0.116445	686.018
949	0.108049	621.296				949	0.124236	682.708				949	0.1145	663.155
950	0.107462	649.227				950	0.120289	712.141				950	0.11605	740.034
951	0.105864	630.289				951	0.123639	662.206				951	0.114647	664.392
952	0.108661	640.958				952	0.124414	727.284				952	0.115039	656.453
953	0.108887	642.891				953	0.124806	709.952				953	0.114822	645.896
954	0.105005	660.44				954	0.124826	744.396				954	0.114909	622.724
955	0.108219	591.314				955	0.124458	765.611				955	0.11563	672.032
956	0.109025	632.802				956	0.121839	681.827				956	0.116521	663.082
957	0.108715	662.256				957	0.122185	720.973				957	0.116325	692.694
958	0.107059	623.42				958	0.121878	704.773				958	0.113622	667.013
959	0.103079	616.81				959	0.117316	704.107				959	0.113452	644.959
960	0.102986	570.011				960	0.117462	665.698				960	0.116606	680.548
961	0.104204	581.266				961	0.113622	657.761				961	0.116692	688.993
962	0.105771	616.806				962	0.11723	621.962				962	0.115758	658.018
963	0.108666	614.759				963	0.124367	658.104				963	0.11415	676.462
964	0.106249	629.522				964	0.122291	739.315				964	0.116278	692.242
965	0.108906	608.518				965	0.121987	695.241				965	0.116309	648.948
966	0.109389	626.87				966	0.123992	725.224				966	0.114633	678.425
967	0.109259	612.965				967	0.12413	661.314				967	0.114487	638.672
968	0.106182	659.356				968	0.123246	714.023				968	0.11036	667.894
969	0.105696	619.845				969	0.12293	698.513				969	0.109055	599.954
970	0.106947	585.509				970	0.120608	703.97				970	0.111708	674.765
971	0.109179	617.769				971	0.123207	657.708				971	0.105486	634.263
972	0.10768	613.562				972	0.120817	686.589				972	0.103994	593.31
973	0.106026	645.358				973	0.11958	700.945				973	0.109087	605.181
974	0.105703	620.959				974	0.119508	684.963				974	0.114453	673.745
975	0.10343	607.399				975	0.121921	684.264				975	0.115236	689.519
976	0.101879	578.97				976	0.123856	702.66				976	0.115386	684.707
977	0.107494	599.765				977	0.121785	686.804				977	0.114305	679.686
978	0.109156	606.253				978	0.122171	667.469				978	0.114331	658.293
979	0.105949	609.104				979	0.121014	652.66				979	0.114162	640.405
980	0.107715	602.806				980	0.123301	772.013				980	0.111088	639.851
981	0.109269	682.287				981	0.122799	690.104				981	0.108379	683.004
982	0.109684	649.117				982	0.122577	758.526				982	0.108959	608.127
983	0.109392	647.293				983	0.119869	719.362				983	0.111366	669.002
984	0.10835	592.591				984	0.121443	657.652				984	0.110816	629.246
985	0.109648	669.707				985	0.121377	706.837				985	0.113064	631.237
986	0.109392	597.058				986	0.119385	711.648				986	0.115931	669.134
987	0.109386	614.025				987	0.117995	664.276				987	0.11396	651.161
988	0.109285	615.598				988	0.120149	689.066				988	0.113621	665.742
989	0.108843	594.565				989	0.123339	740.477				989	0.111141	696.76
990	0.109709	616.749				990	0.12203	704.678				990	0.112879	644.738
991	0.109786	624.823				991	0.120955	684.985				991	0.116079	643.749
992	0.107356	610.212				992	0.12188	652.793				992	0.114114	696.719
993	0.103122	603.189				993	0.122247	723.318				993	0.115627	664.375
994	0.107939	586.961				994	0.121306	683.787				994	0.113388	654.08
995	0.107646	615.702				995	0.121235	692.5				995	0.112148	646.153
996	0.109994	676.61				996	0.120475	679.175				996	0.114197	661.43
997	0.110897	610.149				997	0.121837	719.021				997	0.113375	649.618
998	0.109184	648.482				998	0.121896	699.644				998	0.110776	670.93
999	0.108345	641.587				999	0.123763	724.602				999	0.112924	641.631
1000	0.10745	642.363				1000	0.121526	705.076				1000	0.111994	641.214
1001	0.10494	598.382				1001	0.120999	656.969				1001	0.110634	637.468
1002	0.105571	648.635				1002	0.119964	702.096				1002	0.108578	636.985
1003	0.110601	657.357				1003	0.119454	670.159				1003	0.113171	649.586
1004	0.110874	650.128				1004	0.122518	669.956				1004	0.112202	618.784
1005	0.109535	648.957				1005	0.122321	706.794				1005	0.111658	687.854
1006	0.109835	661.894				1006	0.12001	711.337				1006	0.109597	655.141
1007	0.11178	636.531				1007	0.122109	698.533				1007	0.114888	702.124
1008	0.112201	633.304				1008	0.12079	664.158				1008	0.114707	651.61
1009	0.112271	635.188				1009	0.120195	692.845				1009	0.112475	680.85
1010	0.111688	645.034				1010	0.122501	701.286				1010	0.111467	662.727
1011	0.110728	645.041				1011	0.121378	662.884				1011	0.114098	623.92
1012	0.110195	629.158				1012	0.119334	672.852				1012	0.113794	659.941
1013	0.110175	644.272				1013	0.122087	630.756				1013	0.114173	690.516
1014	0.109658	636.334				1014	0.119281	735.578				1014	0.113995	687.056
1015	0.108181	613.694				1015	0.122662	669.551				1015	0.111058	627.03
1016	0.109882	615.336				1016	0.12162	750.898				1016	0.109582	683.861
1017	0.104702	605.918				1017	0.122001	708.713				1017	0.114006	637.316
1018	0.10923	615.802				1018	0.121781	709.64				1018	0.113016	651.22
1019	0.109767	641.984				1019	0.120307	698.28				1019	0.111731	632.003
1020	0.109858	609.217				1020	0.121609	693.218				1020	0.108574	696.095
1021	0.110134	668.538				1021	0.122163	670.204				1021	0.111892	623.68
1022	0.109515	645.572				1022	0.120793	676.039				1022	0.108033	626.957
1023	0.108717	658.028				1023	0.122443	676.997				1023	0.106859	665.806
1024	0.107104	641.583				1024	0.121105	669.599				1024	0.10577	596.885
1025	0.109657	631.147				1025	0.116814	706.675				1025	0.107791	611.74
1026	0.111945	690.51				1026	0.116984	697.56				1026	0.113684	592.282
1027	0.112351	642.976				1027	0.110804	676.567				1027	0.112424	653.809
1028	0.113761	636.952				1028	0.115312	657.109				1028	0.107029	615.121
1029	0.110407	668.671				1029	0.114537	620.638				1029	0.10791	692.155
1030	0.105092	624.664				1030	0.115464	656.412				1030	0.111304	644.286
1031	0.111212	603.818				1031	0.124422	696.527				1031	0.111196	638.498
1032	0.11142	631.908				1032	0.123567	715.687				1032	0.109535	622.718
1033	0.112056	687.572				1033	0.123458	763.83				1033	0.110144	635.372
1034	0.111708	622.926				1034	0.123611	716.031				1034	0.110569	666.17
1035	0.111313	636.643				1035	0.123571	736.756				1035	0.109611	643.03
1036	0.111081	660.947				1036	0.121628	702.929				1036	0.111097	654.258
1037	0.112986	639.844				1037	0.12238	697.828				1037	0.111436	636.966
1038	0.113716	656.522				1038	0.117521	711.623				1038	0.111741	650.142
1039	0.115036	646.257				1039	0.119377	649.644				1039	0.112021	636.693
1040	0.113518	637.313				1040	0.119609	738.342				1040	0.111298	626.669
1041	0.114992	644.758				1041	0.118811	706.826				1041	0.109944	645.399
1042	0.114471	695.461				1042	0.110906	614.065				1042	0.111499	608.761
1043	0.112737	645.343				1043	0.114178	653.422				1043	0.111491	644.928
1044	0.109596	665.926				1044	0.115037	664.986				1044	0.111749	670.44
1045	0.112362	647.94				1045	0.107959	658.53				1045	0.110983	620.519
1046	0.117239	731.041				1046	0.107634	591.299				1046	0.111308	634.852
1047	0.11381	643.664				1047	0.112431	611.662				1047	0.11062	649.065
1048	0.117786	685.39				1048	0.120413	679.146				1048	0.109797	658.267
1049	0.115607	662.725				1049	0.125272	697.068				1049	0.109005	610.672
1050	0.116583	669.381				1050	0.12445	671.226				1050	0.109709	611.243
1051	0.116573	638.893				1051	0.124974	756.438				1051	0.111458	617.201
1052	0.118285	622.759				1052	0.121013	672.769				1052	0.110473	627.77
1053	0.116347	708.357				1053	0.120812	658.617				1053	0.110183	664.319
1054	0.116748	717.09				1054	0.116005	685.298				1054	0.108507	601.933
1055	0.112126	692.705				1055	0.124946	668.767				1055	0.103793	640.706
1056	0.11521	660.434				1056	0.124356	693.721				1056	0.105015	606.608
1057	0.117444	717.724				1057	0.123623	675.412				1057	0.107013	609.966
1058	0.116875	705.406				1058	0.120793	667.693				1058	0.104599	601.129
1059	0.117207	671.182				1059	0.120823	666.444				1059	0.102916	613.233
1060	0.116647	707.983				1060	0.124731	758.279				1060	0.10137	572.687
1061	0.116889	692.936				1061	0.124731	743.133				1061	0.110363	630.819
1062	0.116657	676.246				1062	0.119679	696.613				1062	0.112699	655.352
1063	0.115695	689.853				1063	0.12439	685.913				1063	0.113345	635.696
1064	0.113603	659.164				1064	0.124022	711.22				1064	0.111639	657.499
1065	0.115457	694.957				1065	0.122838	708.734				1065	0.110318	656.024
1066	0.113084	649.583				1066	0.124023	710.844				1066	0.110402	614.795
1067	0.114592	690.225				1067	0.125286	697.041				1067	0.110978	645.414
1068	0.113986	643.282				1068	0.124409	779.977				1068	0.10892	619.823
1069	0.109772	650.65				1069	0.123042	702.776				1069	0.106489	617.538
1070	0.118327	671.665				1070	0.122765	711.906				1070	0.107757	628.904
1071	0.11876	667.178				1071	0.125205	720.825				1071	0.107448	656.346
1072	0.118398	652.009				1072	0.124946	754.941				1072	0.109586	608.288
1073	0.118498	683.937				1073	0.125142	703.855				1073	0.108047	660.862
1074	0.117533	692.265				1074	0.124783	746.966				1074	0.110681	615.464
1075	0.116856	645.972				1075	0.123876	705.05				1075	0.107919	599.325
1076	0.118263	651.685				1076	0.124185	765.243				1076	0.110228	635.748
1077	0.118232	672.601				1077	0.124632	720.932				1077	0.110957	606.844
1078	0.116676	689.484				1078	0.124131	712.313				1078	0.109101	670.357
1079	0.117755	674.453				1079	0.124593	706.733				1079	0.109308	668.105
1080	0.116481	685.577				1080	0.124576	723.39				1080	0.10901	681.521
1081	0.114207	683.794				1081	0.124666	709.879				1081	0.108844	627.591
1082	0.113991	682.045				1082	0.124971	775.349				1082	0.105673	643.878
1083	0.114467	631.068				1083	0.124911	710.016				1083	0.109462	643.118
1084	0.1169	641.763				1084	0.122439	747.659				1084	0.104973	643.327
1085	0.117769	638.883				1085	0.119548	694.873				1085	0.106836	589.068
1086	0.11802	679.648				1086	0.124429	674.263				1086	0.106197	620.343
1087	0.117745	675.696				1087	0.122456	696.113				1087	0.105482	602.599
1088	0.116476	711.669				1088	0.125621	673.461				1088	0.10551	597.145
1089	0.11381	653.034				1089	0.122618	741.933				1089	0.104081	620.148
1090	0.113215	665.582				1090	0.119593	710.84				1090	0.100857	568.296
1091	0.116694	648.887				1091	0.122055	703.877				1091	0.102958	579.443
1092	0.113823	662.005				1092	0.119206	686.638				1092	0.108401	624.069
1093	0.111311	657.901				1093	0.125302	675.485				1093	0.107283	658.533
1094	0.110433	628.014				1094	0.124703	745.985				1094	0.109131	629.982
1095	0.118022	660.33				1095	0.122697	672.437				1095	0.108559	610.43
1096	0.117806	664.504				1096	0.123728	709.538				1096	0.105878	646.386
1097	0.117252	664.958				1097	0.124098	692.901				1097	0.103193	590.438
1098	0.116827	665.224				1098	0.118948	705.375				1098	0.107514	606.676
1099	0.116574	696.662				1099	0.1218	673.278				1099	0.104323	602.928
1100	0.116386	653.442				1100	0.123884	721.554				1100	0.102819	603.35
1101	0.114862	680.271				1101	0.122368	719.234				1101	0.105706	653.522
1102	0.117317	653.244				1102	0.123251	703.637				1102	0.107129	587.007
1103	0.115263	737.792				1103	0.1216	723.918				1103	0.108106	674.23
1104	0.109251	636.026				1104	0.120566	670.297				1104	0.107737	663.116
1105	0.111308	670.83				1105	0.124371	709.902				1105	0.107014	664.414
1106	0.113936	663.82				1106	0.12272	700.872				1106	0.105656	600.187
1107	0.11599	685.364				1107	0.122101	688.06				1107	0.1037	654.138
1108	0.116893	685.89				1108	0.117145	687.717				1108	0.104156	630.437
1109	0.114397	672.363				1109	0.122313	690.313				1109	0.100888	607.08
1110	0.117386	680.575				1110	0.119512	709.713				1110	0.101389	582.066
1111	0.115501	663.015				1111	0.124799	751.393				1111	0.100968	563.454
1112	0.114876	631.103				1112	0.123434	714.442				1112	0.10098	594.343
1113	0.114837	664.937				1113	0.121382	706.549				1113	0.0973374	596.495
1114	0.115412	682.866				1114	0.123188	722.313				1114	0.100396	597.283
1115	0.113861	663.922				1115	0.125579	709.895				1115	0.0987507	608.166
1116	0.110952	670.358				1116	0.125299	719.795				1116	0.0929744	569.001
1117	0.118108	618.594				1117	0.12117	731.549				1117	0.0930946	510.815
1118	0.117699	649.763				1118	0.124939	699.361				1118	0.0989206	554.485
1119	0.115479	689.182				1119	0.119226	732.149				1119	0.10278	575.701
1120	0.11373	659.812				1120	0.118713	698.235				1120	0.0992885	586.834
1121	0.117444	670.197				1121	0.118008	648.292				1121	0.103053	590.796
1122	0.117836	681.007				1122	0.119284	665.741				1122	0.101978	607.164
1123	0.118296	634.06				1123	0.121873	684.572				1123	0.10257	597.958
1124	0.117599	681.404				1124	0.11887	748.956				1124	0.102522	584.992
1125	0.117443	650.565				1125	0.125275	718.413				1125	0.101659	600.417
1126	0.116674	650.958				1126	0.124388	754.858				1126	0.104574	618.239
1127	0.117778	673.741				1127	0.12384	697.753				1127	0.103037	578.179
1128	0.116459	681.336				1128	0.120648	736.35				1128	0.104537	574.353
1129	0.118249	668.228				1129	0.120866	663.475				1129	0.103394	589.735
1130	0.117663	668.586				1130	0.114223	710.557				1130	0.101473	570.793
1131	0.117579	677.939				1131	0.111134	641.175				1131	0.0978067	598.062
1132	0.117056	629.663				1132	0.110232	662.41				1132	0.103554	615.044
1133	0.115129	679.658				1133	0.105829	620.235				1133	0.100899	575.252
1134	0.117026	658.14				1134	0.107163	559.86				1134	0.101916	593.188
1135	0.116442	673.357				1135	0.102686	622.679				1135	0.102224	561.315
1136	0.116348	675.387				1136	0.107915	573.449				1136	0.0947195	586.824
1137	0.11519	668.943				1137	0.0996604	581.07				1137	0.0946926	511.384
1138	0.11747	697.355				1138	0.0953884	588.48				1138	0.101299	557.868
1139	0.118339	655.485				1139	0.099212	565.712				1139	0.0995858	608.743
1140	0.117845	694.52				1140	0.100428	548.417				1140	0.104248	589.164
1141	0.11738	650.749				1141	0.106315	596.881				1141	0.102613	572.145
1142	0.11324	646.535				1142	0.107278	589.021				1142	0.104594	575.057
1143	0.115318	694.525				1143	0.109292	606.878				1143	0.107199	618.749
1144	0.117837	647.932				1144	0.10918	601.925				1144	0.106481	654.136
1145	0.117879	698.451				1145	0.115063	624.235				1145	0.104925	595.253
1146	0.118335	663.105				1146	0.120954	689.273				1146	0.101386	633.35
1147	0.117305	712.077				1147	0.124057	709.849				1147	0.100336	548.773
1148	0.117977	655.833				1148	0.124482	740.839				1148	0.102564	575.745
1149	0.113612	706.902				1149	0.125135	690.004				1149	0.10173	600.116
1150	0.112774	666.852				1150	0.124049	724.812				1150	0.0964938	582.321
1151	0.113882	659.176				1151	0.120832	738.088				1151	0.0987779	528.915
1152	0.115929	670.785				1152	0.120169	694.724				1152	0.101676	586.054
1153	0.11686	678.854				1153	0.12579	704.295				1153	0.106798	617.097
1154	0.118904	680.232				1154	0.123421	771.629				1154	0.102747	585.911
1155	0.117507	687.377				1155	0.125243	660.244				1155	0.103597	600.16
1156	0.116763	642.638				1156	0.123926	736.867				1156	0.102842	608.49
1157	0.11807	701.335				1157	0.125802	720.856				1157	0.104496	580.653
1158	0.11789	667.842				1158	0.125764	744.323				1158	0.107346	621.847
1159	0.118597	681.203				1159	0.125431	696.564				1159	0.103425	592.523
1160	0.116669	720.595				1160	0.123792	706.887				1160	0.0979028	564.044
1161	0.117264	645.753				1161	0.119557	724.75				1161	0.0939718	542.387
1162	0.118078	687.814				1162	0.11813	640.617				1162	0.0969066	566.868
1163	0.116506	694.916				1163	0.120948	642.233				1163	0.0930363	551.118
1164	0.114867	634.681				1164	0.122143	658.236				1164	0.08947	518.337
1165	0.115964	729.37				1165	0.123579	756.229				1165	0.0930141	509.574
1166	0.114403	664.457				1166	0.121477	665.759				1166	0.0927434	536.258
1167	0.112605	640.083				1167	0.124045	752.071				1167	0.0993605	568.847
1168	0.113463	645.516				1168	0.126235	725.425				1168	0.0971432	549.994
1169	0.110796	648.653				1169	0.122897	726.805				1169	0.0989619	594.873
1170	0.114595	677.227				1170	0.121339	693.958				1170	0.101463	562.767
1171	0.118203	690.698				1171	0.121765	672.274				1171	0.111016	586.931
1172	0.117021	662.145				1172	0.12082	692.675				1172	0.112022	604.047
1173	0.117561	651.961				1173	0.126277	750.516				1173	0.112992	629.797
1174	0.118372	663.365				1174	0.124992	731.383				1174	0.111032	627.817
1175	0.117819	637.864				1175	0.123896	736.041				1175	0.112372	644.388
1176	0.117448	647.262				1176	0.126238	752.477				1176	0.112536	687.944
1177	0.115749	673.244				1177	0.125982	699.138				1177	0.109154	684.592
1178	0.117341	649.663				1178	0.124376	744.375				1178	0.108936	663.759
1179	0.115846	663.144				1179	0.123867	698.435				1179	0.112248	626.158
1180	0.117723	684.7				1180	0.125638	758.665				1180	0.111058	650.551
1181	0.117876	705.059				1181	0.126277	693.923				1181	0.111897	636.065
1182	0.117495	738.191				1182	0.125931	706.71				1182	0.112646	642.661
1183	0.116363	659.435				1183	0.121646	735.576				1183	0.113389	657.564
1184	0.116742	705.685				1184	0.126	689.841				1184	0.113121	641.576
1185	0.113684	661.981				1185	0.126526	680.544				1185	0.112617	619.098
1186	0.118636	675.957				1186	0.126305	742.868				1186	0.11309	625.92
1187	0.117776	732.055				1187	0.125601	718.028				1187	0.113125	612.897
1188	0.114598	692.31				1188	0.126118	714.063				1188	0.113107	670.665
1189	0.115985	647.51				1189	0.124437	743.509				1189	0.113322	646.992
1190	0.118761	704.24				1190	0.126498	694.728				1190	0.111366	649.965
1191	0.117605	679.15				1191	0.123083	703.356				1191	0.110572	631.751
1192	0.119248	649.412				1192	0.124253	737.358				1192	0.110362	630.136
1193	0.118868	700.018				1193	0.121215	742.866				1193	0.113348	613.2
1194	0.11889	665.058				1194	0.124544	751.304				1194	0.11298	638.728
1195	0.119421	738.471				1195	0.125314	755.601				1195	0.112031	685.158
1196	0.118582	703.16				1196	0.12552	727.238				1196	0.111217	620.131
1197	0.117874	706.29				1197	0.121196	744.637				1197	0.110553	633.611
1198	0.117168	685.319				1198	0.11606	646.608				1198	0.111882	610.475
1199	0.119736	693.684				1199	0.103738	653.06				1199	0.113094	664.124
1200	0.118961	694.33				1200	0.103895	577.699				1200	0.113037	617.957
1201	0.117637	701.267				1201	0.113976	617.033				1201	0.113227	626.806
1202	0.112716	692.316				1202	0.124959	682.451				1202	0.108297	653.178
1203	0.111051	654.107				1203	0.126196	729.33				1203	0.112983	646.588
1204	0.114766	625.632				1204	0.126072	704.926				1204	0.110165	690.43
1205	0.114083	673.981				1205	0.126003	753.503				1205	0.109131	619.424
1206	0.1143	669.754				1206	0.126338	667.199				1206	0.113377	647.449
1207	0.111024	650.018				1207	0.126148	708.833				1207	0.112809	627.6
1208	0.118106	625.671				1208	0.124345	680.692				1208	0.112518	671.641
1209	0.117824	648.645				1209	0.123059	702.717				1209	0.113369	635.373
1210	0.117751	687.067				1210	0.12609	684.828				1210	0.113349	703.276
1211	0.117718	686.903				1211	0.124889	719.545				1211	0.112613	620.448
1212	0.118153	653.637				1212	0.124797	752.724				1212	0.112192	703.483
1213	0.117533	701.878				1213	0.125601	716.182				1213	0.111914	639.758
1214	0.116658	645.814				1214	0.121771	727.952				1214	0.112349	643.868
1215	0.115159	673.153				1215	0.12494	705.998				1215	0.109598	655.065
1216	0.117574	647.319				1216	0.123295	681.67				1216	0.109012	624.261
1217	0.118027	684.542				1217	0.122281	722.548				1217	0.112975	643.859
1218	0.117977	661.787				1218	0.121055	742.78				1218	0.113213	660.963
1219	0.115523	674.056				1219	0.122629	701.447				1219	0.110263	640.337
1220	0.117701	650.228				1220	0.118098	717.931				1220	0.110438	600.468
1221	0.117389	703.779				1221	0.120024	662.615				1221	0.109024	658.279
1222	0.116297	705.721				1222	0.122942	708.803				1222	0.110342	647.717
1223	0.117686	653.722				1223	0.118202	705.659				1223	0.109847	649.313
1224	0.11741	681.02				1224	0.111094	662.419				1224	0.109619	606.504
1225	0.117052	654.894				1225	0.113912	625.155				1225	0.113409	739.276
1226	0.11417	674.75				1226	0.113953	640.199				1226	0.113912	623.674
1227	0.115416	641.501				1227	0.118341	659.748				1227	0.114975	698.057
1228	0.111754	682.939				1228	0.125378	699.24				1228	0.114993	666.57
1229	0.113485	673.837				1229	0.125479	688.257				1229	0.11377	670.12
1230	0.113991	704.742				1230	0.125035	706.887				1230	0.112902	622.177
1231	0.115147	662.988				1231	0.122316	702.63				1231	0.115501	673.541
1232	0.114984	665.082				1232	0.122862	717.084				1232	0.113697	675.621
1233	0.113902	650.559				1233	0.124554	686.945				1233	0.11548	660.407
1234	0.1144	638.515				1234	0.123713	704.874				1234	0.116241	693.443
1235	0.115474	694.507				1235	0.122962	719.278				1235	0.115341	650.041
1236	0.115121	633.875				1236	0.122623	705.182				1236	0.113883	671.983
1237	0.114686	635.427				1237	0.12138	701.761				1237	0.115271	625.804
1238	0.114709	669.371				1238	0.122772	716.318				1238	0.118459	676.958
1239	0.113873	652.438				1239	0.121964	692.492				1239	0.118772	669.109
1240	0.113329	673.902				1240	0.120261	692.113				1240	0.116387	641.466
1241	0.112213	646.739				1241	0.119573	666.818				1241	0.115955	696.272
1242	0.114461	661.423				1242	0.118556	658.819				1242	0.117847	671.397
1243	0.115113	658.672				1243	0.117441	642.677				1243	0.117094	729.862
1244	0.114628	657.876				1244	0.115653	678.912				1244	0.118229	654.119
1245	0.114503	693.44				1245	0.118519	690.032				1245	0.117777	676.642
1246	0.111308	658.845				1246	0.118427	678.939				1246	0.115896	666.874
1247	0.109734	648.34				1247	0.1167	661.167				1247	0.115727	723.699
1248	0.111411	607.865				1248	0.114145	705.491				1248	0.114017	689.423
1249	0.108865	619.956				1249	0.110176	657.154				1249	0.111645	650.564
1250	0.109905	604.676				1250	0.113082	628.715				1250	0.104918	618.817
1251	0.111748	641.77				1251	0.113706	642.695				1251	0.0980947	582.789
1252	0.113778	658.309				1252	0.113452	662.16				1252	0.113495	593.785
1253	0.114457	650.185				1253	0.113611	671.659				1253	0.116237	620.462
1254	0.114745	626.899				1254	0.111427	615.345				1254	0.118133	688.648
1255	0.113054	657.459				1255	0.116829	660.639				1255	0.117533	638.887
1256	0.113101	666.771				1256	0.118094	662.368				1256	0.116781	668.984
1257	0.113422	639.685				1257	0.118009	677.804				1257	0.114957	693.53
1258	0.111769	658.011				1258	0.116859	656.164				1258	0.110578	636.982
1259	0.1135	650.999				1259	0.118749	670.725				1259	0.113273	646.651
1260	0.113731	628.464				1260	0.120915	699.861				1260	0.112867	662.188
1261	0.113795	671.815				1261	0.119767	722.986				1261	0.11697	676.543
1262	0.113883	657.066				1262	0.118772	697.261				1262	0.115702	647.009
1263	0.112678	673.864				1263	0.115567	664.609				1263	0.114898	680.191
1264	0.112574	651.884				1264	0.115567	701.711				1264	0.114771	669.672
1265	0.112243	634.908				1265	0.117115	657.344				1265	0.113093	664.949
1266	0.113414	652.431				1266	0.114877	672.636				1266	0.112836	641.904
1267	0.113043	649.922				1267	0.115006	632.458				1267	0.117391	654.812
1268	0.112178	644.525				1268	0.11676	620.617				1268	0.117604	658.711
1269	0.112071	641.562				1269	0.115769	707.47				1269	0.119767	708.49
1270	0.113132	729.392				1270	0.115426	676.719				1270	0.119363	685.809
1271	0.112854	637.848				1271	0.114663	674.097				1271	0.119837	710.943
1272	0.107728	650.671				1272	0.116002	638.352				1272	0.119101	668.894
1273	0.111101	611.812				1273	0.115166	689.034				1273	0.118967	685.312
1274	0.106201	599.269				1274	0.11405	678.255				1274	0.116775	645.593
1275	0.108097	588.304				1275	0.114863	620.732				1275	0.118997	680.662
1276	0.113431	655.661				1276	0.116282	720.787				1276	0.118412	693.624
1277	0.11296	649.879				1277	0.113274	666.355				1277	0.119102	678.556
1278	0.112895	637.775				1278	0.115793	706.236				1278	0.118108	675.433
1279	0.110185	696.571				1279	0.108995	643.226				1279	0.11874	683.916
1280	0.112825	618.104				1280	0.112885	642.055				1280	0.116323	687.119
1281	0.112205	656.967				1281	0.114628	680.607				1281	0.117648	632.208
1282	0.111291	640.052				1282	0.109492	654.287				1282	0.116368	674.893
1283	0.107055	607.796				1283	0.115322	670.116				1283	0.118875	692.789
1284	0.102638	665.168				1284	0.117304	623.485				1284	0.115917	633.858
1285	0.103012	571.273				1285	0.116968	697.33				1285	0.117304	699.628
1286	0.104488	570.56				1286	0.1155	649.55				1286	0.116544	671.154
1287	0.105702	593.348				1287	0.117468	697.411				1287	0.109131	691.725
1288	0.106362	647.969				1288	0.118073	693.29				1288	0.110244	626.985
1289	0.105719	614.088				1289	0.117946	705.04				1289	0.110523	600.507
1290	0.105328	571.388				1290	0.118176	659.106				1290	0.117842	681.312
1291	0.105244	646.507				1291	0.115507	684.99				1291	0.118979	662.439
1292	0.105039	618.086				1292	0.117757	683.467				1292	0.119156	689.733
1293	0.105597	601.573				1293	0.11609	665.356				1293	0.119508	691.905
1294	0.104831	599.508				1294	0.119033	712.445				1294	0.118835	678.732
1295	0.105215	642.681				1295	0.118689	685.72				1295	0.117569	666.341
1296	0.104812	600.255				1296	0.120091	696.026				1296	0.117215	679.418
1297	0.105943	653.484				1297	0.120189	721.171				1297	0.119655	686.463
1298	0.104617	623.337				1298	0.116195	700.357				1298	0.118546	655.904
1299	0.103204	635.851				1299	0.115995	628.152				1299	0.115803	691.705
1300	0.10655	606.18				1300	0.116333	713.367				1300	0.118579	711.205
1301	0.106138	587.928				1301	0.117073	664.394				1301	0.119379	669.43
1302	0.105421	590.12				1302	0.119693	719.626				1302	0.118247	699.879
1303	0.104832	592.49				1303	0.12035	700.258				1303	0.119548	636.581
1304	0.10178	617.379				1304	0.118257	751.742				1304	0.119883	666.728
1305	0.104775	542.136				1305	0.117907	639.654				1305	0.120363	664.037
1306	0.104363	575.005				1306	0.11383	701.293				1306	0.119701	699.527
1307	0.103359	575.595				1307	0.112118	641.319				1307	0.112326	680.951
1308	0.104587	615.795				1308	0.11157	679.48				1308	0.116692	603.788
1309	0.103786	625.604				1309	0.10767	625.192				1309	0.119661	665.659
1310	0.104782	606.838				1310	0.109802	651.404				1310	0.11895	667.596
1311	0.103342	608.009				1311	0.116099	586.664				1311	0.120575	683.864
1312	0.103945	592.764				1312	0.115062	680.7				1312	0.120343	669.549
1313	0.101646	635.775				1313	0.117197	660.624				1313	0.11854	654.085
1314	0.104737	605.614				1314	0.116083	671.864				1314	0.119792	668.389
1315	0.104197	645.956				1315	0.112426	698.576				1315	0.117422	681.057
1316	0.10397	607.754				1316	0.112657	639.064				1316	0.11878	697.646
1317	0.103962	630.719				1317	0.115349	643.929				1317	0.118864	666.794
1318	0.104491	584.799				1318	0.115794	650.414				1318	0.112151	684.167
1319	0.104462	594.948				1319	0.115815	662.312				1319	0.119622	626.301
1320	0.105165	637.351				1320	0.116652	633.184				1320	0.11933	665.93
1321	0.104962	592.154				1321	0.116481	650.423				1321	0.11946	689.656
1322	0.10532	641.987				1322	0.115834	673.041				1322	0.11961	650.216
1323	0.105835	586.749				1323	0.114588	647.721				1323	0.119061	722.678
1324	0.10585	633.342				1324	0.114345	651.731				1324	0.119607	662.256
1325	0.106186	574.206				1325	0.11534	668.071				1325	0.118691	664.733
1326	0.102707	604.01				1326	0.116332	637.665				1326	0.116822	684.683
1327	0.10314	646.421				1327	0.11442	665.228				1327	0.118835	682.303
1328	0.104736	576.843				1328	0.113686	670.248				1328	0.120609	701.584
1329	0.103143	615.065				1329	0.113764	643.141				1329	0.119147	712.425
1330	0.102268	591.11				1330	0.112893	683.124				1330	0.118526	672.729
1331	0.101034	561.953				1331	0.115481	643.63				1331	0.119674	676.515
1332	0.0999677	597.96				1332	0.113605	663.494				1332	0.120303	688.007
1333	0.0997794	591.849				1333	0.112103	665.416				1333	0.117351	714.523
1334	0.0991188	582.386				1334	0.111592	628.819				1334	0.11748	655.754
1335	0.10171	562.877				1335	0.113539	622.822				1335	0.119834	680.302
1336	0.10335	595.995				1336	0.111987	678.815				1336	0.119567	669.535
1337	0.101852	609.402				1337	0.113687	657.284				1337	0.116595	745.08
1338	0.10315	591.199				1338	0.112966	660.339				1338	0.112471	682.158
1339	0.100907	623.145				1339	0.109144	625.397				1339	0.109241	627.632
1340	0.0977203	544.461				1340	0.106971	595.372				1340	0.111795	605.442
1341	0.102145	578.525				1341	0.104714	678.643				1341	0.114002	634.239
1342	0.102125	582.081				1342	0.108328	618.387				1342	0.114859	690.231
1343	0.0994786	558.847				1343	0.109636	621.803				1343	0.115083	653.78
1344	0.102278	598.92				1344	0.109293	636.906				1344	0.118801	732.092
1345	0.10222	559.437				1345	0.109585	656.18				1345	0.119419	664.58
1346	0.10254	609.718				1346	0.110061	612.092				1346	0.119392	692.135
1347	0.102237	619.668				1347	0.105652	604.443				1347	0.119533	674.976
1348	0.100763	587.007				1348	0.103906	637.78				1348	0.11939	671.901
1349	0.101181	593.246				1349	0.102021	566.941				1349	0.118468	721.191
1350	0.0991177	626.296				1350	0.0959959	548.623				1350	0.119272	686.349
1351	0.099714	556.858				1351	0.0969472	523.274				1351	0.117323	662.32
1352	0.101258	611.028				1352	0.106775	577.152				1352	0.116675	656.359
1353	0.0952009	579.967				1353	0.105104	663.278				1353	0.113168	693.95
1354	0.0981789	544.156				1354	0.101835	596.707				1354	0.1165	681.817
1355	0.101169	556.494				1355	0.108255	663.759				1355	0.115645	674.298
1356	0.10205	568.854				1356	0.107655	634.555				1356	0.119014	667.786
1357	0.10248	598.9				1357	0.105407	653.721				1357	0.117504	639.608
1358	0.103121	597.186				1358	0.109278	625.262				1358	0.11301	639.535
1359	0.103209	606.796				1359	0.109179	605.271				1359	0.109323	626.132
1360	0.103764	582.659				1360	0.108403	663.564				1360	0.111428	626.061
1361	0.103873	638.981				1361	0.110556	598.647				1361	0.113101	633.204
1362	0.105725	622.668				1362	0.108894	646.077				1362	0.113088	653.278
1363	0.10738	616.552				1363	0.10654	631.526				1363	0.111282	690.116
1364	0.106024	586.885				1364	0.110921	647.732				1364	0.113296	614.966
1365	0.109284	614.414				1365	0.111564	653.331				1365	0.11261	669.557
1366	0.110551	659.115				1366	0.110777	636.809				1366	0.119368	590.798
1367	0.108602	681.632				1367	0.109292	635.511				1367	0.119265	705.865
1368	0.110174	647.764				1368	0.109144	638.432				1368	0.1189	703.206
1369	0.109478	628.74				1369	0.106894	610.461				1369	0.115341	725.989
1370	0.109322	586.084				1370	0.111518	641.601				1370	0.109686	641.367
1371	0.107295	606.663				1371	0.111502	671.883				1371	0.106764	586.429
1372	0.10651	603.188				1372	0.110812	615.601				1372	0.107225	636.231
1373	0.106872	589.125				1373	0.111261	672.359				1373	0.102956	613.97
1374	0.104224	637.553				1374	0.110997	641.322				1374	0.104721	565.291
1375	0.100067	591.534				1375	0.110071	670.902				1375	0.100508	558.435
1376	0.0965979	603.274				1376	0.110114	637.851				1376	0.107311	622.836
1377	0.0963704	545.532				1377	0.110219	664.388				1377	0.111826	611.898
1378	0.107594	589.402				1378	0.110863	594.007				1378	0.11442	641.982
1379	0.105587	597.526				1379	0.109106	614.189				1379	0.110031	724.467
1380	0.10569	616.156				1380	0.10987	618.277				1380	0.106732	620.606
1381	0.105869	627.512				1381	0.107895	614.283				1381	0.109121	580.854
1382	0.108263	627.652				1382	0.107048	663.991				1382	0.111748	627.171
1383	0.10903	621.417				1383	0.107291	642.047				1383	0.108659	631.868
1384	0.108777	615.506				1384	0.107111	681.77				1384	0.109728	621.765
1385	0.107181	625.449				1385	0.107099	605.624				1385	0.105725	591.186
1386	0.109595	619.452				1386	0.109711	634.658				1386	0.10931	599.803
1387	0.107027	612.832				1387	0.109872	610.685				1387	0.109752	591.753
1388	0.1054	631.528				1388	0.109366	584.993				1388	0.116268	600.158
1389	0.101561	588.313				1389	0.110703	632.759				1389	0.118897	680.355
1390	0.102943	598.746				1390	0.112162	607.601				1390	0.118121	666.031
1391	0.107362	576.175				1391	0.111561	631.495				1391	0.116519	746.845
1392	0.107964	639.007				1392	0.110792	639.614				1392	0.116035	649.043
1393	0.107422	620.022				1393	0.107418	665.276				1393	0.11642	667.574
1394	0.106257	613.697				1394	0.109302	629.002				1394	0.119264	643.549
1395	0.107423	610.356				1395	0.107275	621.254				1395	0.116858	668.754
1396	0.105561	684.965				1396	0.108427	604.988				1396	0.111466	646.494
1397	0.10719	613.65				1397	0.110193	624.864				1397	0.1167	698.573
1398	0.106597	658.532				1398	0.11038	652.939				1398	0.119378	645.968
1399	0.105301	609.506				1399	0.11042	624.288				1399	0.115477	741.693
1400	0.102497	633.126				1400	0.112129	636.464				1400	0.119811	640.406
1401	0.101267	570.737				1401	0.111684	670.649				1401	0.119239	699.728
1402	0.101993	591.744				1402	0.112789	621.549				1402	0.119167	714.176
1403	0.102587	612.924				1403	0.111337	681.176				1403	0.116265	737.358
1404	0.105294	581.896				1404	0.113062	624.602				1404	0.117486	662.824
1405	0.105386	633.398				1405	0.113003	617.714				1405	0.119474	691.609
1406	0.103511	610.443				1406	0.112218	705.834				1406	0.119266	676.699
1407	0.1049	640.521				1407	0.112642	670.88				1407	0.119279	686.458
1408	0.10604	649.283				1408	0.111424	693.914				1408	0.118198	686.338
1409	0.105295	636.977				1409	0.112759	616.815				1409	0.117843	649.895
1410	0.105508	623.58				1410	0.113207	658.113				1410	0.118853	633.758
1411	0.105208	580.49				1411	0.113247	655.86				1411	0.117311	655.007
1412	0.103575	634.715				1412	0.113124	632.887				1412	0.11903	637.345
1413	0.105482	630.423				1413	0.111226	626.179				1413	0.111055	675.043
1414	0.104784	588.445				1414	0.113053	629.46				1414	0.108539	623.182
1415	0.103509	602.658				1415	0.112421	677.917				1415	0.106852	612.109
1416	0.103622	587.018				1416	0.11292	614.223				1416	0.11068	621.899
1417	0.102437	619.847				1417	0.112918	655.817				1417	0.110498	641.48
1418	0.104597	606.863				1418	0.113	635.244				1418	0.110923	644.441
1419	0.105908	611.327				1419	0.11189	666.291				1419	0.119086	679.457
1420	0.105482	619.657				1420	0.112816	648.842				1420	0.116977	665.24
1421	0.103739	635.254				1421	0.110229	600.336				1421	0.112022	654.877
1422	0.104017	589.26				1422	0.11289	646.786				1422	0.109519	662.859
1423	0.104334	597.503				1423	0.110844	636.885				1423	0.116315	690.304
1424	0.105142	598.227				1424	0.111477	636.236				1424	0.119118	657.073
1425	0.105016	591.217				1425	0.113344	610.187				1425	0.118305	698.615
1426	0.104016	585.005				1426	0.112512	721.959				1426	0.114116	668.544
1427	0.101511	619.424				1427	0.11169	649.664				1427	0.108396	624.205
1428	0.0992492	613.686				1428	0.112353	664.392				1428	0.11601	627.914
1429	0.102089	561.667				1429	0.112631	619.593				1429	0.118699	673.944
1430	0.102359	618.718				1430	0.111896	620.953				1430	0.119786	723.427
1431	0.103	586				1431	0.110737	662.459				1431	0.11835	664.174
1432	0.100304	582.983				1432	0.109132	633.278				1432	0.119207	690.289
1433	0.103443	602.167				1433	0.111375	640.579				1433	0.120407	655.492
1434	0.102892	609.981				1434	0.110551	654.277				1434	0.120372	669.608
1435	0.100834	615.023				1435	0.11181	669.483				1435	0.118772	704.602
1436	0.102766	569.918				1436	0.10648	608.22				1436	0.119341	668.174
1437	0.102149	627.498				1437	0.10308	608.841				1437	0.11996	735.618
1438	0.096826	587.331				1438	0.107345	601.768				1438	0.120911	678.203
1439	0.102086	512.217				1439	0.106372	604.908				1439	0.120909	734.236
1440	0.102445	594.379				1440	0.111192	618.244				1440	0.118016	641.224
1441	0.102809	584.652				1441	0.113194	613.573				1441	0.115495	679.056
1442	0.0994464	617.425				1442	0.109796	692.002				1442	0.117352	646.589
1443	0.103593	581.524				1443	0.112052	648.305				1443	0.11929	721.996
1444	0.102668	567.477				1444	0.109188	650.751				1444	0.116984	656.464
1445	0.102824	601.044				1445	0.113203	636.355				1445	0.111115	686.1
1446	0.102133	595.915				1446	0.112477	678.39				1446	0.118385	637.095
1447	0.100607	617.113				1447	0.112846	669.476				1447	0.121002	706.2
1448	0.101944	557.205				1448	0.110896	662.985				1448	0.117556	670.657
1449	0.0998446	615.227				1449	0.106592	595.02				1449	0.115573	668.944
1450	0.0977917	542.522				1450	0.106543	651.862				1450	0.11705	658.064
1451	0.0986821	558.346				1451	0.109575	610.446				1451	0.107335	680.388
1452	0.0973693	567.512				1452	0.112927	652.02				1452	0.117725	626.958
1453	0.100558	585.967				1453	0.112979	655.217				1453	0.120571	704.298
1454	0.100809	617.501				1454	0.113057	641.521				1454	0.120666	692.275
1455	0.100029	558.006				1455	0.112943	637.667				1455	0.116979	671.209
1456	0.10106	586.308				1456	0.110488	641.869				1456	0.119842	634.714
1457	0.0995904	590.433				1457	0.111696	618.369				1457	0.120256	658.6
1458	0.100214	568.194				1458	0.113131	662.4				1458	0.120028	642.78
1459	0.100365	566.522				1459	0.112673	642.956				1459	0.117326	702.777
1460	0.101637	578.443				1460	0.11235	647.893				1460	0.120896	657.811
1461	0.102383	595.681				1461	0.113102	698.562				1461	0.120787	672.976
1462	0.100373	577.684				1462	0.112509	646.326				1462	0.120406	692.433
1463	0.0985763	595.682				1463	0.112656	683.194				1463	0.12063	656.712
1464	0.0981503	546				1464	0.112974	628.707				1464	0.120757	681.279
1465	0.100143	601.623				1465	0.113055	655.284				1465	0.121116	707.092
1466	0.0995155	565.794				1466	0.112807	639.343				1466	0.121003	697.785
1467	0.100415	582.933				1467	0.112398	646.141				1467	0.11995	692.775
1468	0.100426	573.57				1468	0.111263	650.995				1468	0.118915	694.481
1469	0.100504	558.361				1469	0.111495	613.228				1469	0.12112	672.316
1470	0.100135	613.271				1470	0.107955	644.919				1470	0.120213	684.849
1471	0.098667	561.663				1471	0.112399	648.34				1471	0.118097	684.016
1472	0.101695	553.13				1472	0.112477	670.168				1472	0.119356	659.715
1473	0.102216	599.141				1473	0.113213	648.655				1473	0.120163	697.349
1474	0.1031	579.856				1474	0.113093	654.644				1474	0.118813	644.701
1475	0.105507	624.061				1475	0.110922	650.782				1475	0.116574	661.793
1476	0.106076	614.647				1476	0.106686	645.791				1476	0.119588	663.751
1477	0.106566	610.524				1477	0.110475	593.619				1477	0.119299	699.352
1478	0.105892	648.664				1478	0.111996	635.603				1478	0.1191	683.94
1479	0.105041	591.258				1479	0.112445	652.184				1479	0.119259	707.132
1480	0.105037	593.269				1480	0.112264	640.227				1480	0.118734	694.343
1481	0.103487	633.814				1481	0.111211	671.092				1481	0.118357	663.924
1482	0.108252	641.815				1482	0.112381	635.736				1482	0.118126	661.526
1483	0.109003	666.184				1483	0.111809	615.263				1483	0.114671	668.306
1484	0.109502	641.395				1484	0.112219	682.134				1484	0.116078	673.391
1485	0.108699	623.606				1485	0.1127	629.377				1485	0.116825	639.315
1486	0.108455	647.89				1486	0.110854	649.533				1486	0.115577	658.4
1487	0.103758	589.48				1487	0.112132	631.008				1487	0.118795	691.412
1488	0.101854	617.691				1488	0.112444	643.906				1488	0.117129	723.369
1489	0.101742	566.982				1489	0.111487	666.493				1489	0.112645	627.474
1490	0.101341	583.888				1490	0.112637	643.969				1490	0.118867	648.178
1491	0.103999	581.407				1491	0.110908	676.618				1491	0.119348	641.661
1492	0.104437	579.512				1492	0.110486	674.059				1492	0.119304	684.309
1493	0.102139	613.418				1493	0.112459	614.432				1493	0.113003	671.901
1494	0.102621	576.964				1494	0.108077	676.972				1494	0.107807	613.504
1495	0.0987939	542.743				1495	0.108423	635.716				1495	0.11035	646.801
1496	0.0969567	552.11				1496	0.106135	631.482				1496	0.113824	661.801
1497	0.103463	573.275				1497	0.108896	616.522				1497	0.120494	734.058
1498	0.108715	584.311				1498	0.112194	637.351				1498	0.119876	672.003
1499	0.109966	642.726				1499	0.113044	635.186				1499	0.120635	690.445
1500	0.105566	632.295				1500	0.111778	668.179				1500	0.119232	656.363
1501	0.108047	661.419				1501	0.111147	611.571				1501	0.120414	723.85
1502	0.11245	646.646				1502	0.111779	634.435				1502	0.120067	662.337
1503	0.110174	634.188				1503	0.110843	666.627				1503	0.121285	715.505
1504	0.114973	642.384				1504	0.108436	639.883				1504	0.12075	709.392
1505	0.113914	640.708				1505	0.111808	682.181				1505	0.116476	638.832
1506	0.114496	660.852				1506	0.112488	622.972				1506	0.118007	698.65
1507	0.110848	646.681				1507	0.112266	648.341				1507	0.123588	711.789
1508	0.111118	628.261				1508	0.110066	654.226				1508	0.119706	720.949
1509	0.109151	676.772				1509	0.112478	651.636				1509	0.119604	664.918
1510	0.109446	593.319				1510	0.112336	644.503				1510	0.122273	719.515
1511	0.109525	652.171				1511	0.11128	653.933				1511	0.123359	683.012
1512	0.107568	628.37				1512	0.112033	676.469				1512	0.123004	707.231
1513	0.108837	631.393				1513	0.110729	658.694				1513	0.124889	692.738
1514	0.1071	585.305				1514	0.111503	647.55				1514	0.12232	706.204
1515	0.104597	605.504				1515	0.111091	652.38				1515	0.12231	708.084
1516	0.104685	653.342				1516	0.108803	634.047				1516	0.121737	683.256
1517	0.105614	599.167				1517	0.110113	610.107				1517	0.121017	702.295
1518	0.1101	689.947				1518	0.107135	647.267				1518	0.119463	753.248
1519	0.109285	636.046				1519	0.105438	603.6				1519	0.120006	750.223
1520	0.105021	615.737				1520	0.112369	682.533				1520	0.120963	669.312
1521	0.109067	618.377				1521	0.111788	622.391				1521	0.120143	717.302
1522	0.107507	620.859				1522	0.111481	622.745				1522	0.117953	676.003
1523	0.112705	653.723				1523	0.111114	610.295				1523	0.116378	737.622
1524	0.109771	650.495				1524	0.110957	653.487				1524	0.119352	655.45
1525	0.111638	646.027				1525	0.108572	641.888				1525	0.111659	708.261
1526	0.109485	619.16				1526	0.111372	689.708				1526	0.119481	650.862
1527	0.109443	638.202				1527	0.111458	630.391				1527	0.121074	733.699
1528	0.111232	611.811				1528	0.11156	671.36				1528	0.122583	686.612
1529	0.107927	651.118				1529	0.110289	691.666				1529	0.122328	707.025
1530	0.108542	604.6				1530	0.111146	680.589				1530	0.120866	721.738
1531	0.111384	602.132				1531	0.109684	634.766				1531	0.116204	734.112
1532	0.112685	645.815				1532	0.110149	657.025				1532	0.115614	656.132
1533	0.112673	650.292				1533	0.109102	617.991				1533	0.114381	680.74
1534	0.113078	661.204				1534	0.108503	634.963				1534	0.117242	707.372
1535	0.115094	621.676				1535	0.108814	647.874				1535	0.118984	679.404
1536	0.11375	677.957				1536	0.110736	556.973				1536	0.118476	705.054
1537	0.112132	648.179				1537	0.110786	671.788				1537	0.118041	646.235
1538	0.113642	689.84				1538	0.109849	651.988				1538	0.115367	655.058
1539	0.112493	647.429				1539	0.110319	642.959				1539	0.115449	673.724
1540	0.112232	610.787				1540	0.109008	671.424				1540	0.115114	678.199
1541	0.114191	697.047				1541	0.110869	683.932				1541	0.114578	635.285
1542	0.113139	652.181				1542	0.111634	605.693				1542	0.112381	655.382
1543	0.112498	649.49				1543	0.110744	660.661				1543	0.108781	649.685
1544	0.111833	636.538				1544	0.112434	617.35				1544	0.107062	635.004
1545	0.110921	653.811				1545	0.111808	599.564				1545	0.107053	637.298
1546	0.110284	600.682				1546	0.113241	658.817				1546	0.103368	584.668
1547	0.110241	630.136				1547	0.112058	655.292				1547	0.0977692	580.343
1548	0.110899	632.231				1548	0.11322	667.008				1548	0.0967323	570.058
1549	0.111263	657.498				1549	0.112112	621.582				1549	0.103708	587.728
1550	0.109956	679.606				1550	0.112154	649.063				1550	0.105844	567.579
1551	0.108386	669.427				1551	0.11122	646.835				1551	0.101734	591.148
1552	0.109001	644.041				1552	0.10986	657.129				1552	0.103464	590.401
1553	0.107155	611.987				1553	0.112976	637.288				1553	0.110495	577.395
1554	0.10849	642.301				1554	0.112339	664.949				1554	0.108508	648.303
1555	0.108572	598.327				1555	0.11121	658.748				1555	0.111915	638.667
1556	0.106891	647.838				1556	0.112301	632.906				1556	0.109957	612.64
1557	0.106946	598.004				1557	0.111365	660.011				1557	0.111445	604.271
1558	0.107609	624.812				1558	0.111395	626.225				1558	0.114654	647.734
1559	0.108078	611.83				1559	0.111964	656.833				1559	0.113764	676.502
1560	0.10928	622.126				1560	0.115105	655.246				1560	0.114075	649.1
1561	0.105213	619.364				1561	0.114751	681.71				1561	0.111765	671.224
1562	0.101906	593.586				1562	0.115824	685.085				1562	0.111992	633.208
1563	0.107348	635.014				1563	0.115794	673.077				1563	0.11191	693.025
1564	0.108175	592.392				1564	0.114274	687.006				1564	0.107101	647.812
1565	0.10849	642.124				1565	0.114045	684.631				1565	0.108636	597.749
1566	0.105804	626.3				1566	0.114385	664.99				1566	0.108926	661.438
1567	0.10517	651.124				1567	0.115622	673.749				1567	0.109506	631.83
1568	0.107479	634.132				1568	0.116509	681.003				1568	0.109533	636.361
1569	0.106365	604.048				1569	0.11847	741.818				1569	0.109762	589.739
1570	0.104839	559.169				1570	0.119158	688.263				1570	0.108829	656.808
1571	0.108108	593.489				1571	0.118302	730.847				1571	0.107087	663.36
1572	0.109229	610.521				1572	0.114985	648.427				1572	0.106502	620.414
1573	0.106026	657.195				1573	0.119352	685.036				1573	0.105346	609.924
1574	0.109817	598.755				1574	0.118333	703.898				1574	0.105826	610.926
1575	0.10953	642.932				1575	0.118259	656.91				1575	0.10536	627.594
1576	0.109722	606.155				1576	0.118168	681.449				1576	0.102071	646.76
1577	0.108808	612.542				1577	0.11704	683.637				1577	0.105521	607.738
1578	0.108787	636.13				1578	0.117858	661.222				1578	0.10144	573.459
1579	0.109651	629.114				1579	0.117816	639.153				1579	0.103956	593.575
1580	0.11028	609.021				1580	0.116503	715.92				1580	0.101345	590.108
1581	0.109643	653.942				1581	0.116975	684.804				1581	0.102561	613.223
1582	0.109905	631.783				1582	0.118968	697.559				1582	0.102023	608.929
1583	0.1103	629.075				1583	0.119481	658.013				1583	0.0995666	590.908
1584	0.108325	600.495				1584	0.118641	681.906				1584	0.0912877	594.903
1585	0.105818	639.711				1585	0.119833	659.425				1585	0.1021	509.941
1586	0.108665	598.824				1586	0.117354	691.529				1586	0.107593	574.54
1587	0.109284	626.565				1587	0.120644	710.525				1587	0.104405	639.216
1588	0.108342	639.785				1588	0.121252	664.818				1588	0.105573	604.697
1589	0.10807	614.402				1589	0.120692	704.796				1589	0.107737	615.6
1590	0.105198	605.661				1590	0.121647	662.563				1590	0.107435	614.77
1591	0.10389	619.992				1591	0.1217	718.973				1591	0.105554	592.289
1592	0.106182	608.43				1592	0.118797	691.226				1592	0.105253	627.019
1593	0.104263	563.943				1593	0.122149	703.255				1593	0.10677	623.665
1594	0.108192	610.233				1594	0.121528	692.089				1594	0.10578	628.89
1595	0.104412	626.007				1595	0.117855	659.702				1595	0.108561	617.768
1596	0.104092	594.683				1596	0.118744	678.955				1596	0.10703	585.583
1597	0.0993892	626.525				1597	0.120051	659.289				1597	0.106775	652.404
1598	0.098242	539.608				1598	0.118554	714.886				1598	0.107434	617.72
1599	0.0940049	583.218				1599	0.120924	696.526				1599	0.108195	641.095
1600	0.0908024	510.462				1600	0.120083	701.885				1600	0.106211	599.884
1601	0.0919139	516.278				1601	0.120646	719.739				1601	0.107853	630.505
1602	0.0894699	528.883				1602	0.121218	705.511				1602	0.109848	606.032
1603	0.0881194	516.086				1603	0.118873	675.935				1603	0.109237	581.464
1604	0.082506	477.952				1604	0.116224	616.637				1604	0.10841	653.947
1605	0.0768164	459.634				1605	0.120523	709.97				1605	0.106649	621.793
1606	0.079557	470.85				1606	0.121502	666.953				1606	0.10736	638.627
1607	0.0864657	485.786				1607	0.121411	723.507				1607	0.107074	614.763
1608	0.0945144	518.782				1608	0.12154	688.019				1608	0.104858	611.339
1609	0.0934895	563.959				1609	0.120396	721.744				1609	0.103429	637.825
1610	0.0986357	571.087				1610	0.119264	655.182				1610	0.103945	571.653
1611	0.100986	561.054				1611	0.118313	659.203				1611	0.105375	620.591
1612	0.102778	581.311				1612	0.122053	673.245				1612	0.105129	608.35
1613	0.109862	623.974				1613	0.115414	708.244				1613	0.10485	568.421
1614	0.106255	657.193				1614	0.120392	662.406				1614	0.104712	604.206
1615	0.107735	613.934				1615	0.12174	677.644				1615	0.105846	603.331
1616	0.106006	647.165				1616	0.120387	721.584				1616	0.102324	596.591
1617	0.107376	636.423				1617	0.121887	681.555				1617	0.102194	647.973
1618	0.108892	620.773				1618	0.121666	694.467				1618	0.100711	603.863
1619	0.113286	639.812				1619	0.121686	694.634				1619	0.10614	571.508
1620	0.111288	621.798				1620	0.121347	737.226				1620	0.105314	611.894
1621	0.112711	628.965				1621	0.121299	697.712				1621	0.105989	596.504
1622	0.106789	613.829				1622	0.120717	718.473				1622	0.105364	593.363
1623	0.104626	605.855				1623	0.121167	664.632				1623	0.103488	560.061
1624	0.110113	622.053				1624	0.121135	716.371				1624	0.104802	629.786
1625	0.110138	614.429				1625	0.120861	670.185				1625	0.105254	623.484
1626	0.108397	608.864				1626	0.120767	694.048				1626	0.102127	627.162
1627	0.109212	622.209				1627	0.118623	658.211				1627	0.100164	581.653
1628	0.10792	609.879				1628	0.118964	726.125				1628	0.0978511	528.892
1629	0.108482	620.353				1629	0.116577	719.298				1629	0.0967298	595.691
1630	0.109237	603.87				1630	0.118714	717.966				1630	0.0946407	553.278
1631	0.107396	616.376				1631	0.117012	632.292				1631	0.0934828	527.544
1632	0.107526	611.829				1632	0.117565	633.84				1632	0.099448	595.685
1633	0.104623	650.582				1633	0.115487	680.586				1633	0.098122	595.336
1634	0.105183	622.822				1634	0.112578	682.51				1634	0.0946102	596.318
1635	0.106765	598.777				1635	0.110926	648.955				1635	0.0977713	520.643
1636	0.106145	604.106				1636	0.109274	606.773				1636	0.100366	566.674
1637	0.10497	635.166				1637	0.112878	607.141				1637	0.098679	570.466
1638	0.102373	623.515				1638	0.113282	643.004				1638	0.0986169	556.77
1639	0.101346	556.717				1639	0.112321	619.559				1639	0.0999413	575.329
1640	0.100996	557.515				1640	0.11311	638.503				1640	0.0991329	558.057
1641	0.101134	608.091				1641	0.112385	641.399				1641	0.101389	607.727
1642	0.101705	628.604				1642	0.112741	639.485				1642	0.10107	572.731
1643	0.103009	553.686				1643	0.112376	675.14				1643	0.100956	605.616
1644	0.105667	583.482				1644	0.110889	619.035				1644	0.101809	615.229
1645	0.103623	603.598				1645	0.112177	634.356				1645	0.101421	604.936
1646	0.101486	586.087				1646	0.112918	632.369				1646	0.100271	621.589
1647	0.100843	583.445				1647	0.112392	666.989				1647	0.100361	576.498
1648	0.103534	568.001				1648	0.111975	635.471				1648	0.0993419	587.223
1649	0.103142	594.436				1649	0.112227	639.944				1649	0.0973733	572.136
1650	0.106102	617.688				1650	0.112162	641.539				1650	0.0998429	592.521
1651	0.103431	576.022				1651	0.110339	603.705				1651	0.096288	601.743
1652	0.105477	570.103				1652	0.111008	719.121				1652	0.0924446	523.907
1653	0.105502	616.218				1653	0.116415	641.736				1653	0.100007	511.074
1654	0.105952	606.158				1654	0.118969	662.233				1654	0.101818	601.577
1655	0.106032	627.621				1655	0.119543	676.671				1655	0.101978	617.045
1656	0.105928	618.802				1656	0.120125	645.093				1656	0.101869	586.509
1657	0.106128	662.843				1657	0.120265	717.586				1657	0.102654	619.236
1658	0.105296	623.634				1658	0.118227	721.49				1658	0.102278	610.325
1659	0.106012	562.562				1659	0.115613	676.664				1659	0.102477	564.772
1660	0.106045	610.903				1660	0.113164	678.556				1660	0.102509	622.65
1661	0.105947	601.116				1661	0.113115	670.684				1661	0.102966	545.614
1662	0.10222	620.533				1662	0.116669	622.4				1662	0.101854	585.719
1663	0.105758	584.577				1663	0.117243	713.869				1663	0.101213	561.961
1664	0.104647	601.741				1664	0.121322	698.423				1664	0.103211	553.293
1665	0.105969	628.966				1665	0.12085	762.686				1665	0.10259	590.503
1666	0.106081	642.808				1666	0.120014	714.387				1666	0.10286	568.536
1667	0.105518	639.091				1667	0.118601	738.153				1667	0.102391	562.878
1668	0.104119	587.921				1668	0.116265	698.67				1668	0.0991421	573.976
1669	0.104099	608.413				1669	0.112128	665.523				1669	0.102282	545.327
1670	0.0990735	570.445				1670	0.116038	623.493				1670	0.0986235	605.991
1671	0.0983468	550.034				1671	0.114161	656.876				1671	0.0979641	552.014
1672	0.0955738	558.594				1672	0.110557	634.078				1672	0.0937743	588.587
1673	0.0963617	532.905				1673	0.112641	637.055				1673	0.0899587	529.398
1674	0.0997633	600.43				1674	0.112812	673.126				1674	0.087171	504.963
1675	0.0993141	572.851				1675	0.115235	632.207				1675	0.0933753	507.571
1676	0.0976372	566.706				1676	0.121864	668.404				1676	0.0941481	544.415
1677	0.100894	579.833				1677	0.125709	692.661				1677	0.0939546	514.053
1678	0.100472	562.674				1678	0.124948	713.441				1678	0.0938147	580.529
1679	0.0980208	576.599				1679	0.124761	745.52				1679	0.0903642	519.246
1680	0.0997694	553.019				1680	0.122522	724.924				1680	0.0961128	581.932
1681	0.101968	576.006				1681	0.12171	716.479				1681	0.0954689	562.473
1682	0.105422	618.349				1682	0.1187	696.675				1682	0.0947328	515.967
1683	0.105149	612.665				1683	0.119359	703.811				1683	0.0949344	557.405
1684	0.104338	599.152				1684	0.119974	658.574				1684	0.0952645	538.683
1685	0.105592	608.674				1685	0.121586	652.729				1685	0.101283	591.935
1686	0.104302	605.903				1686	0.122844	748.065				1686	0.100559	575.044
1687	0.104212	583.208				1687	0.121011	724.031				1687	0.0971848	590.847
1688	0.103635	605.762				1688	0.120857	714.795				1688	0.10211	562.563
1689	0.101615	577.19				1689	0.120071	664.861				1689	0.102037	596.414
1690	0.100903	611.646				1690	0.117378	760.847				1690	0.101348	603.145
1691	0.103782	574.745				1691	0.120923	677.209				1691	0.0993705	624.065
1692	0.104205	581.119				1692	0.118908	700.536				1692	0.0953058	589.837
1693	0.10567	616.987				1693	0.121556	699.509				1693	0.101806	584.407
1694	0.105883	604.987				1694	0.122088	706.538				1694	0.101709	624.275
1695	0.105778	658.877				1695	0.120822	697.963				1695	0.101815	567.382
1696	0.105364	602.108				1696	0.118084	672.516				1696	0.100742	631.117
1697	0.104182	622.382				1697	0.122709	694.967				1697	0.0988668	574.793
1698	0.105642	620.105				1698	0.120744	682.52				1698	0.0987321	578.362
1699	0.105747	551.521				1699	0.11939	690.467				1699	0.0993905	563.675
1700	0.105772	641.428				1700	0.120066	667.431				1700	0.100035	578.192
1701	0.103044	585.639				1701	0.121493	728.878				1701	0.101586	578.919
1702	0.102243	594.132				1702	0.121943	678.982				1702	0.10141	568.552
1703	0.102604	592.954				1703	0.121062	690.545				1703	0.101649	600.479
1704	0.104958	566.047				1704	0.121916	696.392				1704	0.101186	611.456
1705	0.104622	619.283				1705	0.121572	711.645				1705	0.101172	566.511
1706	0.103756	592.19				1706	0.122189	674.755				1706	0.100348	613.016
1707	0.103524	617.52				1707	0.124093	688.566				1707	0.0944566	561.14
1708	0.103159	613.773				1708	0.119883	692.748				1708	0.09243	531.086
1709	0.102093	565.011				1709	0.121573	698.192				1709	0.0951626	518.402
1710	0.0988674	611.409				1710	0.121832	699.359				1710	0.09349	578.726
1711	0.0988238	558.043				1711	0.120546	706.489				1711	0.0889572	536.17
1712	0.0979315	611.27				1712	0.119291	662.567				1712	0.0893844	519.934
1713	0.0966326	588.988				1713	0.12089	679.922				1713	0.0822218	514.614
1714	0.0986849	556.246				1714	0.121073	650.358				1714	0.0788064	446.123
1715	0.0967731	560.276				1715	0.11982	750.871				1715	0.0805471	465.332
1716	0.0957134	527.468				1716	0.120456	717.281				1716	0.0767454	433.276
1717	0.0979118	620.247				1717	0.115775	740.692				1717	0.0862051	440.461
1718	0.0984656	546.768				1718	0.105797	663.492				1718	0.0901555	490.201
1719	0.0988392	566.475				1719	0.103704	619.376				1719	0.0947826	548.596
1720	0.0988436	558.967				1720	0.109751	595.696				1720	0.0964895	553.324
1721	0.0971196	541.461				1721	0.117823	667.452				1721	0.0983875	608.817
1722	0.0970491	571.387				1722	0.114996	684.507				1722	0.0949722	545.47
1723	0.0984578	555.411				1723	0.117111	648.31				1723	0.0949806	538.314
1724	0.0974928	589.841				1724	0.113475	646.728				1724	0.0983627	588.999
1725	0.0960559	576.133				1725	0.116772	652.286				1725	0.0981783	589.966
1726	0.0956602	549.162				1726	0.116563	672.374				1726	0.0973672	559.553
1727	0.0949624	594.723				1727	0.113947	634.986				1727	0.0977083	559.683
1728	0.0956058	576.205				1728	0.112143	705.055				1728	0.0960922	554.91
1729	0.0944399	546.073				1729	0.113951	636.282				1729	0.0964178	557.913
1730	0.0941023	551.49				1730	0.114571	667.843				1730	0.0966367	563.044
1731	0.0955133	538.112				1731	0.115591	643.906				1731	0.0950448	572.944
1732	0.0972672	518.567				1732	0.112625	682.439				1732	0.0963474	546.973
1733	0.0966232	558.181				1733	0.112265	671.512				1733	0.0981102	544.139
1734	0.095978	541.983				1734	0.114166	654.528				1734	0.0958877	562.164
1735	0.0952311	553.482				1735	0.117001	678.166				1735	0.0959675	571.747
1736	0.0968657	567.974				1736	0.117325	648.29				1736	0.0965781	540.795
1737	0.0973106	575.979				1737	0.118357	727.806				1737	0.0967924	573.327
1738	0.0962404	545.634				1738	0.118826	676.266				1738	0.0966505	546.513
1739	0.0938898	548.29				1739	0.118136	719.36				1739	0.0968065	560.036
1740	0.0944494	503.538				1740	0.118286	683.195				1740	0.095829	569.886
1741	0.0944746	539.359				1741	0.11806	736.836				1741	0.0961719	535.1
1742	0.0945064	561.914				1742	0.117383	654.61				1742	0.0959024	615.744
1743	0.0887501	497.944				1743	0.116158	726.715				1743	0.0951736	552.642
1744	0.0929994	514.587				1744	0.115169	665.222				1744	0.0940521	542.147
1745	0.093392	520.394				1745	0.108665	664.734				1745	0.0922533	555.98
1746	0.0955851	547.209				1746	0.109389	598.072				1746	0.0929952	576.974
1747	0.0957706	532.545				1747	0.111818	637.66				1747	0.0930481	514.863
1748	0.0963491	542.993				1748	0.115907	617.721				1748	0.0918249	524.215
1749	0.0966596	562.975				1749	0.116804	660.625				1749	0.0940687	543.826
1750	0.0984964	563.544				1750	0.112041	660.661				1750	0.0930856	524.003
1751	0.0951989	556.327				1751	0.114193	688.428				1751	0.0937108	555.81
1752	0.0960573	610.449				1752	0.118728	675.251				1752	0.092669	520.17
1753	0.0969524	517.3				1753	0.119503	671.231				1753	0.0910918	516.99
1754	0.101283	585.44				1754	0.118316	733.436				1754	0.0900128	539.954
1755	0.102153	602.123				1755	0.117521	714.35				1755	0.0929914	508.046
1756	0.10198	581.473				1756	0.113648	701.796				1756	0.0930005	578.988
1757	0.103405	580.523				1757	0.114769	636.827				1757	0.0926865	559.626
1758	0.103584	562.689				1758	0.11572	664.064				1758	0.0914191	566.346
1759	0.103318	628.747				1759	0.112189	644.752				1759	0.090224	501.286
1760	0.103732	564.533				1760	0.11296	593.208				1760	0.0938881	595.962
1761	0.103984	647.087				1761	0.119062	679.528				1761	0.0936563	584.291
1762	0.102907	572.832				1762	0.117834	662.134				1762	0.0920808	557
1763	0.103483	587.304				1763	0.118623	705.156				1763	0.0936732	517.65
1764	0.103581	640.566				1764	0.118824	680.759				1764	0.0937324	542.597
1765	0.102301	617.94				1765	0.115258	671.083				1765	0.0938559	533.66
1766	0.101296	562.154				1766	0.111507	665.993				1766	0.0918176	544.813
1767	0.102261	615.483				1767	0.104042	625.24				1767	0.0940367	517.765
1768	0.103523	577.283				1768	0.108172	643.228				1768	0.0931756	521.869
1769	0.102594	626.441				1769	0.108215	649.443				1769	0.0938113	518.914
1770	0.102467	586.96				1770	0.101665	615.046				1770	0.0935316	535.06
1771	0.102504	580.088				1771	0.101933	562.415				1771	0.0914885	578.177
1772	0.10251	588.319				1772	0.0996971	603.937				1772	0.0908209	548.578
1773	0.10255	598.551				1773	0.0978922	556.005				1773	0.094184	549.223
1774	0.102903	592.53				1774	0.097787	562.856				1774	0.0939301	538.847
1775	0.102467	595.155				1775	0.0947258	565.858				1775	0.0937679	522.414
1776	0.102323	597.801				1776	0.0945364	517.953				1776	0.0939222	559.57
1777	0.103709	603.945				1777	0.100156	599.026				1777	0.0935973	519.581
1778	0.101533	600.127				1778	0.107688	607.732				1778	0.0943075	540.573
1779	0.103088	563.377				1779	0.104781	647.056				1779	0.0938292	556.553
1780	0.103404	564.004				1780	0.107731	605.703				1780	0.092079	511.855
1781	0.101813	584.1				1781	0.110839	587.918				1781	0.0939916	541.061
1782	0.104129	600.772				1782	0.10794	659.116				1782	0.0923274	575.978
1783	0.0997233	568.54				1783	0.101422	592.851				1783	0.0935224	554.084
1784	0.0964687	593.001				1784	0.0916073	565.763				1784	0.0910395	555.517
1785	0.089907	532.066				1785	0.0972812	553.472				1785	0.0902851	561.196
1786	0.0893698	526.935				1786	0.102449	587.688				1786	0.0936216	531.973
1787	0.0908447	517.029				1787	0.0919711	585.843				1787	0.0915282	551.256
1788	0.0886769	542.227				1788	0.106184	550.112				1788	0.0908067	513.442
1789	0.0913796	548.73				1789	0.105511	604.358				1789	0.0897586	509.318
1790	0.0907524	523.225				1790	0.112014	611.809				1790	0.0913102	552.349
1791	0.0973136	524.289				1791	0.109955	676.216				1791	0.0916192	529.781
1792	0.0985633	551.832				1792	0.111313	620.396				1792	0.0935328	566.781
1793	0.0926212	574.091				1793	0.11229	665.252				1793	0.0930508	536.535
1794	0.0959823	537.878				1794	0.114328	670.727				1794	0.0929079	514.022
1795	0.0967078	532.321				1795	0.115035	677.174				1795	0.0920763	560.799
1796	0.0996205	573.18				1796	0.111015	637.79				1796	0.0902996	546.092
1797	0.104587	595.567				1797	0.113561	589.314				1797	0.0894229	504.851
1798	0.10309	616.673				1798	0.114001	642.922				1798	0.0919032	524.171
1799	0.103331	627.844				1799	0.115038	704.369				1799	0.0904151	536.61
1800	0.103475	592.558				1800	0.111451	712.989				1800	0.0904733	530.708
1801	0.104413	595.246				1801	0.114184	630.655				1801	0.0918989	554.927
1802	0.103053	566.873				1802	0.11468	648.063				1802	0.0938189	544.713
1803	0.100966	609.447				1803	0.113978	652.683				1803	0.0931301	517.206
1804	0.104323	580.379				1804	0.114319	703.05				1804	0.0889095	556.478
1805	0.104551	591.652				1805	0.116152	681.178				1805	0.0924375	500.112
1806	0.104441	620.218				1806	0.11621	656.307				1806	0.0911175	524.403
1807	0.103006	589.053				1807	0.115943	676.624				1807	0.0936959	536.373
1808	0.101994	605.882				1808	0.115735	659.586				1808	0.0933265	563.685
1809	0.102723	585.439				1809	0.113944	669.538				1809	0.091431	516.936
1810	0.0986927	586.559				1810	0.116439	634.883				1810	0.0931366	497.803
1811	0.0972407	576.072				1811	0.117028	691.588				1811	0.094031	545.681
1812	0.103294	606.059				1812	0.118611	679.566				1812	0.0922982	545.19
1813	0.104573	601.644				1813	0.115217	701.746				1813	0.0931951	591.41
1814	0.104714	595.991				1814	0.114218	683.215				1814	0.092152	544.927
1815	0.103226	602.405				1815	0.112851	679.639				1815	0.0918555	536.556
1816	0.102175	593.037				1816	0.112147	640.014				1816	0.0932145	572.735
1817	0.103186	617.937				1817	0.115345	668.19				1817	0.0922659	535.294
1818	0.104762	593.604				1818	0.120695	634.949				1818	0.0924725	551.956
1819	0.104166	580.504				1819	0.11952	655.663				1819	0.0904838	541.086
1820	0.101668	598.654				1820	0.119923	716.148				1820	0.091597	524.25
1821	0.0946104	587.215				1821	0.117902	687.06				1821	0.0893867	504.744
1822	0.0987751	618.735				1822	0.120297	744.73				1822	0.0885132	490.035
1823	0.096709	535.694				1823	0.119986	671.739				1823	0.0865641	519.121
1824	0.100942	565.154				1824	0.117186	713.812				1824	0.0926595	545.07
1825	0.100698	600.881				1825	0.119789	695.763				1825	0.0931848	522.257
1826	0.105152	603.376				1826	0.11967	689.998				1826	0.0931	513.244
1827	0.105423	610.428				1827	0.119831	685.274				1827	0.0915653	557.922
1828	0.105526	624.523				1828	0.119146	626.119				1828	0.0930215	563.278
1829	0.104127	560.227				1829	0.115886	684.493				1829	0.0924042	520.305
1830	0.105315	622.175				1830	0.117247	656.115				1830	0.0910632	526.343
1831	0.102812	592.856				1831	0.120749	715.4				1831	0.091183	547.599
1832	0.102989	616.052				1832	0.120821	724.525				1832	0.0886792	519.791
1833	0.099746	594.448				1833	0.120224	715.183				1833	0.0885692	519.782
1834	0.105765	583.309				1834	0.121478	661.704				1834	0.0922438	510.778
1835	0.105102	594.676				1835	0.121521	710.672				1835	0.0900692	551.839
1836	0.104367	592.51				1836	0.120827	709.598				1836	0.0910946	522.34
1837	0.1035	604.263				1837	0.120404	661.335				1837	0.0937525	510.694
1838	0.0993464	584.602				1838	0.121283	731.843				1838	0.0933837	547.7
1839	0.0992614	594.782				1839	0.120206	657.371				1839	0.0943774	534.195
1840	0.104769	575.977				1840	0.119684	725.768				1840	0.0942533	568.194
1841	0.102957	604.306				1841	0.119567	717.893				1841	0.0937463	541.159
1842	0.105093	618.427				1842	0.119195	706.847				1842	0.0939965	570.271
1843	0.103627	590.287				1843	0.11614	694.692				1843	0.0935159	557.342
1844	0.102537	588.757				1844	0.117677	698.545				1844	0.0929673	565.234
1845	0.102425	584.833				1845	0.117588	659.317				1845	0.0919793	520.822
1846	0.101227	611.517				1846	0.117794	718.828				1846	0.0903874	506.09
1847	0.104467	597.156				1847	0.114321	671.405				1847	0.0886395	502.944
1848	0.105234	617.266				1848	0.118111	649.071				1848	0.0868469	541.758
1849	0.105084	615.183				1849	0.116044	679.464				1849	0.0924203	520.932
1850	0.104203	618.583				1850	0.113077	638.506				1850	0.0942705	544.258
1851	0.105362	594.042				1851	0.114093	678.079				1851	0.0940221	536.69
1852	0.10516	624.04				1852	0.116399	624.283				1852	0.0937733	577.617
1853	0.105387	642.821				1853	0.119936	640.861				1853	0.0904469	506.651
1854	0.103086	607.515				1854	0.117611	705.932				1854	0.084862	516.459
1855	0.103815	567.285				1855	0.118327	669.167				1855	0.0853347	512.692
1856	0.103029	593.972				1856	0.12275	798.806				1856	0.0853909	478.873
1857	0.10315	595.081				1857	0.122353	700.223				1857	0.0806431	467.422
1858	0.0997971	593.189				1858	0.12249	686.231				1858	0.0882095	467.467
1859	0.0967154	570.031				1859	0.121737	665.935				1859	0.0905065	526.89
1860	0.0990521	527.292				1860	0.122495	657.856				1860	0.0921245	515.217
1861	0.0990439	551.44				1861	0.121612	705.316				1861	0.0903322	545.562
1862	0.0993224	591.268				1862	0.120614	680.226				1862	0.0925434	542.58
1863	0.097128	571.263				1863	0.121726	723.506				1863	0.0943897	538.425
1864	0.100071	574.594				1864	0.123369	687.285				1864	0.0940802	536.65
1865	0.101132	573.461				1865	0.123052	721.416				1865	0.0903383	556.83
1866	0.103149	595.898				1866	0.122271	704.668				1866	0.0911373	473.993
1867	0.104046	607.694				1867	0.12197	696.635				1867	0.09314	587.228
1868	0.105476	590.359				1868	0.121022	693.713				1868	0.0916013	567.431
1869	0.104623	587.613				1869	0.121291	721.453				1869	0.0939011	568.759
1870	0.104899	609.633				1870	0.120311	682.206				1870	0.0946985	534.942
1871	0.10449	559.453				1871	0.121774	691.639				1871	0.0931109	591.966
1872	0.102126	637.395				1872	0.120016	728.748				1872	0.0925578	545.254
1873	0.100465	569.904				1873	0.121204	682.209				1873	0.0918963	554.685
1874	0.105482	594.064				1874	0.120194	667.142				1874	0.0902605	528.3
1875	0.105307	578.75				1875	0.119513	709.911				1875	0.0939102	551.997
1876	0.10579	588.424				1876	0.119998	682.882				1876	0.0909654	548.943
1877	0.105807	611.23				1877	0.121612	672.243				1877	0.0881567	522.781
1878	0.103394	615.377				1878	0.121323	699.009				1878	0.0896526	530.869
1879	0.102312	612.616				1879	0.121113	706.953				1879	0.0932887	543.371
1880	0.10211	563.99				1880	0.121743	723.157				1880	0.0929395	542.625
1881	0.102971	640.712				1881	0.120854	688.237				1881	0.091659	542.929
1882	0.0995747	549.09				1882	0.119609	688.982				1882	0.090118	501.672
1883	0.103163	591.471				1883	0.118988	721.643				1883	0.0901219	551.645
1884	0.104435	580.484				1884	0.11493	684.356				1884	0.0921859	563.146
1885	0.104914	615.614				1885	0.116571	652.466				1885	0.0925393	544.709
1886	0.104741	595.711				1886	0.113677	688.877				1886	0.0907082	542.3
1887	0.102584	586.695				1887	0.117867	633.766				1887	0.0888914	514.695
1888	0.104273	619.357				1888	0.117789	668.664				1888	0.0857322	495.64
1889	0.102749	573.098				1889	0.112054	674.884				1889	0.0862509	480.88
1890	0.101902	596.04				1890	0.121257	722.62				1890	0.0861587	499.537
1891	0.0986657	570.938				1891	0.12188	695.377				1891	0.0866122	488.13
1892	0.101401	618.762				1892	0.121819	728.824				1892	0.087197	502.107
1893	0.102526	605.515				1893	0.121298	709.903				1893	0.0898976	511.066
1894	0.101944	575.096				1894	0.121569	733.358				1894	0.0919809	492.057
1895	0.101298	566.079				1895	0.121018	665.645				1895	0.0920682	537.669
1896	0.101506	552.274				1896	0.121138	745.604				1896	0.0906831	555.562
1897	0.103312	577.621				1897	0.120732	673.639				1897	0.0933529	519.943
1898	0.101662	592.169				1898	0.117807	664.731				1898	0.0925011	536.952
1899	0.101943	606.931				1899	0.112447	639.438				1899	0.091592	527.712
1900	0.102493	605.275				1900	0.113435	619.157				1900	0.0911162	533.817
1901	0.101004	565.877				1901	0.110925	627.415				1901	0.0924896	505.589
1902	0.103496	587.746				1902	0.112067	622.8				1902	0.0920012	518.365
1903	0.10362	572.527				1903	0.110041	589.863				1903	0.0909095	556.385
1904	0.104869	597.204				1904	0.115456	605.851				1904	0.090772	505.227
1905	0.10397	609.494				1905	0.11369	652.01				1905	0.0926144	546.011
1906	0.104991	589.615				1906	0.117193	673.467				1906	0.0917216	526.044
1907	0.103268	569.617				1907	0.116702	675.494				1907	0.0883524	516.226
1908	0.100121	608.238				1908	0.111591	692.628				1908	0.088724	534.867
1909	0.10327	593.418				1909	0.105626	647.114				1909	0.08599	487.274
1910	0.102433	592.333				1910	0.105553	616.555				1910	0.0866889	505.805
1911	0.102376	588.913				1911	0.0997123	597.301				1911	0.0911738	498.465
1912	0.103647	564.779				1912	0.0978094	545.786				1912	0.0921176	521.398
1913	0.101574	606.461				1913	0.111551	551.044				1913	0.0909966	528.99
1914	0.103005	590.13				1914	0.107967	664.007				1914	0.0919558	529.467
1915	0.103182	611.133				1915	0.110776	620.924				1915	0.0908641	554.253
1916	0.102508	597.085				1916	0.115023	619.909				1916	0.0909864	504.45
1917	0.100216	604.414				1917	0.119643	732.232				1917	0.0908835	544.939
1918	0.102104	588.707				1918	0.122933	635.562				1918	0.091234	523.711
1919	0.10217	638.702				1919	0.120556	737.212				1919	0.090828	504.617
1920	0.10291	596.286				1920	0.123226	669.307				1920	0.0901795	540.487
1921	0.103266	598.515				1921	0.12226	707.068				1921	0.0901828	529.93
1922	0.105537	606.356				1922	0.121511	683.117				1922	0.0861351	510.752
1923	0.105978	626.252				1923	0.119488	730.386				1923	0.0878243	482.397
1924	0.102839	628.536				1924	0.119831	655.406				1924	0.0883484	495.894
1925	0.105835	580.129				1925	0.119701	701.528				1925	0.0886539	491.173
1926	0.106722	618.888				1926	0.114397	674.284				1926	0.0904967	484.67
1927	0.105215	625.352				1927	0.117566	631.547				1927	0.0913796	516.053
1928	0.105577	628.577				1928	0.122012	666.227				1928	0.0920157	576.361
1929	0.105906	595.494				1929	0.121067	746.26				1929	0.0913456	522.549
1930	0.105655	614.668				1930	0.121691	712.259				1930	0.0902139	502.978
1931	0.101702	591.013				1931	0.122002	720.756				1931	0.0907199	528.391
1932	0.101665	607.282				1932	0.118831	692.238				1932	0.0917361	559.806
1933	0.103895	598.028				1933	0.118233	705.95				1933	0.0905061	514.148
1934	0.105289	591.669				1934	0.1184	651.241				1934	0.0878219	525.704
1935	0.1053	644.318				1935	0.115242	671.136				1935	0.091566	527.789
1936	0.105631	622.476				1936	0.113351	616.184				1936	0.0919804	514.758
1937	0.103531	623.791				1937	0.115232	674.193				1937	0.0905252	553.298
1938	0.105569	552.479				1938	0.119511	660.564				1938	0.0909159	538.146
1939	0.10572	568.713				1939	0.120627	773.79				1939	0.0912894	522.682
1940	0.105204	614.062				1940	0.116203	667.07				1940	0.0917949	572.596
1941	0.105191	594.206				1941	0.121764	710.639				1941	0.0923018	517.33
1942	0.105417	632.218				1942	0.120946	687.239				1942	0.092392	551.896
1943	0.105346	603.824				1943	0.119947	658.841				1943	0.0904804	536.64
1944	0.102942	597.688				1944	0.118323	708.79				1944	0.0893698	536.558
1945	0.101116	578.668				1945	0.116873	663.926				1945	0.088032	497.08
1946	0.10369	602.89				1946	0.119289	659.927				1946	0.0897367	493.502
1947	0.102359	570.18				1947	0.119455	659.274				1947	0.0884856	509.758
1948	0.101771	570.552				1948	0.122234	692.72				1948	0.0927333	505.386
1949	0.102477	578.56				1949	0.121313	670.464				1949	0.0927295	507.033
1950	0.102173	574.189				1950	0.121792	730.809				1950	0.0927743	557.497
1951	0.105216	566.214				1951	0.12169	713.508				1951	0.0930816	527.221
1952	0.104466	602.768				1952	0.121277	722.811				1952	0.092872	541.905
1953	0.103088	580.688				1953	0.121852	702.831				1953	0.0930499	530.363
1954	0.102385	576.128				1954	0.12022	741.361				1954	0.0925815	551.295
1955	0.105122	611.173				1955	0.12075	698.923				1955	0.0928632	513.317
1956	0.10457	603.285				1956	0.119091	680.761				1956	0.0926118	510.028
1957	0.10491	620.436				1957	0.121111	708.15				1957	0.0928978	557.62
1958	0.102923	610.282				1958	0.123793	678.419				1958	0.0914362	537.455
1959	0.103458	597.828				1959	0.121879	730.497				1959	0.0897155	548.048
1960	0.104586	587.673				1960	0.122075	699.009				1960	0.0913563	527.991
1961	0.105572	601.207				1961	0.12158	726.484				1961	0.0903555	536.388
1962	0.105276	622.148				1962	0.120845	719.991				1962	0.0925302	549.15
1963	0.103293	588.813				1963	0.120644	703.57				1963	0.0931019	543.029
1964	0.101905	612.044				1964	0.120841	690.949				1964	0.0924554	545.444
1965	0.100481	565.632				1965	0.120154	725.101				1965	0.0924176	556.956
1966	0.0968059	574.636				1966	0.119741	687.023				1966	0.0913073	567.573
1967	0.0998005	553.879				1967	0.12063	718.003				1967	0.0922624	527.716
1968	0.103381	558.482				1968	0.116831	669.872				1968	0.093726	548.985
1969	0.104585	606.655				1969	0.120147	686.466				1969	0.0935559	568.076
1970	0.102391	605.124				1970	0.118429	666.877				1970	0.0936843	532.376
1971	0.10513	612.376				1971	0.116864	685.549				1971	0.0929504	529.824
1972	0.105216	612.144				1972	0.118817	676.201				1972	0.0953745	522.984
1973	0.104092	629.133				1973	0.119946	702.147				1973	0.093907	560.542
1974	0.103329	615.249				1974	0.120755	701.294				1974	0.0932532	560.759
1975	0.103791	604.678				1975	0.120123	673.458				1975	0.0939241	547.704
1976	0.105531	626.476				1976	0.119571	692.483				1976	0.0916256	545.271
1977	0.101902	575.203				1977	0.119618	661.262				1977	0.0924911	512.85
1978	0.105004	599.228				1978	0.118711	700.656				1978	0.0935496	522.115
1979	0.103319	606.492				1979	0.11785	662.911				1979	0.0929035	563.811
1980	0.105699	612.988				1980	0.116504	665.126				1980	0.0925645	523.983
1981	0.107507	591.19				1981	0.119453	690.333				1981	0.0901239	567.057
1982	0.107064	644.223				1982	0.119248	676.041				1982	0.0934749	501.491
1983	0.105933	621.205				1983	0.116999	692.514				1983	0.0935249	555.991
1984	0.107494	624.027				1984	0.115745	635.768				1984	0.0918759	539.69
1985	0.106214	634.38				1985	0.119439	699.848				1985	0.0904111	557.17
1986	0.108469	655.992				1986	0.117989	669.068				1986	0.0891341	518.167
1987	0.10888	643.177				1987	0.117058	662.945				1987	0.0889376	494.75
1988	0.107516	611.727				1988	0.119121	670.958				1988	0.0905591	534.057
1989	0.103517	626.225				1989	0.119041	675.48				1989	0.0940158	481.855
1990	0.10422	596.057				1990	0.117839	712.439				1990	0.0922216	588.225
1991	0.102412	591.894				1991	0.119111	676.46				1991	0.0925464	515.832
1992	0.108261	598.906				1992	0.117998	737.406				1992	0.093347	560.656
1993	0.108388	643.46				1993	0.117574	675.124				1993	0.0950972	584.952
1994	0.108562	605.261				1994	0.119594	649.476				1994	0.0951916	550.594
1995	0.106882	636.601				1995	0.119309	661.24				1995	0.092622	558.798
1996	0.103642	625.626				1996	0.119346	647.101				1996	0.091977	513.756
1997	0.109154	577.455				1997	0.118403	710.141				1997	0.092764	539.074
1998	0.10933	646.863				1998	0.116543	663.148				1998	0.0930819	544.801
[truncated: 2 more rows]

## Sheet: top-dog cell-sorting
black						cyan						gray
cycle #	average selected fp	average selected P(T)				cycle #	average selected fp	average selected P(T)				cycle #	average selected fp	average selected P(T)
1	0.129589	690.237				1	0.129546	692.096				1	0.129326	690.465
2	0.129455	560.395				2	0.130011	561.121				2	0.129524	559.68
3	0.129948	570.79				3	0.130315	573.605				3	0.129958	573.16
4	0.129355	569.163				4	0.130065	568.313				4	0.130762	572.575
5	0.129597	566.837				5	0.13063	572.8				5	0.131667	573.648
6	0.129549	569.194				6	0.130919	574.967				6	0.131812	576.765
7	0.129642	565.366				7	0.131059	566.639				7	0.132706	574.6
8	0.129375	566.187				8	0.131965	572.661				8	0.133718	580.32
9	0.129946	558.486				9	0.131575	564.521				9	0.134089	572.852
10	0.13015	572.012				10	0.132182	576.68				10	0.136654	587.295
11	0.12996	566.285				11	0.132229	572.981				11	0.139302	609.882
12	0.129657	570.308				12	0.132321	578.711				12	0.14252	608.745
13	0.129901	550.249				13	0.132889	584.13				13	0.144921	632.433
14	0.129691	567.205				14	0.133757	570.132				14	0.146626	634.042
15	0.129849	567.28				15	0.13422	573.496				15	0.147173	636.962
16	0.13012	560.006				16	0.135253	587.001				16	0.147849	645.572
17	0.130453	574.327				17	0.135753	581.524				17	0.148303	653.033
18	0.130454	561.545				18	0.13499	594.722				18	0.148785	641.729
19	0.130972	568.418				19	0.137014	596.076				19	0.14898	656.443
20	0.131109	563.509				20	0.137677	601.739				20	0.149636	652.579
21	0.132024	570.56				21	0.138395	597.995				21	0.149806	654.527
22	0.132788	566.82				22	0.138657	606.722				22	0.149621	641.149
23	0.133049	579.257				23	0.139802	603.685				23	0.150283	658.471
24	0.132401	574.872				24	0.140995	614.498				24	0.150675	640.422
25	0.133484	581.21				25	0.141821	610.188				25	0.150838	641.76
26	0.134285	587.267				26	0.142588	624.235				26	0.151937	656.745
27	0.134471	593.174				27	0.143827	617.415				27	0.15222	669.849
28	0.135064	586.048				28	0.145497	627.462				28	0.15489	663.161
29	0.135106	588.406				29	0.146537	618.962				29	0.156708	662.324
30	0.135866	595.083				30	0.14787	630.67				30	0.157713	691.27
31	0.136516	597.609				31	0.149409	650.316				31	0.158632	675.329
32	0.136807	593.835				32	0.151608	652.125				32	0.16054	682.589
33	0.13763	596.883				33	0.153284	661.269				33	0.160815	698.264
34	0.13852	602.95				34	0.155255	664.117				34	0.161527	707.096
35	0.138851	610.283				35	0.157112	674.119				35	0.164171	713.785
36	0.139523	603.881				36	0.158234	682.92				36	0.164467	701.738
37	0.139722	605.473				37	0.158052	676.455				37	0.166158	720.318
38	0.140187	610.608				38	0.1586	693.562				38	0.166714	706.258
39	0.141248	616.832				39	0.160584	692.08				39	0.167411	709.777
40	0.141594	608.355				40	0.162386	679.911				40	0.167774	716.268
41	0.142194	610.783				41	0.162952	687.571				41	0.167852	729.096
42	0.142567	616.201				42	0.16403	706.481				42	0.168159	730.931
43	0.143109	617.965				43	0.164757	715.695				43	0.168128	715.165
44	0.143482	629.112				44	0.165471	717.734				44	0.167831	732.464
45	0.143207	623.437				45	0.165217	703.632				45	0.167801	704.644
46	0.14414	611.853				46	0.165316	703.462				46	0.168077	732.805
47	0.14518	623.883				47	0.165829	706.861				47	0.167414	727.483
48	0.146867	636.084				48	0.165633	704.908				48	0.168136	725.366
49	0.148017	635.821				49	0.16599	715.768				49	0.167778	733.968
50	0.148864	651.135				50	0.166822	722.717				50	0.168239	735.945
51	0.151221	648.065				51	0.167524	723.8				51	0.167999	730.578
52	0.153473	659.324				52	0.168492	710.787				52	0.168186	730.19
53	0.156227	672.312				53	0.172733	741.197				53	0.167751	713.933
54	0.158453	687.669				54	0.175821	754.549				54	0.168248	731.621
55	0.161039	699.213				55	0.176506	767.37				55	0.168061	705.203
56	0.160676	704.475				56	0.1783	759.721				56	0.168166	735.397
57	0.162624	679.63				57	0.181497	760.677				57	0.168156	729.957
58	0.163145	711.886				58	0.182484	785.764				58	0.1675	730.358
59	0.164027	707.716				59	0.187803	802.726				59	0.167682	712.091
60	0.164299	708.76				60	0.192806	831.19				60	0.167923	725.74
61	0.163692	707.686				61	0.194836	826.542				61	0.167597	716.062
62	0.162909	711.279				62	0.196212	840.503				62	0.167708	727.954
63	0.163855	718.601				63	0.195741	836.494				63	0.167894	716.436
64	0.163905	716.342				64	0.197061	834.715				64	0.168001	718.228
65	0.163235	699.829				65	0.197386	844.657				65	0.168273	722.911
66	0.163863	698.824				66	0.197259	835.602				66	0.168906	740.092
67	0.163891	700.172				67	0.197106	829.73				67	0.169863	740.884
68	0.164583	701.757				68	0.19734	836.227				68	0.171016	744.128
69	0.164791	708.403				69	0.197065	849.332				69	0.171903	746.269
70	0.164733	718.158				70	0.196634	844.679				70	0.172738	751.687
71	0.165691	718.427				71	0.197104	840.021				71	0.173953	737.492
72	0.167855	712.511				72	0.197323	834.806				72	0.174998	752.699
73	0.169675	732.289				73	0.199084	844.436				73	0.1781	772.631
74	0.170419	741.344				74	0.201932	847.034				74	0.181413	772.261
75	0.173979	738.062				75	0.204378	882.239				75	0.182782	768.386
76	0.176026	744.66				76	0.205926	867.57				76	0.186352	800.115
77	0.177755	770.751				77	0.209084	886.22				77	0.188327	791.3
78	0.177264	760.209				78	0.213823	908.329				78	0.190067	809.18
79	0.178658	765.429				79	0.217519	916.09				79	0.193003	828.377
80	0.178925	769.66				80	0.224044	937.677				80	0.193528	833.857
81	0.179718	765.463				81	0.231661	963.367				81	0.195165	839.91
82	0.180949	775.946				82	0.235747	994.541				82	0.196455	827.508
83	0.180746	777.658				83	0.237224	988.883				83	0.195994	835.538
84	0.181288	760.954				84	0.242948	1016.46				84	0.196114	815.683
85	0.181778	778.287				85	0.245226	1003.72				85	0.196812	833.598
86	0.182028	789.895				86	0.251463	1051.88				86	0.197719	843.989
87	0.182097	784.369				87	0.252917	1067.99				87	0.197813	855.572
88	0.182261	790.113				88	0.252479	1067.25				88	0.198122	853.841
89	0.181795	790.729				89	0.253505	1061.88				89	0.198884	852.329
90	0.182232	790.851				90	0.253127	1044.48				90	0.200059	844.033
91	0.181756	766.901				91	0.253264	1065.79				91	0.200378	845.932
92	0.182347	789.838				92	0.252652	1059.42				92	0.20151	869.227
93	0.182686	776.9				93	0.253854	1058.81				93	0.201569	870.164
94	0.18165	791.943				94	0.254459	1068.16				94	0.20158	855.31
95	0.182126	777.45				95	0.253387	1071.96				95	0.201863	867.984
96	0.182226	792.385				96	0.253299	1071.9				96	0.203379	849.25
97	0.18212	775.475				97	0.254189	1054.5				97	0.203172	873.195
98	0.183121	775.59				98	0.253986	1064.05				98	0.203386	876.163
99	0.182825	779.927				99	0.254681	1071.69				99	0.202943	860.693
100	0.182262	793.45				100	0.254342	1072.16				100	0.203908	875.846
101	0.181751	783.539				101	0.253878	1042.94				101	0.204733	870.858
102	0.18128	781.011				102	0.253824	1068.92				102	0.204454	876.388
103	0.18211	776.291				103	0.254618	1052.85				103	0.204638	878.014
104	0.182071	781.472				104	0.254295	1063.49				104	0.205976	884.838
105	0.182198	784.814				105	0.252857	1059.22				105	0.206237	879.38
106	0.182985	794.252				106	0.254668	1048.04				106	0.205881	876.66
107	0.18238	792.909				107	0.254253	1076.18				107	0.207091	888.125
108	0.183577	792.19				108	0.254662	1065.35				108	0.208401	875.083
109	0.182785	771.553				109	0.253657	1066.01				109	0.208684	884.451
110	0.184651	783.869				110	0.254781	1074.49				110	0.209055	897.859
111	0.186268	797.017				111	0.253557	1077.14				111	0.211038	900.388
112	0.186916	799.881				112	0.254633	1066.08				112	0.21255	911.878
113	0.188042	809.2				113	0.254792	1062.64				113	0.213978	914.71
114	0.189868	814.443				114	0.253949	1065.94				114	0.214389	923.951
115	0.190309	811.191				115	0.255119	1074.92				115	0.215962	917.799
116	0.193166	820.525				116	0.253594	1069.85				116	0.216083	925.904
117	0.196152	836.744				117	0.254765	1050.02				117	0.217295	920.693
118	0.197828	832.902				118	0.255356	1071.98				118	0.219673	936.462
119	0.199074	839.211				119	0.254985	1066.08				119	0.219605	920.496
120	0.199307	863.154				120	0.2556	1066.65				120	0.220196	932.412
121	0.199336	863.396				121	0.256135	1073.33				121	0.221511	940.799
122	0.200493	853.084				122	0.2553	1055.96				122	0.221667	944.108
123	0.199935	865.359				123	0.255683	1082.81				123	0.222288	945.462
124	0.200977	847.414				124	0.254388	1072.66				124	0.221403	934.619
125	0.2005	861.508				125	0.255211	1038.55				125	0.221741	941.278
126	0.201271	869.222				126	0.255083	1064.7				126	0.221338	941.757
127	0.201777	858.819				127	0.255091	1071.96				127	0.221368	942.473
128	0.201638	867.039				128	0.255928	1076.04				128	0.222544	932.32
129	0.201617	867.483				129	0.256276	1064.45				129	0.222697	934.422
130	0.202297	869.328				130	0.255452	1080.13				130	0.223064	949.208
131	0.201817	868.34				131	0.25611	1073.49				131	0.224059	938.474
132	0.201591	860.784				132	0.258033	1083.32				132	0.226623	957.396
133	0.202187	847.902				133	0.260475	1092.8				133	0.229771	978.633
134	0.202107	855.681				134	0.260674	1080.83				134	0.23102	977.383
135	0.202489	870.435				135	0.263439	1103.81				135	0.234778	986.947
136	0.202449	868.495				136	0.26445	1077.11				136	0.237172	979.5
137	0.203466	863.599				137	0.264115	1111.28				137	0.239714	1014.71
138	0.202892	853.008				138	0.266995	1111.21				138	0.243773	995.635
139	0.205569	860.033				139	0.267911	1106.2				139	0.245446	1029.03
140	0.208789	887.066				140	0.272572	1120.51				140	0.253705	1046.03
141	0.214487	902.253				141	0.273222	1138.84				141	0.256917	1078.83
142	0.220399	927.471				142	0.274999	1141.96				142	0.259253	1089.98
143	0.224172	949.21				143	0.275195	1146.13				143	0.263225	1090.15
144	0.226563	936.683				144	0.274561	1144.7				144	0.262267	1099.26
145	0.228006	956.387				145	0.274897	1144.89				145	0.264554	1089.98
146	0.234103	984.267				146	0.275298	1146.06				146	0.266788	1119.13
147	0.236906	981.481				147	0.275292	1146.51				147	0.266792	1113.15
148	0.242294	1020.74				148	0.274045	1138.77				148	0.267577	1110.56
149	0.244878	1016.09				149	0.275388	1142.14				149	0.26739	1106.04
150	0.246139	1031.07				150	0.274574	1142.21				150	0.267409	1108.27
151	0.249303	1023.42				151	0.27478	1140.09				151	0.267079	1093.91
152	0.25091	1053.26				152	0.275121	1141.89				152	0.268358	1112.48
153	0.253142	1047.16				153	0.274112	1150.86				153	0.268893	1127.88
154	0.255566	1064.11				154	0.274515	1139.65				154	0.268982	1105.15
155	0.257774	1069.76				155	0.275501	1122.14				155	0.268655	1112.38
156	0.261064	1089.21				156	0.27602	1141.61				156	0.267905	1101.56
157	0.260189	1086.75				157	0.275065	1132.45				157	0.269088	1119.36
158	0.26174	1090.73				158	0.275693	1144.91				158	0.268551	1099.59
159	0.266788	1099.41				159	0.275812	1143.8				159	0.268843	1120.52
160	0.273371	1104.96				160	0.275624	1142.56				160	0.268466	1116.85
161	0.277733	1157.79				161	0.276015	1138.84				161	0.268656	1115.21
162	0.278486	1157.5				162	0.27659	1150.26				162	0.269206	1109.23
163	0.280943	1149.71				163	0.277828	1143.69				163	0.26939	1116.64
164	0.28341	1161.54				164	0.278744	1158.95				164	0.269787	1129.53
165	0.286477	1176.27				165	0.27982	1150.61				165	0.270796	1129.57
166	0.291695	1174.48				166	0.283512	1159.92				166	0.27097	1115.19
167	0.292768	1190.31				167	0.285161	1180.86				167	0.271273	1128.77
168	0.294266	1201.58				168	0.285556	1178.63				168	0.27237	1130.29
169	0.29752	1215.05				169	0.290386	1189.86				169	0.274387	1141.15
170	0.297471	1225.93				170	0.295142	1215.91				170	0.277137	1150.26
171	0.298207	1225.32				171	0.300484	1225.25				171	0.276856	1152.12
172	0.296921	1228.7				172	0.302405	1222.15				172	0.277151	1152.54
173	0.297707	1221.15				173	0.301109	1234.3				173	0.275903	1152.7
174	0.297182	1214.37				174	0.304205	1207.67				174	0.275936	1147.84
175	0.297877	1219.9				175	0.303627	1239.12				175	0.277309	1149.99
176	0.298551	1229.48				176	0.306561	1235.06				176	0.280185	1151.91
177	0.299069	1211.69				177	0.305705	1239.6				177	0.28067	1153.86
178	0.299461	1217.23				178	0.306486	1248.88				178	0.281175	1142.57
179	0.298296	1212.59				179	0.308826	1250.36				179	0.282854	1154.93
180	0.298705	1223.95				180	0.308769	1252.12				180	0.284238	1154.08
181	0.299455	1233.02				181	0.308399	1233.82				181	0.284175	1180.71
182	0.297517	1221.08				182	0.308823	1254.21				182	0.283499	1160.75
183	0.298925	1230.77				183	0.309246	1250.9				183	0.28502	1181.33
184	0.298174	1215.83				184	0.309132	1259.2				184	0.283829	1180.32
185	0.298572	1213.51				185	0.309033	1255.72				185	0.290647	1198.08
186	0.299449	1216.01				186	0.308717	1235.83				186	0.291042	1209.46
187	0.298838	1226.26				187	0.308849	1261.41				187	0.291401	1201.11
188	0.302318	1207				188	0.309339	1258.62				188	0.295965	1197.96
189	0.301901	1234.41				189	0.309159	1264.28				189	0.302982	1218.06
190	0.305662	1229.56				190	0.309316	1253.34				190	0.302727	1230.41
191	0.306619	1227.61				191	0.308564	1258.93				191	0.305229	1221.55
192	0.308998	1248.17				192	0.309261	1251.04				192	0.312488	1252.07
193	0.309693	1254.86				193	0.307913	1233.71				193	0.315994	1278.59
194	0.309929	1252.25				194	0.308773	1256.04				194	0.316839	1272.55
195	0.311307	1254.56				195	0.309432	1223.84				195	0.316392	1263.99
196	0.317389	1269.91				196	0.309308	1260.27				196	0.322643	1299.89
197	0.316814	1290.58				197	0.308134	1241.93				197	0.326586	1296.07
198	0.317975	1271.37				198	0.308733	1248.31				198	0.327535	1313.21
199	0.323494	1284.83				199	0.309932	1264.99				199	0.331535	1321.61
200	0.325284	1290.91				200	0.309746	1257.56				200	0.331548	1329.07
201	0.328766	1317.21				201	0.309546	1266.07				201	0.336418	1325.1
202	0.325771	1317.45				202	0.310168	1256.59				202	0.33685	1334.43
203	0.326879	1298.77				203	0.310166	1251.69				203	0.337611	1330.92
204	0.329011	1319.17				204	0.310341	1228.34				204	0.336602	1341.42
205	0.333117	1326.79				205	0.31104	1247.29				205	0.337237	1341.7
206	0.335123	1334.54				206	0.310945	1239.81				206	0.337143	1349.26
207	0.337939	1347.3				207	0.311218	1261.29				207	0.337457	1340.77
208	0.338307	1351.96				208	0.310864	1245.68				208	0.335755	1327.97
209	0.337394	1348.83				209	0.310701	1235.65				209	0.337002	1325.44
210	0.341412	1340.96				210	0.310841	1255.02				210	0.335933	1344.78
211	0.347216	1336.9				211	0.311176	1267.37				211	0.337415	1341.69
212	0.348432	1361.66				212	0.312198	1268.75				212	0.336507	1325.66
213	0.350926	1365.75				213	0.312183	1268.02				213	0.337377	1343.4
214	0.352866	1374.35				214	0.312016	1275.01				214	0.336481	1338.22
215	0.356399	1397.8				215	0.311894	1253.43				215	0.337957	1356.96
216	0.356834	1385.04				216	0.314131	1248.37				216	0.336318	1348.97
217	0.359013	1401.68				217	0.315867	1265.59				217	0.335396	1340.82
218	0.359475	1409.62				218	0.316817	1278.79				218	0.337206	1342.93
219	0.359155	1399.22				219	0.319308	1278.84				219	0.337151	1334.9
220	0.359319	1385.78				220	0.319141	1271.94				220	0.336677	1331.32
221	0.359475	1403.72				221	0.319017	1285.62				221	0.337091	1330.88
222	0.359989	1416.1				222	0.319632	1278.48				222	0.33704	1335.56
223	0.359559	1412.89				223	0.320171	1263.75				223	0.335486	1346.74
224	0.358213	1394.41				224	0.320254	1282.04				224	0.336877	1333.5
225	0.357414	1394.96				225	0.320207	1298.82				225	0.335669	1350.96
226	0.358168	1405.71				226	0.32139	1296.14				226	0.336868	1356.6
227	0.359714	1408.63				227	0.322153	1306.66				227	0.336016	1349.7
228	0.357652	1405.63				228	0.323549	1280.48				228	0.336004	1322.99
229	0.356975	1387.08				229	0.324136	1300.88				229	0.336799	1342.33
230	0.357799	1395.02				230	0.325345	1314.48				230	0.336829	1358.25
231	0.358233	1408.34				231	0.323913	1292.57				231	0.336852	1338
232	0.356732	1403.16				232	0.324676	1305.57				232	0.335867	1330.26
233	0.35602	1384.17				233	0.327103	1289.19				233	0.336507	1337.9
234	0.356074	1371.47				234	0.32707	1299.48				234	0.336336	1312.59
235	0.356911	1383.75				235	0.327727	1314.28				235	0.335731	1327.26
236	0.357089	1399.91				236	0.327	1326.54				236	0.33733	1349.96
237	0.358808	1388.41				237	0.328264	1300.93				237	0.336363	1347.68
238	0.359488	1403.01				238	0.326348	1310.65				238	0.337358	1334.74
239	0.359677	1398.92				239	0.32764	1309.2				239	0.337095	1336.62
240	0.35989	1397.16				240	0.328266	1316.72				240	0.33633	1336.84
241	0.359933	1412.19				241	0.328036	1313.71				241	0.337579	1341.18
242	0.359856	1415.93				242	0.328377	1296.11				242	0.336752	1351.08
243	0.35931	1382.84				243	0.327865	1286.22				243	0.336726	1335.59
244	0.361286	1392.77				244	0.325604	1308.72				244	0.336368	1346.45
245	0.359692	1412.32				245	0.327586	1300.11				245	0.336508	1348.88
246	0.360266	1387.7				246	0.328496	1305.87				246	0.337967	1347.49
247	0.36088	1406.17				247	0.328632	1305.64				247	0.337161	1346.77
248	0.360665	1401.91				248	0.328169	1293.81				248	0.336785	1339.31
249	0.359746	1389.2				249	0.328451	1313.99				249	0.336881	1335.63
250	0.36171	1413.37				250	0.328497	1300.88				250	0.337195	1336.44
251	0.361626	1416.35				251	0.325805	1315.4				251	0.336507	1340.36
252	0.361478	1406.57				252	0.329054	1307.84				252	0.335159	1339.78
253	0.361424	1395.47				253	0.328201	1304.91				253	0.335453	1314.54
254	0.361601	1419.1				254	0.327566	1313.33				254	0.335523	1350.48
255	0.36171	1423.48				255	0.328359	1310.98				255	0.336706	1339.81
256	0.360295	1412.09				256	0.328483	1320.39				256	0.337673	1339.07
257	0.360132	1374.01				257	0.328039	1315.63				257	0.337311	1345.7
258	0.361519	1407.7				258	0.32759	1318.24				258	0.338288	1348.36
259	0.36042	1418.8				259	0.328182	1306.29				259	0.338411	1350.75
260	0.365215	1389.56				260	0.327887	1316.01				260	0.33716	1337.52
261	0.365499	1423.25				261	0.328965	1289.13				261	0.338212	1343.85
262	0.365262	1401.82				262	0.327563	1321.08				262	0.338322	1348.42
263	0.364294	1422.19				263	0.327753	1295.72				263	0.338139	1347.64
264	0.364949	1425.13				264	0.329683	1306.66				264	0.338619	1358.68
265	0.366553	1421.35				265	0.329601	1322.96				265	0.339319	1337.44
266	0.367465	1420.64				266	0.330204	1311.28				266	0.339516	1348.54
267	0.368441	1425.98				267	0.329876	1326.91				267	0.341018	1360.75
268	0.37752	1447.96				268	0.33035	1307.75				268	0.342636	1363.75
269	0.375784	1444.57				269	0.331024	1330.19				269	0.341062	1365.25
270	0.377116	1445.75				270	0.330574	1319.37				270	0.341738	1348.38
271	0.374665	1420.73				271	0.330965	1317				271	0.338546	1353.07
272	0.37376	1426.09				272	0.329122	1312.21				272	0.338706	1351.99
273	0.372621	1438.98				273	0.332787	1306.23				273	0.339046	1354.07
274	0.369593	1437.4				274	0.331554	1324.65				274	0.339967	1367.19
275	0.373324	1438.68				275	0.330793	1323.22				275	0.34048	1352.64
276	0.371645	1443.15				276	0.332687	1324.79				276	0.341829	1346.51
277	0.374137	1435.77				277	0.331939	1330.04				277	0.343742	1368.22
278	0.370977	1438.58				278	0.332868	1333.63				278	0.343216	1343.97
279	0.375583	1443.37				279	0.333871	1307.55				279	0.345051	1362.58
280	0.371646	1431.73				280	0.333582	1319.94				280	0.342823	1364.87
281	0.372111	1422				281	0.332567	1332.77				281	0.345622	1359.19
282	0.373576	1429.83				282	0.335076	1339				282	0.346161	1368.41
283	0.368536	1437.07				283	0.334648	1332.8				283	0.34635	1344.05
284	0.370383	1442.49				284	0.334052	1331.1				284	0.346629	1353.32
285	0.369599	1430.04				285	0.336392	1335.24				285	0.346148	1376.35
286	0.371777	1419.4				286	0.336728	1341.86				286	0.345845	1373.59
287	0.373156	1431.37				287	0.338051	1309.63				287	0.345597	1366.77
288	0.375806	1435.08				288	0.33794	1347.86				288	0.345986	1351.74
289	0.372691	1441.45				289	0.341122	1356.89				289	0.347142	1358.72
290	0.371928	1436.47				290	0.33898	1353.01				290	0.346454	1345.5
291	0.371807	1443.92				291	0.341983	1350.26				291	0.345685	1358.86
292	0.377062	1436.27				292	0.34107	1354.8				292	0.346679	1373.89
293	0.379819	1449.62				293	0.341827	1342.29				293	0.348361	1357.3
294	0.378585	1458.64				294	0.343305	1360.03				294	0.348036	1358.92
295	0.381699	1465.42				295	0.343428	1355.1				295	0.346359	1348.45
296	0.381792	1448.03				296	0.342425	1358.23				296	0.346669	1376.14
297	0.385233	1472.22				297	0.344741	1367.86				297	0.34799	1371.48
298	0.386124	1472.97				298	0.349051	1380.16				298	0.347179	1366.32
299	0.387255	1484.71				299	0.348285	1377.94				299	0.347043	1358.27
300	0.386278	1466.07				300	0.348736	1369.41				300	0.3467	1364.9
301	0.384533	1462.71				301	0.347509	1382.83				301	0.348248	1354.79
302	0.387878	1474.24				302	0.350099	1371.14				302	0.346918	1379.48
303	0.386957	1482.41				303	0.349339	1365.79				303	0.34682	1362.08
304	0.38859	1473.85				304	0.34936	1386.65				304	0.34707	1371.95
305	0.385401	1474.73				305	0.348465	1374.23				305	0.347311	1378.83
306	0.387404	1451.74				306	0.350831	1375.71				306	0.347781	1370.39
307	0.389725	1479.63				307	0.350841	1391.17				307	0.347718	1375.04
308	0.389698	1483.74				308	0.350757	1373.81				308	0.348216	1379.81
309	0.393239	1468.46				309	0.352622	1372.36				309	0.347227	1370.27
310	0.392468	1486.96				310	0.353049	1385.52				310	0.34751	1383.36
311	0.394594	1496.04				311	0.352978	1394.97				311	0.346788	1379.06
312	0.394097	1495.11				312	0.352694	1388.55				312	0.346718	1370.91
313	0.395076	1502.7				313	0.351972	1401.8				313	0.347223	1379.94
314	0.394852	1482.24				314	0.352923	1370.97				314	0.346433	1386.77
315	0.394076	1465.8				315	0.35375	1372.51				315	0.345889	1370.26
316	0.39523	1482.24				316	0.355126	1393.55				316	0.347089	1382.39
317	0.393161	1494.91				317	0.353217	1361.88				317	0.34706	1365.77
318	0.400449	1492.7				318	0.354008	1388.14				318	0.346064	1375.66
319	0.401784	1489.31				319	0.354114	1375.38				319	0.347554	1342.38
320	0.398619	1507.5				320	0.35403	1387.2				320	0.345907	1374.96
321	0.401442	1511.09				321	0.35419	1385.81				321	0.346015	1365.21
322	0.401161	1488.67				322	0.353648	1379.91				322	0.347648	1369.74
323	0.399907	1500.53				323	0.354562	1369.82				323	0.34753	1370.28
324	0.398609	1500.26				324	0.355354	1388.27				324	0.347916	1380.71
325	0.394644	1481.04				325	0.355673	1379.17				325	0.34803	1374.45
326	0.39628	1500.06				326	0.354709	1369.8				326	0.347636	1379.42
327	0.396389	1493.48				327	0.354164	1380.82				327	0.346703	1376.8
328	0.396227	1491.18				328	0.354618	1379.61				328	0.35014	1377.05
329	0.398449	1499.14				329	0.354949	1368.8				329	0.350773	1388.66
330	0.396839	1481.01				330	0.353604	1390.89				330	0.352489	1365.7
331	0.396459	1490.56				331	0.3551	1388.65				331	0.351806	1371.73
332	0.395731	1493.22				332	0.355383	1376.93				332	0.353064	1387.28
333	0.396842	1497.39				333	0.354896	1388.96				333	0.353422	1398.84
334	0.395494	1497.45				334	0.354856	1378.28				334	0.355395	1388.46
335	0.396864	1486.09				335	0.352417	1395.43				335	0.355475	1388.09
336	0.397769	1492.3				336	0.354082	1389				336	0.354599	1401.02
337	0.397349	1510.53				337	0.354401	1394.05				337	0.35313	1397.44
338	0.398386	1490.62				338	0.354499	1388.12				338	0.35256	1391.47
339	0.397981	1496.29				339	0.355228	1396.62				339	0.351928	1388.63
340	0.397017	1509.8				340	0.354549	1406.22				340	0.352437	1368.65
341	0.396746	1498.12				341	0.354677	1393.04				341	0.354967	1391.06
342	0.397946	1504.22				342	0.352633	1385.79				342	0.354999	1397.85
343	0.398372	1514.08				343	0.353321	1376.34				343	0.353895	1384.22
344	0.398238	1507.69				344	0.354197	1383.49				344	0.355841	1401.57
345	0.399051	1479.92				345	0.353667	1395.55				345	0.357219	1399.76
346	0.398373	1489.97				346	0.352667	1398.63				346	0.357736	1380
347	0.397931	1499.77				347	0.353448	1392.67				347	0.360059	1407.95
348	0.398771	1511.53				348	0.354098	1397.29				348	0.363485	1405.93
349	0.397952	1502.23				349	0.354329	1380.92				349	0.363356	1410.13
350	0.397017	1486.78				350	0.355084	1407.14				350	0.363626	1395.29
351	0.397594	1491.92				351	0.354453	1371.23				351	0.358229	1413.25
352	0.39696	1499.44				352	0.353192	1396.67				352	0.361977	1417.99
353	0.396362	1491.17				353	0.355415	1384.01				353	0.361817	1416.76
354	0.396704	1498.04				354	0.354454	1358.39				354	0.361325	1415.79
355	0.39693	1477.38				355	0.354491	1399.51				355	0.363188	1405.9
356	0.395217	1475.17				356	0.354673	1374.21				356	0.363911	1422.14
357	0.396139	1489.67				357	0.355043	1395.69				357	0.364895	1390.05
358	0.39614	1497.42				358	0.356114	1399.31				358	0.364371	1413.96
359	0.397163	1489.15				359	0.355701	1383.22				359	0.367618	1417.12
360	0.394901	1504.15				360	0.354597	1379.32				360	0.367814	1414.83
361	0.395748	1502.25				361	0.354609	1391.17				361	0.368897	1407.24
362	0.39767	1505.11				362	0.353833	1386.13				362	0.367426	1416.64
363	0.399382	1494.24				363	0.355137	1368.6				363	0.367595	1423.18
364	0.399739	1507.85				364	0.353806	1396.17				364	0.370522	1438.91
365	0.39821	1498.2				365	0.354075	1393.33				365	0.369432	1429.69
366	0.398848	1497.08				366	0.354912	1387.77				366	0.367291	1441.9
367	0.399653	1491.44				367	0.354338	1390.98				367	0.368851	1425.65
368	0.397054	1499.25				368	0.354099	1400.98				368	0.369385	1413.32
369	0.396871	1494.53				369	0.35627	1398.61				369	0.370334	1420.6
370	0.397092	1497.57				370	0.356968	1396.34				370	0.368027	1419.3
371	0.396095	1488.79				371	0.3575	1399.84				371	0.370106	1432.7
372	0.396646	1491.39				372	0.358181	1408.47				372	0.371989	1439.68
373	0.396838	1497.77				373	0.357667	1407.58				373	0.370013	1423.77
374	0.396957	1496.96				374	0.359898	1390.8				374	0.371574	1417.49
375	0.394936	1506.58				375	0.357863	1404.6				375	0.372706	1407.86
376	0.397053	1505.57				376	0.359495	1403.78				376	0.373451	1435.07
377	0.396651	1495.1				377	0.361627	1405.1				377	0.373878	1436.14
378	0.39717	1501.7				378	0.362263	1389.88				378	0.372223	1444.56
379	0.398743	1490.57				379	0.363168	1410.66				379	0.373213	1443.25
380	0.40192	1492.26				380	0.364261	1418.2				380	0.374052	1433.75
381	0.402414	1490.58				381	0.363012	1407.46				381	0.372115	1443.41
382	0.400159	1515.68				382	0.362192	1398.1				382	0.374285	1443.79
383	0.399306	1500.77				383	0.363337	1416.59				383	0.375606	1429.97
384	0.398154	1493.37				384	0.362913	1419.14				384	0.374735	1451.36
385	0.396389	1503.99				385	0.361485	1420.48				385	0.373234	1423.45
386	0.395966	1499.42				386	0.360582	1418.5				386	0.374226	1419.78
387	0.395886	1496.05				387	0.36061	1407.13				387	0.373574	1442.53
388	0.395252	1481.43				388	0.363952	1420.38				388	0.37418	1442.57
389	0.395721	1488.42				389	0.363403	1414.12				389	0.372485	1443.68
390	0.395801	1471.44				390	0.363976	1404.36				390	0.373796	1441.11
391	0.394985	1474.06				391	0.363965	1405.4				391	0.374104	1430
392	0.395685	1487.24				392	0.361193	1406.04				392	0.373628	1451.21
393	0.393352	1501.13				393	0.362927	1406.59				393	0.374892	1449.84
394	0.394699	1485.16				394	0.363254	1419.45				394	0.374885	1444.65
395	0.393967	1490.03				395	0.364178	1416.74				395	0.37444	1454.21
396	0.396144	1495.99				396	0.362418	1427.04				396	0.374728	1431.51
397	0.39577	1495.47				397	0.363319	1427.07				397	0.373716	1419.57
398	0.396726	1497.13				398	0.365348	1409.23				398	0.374557	1432.05
399	0.396066	1501.51				399	0.365977	1398.43				399	0.374817	1439.52
400	0.394523	1508.09				400	0.365079	1421.69				400	0.377197	1454.05
401	0.394869	1493.74				401	0.366599	1425.12				401	0.376182	1457.05
402	0.395152	1497.91				402	0.363926	1415.07				402	0.378636	1448.08
403	0.395164	1497.46				403	0.365602	1419.93				403	0.381451	1455.05
404	0.39472	1486.32				404	0.366554	1409.86				404	0.382792	1458.39
405	0.39398	1495.48				405	0.36844	1427.89				405	0.384105	1463.9
406	0.395963	1499.3				406	0.36822	1428.68				406	0.382246	1465.53
407	0.395453	1500.72				407	0.371798	1426.62				407	0.381491	1453.17
408	0.395011	1484.39				408	0.37328	1428.84				408	0.379709	1452.33
409	0.393933	1473.24				409	0.376882	1451.84				409	0.3809	1432.53
410	0.394782	1483.75				410	0.375937	1442.53				410	0.383173	1459.55
411	0.396916	1486.96				411	0.376335	1451.43				411	0.384817	1459.7
412	0.395688	1488.92				412	0.377628	1455.81				412	0.386199	1461.41
413	0.396425	1503.93				413	0.377885	1434.36				413	0.38554	1471.01
414	0.395633	1490.27				414	0.374712	1418.16				414	0.386265	1458.13
415	0.396841	1500.05				415	0.378189	1455.09				415	0.387575	1474.14
416	0.39671	1489.98				416	0.376881	1457.89				416	0.39023	1488.21
417	0.394309	1491.77				417	0.378071	1445.73				417	0.391315	1465.01
418	0.397161	1500.96				418	0.37683	1426.76				418	0.392346	1485.56
419	0.396786	1483.04				419	0.3777	1456.6				419	0.39141	1478.59
420	0.395605	1485.1				420	0.376173	1461.94				420	0.392351	1488.46
421	0.395896	1500.71				421	0.377022	1427.16				421	0.393872	1470.08
422	0.394953	1485.41				422	0.377219	1456.97				422	0.38962	1477.02
423	0.39727	1487.07				423	0.378235	1451.73				423	0.388033	1485.6
424	0.39731	1509.67				424	0.374911	1440.26				424	0.38266	1478.75
425	0.398173	1494.1				425	0.376871	1451.37				425	0.386167	1444.19
426	0.398721	1504.13				426	0.378551	1422.3				426	0.385715	1466.47
427	0.399854	1507.09				427	0.376555	1451.48				427	0.387683	1476.58
428	0.397968	1502.59				428	0.377869	1448.31				428	0.388764	1471.5
429	0.400314	1514.43				429	0.377706	1448.34				429	0.386538	1477.93
430	0.400028	1504.83				430	0.378325	1455.6				430	0.390721	1461.2
431	0.400702	1482.82				431	0.37788	1440.74				431	0.391887	1477.01
432	0.401567	1508.25				432	0.378405	1429.49				432	0.39044	1477.15
433	0.401411	1506.2				433	0.378186	1433.89				433	0.389646	1484.69
434	0.39893	1502.58				434	0.377896	1448.3				434	0.390785	1485.21
435	0.403041	1507.6				435	0.37832	1458.46				435	0.389261	1490.03
436	0.404979	1492.23				436	0.376418	1433.69				436	0.38934	1469.44
437	0.405571	1511.9				437	0.376597	1419.52				437	0.392114	1485.83
438	0.403405	1515.34				438	0.378333	1459.25				438	0.388261	1482.07
439	0.399097	1493.67				439	0.377057	1458.89				439	0.392458	1469.66
440	0.39912	1502.07				440	0.377352	1426.69				440	0.392368	1473.17
441	0.397721	1501.62				441	0.375201	1451.2				441	0.393229	1482.18
442	0.399662	1506.85				442	0.377598	1458.11				442	0.393142	1480.46
443	0.398395	1488.1				443	0.377498	1453.22				443	0.391393	1475.24
444	0.400013	1512.23				444	0.379064	1460.67				444	0.39182	1489.34
445	0.398808	1487.77				445	0.378858	1453.11				445	0.391963	1488.66
446	0.397509	1489.56				446	0.377832	1452.95				446	0.392798	1487.44
447	0.396771	1497.76				447	0.379028	1453.2				447	0.393909	1488.27
448	0.398572	1486.75				448	0.377343	1442.77				448	0.393903	1476.19
449	0.39735	1499.98				449	0.379348	1459.42				449	0.392774	1488.12
450	0.397662	1494.91				450	0.379944	1438.89				450	0.397484	1489.48
451	0.399092	1499.62				451	0.378793	1456.06				451	0.39694	1495.52
452	0.39699	1507.56				452	0.379574	1454.7				452	0.396804	1494.47
453	0.396923	1488.46				453	0.381782	1457.95				453	0.398104	1478.03
454	0.396915	1491.55				454	0.38039	1461.12				454	0.398079	1479.28
455	0.395052	1496.41				455	0.384085	1445.17				455	0.399402	1504.91
456	0.396011	1495.73				456	0.384849	1480.07				456	0.401742	1508.82
457	0.395923	1494.83				457	0.385758	1476.54				457	0.402011	1506.26
458	0.396883	1488.72				458	0.385378	1467.12				458	0.401678	1491.56
459	0.395205	1491.99				459	0.387035	1472.37				459	0.400862	1493.82
460	0.396626	1505.82				460	0.389154	1465.43				460	0.400857	1503.29
461	0.397255	1503.56				461	0.390354	1469.12				461	0.403994	1519.11
462	0.396553	1496.87				462	0.389711	1483.39				462	0.40246	1502.93
463	0.396343	1497.39				463	0.389696	1474.61				463	0.402632	1504.69
464	0.395914	1498.87				464	0.390522	1482.91				464	0.4008	1511.71
465	0.39582	1479.16				465	0.391733	1486.34				465	0.401963	1504.32
466	0.396497	1486.23				466	0.390658	1486.18				466	0.401273	1505.69
467	0.396983	1496.83				467	0.391247	1491.96				467	0.400176	1511.59
468	0.396175	1494.98				468	0.391823	1459.23				468	0.399717	1493.78
469	0.395844	1502.63				469	0.392048	1462.81				469	0.399017	1500.25
470	0.396671	1489.53				470	0.390879	1475.02				470	0.401021	1498.65
471	0.39478	1482.9				471	0.388869	1484.88				471	0.401275	1477.06
472	0.397305	1504.84				472	0.390846	1473.52				472	0.400711	1502.71
473	0.395906	1487.02				473	0.391421	1472.04				473	0.400529	1502.8
474	0.395217	1484.7				474	0.392195	1493.13				474	0.400183	1481.1
475	0.395825	1501.02				475	0.392264	1480.58				475	0.399206	1500.22
476	0.396501	1501.23				476	0.392403	1483.14				476	0.399246	1493.04
477	0.395934	1484.27				477	0.392188	1492.03				477	0.399398	1486.95
478	0.395183	1493.91				478	0.39139	1488.36				478	0.400934	1500.09
479	0.39581	1498.42				479	0.393477	1492.2				479	0.399228	1506.75
480	0.396207	1469.24				480	0.393229	1487.07				480	0.398283	1502.87
481	0.395436	1471.2				481	0.390733	1482.84				481	0.399192	1476.91
482	0.39518	1489.39				482	0.389899	1485.94				482	0.398714	1500.15
483	0.396457	1491.3				483	0.39242	1470.58				483	0.394598	1501.84
484	0.397572	1494.44				484	0.393992	1481.35				484	0.3945	1486.9
485	0.397914	1509				485	0.393523	1485.94				485	0.397752	1501.81
486	0.397151	1494.1				486	0.392556	1489.8				486	0.395946	1492.19
487	0.399135	1490.07				487	0.393441	1488.02				487	0.396377	1478.11
488	0.398829	1498.5				488	0.392735	1488.5				488	0.397143	1500.08
489	0.397802	1487.05				489	0.392638	1491.34				489	0.394037	1482.42
490	0.398324	1498.17				490	0.3918	1485.91				490	0.39381	1485.77
491	0.395964	1496.36				491	0.394448	1481.61				491	0.39804	1488.1
492	0.396584	1493.57				492	0.393397	1478.96				492	0.395755	1506.51
493	0.397441	1499.01				493	0.393383	1496.29				493	0.39646	1500.05
494	0.397431	1494.65				494	0.392072	1483.9				494	0.394787	1482.99
495	0.394428	1502.82				495	0.392082	1489.76				495	0.395374	1482.49
496	0.396813	1495.01				496	0.391306	1467.36				496	0.394384	1495.25
497	0.396559	1503.57				497	0.392818	1494.44				497	0.394529	1497.06
498	0.395702	1484.82				498	0.393231	1464.24				498	0.39444	1494.21
499	0.397054	1500.88				499	0.394242	1474.41				499	0.395694	1466.85
500	0.396351	1504.12				500	0.392968	1487.17				500	0.395976	1483.24
501	0.39528	1493.93				501	0.394014	1489.38				501	0.394034	1488.36
502	0.396056	1496.97				502	0.393534	1462.88				502	0.396033	1500.18
503	0.396087	1481.38				503	0.394675	1462.46				503	0.394271	1486.78
504	0.396369	1472.76				504	0.391328	1482.52				504	0.39423	1493.98
505	0.39581	1493.46				505	0.393137	1470.31				505	0.396495	1497
506	0.395095	1484.68				506	0.393436	1467.55				506	0.395744	1497.37
507	0.39437	1484.01				507	0.39313	1488.09				507	0.395487	1502.3
508	0.397092	1488.83				508	0.392026	1474.9				508	0.396327	1490.31
509	0.396235	1480.02				509	0.392195	1493.36				509	0.394847	1501.55
510	0.395557	1486.67				510	0.394183	1488.97				510	0.395381	1494.3
511	0.396385	1498.55				511	0.393592	1479.69				511	0.397388	1503.89
512	0.397862	1491.35				512	0.393072	1478.37				512	0.3968	1509.07
513	0.396609	1483.7				513	0.393367	1486.33				513	0.39453	1499.54
514	0.396578	1501.33				514	0.393374	1477.77				514	0.396068	1480.4
515	0.396455	1501.48				515	0.392373	1479.9				515	0.394641	1474.41
516	0.397867	1506.55				516	0.393883	1495.65				516	0.396843	1493.98
517	0.396868	1490.13				517	0.392273	1494.24				517	0.39699	1492.67
518	0.396685	1487.72				518	0.393399	1491.88				518	0.397753	1483.6
519	0.397375	1497.11				519	0.3941	1493.7				519	0.397188	1491.61
520	0.396934	1496.24				520	0.392911	1485.51				520	0.397682	1483.29
521	0.397319	1491.39				521	0.392821	1498.17				521	0.397719	1508.16
522	0.394929	1490.12				522	0.39154	1484.13				522	0.396732	1492.55
523	0.396751	1501.11				523	0.39123	1476.99				523	0.394756	1485.7
524	0.397158	1477.58				524	0.387842	1479.01				524	0.394386	1502.21
525	0.397423	1478.88				525	0.383784	1464.96				525	0.394312	1486.78
526	0.396596	1489.01				526	0.388171	1475.37				526	0.391594	1481.65
527	0.395124	1499.39				527	0.38841	1474.63				527	0.392622	1488.29
528	0.39466	1495.29				528	0.388903	1463.03				528	0.393019	1489.8
529	0.393514	1489.5				529	0.389322	1457.6				529	0.389287	1491.26
530	0.397	1505.44				530	0.385205	1472.7				530	0.392145	1488.26
531	0.39614	1504.25				531	0.388443	1474.36				531	0.393335	1489.3
532	0.397731	1480.71				532	0.389713	1473.32				532	0.392077	1494.06
533	0.395703	1499.41				533	0.388646	1479.44				533	0.390616	1478.31
534	0.395772	1473.18				534	0.389181	1453.96				534	0.390774	1489.6
535	0.396379	1472.13				535	0.384164	1476.88				535	0.392371	1487.64
536	0.395477	1495.98				536	0.387879	1473.56				536	0.392936	1478.72
537	0.394367	1496.43				537	0.387593	1454.78				537	0.391973	1472.11
538	0.396198	1488.61				538	0.39169	1486.06				538	0.391174	1488.88
539	0.395597	1501.88				539	0.391768	1487.97				539	0.393061	1486.16
540	0.395174	1483.89				540	0.392444	1471.46				540	0.392842	1488.65
541	0.397072	1490.11				541	0.395383	1491.76				541	0.393299	1490.92
542	0.393525	1493.52				542	0.395643	1482.44				542	0.394446	1478.69
543	0.394679	1481.66				543	0.3949	1496.03				543	0.39528	1494.47
544	0.394193	1487.47				544	0.394001	1493.68				544	0.394531	1496.73
545	0.394828	1483.58				545	0.393001	1495.07				545	0.396147	1492.27
546	0.394373	1484.7				546	0.393432	1498.49				546	0.393904	1496.65
547	0.396099	1489.31				547	0.391723	1482.49				547	0.394715	1472.54
548	0.39579	1496.19				548	0.393657	1489.86				548	0.392912	1483.24
549	0.393332	1490.42				549	0.393736	1481.15				549	0.394371	1492.4
550	0.39572	1487.48				550	0.39329	1490.05				550	0.393473	1484.15
551	0.394882	1496.29				551	0.390667	1495.25				551	0.39377	1486.4
552	0.396598	1493.34				552	0.391073	1466.73				552	0.393376	1494.41
553	0.395292	1505.01				553	0.393249	1487.18				553	0.390867	1485.82
554	0.399344	1506.89				554	0.392608	1483.45				554	0.393286	1488.59
555	0.397971	1504.82				555	0.393655	1499.47				555	0.393729	1494.87
556	0.396445	1490.68				556	0.393555	1492.7				556	0.392099	1485.6
557	0.396346	1483.75				557	0.392845	1467.47				557	0.393031	1488.91
558	0.392608	1503.14				558	0.392659	1473.33				558	0.392954	1497.27
559	0.397831	1496.08				559	0.392528	1496.46				559	0.39618	1492.76
560	0.396717	1508.59				560	0.392793	1471.57				560	0.39444	1494.91
561	0.395131	1492.95				561	0.393583	1466.03				561	0.393011	1477.99
562	0.394715	1491.25				562	0.393742	1483.69				562	0.395445	1489.86
563	0.396618	1470.73				563	0.393038	1486.51				563	0.394175	1501.02
564	0.394763	1484.91				564	0.392599	1498.95				564	0.394528	1481.66
565	0.394137	1486.26				565	0.392991	1488.3				565	0.39411	1474.96
566	0.392541	1489.59				566	0.393689	1478.19				566	0.392402	1485.82
567	0.392413	1490.09				567	0.393821	1482.33				567	0.394061	1490.66
568	0.394031	1474.19				568	0.393461	1495.43				568	0.392009	1482.93
569	0.393471	1470.31				569	0.393448	1479.2				569	0.394151	1495.27
570	0.391873	1486.32				570	0.393737	1481.76				570	0.392144	1486.34
571	0.393222	1501.87				571	0.393563	1496.84				571	0.39389	1499.74
572	0.394852	1495.34				572	0.392584	1483.3				572	0.394757	1485.08
573	0.393839	1500.45				573	0.393294	1495.91				573	0.393021	1493.13
574	0.391662	1491.13				574	0.393749	1469.95				574	0.395574	1500.78
575	0.389869	1473.92				575	0.393646	1489.94				575	0.39455	1474.23
576	0.393381	1491.44				576	0.394381	1488.76				576	0.393469	1476.95
577	0.393239	1476.26				577	0.392107	1490.32				577	0.394157	1488.44
578	0.393317	1489.4				578	0.392446	1481.71				578	0.394627	1489.84
579	0.393434	1472.55				579	0.392909	1491.39				579	0.394292	1490
580	0.393126	1490.87				580	0.392771	1473.51				580	0.394784	1471.58
581	0.39242	1497.8				581	0.390825	1485.61				581	0.393919	1470.01
582	0.392246	1485.52				582	0.393437	1492.23				582	0.39205	1490.57
583	0.391179	1489.49				583	0.394312	1482.41				583	0.393404	1478.19
584	0.389479	1473.81				584	0.393591	1481.03				584	0.392638	1466.39
585	0.394004	1480.56				585	0.39379	1499.99				585	0.391949	1491.04
586	0.392547	1479.71				586	0.393712	1497.92				586	0.391122	1470.46
587	0.393276	1490.89				587	0.393508	1497.54				587	0.389298	1494.13
588	0.393779	1487.12				588	0.393383	1467.68				588	0.39196	1497.47
589	0.392619	1486.97				589	0.38977	1482.8				589	0.394344	1480.89
590	0.393144	1491.73				590	0.393004	1492.47				590	0.393801	1491.94
591	0.393428	1477.81				591	0.393555	1501.26				591	0.394381	1489.01
592	0.393412	1489.25				592	0.391981	1496.49				592	0.395069	1503.87
593	0.392427	1493.14				593	0.394152	1496.59				593	0.393263	1499.32
594	0.391795	1490.69				594	0.393465	1468.5				594	0.394423	1475.71
595	0.391852	1487.5				595	0.392344	1476.61				595	0.39365	1471.78
596	0.392815	1477.69				596	0.394141	1496.2				596	0.393055	1495.62
597	0.392782	1479.37				597	0.391614	1476.3				597	0.395945	1501.46
598	0.392485	1484.91				598	0.392678	1474.29				598	0.395363	1495.57
599	0.392138	1475.24				599	0.392815	1496.13				599	0.394037	1505.05
600	0.38947	1484.03				600	0.393851	1489.2				600	0.394961	1493.1
601	0.390212	1460.02				601	0.392818	1489.07				601	0.392271	1485.26
602	0.390325	1489.88				602	0.391619	1486.42				602	0.393991	1500.01
603	0.388318	1483.35				603	0.392521	1478.82				603	0.39615	1480.58
604	0.390145	1466.78				604	0.393575	1489.02				604	0.396114	1488.77
605	0.389819	1485.56				605	0.393327	1497.07				605	0.397255	1496.55
606	0.388727	1452.13				606	0.392702	1483.11				606	0.394901	1484.8
607	0.389779	1469.52				607	0.393798	1496.21				607	0.395446	1487.31
608	0.388754	1480.03				608	0.393303	1474.46				608	0.392623	1470.09
609	0.389043	1468.35				609	0.392436	1478.68				609	0.392168	1481.29
610	0.388927	1464.45				610	0.392362	1492.28				610	0.394252	1492.97
611	0.388672	1487.79				611	0.393018	1477				611	0.393024	1475.88
612	0.38635	1479.16				612	0.391784	1482.97				612	0.393279	1473.49
613	0.386283	1468.72				613	0.392693	1501.88				613	0.394311	1497.34
614	0.387016	1470.84				614	0.394141	1489.93				614	0.394638	1488.74
615	0.389262	1472.94				615	0.393279	1495.5				615	0.394954	1483.73
616	0.389463	1485.56				616	0.395981	1493.49				616	0.395126	1499.86
617	0.388004	1480.01				617	0.394821	1472.34				617	0.393594	1480.65
618	0.388439	1480.02				618	0.39376	1486.93				618	0.394226	1489.7
619	0.38846	1450.14				619	0.392631	1494.73				619	0.394765	1498.34
620	0.388073	1472.19				620	0.394018	1487.04				620	0.3956	1485.46
621	0.387775	1474.98				621	0.394421	1488.66				621	0.395604	1493.85
622	0.389398	1481.98				622	0.393308	1468.25				622	0.395571	1494.28
623	0.388589	1478.89				623	0.393128	1478.41				623	0.394377	1486.25
624	0.388532	1482.73				624	0.394305	1491.72				624	0.396187	1499.04
625	0.388253	1471.32				625	0.395432	1500.32				625	0.393937	1490.33
626	0.388599	1479.79				626	0.394559	1498.05				626	0.394914	1492.3
627	0.3891	1479.99				627	0.396531	1499.38				627	0.396093	1502.31
628	0.389522	1451.71				628	0.39096	1494.35				628	0.396162	1498.52
629	0.388193	1479.62				629	0.392631	1490.19				629	0.39651	1496.93
630	0.388926	1482.58				630	0.393494	1476.2				630	0.396063	1493.49
631	0.390346	1465.27				631	0.391972	1484.45				631	0.396963	1490.85
632	0.388575	1488.03				632	0.390414	1481.04				632	0.400053	1511.07
633	0.387502	1445.1				633	0.391816	1483.6				633	0.397393	1500.1
634	0.389173	1463.79				634	0.393868	1481.73				634	0.398387	1510.39
635	0.387751	1485.32				635	0.392164	1487.46				635	0.398081	1495.73
636	0.387207	1484.12				636	0.392721	1471.56				636	0.397648	1499.71
637	0.388869	1447.99				637	0.39173	1489.85				637	0.396665	1506.29
638	0.388138	1467.06				638	0.391562	1480.7				638	0.396052	1497.23
639	0.388165	1475.03				639	0.39362	1477.08				639	0.395132	1494.83
640	0.38786	1478.42				640	0.394628	1475.08				640	0.396787	1484.17
641	0.389303	1454.62				641	0.393356	1497.63				641	0.395958	1482.77
642	0.388663	1476.87				642	0.391984	1497.64				642	0.395948	1497.54
643	0.389553	1486.41				643	0.394147	1493.93				643	0.395398	1495.32
644	0.387909	1461.89				644	0.392461	1476.9				644	0.396145	1502.41
645	0.386906	1486.19				645	0.393864	1478.01				645	0.395375	1497.05
646	0.388022	1451.49				646	0.393561	1492.03				646	0.396044	1500.42
647	0.388427	1462.51				647	0.393082	1484.5				647	0.394936	1476.87
648	0.388475	1479.25				648	0.393573	1480.09				648	0.394479	1478.88
649	0.389278	1483.56				649	0.392398	1492.53				649	0.394719	1493.91
650	0.387799	1451.45				650	0.393253	1471.9				650	0.395149	1478.69
651	0.389172	1473.53				651	0.392884	1488.59				651	0.391711	1478.53
652	0.388903	1474.93				652	0.392982	1499.87				652	0.393106	1492.17
653	0.38788	1483.17				653	0.392204	1481.94				653	0.394595	1478.1
654	0.386884	1458.45				654	0.393841	1485.38				654	0.395232	1489.62
655	0.388317	1480.28				655	0.394091	1478.03				655	0.395569	1500.82
656	0.388283	1484.22				656	0.395001	1484.4				656	0.394382	1481.21
657	0.388154	1472.54				657	0.395715	1492.42				657	0.39491	1490.8
658	0.38904	1482.97				658	0.396297	1502.48				658	0.394216	1501.38
659	0.385841	1471.83				659	0.396073	1492.48				659	0.395448	1486.74
660	0.389133	1487.18				660	0.397634	1491.91				660	0.392744	1488.58
661	0.387293	1479.95				661	0.396488	1486.43				661	0.394442	1500.56
662	0.388231	1487.35				662	0.394574	1494.79				662	0.394297	1466.61
663	0.386943	1457.75				663	0.395166	1497.95				663	0.393925	1492.52
664	0.388558	1488.58				664	0.394171	1482.33				664	0.393065	1475.62
665	0.386219	1484.26				665	0.398441	1484.24				665	0.395064	1480.11
666	0.387191	1463.91				666	0.398781	1477.14				666	0.393942	1494.12
667	0.389121	1449.04				667	0.39754	1487.98				667	0.393553	1492.66
668	0.388278	1465.22				668	0.396785	1483.57				668	0.39321	1492.48
669	0.387244	1473.11				669	0.396102	1489.68				669	0.393738	1482.13
670	0.38815	1466.93				670	0.396833	1496.84				670	0.394977	1476.98
671	0.389065	1460.11				671	0.395687	1499.31				671	0.395352	1489.5
672	0.387843	1473.01				672	0.395029	1503.35				672	0.3946	1488.35
673	0.389311	1468.55				673	0.396172	1486.33				673	0.394046	1492.41
674	0.389408	1491.98				674	0.397264	1480.96				674	0.394322	1498.18
675	0.389472	1489.98				675	0.39259	1501.08				675	0.392856	1485.04
676	0.389512	1469.98				676	0.393563	1493.56				676	0.395228	1491.43
677	0.386579	1468.51				677	0.395653	1501.42				677	0.391808	1487.73
678	0.388818	1480.8				678	0.393208	1497.61				678	0.393146	1491.92
679	0.38865	1482.51				679	0.394959	1499.64				679	0.393117	1485.46
680	0.390042	1466.87				680	0.394507	1471.93				680	0.393019	1470.74
681	0.389566	1472.98				681	0.394793	1481.93				681	0.394265	1482.61
682	0.388746	1481.24				682	0.394619	1487.82				682	0.39272	1485.31
683	0.388226	1453.91				683	0.39376	1498.03				683	0.393997	1499.1
684	0.387955	1458.93				684	0.394828	1501.15				684	0.393593	1492.45
685	0.389747	1475.41				685	0.395381	1466.5				685	0.393442	1492.63
686	0.39045	1489.69				686	0.394022	1468.13				686	0.394606	1494.29
687	0.388712	1477.07				687	0.395427	1500.64				687	0.392088	1481.42
688	0.385784	1475.11				688	0.396731	1494.26				688	0.394121	1488.76
689	0.388918	1491.77				689	0.39616	1484.32				689	0.395204	1493.25
690	0.388996	1483.02				690	0.397476	1486.42				690	0.394785	1507.43
691	0.38929	1486.13				691	0.401267	1515.1				691	0.395118	1498.91
692	0.386814	1489.48				692	0.401928	1520.08				692	0.393724	1491.94
693	0.389678	1484.96				693	0.401068	1508.24				693	0.395027	1478.89
694	0.388911	1451.46				694	0.405949	1496.4				694	0.394797	1473.27
695	0.388614	1482.08				695	0.401053	1496.27				695	0.396157	1487.5
696	0.38874	1468.69				696	0.399827	1485.36				696	0.395928	1480.42
697	0.388011	1479.2				697	0.399508	1505.23				697	0.395775	1490.79
698	0.389048	1459.99				698	0.398912	1495.32				698	0.395128	1495.17
699	0.388605	1490.46				699	0.396765	1488.77				699	0.395289	1481.01
700	0.388758	1484.74				700	0.396078	1497.6				700	0.393981	1484.64
701	0.387958	1463.56				701	0.399231	1491.3				701	0.395768	1489.23
702	0.388682	1454.88				702	0.395643	1481.28				702	0.395876	1487.79
703	0.389474	1473.75				703	0.400794	1505.68				703	0.392376	1496.41
704	0.389008	1486.78				704	0.397621	1504.02				704	0.395059	1473.57
705	0.388808	1464.87				705	0.397798	1488.62				705	0.394987	1476.28
706	0.387771	1462.16				706	0.395881	1496.37				706	0.395883	1513.8
707	0.387669	1478.67				707	0.3938	1485.09				707	0.393703	1482.83
708	0.388934	1479.9				708	0.39457	1494.28				708	0.394169	1482.78
709	0.387577	1471.68				709	0.393916	1500.19				709	0.398339	1498.65
710	0.385045	1472.95				710	0.392838	1482.17				710	0.399187	1498.21
711	0.388458	1453.49				711	0.390594	1482.6				711	0.398512	1484.65
712	0.388879	1473.04				712	0.394007	1476.31				712	0.398574	1499.87
713	0.389873	1472.21				713	0.393368	1499.28				713	0.401364	1507.61
714	0.389884	1483.97				714	0.39399	1498.94				714	0.402018	1510.06
715	0.389732	1477.04				715	0.391207	1475.4				715	0.402671	1498.42
716	0.389513	1486.28				716	0.393215	1481.08				716	0.402702	1514.21
717	0.389773	1474.38				717	0.393718	1481				717	0.401064	1490.72
718	0.38726	1489.42				718	0.394103	1489.05				718	0.402229	1507.81
719	0.389008	1492.04				719	0.392378	1484.69				719	0.404046	1484.87
720	0.389048	1460.07				720	0.393707	1464.19				720	0.40247	1496.1
721	0.388212	1483.21				721	0.393192	1462.27				721	0.402483	1480.91
722	0.387218	1477.33				722	0.39425	1492.03				722	0.401999	1498.28
723	0.389345	1458.61				723	0.393955	1477.71				723	0.401854	1503.57
724	0.386407	1482.5				724	0.393326	1465.57				724	0.402255	1519.33
725	0.389137	1443.47				725	0.391823	1474.21				725	0.403986	1509.8
726	0.385831	1469.42				726	0.393464	1488.29				726	0.402482	1492.47
727	0.386791	1476.05				727	0.393548	1481.4				727	0.402549	1513.74
728	0.388218	1468.82				728	0.393188	1487.51				728	0.402551	1509.47
729	0.386034	1481.25				729	0.392248	1473.66				729	0.40303	1493.12
730	0.387727	1483.5				730	0.393858	1483.27				730	0.400264	1501.79
731	0.387086	1472.39				731	0.392256	1485.01				731	0.400391	1495.62
732	0.387662	1483.3				732	0.391178	1500.42				732	0.403586	1525.18
733	0.387101	1465.31				733	0.392634	1487.67				733	0.402001	1489.07
734	0.385506	1477.59				734	0.393756	1468.38				734	0.400716	1513.48
735	0.385532	1464.73				735	0.393476	1463.23				735	0.403746	1494.3
736	0.387096	1467.82				736	0.391359	1478.97				736	0.40228	1497.14
737	0.385167	1471.6				737	0.393919	1483.81				737	0.4023	1477.18
738	0.386038	1476.41				738	0.393057	1475.07				738	0.401156	1501.61
739	0.386681	1472.91				739	0.389882	1488.23				739	0.401712	1497.79
740	0.387348	1461.73				740	0.394994	1491.48				740	0.402508	1513.64
741	0.388795	1474.06				741	0.393507	1485.21				741	0.40239	1514.01
742	0.389185	1485.29				742	0.393757	1491.09				742	0.404613	1498.05
743	0.385572	1471.63				743	0.392791	1475.1				743	0.404614	1515.81
744	0.387557	1471.85				744	0.39378	1484.07				744	0.403958	1513.58
745	0.389017	1480.72				745	0.393202	1484.31				745	0.403438	1492.75
746	0.389437	1468.05				746	0.394201	1478.47				746	0.404434	1503.99
747	0.38776	1473.13				747	0.394349	1472.32				747	0.404229	1496.12
748	0.38864	1484.75				748	0.393409	1496.33				748	0.40406	1513.13
749	0.38998	1456.4				749	0.392088	1472.9				749	0.404233	1511.43
750	0.38913	1462.49				750	0.394016	1481.76				750	0.403361	1517.78
751	0.39037	1481.87				751	0.39355	1495.28				751	0.40411	1500.44
752	0.390997	1487.83				752	0.39341	1475.7				752	0.404142	1500.42
753	0.390654	1484.18				753	0.395	1489.21				753	0.405333	1487.56
754	0.389579	1479.92				754	0.39476	1494.33				754	0.403793	1505.92
755	0.389016	1458.94				755	0.394493	1484.65				755	0.405882	1528.32
756	0.389997	1480.72				756	0.393805	1490.72				756	0.403555	1507.65
757	0.391168	1488.01				757	0.395666	1469.11				757	0.404038	1515.71
758	0.390567	1494.15				758	0.394609	1476.35				758	0.403003	1518.12
759	0.388845	1476.83				759	0.393866	1486.63				759	0.402419	1485.31
760	0.390702	1485.16				760	0.393558	1490.02				760	0.402794	1505.54
761	0.390505	1467.36				761	0.392862	1486.79				761	0.404986	1503.32
762	0.389926	1492.27				762	0.394452	1496.48				762	0.404875	1517.31
763	0.390479	1480.28				763	0.392111	1494.94				763	0.402737	1512.65
764	0.391635	1457.47				764	0.393353	1488.03				764	0.404101	1495.03
765	0.389205	1476.18				765	0.39366	1483.64				765	0.403354	1508.7
766	0.390853	1485.24				766	0.394705	1481.32				766	0.402683	1513.75
767	0.391201	1483.27				767	0.392101	1497.5				767	0.402417	1498.05
768	0.39057	1463.19				768	0.394525	1492.81				768	0.39998	1509.53
769	0.389397	1474.42				769	0.396851	1499.01				769	0.400209	1500.12
770	0.390708	1488.62				770	0.396552	1504.41				770	0.396922	1500.07
771	0.389463	1480.4				771	0.395349	1486.01				771	0.399764	1500.74
772	0.390446	1480.96				772	0.397548	1496.21				772	0.400104	1499.46
773	0.389727	1486.76				773	0.396279	1493.51				773	0.403031	1505.97
774	0.391286	1489.31				774	0.401881	1504.97				774	0.403482	1503.89
775	0.38901	1477.88				775	0.397599	1505.44				775	0.404322	1491.25
776	0.391618	1487.06				776	0.401601	1490.8				776	0.404892	1509.78
777	0.390501	1488.34				777	0.401287	1499.52				777	0.404741	1509.11
778	0.39033	1484.28				778	0.402635	1496.22				778	0.404246	1516
779	0.389775	1477.17				779	0.401684	1507.39				779	0.404828	1503.89
780	0.389781	1470.29				780	0.399923	1512.27				780	0.4032	1490.45
781	0.390987	1483.63				781	0.398302	1510.16				781	0.40472	1511.74
782	0.391341	1462.31				782	0.399798	1486.86				782	0.403833	1508.37
783	0.392198	1466.75				783	0.401537	1496.22				783	0.401693	1520.15
784	0.392324	1480.95				784	0.403356	1507.07				784	0.40256	1521.61
785	0.389764	1494.61				785	0.405984	1501.44				785	0.404298	1505.8
786	0.391332	1487.56				786	0.412967	1526.27				786	0.40431	1476.31
787	0.392339	1459.9				787	0.411667	1528.59				787	0.40381	1514.9
788	0.392247	1482.41				788	0.410791	1520.79				788	0.404335	1512.67
789	0.392272	1479.58				789	0.409679	1530.4				789	0.403186	1496.99
790	0.391993	1481.64				790	0.409125	1506.91				790	0.403748	1508.12
791	0.391175	1485.97				791	0.407424	1514.55				791	0.403449	1484.87
792	0.390604	1490.91				792	0.408105	1517.5				792	0.404158	1505.18
793	0.392801	1494.69				793	0.413866	1520.67				793	0.405224	1515.2
794	0.392264	1468.94				794	0.413321	1526.15				794	0.405879	1497.55
795	0.392865	1501.62				795	0.417213	1542.96				795	0.40521	1502.82
796	0.390922	1460.41				796	0.421518	1547.28				796	0.405839	1493.82
797	0.391775	1471.17				797	0.420289	1533.42				797	0.403863	1512.56
798	0.391237	1465.53				798	0.418323	1530.07				798	0.403231	1517.07
799	0.391611	1479.73				799	0.416801	1540.44				799	0.404235	1515.42
800	0.389719	1486.9				800	0.41558	1535.55				800	0.403404	1515.25
801	0.392755	1486.27				801	0.414406	1523.33				801	0.402241	1513.04
802	0.39262	1488.57				802	0.41382	1522.15				802	0.404344	1496.85
803	0.392449	1498.05				803	0.413245	1532.74				803	0.404028	1514.04
804	0.392438	1483.41				804	0.417893	1531.72				804	0.40464	1504.29
805	0.391038	1485.79				805	0.415674	1536.15				805	0.404851	1519.16
806	0.392925	1490.16				806	0.416216	1538.6				806	0.405059	1520.82
807	0.392299	1487.14				807	0.41465	1539.07				807	0.405815	1504.09
808	0.394376	1492				808	0.419352	1536.33				808	0.405798	1524.85
809	0.394921	1477.84				809	0.4169	1543.46				809	0.405241	1528.25
810	0.393904	1490.69				810	0.418249	1531.68				810	0.405102	1519.38
811	0.39535	1486.09				811	0.423099	1541.82				811	0.405971	1494.12
812	0.39574	1493.69				812	0.422467	1546.07				812	0.40483	1496.34
813	0.39591	1500.27				813	0.415515	1536.41				813	0.403596	1482.31
814	0.396096	1472.4				814	0.417862	1542.99				814	0.403193	1511.17
815	0.392657	1465.78				815	0.419101	1540.8				815	0.404928	1515.94
816	0.396663	1493.38				816	0.422191	1537.39				816	0.405103	1509.09
817	0.395762	1501.51				817	0.424421	1547.7				817	0.404319	1517.41
818	0.394689	1479.15				818	0.425395	1547.08				818	0.407595	1504.88
819	0.394598	1495.03				819	0.425932	1548.52				819	0.40662	1501.32
820	0.394478	1486.83				820	0.423815	1547.09				820	0.405324	1523.46
821	0.395859	1473.8				821	0.423753	1534.12				821	0.405833	1514.74
822	0.394638	1486.48				822	0.428982	1556.04				822	0.40689	1522.13
823	0.395561	1497.27				823	0.425172	1554.67				823	0.406575	1527.23
824	0.392993	1482.79				824	0.42747	1565.62				824	0.407237	1509.75
825	0.395524	1480.73				825	0.427553	1549.07				825	0.405575	1521.84
826	0.396649	1485.33				826	0.426352	1564.31				826	0.405732	1512.62
827	0.396857	1494.72				827	0.429306	1546.74				827	0.40569	1500.45
828	0.39515	1482.08				828	0.427981	1544.88				828	0.40649	1521.05
829	0.394114	1494.43				829	0.432132	1548.66				829	0.406253	1508.03
830	0.395591	1491.56				830	0.430262	1546.01				830	0.40515	1502.67
831	0.395529	1507.26				831	0.430273	1567.71				831	0.405658	1518.89
832	0.395397	1494.68				832	0.430234	1533.79				832	0.405257	1521.6
833	0.395985	1483.82				833	0.430855	1560.18				833	0.406808	1504.06
834	0.397363	1497.79				834	0.429765	1561.25				834	0.406775	1515.63
835	0.397165	1505.13				835	0.431349	1563.08				835	0.407319	1509.29
836	0.396205	1492.37				836	0.431427	1557.26				836	0.406795	1517.75
837	0.397036	1491.98				837	0.430807	1555.83				837	0.408735	1511.35
838	0.397557	1474.53				838	0.429243	1557.11				838	0.407817	1512.34
839	0.397604	1477.25				839	0.431504	1546.18				839	0.404988	1518.33
840	0.397301	1483.54				840	0.431146	1552.43				840	0.408139	1529.55
841	0.396614	1499.89				841	0.432136	1572.35				841	0.40599	1512.44
842	0.395904	1496.4				842	0.43105	1552.42				842	0.40697	1493.31
843	0.396277	1498.65				843	0.431353	1562.64				843	0.406305	1518.29
844	0.397509	1491.83				844	0.431863	1557.59				844	0.407867	1506.38
845	0.39841	1497.8				845	0.431419	1547.88				845	0.406751	1519.14
846	0.396301	1489.36				846	0.427703	1557.32				846	0.408103	1523.02
847	0.397154	1484.84				847	0.430452	1550.89				847	0.407795	1506.21
848	0.398709	1497.67				848	0.431377	1553.64				848	0.405922	1517.2
849	0.395861	1483.1				849	0.431442	1557.2				849	0.407027	1531.11
850	0.394464	1487.43				850	0.430322	1553.38				850	0.406618	1521.27
851	0.394685	1496.08				851	0.429675	1554.16				851	0.408188	1510.02
852	0.398078	1505.8				852	0.427928	1535.37				852	0.408781	1507.34
853	0.396944	1503.81				853	0.431174	1558.8				853	0.407641	1524.8
854	0.397612	1497.51				854	0.430924	1524.46				854	0.408324	1539.22
855	0.39685	1490.43				855	0.430395	1566.19				855	0.410344	1506.46
856	0.397318	1504.95				856	0.431922	1555.91				856	0.409589	1536.41
857	0.396909	1499.56				857	0.429979	1560.58				857	0.410415	1528.47
858	0.393243	1493.73				858	0.428671	1555.12				858	0.409421	1526.53
859	0.396736	1500.3				859	0.431787	1563.14				859	0.40885	1508.92
860	0.396336	1498.78				860	0.430313	1557.53				860	0.409359	1524.28
861	0.395445	1478.99				861	0.430726	1551.38				861	0.409146	1529.3
862	0.394576	1500.82				862	0.432269	1548.1				862	0.409645	1516.86
863	0.396527	1471.39				863	0.431347	1571.32				863	0.41254	1532.9
864	0.39693	1472.56				864	0.429757	1534.95				864	0.408578	1508.2
865	0.395927	1507.98				865	0.430912	1566.73				865	0.40781	1513.2
866	0.396217	1499.89				866	0.431867	1552.66				866	0.408851	1491.21
867	0.397011	1489.5				867	0.431333	1563.32				867	0.409592	1529.51
868	0.395273	1491.11				868	0.431673	1566.37				868	0.40909	1515.51
869	0.396185	1484.16				869	0.430802	1563.48				869	0.409759	1521.06
870	0.394454	1488.45				870	0.4295	1555.86				870	0.408288	1513.15
871	0.39404	1495.54				871	0.43072	1556.52				871	0.409703	1528.32
872	0.395168	1481.52				872	0.428819	1549.82				872	0.409672	1494.05
873	0.393298	1491.58				873	0.42954	1528.64				873	0.410099	1525.05
874	0.395071	1495.24				874	0.429567	1557.82				874	0.408216	1517.39
875	0.395507	1491.54				875	0.428225	1548.08				875	0.408988	1523.56
876	0.394716	1493.98				876	0.429145	1561.16				876	0.410036	1518.08
877	0.395622	1470.1				877	0.429295	1569.17				877	0.409502	1528.19
878	0.395047	1473.88				878	0.430295	1565.56				878	0.408722	1526.76
879	0.396217	1504.58				879	0.430955	1541.74				879	0.407644	1519.7
880	0.395245	1480.33				880	0.431899	1551.29				880	0.407486	1514.6
881	0.395204	1479.62				881	0.43032	1544.31				881	0.40958	1520.47
882	0.395895	1494.32				882	0.431826	1535.99				882	0.408898	1520.76
883	0.393271	1492.6				883	0.4316	1553.6				883	0.409077	1499.75
884	0.394414	1491.05				884	0.429893	1564.56				884	0.4076	1519.27
885	0.393405	1480.01				885	0.430249	1573.77				885	0.407944	1524.15
886	0.394214	1476.19				886	0.430851	1547.61				886	0.408925	1520.73
887	0.392747	1488.54				887	0.43152	1560.93				887	0.407604	1519.27
888	0.392266	1479.84				888	0.431136	1571.56				888	0.407548	1520.76
889	0.393064	1475.79				889	0.431256	1574.42				889	0.406136	1508.68
890	0.394334	1495.6				890	0.430161	1565.37				890	0.405768	1513.56
891	0.393966	1473.55				891	0.431544	1549.24				891	0.405761	1527.63
892	0.393868	1492.96				892	0.431042	1533.4				892	0.406258	1520.79
893	0.393911	1497.04				893	0.43106	1557.31				893	0.404265	1489.81
894	0.3949	1494.35				894	0.430212	1569.43				894	0.40648	1500.16
895	0.395275	1493.85				895	0.430222	1539.4				895	0.406736	1517.54
896	0.393901	1472.05				896	0.428615	1556.21				896	0.406138	1525.08
897	0.392911	1475.06				897	0.430912	1562.18				897	0.407085	1528.77
898	0.393887	1496.27				898	0.428908	1568.95				898	0.405918	1510.25
899	0.394563	1480.02				899	0.429263	1552.34				899	0.406866	1512.54
900	0.395582	1479.34				900	0.430904	1562.56				900	0.406671	1512.76
901	0.395558	1493.92				901	0.4296	1546.23				901	0.407117	1515.51
902	0.396161	1485.88				902	0.430526	1562.73				902	0.41023	1522.14
903	0.393915	1495.77				903	0.430125	1553.39				903	0.408963	1514.33
904	0.395716	1492.02				904	0.429905	1533.17				904	0.407853	1503.34
905	0.392408	1484.41				905	0.431153	1561.08				905	0.408868	1509.92
906	0.393726	1490.85				906	0.431175	1563.8				906	0.40784	1507.16
907	0.393597	1488.4				907	0.431167	1553.66				907	0.407921	1525.16
908	0.393139	1482.82				908	0.430933	1564.91				908	0.40745	1523.52
909	0.394607	1499.75				909	0.430174	1563.24				909	0.408343	1531.37
910	0.394459	1475.42				910	0.431296	1574.69				910	0.407956	1512.92
911	0.39343	1492.8				911	0.430724	1556.92				911	0.407855	1518.83
912	0.393874	1493.91				912	0.430203	1549.67				912	0.407824	1509.61
913	0.394493	1491.15				913	0.430913	1536.26				913	0.406644	1517.9
914	0.393165	1494.65				914	0.425385	1562.1				914	0.409151	1512.94
915	0.392605	1472.32				915	0.428881	1549.36				915	0.408182	1525.95
916	0.394131	1476.41				916	0.428489	1554.07				916	0.4071	1508.44
917	0.39335	1491.04				917	0.430963	1566.6				917	0.406273	1510.6
918	0.393089	1486.6				918	0.429042	1553.79				918	0.405036	1506.91
919	0.392451	1494.38				919	0.430409	1566.81				919	0.405643	1491.06
920	0.393729	1473.72				920	0.430233	1556.98				920	0.404596	1514.63
921	0.391817	1472.16				921	0.431124	1548.07				921	0.401808	1514.68
922	0.393342	1493.43				922	0.430016	1557.58				922	0.405206	1497.37
923	0.393868	1481.63				923	0.429997	1557.1				923	0.406724	1505.98
924	0.394995	1480.43				924	0.431461	1544.94				924	0.405472	1497.76
925	0.393958	1480.23				925	0.43154	1536.58				925	0.404213	1518.69
926	0.393607	1486.1				926	0.430265	1558.73				926	0.401274	1508.61
927	0.393925	1506.43				927	0.428622	1570.26				927	0.399485	1505.33
928	0.395534	1492.81				928	0.430749	1555.23				928	0.396995	1487
929	0.394936	1476.09				929	0.430485	1565.81				929	0.396619	1493.57
930	0.393307	1471.78				930	0.427994	1566.67				930	0.392407	1478.81
931	0.395968	1498.94				931	0.430643	1560.17				931	0.39207	1482.72
932	0.396052	1493.75				932	0.430946	1561.26				932	0.394439	1496.63
933	0.395643	1497.47				933	0.43118	1549.31				933	0.392802	1480.12
934	0.397961	1508.77				934	0.428321	1533.47				934	0.392933	1493.25
935	0.39323	1497.37				935	0.430058	1565.26				935	0.396117	1492.21
936	0.39503	1496.67				936	0.429464	1541.73				936	0.393893	1492.62
937	0.396675	1477.16				937	0.426401	1566.56				937	0.390899	1487.37
938	0.393017	1502.41				938	0.425222	1544.71				938	0.391516	1474.87
939	0.396513	1474.63				939	0.429245	1552.67				939	0.389921	1483.54
940	0.396475	1472.36				940	0.430283	1566.33				940	0.38938	1471.57
941	0.392044	1497.15				941	0.427124	1558.81				941	0.393123	1492.77
942	0.393298	1493.38				942	0.429656	1556.73				942	0.390968	1490.75
943	0.396199	1486.34				943	0.430144	1550.52				943	0.386354	1475.13
944	0.395661	1502.9				944	0.430622	1563.27				944	0.386674	1471.53
945	0.398495	1484.86				945	0.431284	1541.46				945	0.387702	1468.95
946	0.400051	1504.91				946	0.42801	1558.66				946	0.38818	1456.62
947	0.401321	1512.02				947	0.429414	1536.23				947	0.387369	1453.12
948	0.402241	1494.52				948	0.430365	1563.03				948	0.388166	1473.45
949	0.400729	1511.78				949	0.430065	1566.98				949	0.389431	1471.28
950	0.397684	1488.75				950	0.430286	1570.43				950	0.390048	1478.5
951	0.397434	1488.09				951	0.432889	1567.58				951	0.39202	1485.97
952	0.397353	1500.04				952	0.431601	1556.34				952	0.393474	1463.88
953	0.39685	1486.07				953	0.430216	1558.78				953	0.391874	1468.94
954	0.396922	1487.55				954	0.432509	1553.21				954	0.393386	1475.35
955	0.396539	1494.85				955	0.431002	1534.77				955	0.393452	1489.51
956	0.396004	1500.57				956	0.431145	1568.03				956	0.3944	1471.74
957	0.396985	1503.24				957	0.433022	1571.76				957	0.395891	1483.41
958	0.397321	1480.95				958	0.430969	1564.03				958	0.394845	1488.84
959	0.395822	1481.86				959	0.431425	1571.13				959	0.398712	1501.84
960	0.396867	1488.23				960	0.434594	1566.16				960	0.396945	1502.82
961	0.396839	1496.34				961	0.435288	1574.72				961	0.397454	1484.34
962	0.399305	1508.2				962	0.432274	1560.89				962	0.396287	1492.02
963	0.398281	1502.17				963	0.43278	1563.62				963	0.397831	1490.41
964	0.400689	1497.74				964	0.430942	1560.11				964	0.396372	1502.98
965	0.398195	1485.42				965	0.434752	1569.08				965	0.398043	1486.9
966	0.398175	1490.7				966	0.434322	1553.75				966	0.399345	1501.76
967	0.400104	1503.81				967	0.433522	1574.75				967	0.401873	1502.42
968	0.397146	1481.44				968	0.433376	1537.71				968	0.403332	1484.47
969	0.400263	1495.33				969	0.433666	1572.28				969	0.407463	1518.91
970	0.399885	1475.61				970	0.432079	1563.47				970	0.408198	1512.16
971	0.402599	1494.11				971	0.432156	1572.01				971	0.410791	1522.84
972	0.403341	1519.89				972	0.433079	1567.5				972	0.411587	1524.64
973	0.402935	1500.05				973	0.43542	1571.04				973	0.41192	1539.18
974	0.403714	1505.41				974	0.433224	1565.11				974	0.411587	1500.61
975	0.401171	1486.37				975	0.431986	1560.72				975	0.411991	1531.67
976	0.400415	1513.09				976	0.430167	1554.88				976	0.411245	1537.2
977	0.399822	1503.94				977	0.431707	1541.81				977	0.41205	1540.87
978	0.402164	1493.14				978	0.430788	1566.92				978	0.412425	1532.16
979	0.40083	1503.83				979	0.429909	1535.87				979	0.410515	1506.85
980	0.403126	1489.18				980	0.431149	1562.39				980	0.410955	1525.53
981	0.402832	1501.79				981	0.428725	1527.71				981	0.411696	1528.48
982	0.404692	1506.89				982	0.427365	1554.45				982	0.410192	1530.48
983	0.401476	1500.12				983	0.430073	1551.97				983	0.412312	1535.24
984	0.402333	1514.16				984	0.426762	1559.05				984	0.41114	1525.07
985	0.403208	1512.35				985	0.426399	1560.03				985	0.411397	1508.77
986	0.40075	1485.77				986	0.428088	1546.56				986	0.410362	1526.32
987	0.40073	1505.92				987	0.428884	1549.31				987	0.411722	1530.45
988	0.400465	1501.24				988	0.427269	1543.41				988	0.41169	1521.07
989	0.402505	1517.38				989	0.431893	1567.05				989	0.410659	1528.1
990	0.402719	1511.72				990	0.431302	1539.18				990	0.412903	1527.73
991	0.402414	1506.81				991	0.432687	1556.65				991	0.412507	1521.37
992	0.402428	1499.13				992	0.429397	1563.53				992	0.412592	1538.99
993	0.404013	1502.22				993	0.431953	1565.42				993	0.412242	1528.59
994	0.403816	1509.69				994	0.432181	1566.73				994	0.413006	1527.15
995	0.403359	1515.56				995	0.432268	1561.79				995	0.412902	1515.87
996	0.403751	1488.72				996	0.433956	1552.27				996	0.413324	1515.42
997	0.404234	1510.25				997	0.433519	1566.21				997	0.411309	1529.56
998	0.404428	1511.49				998	0.433545	1579.65				998	0.406162	1511.18
999	0.402452	1505.64				999	0.433896	1552.44				999	0.411863	1535.15
1000	0.405408	1505.07				1000	0.43241	1566.89				1000	0.412447	1532.34
1001	0.405778	1500.74				1001	0.432199	1561.77				1001	0.411961	1522.52
1002	0.404881	1517.07				1002	0.434703	1569.45				1002	0.410332	1530.45
1003	0.407256	1511.06				1003	0.434042	1574.04				1003	0.410447	1534.08
1004	0.405661	1509.58				1004	0.430687	1568.11				1004	0.411424	1513.45
1005	0.40712	1522.96				1005	0.433404	1570.25				1005	0.410414	1531.53
1006	0.408351	1525.76				1006	0.433767	1563.58				1006	0.409124	1530.53
1007	0.407452	1501.63				1007	0.434311	1549.61				1007	0.410927	1534.62
1008	0.408953	1531.39				1008	0.433668	1550.98				1008	0.411515	1525.31
1009	0.407729	1528.21				1009	0.433073	1560.74				1009	0.412586	1533.59
1010	0.409389	1522.15				1010	0.434445	1543.64				1010	0.410869	1518.49
1011	0.407216	1520.76				1011	0.434568	1562.7				1011	0.410231	1499.73
1012	0.406475	1520.57				1012	0.434173	1578.18				1012	0.409542	1521.18
1013	0.406594	1504.09				1013	0.430965	1571.45				1013	0.41047	1522.19
1014	0.407622	1516.37				1014	0.431348	1561.4				1014	0.410538	1517.42
1015	0.40863	1516.88				1015	0.431891	1563.94				1015	0.412157	1528.92
1016	0.40696	1517.31				1016	0.427813	1562.7				1016	0.410902	1515.74
1017	0.407301	1521.44				1017	0.430238	1568.84				1017	0.411126	1536.75
1018	0.407308	1517.58				1018	0.435385	1556.2				1018	0.410123	1505.01
1019	0.41	1503.95				1019	0.43303	1570.99				1019	0.410434	1541.04
1020	0.408384	1526.43				1020	0.43346	1561.38				1020	0.409676	1524.56
1021	0.410887	1527.72				1021	0.432734	1546.43				1021	0.410799	1533.31
1022	0.413307	1533.14				1022	0.434929	1575.01				1022	0.409855	1514.33
1023	0.411614	1534.91				1023	0.435314	1557.57				1023	0.40794	1504.83
1024	0.410569	1527.99				1024	0.433977	1570.01				1024	0.409731	1533.72
1025	0.411928	1508.78				1025	0.435116	1577.23				1025	0.409711	1530.44
1026	0.411886	1535.62				1026	0.433577	1562.11				1026	0.409367	1525.89
1027	0.409123	1534.96				1027	0.435181	1557.25				1027	0.410461	1533.75
1028	0.415652	1516.04				1028	0.43704	1567.73				1028	0.410723	1530.11
1029	0.41679	1543.12				1029	0.437881	1556.62				1029	0.412162	1518.84
1030	0.417504	1539.66				1030	0.436326	1579.56				1030	0.411854	1514.05
1031	0.414841	1517.78				1031	0.43388	1564.62				1031	0.412548	1536.89
1032	0.416043	1535.97				1032	0.436751	1564.46				1032	0.408916	1530.58
1033	0.415923	1535.03				1033	0.436889	1562.83				1033	0.408934	1517.56
1034	0.414399	1536.11				1034	0.437224	1561.75				1034	0.408981	1524.83
1035	0.416036	1545.52				1035	0.437487	1554.83				1035	0.407361	1517.86
1036	0.415279	1542.33				1036	0.434432	1567.67				1036	0.408037	1508.38
1037	0.413662	1531.65				1037	0.435797	1572.43				1037	0.409644	1533.74
1038	0.410932	1527.24				1038	0.435362	1544.81				1038	0.409813	1528.63
1039	0.409497	1509.67				1039	0.435416	1571.83				1039	0.408518	1519.63
1040	0.410758	1525.88				1040	0.435981	1576.05				1040	0.40794	1523.07
1041	0.412149	1527.67				1041	0.436228	1578.65				1041	0.409911	1518.76
1042	0.412346	1537.22				1042	0.436536	1574.16				1042	0.410768	1505.32
1043	0.414174	1527				1043	0.434866	1571.83				1043	0.410243	1525.13
1044	0.414747	1526.35				1044	0.433433	1576.64				1044	0.409469	1524.45
1045	0.412399	1501.84				1045	0.437655	1573.1				1045	0.409553	1515.17
1046	0.414712	1524.61				1046	0.436918	1562.11				1046	0.408774	1518.69
1047	0.414614	1533.38				1047	0.436145	1556.79				1047	0.409523	1523.62
1048	0.413205	1532.71				1048	0.437869	1568.81				1048	0.408012	1513.8
1049	0.413062	1540.22				1049	0.436495	1569.19				1049	0.40788	1526.95
1050	0.413157	1528.94				1050	0.437025	1561.66				1050	0.405483	1524.52
1051	0.415584	1521.17				1051	0.434786	1570.75				1051	0.40657	1520.79
1052	0.414574	1544.06				1052	0.436417	1542.15				1052	0.406132	1502.13
1053	0.412479	1534.52				1053	0.438128	1563.11				1053	0.406772	1503.22
1054	0.414947	1514.46				1054	0.437355	1566.78				1054	0.40628	1494.89
1055	0.414003	1536.73				1055	0.433541	1565.26				1055	0.405698	1517.47
1056	0.414625	1537.24				1056	0.435693	1559.29				1056	0.406478	1519.54
1057	0.415533	1529.97				1057	0.433875	1559.47				1057	0.407762	1509.39
1058	0.41911	1542.42				1058	0.434921	1582.95				1058	0.408663	1523.24
1059	0.418264	1536.92				1059	0.435786	1584.3				1059	0.409206	1516.79
1060	0.419134	1530.66				1060	0.43695	1560.03				1060	0.408371	1492.5
1061	0.419656	1535.59				1061	0.436571	1582.42				1061	0.406876	1514.86
1062	0.419159	1540.38				1062	0.437381	1555.3				1062	0.407944	1502.34
1063	0.41796	1537.67				1063	0.435998	1576.96				1063	0.4062	1520.29
1064	0.417666	1529.29				1064	0.435781	1546.29				1064	0.407398	1518.2
1065	0.418596	1548.85				1065	0.436393	1560.85				1065	0.407158	1510.62
1066	0.417587	1515.28				1066	0.437115	1576.47				1066	0.407898	1524.94
1067	0.418628	1529.11				1067	0.436434	1574.98				1067	0.407454	1523.92
1068	0.418015	1532.7				1068	0.434133	1574.97				1068	0.408161	1513.58
1069	0.41788	1532.63				1069	0.434157	1575.83				1069	0.408595	1519.03
1070	0.418525	1533.87				1070	0.436702	1568.51				1070	0.407295	1519.19
1071	0.418104	1542.73				1071	0.43709	1567.52				1071	0.408139	1505.03
1072	0.414635	1523.89				1072	0.437351	1577.33				1072	0.409563	1521.87
1073	0.417659	1545.19				1073	0.436835	1557.59				1073	0.409283	1528.79
1074	0.419773	1547.82				1074	0.43704	1560.65				1074	0.409769	1516.41
1075	0.418965	1543.81				1075	0.433049	1576.61				1075	0.410428	1529.8
1076	0.418746	1532.23				1076	0.436574	1555.66				1076	0.409314	1523.65
1077	0.419063	1543.45				1077	0.435575	1571.06				1077	0.408538	1504.29
1078	0.419035	1544.11				1078	0.435139	1569.13				1078	0.408442	1514.67
1079	0.416792	1531.22				1079	0.437244	1544.56				1079	0.408377	1519.52
1080	0.418149	1545.35				1080	0.436096	1552.42				1080	0.409052	1531
1081	0.417819	1545.95				1081	0.436556	1552.26				1081	0.409397	1517.34
1082	0.417145	1539.26				1082	0.436598	1562.52				1082	0.408055	1516.8
1083	0.418303	1537.93				1083	0.435005	1566.28				1083	0.408404	1496.01
1084	0.416738	1541.29				1084	0.437148	1567.04				1084	0.409733	1521.94
1085	0.418487	1541.4				1085	0.435972	1580.04				1085	0.40679	1522.61
1086	0.418982	1538.04				1086	0.437432	1562.34				1086	0.408463	1515.88
1087	0.419253	1528.54				1087	0.437254	1572.19				1087	0.40762	1525.35
1088	0.416833	1544.69				1088	0.433002	1558.63				1088	0.40897	1521.34
1089	0.415413	1528.9				1089	0.433602	1563.04				1089	0.406423	1502.62
1090	0.415881	1533.86				1090	0.437143	1576.29				1090	0.408704	1514.09
1091	0.417787	1526.18				1091	0.433078	1569.34				1091	0.408246	1521.78
1092	0.415383	1533.05				1092	0.435656	1566.26				1092	0.40838	1519.42
1093	0.413616	1537.58				1093	0.435858	1574.96				1093	0.408898	1519.86
1094	0.416627	1535.71				1094	0.436395	1575.76				1094	0.409012	1511.96
1095	0.415198	1508.41				1095	0.435056	1573.89				1095	0.408655	1499.21
1096	0.416931	1529.78				1096	0.435103	1564.61				1096	0.408373	1515.23
1097	0.419452	1534.09				1097	0.437076	1565.17				1097	0.407742	1521.3
1098	0.41975	1525.46				1098	0.437116	1560.85				1098	0.409816	1512.54
1099	0.420433	1536.39				1099	0.43573	1576.48				1099	0.40843	1518.04
1100	0.422198	1550.04				1100	0.43172	1567.08				1100	0.406771	1518.51
1101	0.417887	1530.58				1101	0.435101	1555.44				1101	0.40958	1508.6
1102	0.417226	1546.94				1102	0.435791	1566.96				1102	0.40815	1527.74
1103	0.42119	1520.99				1103	0.433819	1568.18				1103	0.407935	1521.65
1104	0.420886	1557.42				1104	0.43734	1549.61				1104	0.409319	1508.58
1105	0.420338	1543.63				1105	0.436598	1569.7				1105	0.40948	1523.27
1106	0.420243	1517.04				1106	0.436533	1577.08				1106	0.407598	1518.97
1107	0.419478	1541.66				1107	0.435061	1577.96				1107	0.407534	1504.05
1108	0.419435	1547.03				1108	0.436319	1567.13				1108	0.406731	1523.96
1109	0.421098	1540.98				1109	0.435117	1569.02				1109	0.408376	1528.45
1110	0.419248	1547.36				1110	0.435623	1566.93				1110	0.408347	1518.92
1111	0.424279	1553.16				1111	0.436365	1562.44				1111	0.408879	1523.79
1112	0.419581	1544.48				1112	0.437137	1573.64				1112	0.408899	1512.84
1113	0.420771	1551.53				1113	0.436754	1561.48				1113	0.411639	1510.29
1114	0.4171	1536.62				1114	0.436732	1576.72				1114	0.410273	1524.14
1115	0.416542	1546.89				1115	0.437789	1553.85				1115	0.410305	1522.04
1116	0.41718	1532.8				1116	0.437886	1569.32				1116	0.409669	1532.23
1117	0.415763	1538.09				1117	0.437373	1565.09				1117	0.408436	1507.87
1118	0.41504	1530.62				1118	0.437853	1571.62				1118	0.409526	1515.78
1119	0.416699	1534.43				1119	0.438926	1581.71				1119	0.408619	1531.95
1120	0.41358	1538.51				1120	0.438387	1573.43				1120	0.405258	1506.87
1121	0.414061	1528.43				1121	0.43936	1577.39				1121	0.40634	1516.65
1122	0.413196	1524.84				1122	0.4377	1567.43				1122	0.407667	1513.41
1123	0.413398	1537.78				1123	0.439388	1575.19				1123	0.407761	1518.28
1124	0.415377	1530.95				1124	0.438509	1572.64				1124	0.405207	1514.75
1125	0.412347	1512.02				1125	0.437755	1564.1				1125	0.406979	1506.91
1126	0.414277	1533.74				1126	0.439071	1569.49				1126	0.406302	1477.11
1127	0.413786	1534.24				1127	0.438725	1581.63				1127	0.40701	1527.01
1128	0.412958	1531.45				1128	0.440079	1561.03				1128	0.408148	1517.62
1129	0.410917	1517.18				1129	0.438437	1570.1				1129	0.408741	1506.94
1130	0.409122	1517.89				1130	0.438646	1576.33				1130	0.408044	1498.17
1131	0.409228	1528.36				1131	0.440698	1570.2				1131	0.4068	1518.94
1132	0.406708	1515.44				1132	0.438707	1576.19				1132	0.407406	1522.42
1133	0.408507	1492.63				1133	0.438456	1571.66				1133	0.409855	1526.84
1134	0.409021	1520.67				1134	0.438886	1573.13				1134	0.409615	1516.12
1135	0.411647	1540.73				1135	0.437609	1569.47				1135	0.407243	1519.59
1136	0.412358	1529.53				1136	0.43835	1568.46				1136	0.407649	1514.81
1137	0.408684	1530.09				1137	0.438216	1566.97				1137	0.409222	1494.24
1138	0.407299	1524.58				1138	0.43881	1576.66				1138	0.408116	1528.67
1139	0.407031	1516.63				1139	0.438907	1577.78				1139	0.40972	1514.49
1140	0.408217	1522.16				1140	0.438938	1562.26				1140	0.405634	1516.87
1141	0.409875	1526.16				1141	0.438424	1577.85				1141	0.406513	1528.1
1142	0.409166	1517				1142	0.438989	1562.03				1142	0.406415	1522.53
1143	0.409514	1523.05				1143	0.439037	1573.41				1143	0.409011	1521.12
1144	0.410547	1525.68				1144	0.439327	1573.09				1144	0.408471	1528.51
1145	0.409356	1502.88				1145	0.439633	1575.5				1145	0.409117	1526.07
1146	0.40936	1516.88				1146	0.43893	1574.12				1146	0.409252	1513.6
1147	0.411499	1515.2				1147	0.438424	1561.79				1147	0.409023	1524.34
1148	0.412596	1522.27				1148	0.43747	1571.47				1148	0.407288	1503.81
1149	0.411769	1525.49				1149	0.438968	1568.96				1149	0.408245	1511.33
1150	0.412336	1520.62				1150	0.436904	1570.61				1150	0.405568	1532.76
1151	0.411814	1539.84				1151	0.436882	1566.66				1151	0.409183	1526.23
1152	0.414872	1509.81				1152	0.434921	1573.78				1152	0.408034	1524.38
1153	0.414742	1517.75				1153	0.435972	1557.46				1153	0.408353	1520.6
1154	0.412892	1540.03				1154	0.437988	1556.01				1154	0.408877	1508
1155	0.41385	1539.54				1155	0.437285	1573.95				1155	0.409421	1531.93
1156	0.412376	1535.3				1156	0.435789	1559.84				1156	0.409242	1517.64
1157	0.411716	1526.87				1157	0.439027	1567.58				1157	0.406314	1528.28
1158	0.407567	1524.62				1158	0.438233	1578.79				1158	0.409841	1515.87
1159	0.409808	1498.64				1159	0.434971	1551.31				1159	0.409756	1517.23
1160	0.407685	1522.48				1160	0.434651	1558.04				1160	0.409222	1513.36
1161	0.407971	1515.09				1161	0.435161	1573.72				1161	0.40919	1498.83
1162	0.406997	1520.84				1162	0.433004	1543.03				1162	0.406554	1523.05
1163	0.410698	1522.76				1163	0.434486	1559.86				1163	0.409444	1515.2
1164	0.411501	1514.13				1164	0.436309	1559.63				1164	0.408133	1529.01
1165	0.412055	1536.78				1165	0.434609	1574.03				1165	0.406256	1521.57
1166	0.411808	1535.59				1166	0.436136	1571.38				1166	0.409517	1508.84
1167	0.410007	1517.25				1167	0.434248	1562.81				1167	0.408899	1525.29
1168	0.413777	1528.96				1168	0.434084	1566.82				1168	0.409354	1517.58
1169	0.414657	1522.37				1169	0.433801	1558.45				1169	0.408058	1521.98
1170	0.415717	1541.83				1170	0.434716	1555.98				1170	0.408351	1509.86
1171	0.416021	1508.57				1171	0.434495	1573.09				1171	0.410535	1523.74
1172	0.417442	1516.02				1172	0.434176	1549.22				1172	0.410649	1512.64
1173	0.416494	1536.56				1173	0.435631	1566.73				1173	0.40938	1534.32
1174	0.417478	1543.73				1174	0.435819	1553.06				1174	0.408867	1514.75
1175	0.414955	1535.78				1175	0.434677	1562.45				1175	0.408936	1496.53
1176	0.41286	1519.68				1176	0.43516	1577.08				1176	0.409121	1528.45
1177	0.414013	1536.07				1177	0.434379	1574.21				1177	0.408953	1522.52
1178	0.412728	1514.91				1178	0.432673	1572.75				1178	0.40931	1509.64
1179	0.414601	1523.44				1179	0.434077	1564.47				1179	0.409279	1537.24
1180	0.415007	1535.15				1180	0.433572	1567.14				1180	0.409339	1515.19
1181	0.412694	1522.64				1181	0.430153	1554.14				1181	0.407107	1506.24
1182	0.411084	1529.95				1182	0.433968	1559.35				1182	0.409154	1520.54
1183	0.40925	1525.79				1183	0.437253	1570.73				1183	0.410232	1526.39
1184	0.410568	1511.95				1184	0.434672	1572.07				1184	0.408516	1513.9
1185	0.414069	1532.61				1185	0.436988	1569.85				1185	0.409487	1523.46
1186	0.416518	1538.93				1186	0.435576	1578.91				1186	0.407736	1523.11
1187	0.418051	1536.15				1187	0.434461	1574.24				1187	0.40902	1522.19
1188	0.418267	1542.12				1188	0.436144	1573.91				1188	0.407849	1526.98
1189	0.417107	1533.16				1189	0.436216	1574.82				1189	0.407931	1518.6
1190	0.417368	1542.95				1190	0.437294	1575.52				1190	0.409012	1510.68
1191	0.412214	1524.96				1191	0.436317	1571.61				1191	0.409117	1529.82
1192	0.414319	1503.52				1192	0.435955	1562.55				1192	0.409785	1497.22
1193	0.415368	1519.04				1193	0.439504	1565.14				1193	0.409672	1528.33
1194	0.414427	1537.09				1194	0.43677	1566.04				1194	0.408904	1511.68
1195	0.413653	1532.06				1195	0.439969	1569.02				1195	0.409138	1524.27
1196	0.415456	1527.97				1196	0.438561	1577.08				1196	0.407664	1518.52
1197	0.420244	1531.41				1197	0.437149	1555.97				1197	0.409847	1493.06
1198	0.42371	1553.8				1198	0.438357	1576.19				1198	0.410245	1526.46
1199	0.422883	1539.29				1199	0.436072	1573.44				1199	0.407367	1529.67
1200	0.422687	1532.01				1200	0.438722	1562.58				1200	0.407786	1507.74
1201	0.423152	1541.97				1201	0.43567	1569.5				1201	0.405086	1518.69
1202	0.423775	1540.7				1202	0.434005	1562.17				1202	0.407766	1509.46
1203	0.424318	1552.12				1203	0.437706	1565.02				1203	0.408175	1525.41
1204	0.424186	1558.15				1204	0.436741	1571.35				1204	0.408686	1528.4
1205	0.425453	1558.53				1205	0.436626	1572.39				1205	0.407879	1519.39
1206	0.426488	1548.07				1206	0.437344	1571.71				1206	0.405812	1507.21
1207	0.425863	1543.91				1207	0.437057	1565.31				1207	0.408052	1515.15
1208	0.424063	1524.12				1208	0.435909	1574.58				1208	0.40925	1508.08
1209	0.426444	1541.14				1209	0.434775	1568.22				1209	0.407069	1522.22
1210	0.425783	1540.8				1210	0.437203	1561.79				1210	0.407842	1513.04
1211	0.423361	1532.91				1211	0.436724	1579.03				1211	0.409762	1516.94
1212	0.423884	1556.68				1212	0.436753	1548.96				1212	0.407177	1528.6
1213	0.426649	1574.58				1213	0.436234	1567.24				1213	0.410087	1522.57
1214	0.427149	1548.77				1214	0.435329	1575.12				1214	0.409927	1509.12
1215	0.425318	1546.97				1215	0.435815	1571.28				1215	0.409544	1529.85
1216	0.426752	1537.92				1216	0.437262	1586.1				1216	0.407702	1528.99
1217	0.425791	1529.89				1217	0.437651	1572.28				1217	0.408659	1522.89
1218	0.424868	1559.37				1218	0.437585	1564.63				1218	0.409047	1527.43
1219	0.422012	1537.55				1219	0.43756	1549.68				1219	0.408482	1517.41
1220	0.424277	1551.71				1220	0.436648	1570.31				1220	0.409445	1510.26
1221	0.424457	1557.16				1221	0.435231	1556.44				1221	0.407936	1531.51
1222	0.425488	1551.24				1222	0.435126	1572.12				1222	0.406554	1527.74
1223	0.427083	1555.49				1223	0.436197	1556.99				1223	0.408663	1523.52
1224	0.425988	1544.68				1224	0.435099	1573.4				1224	0.409526	1510.81
1225	0.425967	1537.45				1225	0.434603	1549.08				1225	0.408742	1517.68
1226	0.427164	1561.56				1226	0.435216	1565.86				1226	0.410854	1506.57
1227	0.426586	1542.33				1227	0.436522	1575.64				1227	0.408028	1525.6
1228	0.427076	1556.1				1228	0.437001	1577.46				1228	0.408096	1525.07
1229	0.424871	1551.33				1229	0.436578	1569.49				1229	0.409422	1534.25
1230	0.426043	1551.45				1230	0.436517	1539.92				1230	0.408048	1514.19
1231	0.423553	1546.03				1231	0.436003	1574.21				1231	0.408907	1521.91
1232	0.424924	1559.02				1232	0.435437	1565.9				1232	0.409257	1512.25
1233	0.426201	1554.71				1233	0.438084	1563.55				1233	0.409398	1529.73
1234	0.426561	1556.15				1234	0.437062	1561.39				1234	0.408022	1531.83
1235	0.424095	1541.92				1235	0.437341	1561.32				1235	0.407086	1522.09
1236	0.425371	1531.69				1236	0.435825	1568.42				1236	0.409545	1508.47
1237	0.424772	1549.33				1237	0.435519	1570.27				1237	0.4073	1515.52
1238	0.42323	1544.51				1238	0.435373	1558.35				1238	0.408974	1511.11
1239	0.423749	1556.68				1239	0.436247	1569.81				1239	0.408074	1530.12
1240	0.425533	1532.52				1240	0.435119	1569.79				1240	0.409559	1522.27
1241	0.424719	1550.95				1241	0.43611	1579.52				1241	0.40925	1521.65
1242	0.425556	1549.5				1242	0.43558	1549.21				1242	0.406549	1504.71
1243	0.42564	1547.31				1243	0.436587	1556.58				1243	0.409542	1513.62
1244	0.42676	1532.64				1244	0.435889	1561.3				1244	0.407232	1506.12
1245	0.425535	1546.47				1245	0.436615	1557.95				1245	0.409663	1531.7
1246	0.424374	1526.63				1246	0.437111	1564.94				1246	0.408557	1532.15
1247	0.425669	1548.95				1247	0.436682	1560.31				1247	0.409497	1531.76
1248	0.426102	1552.18				1248	0.433463	1573.28				1248	0.408412	1527.66
1249	0.427474	1562.85				1249	0.435594	1556.24				1249	0.408936	1523.03
1250	0.425658	1563.04				1250	0.431645	1568.41				1250	0.408775	1516.95
1251	0.42682	1562.7				1251	0.435688	1568.58				1251	0.408536	1494.15
1252	0.425541	1557.47				1252	0.436961	1563.36				1252	0.408511	1528.22
1253	0.425008	1543.12				1253	0.435776	1573.49				1253	0.407572	1526.56
1254	0.425655	1524				1254	0.433884	1563.54				1254	0.409712	1512
1255	0.426224	1555.18				1255	0.43447	1566.57				1255	0.407735	1522.35
1256	0.42537	1544.62				1256	0.435488	1575.88				1256	0.409309	1518.2
1257	0.425994	1555.11				1257	0.436162	1574.61				1257	0.406675	1524.74
1258	0.426224	1567.51				1258	0.436189	1563.93				1258	0.407383	1529.52
1259	0.425835	1550.23				1259	0.437673	1573.94				1259	0.407522	1529.68
1260	0.427485	1556.33				1260	0.438094	1560.9				1260	0.409011	1506.72
1261	0.426865	1548				1261	0.438337	1559.32				1261	0.406984	1510.88
1262	0.424893	1533.5				1262	0.436332	1571.57				1262	0.410083	1514.06
1263	0.426993	1567.85				1263	0.437647	1546.57				1263	0.407594	1527.14
1264	0.426049	1565.31				1264	0.435877	1566.68				1264	0.409891	1534
1265	0.426766	1555.66				1265	0.434978	1554.92				1265	0.407559	1523.46
1266	0.426976	1541.38				1266	0.433923	1569.55				1266	0.406833	1505.48
1267	0.42681	1567.02				1267	0.434445	1571.22				1267	0.409358	1509.54
1268	0.42664	1532.37				1268	0.436896	1577.96				1268	0.409373	1505.22
1269	0.42307	1532.34				1269	0.435524	1540.08				1269	0.409506	1531.81
1270	0.425316	1536.24				1270	0.433896	1554.02				1270	0.402799	1519.56
1271	0.42723	1529.01				1271	0.433746	1551.27				1271	0.40714	1510.03
1272	0.426782	1562.52				1272	0.432439	1559.13				1272	0.409945	1532.35
1273	0.426555	1543.62				1273	0.434165	1573.87				1273	0.408388	1513.69
1274	0.423317	1559.99				1274	0.433547	1564.02				1274	0.407877	1517.34
1275	0.42344	1545.11				1275	0.437303	1581.14				1275	0.409427	1501.63
1276	0.421514	1549.25				1276	0.434955	1575.48				1276	0.409045	1519.2
1277	0.423284	1529.78				1277	0.435605	1554.06				1277	0.410159	1517.78
1278	0.424636	1548.8				1278	0.435267	1551.78				1278	0.409535	1520.17
1279	0.426467	1534.36				1279	0.434507	1563.4				1279	0.409962	1530.21
1280	0.42667	1520.74				1280	0.434765	1569.77				1280	0.409768	1520.47
1281	0.426884	1557.25				1281	0.43356	1567.42				1281	0.406735	1496.13
1282	0.427185	1537.77				1282	0.43356	1534.54				1282	0.407051	1514.81
1283	0.42441	1551.8				1283	0.426958	1555.27				1283	0.409771	1524.61
1284	0.426352	1554.95				1284	0.432075	1558.73				1284	0.408425	1510.27
1285	0.426069	1553.17				1285	0.431376	1564.86				1285	0.406142	1522.05
1286	0.425085	1547.27				1286	0.432684	1564.38				1286	0.408072	1515.39
1287	0.425031	1539.11				1287	0.433916	1571.49				1287	0.409859	1524.57
1288	0.425519	1534.43				1288	0.434776	1568.81				1288	0.409116	1523.13
1289	0.424809	1550.34				1289	0.435071	1549.15				1289	0.407567	1517.64
1290	0.426758	1558.61				1290	0.434152	1573.16				1290	0.4092	1507.81
1291	0.426903	1552.11				1291	0.430409	1546.69				1291	0.407521	1517.75
1292	0.427413	1551.31				1292	0.433688	1573.66				1292	0.409544	1507.65
1293	0.426634	1562.98				1293	0.431709	1537.41				1293	0.407895	1525.59
1294	0.426608	1559.58				1294	0.432973	1561.46				1294	0.407941	1523.14
1295	0.427711	1560.72				1295	0.431827	1557				1295	0.407309	1512.98
1296	0.426657	1558.75				1296	0.43124	1560.52				1296	0.408778	1516.82
1297	0.426875	1542.6				1297	0.428143	1562.52				1297	0.408896	1528.4
1298	0.427591	1532.86				1298	0.427072	1568.11				1298	0.40775	1519.78
1299	0.42504	1556.03				1299	0.425593	1564.67				1299	0.406829	1508.51
1300	0.426235	1548.67				1300	0.428462	1558.74				1300	0.407657	1522.51
1301	0.426724	1554.18				1301	0.428615	1538.69				1301	0.407531	1524.04
1302	0.425967	1559.52				1302	0.428748	1558.65				1302	0.407946	1527.31
1303	0.427888	1564.13				1303	0.428729	1540.3				1303	0.405082	1527.49
1304	0.428242	1561.73				1304	0.427713	1556.64				1304	0.408748	1525.68
1305	0.427224	1560.86				1305	0.429443	1547.26				1305	0.407168	1500.35
1306	0.427557	1550.31				1306	0.430375	1557				1306	0.40761	1524.77
1307	0.425301	1535.71				1307	0.428641	1560.51				1307	0.405986	1513.68
1308	0.425758	1532.42				1308	0.431787	1564.88				1308	0.405355	1509.08
1309	0.427046	1549.45				1309	0.428824	1564.01				1309	0.409264	1517.53
1310	0.426385	1560.98				1310	0.429644	1554.4				1310	0.408543	1508.99
1311	0.42716	1555.04				1311	0.429626	1548.71				1311	0.409679	1527.18
1312	0.426329	1565.26				1312	0.428201	1531.44				1312	0.40746	1516.84
1313	0.426293	1568.32				1313	0.430713	1557.86				1313	0.406547	1516.62
1314	0.426767	1558				1314	0.427384	1567.93				1314	0.40753	1503.55
1315	0.426708	1547.83				1315	0.426512	1549.5				1315	0.407915	1513.52
1316	0.42882	1541.77				1316	0.427396	1555.55				1316	0.40704	1507.13
1317	0.424841	1533.55				1317	0.422345	1554.56				1317	0.407779	1487.46
1318	0.425369	1547.6				1318	0.426059	1555.42				1318	0.408499	1526.52
1319	0.427682	1544.76				1319	0.429579	1556.21				1319	0.408036	1521.86
1320	0.429771	1554.43				1320	0.428118	1556.07				1320	0.409024	1529.18
1321	0.428527	1562.52				1321	0.426933	1548.92				1321	0.406919	1530.05
1322	0.428203	1562.99				1322	0.426798	1541.73				1322	0.405907	1511.83
1323	0.428711	1560.58				1323	0.425879	1551.23				1323	0.408959	1521.91
1324	0.426665	1553.86				1324	0.42409	1547.9				1324	0.408579	1535.78
1325	0.42655	1547.85				1325	0.424638	1548.26				1325	0.40944	1518.03
1326	0.426079	1529.06				1326	0.423023	1552.17				1326	0.408677	1515.49
1327	0.424032	1547.56				1327	0.425868	1531.83				1327	0.409164	1509.9
1328	0.422116	1552.19				1328	0.424541	1548.97				1328	0.409624	1508.87
1329	0.427306	1559.75				1329	0.424673	1548.7				1329	0.409093	1488.5
1330	0.426656	1557.15				1330	0.423208	1543.21				1330	0.409183	1514.13
1331	0.425152	1564.22				1331	0.423358	1533.86				1331	0.409201	1522.6
1332	0.427777	1564.91				1332	0.42588	1520.71				1332	0.407822	1528.05
1333	0.427018	1555.67				1333	0.422586	1560.64				1333	0.409965	1520.15
1334	0.428014	1544.64				1334	0.423125	1547.91				1334	0.409269	1508.93
1335	0.427184	1530.99				1335	0.424897	1551.07				1335	0.409192	1524.69
1336	0.426292	1551.64				1336	0.42427	1542.97				1336	0.406577	1490.48
1337	0.426621	1549.26				1337	0.423711	1553.8				1337	0.409728	1529.47
1338	0.428085	1570.45				1338	0.425264	1552.07				1338	0.410283	1524.54
1339	0.42723	1539.41				1339	0.423879	1552.73				1339	0.409612	1529.26
1340	0.428702	1565.11				1340	0.424557	1545.87				1340	0.408378	1514.75
1341	0.427282	1557.89				1341	0.422846	1520.58				1341	0.41091	1528.73
1342	0.427172	1549.08				1342	0.422618	1552.47				1342	0.411246	1535.95
1343	0.428106	1539.55				1343	0.423392	1544.82				1343	0.410326	1521.9
1344	0.426331	1531.2				1344	0.425258	1551.47				1344	0.411258	1530.92
1345	0.428091	1567.78				1345	0.424503	1559.24				1345	0.411902	1538.03
1346	0.42845	1555.17				1346	0.423899	1546.76				1346	0.411057	1527.8
1347	0.429327	1562.66				1347	0.425287	1544.15				1347	0.409117	1509.79
1348	0.428943	1560.84				1348	0.423653	1540.71				1348	0.409372	1529.61
1349	0.429007	1567.11				1349	0.424856	1525.61				1349	0.408035	1514.18
1350	0.427802	1565.66				1350	0.423759	1542.66				1350	0.409531	1509.97
1351	0.42903	1555.43				1351	0.423453	1546.77				1351	0.408216	1528.46
1352	0.427865	1557.94				1352	0.41802	1536.92				1352	0.406881	1518.93
1353	0.426933	1535.74				1353	0.416754	1531.89				1353	0.409198	1513.59
1354	0.42413	1518.56				1354	0.417547	1537.29				1354	0.409702	1531.51
1355	0.425738	1552.81				1355	0.416472	1532.34				1355	0.409915	1493.48
1356	0.424746	1543.91				1356	0.417357	1541.48				1356	0.409215	1526.94
1357	0.421181	1552.35				1357	0.418798	1536.64				1357	0.409295	1509.23
1358	0.423301	1550.1				1358	0.418406	1542.07				1358	0.40901	1523.28
1359	0.424839	1558.01				1359	0.415687	1542.33				1359	0.405752	1520.35
1360	0.427618	1551.49				1360	0.415663	1535.37				1360	0.409218	1500.03
1361	0.42578	1532.66				1361	0.411543	1529.04				1361	0.408191	1515.37
1362	0.426296	1521.41				1362	0.410644	1520.47				1362	0.405501	1516.98
1363	0.425601	1554.41				1363	0.40996	1496.97				1363	0.407568	1524.92
1364	0.426155	1550.97				1364	0.411063	1505.93				1364	0.40652	1521.95
1365	0.426845	1561.75				1365	0.413667	1531.54				1365	0.407182	1520.4
1366	0.424954	1556.2				1366	0.416926	1531.25				1366	0.407861	1500.01
1367	0.42624	1539.16				1367	0.414757	1534.62				1367	0.408233	1519.11
1368	0.42679	1544.2				1368	0.418498	1520.59				1368	0.408611	1523.63
1369	0.426575	1543.65				1369	0.415731	1539.77				1369	0.406234	1505.57
1370	0.427038	1536.99				1370	0.419479	1541.85				1370	0.40441	1512.26
1371	0.426363	1555.19				1371	0.418458	1528.39				1371	0.400236	1504.7
1372	0.428673	1540.86				1372	0.422712	1550.11				1372	0.403958	1493.54
1373	0.427735	1562.54				1373	0.422256	1546.56				1373	0.404172	1519.9
1374	0.428208	1548.39				1374	0.419063	1534.96				1374	0.404449	1518.08
1375	0.427475	1552.38				1375	0.422906	1549.37				1375	0.40403	1494.55
1376	0.426253	1546.76				1376	0.422666	1556.05				1376	0.399768	1502.1
1377	0.427981	1556.69				1377	0.423608	1556.73				1377	0.401345	1501.21
1378	0.430228	1548.17				1378	0.421682	1537.08				1378	0.402849	1503.67
1379	0.428207	1537.22				1379	0.421846	1528.18				1379	0.401376	1512.82
1380	0.426984	1555.8				1380	0.423759	1543.27				1380	0.403598	1508.01
1381	0.426963	1543.37				1381	0.423442	1550.41				1381	0.402348	1513.28
1382	0.427524	1515.55				1382	0.422525	1536.43				1382	0.405172	1507.17
1383	0.427105	1555.85				1383	0.422521	1547.01				1383	0.40145	1525.68
1384	0.427687	1551.76				1384	0.422938	1551.03				1384	0.404081	1501.3
1385	0.427035	1538.89				1385	0.422477	1544.13				1385	0.402606	1507.33
1386	0.427495	1557.99				1386	0.423657	1534.46				1386	0.405138	1521.33
1387	0.427088	1551.63				1387	0.423912	1516.24				1387	0.406873	1521
1388	0.427711	1549.72				1388	0.425385	1556.32				1388	0.408577	1501.61
1389	0.424495	1534.1				1389	0.424985	1542.49				1389	0.409181	1515.79
1390	0.425991	1552.49				1390	0.42398	1547.89				1390	0.40678	1507.9
1391	0.426913	1529.53				1391	0.424214	1546.91				1391	0.411207	1510.99
1392	0.426232	1553.98				1392	0.423813	1555.07				1392	0.408753	1513.94
1393	0.426878	1563.79				1393	0.420698	1538.31				1393	0.409585	1502.83
1394	0.427754	1555.08				1394	0.423689	1533.62				1394	0.411581	1523.33
1395	0.427816	1566.69				1395	0.422382	1550.33				1395	0.411278	1528.93
1396	0.427892	1566.25				1396	0.424958	1561.03				1396	0.410889	1530.62
1397	0.427423	1560.93				1397	0.424106	1554.51				1397	0.409869	1523.2
1398	0.427039	1553.1				1398	0.422875	1545.46				1398	0.411171	1526.62
1399	0.426985	1540.16				1399	0.42266	1532.02				1399	0.408392	1517.67
1400	0.425086	1561.66				1400	0.424283	1542.52				1400	0.407969	1505.05
1401	0.42586	1555.82				1401	0.42229	1549.32				1401	0.409563	1510.74
1402	0.426253	1542.98				1402	0.424166	1554.97				1402	0.408393	1515.35
1403	0.423985	1550.82				1403	0.423952	1541.51				1403	0.406418	1521.98
1404	0.425678	1552.62				1404	0.423021	1524.33				1404	0.409948	1533.14
1405	0.427279	1568.53				1405	0.422814	1550.59				1405	0.408831	1517.89
1406	0.426163	1555.6				1406	0.424234	1539.11				1406	0.407627	1523.11
1407	0.4236	1544.88				1407	0.421463	1548.47				1407	0.409133	1536.88
1408	0.42692	1535.03				1408	0.422205	1555.47				1408	0.409357	1505.33
1409	0.42411	1560.97				1409	0.420732	1541.53				1409	0.407742	1529.73
1410	0.425089	1558.72				1410	0.420485	1552.13				1410	0.405669	1531.51
1411	0.4274	1541.79				1411	0.420319	1552.71				1411	0.405978	1513.77
1412	0.425175	1554.14				1412	0.421895	1546.52				1412	0.408078	1502.79
1413	0.427601	1560.51				1413	0.41985	1551.86				1413	0.407962	1518.51
1414	0.427397	1559.03				1414	0.415558	1538.2				1414	0.407977	1528.02
1415	0.426842	1555.48				1415	0.419795	1543.33				1415	0.409908	1515.98
1416	0.42641	1543.89				1416	0.419344	1545.67				1416	0.409368	1530.2
1417	0.427703	1535.31				1417	0.418744	1524.74				1417	0.409118	1526.21
1418	0.42738	1558.95				1418	0.415052	1533.18				1418	0.409056	1509.65
1419	0.425427	1551.94				1419	0.414527	1539.27				1419	0.409905	1528.49
1420	0.426195	1542.21				1420	0.416	1530.95				1420	0.408625	1524.89
1421	0.426475	1554.34				1421	0.413726	1541.93				1421	0.40931	1523.9
1422	0.427082	1557.27				1422	0.411935	1526.69				1422	0.40835	1526.67
1423	0.42661	1544.97				1423	0.414619	1534.56				1423	0.408206	1523.01
1424	0.426861	1544.93				1424	0.414853	1512.23				1424	0.408403	1501.86
1425	0.425445	1543.89				1425	0.413706	1537.18				1425	0.407304	1518.87
1426	0.427111	1528.54				1426	0.414035	1527.09				1426	0.406438	1520.28
1427	0.426953	1556.14				1427	0.413461	1530.79				1427	0.408517	1508.18
1428	0.428206	1545.67				1428	0.41434	1524.4				1428	0.407411	1517.09
1429	0.428075	1562.34				1429	0.411857	1535.3				1429	0.405194	1523.24
1430	0.428143	1539.63				1430	0.412061	1530.44				1430	0.403973	1519.68
1431	0.426883	1544.98				1431	0.413437	1518.16				1431	0.403975	1488.51
1432	0.427099	1553.87				1432	0.418397	1527.78				1432	0.403196	1506.42
1433	0.426795	1547.09				1433	0.418709	1523.77				1433	0.403537	1504.56
1434	0.427786	1535.99				1434	0.421848	1544.15				1434	0.402838	1509.24
1435	0.427171	1559.75				1435	0.419182	1539.81				1435	0.403012	1497.82
1436	0.426733	1532.18				1436	0.419802	1528.91				1436	0.40148	1488.08
1437	0.426742	1560.14				1437	0.41985	1543.52				1437	0.402655	1507.49
1438	0.427308	1546.26				1438	0.420985	1536.38				1438	0.406086	1507.99
1439	0.427097	1554.02				1439	0.421551	1547.52				1439	0.408748	1504.99
1440	0.426086	1561.75				1440	0.422101	1549.43				1440	0.408828	1519.49
1441	0.424212	1559.67				1441	0.423182	1533.66				1441	0.408134	1510.32
1442	0.425105	1558.17				1442	0.423574	1554.73				1442	0.407845	1512.33
1443	0.42155	1551.37				1443	0.423419	1540.5				1443	0.40549	1522.89
1444	0.422466	1537.33				1444	0.422586	1537.27				1444	0.409408	1508.62
1445	0.422099	1528.85				1445	0.42327	1550.65				1445	0.409566	1517.75
1446	0.422809	1542.59				1446	0.422825	1550.94				1446	0.407045	1513.03
1447	0.422985	1544.33				1447	0.421752	1561.57				1447	0.408761	1502.43
1448	0.424007	1557.26				1448	0.421476	1549.36				1448	0.406632	1524.18
1449	0.427099	1554.94				1449	0.423056	1534.43				1449	0.409422	1527.84
1450	0.424532	1562.12				1450	0.423544	1543.97				1450	0.408796	1515.03
1451	0.424707	1553.35				1451	0.423545	1535.32				1451	0.409434	1518.43
1452	0.424754	1551.45				1452	0.42349	1552.5				1452	0.409013	1523.19
1453	0.421892	1533.9				1453	0.423864	1558.51				1453	0.407592	1509.63
1454	0.422804	1519.87				1454	0.42209	1549.22				1454	0.407413	1520.55
1455	0.424684	1547.46				1455	0.422738	1549.49				1455	0.409503	1522.88
1456	0.425619	1544.13				1456	0.423877	1542.59				1456	0.409288	1523.3
1457	0.426066	1556.6				1457	0.423063	1537.23				1457	0.408997	1529.53
1458	0.426527	1559.77				1458	0.422565	1543.18				1458	0.40727	1520.27
1459	0.427163	1556.39				1459	0.423775	1547.12				1459	0.409287	1506.19
1460	0.427586	1539.06				1460	0.423503	1559.86				1460	0.408856	1528.91
1461	0.428061	1537.05				1461	0.421909	1534.58				1461	0.408839	1530.6
1462	0.4269	1558.81				1462	0.419636	1555.35				1462	0.408459	1526.63
1463	0.42732	1556.15				1463	0.423172	1525.96				1463	0.410345	1525.42
1464	0.424274	1556.09				1464	0.423768	1540.77				1464	0.409856	1519.55
1465	0.427249	1562.55				1465	0.421754	1532.87				1465	0.412251	1522.56
1466	0.427601	1545.44				1466	0.422981	1513.76				1466	0.407912	1527.51
1467	0.426975	1544.87				1467	0.423559	1556.22				1467	0.410155	1508.38
1468	0.426941	1545.26				1468	0.423818	1546.21				1468	0.409266	1533.24
1469	0.428157	1547.24				1469	0.423336	1533.15				1469	0.40594	1520.89
1470	0.42785	1538.56				1470	0.422434	1549.18				1470	0.410135	1525.25
1471	0.424052	1550.29				1471	0.422026	1551.59				1471	0.408288	1519.41
1472	0.42523	1538.1				1472	0.423603	1549.68				1472	0.407048	1498.51
1473	0.42769	1567.51				1473	0.42254	1540.33				1473	0.408473	1512.29
1474	0.426677	1550.29				1474	0.422606	1553.19				1474	0.407903	1516.76
1475	0.428554	1554.6				1475	0.423338	1556.46				1475	0.410319	1501.54
1476	0.425673	1557.73				1476	0.424188	1541.45				1476	0.409184	1502.91
1477	0.426934	1564.18				1477	0.423682	1560.11				1477	0.406738	1518.56
1478	0.426799	1548.97				1478	0.424021	1536.28				1478	0.408564	1497.91
1479	0.427392	1546.05				1479	0.421471	1546.46				1479	0.409457	1522.42
1480	0.425237	1533.33				1480	0.424181	1540.91				1480	0.407723	1511.46
1481	0.428455	1567.34				1481	0.42459	1531.35				1481	0.408167	1531.99
1482	0.428579	1551.45				1482	0.423154	1512.79				1482	0.408713	1521.31
1483	0.427264	1539.53				1483	0.421694	1538.76				1483	0.408271	1521.32
1484	0.427942	1549.48				1484	0.42411	1541.15				1484	0.409004	1509.56
1485	0.427236	1554.87				1485	0.424425	1557.61				1485	0.408832	1525.82
1486	0.425745	1547.36				1486	0.423918	1533.14				1486	0.408161	1515.96
1487	0.428361	1547.85				1487	0.42317	1540.11				1487	0.408142	1531.16
1488	0.429002	1538.62				1488	0.423093	1534.42				1488	0.408503	1526.14
1489	0.428692	1541.15				1489	0.424289	1533.17				1489	0.409938	1518.07
1490	0.426065	1549.21				1490	0.424938	1517.24				1490	0.409563	1509.49
1491	0.42721	1551.11				1491	0.422635	1547.35				1491	0.406918	1514.27
1492	0.424418	1553.42				1492	0.423915	1563.53				1492	0.406846	1519.26
1493	0.427346	1567.33				1493	0.424502	1542.2				1493	0.409066	1500.95
1494	0.427807	1542.05				1494	0.422253	1553.76				1494	0.408278	1510.4
1495	0.426851	1551.17				1495	0.424128	1519.85				1495	0.407292	1498.92
1496	0.428529	1553.66				1496	0.423239	1559.27				1496	0.40828	1518.97
1497	0.427573	1546.18				1497	0.425009	1548.69				1497	0.409771	1513.09
1498	0.4283	1535.75				1498	0.422969	1530.48				1498	0.409134	1513.11
1499	0.42736	1552.68				1499	0.425969	1544.63				1499	0.409535	1521.76
1500	0.427864	1524.17				1500	0.424363	1554.56				1500	0.409274	1524.45
1501	0.427824	1546.59				1501	0.425153	1535.88				1501	0.40866	1512.56
1502	0.425638	1548.77				1502	0.423878	1551.05				1502	0.408735	1518.96
1503	0.426854	1552.98				1503	0.423684	1544.6				1503	0.409268	1527.5
1504	0.427988	1560.82				1504	0.426178	1551.19				1504	0.406268	1530.3
1505	0.426093	1556.74				1505	0.425318	1545.64				1505	0.407048	1514.46
1506	0.428205	1567.69				1506	0.424297	1536.37				1506	0.409311	1517.56
1507	0.426386	1557.49				1507	0.426321	1527.74				1507	0.408744	1508.39
1508	0.426152	1557.64				1508	0.425571	1556.26				1508	0.40964	1530.21
1509	0.428149	1546.2				1509	0.425411	1541.7				1509	0.409086	1532.85
1510	0.425778	1522.59				1510	0.425159	1551.74				1510	0.406903	1520.76
1511	0.427923	1547.18				1511	0.424716	1559.31				1511	0.407029	1502.32
1512	0.426467	1549.78				1512	0.423733	1552				1512	0.40974	1523.03
1513	0.429485	1567.42				1513	0.426496	1547.64				1513	0.409287	1511.61
1514	0.428049	1571.71				1514	0.423913	1549.09				1514	0.407908	1527.26
1515	0.429639	1564.62				1515	0.419117	1529.04				1515	0.40789	1515.14
1516	0.42633	1555.49				1516	0.424252	1557.26				1516	0.408688	1532.21
1517	0.429236	1537.85				1517	0.424876	1550.11				1517	0.409494	1516.22
1518	0.427736	1530.88				1518	0.424658	1544.1				1518	0.408619	1515.52
1519	0.428837	1551.59				1519	0.425578	1549.36				1519	0.409041	1505.05
1520	0.428947	1555.82				1520	0.425084	1551.37				1520	0.408129	1525.79
1521	0.429179	1563.79				1521	0.424849	1552.64				1521	0.409024	1520.21
1522	0.429907	1563.51				1522	0.423931	1544.3				1522	0.411017	1519.73
1523	0.427426	1554.14				1523	0.425334	1532.38				1523	0.41133	1532.63
1524	0.424623	1559.68				1524	0.424047	1565.7				1524	0.40934	1523.63
1525	0.424828	1558.79				1525	0.424055	1550.24				1525	0.409097	1520.09
1526	0.426408	1547.9				1526	0.42499	1540.65				1526	0.409263	1493.38
1527	0.426759	1541.27				1527	0.426055	1548.89				1527	0.408261	1514.16
1528	0.426641	1528.61				1528	0.424393	1547.33				1528	0.405825	1513.89
1529	0.42632	1561.16				1529	0.424869	1550.85				1529	0.406066	1510.57
1530	0.424829	1550.38				1530	0.424811	1547.79				1530	0.408237	1518.94
1531	0.428281	1543.4				1531	0.426632	1542.23				1531	0.40813	1517.85
1532	0.428036	1563.66				1532	0.426869	1537.46				1532	0.408766	1498.05
1533	0.427071	1558.41				1533	0.424	1556.25				1533	0.409596	1520.45
1534	0.426913	1556.43				1534	0.426021	1555.22				1534	0.408501	1514.72
1535	0.42596	1550.52				1535	0.424268	1544.18				1535	0.408949	1521.07
1536	0.427508	1536.23				1536	0.425558	1547.37				1536	0.409201	1521.53
1537	0.427364	1537.56				1537	0.426259	1535.99				1537	0.409117	1518.74
1538	0.427744	1560.51				1538	0.425884	1542.24				1538	0.409306	1497.44
1539	0.427534	1550.48				1539	0.4256	1533.66				1539	0.407554	1519.88
1540	0.428926	1561.34				1540	0.426449	1565.11				1540	0.407602	1515.87
1541	0.427355	1557.26				1541	0.425454	1536.24				1541	0.40781	1527.06
1542	0.428248	1564				1542	0.426454	1553.9				1542	0.409777	1504.7
1543	0.429613	1564.71				1543	0.425051	1546.68				1543	0.40965	1503.55
1544	0.429637	1552.41				1544	0.426259	1559.16				1544	0.409474	1518.38
1545	0.429391	1572.61				1545	0.427529	1566.27				1545	0.408156	1529.19
1546	0.427125	1547.04				1546	0.426119	1561.3				1546	0.407514	1524.21
1547	0.42695	1531.71				1547	0.427408	1561.49				1547	0.409034	1504.94
1548	0.427441	1561.18				1548	0.426582	1555.44				1548	0.408904	1514.47
1549	0.425503	1549.28				1549	0.425813	1548.93				1549	0.408741	1501.78
1550	0.427049	1540.26				1550	0.428502	1532.64				1550	0.410019	1521.32
1551	0.424933	1545.02				1551	0.425005	1548.64				1551	0.408925	1535.74
1552	0.427073	1558.89				1552	0.428823	1557.91				1552	0.409446	1528.82
1553	0.424438	1550.9				1553	0.426754	1545.04				1553	0.40823	1511.25
1554	0.427059	1551.01				1554	0.426257	1534.19				1554	0.407198	1513.6
1555	0.4266	1538.14				1555	0.424161	1548.55				1555	0.406583	1516.86
1556	0.426702	1561.95				1556	0.426932	1554.51				1556	0.406026	1492.66
1557	0.427403	1534.98				1557	0.425803	1563.31				1557	0.402478	1507
1558	0.42566	1549.32				1558	0.425301	1554.99				1558	0.401129	1507.07
1559	0.428445	1549.02				1559	0.426375	1539.37				1559	0.3997	1499.08
1560	0.4277	1559.16				1560	0.427141	1524.77				1560	0.401635	1504.85
1561	0.427709	1554.47				1561	0.425724	1562.53				1561	0.399101	1493.72
1562	0.424832	1553.06				1562	0.422582	1547.32				1562	0.398407	1507.95
1563	0.425249	1541.43				1563	0.422954	1535.34				1563	0.400674	1514.71
1564	0.425538	1539.34				1564	0.424364	1556.11				1564	0.402386	1501.55
1565	0.425951	1537.98				1565	0.424244	1530.83				1565	0.406704	1505.17
1566	0.426429	1556.42				1566	0.425131	1541.29				1566	0.406231	1499.19
1567	0.426375	1559.38				1567	0.422943	1535.68				1567	0.407337	1530.18
1568	0.425576	1554.69				1568	0.423017	1521.13				1568	0.407851	1530.42
1569	0.427257	1557.19				1569	0.420314	1534.7				1569	0.405931	1514.13
1570	0.426443	1547.5				1570	0.420016	1537.74				1570	0.408562	1502.27
1571	0.427185	1550.55				1571	0.419102	1530.39				1571	0.408618	1505.16
1572	0.426398	1550.24				1572	0.417186	1537.61				1572	0.409349	1521.42
1573	0.427958	1548.78				1573	0.418394	1516.13				1573	0.408329	1524.39
1574	0.427394	1536.3				1574	0.419273	1536.94				1574	0.40874	1526.01
1575	0.428256	1567.78				1575	0.420212	1530.84				1575	0.405514	1524.93
1576	0.42621	1556.07				1576	0.41981	1521.3				1576	0.408286	1497.79
1577	0.42684	1545.17				1577	0.420551	1546.56				1577	0.406851	1504.28
1578	0.425449	1551.13				1578	0.419122	1546.65				1578	0.406831	1493.13
1579	0.427622	1553.99				1579	0.421813	1536.18				1579	0.407264	1518.02
1580	0.426968	1549.73				1580	0.421968	1542.11				1580	0.40827	1512.1
1581	0.426738	1557.47				1581	0.421949	1552.36				1581	0.407884	1519.79
1582	0.428176	1544.5				1582	0.420608	1548.38				1582	0.40837	1531.71
1583	0.428444	1543.93				1583	0.42029	1545.34				1583	0.408641	1527.64
1584	0.426733	1527.25				1584	0.420034	1532.36				1584	0.406552	1502.99
1585	0.426061	1556.27				1585	0.419174	1553.52				1585	0.407062	1521.45
1586	0.427355	1553.48				1586	0.421396	1548.83				1586	0.409914	1510.7
1587	0.424578	1545.99				1587	0.420715	1528.8				1587	0.408281	1519.66
1588	0.428008	1563.48				1588	0.420758	1539.66				1588	0.407292	1520.69
1589	0.427022	1563.5				1589	0.421196	1557.26				1589	0.408409	1519.19
1590	0.42675	1558.47				1590	0.419389	1541.55				1590	0.40632	1498.9
1591	0.426982	1551.88				1591	0.419718	1541.74				1591	0.408573	1522.1
1592	0.425261	1537.33				1592	0.41961	1554				1592	0.407653	1517.58
1593	0.426589	1524.01				1593	0.419321	1527.64				1593	0.407141	1504.28
1594	0.42566	1553.9				1594	0.41766	1540.39				1594	0.407604	1520.53
1595	0.42723	1548.87				1595	0.422955	1542.3				1595	0.407353	1515.57
1596	0.424951	1562.7				1596	0.420081	1547.94				1596	0.407672	1524.42
1597	0.428159	1562.95				1597	0.422508	1548.69				1597	0.408002	1521.17
1598	0.427908	1552.74				1598	0.420743	1552.17				1598	0.406126	1523.32
1599	0.426849	1552.06				1599	0.420544	1548.09				1599	0.405398	1507.33
1600	0.42862	1555.64				1600	0.420399	1555.22				1600	0.406434	1519.52
1601	0.427533	1546.37				1601	0.423601	1542.84				1601	0.407735	1505.99
1602	0.427935	1533.59				1602	0.420399	1542.94				1602	0.408016	1485.35
1603	0.427048	1549.48				1603	0.42282	1555.14				1603	0.40749	1522.1
1604	0.428115	1516.66				1604	0.422514	1559.06				1604	0.405692	1519.85
1605	0.429028	1551.69				1605	0.420604	1521.9				1605	0.404062	1510.21
1606	0.427231	1558.79				1606	0.421976	1540.37				1606	0.404282	1515.35
1607	0.428445	1562.32				1607	0.422371	1529.31				1607	0.402147	1514.21
1608	0.428147	1551.51				1608	0.421287	1511.98				1608	0.403543	1491.27
1609	0.427389	1555.62				1609	0.422654	1549.85				1609	0.402498	1511.56
1610	0.426923	1543.47				1610	0.422566	1538.98				1610	0.404835	1499.34
1611	0.426355	1540.4				1611	0.421681	1547.91				1611	0.402916	1517.5
1612	0.42818	1529.43				1612	0.423879	1557.87				1612	0.403073	1509.7
1613	0.42774	1518.67				1613	0.423746	1548.5				1613	0.402411	1491.31
1614	0.427681	1561.87				1614	0.422068	1548.11				1614	0.402382	1509.67
1615	0.42824	1569.38				1615	0.419858	1536.19				1615	0.406556	1502.42
1616	0.429536	1535.34				1616	0.422934	1532.13				1616	0.406842	1518.38
1617	0.42857	1559.41				1617	0.421992	1557.55				1617	0.407259	1522.76
1618	0.428897	1560.71				1618	0.4227	1542.78				1618	0.405723	1506.58
1619	0.428137	1556.43				1619	0.422416	1556.78				1619	0.405062	1480.33
1620	0.426704	1542.57				1620	0.420685	1544.66				1620	0.405902	1516.66
1621	0.427501	1537.48				1621	0.423601	1549.45				1621	0.405752	1526.63
1622	0.426012	1559.42				1622	0.422677	1546.41				1622	0.406472	1495.91
1623	0.426329	1552.21				1623	0.423415	1549.56				1623	0.404942	1497.32
1624	0.426842	1552.56				1624	0.422839	1543.96				1624	0.404887	1486.62
1625	0.423003	1540.31				1625	0.421582	1539.58				1625	0.403227	1515.43
1626	0.423968	1548.78				1626	0.424303	1539.01				1626	0.404743	1509.14
1627	0.425762	1542.01				1627	0.423616	1553.7				1627	0.404914	1486.97
1628	0.425834	1546.34				1628	0.422293	1539.73				1628	0.405246	1505.63
1629	0.424617	1545.51				1629	0.423079	1551.16				1629	0.402822	1495.48
1630	0.427439	1539.95				1630	0.424452	1560.84				1630	0.403067	1510.34
1631	0.424661	1554.12				1631	0.423259	1559.78				1631	0.403774	1507.91
1632	0.42657	1548.53				1632	0.424151	1546.29				1632	0.407291	1504.6
1633	0.427099	1561.77				1633	0.422944	1539.21				1633	0.407219	1519.5
1634	0.426842	1567.18				1634	0.420614	1543.93				1634	0.405441	1510.49
1635	0.426589	1559.51				1635	0.422701	1546.35				1635	0.406698	1494.53
1636	0.423044	1547.1				1636	0.421438	1540.89				1636	0.405143	1510.49
1637	0.425013	1555.64				1637	0.423625	1549.24				1637	0.40468	1510.17
1638	0.428192	1548.5				1638	0.423031	1556.61				1638	0.405273	1523.91
1639	0.426794	1549.81				1639	0.423962	1546.27				1639	0.406095	1513.7
1640	0.42782	1530				1640	0.422862	1535.8				1640	0.40597	1504.91
1641	0.426981	1557.1				1641	0.42275	1531.14				1641	0.407175	1520.3
1642	0.424048	1546.6				1642	0.423589	1553.31				1642	0.406218	1524.23
1643	0.426501	1557.43				1643	0.421599	1546.64				1643	0.408682	1510.66
1644	0.427486	1533.58				1644	0.422753	1549.51				1644	0.409274	1524.06
1645	0.422809	1542.33				1645	0.421712	1533.39				1645	0.407883	1519.64
1646	0.426885	1549.01				1646	0.424189	1549.72				1646	0.40817	1505.06
1647	0.427273	1541.32				1647	0.423895	1553.62				1647	0.407826	1522.11
1648	0.427997	1524.85				1648	0.422554	1552.06				1648	0.405476	1524.76
1649	0.426002	1557.46				1649	0.424051	1539.38				1649	0.406145	1520.06
1650	0.426772	1554.14				1650	0.423285	1518.5				1650	0.406689	1524.42
1651	0.421822	1558.95				1651	0.422949	1557.03				1651	0.40582	1524.64
1652	0.425091	1545.13				1652	0.42386	1542				1652	0.406426	1508.87
1653	0.424956	1542.04				1653	0.422969	1553.1				1653	0.40772	1520.57
1654	0.42547	1544.67				1654	0.421007	1546.46				1654	0.407897	1518.23
1655	0.425871	1542.93				1655	0.421869	1551.57				1655	0.407428	1509.59
1656	0.425186	1534.78				1656	0.423122	1549.48				1656	0.406294	1527.84
1657	0.423493	1530.78				1657	0.423763	1534.38				1657	0.406535	1517.49
1658	0.424547	1511.95				1658	0.422126	1521.14				1658	0.40614	1506.18
1659	0.423983	1551.47				1659	0.421693	1533.41				1659	0.406618	1519.87
1660	0.427101	1544.87				1660	0.420864	1539.46				1660	0.408087	1523.53
1661	0.426402	1560.55				1661	0.422901	1524.38				1661	0.406572	1508.73
1662	0.424492	1555.32				1662	0.42462	1546.43				1662	0.408589	1526
1663	0.426422	1567.53				1663	0.422492	1552.97				1663	0.408806	1519.26
1664	0.425017	1553.43				1664	0.422303	1546.29				1664	0.409871	1508.49
1665	0.425224	1548.84				1665	0.422749	1546.46				1665	0.409867	1529.51
1666	0.425947	1535.96				1666	0.422748	1540.38				1666	0.408779	1522.83
1667	0.427873	1559.02				1667	0.422329	1547.83				1667	0.409396	1526.31
1668	0.428079	1561.19				1668	0.423609	1544.71				1668	0.40838	1530.96
1669	0.427867	1550.4				1669	0.423745	1540.09				1669	0.408927	1523.38
1670	0.426925	1556.73				1670	0.424503	1556.82				1670	0.408532	1506.06
1671	0.42679	1551.5				1671	0.42485	1560.84				1671	0.408189	1526.94
1672	0.426355	1558.67				1672	0.423183	1557.58				1672	0.408915	1519.21
1673	0.426336	1548.46				1673	0.423191	1559.41				1673	0.41037	1526.56
1674	0.425677	1536.97				1674	0.421602	1546.17				1674	0.408755	1526.78
1675	0.428037	1529.75				1675	0.422484	1542.12				1675	0.408924	1523.91
1676	0.427936	1548.66				1676	0.423016	1554.04				1676	0.407855	1501.41
1677	0.427139	1543.21				1677	0.420515	1544.46				1677	0.408793	1520.27
1678	0.428494	1540.59				1678	0.42147	1528.93				1678	0.409629	1515.54
1679	0.428006	1554.12				1679	0.423296	1556.06				1679	0.409458	1521.36
1680	0.427419	1557.04				1680	0.422251	1540.48				1680	0.408597	1524.36
1681	0.428068	1552.49				1681	0.42449	1544.91				1681	0.409603	1522.34
1682	0.427843	1555.99				1682	0.423759	1544.25				1682	0.407668	1506.57
1683	0.426916	1542.46				1683	0.421805	1530.15				1683	0.408319	1527.49
1684	0.425694	1521.4				1684	0.420867	1541.07				1684	0.409782	1524.16
1685	0.422452	1551.99				1685	0.42293	1534.06				1685	0.406551	1521.76
1686	0.422259	1544.37				1686	0.424513	1561.36				1686	0.407617	1503.51
1687	0.425874	1556.25				1687	0.423245	1544.61				1687	0.408423	1513.73
1688	0.426636	1562.69				1688	0.423118	1548.03				1688	0.408874	1498.48
1689	0.426069	1543.69				1689	0.422836	1538.86				1689	0.408911	1523.15
1690	0.426462	1539.89				1690	0.422514	1545.51				1690	0.408231	1528.95
1691	0.425302	1540.99				1691	0.422474	1545.04				1691	0.407383	1516.74
1692	0.427033	1537.94				1692	0.42124	1528.85				1692	0.407869	1522.52
1693	0.424893	1552.94				1693	0.424528	1554.95				1693	0.408323	1528.47
1694	0.428124	1537.9				1694	0.421081	1547.75				1694	0.407419	1513.13
1695	0.426694	1560.36				1695	0.424072	1554.66				1695	0.408632	1527.54
1696	0.4289	1554.57				1696	0.423212	1529.23				1696	0.406993	1523.39
1697	0.428618	1560.3				1697	0.422753	1545.47				1697	0.409223	1518.95
1698	0.426795	1555.25				1698	0.421092	1537.45				1698	0.409305	1522.22
1699	0.426442	1548.59				1699	0.42159	1549.28				1699	0.408176	1523.37
1700	0.427798	1563.91				1700	0.420463	1540.46				1700	0.408855	1504.11
1701	0.427383	1550.94				1701	0.421906	1545.68				1701	0.408799	1517.52
1702	0.428079	1529.85				1702	0.424102	1550.37				1702	0.407444	1519.65
1703	0.426859	1565.95				1703	0.424289	1550.79				1703	0.404915	1508.83
1704	0.423384	1543.72				1704	0.423381	1555.53				1704	0.402259	1518.64
1705	0.428116	1556.82				1705	0.422687	1554.11				1705	0.403639	1513.54
1706	0.425665	1564.33				1706	0.423887	1546.31				1706	0.404868	1510.05
1707	0.424515	1541.62				1707	0.422343	1536.8				1707	0.405698	1492.95
1708	0.428726	1556.63				1708	0.423455	1525.69				1708	0.406074	1503.53
1709	0.428079	1557.17				1709	0.422661	1558.43				1709	0.409056	1522.62
1710	0.427135	1550.05				1710	0.421782	1544.83				1710	0.409748	1521.54
1711	0.428854	1533.44				1711	0.423535	1564.19				1711	0.406527	1519.65
1712	0.429324	1568.95				1712	0.422346	1537.29				1712	0.406453	1533.32
1713	0.428572	1534.58				1713	0.421178	1553.76				1713	0.408809	1496.3
1714	0.428328	1554.84				1714	0.418502	1536.06				1714	0.408052	1523.73
1715	0.426836	1556.67				1715	0.422976	1549.63				1715	0.40854	1503.69
1716	0.427532	1558.47				1716	0.422174	1539.91				1716	0.407108	1517.76
1717	0.429518	1543.9				1717	0.423133	1550.98				1717	0.409644	1509.2
1718	0.427349	1542.53				1718	0.422541	1547.81				1718	0.408103	1531.66
1719	0.426277	1531.06				1719	0.423755	1536.77				1719	0.409445	1500.13
1720	0.426167	1559.03				1720	0.42133	1553.39				1720	0.408424	1516.13
1721	0.425942	1554.22				1721	0.421265	1548.98				1721	0.407818	1506.98
1722	0.42792	1543.59				1722	0.423819	1549.91				1722	0.405435	1523.62
1723	0.427156	1524.33				1723	0.423266	1557.67				1723	0.407178	1518.51
1724	0.428222	1558.99				1724	0.423051	1540.68				1724	0.405441	1506.36
1725	0.425324	1540.82				1725	0.422877	1527.75				1725	0.407875	1517.34
1726	0.428308	1571.14				1726	0.42367	1555				1726	0.407557	1518.95
1727	0.426567	1562.74				1727	0.423706	1550.81				1727	0.408967	1513.61
1728	0.426507	1564.82				1728	0.422824	1544.04				1728	0.409288	1516.21
1729	0.428617	1554.3				1729	0.422738	1557.01				1729	0.407033	1506.78
1730	0.426816	1538.28				1730	0.423916	1531.46				1730	0.405305	1518.75
1731	0.427258	1520.31				1731	0.423461	1534.84				1731	0.407758	1532.12
1732	0.427851	1561.31				1732	0.422616	1535.19				1732	0.408265	1515.18
1733	0.428392	1546.43				1733	0.423495	1525.67				1733	0.408484	1519.95
1734	0.423749	1558.6				1734	0.424344	1552.33				1734	0.411088	1523.6
1735	0.426278	1529.72				1735	0.421274	1540.9				1735	0.408988	1513.69
1736	0.428002	1555.45				1736	0.422326	1554.91				1736	0.408878	1527.39
1737	0.428151	1552.17				1737	0.423362	1552.04				1737	0.407428	1523.42
1738	0.428629	1543.66				1738	0.421766	1552				1738	0.408566	1523.35
1739	0.428078	1534.78				1739	0.423552	1548.6				1739	0.407579	1518.04
1740	0.428771	1563.53				1740	0.423556	1548.71				1740	0.40972	1534.1
1741	0.428673	1553.12				1741	0.424044	1537.55				1741	0.409226	1521.01
1742	0.427519	1553.22				1742	0.424264	1522.41				1742	0.408764	1504.35
1743	0.426544	1560.96				1743	0.423654	1551.27				1743	0.409837	1530.1
1744	0.426446	1538.86				1744	0.424084	1554.09				1744	0.407784	1528.56
1745	0.427336	1551.3				1745	0.423675	1561.08				1745	0.408634	1517.14
1746	0.427054	1542.5				1746	0.423508	1560.02				1746	0.408742	1526.77
1747	0.427606	1534.39				1747	0.420898	1546.03				1747	0.408389	1522.19
1748	0.42354	1517.42				1748	0.422975	1551.03				1748	0.410288	1508.62
1749	0.426351	1558.89				1749	0.421383	1543.94				1749	0.408795	1526.12
1750	0.426667	1539.46				1750	0.422339	1532.95				1750	0.411437	1526.03
1751	0.428367	1560.66				1751	0.420324	1541.16				1751	0.411044	1534.62
1752	0.427328	1560.76				1752	0.423986	1550.09				1752	0.412012	1532.23
1753	0.42658	1530.83				1753	0.42261	1540.45				1753	0.411487	1527.55
1754	0.424655	1550.22				1754	0.423158	1553.26				1754	0.410825	1509.81
1755	0.424513	1555.72				1755	0.423717	1553.14				1755	0.410823	1526.76
1756	0.424232	1548.07				1756	0.423283	1558.95				1756	0.409718	1533.73
1757	0.423516	1541.79				1757	0.422965	1545.32				1757	0.409882	1528.1
1758	0.421196	1529.75				1758	0.424376	1532.5				1758	0.40999	1506.39
1759	0.4238	1560.06				1759	0.42352	1516.68				1759	0.409288	1516.75
1760	0.423635	1554.15				1760	0.42223	1544.7				1760	0.409583	1511.53
1761	0.424059	1560.68				1761	0.423794	1538.02				1761	0.410287	1531.76
1762	0.422904	1532.62				1762	0.422943	1560.48				1762	0.409068	1524.12
1763	0.418485	1550.2				1763	0.422325	1553.5				1763	0.411311	1529.43
1764	0.418334	1552.42				1764	0.422521	1560.58				1764	0.409926	1507.29
1765	0.417118	1515.65				1765	0.423736	1553.65				1765	0.410561	1515.4
1766	0.419771	1524.59				1766	0.4231	1537.14				1766	0.410123	1504.54
1767	0.421655	1543.7				1767	0.423298	1532.97				1767	0.411019	1512.75
1768	0.418591	1541.2				1768	0.418558	1546.86				1768	0.408193	1522.41
1769	0.419959	1528.81				1769	0.422892	1548.21				1769	0.410803	1528.5
1770	0.419862	1545.76				1770	0.42293	1550				1770	0.410587	1525.61
1771	0.422191	1540.72				1771	0.424253	1535.65				1771	0.411376	1526.72
1772	0.421584	1540.93				1772	0.422508	1554.85				1772	0.411628	1525.16
1773	0.419471	1526.31				1773	0.424625	1547.5				1773	0.414063	1499.89
1774	0.420231	1526.14				1774	0.423757	1547.21				1774	0.414011	1510.31
1775	0.418691	1546.35				1775	0.423837	1531.59				1775	0.414473	1525.64
1776	0.41989	1543.74				1776	0.423063	1545.41				1776	0.418246	1542.2
1777	0.419907	1538.77				1777	0.422279	1546.47				1777	0.417726	1529.2
1778	0.418549	1524.63				1778	0.419648	1530.95				1778	0.418967	1531.19
1779	0.419139	1540.17				1779	0.421487	1552.28				1779	0.415891	1535.57
1780	0.419744	1545.69				1780	0.422916	1558.47				1780	0.417163	1537.08
1781	0.417248	1539.73				1781	0.423337	1553.52				1781	0.418052	1538.15
1782	0.41852	1532.92				1782	0.423174	1553.91				1782	0.417034	1539.31
1783	0.419267	1543.4				1783	0.420065	1532.78				1783	0.4174	1545.36
1784	0.417647	1531.15				1784	0.420208	1542.77				1784	0.415925	1529.91
1785	0.41787	1527.95				1785	0.420386	1538.78				1785	0.418724	1546.42
1786	0.41714	1548.98				1786	0.423735	1546.75				1786	0.420023	1521.39
1787	0.418296	1511.76				1787	0.424738	1554.27				1787	0.419286	1540.18
1788	0.418668	1519.46				1788	0.422954	1554.7				1788	0.41777	1536.1
1789	0.420344	1509.55				1789	0.423972	1560.02				1789	0.41903	1528.37
1790	0.418965	1540.38				1790	0.425072	1544.21				1790	0.419797	1543.56
1791	0.419841	1540.79				1791	0.424633	1531.81				1791	0.422019	1539.84
1792	0.419237	1531.7				1792	0.423237	1524.93				1792	0.420659	1547.54
1793	0.423239	1546.72				1793	0.42327	1558.19				1793	0.423134	1548.02
1794	0.420796	1543.08				1794	0.421867	1541.2				1794	0.422688	1547.61
1795	0.422321	1548.14				1795	0.423044	1552.32				1795	0.424051	1548.46
1796	0.422619	1534.97				1796	0.422401	1552.74				1796	0.421802	1532.11
1797	0.421734	1516.94				1797	0.423608	1539.19				1797	0.425586	1551.55
1798	0.421789	1554.89				1798	0.424063	1544.37				1798	0.427706	1554.55
1799	0.420742	1545.87				1799	0.425184	1534.56				1799	0.4271	1550.08
1800	0.422329	1543.71				1800	0.423386	1528.49				1800	0.426991	1561.15
1801	0.422256	1550.35				1801	0.423243	1536.42				1801	0.426016	1555.99
1802	0.422727	1542.8				1802	0.423197	1554.1				1802	0.429095	1548.53
1803	0.420702	1538.14				1803	0.424245	1554.57				1803	0.429355	1546.95
1804	0.421902	1537.99				1804	0.421376	1545.39				1804	0.426627	1534.48
1805	0.418886	1545.44				1805	0.42325	1557.48				1805	0.429115	1553.6
1806	0.420791	1546.53				1806	0.424223	1554.15				1806	0.429416	1529.61
1807	0.420744	1541.3				1807	0.422854	1542.61				1807	0.427327	1549.4
1808	0.421793	1560.75				1808	0.424916	1535.5				1808	0.42936	1549.45
1809	0.423174	1531.19				1809	0.421604	1525.08				1809	0.427649	1546.97
1810	0.423945	1542.87				1810	0.424633	1555.3				1810	0.428053	1557.41
1811	0.422769	1531.64				1811	0.421882	1536.81				1811	0.427534	1552.86
1812	0.42258	1530.57				1812	0.421537	1550.36				1812	0.427614	1551.65
1813	0.422823	1524.3				1813	0.422584	1552.3				1813	0.427214	1541.3
1814	0.423	1553.07				1814	0.419996	1544.41				1814	0.427046	1549.65
1815	0.42435	1565.27				1815	0.423596	1551.04				1815	0.42747	1531.48
1816	0.422367	1534.67				1816	0.422231	1552.14				1816	0.427093	1558.78
1817	0.422544	1545.39				1817	0.422091	1532.77				1817	0.427845	1564.97
1818	0.421082	1551.21				1818	0.42353	1557.21				1818	0.428885	1555.16
1819	0.419504	1551.99				1819	0.421257	1546.13				1819	0.427357	1559.57
1820	0.424182	1536.96				1820	0.42238	1534.64				1820	0.428206	1553.55
1821	0.424994	1556.59				1821	0.422407	1545.11				1821	0.428359	1553.81
1822	0.425401	1555.33				1822	0.425411	1551.33				1822	0.427078	1554.12
1823	0.423758	1548.8				1823	0.425211	1549.08				1823	0.428554	1551.84
1824	0.424611	1538.46				1824	0.425376	1553.16				1824	0.429345	1538.75
1825	0.425289	1559.67				1825	0.423159	1535.16				1825	0.429093	1562.97
1826	0.42461	1534.86				1826	0.42306	1562.43				1826	0.429763	1561.82
1827	0.425315	1542.7				1827	0.420635	1553.07				1827	0.429194	1559.52
1828	0.426132	1541.15				1828	0.420973	1545.48				1828	0.427852	1556.62
1829	0.424171	1531.16				1829	0.425122	1547.13				1829	0.429108	1563.14
1830	0.426138	1553.78				1830	0.424066	1557.85				1830	0.428886	1563.13
1831	0.426248	1549.17				1831	0.424809	1564.12				1831	0.428124	1559.96
1832	0.42684	1541.94				1832	0.42276	1553.06				1832	0.427323	1554.28
1833	0.427668	1552.23				1833	0.422993	1545.75				1833	0.428454	1542.35
1834	0.426456	1548.18				1834	0.424186	1546.11				1834	0.428405	1529.16
1835	0.42593	1552.2				1835	0.424626	1523.57				1835	0.429956	1550.71
1836	0.426152	1553.07				1836	0.423529	1561.95				1836	0.429156	1567.11
1837	0.428466	1546.75				1837	0.423822	1543.44				1837	0.428122	1550.57
1838	0.427879	1529.48				1838	0.421159	1552.78				1838	0.427561	1562.01
1839	0.426241	1546.56				1839	0.422929	1555.58				1839	0.427852	1565.92
1840	0.427412	1553.2				1840	0.423156	1541.91				1840	0.428988	1559.19
1841	0.423539	1559.08				1841	0.424272	1562.34				1841	0.427645	1558.58
1842	0.426477	1548.02				1842	0.42352	1536.81				1842	0.428824	1544.71
1843	0.426084	1546.91				1843	0.422639	1533.31				1843	0.427824	1538.04
1844	0.4239	1538.45				1844	0.42336	1536.43				1844	0.427639	1556.08
1845	0.426513	1552.41				1845	0.424409	1548.13				1845	0.426355	1526.33
1846	0.426186	1553.35				1846	0.424281	1538.84				1846	0.429436	1562.83
1847	0.426275	1530.9				1847	0.423133	1543.09				1847	0.430614	1570.76
1848	0.423369	1543.77				1848	0.423782	1560.24				1848	0.428682	1565.19
1849	0.427208	1548.6				1849	0.42308	1552.33				1849	0.429667	1555.72
1850	0.426909	1549.55				1850	0.423755	1547.09				1850	0.42863	1545.03
1851	0.42625	1570.19				1851	0.42296	1534.09				1851	0.429486	1542.48
1852	0.426273	1563.14				1852	0.423498	1519.36				1852	0.429134	1535.46
1853	0.426921	1557.31				1853	0.424556	1541.51				1853	0.429199	1562.66
1854	0.428305	1556.29				1854	0.423317	1544.07				1854	0.429243	1535.97
1855	0.426276	1543.87				1855	0.425222	1550.9				1855	0.429637	1566.2
1856	0.427118	1531.22				1856	0.423091	1553.68				1856	0.426643	1562.64
1857	0.427932	1560.11				1857	0.423618	1553.75				1857	0.426323	1536.81
1858	0.42736	1549.7				1858	0.420826	1542.26				1858	0.428588	1555.76
1859	0.426781	1549.47				1859	0.419446	1541.79				1859	0.425365	1557.21
1860	0.427292	1571.29				1860	0.417384	1534.72				1860	0.425988	1557.57
1861	0.424484	1524.42				1861	0.414271	1537.55				1861	0.425308	1550.14
1862	0.425794	1538.76				1862	0.416485	1525.71				1862	0.423618	1534.72
1863	0.426497	1543.7				1863	0.415918	1527.72				1863	0.421864	1526.58
1864	0.427761	1535.46				1864	0.418068	1519.99				1864	0.425976	1553.85
1865	0.427969	1561.28				1865	0.417807	1537.53				1865	0.42782	1558.9
1866	0.430188	1536.04				1866	0.422159	1525.74				1866	0.428029	1557.21
1867	0.427857	1558.9				1867	0.422262	1538.26				1867	0.428172	1558.4
1868	0.426877	1547.99				1868	0.42369	1560.27				1868	0.428673	1560.15
1869	0.427683	1552.84				1869	0.425069	1553.85				1869	0.427692	1553.02
1870	0.426861	1553.67				1870	0.422945	1542.98				1870	0.42712	1548.92
1871	0.426927	1563.75				1871	0.423646	1550.34				1871	0.427286	1534.27
1872	0.426329	1561.76				1872	0.425237	1556.66				1872	0.425605	1559.9
1873	0.42657	1549.62				1873	0.424839	1551.47				1873	0.427621	1536.47
1874	0.424767	1540.73				1874	0.424487	1552.16				1874	0.429463	1569.21
1875	0.426988	1553.65				1875	0.424805	1542.93				1875	0.42858	1561.83
1876	0.427145	1552.43				1876	0.426069	1519.49				1876	0.428056	1553.99
1877	0.424428	1557.57				1877	0.424255	1560.41				1877	0.428432	1576.74
1878	0.427247	1552.71				1878	0.424734	1543.29				1878	0.423794	1562.3
1879	0.426294	1556.13				1879	0.423912	1543.19				1879	0.427052	1545.04
1880	0.427474	1561.61				1880	0.42053	1543.91				1880	0.428028	1554.82
1881	0.426442	1567.38				1881	0.421264	1555.64				1881	0.428516	1544.13
1882	0.427913	1559.32				1882	0.422212	1551.36				1882	0.428108	1560
1883	0.427764	1544.66				1883	0.421915	1549.76				1883	0.429091	1532.38
1884	0.426873	1532.31				1884	0.42266	1534.5				1884	0.42762	1551.32
1885	0.422885	1555.2				1885	0.424858	1516.77				1885	0.430242	1536.97
1886	0.42325	1554.22				1886	0.424688	1558.84				1886	0.430731	1558.37
1887	0.426377	1538.15				1887	0.423192	1554.44				1887	0.428831	1553.67
1888	0.427347	1556.82				1888	0.423379	1542.97				1888	0.429853	1554.47
1889	0.427426	1555.27				1889	0.422901	1546.23				1889	0.430938	1552.57
1890	0.427093	1561.22				1890	0.423357	1555.48				1890	0.429866	1542.36
1891	0.426069	1546.34				1891	0.423868	1548.59				1891	0.429791	1564.44
1892	0.426579	1538.69				1892	0.421104	1534.45				1892	0.429646	1531.06
1893	0.427488	1538.5				1893	0.419155	1546.36				1893	0.429415	1550.4
1894	0.426623	1546.69				1894	0.421342	1543.04				1894	0.429284	1560.54
1895	0.428018	1544.12				1895	0.419803	1530.57				1895	0.428313	1558.97
1896	0.428171	1560.85				1896	0.422406	1552.85				1896	0.426091	1565.38
1897	0.428389	1558.58				1897	0.422408	1537.64				1897	0.428431	1559.14
1898	0.426138	1546.41				1898	0.420336	1546.32				1898	0.430144	1563.06
1899	0.426548	1555.36				1899	0.420231	1551.13				1899	0.429278	1551.12
1900	0.427074	1551.22				1900	0.422183	1540.56				1900	0.429873	1545.81
1901	0.424606	1550.13				1901	0.423338	1526.21				1901	0.429859	1568.07
1902	0.42747	1545.02				1902	0.424279	1553.92				1902	0.428391	1544.83
1903	0.42677	1555.76				1903	0.422508	1536.11				1903	0.430111	1563.26
1904	0.428722	1558.34				1904	0.42354	1554.08				1904	0.428042	1552.09
1905	0.427519	1551.12				1905	0.42458	1528.11				1905	0.42731	1561.74
1906	0.427173	1557.61				1906	0.424484	1551.26				1906	0.430449	1565.12
1907	0.425269	1561.62				1907	0.424816	1542.15				1907	0.429235	1557.78
1908	0.428283	1560.91				1908	0.424423	1539.64				1908	0.430198	1563.78
1909	0.427091	1556.96				1909	0.425246	1521.26				1909	0.429182	1557.39
1910	0.425731	1537.8				1910	0.423843	1553.69				1910	0.429907	1552.78
1911	0.428071	1528.74				1911	0.4233	1544.97				1911	0.430824	1539.8
1912	0.428517	1559.64				1912	0.42173	1542.64				1912	0.432248	1566.88
1913	0.425181	1526				1913	0.420583	1539.83				1913	0.431448	1540.17
1914	0.427654	1552.18				1914	0.424549	1549.33				1914	0.431408	1556.79
1915	0.427815	1544.28				1915	0.42199	1549.19				1915	0.432206	1571.3
1916	0.425742	1560.13				1916	0.424143	1534.07				1916	0.432986	1572.89
1917	0.423712	1563.65				1917	0.4226	1525.6				1917	0.432901	1558.42
1918	0.423115	1539.97				1918	0.421927	1555.77				1918	0.433692	1560.16
1919	0.42753	1549.5				1919	0.422165	1543.59				1919	0.433809	1552.27
1920	0.426188	1544.07				1920	0.421563	1556.68				1920	0.431882	1545.04
1921	0.426321	1543.13				1921	0.423223	1538.18				1921	0.431723	1562.63
1922	0.427787	1533.81				1922	0.422441	1548.82				1922	0.433983	1553.24
1923	0.426518	1553.21				1923	0.423489	1549.37				1923	0.433557	1559.98
1924	0.427198	1548.92				1924	0.423806	1549.52				1924	0.43345	1583.18
1925	0.427723	1554.96				1925	0.423936	1542.81				1925	0.434532	1573.89
1926	0.425675	1552.54				1926	0.423435	1522.68				1926	0.432244	1560.29
1927	0.425558	1547.48				1927	0.423866	1552.38				1927	0.432911	1571.44
1928	0.425244	1550.18				1928	0.424288	1535.31				1928	0.432987	1571.33
1929	0.42566	1547.64				1929	0.422785	1549.58				1929	0.432541	1570.91
1930	0.424084	1543.97				1930	0.422395	1556.08				1930	0.430184	1552.86
1931	0.424994	1525.78				1931	0.421126	1528.53				1931	0.432116	1560.39
1932	0.422763	1551.85				1932	0.423035	1536.46				1932	0.432046	1547.36
1933	0.423846	1542.04				1933	0.423107	1526.56				1933	0.435079	1565.69
1934	0.425163	1548.91				1934	0.424369	1521.61				1934	0.431475	1570.6
1935	0.422721	1554.05				1935	0.423	1555.34				1935	0.434329	1546.84
1936	0.422154	1554.06				1936	0.422841	1545.71				1936	0.432271	1571.19
1937	0.421826	1538.64				1937	0.421305	1553.15				1937	0.434615	1573.78
1938	0.418105	1540.56				1938	0.421516	1527.11				1938	0.435901	1568.26
1939	0.419542	1533.43				1939	0.421757	1549.78				1939	0.435364	1567.47
1940	0.421409	1538.16				1940	0.4211	1541.91				1940	0.43495	1563.21
1941	0.419707	1544.16				1941	0.422394	1543.58				1941	0.430692	1563.55
1942	0.421381	1537.99				1942	0.42084	1536.55				1942	0.431642	1562.59
1943	0.421224	1543.34				1943	0.423444	1551.07				1943	0.426986	1551.32
1944	0.417361	1542.55				1944	0.422917	1544.86				1944	0.43387	1570.46
1945	0.418307	1533.83				1945	0.421861	1549.44				1945	0.43305	1553.31
1946	0.41632	1545.46				1946	0.422209	1545.49				1946	0.433298	1571.82
1947	0.416294	1537.95				1947	0.423459	1552.87				1947	0.433632	1569.47
1948	0.410253	1535.67				1948	0.424251	1554.87				1948	0.433653	1539.04
1949	0.412757	1519.62				1949	0.423721	1548.72				1949	0.434171	1552.23
1950	0.411484	1526.69				1950	0.422026	1539.29				1950	0.435794	1566.7
1951	0.411299	1524.77				1951	0.42328	1544.95				1951	0.431763	1564.32
1952	0.408912	1517.83				1952	0.4223	1534.71				1952	0.430142	1559.23
1953	0.40501	1519.27				1953	0.423229	1553.79				1953	0.432877	1557.23
1954	0.407425	1484.4				1954	0.422311	1525.66				1954	0.431694	1556.65
1955	0.40563	1508.28				1955	0.42033	1546.4				1955	0.440843	1568.12
1956	0.406268	1510.15				1956	0.421969	1547.25				1956	0.439356	1583.24
1957	0.405394	1524.51				1957	0.423818	1539.81				1957	0.438389	1561.3
1958	0.408401	1513.82				1958	0.423938	1521.49				1958	0.440289	1557.21
1959	0.409225	1502.69				1959	0.418205	1552.43				1959	0.440096	1579.63
1960	0.408101	1528.41				1960	0.421894	1549.38				1960	0.43987	1578.91
1961	0.409514	1514.45				1961	0.419435	1541.84				1961	0.439573	1578.47
1962	0.408584	1507.97				1962	0.420855	1552.76				1962	0.439395	1577.34
1963	0.407709	1516.51				1963	0.420377	1529.56				1963	0.440695	1567.74
1964	0.407269	1521.2				1964	0.419135	1536.14				1964	0.441051	1567.07
1965	0.406412	1503.55				1965	0.416128	1544.75				1965	0.438881	1579.5
1966	0.404738	1519.65				1966	0.417471	1532.99				1966	0.442339	1563.25
1967	0.404732	1504.43				1967	0.41938	1548.81				1967	0.444316	1579.12
1968	0.402936	1506.26				1968	0.419982	1542.47				1968	0.442663	1574.02
1969	0.400952	1510.75				1969	0.418477	1535.95				1969	0.44215	1584.52
1970	0.404449	1508.85				1970	0.419079	1530.56				1970	0.442764	1583.97
1971	0.401443	1493.04				1971	0.416914	1544.2				1971	0.44409	1584.6
1972	0.401547	1511.07				1972	0.416873	1517.25				1972	0.44358	1584.1
1973	0.402974	1497.58				1973	0.41549	1520.8				1973	0.443529	1584.29
1974	0.404422	1494.16				1974	0.419674	1545.37				1974	0.442215	1578.93
1975	0.402927	1507.09				1975	0.418896	1539.55				1975	0.44325	1581.5
1976	0.403527	1496.4				1976	0.419947	1547.8				1976	0.43943	1572.69
1977	0.402994	1483.96				1977	0.420894	1531.86				1977	0.439971	1574.43
1978	0.4059	1521.03				1978	0.421833	1549.28				1978	0.441958	1564.67
1979	0.405385	1515.17				1979	0.420756	1550.06				1979	0.443179	1569.67
1980	0.406367	1517.19				1980	0.42057	1552.33				1980	0.442796	1571.04
1981	0.404437	1519.26				1981	0.420479	1537.15				1981	0.440931	1569.28
1982	0.406335	1501.5				1982	0.419704	1544.19				1982	0.44331	1566.32
1983	0.407171	1518.46				1983	0.420933	1545.93				1983	0.442653	1579.25
1984	0.40745	1520.89				1984	0.420581	1537.23				1984	0.441995	1566.14
1985	0.408056	1518.36				1985	0.418411	1530.31				1985	0.443529	1574.33
1986	0.407049	1508.63				1986	0.42153	1550.06				1986	0.443721	1585.69
1987	0.402493	1505.93				1987	0.419608	1548.08				1987	0.440739	1576.11
1988	0.405117	1485.25				1988	0.418452	1539.42				1988	0.44298	1581.15
1989	0.404922	1517.19				1989	0.417572	1543.89				1989	0.443243	1574.82
1990	0.401588	1508.6				1990	0.418949	1529.51				1990	0.44228	1590.69
1991	0.403918	1492.14				1991	0.417129	1533.01				1991	0.443578	1580.47
1992	0.40132	1507.75				1992	0.417045	1520.58				1992	0.441044	1577.38
1993	0.403345	1499.39				1993	0.419062	1537.13				1993	0.443879	1581.04
1994	0.402892	1505.24				1994	0.418682	1544.54				1994	0.442139	1581.51
1995	0.403061	1514.06				1995	0.420599	1546.43				1995	0.44259	1578.62
1996	0.402078	1503.02				1996	0.419974	1532.82				1996	0.443284	1575.04
1997	0.403409	1514.8				1997	0.41825	1552.91				1997	0.443277	1567.83
1998	0.403965	1510.56				1998	0.421453	1538.48				1998	0.444221	1564.79
[truncated: 2 more rows]

## Sheet: top 10% pipetting
black						cyan						gray
cycle #	average selected fp	average selected P(T)				cycle #	average selected fp	average selected P(T)				cycle #	average selected fp	average selected P(T)
1	0.129522	689.215				1	0.129641	687.847				1	0.129514	688.046
2	0.128371	699.657				2	0.128212	707.229				2	0.127692	718.758
3	0.129178	670.681				3	0.127161	675.775				3	0.127724	681.381
4	0.126861	700.697				4	0.127226	662.739				4	0.126799	668.67
5	0.12716	684.977				5	0.128025	661.508				5	0.127222	699.468
6	0.12755	690.616				6	0.128489	679.835				6	0.12629	684.193
7	0.127036	668.046				7	0.127437	691.69				7	0.127617	683.362
8	0.12793	671.801				8	0.128297	670.522				8	0.126229	662.404
9	0.12769	704.043				9	0.127242	690.371				9	0.125872	698.575
10	0.126843	699.304				10	0.127075	688.705				10	0.126966	667.01
11	0.124414	667.731				11	0.126272	666.778				11	0.125009	689.482
12	0.126962	697.969				12	0.128069	648.994				12	0.125671	670.574
13	0.127047	683.247				13	0.127332	703.85				13	0.126252	664.842
14	0.127876	703.102				14	0.128591	676.789				14	0.126598	674.656
15	0.128362	745.36				15	0.127489	703.487				15	0.12633	700.514
16	0.127499	698.082				16	0.127382	677.446				16	0.125433	689.783
17	0.127238	684.484				17	0.128401	680.208				17	0.126304	692.434
18	0.125382	704.677				18	0.125887	686.509				18	0.127085	688.041
19	0.127023	661.33				19	0.129171	705.018				19	0.127132	703.72
20	0.127315	706.078				20	0.12927	687.577				20	0.127453	676.55
21	0.126267	679.491				21	0.129922	711.579				21	0.124378	693.433
22	0.127601	660.379				22	0.129583	712.413				22	0.126196	671.07
23	0.128092	720.117				23	0.128886	703.893				23	0.127278	678.776
24	0.124766	702.313				24	0.126843	696.981				24	0.127706	717.057
25	0.12591	690.941				25	0.127083	639.997				25	0.12771	673.421
26	0.127326	685.587				26	0.127157	660.036				26	0.127369	697.235
27	0.127522	699.456				27	0.128791	687.949				27	0.128512	695.319
28	0.12677	678.446				28	0.126916	680.496				28	0.12767	712.601
29	0.128573	677.617				29	0.125607	678.138				29	0.127529	702.973
30	0.128827	694.514				30	0.125736	678.974				30	0.126984	696.735
31	0.128686	681.956				31	0.126055	685.401				31	0.128799	696.694
32	0.127546	699.458				32	0.128037	692.75				32	0.128714	653.887
33	0.127825	714.514				33	0.127707	701.038				33	0.129177	707.431
34	0.126071	703.676				34	0.127974	715.939				34	0.128934	704.512
35	0.128166	710.064				35	0.126451	698.694				35	0.126432	704.904
36	0.128832	670.057				36	0.128184	677.899				36	0.125793	700.407
37	0.128229	680.531				37	0.129661	681.544				37	0.125535	685.229
38	0.127815	688.846				38	0.129472	707.681				38	0.125638	668.723
39	0.127181	675.718				39	0.126541	674.587				39	0.127137	684.231
40	0.126876	706.057				40	0.127783	690.487				40	0.127382	664.462
41	0.126419	704.646				41	0.129162	681.194				41	0.125421	684.945
42	0.125993	652.631				42	0.127512	720.437				42	0.123095	669.333
43	0.126829	675.537				43	0.128203	683.013				43	0.126601	660.305
44	0.125178	697.27				44	0.129427	673.681				44	0.126561	672.613
45	0.128343	664.457				45	0.129519	715.334				45	0.126415	683.907
46	0.128934	689.755				46	0.129917	711.043				46	0.123857	650.395
47	0.128807	686.038				47	0.129178	701.107				47	0.126597	674.32
48	0.127909	718.293				48	0.128923	715.207				48	0.126892	684.466
49	0.12674	688.31				49	0.128592	688.931				49	0.126204	694.915
50	0.125763	684.76				50	0.128194	685.686				50	0.126248	667.254
51	0.125763	720.58				51	0.128149	692.103				51	0.127762	680.809
52	0.126343	683.083				52	0.129989	699.276				52	0.128331	711.426
53	0.126424	671.625				53	0.12864	707.117				53	0.128203	671.264
54	0.127169	680.725				54	0.131752	712.18				54	0.128339	667.53
55	0.126803	704.555				55	0.131807	691.91				55	0.128086	696.032
56	0.126209	666.217				56	0.1305	713.718				56	0.128702	690.736
57	0.127465	695.679				57	0.129828	673.328				57	0.128078	694.115
58	0.126378	686.615				58	0.126249	675.502				58	0.127913	683.261
59	0.126617	673.196				59	0.129402	687.542				59	0.126245	675.983
60	0.122226	645.951				60	0.130388	698.152				60	0.12713	703.056
61	0.124135	677.834				61	0.132944	706.099				61	0.125933	669.825
62	0.126805	647.338				62	0.132864	724.665				62	0.125814	712.991
63	0.126042	704.887				63	0.133614	726.188				63	0.124305	686.297
64	0.127201	708.436				64	0.13304	726.576				64	0.125377	668.896
65	0.127794	670.93				65	0.13112	716.411				65	0.123723	669.482
66	0.126602	686.518				66	0.12776	697.985				66	0.124974	686.468
67	0.128312	648.874				67	0.136605	715.002				67	0.126873	693.168
68	0.128543	681.123				68	0.136588	742.094				68	0.126979	681.272
69	0.129452	718.134				69	0.13583	754.124				69	0.126771	677.974
70	0.128011	680.156				70	0.134044	747.812				70	0.128889	688.551
71	0.127594	684.526				71	0.135142	725.778				71	0.126329	708.835
72	0.129611	681.919				72	0.135616	732.371				72	0.12707	674.276
73	0.129688	710.229				73	0.136754	744.035				73	0.127133	675.587
74	0.128765	700.344				74	0.135615	750.635				74	0.125993	669.311
75	0.127606	697.071				75	0.134243	747.722				75	0.125129	672.122
76	0.126473	718.415				76	0.135454	702.037				76	0.127232	696.581
77	0.127907	677.606				77	0.135069	737.703				77	0.126583	669.044
78	0.13063	726.93				78	0.132717	736.883				78	0.124318	690.684
79	0.130634	711.583				79	0.131497	700.977				79	0.125173	645.925
80	0.130358	697.367				80	0.130796	691.58				80	0.128056	699.008
81	0.130015	688.104				81	0.132877	719.676				81	0.126311	703.4
82	0.127523	713.537				82	0.134338	691.217				82	0.12508	674.361
83	0.126974	685.12				83	0.134405	719.362				83	0.12667	716.852
84	0.128862	705.229				84	0.135819	723.256				84	0.125281	676.407
85	0.128195	685.954				85	0.135412	717.279				85	0.126305	644.043
86	0.128293	700.798				86	0.134841	750.229				86	0.123829	690.179
87	0.128163	681.809				87	0.134973	726.701				87	0.127239	645.532
88	0.129393	681.967				88	0.133775	713.414				88	0.125665	709.131
89	0.127135	688.311				89	0.132036	726.067				89	0.125608	695.087
90	0.13016	702.435				90	0.13642	694.076				90	0.126671	703.34
91	0.131799	686.573				91	0.136014	743.954				91	0.127449	702.993
92	0.130728	725.068				92	0.136101	713.282				92	0.127746	700.406
93	0.131121	687.957				93	0.135924	755.236				93	0.126954	705.602
94	0.131727	700.548				94	0.135977	746.817				94	0.125473	670.068
95	0.130106	695.578				95	0.135673	707.23				95	0.127662	683.487
96	0.128348	671.51				96	0.134516	721.277				96	0.126921	684.167
97	0.129787	716.281				97	0.135958	738.751				97	0.128401	685.709
98	0.130299	674.98				98	0.135563	743.585				98	0.127158	676.15
99	0.133677	733.054				99	0.136469	741.378				99	0.12603	686.677
100	0.132583	724.972				100	0.138323	717.96				100	0.12652	675.606
101	0.131671	693.277				101	0.136965	706.098				101	0.12777	683.575
102	0.132443	737.464				102	0.137306	726.974				102	0.127479	688.6
103	0.132147	683.259				103	0.137074	746.676				103	0.126285	668.663
104	0.134279	729.057				104	0.136928	744.106				104	0.128883	687.779
105	0.134392	709.985				105	0.135517	756.672				105	0.127968	694.399
106	0.133341	700.86				106	0.136796	723.207				106	0.128118	708.022
107	0.131368	748.744				107	0.13629	742.433				107	0.126547	724.546
108	0.133655	696.159				108	0.137207	741.528				108	0.128039	692.32
109	0.131509	742.15				109	0.136896	750.879				109	0.127703	705.584
110	0.133367	709.97				110	0.135025	747.415				110	0.127656	689.271
111	0.13264	714.505				111	0.134887	710.306				111	0.127948	674.084
112	0.133441	735.103				112	0.136476	759.642				112	0.128022	683.781
113	0.132013	706.414				113	0.13637	755.09				113	0.127336	724.556
114	0.134046	723.892				114	0.136293	734.09				114	0.128769	674.014
115	0.132406	693.923				115	0.136335	747.271				115	0.128663	693.257
116	0.133617	725.042				116	0.134772	715.695				116	0.127215	692.857
117	0.130575	705.617				117	0.137463	727.31				117	0.126897	689.978
118	0.132175	708.498				118	0.136529	748.041				118	0.125665	682.887
119	0.13278	733.762				119	0.136433	745.728				119	0.125619	676.466
120	0.133187	717.303				120	0.137486	729.55				120	0.127992	687.032
121	0.134104	725.765				121	0.137503	740.353				121	0.126643	721.165
122	0.131279	705.092				122	0.137569	770.817				122	0.12834	681.686
123	0.132076	722.422				123	0.138091	732.219				123	0.126773	681.929
124	0.130656	705.627				124	0.135709	739.94				124	0.126822	701.148
125	0.132997	691.682				125	0.135921	740.106				125	0.126262	663.316
126	0.129831	721.537				126	0.135343	751.441				126	0.12758	701.504
127	0.130356	675.188				127	0.133536	723.796				127	0.126987	686.213
128	0.130136	681.63				128	0.136836	737.644				128	0.12706	670.714
129	0.129336	702.874				129	0.137343	736.985				129	0.126171	709.424
130	0.130237	680.409				130	0.137428	731.419				130	0.124382	675.195
131	0.129933	676.417				131	0.134112	715.971				131	0.123876	687.418
132	0.132692	708.351				132	0.138519	753.485				132	0.128288	693.923
133	0.132272	737.244				133	0.137944	777.649				133	0.129198	675.999
134	0.131555	702.681				134	0.138655	767.53				134	0.12904	730.039
135	0.131543	711.464				135	0.137968	747.636				135	0.128434	690.311
136	0.132641	704.285				136	0.137935	737.878				136	0.125235	684.424
137	0.133275	690.006				137	0.136929	746.151				137	0.127201	677.341
138	0.131649	733.378				138	0.135778	732.014				138	0.127059	702.205
139	0.129676	729.772				139	0.13886	747.404				139	0.128014	673.99
140	0.127351	686.293				140	0.140038	737.08				140	0.12679	677.778
141	0.126244	705.508				141	0.140274	716.012				141	0.12409	635.701
142	0.128994	708.371				142	0.14023	761.244				142	0.123581	679.893
143	0.12891	704.129				143	0.139652	765.442				143	0.125707	678.118
144	0.129942	715.98				144	0.140181	783.533				144	0.127924	655.722
145	0.131291	757.331				145	0.139104	725.186				145	0.128739	683.49
146	0.130012	682.65				146	0.139548	736.792				146	0.128465	713.983
147	0.132957	689.969				147	0.140076	773.497				147	0.129236	673.852
148	0.131738	699.384				148	0.139118	748.516				148	0.127971	696.96
149	0.131774	716.58				149	0.137033	769.933				149	0.129014	677.589
150	0.130364	708.353				150	0.134246	725.773				150	0.127546	703.107
151	0.12941	716.169				151	0.133691	701.687				151	0.128373	686.993
152	0.128463	684.477				152	0.134471	757.756				152	0.127392	693.701
153	0.128967	705.844				153	0.140717	736.405				153	0.127842	703.73
154	0.131854	694.863				154	0.139107	747.904				154	0.126618	663.998
155	0.130625	701.7				155	0.140787	754.644				155	0.124163	695.842
156	0.128225	703.899				156	0.138251	768.482				156	0.121591	655.403
157	0.130354	704.384				157	0.137986	739.48				157	0.124848	648.438
158	0.131759	749.079				158	0.135141	747.544				158	0.125832	695.073
159	0.133142	708.904				159	0.139211	736.887				159	0.124512	677.705
160	0.133217	710.793				160	0.139135	762.134				160	0.127295	710.463
161	0.132151	703.763				161	0.141537	761.789				161	0.128048	709.452
162	0.131947	692.921				162	0.140775	721.701				162	0.127653	712.292
163	0.135009	772.68				163	0.140724	753.981				163	0.126949	688.792
164	0.133765	720.135				164	0.137315	749.461				164	0.125307	696.101
165	0.13193	716.612				165	0.139948	773.351				165	0.126539	682.681
166	0.132819	697.267				166	0.136841	754.6				166	0.122503	652.419
167	0.132524	704.081				167	0.141576	761.142				167	0.123848	699.274
168	0.133893	712.986				168	0.14136	734.828				168	0.125368	695.371
169	0.135296	714.614				169	0.141738	766.939				169	0.125253	663.133
170	0.135209	721.972				170	0.141076	752.791				170	0.122477	683.875
171	0.133895	726.444				171	0.140456	744.475				171	0.124088	655.592
172	0.136008	736.72				172	0.140224	778.961				172	0.126871	706.78
173	0.132035	715.682				173	0.140509	753.477				173	0.128555	696.231
174	0.134402	671.119				174	0.142463	785.692				174	0.128954	683.716
175	0.134654	733.715				175	0.141537	747.865				175	0.128533	712.917
176	0.13596	712.506				176	0.14018	744.418				176	0.126246	659.558
177	0.135374	720.785				177	0.13936	740.462				177	0.126166	675.84
178	0.135134	745.536				178	0.141319	765.847				178	0.127257	662.988
179	0.135389	731.06				179	0.14192	725.376				179	0.125104	673.754
180	0.133746	749.215				180	0.141024	784.883				180	0.124764	650.718
181	0.136405	733.81				181	0.140633	731.518				181	0.125611	682.34
182	0.136381	743.225				182	0.139861	739.763				182	0.127718	689.681
183	0.13631	756.024				183	0.142036	783.785				183	0.126924	692.627
184	0.133998	746.2				184	0.141095	774.011				184	0.124789	687.147
185	0.134844	739.458				185	0.138374	761.118				185	0.123961	657.59
186	0.133313	717.799				186	0.14036	772.293				186	0.124009	677.259
187	0.135701	738.695				187	0.138974	779.018				187	0.126522	641.988
188	0.135283	737.285				188	0.14075	751.629				188	0.126086	688.395
189	0.136416	723.234				189	0.142881	719.585				189	0.124844	683.148
190	0.136652	737.548				190	0.142883	768.636				190	0.127209	675.942
191	0.136802	736.976				191	0.141603	746.25				191	0.126096	715.79
192	0.136418	736.525				192	0.141404	757.21				192	0.126295	664.052
193	0.134646	731.831				193	0.139935	797.825				193	0.126188	666.503
194	0.136319	738.074				194	0.141348	751.52				194	0.126415	686.981
195	0.135472	711.16				195	0.139866	746.049				195	0.129286	716.797
196	0.13463	738.014				196	0.139802	750.414				196	0.127504	701.615
197	0.136069	738.505				197	0.14119	784.006				197	0.126564	716.632
198	0.13517	735.929				198	0.143516	746.487				198	0.126793	701.304
199	0.133777	723.462				199	0.141673	796.126				199	0.125706	691.768
200	0.135466	702.402				200	0.140754	737.281				200	0.125983	664.272
201	0.134751	725.676				201	0.139777	735.301				201	0.125831	657.298
202	0.134434	739.317				202	0.139544	773.189				202	0.125643	687.048
203	0.135965	760.262				203	0.14098	761.137				203	0.128528	700.558
204	0.135024	705.16				204	0.139588	764.246				204	0.127487	688.767
205	0.134549	736.664				205	0.141533	751.884				205	0.126526	668.957
206	0.135073	718.727				206	0.139872	743.087				206	0.123979	642.376
207	0.13409	738.764				207	0.140063	734.198				207	0.122307	638.848
208	0.134064	738.039				208	0.138346	773.107				208	0.120946	667.199
209	0.132735	709.649				209	0.138298	760.686				209	0.123749	648.558
210	0.134101	720.223				210	0.139487	733.461				210	0.125052	651.637
211	0.137149	760.045				211	0.141459	767.383				211	0.123027	697.592
212	0.136015	746.847				212	0.141994	770.857				212	0.126557	659.394
213	0.13453	733.32				213	0.14113	748.041				213	0.127139	691.867
214	0.134672	695.96				214	0.142778	745.35				214	0.127808	701.659
215	0.138051	699.047				215	0.140396	756.189				215	0.128229	680.864
216	0.136474	759.526				216	0.137944	757.259				216	0.12811	713.443
217	0.134516	733.24				217	0.13816	736.907				217	0.12679	691.104
218	0.136918	750.353				218	0.142071	743.51				218	0.124452	676.361
219	0.136231	724.821				219	0.142409	761.746				219	0.125593	676.428
220	0.136266	738.1				220	0.142418	779.793				220	0.124073	667.313
221	0.136619	759.023				221	0.140912	736.573				221	0.124844	643.791
222	0.135283	712.394				222	0.140843	731.644				222	0.127131	692.807
223	0.135677	700.307				223	0.138955	764.93				223	0.126661	693.967
224	0.135752	737.892				224	0.140471	733.091				224	0.123263	665.19
225	0.135839	736.998				225	0.140347	777.222				225	0.123553	668.131
226	0.136762	713.937				226	0.139976	717.448				226	0.128018	658.731
227	0.135538	749.261				227	0.142022	753.074				227	0.128854	672.542
228	0.135217	742.2				228	0.140887	764.894				228	0.128768	703.212
229	0.131727	735.805				229	0.13918	743.403				229	0.126458	675.873
230	0.13285	723.636				230	0.141338	751.156				230	0.126906	704.876
231	0.131779	728.079				231	0.140363	772.739				231	0.125302	694.931
232	0.135309	705.359				232	0.137681	733.24				232	0.12894	676.795
233	0.134325	713.772				233	0.13894	753.549				233	0.129064	697.864
234	0.132615	714.178				234	0.136272	739.646				234	0.127971	688.719
235	0.133287	697.454				235	0.137863	721.78				235	0.127872	690.331
236	0.136909	704.1				236	0.141305	751.147				236	0.126991	678.295
237	0.136059	717.852				237	0.141105	759.272				237	0.125871	692.291
238	0.137002	716.984				238	0.141782	738.718				238	0.126876	678.902
239	0.13848	742.508				239	0.140149	762.164				239	0.125544	670.578
240	0.137467	726.508				240	0.13954	761.525				240	0.124866	664.05
241	0.135766	718.432				241	0.13949	762.294				241	0.123414	676.623
242	0.135008	739.827				242	0.139839	765.489				242	0.125658	652.796
243	0.13609	697.075				243	0.141669	756.397				243	0.128988	701.267
244	0.133197	729.914				244	0.137324	718.961				244	0.128336	719.435
245	0.133487	738.443				245	0.138563	739.842				245	0.127846	698.302
246	0.134312	743.342				246	0.140739	745.368				246	0.126109	702.954
247	0.135881	726.22				247	0.141527	772.878				247	0.125565	682.301
248	0.137719	747.618				248	0.14072	758.647				248	0.126261	655.53
249	0.136672	712.793				249	0.138561	753.012				249	0.129042	684.04
250	0.138495	746.891				250	0.140604	761.781				250	0.127341	681.438
251	0.13688	772.718				251	0.140967	749.662				251	0.126913	670.935
252	0.136225	742.419				252	0.138282	769.117				252	0.125053	674.492
253	0.136886	725.266				253	0.141208	719.325				253	0.128824	689.531
254	0.137541	740.166				254	0.140236	770.26				254	0.12828	712.075
255	0.138345	732.932				255	0.139626	732.791				255	0.125422	688.143
256	0.136586	748.926				256	0.140564	752.782				256	0.125776	663.934
257	0.136841	721.967				257	0.142449	727.582				257	0.122636	704.788
258	0.135467	732.609				258	0.141258	782.624				258	0.123343	670.584
259	0.13654	719.961				259	0.141583	764.032				259	0.124039	679.837
260	0.138388	721.819				260	0.140389	744.232				260	0.126726	665.273
261	0.137974	737.461				261	0.138043	760.785				261	0.127144	689.097
262	0.137578	742.496				262	0.138291	752.942				262	0.125414	664.327
263	0.139483	724.837				263	0.137511	755.727				263	0.127146	670.95
264	0.137743	760.408				264	0.1382	760.686				264	0.127786	709.449
265	0.137892	738.731				265	0.141157	743.473				265	0.128955	685.975
266	0.138294	736.288				266	0.139918	733.812				266	0.128901	706.181
267	0.136538	749.775				267	0.139154	740.42				267	0.128374	668.562
268	0.137833	743.514				268	0.141338	759.972				268	0.124453	669.553
269	0.133503	746.451				269	0.140265	749.512				269	0.126879	689.786
270	0.136044	729.43				270	0.140721	769.421				270	0.128616	697.856
271	0.133991	732.971				271	0.141081	734.689				271	0.128288	675.593
272	0.133822	714.753				272	0.139236	773.992				272	0.129544	708.836
273	0.134846	712.382				273	0.141585	771.045				273	0.129393	687.095
274	0.138972	739.871				274	0.141229	772.343				274	0.129803	739.54
275	0.138751	746.978				275	0.137521	768.489				275	0.129997	708.515
276	0.13862	713.892				276	0.138682	718.164				276	0.1299	691.33
277	0.13735	772.446				277	0.141963	732.07				277	0.130207	684.208
278	0.13769	763.577				278	0.138528	752.996				278	0.130454	669.756
279	0.136515	766.178				279	0.141403	766.077				279	0.130385	707.402
280	0.136683	733.378				280	0.14149	775.124				280	0.13142	681.059
281	0.13397	717.89				281	0.14081	795.009				281	0.12726	697.384
282	0.136748	738.7				282	0.141533	771.176				282	0.12776	677.395
283	0.137655	739.909				283	0.139701	754.656				283	0.130627	719.92
284	0.137092	760.784				284	0.139519	753.307				284	0.128525	718.673
285	0.136511	725.626				285	0.139714	746.944				285	0.127897	666.474
286	0.140011	728.321				286	0.142412	769.745				286	0.12823	705.561
287	0.139281	749.119				287	0.139073	761.762				287	0.129772	718.136
288	0.135596	753.817				288	0.136905	737.383				288	0.130525	699.932
289	0.134325	746.289				289	0.139572	729.124				289	0.129608	711.246
290	0.13788	745.612				290	0.141474	749.972				290	0.128929	699.548
291	0.13328	725.304				291	0.138465	765.395				291	0.126971	700.504
292	0.133995	698.868				292	0.139902	729.529				292	0.127199	713.377
293	0.135432	732.583				293	0.140887	764.164				293	0.125794	668.539
294	0.137458	716.824				294	0.139095	788.405				294	0.12589	696.534
295	0.135578	733.502				295	0.139576	777.239				295	0.127046	656.075
296	0.133684	714.899				296	0.139884	765.229				296	0.127295	687.265
297	0.137319	727.287				297	0.139354	777.93				297	0.127205	718.374
298	0.138648	743.181				298	0.139918	745.034				298	0.129154	677.757
299	0.13756	765.82				299	0.142374	731.321				299	0.128887	709.871
300	0.138066	741.823				300	0.140956	787.679				300	0.12874	696.63
301	0.138341	739.486				301	0.141747	722.84				301	0.127964	719.023
302	0.137894	749.231				302	0.141069	751.543				302	0.127978	671.18
303	0.139269	751.675				303	0.141279	774.15				303	0.126336	717.579
304	0.137872	753.677				304	0.13876	793.508				304	0.12649	692.371
305	0.135125	740.151				305	0.139851	761.09				305	0.126799	673.379
306	0.133745	723.896				306	0.139109	764.612				306	0.121861	680.291
307	0.137295	718.862				307	0.140886	742.719				307	0.128523	646.449
308	0.135749	770.026				308	0.139635	756.921				308	0.129299	703.227
309	0.134963	733.995				309	0.138776	756.555				309	0.128386	674.399
310	0.134231	705.166				310	0.138684	734.022				310	0.129587	682.361
311	0.133285	705.572				311	0.139444	743.96				311	0.127717	708.062
312	0.134693	706.829				312	0.137628	739.725				312	0.127783	676.75
313	0.136894	707.198				313	0.13895	752.744				313	0.128371	688.529
314	0.138681	762.663				314	0.138644	731.657				314	0.128608	686.358
315	0.136564	746.482				315	0.139399	707.524				315	0.130708	689.742
316	0.137098	737.322				316	0.141703	766.719				316	0.130891	703.249
317	0.135816	761.3				317	0.139482	779.726				317	0.126955	682.391
318	0.136082	728.259				318	0.140494	710.418				318	0.128309	660.395
319	0.136662	756.06				319	0.140157	768.62				319	0.128082	699.078
320	0.135718	746.966				320	0.141399	754.698				320	0.129928	674.667
321	0.135395	729.549				321	0.139934	771.117				321	0.128813	704.097
322	0.133282	732.242				322	0.138388	743.459				322	0.129085	698.963
323	0.134709	730.112				323	0.1392	732.926				323	0.130065	715.664
324	0.13371	733.625				324	0.14192	751.637				324	0.132569	723.199
325	0.130933	707.974				325	0.139749	744.714				325	0.129814	708.589
326	0.132289	710.979				326	0.138501	758.533				326	0.13049	708.707
327	0.132959	708.449				327	0.14117	739.566				327	0.12976	689.929
328	0.13488	714.386				328	0.141912	769.885				328	0.1307	716.425
329	0.133809	725.406				329	0.141771	738.522				329	0.131667	714.921
330	0.133336	705.319				330	0.142967	737.561				330	0.132451	697.889
331	0.130786	734.434				331	0.142878	785.121				331	0.131973	711.301
332	0.130043	697.308				332	0.140691	759.821				332	0.131874	706.822
333	0.132243	701.339				333	0.13839	744.216				333	0.130697	710.027
334	0.129575	727.399				334	0.137912	763.562				334	0.130696	694.646
335	0.13268	719.671				335	0.141528	759.993				335	0.130865	719.799
336	0.131643	697.563				336	0.141354	761.311				336	0.132082	713.871
337	0.130199	697.841				337	0.141432	781.32				337	0.131979	743.421
338	0.128209	681.877				338	0.140708	760.281				338	0.13434	697.036
339	0.129804	685.045				339	0.137729	769.33				339	0.134343	760.182
340	0.130164	715.815				340	0.1402	752.538				340	0.134397	725.016
341	0.131198	690.925				341	0.140981	753.057				341	0.135536	738.418
342	0.131247	706.326				342	0.143019	769.954				342	0.136425	744.166
343	0.130831	706.673				343	0.140694	747.72				343	0.136643	706.541
344	0.130882	708.563				344	0.139878	767.802				344	0.134498	720.576
345	0.130417	689.256				345	0.142026	731.232				345	0.134951	721.241
346	0.129414	707.03				346	0.141108	736.361				346	0.140281	748.587
347	0.129612	703.327				347	0.142082	807.517				347	0.140046	768.731
348	0.130844	709.914				348	0.141463	754.169				348	0.138715	767.789
349	0.131224	736.416				349	0.14018	776.252				349	0.140653	747.114
350	0.131959	701.487				350	0.1411	741.623				350	0.141132	758.857
351	0.131924	722.51				351	0.141145	770.428				351	0.14033	765.895
352	0.131462	688.255				352	0.14238	770.482				352	0.138778	745.779
353	0.129826	706.158				353	0.140968	772.516				353	0.140363	758.942
354	0.13068	703.979				354	0.138817	728.999				354	0.1382	720.434
355	0.132204	715.253				355	0.141531	715.71				355	0.141326	748.478
356	0.131669	732.415				356	0.142054	805.11				356	0.139531	757.575
357	0.131462	723.052				357	0.142294	765.044				357	0.138838	722.744
358	0.127195	694.48				358	0.139297	780.79				358	0.14068	760.381
359	0.128911	665.379				359	0.136743	712.224				359	0.141287	771.688
360	0.13128	719.375				360	0.137707	722.155				360	0.141682	756.517
361	0.129902	702.836				361	0.136937	744.3				361	0.141416	745.428
362	0.131078	704.045				362	0.141777	751.7				362	0.141433	761.549
363	0.129399	694.315				363	0.141917	756.899				363	0.143026	755.615
364	0.128009	680.665				364	0.140799	750.571				364	0.14263	773.719
365	0.130651	696.211				365	0.139015	741.832				365	0.142534	769.144
366	0.131864	709.243				366	0.140173	772.879				366	0.142974	756.002
367	0.130917	710.104				367	0.140118	750.323				367	0.143312	776.446
368	0.131875	722.538				368	0.141879	735.481				368	0.14098	805.526
369	0.132834	701.329				369	0.140624	769.129				369	0.143025	791.935
370	0.132773	728.573				370	0.139131	754.382				370	0.144862	739.739
371	0.13204	695.259				371	0.139311	721.415				371	0.142964	808.594
372	0.131118	706.784				372	0.138582	720.652				372	0.143572	801.467
373	0.130255	695.946				373	0.138132	757.605				373	0.141881	771.47
374	0.131401	704.331				374	0.141428	745.6				374	0.141394	778.067
375	0.130105	703.211				375	0.140874	782.014				375	0.140153	770.313
376	0.130925	701.315				376	0.141023	769.995				376	0.138841	777.562
377	0.131807	691.178				377	0.142301	736.115				377	0.141393	754.543
378	0.132555	718.348				378	0.141781	768.881				378	0.142681	758.883
379	0.132817	743.051				379	0.138847	749.06				379	0.138868	739.976
380	0.132192	687.654				380	0.137609	741.416				380	0.142264	762.229
381	0.130479	722.074				381	0.139782	762.393				381	0.143469	790.204
382	0.130502	711.555				382	0.137978	748.268				382	0.143069	750.535
383	0.131059	696.571				383	0.140497	763.414				383	0.144175	757.305
384	0.130894	710.992				384	0.139849	763.625				384	0.141267	776.45
385	0.132102	723.23				385	0.141228	778.94				385	0.142388	774.421
386	0.129554	690.541				386	0.141711	770.713				386	0.141138	809.66
387	0.130668	692.961				387	0.141996	754.146				387	0.14493	767.562
388	0.131637	704.623				388	0.140877	786.741				388	0.143089	782.57
389	0.13262	702.169				389	0.140209	728.505				389	0.141676	757.745
390	0.131107	749.225				390	0.138547	743.97				390	0.141607	806.904
391	0.128626	685.76				391	0.141114	755.268				391	0.142551	755.813
392	0.127443	707.883				392	0.138534	759.379				392	0.141655	770.865
393	0.129473	675.858				393	0.13774	766.43				393	0.141266	785.489
394	0.130024	699.112				394	0.137026	729.931				394	0.138874	761.519
395	0.129924	699.292				395	0.140608	730.343				395	0.141163	761.975
396	0.130699	673.587				396	0.139635	725.219				396	0.142229	730.279
397	0.130184	706.596				397	0.139842	725.444				397	0.144387	760.532
398	0.130018	693.072				398	0.139723	755.365				398	0.143157	778.532
399	0.13099	689.694				399	0.139707	741.32				399	0.142778	751.129
400	0.132219	735.185				400	0.140376	776.365				400	0.1415	790.205
401	0.132153	693.131				401	0.137998	745.31				401	0.141229	779.654
402	0.131243	719.374				402	0.14033	762.769				402	0.143906	747.997
403	0.131163	702.21				403	0.140135	781.798				403	0.141235	736.562
404	0.129387	723.639				404	0.142857	781.5				404	0.141932	731.573
405	0.130396	708.725				405	0.140692	745.333				405	0.142262	761.988
406	0.13269	700.338				406	0.140062	758.798				406	0.142591	760.649
407	0.131834	728.977				407	0.139902	777.161				407	0.143518	751.446
408	0.131408	717.211				408	0.13893	748.923				408	0.144918	762.839
409	0.131433	733.273				409	0.140349	737.543				409	0.141808	765.778
410	0.129594	718.348				410	0.136672	762.106				410	0.143223	741.335
411	0.130994	693.056				411	0.135316	733.282				411	0.138412	779.608
412	0.132123	715.875				412	0.138916	757.81				412	0.138159	729.858
413	0.13203	707.212				413	0.139971	766.088				413	0.141385	716.03
414	0.129242	705.685				414	0.138708	742.864				414	0.141077	781.621
415	0.130699	708.954				415	0.140728	779.116				415	0.140223	782.577
416	0.129049	695.937				416	0.140323	777.272				416	0.139861	741.24
417	0.130633	743.611				417	0.142254	769.485				417	0.137104	748.853
418	0.132514	710.658				418	0.140851	734.867				418	0.137068	726.122
419	0.129978	719.627				419	0.141389	743.298				419	0.14106	766.986
420	0.128607	719.379				420	0.13943	788.181				420	0.145055	783.108
421	0.13068	674.92				421	0.138184	736.807				421	0.143933	745.404
422	0.131618	729.094				422	0.141478	757.412				422	0.143811	777.237
423	0.130202	722.616				423	0.141097	776.326				423	0.140867	759.393
424	0.130367	688.174				424	0.138844	765.114				424	0.144868	777.688
425	0.127098	693.105				425	0.141797	772.928				425	0.14605	776.896
426	0.128851	677.193				426	0.139087	752.004				426	0.146194	776.546
427	0.129721	717.091				427	0.140981	733.661				427	0.14603	796.37
428	0.131766	706.536				428	0.141095	761.257				428	0.144032	777.119
429	0.130574	720.381				429	0.13952	751.82				429	0.14525	805.415
430	0.129423	709.69				430	0.1394	754.302				430	0.142832	790.87
431	0.130412	697.516				431	0.141775	735.856				431	0.143729	768.901
432	0.132453	708.243				432	0.142388	786.26				432	0.14463	767.21
433	0.131766	728.056				433	0.14139	757.807				433	0.145188	774.581
434	0.131202	722.303				434	0.142224	739.015				434	0.144758	771.847
435	0.130695	724.291				435	0.142724	772.887				435	0.145939	749.866
436	0.130206	705.872				436	0.143208	821.464				436	0.143863	804.701
437	0.130964	737.194				437	0.14063	803.389				437	0.143215	764.781
438	0.131518	718.505				438	0.141059	739.066				438	0.141528	736.403
439	0.130179	705.056				439	0.143384	783.673				439	0.143146	764.726
440	0.130393	708.056				440	0.141946	767.811				440	0.144516	756.059
441	0.132303	726.512				441	0.140683	765.906				441	0.144576	759.105
442	0.129383	693.277				442	0.139705	753.485				442	0.14545	808.83
443	0.12961	713.263				443	0.14008	760.054				443	0.14414	762.693
444	0.13056	703.567				444	0.14203	757.579				444	0.144015	786.478
445	0.130293	718.06				445	0.141432	744.879				445	0.143907	767.519
446	0.130069	723.393				446	0.142599	773.886				446	0.139519	771.158
447	0.130101	707.998				447	0.143049	769.757				447	0.142475	728.825
448	0.13153	684.444				448	0.142887	754.108				448	0.145293	774.433
449	0.131635	709.435				449	0.144718	788.652				449	0.143775	775.651
450	0.130796	726.011				450	0.143232	755.498				450	0.144459	767.335
451	0.130761	695.989				451	0.142907	754.177				451	0.141701	757.3
452	0.132949	705.675				452	0.14245	777.188				452	0.144103	793.786
453	0.130899	710.856				453	0.142698	748.417				453	0.144542	782.056
454	0.131193	686.529				454	0.141349	763.823				454	0.142651	799.835
455	0.131054	728.176				455	0.140454	770.745				455	0.143626	765.424
456	0.131374	719.042				456	0.140388	786.055				456	0.141684	762.075
457	0.13024	708.06				457	0.139903	753.159				457	0.142242	757.179
458	0.130884	693.385				458	0.141452	782.703				458	0.140291	783.118
459	0.129092	681.772				459	0.1415	729.993				459	0.14484	752.245
460	0.131049	710.727				460	0.139896	748.269				460	0.144511	780.304
461	0.130276	696.482				461	0.141165	779.262				461	0.144435	777.219
462	0.1294	692.484				462	0.142305	734.612				462	0.144793	771.488
463	0.131392	712.861				463	0.14192	766.899				463	0.146086	778.413
464	0.132803	714.118				464	0.141369	761.637				464	0.144511	778.913
465	0.13142	715.681				465	0.140981	782.096				465	0.142759	732.504
466	0.131925	695.898				466	0.140478	729.981				466	0.143067	774.842
467	0.131524	698.784				467	0.13877	745.307				467	0.146821	757.13
468	0.128974	690.733				468	0.140957	773.581				468	0.146702	813.368
469	0.128782	667.39				469	0.139954	739.876				469	0.146109	784.932
470	0.128144	704.739				470	0.140611	748.813				470	0.144145	787.953
471	0.128565	704.904				471	0.137791	755.973				471	0.146323	769.275
472	0.131824	698.162				472	0.141593	746.974				472	0.146579	779.11
473	0.130768	707.071				473	0.141375	801.68				473	0.147024	787.667
474	0.131589	689.148				474	0.141629	756.242				474	0.147355	801.528
475	0.129747	707.297				475	0.142428	775.245				475	0.146904	796.314
476	0.130206	703.347				476	0.140664	755.091				476	0.146913	763.821
477	0.130102	711.661				477	0.13898	748.813				477	0.147022	794.894
478	0.129542	690.869				478	0.141524	762.064				478	0.147078	796.142
479	0.130882	709.988				479	0.140592	740.432				479	0.148737	803.637
480	0.130471	712.636				480	0.140867	782				480	0.145219	812.365
481	0.126909	694.435				481	0.14128	750.245				481	0.146267	784.984
482	0.125881	686.869				482	0.140782	766.549				482	0.145378	777.39
483	0.130526	684.916				483	0.137488	735.955				483	0.147654	798.325
484	0.130402	704.184				484	0.141277	726.336				484	0.147892	798.375
485	0.131016	713.031				485	0.139534	792.468				485	0.14863	766.861
486	0.129694	695.995				486	0.140447	733.859				486	0.149216	811.46
487	0.128782	696.375				487	0.138004	758.841				487	0.146553	809.571
488	0.126708	695.824				488	0.139462	769.58				488	0.147977	781.607
489	0.126358	720.271				489	0.140913	735.928				489	0.148335	793.125
490	0.127818	714.744				490	0.141846	734.2				490	0.14736	818.301
491	0.127673	686.631				491	0.14304	763.897				491	0.149883	788.16
492	0.128903	684.157				492	0.140905	757.418				492	0.147865	802.801
493	0.125375	682.678				493	0.134266	743.711				493	0.149203	802.64
494	0.126383	683.288				494	0.132496	713.408				494	0.147073	793.085
495	0.127031	676.981				495	0.141751	752.537				495	0.149003	825.755
496	0.124388	710.166				496	0.140734	771.789				496	0.14844	800.333
497	0.123703	675.558				497	0.140384	758.345				497	0.148919	815.126
498	0.124377	660.178				498	0.136869	766.839				498	0.148499	813.013
499	0.125425	648.485				499	0.139385	764.837				499	0.144965	767.243
500	0.128349	678.251				500	0.136856	741.295				500	0.149773	817.167
501	0.128002	724.179				501	0.14056	751.959				501	0.150361	829.84
502	0.130246	708.12				502	0.139692	750.573				502	0.148341	826.977
503	0.130089	682.32				503	0.14264	752.394				503	0.143775	782.855
504	0.126133	730.508				504	0.141671	769.439				504	0.149759	773.707
505	0.128688	677.659				505	0.141911	769.746				505	0.149805	781.51
506	0.127721	676.778				506	0.139285	779.188				506	0.148071	801.697
507	0.130728	683.986				507	0.138578	786.081				507	0.14677	823.417
508	0.129469	694.596				508	0.135913	723.151				508	0.146158	749.268
509	0.131064	704.999				509	0.142086	732.586				509	0.144032	798.893
510	0.13095	705.988				510	0.143849	765.126				510	0.149582	773.115
511	0.131963	700.427				511	0.144197	758.455				511	0.149845	791.714
512	0.130488	709.536				512	0.142708	800.857				512	0.148248	802.057
513	0.1292	683.339				513	0.143628	770.737				513	0.148098	777.027
514	0.128425	669.783				514	0.143816	774.881				514	0.146384	794.09
515	0.128201	704.233				515	0.142657	803.077				515	0.144893	774.305
516	0.130744	716.655				516	0.142451	756.098				516	0.144408	791.178
517	0.130428	686.859				517	0.14411	777.495				517	0.144719	774.738
518	0.130669	709.717				518	0.140504	772.407				518	0.146958	789.273
519	0.129564	711.312				519	0.140881	759.252				519	0.148741	786.856
520	0.130421	689.043				520	0.14179	758.432				520	0.148844	797.896
521	0.129524	711.157				521	0.143582	791.528				521	0.149223	811.744
522	0.128359	710.728				522	0.14182	732.545				522	0.14738	786.23
523	0.128255	710.55				523	0.140565	757.491				523	0.145805	815.184
524	0.131248	705.536				524	0.140158	762.796				524	0.139297	750.964
525	0.128513	706.409				525	0.138994	751.322				525	0.145717	755.327
526	0.130941	732.83				526	0.139088	777.252				526	0.147902	784.494
527	0.127102	691.501				527	0.137263	731.707				527	0.147873	788.745
528	0.126403	683.222				528	0.137235	753.065				528	0.149054	784.954
529	0.127678	701.031				529	0.138834	711.689				529	0.148436	794.846
530	0.130564	690.968				530	0.142128	757.488				530	0.14672	778.518
531	0.12681	694.973				531	0.141821	764.868				531	0.148922	810.111
532	0.127981	688.036				532	0.141046	743.159				532	0.147418	789.609
533	0.12833	686.895				533	0.140205	754.561				533	0.146051	796.044
534	0.130188	691.261				534	0.142345	738.9				534	0.145039	769.485
535	0.129798	729.523				535	0.139357	737.378				535	0.144146	771.896
536	0.127451	694.241				536	0.139591	742.82				536	0.144288	782.123
537	0.129717	692.372				537	0.139123	752.28				537	0.148124	778.972
538	0.131192	701.054				538	0.136188	743.391				538	0.148492	798.867
539	0.131305	698.308				539	0.137657	729.364				539	0.149686	826.338
540	0.131958	736.878				540	0.139807	740.675				540	0.150053	803.737
541	0.128505	711.289				541	0.138218	737.894				541	0.149714	811.9
542	0.130327	682.646				542	0.139465	758.394				542	0.14913	762.742
543	0.128258	718.372				543	0.139338	743.38				543	0.149149	819.886
544	0.130002	711.069				544	0.140697	783.664				544	0.14571	807.445
545	0.129533	702.52				545	0.139156	766.71				545	0.146324	800.4
546	0.129723	717.833				546	0.141173	751.877				546	0.146396	816.122
547	0.130097	701.835				547	0.141669	785.713				547	0.146858	753.629
548	0.129042	676.959				548	0.142431	755.765				548	0.146455	805.627
549	0.127474	687.431				549	0.143555	760.447				549	0.147979	775.242
550	0.126426	659.862				550	0.143604	765.262				550	0.14533	817.167
551	0.126575	670.499				551	0.147194	799.81				551	0.149286	784.461
552	0.125541	669.66				552	0.147396	771.89				552	0.15025	820.631
553	0.124993	686.609				553	0.148015	808.787				553	0.148544	800.703
554	0.130068	711.075				554	0.150189	797.852				554	0.148164	802.967
555	0.129407	706.51				555	0.152503	828.316				555	0.149488	813.792
556	0.127843	682.995				556	0.152845	819.459				556	0.149125	792.249
557	0.130681	698.643				557	0.15247	818				557	0.148109	776.041
558	0.130434	700.815				558	0.150228	854.198				558	0.146372	793.378
559	0.129945	711.343				559	0.154932	803.128				559	0.146339	796.122
560	0.127073	710.348				560	0.151788	832.919				560	0.14355	794.701
561	0.125668	663.457				561	0.147374	776.916				561	0.14149	788.637
562	0.125007	670.615				562	0.147819	821.326				562	0.148583	746.329
563	0.127583	683.511				563	0.148717	782.073				563	0.148793	791.504
564	0.127969	681.827				564	0.147079	791.028				564	0.142603	769.927
565	0.128503	721.609				565	0.145823	805.083				565	0.147319	760.409
566	0.128404	684.2				566	0.144614	763.657				566	0.147608	825.644
567	0.129347	715.458				567	0.145093	766.255				567	0.147861	754.796
568	0.128976	681.15				568	0.14478	769.336				568	0.147827	758.531
569	0.128094	693.297				569	0.14604	775.719				569	0.147142	788.453
570	0.127722	695.88				570	0.147749	782.184				570	0.148093	780.241
571	0.128208	683.193				571	0.151871	803.663				571	0.149513	802.237
572	0.128486	704.141				572	0.15084	825.817				572	0.146225	772.941
573	0.128494	697.091				573	0.151536	795.234				573	0.145275	765.926
574	0.128345	672.889				574	0.150831	799.681				574	0.147428	770.798
575	0.127448	694.014				575	0.154066	796.129				575	0.148957	766.541
576	0.125238	679.95				576	0.155973	849.922				576	0.148442	787.201
577	0.12821	687.447				577	0.156676	822.893				577	0.148713	796.481
578	0.125254	685.296				578	0.159046	828.243				578	0.148591	794.274
579	0.127991	676.616				579	0.161641	854.151				579	0.148357	774.53
580	0.12657	694.723				580	0.159961	878.386				580	0.146765	788.434
581	0.12894	687.344				581	0.154443	842.414				581	0.147884	806.627
582	0.128923	693.29				582	0.15346	845.856				582	0.14561	787.515
583	0.128102	672.853				583	0.154309	811.882				583	0.149534	796.764
584	0.126691	669.152				584	0.152978	816.44				584	0.147593	821.468
585	0.125448	669.873				585	0.147695	784.623				585	0.148692	775.056
586	0.123183	674.07				586	0.152369	799.195				586	0.148667	819.951
587	0.125317	683.947				587	0.150537	810.823				587	0.146919	780.907
588	0.128034	678.805				588	0.150312	791.273				588	0.150071	822.934
589	0.127784	695.386				589	0.147034	813.159				589	0.148678	801.888
590	0.12533	680.186				590	0.14651	788.76				590	0.147437	804.184
591	0.124913	692.231				591	0.152398	794.717				591	0.145952	808.359
592	0.126264	649.549				592	0.152872	816.928				592	0.148395	806.9
593	0.126846	681.776				593	0.151418	815.186				593	0.146358	802.339
594	0.12752	682.122				594	0.148001	805.953				594	0.148836	791.483
595	0.127877	673.49				595	0.14835	781.06				595	0.14501	820.461
596	0.127861	704.772				596	0.153431	809.669				596	0.145965	781.165
597	0.129905	696.911				597	0.151606	813.224				597	0.146417	785.872
598	0.128241	693.811				598	0.15289	801.045				598	0.146458	793.67
599	0.126156	680.494				599	0.152162	828.38				599	0.148578	800.476
600	0.125327	661.61				600	0.151502	816.175				600	0.148474	800.965
601	0.125708	675.556				601	0.153061	846.785				601	0.146689	786.083
602	0.125726	682.555				602	0.161663	823.67				602	0.144099	782.404
603	0.128738	707.28				603	0.163223	876.091				603	0.144417	771.064
604	0.128107	697.764				604	0.161259	857.218				604	0.146029	753.281
605	0.129752	690.573				605	0.159197	883.789				605	0.144386	769.562
606	0.127846	691.248				606	0.161206	859.797				606	0.145174	755.885
607	0.125042	666.714				607	0.156629	864.273				607	0.148756	797.359
608	0.124757	670.9				608	0.160058	836.667				608	0.148778	785.019
609	0.128161	695.717				609	0.155098	859.888				609	0.147278	790.839
610	0.129022	700.132				610	0.153136	816.998				610	0.147806	777.105
611	0.128658	702.214				611	0.156611	813.091				611	0.147435	798.477
612	0.128547	726.066				612	0.158351	825.011				612	0.145788	791.463
613	0.129455	690.44				613	0.159842	831.781				613	0.150178	778.422
614	0.130266	712.375				614	0.160589	822.07				614	0.149017	822.408
615	0.12874	700.239				615	0.157498	858.811				615	0.148304	781.106
616	0.126047	694.435				616	0.154508	847.538				616	0.148372	799.22
617	0.12835	704.336				617	0.157298	881.577				617	0.147028	789.259
618	0.129548	699.043				618	0.156064	828.675				618	0.147379	765.076
619	0.12856	690.54				619	0.156888	853.638				619	0.144144	805.594
620	0.12588	679.119				620	0.153496	811.825				620	0.146438	766.306
621	0.12566	661.693				621	0.154759	837.63				621	0.145386	794.071
622	0.126914	672.419				622	0.155468	827.684				622	0.149297	846.696
623	0.130999	693.907				623	0.149828	803.033				623	0.148306	789.2
624	0.130543	707.345				624	0.148824	806.211				624	0.148078	791.628
625	0.131133	704.834				625	0.140948	758.275				625	0.147159	778.352
626	0.129749	674.242				626	0.143927	729.86				626	0.147195	791.357
627	0.13038	677.987				627	0.148321	785.127				627	0.145003	755.576
628	0.13167	707.913				628	0.149427	781.75				628	0.146966	795.725
629	0.130137	713.964				629	0.149525	797.847				629	0.146449	801.601
630	0.129836	703.982				630	0.150724	824.193				630	0.148203	839.811
631	0.127774	681.101				631	0.149666	786.807				631	0.147506	781.202
632	0.127538	690.149				632	0.146504	810.941				632	0.146918	778.207
633	0.132385	736.162				633	0.148224	790.221				633	0.146532	807.097
634	0.130914	729.312				634	0.151028	819.338				634	0.146643	769.621
635	0.132797	717.574				635	0.150059	795.405				635	0.146868	777.126
636	0.132223	714.029				636	0.148045	814.738				636	0.1461	760.237
637	0.133198	743.454				637	0.145953	803.326				637	0.149016	772.48
638	0.130118	724.199				638	0.147384	771.403				638	0.149415	765.475
639	0.132416	734.333				639	0.146908	819.872				639	0.146511	807.938
640	0.131055	707.65				640	0.147614	786.278				640	0.144773	787.507
641	0.133983	700.253				641	0.146448	764.063				641	0.14833	785.152
642	0.1362	702.61				642	0.147324	782.491				642	0.149069	802.126
643	0.137191	767.971				643	0.147148	787.144				643	0.146297	789.564
644	0.138343	748.806				644	0.148703	774.552				644	0.148045	804.534
645	0.140984	767.027				645	0.149806	804.873				645	0.148418	804.44
646	0.14441	762.201				646	0.153094	793.353				646	0.149781	804.057
647	0.143856	776.63				647	0.149192	804.862				647	0.148702	805.592
648	0.146501	793.704				648	0.147472	792.245				648	0.149174	790.948
649	0.146197	800.202				649	0.144912	757.08				649	0.149351	815.993
650	0.145374	786.55				650	0.147723	773.942				650	0.148603	809.335
651	0.145771	753.478				651	0.153184	782.386				651	0.147665	788.815
652	0.146367	769.457				652	0.155601	795.025				652	0.146319	806.848
653	0.151164	816.723				653	0.157264	841.149				653	0.14506	762.233
654	0.150371	794.585				654	0.158372	823.205				654	0.14616	799.934
655	0.148816	821.089				655	0.160078	841.901				655	0.146211	746.647
656	0.147272	797.92				656	0.160917	854.168				656	0.148256	794.422
657	0.145914	755.889				657	0.162662	866.108				657	0.146495	803.532
658	0.146274	795.403				658	0.163318	863.658				658	0.145541	776.677
659	0.142944	766.63				659	0.16124	857.107				659	0.14829	791.416
660	0.144535	745.331				660	0.163221	868.78				660	0.142702	759.123
661	0.141775	784.226				661	0.163068	870.528				661	0.142226	751.105
662	0.141658	761.883				662	0.164435	887.524				662	0.139311	750.418
663	0.142259	790.379				663	0.167932	859.633				663	0.141221	751.458
664	0.141428	748.476				664	0.167787	864.746				664	0.146801	750.199
665	0.139807	734.623				665	0.166852	907.587				665	0.14855	802.163
666	0.138249	734.427				666	0.168131	884.986				666	0.149013	825.586
667	0.139738	726.02				667	0.167088	928.243				667	0.148104	803.64
668	0.136564	745.073				668	0.168567	901.503				668	0.149863	775.48
669	0.135368	761.358				669	0.169904	903.381				669	0.149944	838.044
670	0.136437	735.441				670	0.168072	891.088				670	0.149376	783.04
671	0.141426	753.301				671	0.168064	897.051				671	0.147093	835.471
672	0.142058	750.468				672	0.1661	887.664				672	0.145296	773.083
673	0.14209	783.241				673	0.164962	900.426				673	0.142269	758.324
674	0.142287	745.836				674	0.165265	857.188				674	0.145166	800.233
675	0.138672	727.505				675	0.162056	872.923				675	0.146971	806.676
676	0.142079	758.314				676	0.166312	861.914				676	0.146772	793.488
677	0.143439	759.32				677	0.172892	919.3				677	0.146672	758.819
678	0.146779	792.81				678	0.170895	895.961				678	0.149134	769.097
679	0.1472	776.346				679	0.171006	938.587				679	0.148254	792.983
680	0.149812	766.211				680	0.170021	892.939				680	0.147492	812.537
681	0.144503	808.656				681	0.165062	908.891				681	0.146525	806.938
682	0.151114	781.991				682	0.164676	841.6				682	0.144668	778.144
683	0.149371	826.847				683	0.166911	886.887				683	0.146878	773.99
684	0.151669	854.76				684	0.167257	839.501				684	0.148336	766.507
685	0.150189	835.988				685	0.168664	859.268				685	0.148926	833.031
686	0.148255	797.414				686	0.169019	890.078				686	0.148669	794.318
687	0.149214	787.929				687	0.16992	922.928				687	0.148375	782.106
688	0.151642	767.15				688	0.170591	942.818				688	0.149648	800.75
689	0.155401	831.164				689	0.171564	880.405				689	0.148981	779.332
690	0.155068	798.453				690	0.170236	951.242				690	0.147114	793.475
691	0.155501	809.844				691	0.170821	906.126				691	0.147772	787.229
692	0.157944	814.979				692	0.170128	897.061				692	0.147611	777.425
693	0.156347	842.096				693	0.168502	941.97				693	0.148611	808.191
694	0.157872	843.223				694	0.165737	881.624				694	0.149064	793.353
695	0.157686	852.179				695	0.16521	852.877				695	0.149537	797.878
696	0.160394	819.368				696	0.164478	922.112				696	0.148907	817.736
697	0.157965	862.325				697	0.1615	873.602				697	0.148594	804.112
698	0.154851	855.847				698	0.161403	844.577				698	0.150583	806.358
699	0.154659	832.93				699	0.164841	872.616				699	0.148425	789.967
700	0.155102	860.032				700	0.170151	880.214				700	0.14885	792.858
701	0.157102	834.802				701	0.169809	924.286				701	0.14806	786.879
702	0.157014	839.037				702	0.171079	877.896				702	0.147171	775.889
703	0.155608	853.982				703	0.171121	924.742				703	0.14739	780.161
704	0.155654	787.621				704	0.170908	927.816				704	0.150078	809.016
705	0.153685	829.653				705	0.170074	897.799				705	0.149288	783.95
706	0.153071	815.895				706	0.168635	941.801				706	0.149267	785.023
707	0.15564	827.689				707	0.164847	911.509				707	0.146619	783.383
708	0.158976	836.929				708	0.170291	936.052				708	0.147416	780.14
709	0.159467	830.67				709	0.166421	883.909				709	0.147436	822.991
710	0.156734	859.066				710	0.167339	874.471				710	0.145428	775.83
711	0.156224	842.96				711	0.17016	879.559				711	0.146886	771.794
712	0.157413	846.65				712	0.16626	889.962				712	0.146656	776.381
713	0.156523	815.444				713	0.170511	938.853				713	0.148161	801.441
714	0.154846	820.462				714	0.170399	929.919				714	0.147716	807.546
715	0.158342	824.923				715	0.169448	895.696				715	0.148927	808.233
716	0.156362	830.975				716	0.168756	886.616				716	0.149889	794.29
717	0.156103	826.979				717	0.16949	878.932				717	0.149537	815.348
718	0.158211	857.753				718	0.1704	935.299				718	0.147397	798.459
719	0.158936	854.808				719	0.171368	901.558				719	0.147381	767.975
720	0.156303	876.633				720	0.17067	931.177				720	0.149002	798.339
721	0.157764	844.905				721	0.172453	860.019				721	0.147954	811.455
722	0.15461	852.717				722	0.171344	908.398				722	0.147733	807.968
723	0.158623	808.78				723	0.170345	916.449				723	0.14683	764.481
724	0.157769	812.803				724	0.169622	898.677				724	0.147344	822.472
725	0.158459	846.957				725	0.16802	897.306				725	0.142631	777.119
726	0.157989	841.37				726	0.170825	904.734				726	0.146552	728.919
727	0.15465	894.972				727	0.171281	933.548				727	0.146383	786.236
728	0.157962	793.723				728	0.1714	907.388				728	0.146918	811.005
729	0.158403	850.46				729	0.169978	886.627				729	0.149612	818.169
730	0.159378	856.482				730	0.169503	882.913				730	0.149414	842.907
731	0.159412	874.032				731	0.17151	917.877				731	0.146643	803.705
732	0.160691	846.814				732	0.168525	899.877				732	0.148835	791.79
733	0.157871	851.022				733	0.167467	858.502				733	0.144018	790.204
734	0.15724	854.798				734	0.167767	882.124				734	0.142878	771.056
735	0.157381	847.206				735	0.166855	851.74				735	0.148089	774.228
736	0.156273	874.049				736	0.163822	866.611				736	0.143815	794.352
737	0.154718	832.005				737	0.16409	864.643				737	0.147078	765.704
738	0.157513	849.746				738	0.164958	896.029				738	0.148457	782.336
739	0.161199	867.633				739	0.17019	888.8				739	0.147227	781.203
740	0.159858	854.634				740	0.171945	908.161				740	0.140099	782.94
741	0.161587	886.122				741	0.17098	901.222				741	0.14452	781.541
742	0.162993	875.71				742	0.167795	931.911				742	0.143951	763.6
743	0.158458	885.911				743	0.16541	868.34				743	0.147108	779.77
744	0.156984	838.626				744	0.166888	907.124				744	0.147047	781.169
745	0.155698	853.686				745	0.170827	922.44				745	0.147565	788.994
746	0.157579	845.963				746	0.169457	890.032				746	0.149313	808.685
747	0.156727	839.647				747	0.168456	881.582				747	0.144396	790.774
748	0.160699	848.796				748	0.170655	862.892				748	0.147375	772.871
749	0.159639	851.567				749	0.16932	928.722				749	0.148361	780.509
750	0.160366	852.554				750	0.170878	877.403				750	0.146277	807.499
751	0.157501	859.513				751	0.16816	889.083				751	0.148909	797.293
752	0.158063	852.557				752	0.166762	905.985				752	0.148035	834.195
753	0.158787	822.428				753	0.164833	890.728				753	0.149344	808.47
754	0.15891	874.229				754	0.169775	901.881				754	0.147001	811.097
755	0.156947	826.917				755	0.171777	902.194				755	0.143213	778.625
756	0.158349	849.371				756	0.172306	917.094				756	0.150037	801.888
757	0.159062	866.609				757	0.170185	885.046				757	0.147567	758.919
758	0.158599	823.205				758	0.166281	915.859				758	0.146462	776.047
759	0.15681	861.326				759	0.167679	860.537				759	0.14989	793.523
760	0.158874	854.474				760	0.168446	912.022				760	0.148238	795.619
761	0.155397	867.771				761	0.169247	853.782				761	0.148176	810.674
762	0.159879	810.284				762	0.16773	936.814				762	0.149428	833.834
763	0.15885	835.904				763	0.168842	918.03				763	0.145814	792.388
764	0.160867	852.046				764	0.166399	922.506				764	0.146345	794.938
765	0.155986	831.991				765	0.169511	902.46				765	0.144456	782.352
766	0.157954	828.444				766	0.169608	919.353				766	0.142298	738.181
767	0.159653	830.425				767	0.168072	892.506				767	0.147221	761.256
768	0.157717	837.305				768	0.168763	908.739				768	0.14885	793.872
769	0.162217	854.649				769	0.167635	889.497				769	0.147875	775.835
770	0.160851	836.823				770	0.167545	898.629				770	0.149321	825.54
771	0.164352	901.315				771	0.165419	885.466				771	0.148624	772.455
772	0.163406	881.828				772	0.166755	876.525				772	0.146878	798.215
773	0.163374	905.534				773	0.167771	888.769				773	0.145421	762.274
774	0.162791	873.878				774	0.169927	870.673				774	0.144677	788.028
775	0.161916	885.658				775	0.16899	902.013				775	0.148107	761.038
776	0.16184	839.891				776	0.168473	876.051				776	0.14653	768.076
777	0.161563	874.352				777	0.164476	901.635				777	0.148991	799.214
778	0.163405	849.179				778	0.16705	897.249				778	0.149632	784.591
779	0.162063	893.599				779	0.168533	891.049				779	0.149123	815.502
780	0.164766	872.828				780	0.16845	897.339				780	0.150149	838.795
781	0.165234	874.438				781	0.169427	919.276				781	0.149891	807.789
782	0.162587	876.198				782	0.169852	912.057				782	0.149408	836.026
783	0.160771	879.706				783	0.171226	905.277				783	0.14757	799.169
784	0.163699	869.038				784	0.169472	929.72				784	0.150593	785.6
785	0.163758	890.246				785	0.170467	931.443				785	0.150561	827.831
786	0.161636	839.832				786	0.171812	940.745				786	0.149874	804.025
787	0.158723	862.688				787	0.17133	897.74				787	0.147505	817.205
788	0.16396	848.107				788	0.169691	926.883				788	0.147612	796.601
789	0.162457	861.221				789	0.169444	900.319				789	0.147432	792.705
790	0.162398	882.202				790	0.169074	912.321				790	0.144773	777.041
791	0.16265	862.379				791	0.1706	888.194				791	0.144733	790.227
792	0.162732	842.085				792	0.168724	902.326				792	0.149394	779.046
793	0.162593	876.963				793	0.169372	901.913				793	0.14748	798.725
794	0.162612	879.43				794	0.165102	885.587				794	0.146579	769.531
795	0.163933	915.598				795	0.16673	882.206				795	0.146574	810.992
796	0.162767	865.668				796	0.160272	833.977				796	0.146453	793.258
797	0.164538	867.142				797	0.16564	856.556				797	0.14378	774.467
798	0.163918	851.836				798	0.161202	879.442				798	0.14707	794.199
799	0.164866	853.941				799	0.154924	813.329				799	0.147661	798.939
800	0.160404	856.386				800	0.162104	815.856				800	0.145632	776.119
801	0.163098	885.445				801	0.163532	868.725				801	0.15035	780.522
802	0.163881	875.022				802	0.165589	925.073				802	0.149861	802.824
803	0.164897	877.579				803	0.16673	861.713				803	0.148329	820.016
804	0.163849	877.988				804	0.168604	920.653				804	0.144077	763.737
805	0.163863	880.507				805	0.167578	892.393				805	0.145606	757.324
806	0.164971	862.259				806	0.162768	901.199				806	0.14823	792.689
807	0.163784	833.966				807	0.166049	866.276				807	0.147082	788.357
808	0.16305	888.347				808	0.16352	897.126				808	0.149592	762.215
809	0.16415	902.966				809	0.171648	927.623				809	0.146686	792.474
810	0.163354	904.706				810	0.171863	934.73				810	0.143962	764.545
811	0.165578	856.891				811	0.168994	913.12				811	0.144152	779.143
812	0.164837	888.066				812	0.166263	907.692				812	0.149536	759.929
813	0.162322	861.709				813	0.168919	866.081				813	0.144145	810.101
814	0.165142	878.638				814	0.170595	894.834				814	0.148737	786.714
815	0.164092	863.908				815	0.168751	920.843				815	0.14824	791.472
816	0.16253	894.35				816	0.170378	880.349				816	0.148721	816.31
817	0.16337	861.146				817	0.169185	891.18				817	0.146018	778.697
818	0.166587	876.918				818	0.169424	873.622				818	0.145481	792.864
819	0.166877	882.038				819	0.166851	897.429				819	0.14676	755.562
820	0.165515	893.028				820	0.167676	878.713				820	0.147454	808.32
821	0.161809	844.525				821	0.170572	925.145				821	0.147529	802.937
822	0.163198	882.379				822	0.167879	894.53				822	0.146067	743.682
823	0.165686	880.026				823	0.17092	905.574				823	0.144431	777.19
824	0.165387	876.064				824	0.171999	905.487				824	0.145369	749.37
825	0.166579	879.447				825	0.168204	917.727				825	0.148423	753.213
826	0.166508	874.39				826	0.166256	897.328				826	0.149837	828.742
827	0.167189	858.918				827	0.16843	861.485				827	0.149027	797.927
828	0.167234	914.304				828	0.16779	887.958				828	0.149869	787.269
829	0.164233	881.202				829	0.16705	878.307				829	0.148116	817.227
830	0.167047	904.171				830	0.170159	922.259				830	0.143649	781.806
831	0.166066	852.133				831	0.171572	854.784				831	0.141595	807.391
832	0.163131	898.614				832	0.171083	942.427				832	0.150156	788.777
833	0.161629	846.829				833	0.17136	927.3				833	0.149664	803.708
834	0.158734	860.337				834	0.169118	906.876				834	0.147745	802.27
835	0.159079	853.482				835	0.170359	925.783				835	0.148564	763.881
836	0.166871	864.068				836	0.168558	870.584				836	0.146489	775.143
837	0.166823	848.657				837	0.172666	942.097				837	0.147807	789.239
838	0.165341	919.207				838	0.172537	921.149				838	0.149053	794.101
839	0.164145	862.472				839	0.17212	925.455				839	0.147166	785.731
840	0.166855	868.059				840	0.171575	926.277				840	0.148143	777.337
841	0.167684	908.688				841	0.1693	911.829				841	0.14862	811.604
842	0.170276	889.471				842	0.172585	901.119				842	0.147817	766.394
843	0.170067	927.489				843	0.171382	923.55				843	0.149233	798.953
844	0.167183	903.381				844	0.170673	895.99				844	0.147662	822.969
845	0.169673	896.613				845	0.170036	949.043				845	0.147803	789
846	0.168211	891.623				846	0.170094	925.306				846	0.149226	807.03
847	0.165202	875.356				847	0.171951	914.498				847	0.148407	793.077
848	0.168123	897.29				848	0.171979	900.499				848	0.14916	787.631
849	0.170875	931.142				849	0.171186	950.886				849	0.148837	788.343
850	0.168287	929.504				850	0.171558	897.236				850	0.147796	818.798
851	0.17159	886.597				851	0.168183	892.206				851	0.145593	767.578
852	0.170523	911.444				852	0.170253	868.227				852	0.148918	771.823
853	0.170694	902.72				853	0.169845	886.541				853	0.145102	822.377
854	0.169649	913.844				854	0.171022	925.9				854	0.147068	766.695
855	0.17228	907.02				855	0.170174	894.174				855	0.148976	777.725
856	0.171604	915.42				856	0.169436	948.475				856	0.150086	766.405
857	0.170407	910.666				857	0.170826	883.657				857	0.148402	818.187
858	0.170323	910.063				858	0.170903	949.219				858	0.146497	800.336
859	0.16824	933.107				859	0.172126	888.543				859	0.146844	784.75
860	0.172101	879.572				860	0.172811	963.83				860	0.150499	781.141
861	0.172475	920.223				861	0.170572	891.862				861	0.151024	820.297
862	0.170958	919.329				862	0.169537	911.215				862	0.14833	820.202
863	0.169398	890.635				863	0.173296	888.975				863	0.147356	802.754
864	0.173091	933.382				864	0.169122	973.173				864	0.14884	785.689
865	0.169072	939.98				865	0.171367	886.251				865	0.147558	797.457
866	0.171054	860.413				866	0.173322	916.954				866	0.146939	777.275
867	0.170589	901.985				867	0.171375	928.04				867	0.144793	787.678
868	0.16813	919.962				868	0.170163	892.351				868	0.150231	807.97
869	0.165221	891.173				869	0.167147	940.692				869	0.147192	773.476
870	0.169816	860.559				870	0.17081	873.241				870	0.145491	804.107
871	0.166552	873.557				871	0.171424	926.712				871	0.148692	817.678
872	0.165148	864.14				872	0.170752	893.519				872	0.14874	807.377
873	0.166822	868.741				873	0.171975	908.147				873	0.150926	827.941
874	0.167107	877.988				874	0.169278	921.465				874	0.150571	783.209
875	0.169429	893.789				875	0.173215	915.889				875	0.147312	811.487
876	0.168971	872.843				876	0.170341	876.262				876	0.149474	772.977
877	0.171519	919.995				877	0.170642	925.4				877	0.146993	802.8
878	0.170654	917.031				878	0.17192	924.496				878	0.147732	818.808
879	0.1713	912.737				879	0.175511	908.353				879	0.1437	782.255
880	0.166842	905.936				880	0.17304	988.598				880	0.14428	763.506
881	0.168542	900.106				881	0.174419	935.476				881	0.14667	781.556
882	0.169584	895.183				882	0.170572	902.289				882	0.147872	804.877
883	0.170047	917.049				883	0.165298	877.824				883	0.146907	834.566
884	0.170037	866.732				884	0.162002	896.543				884	0.147072	797.09
885	0.169431	939.798				885	0.164194	824.432				885	0.145858	794.114
886	0.169852	881.563				886	0.171755	894.173				886	0.147999	795.336
887	0.169908	914.508				887	0.171267	920.139				887	0.149864	788.972
888	0.173417	892.65				888	0.172575	891.154				888	0.147437	827.362
889	0.170713	908.12				889	0.171004	901.617				889	0.144227	800.935
890	0.170455	910.247				890	0.173949	871.858				890	0.151065	792.738
891	0.170953	888.136				891	0.172151	921.689				891	0.151091	800.565
892	0.170293	890.749				892	0.174936	938.148				892	0.146703	789.093
893	0.171071	903.554				893	0.174271	896.405				893	0.151176	820.902
894	0.168079	936.06				894	0.175588	929.404				894	0.150535	830.59
895	0.17098	868.195				895	0.175921	948.523				895	0.150535	818.519
896	0.169463	907.106				896	0.173387	930.701				896	0.149489	819.852
897	0.170923	910.346				897	0.174299	958.338				897	0.148056	776.418
898	0.170704	927.87				898	0.174615	903.375				898	0.14684	758.849
899	0.1717	880.722				899	0.172635	906.54				899	0.150907	841.177
900	0.16931	913.1				900	0.172545	910.37				900	0.149355	795.87
901	0.166527	879.249				901	0.170795	961.188				901	0.149944	792.879
902	0.162672	872.429				902	0.170572	901.318				902	0.147517	813.323
903	0.168399	884.307				903	0.168917	940.645				903	0.144883	785.263
904	0.170558	881.37				904	0.172827	887.133				904	0.15096	805.568
905	0.170875	918.118				905	0.169875	896.302				905	0.148987	780.359
906	0.170934	897.506				906	0.169133	898.627				906	0.149027	769.071
907	0.17157	917.468				907	0.170873	891.505				907	0.146662	778.337
908	0.171278	891.104				908	0.172276	924.09				908	0.146421	781.33
909	0.168888	917.01				909	0.169787	890.004				909	0.148052	765.352
910	0.173647	905.894				910	0.17147	940.205				910	0.149079	832.236
911	0.169244	929.032				911	0.170084	935.331				911	0.149074	804.357
912	0.170387	915.026				912	0.17043	921.43				912	0.146741	804.462
913	0.171135	933.458				913	0.16716	883.318				913	0.150052	754.523
914	0.171533	887.423				914	0.167261	915.69				914	0.147559	812.429
915	0.169789	917.794				915	0.172099	894.571				915	0.151019	821.361
916	0.171332	906.173				916	0.17084	935.863				916	0.150198	817.735
917	0.169282	929.699				917	0.170458	894.421				917	0.147155	790.203
918	0.16731	911.694				918	0.172929	947.175				918	0.149046	794.191
919	0.167857	895.704				919	0.171429	925.349				919	0.147547	793.44
920	0.169921	924.116				920	0.169337	909.109				920	0.14818	787.306
921	0.169103	924.831				921	0.168727	911.705				921	0.149997	825.78
922	0.171612	944.643				922	0.1704	919.274				922	0.148767	800.828
923	0.169869	932.983				923	0.169627	917.021				923	0.149727	781.112
924	0.16996	907.293				924	0.168011	927.459				924	0.147537	795.348
925	0.168306	899.866				925	0.166621	866.641				925	0.146283	767.886
926	0.171251	920.069				926	0.167632	882.57				926	0.14528	784.177
927	0.169708	917.231				927	0.17295	875.561				927	0.142483	779.974
928	0.167456	903.858				928	0.171932	912.337				928	0.149678	791.553
929	0.1719	891.194				929	0.172277	921.632				929	0.148387	813.935
930	0.171546	903.955				930	0.169933	882.488				930	0.147485	763.673
931	0.166645	929.435				931	0.171632	878.885				931	0.148389	780.958
932	0.164411	872.537				932	0.170754	940.593				932	0.145557	817.479
933	0.162951	911.09				933	0.172322	937.771				933	0.147133	779.847
934	0.170519	885.247				934	0.172074	878.226				934	0.146392	792.941
935	0.167899	905.717				935	0.170307	957.024				935	0.149141	741.142
936	0.169338	940.77				936	0.167755	893.759				936	0.145899	765.133
937	0.170557	904.06				937	0.164841	890.873				937	0.147907	784.485
938	0.170401	920.411				938	0.167294	909.026				938	0.148756	805.101
939	0.169333	900.528				939	0.165442	849.674				939	0.149689	795.361
940	0.168242	888.854				940	0.168955	866.745				940	0.150733	801.927
941	0.169783	896.127				941	0.16732	895.618				941	0.150964	798.871
942	0.168731	918.63				942	0.170242	931.216				942	0.150301	798.142
943	0.169512	940.522				943	0.170033	918.899				943	0.146466	800.742
944	0.169093	892.044				944	0.167137	906.098				944	0.150302	782.109
945	0.169365	928.136				945	0.171674	881.634				945	0.147301	795.885
946	0.170174	910.255				946	0.171125	925.298				946	0.146795	796.147
947	0.165819	941.036				947	0.1717	899.484				947	0.146632	812.029
948	0.171722	875.481				948	0.170721	926.973				948	0.143517	789.221
949	0.170708	928.59				949	0.168105	865.887				949	0.146512	776.024
950	0.172992	917.797				950	0.169192	859.086				950	0.150591	782.553
951	0.170217	915.22				951	0.174637	927.937				951	0.150823	804.454
952	0.168491	861.959				952	0.170342	891.231				952	0.149949	799.611
953	0.169369	929.649				953	0.169249	897.952				953	0.148394	762.419
954	0.172354	874.03				954	0.170618	900.859				954	0.147034	763.762
955	0.170492	899.607				955	0.167271	914.096				955	0.146093	803.714
956	0.172076	930.566				956	0.16542	864.769				956	0.147171	764.407
957	0.168748	900.198				957	0.165657	876.178				957	0.146894	790.326
958	0.172617	901.088				958	0.166718	893.258				958	0.147811	795.452
959	0.173759	892.444				959	0.168831	878.18				959	0.149397	797.111
960	0.170179	922.134				960	0.16843	938.06				960	0.148852	807.83
961	0.1676	887.675				961	0.168352	886.74				961	0.147122	823.573
962	0.169429	933.41				962	0.166049	927.763				962	0.142557	769.351
963	0.171268	923.201				963	0.170312	873.851				963	0.146233	783.647
964	0.169772	923.605				964	0.17067	924.437				964	0.147442	743.937
965	0.172214	884.385				965	0.170744	907.428				965	0.146611	804.68
966	0.172247	895.569				966	0.169125	921.534				966	0.149962	752.202
967	0.173988	887.807				967	0.161054	930.163				967	0.147098	791.018
968	0.174523	891.9				968	0.163939	876.162				968	0.146416	796.072
969	0.170197	911.083				969	0.166399	876.935				969	0.144806	759.646
970	0.17307	888.214				970	0.165194	912.699				970	0.147917	787.017
971	0.169457	907.774				971	0.165617	870.421				971	0.14822	777.718
972	0.172288	881.636				972	0.167906	863.608				972	0.145984	799.707
973	0.173544	934.75				973	0.163375	872.081				973	0.147271	768.612
974	0.174762	954.576				974	0.164934	850.348				974	0.147467	788.404
975	0.171737	941.889				975	0.169514	887.767				975	0.146472	796.165
976	0.17018	892.985				976	0.168848	918.2				976	0.146766	774.504
977	0.169252	932.836				977	0.164986	872.488				977	0.149167	782.932
978	0.168302	903.29				978	0.166269	894.346				978	0.147841	789.599
979	0.172321	898.55				979	0.169098	870.759				979	0.147896	810.65
980	0.173006	980.914				980	0.165749	921.892				980	0.147951	788.81
981	0.173188	928.523				981	0.165691	871.593				981	0.145707	819.835
982	0.172806	914.967				982	0.165356	871.487				982	0.146825	763.612
983	0.172117	951.8				983	0.167381	878.68				983	0.145159	783.787
984	0.169833	908.124				984	0.166429	914.494				984	0.146941	788.88
985	0.165407	887.127				985	0.164507	881.276				985	0.148855	805.319
986	0.173115	892.713				986	0.165404	910.067				986	0.147847	776.816
987	0.172143	953.09				987	0.168935	907.977				987	0.148412	790.074
988	0.171118	883.77				988	0.168791	962.151				988	0.147975	797.867
989	0.167619	962.73				989	0.169094	873.693				989	0.149761	788.062
990	0.169812	883.234				990	0.16725	949.383				990	0.150345	799.281
991	0.169381	932.729				991	0.163298	880.395				991	0.14891	782.652
992	0.171287	892.933				992	0.168106	887.862				992	0.148634	790.602
993	0.169227	899.15				993	0.162776	845.884				993	0.150764	798.136
994	0.168247	890.305				994	0.16778	879.317				994	0.149504	811.947
995	0.174321	910.176				995	0.164216	896.794				995	0.14972	810.586
996	0.170033	886.606				996	0.162712	863.449				996	0.14638	793.458
997	0.173256	922.38				997	0.169499	889.384				997	0.147769	763.621
998	0.173085	916.709				998	0.167319	891.656				998	0.145832	811.6
999	0.170831	932.865				999	0.165508	895.621				999	0.144737	778.914
1000	0.174154	875.444				1000	0.163506	902.078				1000	0.14564	799.806
1001	0.173567	918.429				1001	0.161155	868.569				1001	0.147395	804.325
1002	0.175623	920.697				1002	0.161078	821.202				1002	0.147657	777.011
1003	0.173254	908.105				1003	0.166103	895.857				1003	0.148451	819.617
1004	0.172285	947.004				1004	0.169154	879.019				1004	0.149455	776.64
1005	0.172491	890.338				1005	0.167207	864.408				1005	0.149937	821.024
1006	0.174945	940.689				1006	0.16819	883.044				1006	0.150165	793.672
1007	0.174423	887.978				1007	0.170194	883.187				1007	0.149561	785.617
1008	0.173063	955.31				1008	0.169689	890.995				1008	0.151719	810.075
1009	0.173979	958.076				1009	0.169433	906.308				1009	0.151308	785.654
1010	0.173845	941				1010	0.168812	942.065				1010	0.1493	823.148
1011	0.171345	899.793				1011	0.166759	858.807				1011	0.150106	789.003
1012	0.173446	901.408				1012	0.16341	906.232				1012	0.14965	775.704
1013	0.172954	910.15				1013	0.161923	842.296				1013	0.150435	810.971
1014	0.174773	931.994				1014	0.168294	898.55				1014	0.150215	791.909
1015	0.172777	894.59				1015	0.170828	877.308				1015	0.149393	801.601
1016	0.171936	914.069				1016	0.166583	912.775				1016	0.14829	804.764
1017	0.173161	894.653				1017	0.170103	893.899				1017	0.149017	806.759
1018	0.172937	927.905				1018	0.168919	875.873				1018	0.148703	814.245
1019	0.172888	936.436				1019	0.171382	917.506				1019	0.150492	776.093
1020	0.173604	895.602				1020	0.171136	871.761				1020	0.150183	781.047
1021	0.170376	937.579				1021	0.170845	899.751				1021	0.150165	792.899
1022	0.172644	869.008				1022	0.171422	910.878				1022	0.150932	783.958
1023	0.168729	932.282				1023	0.170828	882.299				1023	0.150967	831.018
1024	0.170683	896.54				1024	0.171371	896.893				1024	0.14863	823.76
1025	0.171326	940.48				1025	0.172895	882.163				1025	0.149594	792.712
1026	0.172423	924.261				1026	0.172766	932.864				1026	0.149175	811.641
1027	0.172942	905.725				1027	0.169452	872.318				1027	0.150528	764.456
1028	0.172958	956.366				1028	0.167389	882.807				1028	0.14765	814.832
1029	0.171486	962.939				1029	0.169423	918.401				1029	0.148875	821.015
1030	0.17066	872.616				1030	0.169958	915.666				1030	0.149598	783.693
1031	0.171339	895.107				1031	0.167496	871.463				1031	0.146813	770.201
1032	0.169784	870.864				1032	0.172153	905.466				1032	0.147799	766.1
1033	0.167942	928.441				1033	0.171237	909.964				1033	0.148782	801.755
1034	0.166367	856.53				1034	0.173313	939.042				1034	0.148192	822.024
1035	0.170172	907.146				1035	0.172666	944.167				1035	0.148209	773.661
1036	0.167855	895.091				1036	0.170889	885.989				1036	0.148747	786.182
1037	0.168796	907.523				1037	0.169846	915.986				1037	0.148333	812.522
1038	0.171474	906.317				1038	0.171752	925.555				1038	0.150529	809.686
1039	0.168861	912.384				1039	0.173902	892.207				1039	0.149134	787.4
1040	0.169657	905.078				1040	0.17335	914.414				1040	0.149463	796.914
1041	0.165929	885.801				1041	0.171161	913.657				1041	0.147303	785.815
1042	0.165132	854.996				1042	0.171738	885.995				1042	0.145075	810.798
1043	0.168975	907.724				1043	0.166391	883.739				1043	0.146731	797.156
1044	0.169621	881.313				1044	0.169667	882.789				1044	0.146339	792.292
1045	0.170284	907.626				1045	0.169318	898.557				1045	0.141778	775.828
1046	0.170136	935.436				1046	0.168498	894.93				1046	0.146428	786.272
1047	0.170737	921.877				1047	0.16868	881.838				1047	0.143064	770.592
1048	0.174666	888.184				1048	0.169611	893.859				1048	0.145326	768.575
1049	0.171906	947.496				1049	0.17041	853.768				1049	0.142055	759.534
1050	0.173354	879.034				1050	0.170975	925.535				1050	0.145664	818.807
1051	0.172316	917.41				1051	0.166695	893.795				1051	0.145314	788.102
1052	0.175114	863.36				1052	0.163187	860.368				1052	0.145913	779.59
1053	0.173861	969.224				1053	0.164816	845.159				1053	0.142708	783.402
1054	0.175304	944.18				1054	0.162888	856.378				1054	0.141691	753.936
1055	0.173913	925.765				1055	0.164478	866.076				1055	0.143733	785.597
1056	0.174733	918.459				1056	0.16864	863.003				1056	0.142295	769.403
1057	0.174728	938.535				1057	0.168141	892.229				1057	0.145522	770.868
1058	0.176086	920.678				1058	0.171552	878.062				1058	0.143662	809.686
1059	0.177004	939.83				1059	0.171153	920.572				1059	0.144448	777.929
1060	0.174467	940.276				1060	0.167334	905.734				1060	0.14261	803.743
1061	0.173117	927.82				1061	0.169265	925.449				1061	0.142772	755.209
1062	0.172526	904.787				1062	0.17228	877.696				1062	0.141193	755.991
1063	0.173136	937.608				1063	0.172706	938.206				1063	0.140828	753.98
1064	0.175167	936.565				1064	0.175031	906.837				1064	0.14265	774.9
1065	0.174363	930.296				1065	0.175105	916.032				1065	0.143835	748.422
1066	0.175471	902.05				1066	0.172906	958.849				1066	0.146042	741.596
1067	0.174665	927.573				1067	0.172657	899.588				1067	0.14445	795.383
1068	0.172092	945.056				1068	0.173472	917.508				1068	0.142626	778.151
1069	0.165451	874.143				1069	0.174747	929.838				1069	0.143506	758.304
1070	0.17435	897.97				1070	0.173778	954.83				1070	0.143012	769.662
1071	0.177416	927.029				1071	0.175219	930.209				1071	0.142914	789.326
1072	0.175129	942.472				1072	0.176004	963.766				1072	0.147826	737.193
1073	0.173817	933.065				1073	0.174687	912.149				1073	0.148311	798.213
1074	0.17433	965.07				1074	0.175443	960.847				1074	0.147236	802.603
1075	0.172757	933.494				1075	0.181243	932.196				1075	0.149067	794.809
1076	0.175407	890.33				1076	0.179089	960.951				1076	0.148237	782.749
1077	0.176738	923.734				1077	0.179199	935.866				1077	0.147796	787.9
1078	0.175449	950.745				1078	0.181681	921.456				1078	0.149655	796.356
1079	0.175074	939.899				1079	0.179312	953.16				1079	0.147674	815.291
1080	0.170675	927.145				1080	0.177695	899.307				1080	0.147625	791.778
1081	0.169972	900.789				1081	0.181692	942.001				1081	0.147265	779.449
1082	0.171339	894.63				1082	0.181891	946.032				1082	0.148624	793.282
1083	0.169834	925.762				1083	0.18271	989.759				1083	0.150206	798.366
1084	0.171597	939.133				1084	0.182667	933.934				1084	0.14794	825.574
1085	0.171975	889.171				1085	0.184279	1003.06				1085	0.145861	789.676
1086	0.175124	945.355				1086	0.178159	946.536				1086	0.148156	810.924
1087	0.171514	923.77				1087	0.18173	937.754				1087	0.149074	760.136
1088	0.172323	934.826				1088	0.180993	940.217				1088	0.14737	811.075
1089	0.173296	931.617				1089	0.181498	993.325				1089	0.146716	790.572
1090	0.172948	945.176				1090	0.180518	970.25				1090	0.144432	785.972
1091	0.175221	928.613				1091	0.179337	973.337				1091	0.14605	759.375
1092	0.175091	952.442				1092	0.182165	973.45				1092	0.147895	783.069
1093	0.172321	914.596				1093	0.181025	1004.74				1093	0.150329	815.837
1094	0.175022	910.818				1094	0.179166	955.077				1094	0.149268	786.669
1095	0.174702	940.424				1095	0.178635	968.169				1095	0.150277	822.28
1096	0.174495	918.873				1096	0.17541	968.235				1096	0.149837	806.052
1097	0.172434	949.848				1097	0.174901	930.818				1097	0.149889	783.824
1098	0.175168	914.359				1098	0.171181	911.99				1098	0.147919	827.448
1099	0.176421	942.234				1099	0.180826	961.549				1099	0.145651	762.15
1100	0.176113	910.55				1100	0.177751	982.315				1100	0.14846	806.477
1101	0.175145	925.957				1101	0.178998	934.132				1101	0.147884	796.756
1102	0.175882	958.298				1102	0.177128	979.833				1102	0.150181	786.998
1103	0.176618	970.194				1103	0.180299	971.296				1103	0.145176	768.257
1104	0.178117	920.277				1104	0.174038	917.023				1104	0.149241	766.785
1105	0.17738	924.661				1105	0.17602	917.536				1105	0.147672	804.38
1106	0.176586	956.72				1106	0.175387	911.049				1106	0.148798	758.661
1107	0.175488	921.801				1107	0.174782	927.59				1107	0.149301	837.941
1108	0.175234	953.118				1108	0.179608	905.98				1108	0.150036	785.373
1109	0.177378	902.949				1109	0.171869	939.483				1109	0.15044	813.655
1110	0.179909	934.339				1110	0.171457	885.988				1110	0.149054	830.701
1111	0.180604	942.925				1111	0.17768	934.988				1111	0.149367	814.403
1112	0.178119	947.078				1112	0.178107	930.829				1112	0.149273	821.501
1113	0.176826	920.976				1113	0.177653	918.385				1113	0.15008	822.909
1114	0.17895	918.59				1114	0.180104	932.534				1114	0.149782	794.176
1115	0.17844	994.497				1115	0.180556	941.414				1115	0.147628	830.345
1116	0.180059	976.648				1116	0.178057	963.112				1116	0.148779	806.221
1117	0.178049	952.16				1117	0.179546	963.359				1117	0.151279	775.646
1118	0.176553	953.123				1118	0.180979	955.911				1118	0.150023	782.227
1119	0.179327	916.095				1119	0.180435	944.311				1119	0.148388	803.881
1120	0.177317	923.986				1120	0.177132	956.432				1120	0.146474	797.811
1121	0.178536	1000.49				1121	0.175614	921.344				1121	0.15009	791.816
1122	0.179101	929.371				1122	0.182403	911.551				1122	0.1495	815.172
1123	0.177714	961.471				1123	0.180399	924.885				1123	0.147769	809.251
1124	0.174138	929.492				1124	0.179174	942.681				1124	0.148417	787.905
1125	0.17597	981.231				1125	0.182902	987.463				1125	0.149861	807.073
1126	0.177762	922.343				1126	0.187235	966.919				1126	0.146562	778.602
1127	0.177632	926.549				1127	0.184768	1005.32				1127	0.150134	789.692
1128	0.179084	956.529				1128	0.184715	989.958				1128	0.146839	791.549
1129	0.178156	917.39				1129	0.183997	973.061				1129	0.148836	811.868
1130	0.174907	931.181				1130	0.181219	929.566				1130	0.149306	809.956
1131	0.17724	934.842				1131	0.183458	970.328				1131	0.149694	810.864
1132	0.178992	941.711				1132	0.182428	966.032				1132	0.149947	779.205
1133	0.17702	960.198				1133	0.18518	970.275				1133	0.146959	805.951
1134	0.175433	952.938				1134	0.182784	972.746				1134	0.147464	790.275
1135	0.178743	918.786				1135	0.185044	935.551				1135	0.148071	810.326
1136	0.176442	926.711				1136	0.185089	1000.84				1136	0.147288	783.184
1137	0.176522	908.429				1137	0.184911	991.555				1137	0.150865	779.763
1138	0.177973	985.907				1138	0.183544	963.761				1138	0.148717	798.956
1139	0.178569	930.871				1139	0.179081	920.895				1139	0.146215	798.322
1140	0.175682	943.759				1140	0.17923	932.928				1140	0.148005	817.392
1141	0.179171	938.839				1141	0.186134	941.641				1141	0.150592	772.125
1142	0.179753	949.911				1142	0.187515	949.253				1142	0.148259	831.595
1143	0.180762	973.677				1143	0.18266	997.597				1143	0.144515	784.271
1144	0.177805	970.017				1144	0.183108	990.79				1144	0.150129	806.37
1145	0.177337	939.437				1145	0.183783	972.697				1145	0.150669	793.094
1146	0.177968	993.485				1146	0.184864	981.415				1146	0.148954	810.746
1147	0.17908	949.364				1147	0.182874	970.693				1147	0.147298	814.941
1148	0.179257	941.205				1148	0.185675	970.145				1148	0.147827	782.389
1149	0.176176	929.935				1149	0.181837	983.612				1149	0.149772	794.524
1150	0.176917	894.504				1150	0.180909	970.585				1150	0.147856	797.079
1151	0.177668	942.498				1151	0.176207	941.281				1151	0.148008	819.449
1152	0.174519	917.188				1152	0.183062	936.364				1152	0.146193	819.461
1153	0.182705	959.203				1153	0.186924	962.195				1153	0.143736	783.751
1154	0.181771	954.662				1154	0.185277	962.691				1154	0.150428	778.961
1155	0.178358	979.925				1155	0.185358	955.064				1155	0.149705	836.267
1156	0.176587	937.744				1156	0.183315	998.397				1156	0.148541	802.822
1157	0.177973	958.693				1157	0.182804	977.931				1157	0.149831	793.964
1158	0.180281	961.808				1158	0.182544	974.716				1158	0.147151	776.16
1159	0.178583	949.814				1159	0.181876	949.461				1159	0.150004	795.001
1160	0.178261	901.037				1160	0.185704	939.183				1160	0.149511	808.455
1161	0.178791	917.155				1161	0.182854	992.364				1161	0.149605	798.032
1162	0.175219	935.415				1162	0.178691	923.251				1162	0.15088	832.323
1163	0.177917	965.662				1163	0.184634	948.662				1163	0.149775	815.12
1164	0.175359	934.16				1164	0.185781	1008.32				1164	0.149658	785.974
1165	0.17951	940.425				1165	0.18335	1007.12				1165	0.149778	790.861
1166	0.179204	972.264				1166	0.187279	937.984				1166	0.149141	800.676
1167	0.179549	891.421				1167	0.186768	971.368				1167	0.149191	810.418
1168	0.179149	975.731				1168	0.183702	965.451				1168	0.150144	815.421
1169	0.176129	947.83				1169	0.178592	968.317				1169	0.146813	793.194
1170	0.178449	908.989				1170	0.185042	925.811				1170	0.150435	806.709
1171	0.182145	968.444				1171	0.186378	964.559				1171	0.150364	792.875
1172	0.179735	928.081				1172	0.186595	956.967				1172	0.151092	815.507
1173	0.17737	984.886				1173	0.186391	1002.08				1173	0.148831	800.206
1174	0.181717	948.303				1174	0.183084	954.384				1174	0.147382	832.556
1175	0.179857	957.074				1175	0.182468	1001.73				1175	0.145943	778.245
1176	0.1784	998.975				1176	0.183544	955.756				1176	0.146172	802.035
1177	0.177811	958.564				1177	0.182392	984.241				1177	0.151038	782.221
1178	0.179476	947.102				1178	0.183859	1004.13				1178	0.151037	831.971
1179	0.18055	937.818				1179	0.182922	930.397				1179	0.149114	780.913
1180	0.176781	916.714				1180	0.183588	939.665				1180	0.150224	803.086
1181	0.177123	917.409				1181	0.178566	949.644				1181	0.14819	787.516
1182	0.173408	949.292				1182	0.18464	961.591				1182	0.147073	833.172
1183	0.171635	902.441				1183	0.185111	976.417				1183	0.148371	797.564
1184	0.179378	929.848				1184	0.185672	1012.3				1184	0.150207	807.853
1185	0.180216	950.923				1185	0.183358	944.973				1185	0.147348	775.176
1186	0.178612	976.417				1186	0.180516	948.161				1186	0.145579	801.051
1187	0.1809	921.996				1187	0.178618	934.239				1187	0.146793	781.984
1188	0.176983	925.885				1188	0.183395	963.287				1188	0.1477	826.677
1189	0.176881	948.709				1189	0.18786	1039.15				1189	0.147264	783.445
1190	0.177244	918.772				1190	0.18552	981.287				1190	0.147176	791.738
1191	0.176454	982.862				1191	0.181277	955.17				1191	0.147955	829.949
1192	0.180146	940.175				1192	0.176013	970.008				1192	0.146479	770.138
1193	0.177256	980.105				1193	0.176678	883.255				1193	0.146139	791.445
1194	0.181444	927.953				1194	0.175438	944.99				1194	0.147015	770.943
1195	0.180313	986.554				1195	0.180308	956.684				1195	0.14852	821.098
1196	0.1782	959.664				1196	0.184831	908.791				1196	0.14909	777.546
1197	0.175556	939.162				1197	0.183502	977.58				1197	0.148102	752.48
1198	0.180913	939.741				1198	0.183148	972.368				1198	0.14698	800.686
1199	0.180851	999.751				1199	0.185271	1008.4				1199	0.142633	759.393
1200	0.178972	955.164				1200	0.18219	980.817				1200	0.144899	750.265
1201	0.17953	970.488				1201	0.181704	925.453				1201	0.145367	778.02
1202	0.180086	928.034				1202	0.184274	926.877				1202	0.147724	759.818
1203	0.182966	1018.97				1203	0.182735	955.238				1203	0.146368	776.997
1204	0.181769	949.455				1204	0.185096	983.061				1204	0.145081	792.728
1205	0.178377	961.096				1205	0.186533	984.215				1205	0.146259	774.386
1206	0.179688	915.643				1206	0.183515	982.489				1206	0.146789	798.707
1207	0.180256	924.039				1207	0.182579	966.964				1207	0.14874	820.623
1208	0.180247	971.074				1208	0.179963	920.629				1208	0.14884	805.965
1209	0.17889	930.103				1209	0.181233	981.681				1209	0.147917	790.076
1210	0.181306	981.566				1210	0.184322	962.924				1210	0.149381	807.186
1211	0.182607	976.417				1211	0.185024	968.476				1211	0.148489	792.733
1212	0.181844	954.879				1212	0.182128	971.789				1212	0.150609	775.62
1213	0.17956	925.215				1213	0.186031	958.208				1213	0.150488	832.311
1214	0.178541	972.294				1214	0.184592	1019.53				1214	0.148397	790.525
1215	0.180479	977.756				1215	0.181385	956.308				1215	0.147588	767.488
1216	0.182364	968.513				1216	0.180971	966.514				1216	0.14875	765.838
1217	0.179196	969.95				1217	0.179352	987.957				1217	0.147636	788.886
1218	0.180113	920.033				1218	0.178706	950.416				1218	0.145721	827.855
1219	0.179211	929.689				1219	0.1848	981.018				1219	0.146544	767.755
1220	0.178859	950.387				1220	0.179238	950.836				1220	0.149391	811.171
1221	0.176555	935.612				1221	0.183612	957.577				1221	0.149652	810.332
1222	0.179539	956.969				1222	0.181535	967.578				1222	0.148851	803.186
1223	0.177624	914.994				1223	0.180809	939.206				1223	0.147918	809.404
1224	0.180701	932.679				1224	0.181587	967.944				1224	0.148235	810.326
1225	0.17955	952.582				1225	0.181275	968.849				1225	0.145686	793.476
1226	0.181048	912.305				1226	0.182674	932.245				1226	0.145908	786.873
1227	0.177795	980.514				1227	0.179494	958.252				1227	0.143321	772.574
1228	0.181723	959.302				1228	0.178544	963.238				1228	0.144504	754.8
1229	0.180081	968.297				1229	0.18513	942.689				1229	0.1474	777.399
1230	0.180968	922.959				1230	0.188377	1009.67				1230	0.147141	754.968
1231	0.178757	959.02				1231	0.18526	1015.93				1231	0.146304	774.236
1232	0.179129	924.725				1232	0.184912	978.961				1232	0.147439	780.202
1233	0.178173	960.804				1233	0.186883	972.428				1233	0.149064	815.562
1234	0.179768	998.516				1234	0.187774	968.069				1234	0.150872	790.248
1235	0.1798	943.005				1235	0.186478	993.94				1235	0.150476	790.662
1236	0.180682	954.697				1236	0.183835	1016.11				1236	0.150339	806.148
1237	0.180758	939.33				1237	0.188363	974.076				1237	0.150864	809.186
1238	0.179638	948.634				1238	0.187449	984.818				1238	0.150353	803.379
1239	0.178206	978.779				1239	0.188342	1004.4				1239	0.151844	835.819
1240	0.18282	968.463				1240	0.189024	1044.16				1240	0.150558	815.877
1241	0.182183	919.974				1241	0.185493	984.677				1241	0.15221	814.037
1242	0.178806	936.506				1242	0.183842	1017.06				1242	0.150471	813.594
1243	0.180846	950.594				1243	0.188429	1039.16				1243	0.150387	823.641
1244	0.184326	970.498				1244	0.187011	999.88				1244	0.150244	824.208
1245	0.181672	978.401				1245	0.185898	998.48				1245	0.150717	803.927
1246	0.183189	927.71				1246	0.185813	988.946				1246	0.148691	814.326
1247	0.182766	929.554				1247	0.187056	983.531				1247	0.147662	816.92
1248	0.183817	935.827				1248	0.182378	987.896				1248	0.147798	789.048
1249	0.18306	958.592				1249	0.186304	940.197				1249	0.147601	795.368
1250	0.186053	947.203				1250	0.187299	1000.64				1250	0.146892	778.639
1251	0.189076	995.348				1251	0.187986	958.076				1251	0.149404	819.282
1252	0.187232	994.555				1252	0.184936	1008.95				1252	0.147122	809.479
1253	0.188067	1001.41				1253	0.189042	958.314				1253	0.15046	793.541
1254	0.185933	984.788				1254	0.187474	984.177				1254	0.147538	798.011
1255	0.185156	988.995				1255	0.188941	998.842				1255	0.149988	787.752
1256	0.18216	977.843				1256	0.187003	960.288				1256	0.150705	823.452
1257	0.181193	977.418				1257	0.18838	980.778				1257	0.149561	782.834
1258	0.185772	963.506				1258	0.189303	989.934				1258	0.148347	815.337
1259	0.184493	975.185				1259	0.188942	1008.2				1259	0.149474	805.345
1260	0.184226	971.471				1260	0.189414	998.358				1260	0.148485	802.727
1261	0.182848	957.28				1261	0.187196	994.208				1261	0.149734	797.734
1262	0.179704	943.942				1262	0.188796	998.894				1262	0.149504	802.884
1263	0.180058	933.058				1263	0.19151	993.604				1263	0.150617	791.857
1264	0.182415	995.571				1264	0.189206	1015.23				1264	0.147266	787.74
1265	0.183335	978.871				1265	0.190356	1010.43				1265	0.149062	778.983
1266	0.186885	981.911				1266	0.189946	960.133				1266	0.150037	786.757
1267	0.185784	931.505				1267	0.189351	955.306				1267	0.14841	794.006
1268	0.183166	1017.62				1268	0.189691	1022.23				1268	0.145957	770.758
1269	0.184709	983.985				1269	0.191939	1002.3				1269	0.146698	778.576
1270	0.181842	971.035				1270	0.193184	1036.27				1270	0.150344	786.523
1271	0.179106	952.216				1271	0.195485	996.92				1271	0.147458	800.96
1272	0.181939	928.991				1272	0.194089	998.554				1272	0.148605	836.446
1273	0.184001	983.577				1273	0.193612	1043.13				1273	0.147316	803.819
1274	0.183265	934.913				1274	0.197089	1053.04				1274	0.147375	816.934
1275	0.181353	951.431				1275	0.19428	997.911				1275	0.147811	784.87
1276	0.182077	944.281				1276	0.19162	1013.46				1276	0.150723	832.194
1277	0.180884	966.341				1277	0.194869	1049.46				1277	0.150164	849.569
1278	0.179904	963.401				1278	0.193018	1070.47				1278	0.149442	806.568
1279	0.182792	952.494				1279	0.190221	1025.18				1279	0.150186	799.963
1280	0.181597	953.028				1280	0.191979	1016.35				1280	0.148834	779.362
1281	0.187505	966.167				1281	0.191732	990.784				1281	0.148639	803.886
1282	0.18806	995.531				1282	0.196728	979.746				1282	0.150964	846.194
1283	0.18724	985.203				1283	0.196723	1030.61				1283	0.150798	835.045
1284	0.185321	1002.79				1284	0.197158	1073.37				1284	0.150609	820.448
1285	0.188594	994.51				1285	0.196088	1057.53				1285	0.15068	804.108
1286	0.181085	952.497				1286	0.196738	1017.75				1286	0.149663	781.343
1287	0.183823	975.49				1287	0.196492	1043.88				1287	0.14914	800.073
1288	0.183643	975.497				1288	0.195907	1048.42				1288	0.146661	797.942
1289	0.183947	930.751				1289	0.189996	1018				1289	0.146927	808.306
1290	0.18551	998.276				1290	0.190259	973.975				1290	0.149848	758.899
1291	0.184251	974.669				1291	0.192687	1046.18				1291	0.148473	813.906
1292	0.180304	980.58				1292	0.194976	998.076				1292	0.148864	785.663
1293	0.183834	962.084				1293	0.196062	1065.3				1293	0.147702	792.983
1294	0.185049	992.322				1294	0.188396	1017.61				1294	0.142331	790.149
1295	0.189122	1033.55				1295	0.188191	975.722				1295	0.145651	765.038
1296	0.188383	945.467				1296	0.191547	991.777				1296	0.144306	772.294
1297	0.183691	986.831				1297	0.190007	1014.57				1297	0.149602	788.701
1298	0.185488	967.482				1298	0.19424	1002.92				1298	0.146423	809.077
1299	0.186333	945.658				1299	0.197081	1060.7				1299	0.150067	819.961
1300	0.186417	1021.91				1300	0.197425	1025.48				1300	0.149104	807.924
1301	0.186293	969.779				1301	0.194677	995.43				1301	0.146806	827.881
1302	0.184684	973.288				1302	0.194278	1044.49				1302	0.148348	777.582
1303	0.183075	993.549				1303	0.199311	1031.96				1303	0.15017	807.636
1304	0.185742	932.37				1304	0.194832	1051.82				1304	0.14782	797.736
1305	0.181516	980.551				1305	0.192331	991.953				1305	0.150446	818.834
1306	0.184389	941.192				1306	0.198159	1049.44				1306	0.149234	799.186
1307	0.1878	1022.32				1307	0.196516	1025.83				1307	0.150746	805.564
1308	0.185029	1017.86				1308	0.196473	1024.38				1308	0.150202	832.374
1309	0.188688	973.962				1309	0.195475	1029.9				1309	0.149726	767.002
1310	0.189152	1022.3				1310	0.190976	1026.54				1310	0.148257	797.02
1311	0.185147	977.174				1311	0.197357	1034.44				1311	0.150244	815.163
1312	0.189964	1011.13				1312	0.194583	1012.82				1312	0.14851	788.024
1313	0.185613	980.661				1313	0.192046	1013.67				1313	0.149108	770.864
1314	0.186037	974.942				1314	0.192695	997.599				1314	0.147463	802.517
1315	0.183203	989.048				1315	0.1963	1000.44				1315	0.147331	805.731
1316	0.188556	973.123				1316	0.196682	1028.68				1316	0.149825	793.406
1317	0.188112	1007				1317	0.196173	1037.41				1317	0.1461	791.219
1318	0.181107	985.27				1318	0.197513	1056.58				1318	0.146374	777
1319	0.186816	933.778				1319	0.196404	1051.76				1319	0.147589	812.367
1320	0.187227	1018.26				1320	0.198396	1106.77				1320	0.144127	786.162
1321	0.186435	993.25				1321	0.19892	1025.23				1321	0.144772	740.11
1322	0.187526	1043.05				1322	0.199204	1021.44				1322	0.145694	787.876
1323	0.187506	999.679				1323	0.196658	1026.48				1323	0.143729	761.189
1324	0.186257	969.663				1324	0.197726	1072.45				1324	0.149824	796.578
1325	0.188751	969.267				1325	0.197196	1041.4				1325	0.147617	779.984
1326	0.18939	996.031				1326	0.201086	1060.96				1326	0.147224	827.587
1327	0.190693	1006.99				1327	0.199005	1046.31				1327	0.149633	799.045
1328	0.191043	1025.35				1328	0.199224	1032.18				1328	0.15214	779.068
1329	0.189671	980.513				1329	0.198567	1040.22				1329	0.15077	836.125
1330	0.188856	989.705				1330	0.199102	994.229				1330	0.148135	827.551
1331	0.18944	1015.08				1331	0.196735	987.965				1331	0.145375	798.116
1332	0.187902	1003.22				1332	0.194395	1040.67				1332	0.145133	794.068
1333	0.189701	1015.06				1333	0.19472	1006.67				1333	0.146011	753.925
1334	0.19078	1016.11				1334	0.199217	1043.72				1334	0.146317	772.73
1335	0.190307	1015.96				1335	0.191624	1059.85				1335	0.149178	791.527
1336	0.182444	963.801				1336	0.190719	981.231				1336	0.151312	820.439
1337	0.177659	925.173				1337	0.185217	1023.87				1337	0.150485	809.2
1338	0.17685	958.363				1338	0.186268	1000.8				1338	0.150994	793.574
1339	0.187867	971.216				1339	0.192362	993.448				1339	0.149506	835.734
1340	0.186306	955.899				1340	0.194405	1034.51				1340	0.149507	774.338
1341	0.185101	1019.39				1341	0.196631	1022.94				1341	0.152641	867.605
1342	0.179783	939.833				1342	0.197816	1029.8				1342	0.154226	817.653
1343	0.180748	955.052				1343	0.199501	1029.87				1343	0.152178	807.319
1344	0.181259	919.852				1344	0.197622	1041.22				1344	0.153493	845.593
1345	0.176415	948.969				1345	0.193644	1039.95				1345	0.155409	824.029
1346	0.180918	955.174				1346	0.200798	1046.56				1346	0.152762	857.425
1347	0.186235	935.747				1347	0.200296	1044.35				1347	0.155165	798.042
1348	0.188656	1005.18				1348	0.20096	1068.52				1348	0.151798	788.265
1349	0.185769	966.458				1349	0.202962	1033.87				1349	0.151303	796.496
1350	0.184611	990.364				1350	0.198999	1060.76				1350	0.154804	822.21
1351	0.187912	937.595				1351	0.200667	1045.03				1351	0.152086	834.238
1352	0.186628	1009.17				1352	0.199603	1073.45				1352	0.149737	793.239
1353	0.187538	1018.9				1353	0.201137	1033.11				1353	0.14808	800.418
1354	0.187667	976.182				1354	0.195438	1089.23				1354	0.152578	828.405
1355	0.191359	1051.38				1355	0.195521	1006.14				1355	0.157859	838.683
1356	0.189398	1008.6				1356	0.197649	1054.25				1356	0.157226	833.171
1357	0.190145	989.512				1357	0.19831	1010.26				1357	0.157094	805.349
1358	0.189972	991.044				1358	0.195987	1062.79				1358	0.156191	832.194
1359	0.189299	1006.03				1359	0.200694	1055.12				1359	0.15688	802.186
1360	0.191529	968.68				1360	0.196484	1041.34				1360	0.154871	850.682
1361	0.190115	1040.33				1361	0.195234	1025.75				1361	0.151266	803.119
1362	0.18932	963.775				1362	0.198823	1068.45				1362	0.155487	821.693
1363	0.190695	1020.03				1363	0.198797	1043.81				1363	0.153865	806.948
1364	0.191595	979.827				1364	0.20063	1065.04				1364	0.156741	788.731
1365	0.189617	1010.83				1365	0.200684	1025.12				1365	0.151344	832.609
1366	0.187486	984.951				1366	0.19602	1045.45				1366	0.149977	784.415
1367	0.186428	1003.39				1367	0.195647	1045.48				1367	0.153914	832.738
1368	0.190936	996.438				1368	0.193489	1021.52				1368	0.153297	804.907
1369	0.188196	1021.91				1369	0.189816	1003.94				1369	0.153583	816.028
1370	0.18946	1001.44				1370	0.190364	993.736				1370	0.154061	813.399
1371	0.188582	1025.97				1371	0.190995	963.83				1371	0.155424	879.527
1372	0.189941	988.581				1372	0.199579	1021.96				1372	0.15738	830.317
1373	0.188855	960.155				1373	0.198223	1046.4				1373	0.160646	839.818
1374	0.188794	1013.37				1374	0.196646	1077.92				1374	0.161983	880.29
1375	0.187286	1015.75				1375	0.195273	981.017				1375	0.161441	840.01
1376	0.185751	977.365				1376	0.199915	1087.32				1376	0.160208	916.04
1377	0.18493	1005.05				1377	0.200518	1083.93				1377	0.158252	838.859
1378	0.186209	967.772				1378	0.199575	1046.18				1378	0.158099	853.226
1379	0.183137	969.429				1379	0.199749	1069.85				1379	0.15773	829.026
1380	0.183718	1021.49				1380	0.194002	1030.98				1380	0.159572	854.124
1381	0.187748	958.654				1381	0.199193	974.111				1381	0.158793	830.864
1382	0.188217	987.892				1382	0.199119	1077.26				1382	0.157805	837.038
1383	0.187177	1015.18				1383	0.198776	990.514				1383	0.157559	819.01
1384	0.189642	1000.02				1384	0.198668	1059.05				1384	0.159339	833.751
1385	0.188088	999.599				1385	0.198575	1038.22				1385	0.160932	859.447
1386	0.185675	1034.16				1386	0.19872	1057.83				1386	0.160427	856.709
1387	0.183674	997.077				1387	0.195592	1022.73				1387	0.160029	840.628
1388	0.186144	965.36				1388	0.201371	1043.46				1388	0.156517	860.032
1389	0.187457	929.551				1389	0.198756	1035.45				1389	0.157725	805.647
1390	0.190544	1004.56				1390	0.199647	1027.37				1390	0.15931	853.438
1391	0.190304	1036.37				1391	0.200187	1071.28				1391	0.163666	871.688
1392	0.186551	1002.06				1392	0.199149	1039.38				1392	0.161712	898.789
1393	0.184981	976.202				1393	0.20231	1037.86				1393	0.160217	840.003
1394	0.184891	974.955				1394	0.202711	1054.78				1394	0.162785	865.297
1395	0.181412	947.273				1395	0.201899	1092.63				1395	0.164212	828.817
1396	0.187091	985.369				1396	0.19889	1017.75				1396	0.160918	866.392
1397	0.185653	935.538				1397	0.200945	1071.48				1397	0.163053	854.12
1398	0.185074	1028.12				1398	0.19917	1032.17				1398	0.161103	858.101
1399	0.18387	1011.33				1399	0.201233	1047.87				1399	0.165316	884.69
1400	0.186343	953.999				1400	0.203131	1039.11				1400	0.164494	886.443
1401	0.186054	989.868				1401	0.200551	1080.52				1401	0.163985	914.701
1402	0.178611	965.37				1402	0.199521	1069.48				1402	0.162853	883.111
1403	0.183557	934.881				1403	0.200586	1041.66				1403	0.161653	920.957
1404	0.188348	991.26				1404	0.200703	1050.1				1404	0.161833	832.131
1405	0.188344	1014.79				1405	0.198351	1043.05				1405	0.162486	869.964
1406	0.183164	997.326				1406	0.200402	1034.97				1406	0.163699	860.159
1407	0.184604	915.439				1407	0.201688	1031.3				1407	0.16415	896.197
1408	0.187363	972.745				1408	0.200178	1049.15				1408	0.161539	868.272
1409	0.188508	1044.84				1409	0.198561	1073.85				1409	0.161761	846.265
1410	0.188825	987.894				1410	0.201657	1027.28				1410	0.160973	877.016
1411	0.189667	983.928				1411	0.200515	1053.22				1411	0.161895	858.786
1412	0.18892	994.235				1412	0.201755	1042.86				1412	0.161531	856.755
1413	0.187652	990.912				1413	0.200826	1093.17				1413	0.156752	819.773
1414	0.189667	971.951				1414	0.2015	1077.97				1414	0.161603	835.698
1415	0.187018	982.829				1415	0.196796	1031.43				1415	0.161359	835.443
1416	0.186383	1015.09				1416	0.198592	1017.19				1416	0.160428	898.47
1417	0.186442	1008.33				1417	0.201361	1091.02				1417	0.161391	844.572
1418	0.189425	995.435				1418	0.198867	1063.63				1418	0.161383	876.804
1419	0.186475	1010.08				1419	0.199995	1033.37				1419	0.161964	884.569
1420	0.178806	969.612				1420	0.204707	1035.83				1420	0.163774	886.788
1421	0.178469	940.921				1421	0.201115	1091.95				1421	0.165728	877.187
1422	0.185502	940.584				1422	0.2013	1034.32				1422	0.163639	841.397
1423	0.188135	1016.67				1423	0.199241	1074.12				1423	0.162895	880.761
1424	0.189618	1020.42				1424	0.204477	1012.53				1424	0.16183	860.365
1425	0.189395	1011.99				1425	0.204714	1066.08				1425	0.164617	851.065
1426	0.189297	1023.77				1426	0.205898	1085.4				1426	0.166334	883.507
1427	0.189109	1004.08				1427	0.203944	1098.07				1427	0.166845	895.296
1428	0.191563	988.73				1428	0.205255	1081.75				1428	0.16674	901.551
1429	0.18929	1064.92				1429	0.203194	1046.51				1429	0.16572	852.824
1430	0.19085	1009.54				1430	0.203621	1057.24				1430	0.159721	847.807
1431	0.188316	1007.15				1431	0.199381	1078.42				1431	0.166242	869.454
1432	0.190792	975.29				1432	0.203318	1078.81				1432	0.169337	889.753
1433	0.190341	1025.96				1433	0.199889	1045.07				1433	0.172708	922.235
1434	0.189339	978.686				1434	0.203069	1040.06				1434	0.173698	926.216
1435	0.186129	1024.39				1435	0.202366	1072.42				1435	0.174127	907.04
1436	0.190445	1010.24				1436	0.20067	1069.49				1436	0.173745	873.939
1437	0.186046	1011.2				1437	0.203251	1046.92				1437	0.172298	940.325
1438	0.185188	935.14				1438	0.206152	1068.91				1438	0.174184	900.438
1439	0.187805	987.903				1439	0.204063	1084.8				1439	0.173773	967
1440	0.190115	987.944				1440	0.202556	1056.86				1440	0.17394	880.826
1441	0.190108	991.092				1441	0.202537	1080				1441	0.172598	926.359
1442	0.190176	1017.4				1442	0.201224	1054.98				1442	0.174412	923.26
1443	0.188058	982.159				1443	0.203809	1059.45				1443	0.17412	935.847
1444	0.189119	981.75				1444	0.198493	1050.58				1444	0.173224	910.648
1445	0.189362	981.458				1445	0.198001	1027.69				1445	0.169036	939.271
1446	0.187763	953.522				1446	0.200638	1059.63				1446	0.168563	894.096
1447	0.189347	1017.39				1447	0.199249	1013.34				1447	0.174145	927.263
1448	0.189021	1007.15				1448	0.201023	1082.27				1448	0.174167	919.806
1449	0.189816	1029.42				1449	0.201263	1021.5				1449	0.173808	922.148
1450	0.190311	1019.34				1450	0.197214	1012.33				1450	0.174148	939.215
1451	0.190039	1017				1451	0.202728	1041.34				1451	0.173594	947.845
1452	0.185678	993.925				1452	0.201563	1063.07				1452	0.170185	910.368
1453	0.183799	996.41				1453	0.197109	1036.45				1453	0.171076	920.452
1454	0.189699	984.432				1454	0.186091	1023.47				1454	0.172515	893.471
1455	0.190025	1025.41				1455	0.192068	1008.19				1455	0.174123	890.864
1456	0.187115	987.039				1456	0.191039	1033.02				1456	0.176156	940.051
1457	0.185007	999.259				1457	0.200932	1035.87				1457	0.174047	902.542
1458	0.190178	1001.74				1458	0.198413	1039.98				1458	0.175046	922.174
1459	0.190503	1019.76				1459	0.200279	1049.78				1459	0.173823	926.882
1460	0.187988	1003.11				1460	0.20186	1033.67				1460	0.172832	909.631
1461	0.186549	1015.85				1461	0.202178	1062.91				1461	0.170043	906.059
1462	0.190353	1009.8				1462	0.199188	1082.67				1462	0.17199	910.627
1463	0.188367	982.96				1463	0.18769	1038.4				1463	0.173273	906.522
1464	0.190119	1012.98				1464	0.197132	1020.39				1464	0.171034	892.05
1465	0.187299	1011.1				1465	0.201721	1097.55				1465	0.172813	913.135
1466	0.186607	1013.07				1466	0.203135	1038.06				1466	0.173908	932.852
1467	0.189224	978.361				1467	0.198489	1080.04				1467	0.169494	932.752
1468	0.189112	955.167				1468	0.201639	1031.54				1468	0.169055	856.982
1469	0.189311	963.504				1469	0.199369	1050.83				1469	0.169717	905.597
1470	0.190602	974.312				1470	0.192682	991.817				1470	0.169587	872.975
1471	0.190404	989.222				1471	0.193314	983.232				1471	0.173977	881.902
1472	0.190115	988.982				1472	0.198718	1020.3				1472	0.171881	974.069
1473	0.1879	1015.33				1473	0.197196	1050.48				1473	0.172839	920.515
1474	0.190225	1002.16				1474	0.200337	1025.81				1474	0.167968	922.033
1475	0.186419	1003.95				1475	0.19754	1041.63				1475	0.170741	917.943
1476	0.184988	972.819				1476	0.197561	1064.77				1476	0.173525	946.699
1477	0.18825	979.749				1477	0.198822	1066.21				1477	0.171206	918.901
1478	0.185159	989.722				1478	0.198157	1016.7				1478	0.172205	914.501
1479	0.180054	965.278				1479	0.196456	1035.97				1479	0.17345	927.789
1480	0.186431	944.011				1480	0.194453	1020.85				1480	0.175495	926.368
1481	0.183171	998.136				1481	0.198612	1019.99				1481	0.174645	939.939
1482	0.180449	910.215				1482	0.19734	1064.93				1482	0.173326	950.618
1483	0.178997	953.352				1483	0.199112	1024.72				1483	0.175132	874.373
1484	0.17901	936.257				1484	0.199438	1022.35				1484	0.171051	961.575
1485	0.183203	1006.56				1485	0.196391	1070.65				1485	0.170374	887.823
1486	0.189567	990.52				1486	0.196274	1008.18				1486	0.170468	864.872
1487	0.189192	1006.94				1487	0.201385	1042.71				1487	0.172695	909.429
1488	0.187004	998.775				1488	0.195133	1029.89				1488	0.170968	921.17
1489	0.180154	959.372				1489	0.197316	1028.37				1489	0.168773	871.559
1490	0.188564	964.431				1490	0.201729	1036.36				1490	0.166016	882.789
1491	0.187546	976.54				1491	0.202744	1041.89				1491	0.164992	906.14
1492	0.184881	981.295				1492	0.202443	1098.56				1492	0.17016	914.25
1493	0.187352	1037.32				1493	0.204207	1051.14				1493	0.172066	891.788
1494	0.187163	969.68				1494	0.207205	1062.2				1494	0.171739	934.398
1495	0.187427	998.717				1495	0.201384	1074.5				1495	0.172294	899.489
1496	0.185139	957.879				1496	0.204433	1068.6				1496	0.171837	890.717
1497	0.187508	951.612				1497	0.206504	1024.41				1497	0.171584	936.565
1498	0.188231	995.809				1498	0.205268	1097.41				1498	0.169707	921.172
1499	0.186116	983.459				1499	0.205235	1092.84				1499	0.172329	912.836
1500	0.188041	1006.11				1500	0.202366	1057.23				1500	0.168207	882.098
1501	0.186324	989.049				1501	0.205951	1071.2				1501	0.171156	901.894
1502	0.187905	986.403				1502	0.202815	1062.23				1502	0.171332	933.719
1503	0.183372	973.359				1503	0.19842	1043.29				1503	0.170669	927.533
1504	0.188195	987.197				1504	0.203255	1046.92				1504	0.171262	921.79
1505	0.184839	1010.81				1505	0.202291	1070.05				1505	0.172963	911.231
1506	0.18511	969.035				1506	0.201775	1037.14				1506	0.171775	915.214
1507	0.184177	964.961				1507	0.203141	1074.12				1507	0.170349	946.062
1508	0.187592	974.874				1508	0.20603	1085.2				1508	0.16834	900.177
1509	0.18845	1005.6				1509	0.20412	1115.94				1509	0.170452	960.481
1510	0.188664	988.814				1510	0.202316	1077.87				1510	0.171012	907.901
1511	0.188473	1026.6				1511	0.203329	1055.41				1511	0.170326	920.79
1512	0.185682	1033.15				1512	0.203232	1060.03				1512	0.171906	910.016
1513	0.186513	960.585				1513	0.203589	1071				1513	0.167957	956.549
1514	0.182361	984.355				1514	0.201757	1042.65				1514	0.170169	886.17
1515	0.185755	979.29				1515	0.196631	1070.63				1515	0.167676	919.835
1516	0.191146	959.074				1516	0.197476	1036.21				1516	0.167893	881.502
1517	0.18777	988.996				1517	0.203443	1022.81				1517	0.168192	934.457
1518	0.191067	1001.83				1518	0.200993	1041.04				1518	0.17015	932.075
1519	0.189713	951.753				1519	0.199861	1078.98				1519	0.167413	893.196
1520	0.189543	1010.61				1520	0.202577	1045.7				1520	0.16849	876.013
1521	0.186221	980.083				1521	0.19918	1064.38				1521	0.168222	880.802
1522	0.186289	1004.12				1522	0.192365	1043.23				1522	0.168711	896.747
1523	0.190681	998.925				1523	0.19276	1008.95				1523	0.170678	907.781
1524	0.188724	1028.07				1524	0.197635	994.665				1524	0.170591	934.922
1525	0.186869	992.357				1525	0.203113	1013.82				1525	0.173825	888.213
1526	0.183976	983.748				1526	0.205927	1045.35				1526	0.171092	908.195
1527	0.188471	987.226				1527	0.199271	1058.07				1527	0.169638	889.376
1528	0.184496	984.983				1528	0.201749	1048.61				1528	0.172422	869.541
1529	0.184718	930.599				1529	0.205138	1066.55				1529	0.169915	892.022
1530	0.180766	971.548				1530	0.207176	1071.9				1530	0.166748	910.682
1531	0.17918	961.163				1531	0.203669	1037.52				1531	0.167921	856.402
1532	0.180867	968.673				1532	0.201341	1047.99				1532	0.165982	892.276
1533	0.185192	965.828				1533	0.20211	1066.17				1533	0.170424	899.553
1534	0.184994	984.585				1534	0.201381	1071.2				1534	0.17056	912.392
1535	0.1881	983.988				1535	0.205821	985.158				1535	0.171786	905.874
1536	0.186027	950.817				1536	0.205755	1106.16				1536	0.167491	958.659
1537	0.183131	983.181				1537	0.205398	1064.47				1537	0.173498	874.81
1538	0.185397	955.337				1538	0.199878	1090.92				1538	0.176575	921.508
1539	0.187777	976.198				1539	0.201543	1096.2				1539	0.17508	956.861
1540	0.191446	995.541				1540	0.20353	1074.55				1540	0.1716	930.517
1541	0.189269	1014.65				1541	0.204467	1103.25				1541	0.171496	904.927
1542	0.185863	978.266				1542	0.204702	1066.51				1542	0.173756	929.526
1543	0.187239	998.457				1543	0.204307	1082.75				1543	0.174353	920.096
1544	0.184306	961.875				1544	0.204504	1100.41				1544	0.174323	916.961
1545	0.188404	989.217				1545	0.20389	1074.68				1545	0.175942	928.701
1546	0.190025	982.789				1546	0.205945	1058.64				1546	0.17162	937.986
1547	0.188305	1005.33				1547	0.202819	1078.28				1547	0.172612	939.815
1548	0.185693	983.115				1548	0.203609	1042.83				1548	0.17262	906.984
1549	0.188157	994.411				1549	0.200743	1064.31				1549	0.171906	959.496
1550	0.192184	1024.17				1550	0.202676	1050				1550	0.175144	917.327
1551	0.190985	1020.94				1551	0.205124	1110.01				1551	0.170864	927.53
1552	0.190427	1015.53				1552	0.205173	1033.39				1552	0.172089	922.202
1553	0.186675	1008.08				1553	0.207645	1134.82				1553	0.173122	938.501
1554	0.190472	987.126				1554	0.207219	1056.64				1554	0.175259	917.975
1555	0.187513	1018.16				1555	0.205415	1047.89				1555	0.174338	889.185
1556	0.190208	975.285				1556	0.203382	1067.42				1556	0.173906	921.142
1557	0.188359	986.996				1557	0.201549	1030.84				1557	0.173498	913.548
1558	0.190702	1013.98				1558	0.208334	1055.03				1558	0.174567	931.268
1559	0.191642	969.598				1559	0.210616	1120.33				1559	0.175092	866.305
1560	0.188442	1035.16				1560	0.208756	1104.51				1560	0.175054	943.455
1561	0.187268	944.729				1561	0.207036	1070.83				1561	0.174706	970.119
1562	0.185472	976.194				1562	0.208969	1083.18				1562	0.17367	944.762
1563	0.184973	974.478				1563	0.208183	1078.88				1563	0.174787	927.407
1564	0.185846	949.868				1564	0.210307	1097.88				1564	0.17562	945.809
1565	0.188116	963.95				1565	0.208616	1020.67				1565	0.174297	952.526
1566	0.190359	974.848				1566	0.206327	1087.78				1566	0.173898	928.726
1567	0.186492	1024.32				1567	0.210721	1123.71				1567	0.174084	924.274
1568	0.190535	1011.96				1568	0.208341	1071.91				1568	0.173849	905.366
1569	0.187118	1033.67				1569	0.205692	1109.88				1569	0.174795	946.68
1570	0.187361	1023.25				1570	0.206332	1012.58				1570	0.174874	909.23
1571	0.187261	968.379				1571	0.208558	1115.9				1571	0.172307	882.485
1572	0.18695	1006.56				1572	0.211689	1080.84				1572	0.172146	883.87
1573	0.188344	980.552				1573	0.20838	1082.16				1573	0.173629	882.983
1574	0.189254	979.856				1574	0.211192	1097.87				1574	0.174403	957.891
1575	0.187731	990.581				1575	0.208059	1154.84				1575	0.172502	936.955
1576	0.188193	1015.18				1576	0.209698	1084.31				1576	0.173611	946.475
1577	0.189373	931.558				1577	0.206363	1086.53				1577	0.174167	897.339
1578	0.187511	1020.48				1578	0.204294	1089.55				1578	0.170252	885.46
1579	0.187398	957.244				1579	0.207431	1040.74				1579	0.17158	909.954
1580	0.189633	964.717				1580	0.211226	1092.1				1580	0.170743	903.275
1581	0.187057	1044.02				1581	0.212105	1108.26				1581	0.169503	903.693
1582	0.184271	973.185				1582	0.208908	1077.2				1582	0.171182	947.192
1583	0.189819	996.653				1583	0.212288	1115.3				1583	0.1724	940.426
1584	0.186721	990.185				1584	0.211067	1092.05				1584	0.174232	907.072
1585	0.188045	1000.7				1585	0.210179	1091.88				1585	0.174082	948.977
1586	0.183105	969.171				1586	0.212071	1094.35				1586	0.172437	896.473
1587	0.186689	988.661				1587	0.209488	1103.89				1587	0.173828	978.876
1588	0.190665	1011.25				1588	0.205063	1110.27				1588	0.171151	909.668
1589	0.187822	1043.7				1589	0.211181	1068.86				1589	0.172202	930.143
1590	0.183931	992.375				1590	0.21014	1095.67				1590	0.174401	926.605
1591	0.184683	982.897				1591	0.212931	1123.04				1591	0.175443	962.491
1592	0.185497	1024.37				1592	0.210462	1053.96				1592	0.173649	917.165
1593	0.185486	971.756				1593	0.210055	1072.5				1593	0.175569	947.331
1594	0.184176	975.654				1594	0.213169	1101.74				1594	0.174834	901.026
1595	0.184798	990.206				1595	0.211687	1096.06				1595	0.172797	923.057
1596	0.187415	985.725				1596	0.209797	1102.13				1596	0.172093	895.885
1597	0.187548	972.787				1597	0.208863	1101.73				1597	0.174109	911.282
1598	0.184831	1027.61				1598	0.204239	1130.48				1598	0.173621	903.082
1599	0.183608	1002.25				1599	0.206222	1044.89				1599	0.171638	905.451
1600	0.186733	970.955				1600	0.211322	1119.82				1600	0.169837	904.688
1601	0.186127	964.804				1601	0.212266	1126.14				1601	0.169277	901.533
1602	0.183915	966.37				1602	0.209509	1133.54				1602	0.165847	870.406
1603	0.18487	984.636				1603	0.210539	1086.9				1603	0.169833	905.678
1604	0.185575	1008.69				1604	0.208651	1130.84				1604	0.173339	916.468
1605	0.184312	987.724				1605	0.207518	1094.55				1605	0.172044	929.117
1606	0.18605	970.277				1606	0.208866	1158.37				1606	0.176086	944.478
1607	0.18562	969.366				1607	0.212458	1108.16				1607	0.17554	953.396
1608	0.184452	952.644				1608	0.210973	1105.48				1608	0.171824	921.614
1609	0.188394	1013.3				1609	0.205511	1106.68				1609	0.170375	884.421
1610	0.189819	967.519				1610	0.209715	1055.33				1610	0.171412	908.162
1611	0.189936	1018.92				1611	0.207816	1120.73				1611	0.173847	910.939
1612	0.189733	991.612				1612	0.211835	1084.57				1612	0.174327	930.906
1613	0.189494	1024				1613	0.210554	1131.29				1613	0.173328	926.08
1614	0.186347	991.487				1614	0.209053	1122.94				1614	0.168484	899.073
1615	0.184768	963.923				1615	0.205942	1128.94				1615	0.165949	912.227
1616	0.185402	947.724				1616	0.207882	1091.33				1616	0.162341	870.523
1617	0.180731	1015.03				1617	0.21393	1095.74				1617	0.167151	882.213
1618	0.175655	957.748				1618	0.210111	1093.21				1618	0.166752	896.589
1619	0.17602	950.256				1619	0.208041	1109.24				1619	0.165919	914.102
1620	0.179671	981.204				1620	0.20902	1115.26				1620	0.168501	923.64
1621	0.175353	930.183				1621	0.20725	1082.53				1621	0.174411	897.631
1622	0.173033	918.772				1622	0.21065	1084.45				1622	0.175724	956.014
1623	0.169585	902.718				1623	0.211151	1072.56				1623	0.171872	944.729
1624	0.173731	892.528				1624	0.212794	1109.05				1624	0.171953	944.682
1625	0.173242	942.15				1625	0.207688	1068.62				1625	0.172682	934.391
1626	0.172155	938.171				1626	0.207323	1082.67				1626	0.174211	913.971
1627	0.171731	898.011				1627	0.206191	1053.19				1627	0.172944	909.055
1628	0.173889	928.303				1628	0.210918	1067.39				1628	0.16894	886.056
1629	0.170741	898.173				1629	0.213803	1076.89				1629	0.171571	929.467
1630	0.171998	924.129				1630	0.206395	1102.77				1630	0.172339	922.11
1631	0.174738	926.525				1631	0.211937	1081.7				1631	0.173597	979.762
1632	0.175537	934.923				1632	0.211746	1090.1				1632	0.171018	905.616
1633	0.176392	941.078				1633	0.205757	1092.47				1633	0.166479	891.321
1634	0.175677	940.736				1634	0.211795	1086.55				1634	0.17105	901.518
1635	0.173263	930.755				1635	0.213796	1129.67				1635	0.170867	909.222
1636	0.17568	879.616				1636	0.211592	1143.4				1636	0.170999	892.955
1637	0.173801	956.007				1637	0.21108	1123.99				1637	0.171239	845.167
1638	0.173603	905.485				1638	0.211449	1111.34				1638	0.175177	932.8
1639	0.168907	918.987				1639	0.207425	1077.22				1639	0.171449	913.538
1640	0.168241	900.212				1640	0.210231	1049.15				1640	0.174575	893.836
1641	0.167899	888.427				1641	0.212093	1130.18				1641	0.173323	928.268
1642	0.169635	882.773				1642	0.209026	1096.43				1642	0.172451	895.973
1643	0.167487	920.446				1643	0.21114	1115.79				1643	0.173551	902.743
1644	0.169204	902.807				1644	0.212231	1104.73				1644	0.170208	922.28
1645	0.168668	898.361				1645	0.208864	1126.23				1645	0.173344	937.726
1646	0.166389	907.848				1646	0.210951	1102.36				1646	0.173578	926.778
1647	0.164638	869.411				1647	0.208289	1104.88				1647	0.172786	911.614
1648	0.165213	883.822				1648	0.206992	1090.37				1648	0.172196	923.877
1649	0.165303	862.585				1649	0.202794	1061.68				1649	0.17254	898.917
1650	0.164493	871.698				1650	0.199744	1029.32				1650	0.172863	907.799
1651	0.165918	882.88				1651	0.209324	1058.26				1651	0.170427	947.938
1652	0.163067	893.219				1652	0.212395	1071.68				1652	0.171418	912.527
1653	0.161909	889.276				1653	0.207287	1072.27				1653	0.167679	922.526
1654	0.157503	869.94				1654	0.213577	1107.32				1654	0.164513	908.027
1655	0.156772	843.558				1655	0.212456	1092.93				1655	0.163911	894.337
1656	0.156723	792.465				1656	0.215922	1111.19				1656	0.168442	912.051
1657	0.152975	837.058				1657	0.213275	1127.36				1657	0.166811	876.605
1658	0.159368	830.988				1658	0.214408	1066.18				1658	0.170247	892.72
1659	0.158998	899.644				1659	0.2116	1096.55				1659	0.167242	907.309
1660	0.15931	825.032				1660	0.210113	1093.89				1660	0.16587	880.521
1661	0.155543	830.519				1661	0.206072	1091.66				1661	0.164387	897.894
1662	0.155982	840.909				1662	0.209897	1082.15				1662	0.165578	889.396
1663	0.161413	816.546				1663	0.214182	1079.74				1663	0.167129	889.153
1664	0.157005	852.999				1664	0.212371	1118.25				1664	0.169461	890.815
1665	0.156022	846.59				1665	0.211507	1101.63				1665	0.165191	904.761
1666	0.15581	837.536				1666	0.21125	1060.34				1666	0.168389	891.585
1667	0.159639	832.132				1667	0.212484	1095.34				1667	0.169492	893.468
1668	0.157374	835.028				1668	0.212075	1129.2				1668	0.166819	889.776
1669	0.156535	847.297				1669	0.212571	1136.36				1669	0.1679	913.732
1670	0.160469	808.711				1670	0.21064	1073.69				1670	0.167242	929.984
1671	0.164934	843.396				1671	0.20852	1096.65				1671	0.168521	901.356
1672	0.159844	858.39				1672	0.206219	1053.91				1672	0.170081	927.697
1673	0.163013	848.972				1673	0.210899	1091.5				1673	0.170376	907.982
1674	0.166627	898.412				1674	0.213282	1084.29				1674	0.170377	935.243
[truncated: 326 more rows]

## Sheet: top-dog pipetting Long T
black						cyan						gray
[truncated: 2,001 more rows]
