# Supplementary material for: Simulations reveal challenges to artificial community selection and possible strategies for success
Source: PLoS Biol. 2019 Jun 25;17(6):e3000295. doi: 10.1371/journal.pbio.3000295 (PMC6658139; doi:10.1371/journal.pbio.3000295)
Supplement: S18 Data — (XLSX) [file pbio.3000295.s075.xlsx]

## Sheet: top-dog
black						cyan						gray
cycle #	average selected fp	average selected P(T)	biomass of the Newborns			cycle #	average selected fp	average selected P(T)	biomass of the Newborns			cycle #	average selected fp	average selected P(T)	biomass of the Newborns
1	0.129283	2504.37	100			1	0.129283	2512.47	100			1	0.129527	2505.31	100
2	0.129177	6508.54	275.511			2	0.128445	5430.52	258.359			2	0.128714	5362.89	252.148
3	0.125852	13817.9	666.023			3	0.128903	10590.2	512.176			3	0.126016	10994.9	528.397
4	0.120126	23908.7	1367.82			4	0.127307	19302.7	1025.11			4	0.120762	19675.9	1080.73
5	0.106054	39424.8	2506.48			5	0.124509	34188	1789.21			5	0.10959	32157.9	1996.08
6	0.0881123	57689.6	4540.44			6	0.119127	58395.9	3271.74			6	0.0896391	49926.4	3698.03
7	0.0644909	73976.5	7804.41			7	0.110263	90152.7	5974.09			7	0.0687544	64917.7	6662.36
8	0.0432617	83913.7	13436.3			8	0.093943	132196	9805.94			8	0.0477828	74641.7	11107.1
9	0.0262107	85762.1	22929.3			9	0.0727482	175349	16898.8			9	0.0298411	79053.8	18604.4
10	0.0146863	80152.9	38174.5			10	0.0497302	205710	28570.7			10	0.0172151	75324.7	30907.9
11	0.00813404	71797.5	63520.4			11	0.0308347	215398	48651			11	0.00980851	69641.5	50669.1
12	0.00441678	63353.6	102284			12	0.017885	205815	81538.8			12	0.00547214	62050.5	82339.8
13	0.00239569	54895	165352			13	0.00994088	186477	134782			13	0.00299515	55370.2	132191
14	0.00128266	46878.9	265721			14	0.00536722	162871	218284			14	0.00161318	48177.3	215173
15	0.000706038	41227.5	423552			15	0.00291317	142194	353416			15	0.000869985	41827.3	347077
16	0.00037828	35396	677317			16	0.00154218	121111	567296			16	0.000480738	37037.8	557614
17	0.000203454	30579.8	1.08554e+06			17	0.000829026	104676	913500			17	0.000262711	32195.1	892064
18	0.000110015	26529.1	1.7449e+06			18	0.000446078	89590.2	1.46509e+06			18	0.000140942	27715.2	1.42282e+06
19	5.97646e-05	23096.3	2.79571e+06			19	0.000239582	77019.8	2.33492e+06			19	7.79648e-05	24420.6	2.27951e+06
20	3.24724e-05	20044	4.48196e+06			20	0.000127666	65808.1	3.73896e+06			20	4.47711e-05	22372.3	3.63785e+06
21	1.78427e-05	17592.6	7.16049e+06			21	6.89105e-05	56812.9	5.99522e+06			21	2.46436e-05	19658.6	5.80256e+06
22	1.02992e-05	16235.9	1.14417e+07			22	3.75114e-05	49419.1	9.58225e+06			22	1.40944e-05	17987.8	9.27729e+06
23	5.77845e-06	14553.6	1.82951e+07			23	2.03943e-05	42870.2	1.53288e+07			23	8.07297e-06	16451.5	1.48279e+07
24	3.36152e-06	13539.5	2.9238e+07			24	1.11044e-05	37321.1	2.44806e+07			24	4.56907e-06	14892	2.37133e+07
25	1.8627e-06	12005.5	4.67514e+07			25	6.23155e-06	33401.9	3.91386e+07			25	2.63303e-06	13704.6	3.78824e+07
26	1.02593e-06	10562.6	7.47455e+07			26	3.47041e-06	29741.4	6.2581e+07			26	1.50608e-06	12543.3	6.05679e+07

## Sheet: top 10%
black						cyan						gray
cycle #	average selected fp	average selected P(T)	biomass of the Newborns			cycle #	average selected fp	average selected P(T)	biomass of the Newborns			cycle #	average selected fp	average selected P(T)	biomass of the Newborns
1	0.129217	2510.39	100			1	0.129417	2509.03	100			1	0.129718	2521.41	100
2	0.126762	5285.04	248.224			2	0.129399	5324.85	250.82			2	0.128645	5265.45	239.046
3	0.121838	10193	510.585			3	0.121546	9205.89	511.86			3	0.122151	9839.06	534.436
4	0.1208	17053	941.45			4	0.126052	16525	854.793			4	0.12115	16867.7	913.594
5	0.113553	27512.4	1708.88			5	0.122559	27897.3	1551.57			5	0.122547	28053.5	1618.61
6	0.102171	42697.1	2970.27			6	0.11814	47760.4	2855.17			6	0.114265	44112.5	2717.93
7	0.0834541	61179.3	5069.5			7	0.105654	73246	4972.49			7	0.101373	66189.6	4519.79
8	0.0612374	75494.2	8665.31			8	0.0904014	103187	8025.06			8	0.0826979	91970.8	7885.08
9	0.0437807	84358.7	13581.2			9	0.069742	130587	13512.9			9	0.0588607	110560	13207
10	0.0247831	86561.5	24289.8			10	0.0474934	149721	22301.8			10	0.0389002	123339	22256.5
11	0.0150998	81131.2	38405.8			11	0.0291432	153177	36830.2			11	0.0229138	119828	37295.9
12	0.00821969	72256.4	62981.1			12	0.0168805	145936	61973			12	0.0147101	110080	54227.8
13	0.0044199	63428.3	103136			13	0.00918137	129711	100718			13	0.00769275	97723.9	90801.2
14	0.00238681	55268.9	166186			14	0.00488852	111816	164964			14	0.00415793	85461.1	147729
15	0.001295	47997.9	270417			15	0.00259841	95936.2	267269			15	0.00227743	73229.6	232749
16	0.000695774	41270.6	430321			16	0.00140816	81718.1	423078			16	0.00120878	62447.6	374508
17	0.000368241	35026.7	689020			17	0.000744405	69508	678201			17	0.000653253	53696.7	595449
18	0.000196451	29907.5	1.1071e+06			18	0.000413465	61018.6	1.07587e+06			18	0.000343983	45448.8	958884
19	0.000105682	25828.6	1.77312e+06			19	0.000223593	52831.5	1.71544e+06			19	0.000185532	38975	1.52319e+06
20	5.78868e-05	22604	2.83707e+06			20	0.0001195	45024.1	2.74448e+06			20	9.8818e-05	33197.8	2.43636e+06
21	3.17704e-05	19842	4.53508e+06			21	6.44663e-05	38963.7	4.39165e+06			21	5.31743e-05	28721.8	3.9201e+06
22	1.695e-05	16938.1	7.25153e+06			22	3.50512e-05	33861.5	7.02388e+06			22	2.87253e-05	24614.5	6.22628e+06
23	9.36854e-06	14978.8	1.16046e+07			23	1.88249e-05	29076.9	1.12368e+07			23	1.55817e-05	21559.6	1.00632e+07
24	5.3224e-06	13544.8	1.85039e+07			24	1.03082e-05	25420.9	1.79675e+07			24	8.68248e-06	19144.7	1.60272e+07
25	2.93202e-06	11975.3	2.96944e+07			25	5.7865e-06	22841.8	2.87621e+07			25	4.89335e-06	17231.8	2.5624e+07
26	1.65034e-06	10749.8	4.74114e+07			26	3.25839e-06	20533.7	4.59955e+07			26	2.68232e-06	15088.2	4.09646e+07
