# Supplementary material for: Simulations reveal challenges to artificial community selection and possible strategies for success
Source: PLoS Biol. 2019 Jun 25;17(6):e3000295. doi: 10.1371/journal.pbio.3000295 (PMC6658139; doi:10.1371/journal.pbio.3000295)
Supplement: S19 Data — (XLSX) [file pbio.3000295.s076.xlsx]

## Sheet: None mutates
Ai						Bi
cycle #	average selected P(T)	average selected P(T)	average selected P(T)			cycle #	average selected fp	average selected P(T)
1	39.7655	39.948	39.7337			1	487.724	487.402	488.71
2	71.9598	75.3643	75.4601			2	616.879	589.359	537.587
3	69.6987	71.5533	67.2234			3	522.207	529.613	528.944
4	74.564	71.6271	70.7353			4	543.19	620.149	577.743
5	73.0164	70.6026	71.6643			5	568.331	514.845	504.364
6	72.4787	75.1465	73.8374			6	581.487	631.453	596.46
7	77.2909	75.4246	73.5225			7	595.144	542.514	546.872
8	70.6394	70.8913	72.0399			8	642.241	613.881	646.377
9	69.3423	76.9395	72.3915			9	566.98	562.124	554.735
10	74.9809	70.9686	72.7321			10	498.281	508.686	560.276
11	69.957	74.6742	70.5448			11	555.699	607.74	598.363
12	71.5001	73.4599	74.4629			12	507.191	590.211	609.299
13	76.5138	71.2177	69.4451			13	613.474	591.028	605.266
14	75.5246	75.2646	75.6088			14	542.032	533.457	543.778
15	72.6789	68.2035	68.451			15	662.449	651.244	613.981
16	74.7787	75.0755	74.8599			16	602.716	542.88	567.006
17	74.0061	68.7138	79.1669			17	536.788	498.347	497.82
18	72.2801	69.4335	77.8325			18	559.469	632.162	559.458
19	74.1149	77.2528	74.2496			19	607.018	573.668	606.707
20	72.5079	77.8634	71.5681			20	619.395	600.37	557.108
21	82.0511	77.5915	79.5009			21	505.424	585.581	571.669
22	74.1568	73.7452	73.1078			22	641.602	586.397	592.316
23	80.9729	73.2742	74.4982			23	547.876	600.581	568.319
24	74.0134	70.9955	79.3413			24	515.329	494.722	492.486
25	81.535	77.6942	73.8719			25	569.811	556.691	585.153
26	74.8518	78.0129	79.2239			26	505.879	606.316	520.315
27	74.0839	68.6929	75.4345			27	577.342	639.632	578.1
28	70.5939	72.779	75.7448			28	533.962	574.227	565.035
29	70.8278	75.8554	75.4417			29	615.473	649.587	634.134
30	79.727	76.1514	75.7214			30	545.407	590.61	519.157
31	74.5711	74.6026	73.7233			31	682.263	580.595	602.571
32	79.914	78.778	75.0402			32	550.268	566.508	559.026
33	77.2161	71.3668	75.3506			33	571.101	553.263	472.585
34	77.0519	75.132	76.8832			34	554.331	517.509	634.216
35	78.675	78.0561	77.4823			35	570.798	537.435	576.207
36	80.9956	74.0997	74.2528			36	588.524	566.455	592.051
37	76.3537	77.6724	79.8483			37	540.896	593.059	581.353
38	75.7413	69.6977	81.5329			38	589.318	609.709	632.669
39	77.7334	81.1978	77.955			39	583.845	529.837	554.912
40	75.7124	82.4797	73.9659			40	495.936	579.503	526.851
41	75.4398	82.1999	75.2148			41	567.633	549.811	656.676
42	80.4442	83.1751	78.9887			42	547.275	524.685	507.006
43	77.9601	78.9457	78.5534			43	555.022	621.26	656.217
44	79.5785	75.7537	75.5247			44	508.111	553.268	558.936
45	77.616	78.3448	78.9537			45	607.783	578.192	536.759
46	85.3473	77.6544	82.3961			46	620.257	537.767	644.56
47	71.318	83.8526	74.5497			47	551.393	561.519	537.123
48	81.4412	82.1621	85.6639			48	540.975	526.018	541.032
49	77.3089	80.2497	77.7608			49	500.965	557.205	539.71
50	72.7222	76.2337	72.021			50	552.673	602.253	685.981
51	68.5308	73.6569	85.8753			51	504.744	566.602	538.728
52	72.2529	72.071	76.7999			52	715.496	582.452	624.636
53	73.4646	69.885	81.6964			53	584.609	572.724	604.726
54	67.8585	73.7897	73.4153			54	501.174	539.095	545.347
55	74.1319	75.9443	74.8818			55	566.82	624.304	576.497
56	71.617	71.7882	70.3921			56	546.87	517.665	545.537
57	74.2251	73.6157	73.4813			57	481.357	586.212	534.89
58	76.9327	69.9804	75.2318			58	521.517	549.782	568.552
59	69.1954	70.6069	69.4682			59	550.793	613.904	533.11
60	77.3431	74.5934	73.1104			60	576.342	600.984	516.328
61	74.8256	74.6639	71.3421			61	587.837	541.299	554.01
62	70.1188	71.6799	70.5363			62	535.764	619.765	572.912
63	75.5108	76.3295	72.9207			63	548.882	500.597	517.424
64	69.7643	71.5117	71.4261			64	564.505	597.156	559.094
65	68.8249	71.4767	74.2889			65	526.816	511.283	514.378
66	73.0254	73.1338	71.3531			66	672.583	669.92	628.044
67	75.6463	72.2633	71.7795			67	571.854	510.225	536.6
68	77.6383	75.1075	74.6028			68	571.503	577.352	680.883
69	72.6206	74.4629	71.9244			69	569.01	557.288	578.357
70	75.4896	74.6016	75.8689			70	549.362	504.323	549.163
71	75.4	69.7225	76.534			71	546.072	562.908	595.693
72	74.2876	73.3129	71.7706			72	559.327	521.212	510.155
73	74.0152	73.2774	76.5903			73	564.659	659.83	674.722
74	72.7062	78.1187	72.586			74	534.289	566.346	592.047
75	76.8219	74.9553	76.3657			75	609.287	612.674	604.4
76	71.0575	78.2564	73.9786			76	520.053	527.65	584.347
77	79.3687	74.9254	79.4318			77	584.117	543.464	542.541
78	71.4677	75.383	73.5191			78	566.299	516.691	558.769
79	75.1451	76.8222	75.2488			79	569.861	518.977	545.675
80	75.5832	72.3586	72.6143			80	609.83	684.668	598.558
81	75.8235	75.7921	73.5542			81	526.524	534.323	522.236
82	76.315	79.5645	75.757			82	565.54	591.406	639.666
83	79.7654	77.4652	76.2889			83	626.78	601.012	601.914
84	77.766	76.8843	70.2569			84	526.116	505.204	639.643
85	77.9216	76.0358	82.9148			85	625.037	556.371	561.478
86	77.5991	76.2248	74.0675			86	502.837	517.335	557.523
87	75.0376	75.348	78.8058			87	580.51	565.634	588.593
88	76.3156	78.1796	77.9355			88	610.448	570.601	561.083
89	78.4417	76.6769	73.7779			89	678.45	614.357	580.491
90	81.8796	75.9785	75.504			90	544.509	615.897	534.01
91	70.5413	76.2377	82.4642			91	592.53	531.13	567.045
92	82.1413	77.8041	76.686			92	622.062	579.841	624.3
93	75.0125	84.598	77.1046			93	526.369	586.204	558.429
94	79.9797	78.8885	78.5835			94	542.905	565.009	580.764
95	78.7674	76.278	82.7377			95	498.258	493.598	504.906
96	76.8763	76.7127	78.9017			96	558.113	580.153	597.298
97	76.2942	78.482	79.5459			97	526.428	607.624	549.063
98	83.2344	82.555	80.9429			98	601.539	594.63	710.494
99	82.8381	74.6611	79.3271			99	593.185	542.982	502.317
100	72.173	74.5268	83.8503			100	474.578	595.975	536.191

## Sheet: only fp mutates R(0)=1
black						cyan						gray
cycle #	average selected fp	average selected P(T)				cycle #	average selected fp	average selected P(T)				cycle #	average selected fp	average selected P(T)
1	0.099747	62.0142				1	0.0998707	61.9243				1	0.0998064	62.1312
2	0.0993105	75.7238				2	0.0988777	73.8848				2	0.0996635	74.1972
3	0.0991612	76.5762				3	0.0992425	76.3495				3	0.0991089	79.2182
4	0.0987789	69.3983				4	0.0989699	74.03				4	0.098856	69.6226
5	0.0989365	73.7212				5	0.099104	74.9804				5	0.0985311	74.7026
6	0.0988854	75.1839				6	0.0988847	74.2878				6	0.0974519	70.8347
7	0.0975322	68.5072				7	0.0983511	72.1262				7	0.0968442	71.91
8	0.0974541	69.1342				8	0.0974589	71.4933				8	0.0958717	79.5409
9	0.0983365	73.0826				9	0.0977944	73.2552				9	0.0989623	70.8341
10	0.0974054	69.4796				10	0.098779	74.2694				10	0.0984932	74.4837
11	0.0976332	77.5631				11	0.0985095	77.6523				11	0.0994028	78.9111
12	0.0985757	71.8324				12	0.0981413	73.9615				12	0.0997496	70.3541
13	0.0979254	78.5175				13	0.09908	68.3261				13	0.0992921	79.8083
14	0.0990634	70.4027				14	0.0989832	77.7352				14	0.0983267	72.0956
15	0.0992833	72.057				15	0.0998078	74.5086				15	0.0985781	74.1092
16	0.0992413	71.7904				16	0.0989056	74.1279				16	0.0984636	71.9329
17	0.099477	72.7442				17	0.0996383	81.3588				17	0.0971682	75.7318
18	0.0983982	76.1231				18	0.0997414	72.0423				18	0.0990037	76.6556
19	0.0977027	77.8446				19	0.101184	77.3342				19	0.0976752	73.6955
20	0.0965538	76.9385				20	0.10105	75.2778				20	0.0967842	75.0217
21	0.0953732	71.4712				21	0.102445	73.2782				21	0.0953421	66.9444
22	0.0944751	70.5429				22	0.101434	80.3089				22	0.0978901	74.5112
23	0.0934984	72.5682				23	0.100723	74.246				23	0.0994097	74.1968
24	0.0959785	73.3202				24	0.100613	77.6534				24	0.0990771	75.8268
25	0.0987374	72.2823				25	0.101157	77.797				25	0.0994524	73.2739
26	0.0982467	80.7631				26	0.101662	76.8499				26	0.0990991	82.5564
27	0.0993557	82.832				27	0.101501	76.112				27	0.0985209	73.3529
28	0.0987405	75.1184				28	0.103147	78.1756				28	0.097473	79.6308
29	0.0981731	76.4418				29	0.103242	76.4476				29	0.0985121	72.0662
30	0.0973287	70.0982				30	0.103836	79.8027				30	0.0973488	79.6123
31	0.0975598	68.6459				31	0.102601	85.3268				31	0.0979797	75.546
32	0.0959861	72.7011				32	0.104906	81.4031				32	0.0967727	74.8631
33	0.0974264	73.9503				33	0.105292	86.7154				33	0.0974062	76.0951
34	0.0989457	75.1617				34	0.105469	88.1167				34	0.0986736	72.2435
35	0.0986775	72.7323				35	0.103441	78.0861				35	0.0991425	73.5119
36	0.0988553	82.4505				36	0.105847	88.8433				36	0.098665	77.5689
37	0.0987467	92.1745				37	0.105787	82.7953				37	0.0991317	77.5195
38	0.0982271	76.3796				38	0.105829	87.4019				38	0.0979954	74.1877
39	0.0991479	92.728				39	0.106442	86.8663				39	0.0971223	76.4559
40	0.0995376	76.0001				40	0.105763	83.1247				40	0.0982942	71.9388
41	0.0994373	86.9793				41	0.106887	88.3077				41	0.0975953	80.2892
42	0.0995273	76.2709				42	0.106499	84.7975				42	0.0979497	75.9793
43	0.0992773	81.9752				43	0.106006	87.5617				43	0.0977945	77.088
44	0.0989879	81.8716				44	0.107743	86.7221				44	0.0990384	78.3968
45	0.0977295	78.8886				45	0.108002	83.7745				45	0.0987643	79.6771
46	0.0987055	80.4533				46	0.107635	89.6647				46	0.0982407	77.7613
47	0.0982021	79.3212				47	0.109607	94.8402				47	0.0989107	81.6506
48	0.0982038	75.5817				48	0.109308	89.5284				48	0.0988482	78.4179
49	0.097537	84.0433				49	0.110283	84.3645				49	0.0985831	79.6079
50	0.0972683	84.5755				50	0.110504	86.4565				50	0.0993279	80.3803
51	0.0974762	71.5671				51	0.111237	86.3038				51	0.0990259	85.4107
52	0.0970511	72.9577				52	0.11119	82.0331				52	0.0988563	73.9912
53	0.0963742	70.672				53	0.109253	71.3504				53	0.0979866	71.6407
54	0.098431	71.0127				54	0.110108	81.8198				54	0.0980885	69.3421
55	0.0988893	79.4765				55	0.110528	78.3542				55	0.0976771	71.7072
56	0.0988894	70.274				56	0.109451	84.2605				56	0.0997153	82.2368
57	0.0980996	74.4724				57	0.110911	76.1673				57	0.0988698	73.8972
58	0.0961349	72.1872				58	0.110667	88.6652				58	0.0985819	70.5813
59	0.0965087	73.01				59	0.111453	79.1772				59	0.0987752	72.29
60	0.097245	74.4981				60	0.111422	83.1649				60	0.0979181	73.153
61	0.0980444	73.9038				61	0.110019	83.7082				61	0.0996733	72.6884
62	0.0986824	78.3957				62	0.112807	85.1568				62	0.0989177	74.0906
63	0.0991495	72.8692				63	0.112643	91.8907				63	0.0974845	76.4549
64	0.0979901	74.2944				64	0.112204	86.3424				64	0.0975235	72.441
65	0.0974014	71.2543				65	0.111615	85.5626				65	0.098442	74.3084
66	0.0980038	73.2583				66	0.111793	84.2732				66	0.0990577	72.597
67	0.0986655	73.2032				67	0.111466	81.4224				67	0.0981426	69.2813
68	0.0990128	74.3911				68	0.112403	83.7821				68	0.0991903	75.6905
69	0.0989054	73.2123				69	0.111163	82.3765				69	0.0989736	73.4032
70	0.0982567	76.5375				70	0.108965	86.8173				70	0.099913	72.2607
71	0.0979726	76.5903				71	0.111703	79.6731				71	0.098542	80.2837
72	0.0978685	76.2621				72	0.11259	87.3933				72	0.0984713	71.1172
73	0.0992025	75.7403				73	0.110956	91.9325				73	0.097302	73.8855
74	0.0987115	74.106				74	0.111191	79.8565				74	0.0957404	76.6927
75	0.0996564	76.7647				75	0.111162	87.5481				75	0.0973896	72.1079
76	0.100797	77.7771				76	0.111671	88.2156				76	0.0972758	74.2333
77	0.100312	73.7077				77	0.11191	86.3215				77	0.0961654	72.2104
78	0.0996552	82.0653				78	0.111285	84.1419				78	0.0978701	70.6602
79	0.100252	75.0946				79	0.111435	87.1706				79	0.0976027	81.235
80	0.0998043	77.2105				80	0.110426	82.287				80	0.0977852	73.5574
81	0.098173	76.7352				81	0.109254	91.1194				81	0.0978142	73.6081
82	0.0984984	79.4822				82	0.108019	84.226				82	0.0982101	75.757
83	0.0992014	75.7727				83	0.106837	87.2703				83	0.0985257	76.7533
84	0.0974927	78.0628				84	0.109845	90.0531				84	0.0980244	77.6134
85	0.0992272	77.9978				85	0.111067	89.7502				85	0.0989593	75.4079
86	0.0985978	77.3296				86	0.111423	91.4349				86	0.0983815	77.9761
87	0.0980745	79.3886				87	0.110468	85.414				87	0.0973477	78.7767
88	0.100154	78.0497				88	0.110389	88.4546				88	0.0988398	73.8953
89	0.101863	79.5625				89	0.109914	85.3432				89	0.0994424	78.0476
90	0.102018	79.0496				90	0.110414	96.2265				90	0.0990794	77.1622
91	0.102148	73.7263				91	0.111238	84.0735				91	0.099243	79.5406
92	0.100399	81.6475				92	0.109733	91.2358				92	0.099078	77.0874
93	0.100559	82.7924				93	0.110749	84.5084				93	0.099076	83.3733
94	0.102238	77.9901				94	0.109771	81.3436				94	0.0983941	75.9407
95	0.101083	82.8997				95	0.10825	93.2169				95	0.0987277	80.1823
96	0.104218	86.8954				96	0.109519	82.2612				96	0.0982939	83.2551
97	0.104214	89.3848				97	0.110809	88.9959				97	0.0978404	76.9638
98	0.1045	77.5				98	0.110858	90.8737				98	0.0980354	74.6195
99	0.105744	90.9937				99	0.112019	85.6422				99	0.0982571	76.5758
100	0.104511	79.7687				100	0.111381	84.4213				100	0.0979975	80.077
101	0.106761	85.945				101	0.110756	87.0871				101	0.0976201	76.3485
102	0.106145	90.0878				102	0.112274	93.4341				102	0.0968915	79.0473
103	0.106465	82.104				103	0.112316	88.9024				103	0.0989705	82.6656
104	0.106297	78.7181				104	0.112109	84.6609				104	0.0984792	75.9875
105	0.105595	81.7964				105	0.11174	86.4994				105	0.0983003	71.3157
106	0.106148	75.7196				106	0.111981	77.3639				106	0.0999247	71.9686
107	0.106187	78.1184				107	0.112246	85.4345				107	0.0997922	73.2253
108	0.105199	80.369				108	0.110945	79.4368				108	0.100431	71.8512
109	0.107008	79.964				109	0.110963	86.4065				109	0.101196	73.2299
110	0.107613	89.2342				110	0.110865	81.1946				110	0.100814	74.4965
111	0.107726	79.9834				111	0.110918	83.3862				111	0.100498	75.8397
112	0.107764	78.8163				112	0.112935	85.3431				112	0.101387	73.2697
113	0.106788	81.9993				113	0.112769	82.7577				113	0.101142	76.1591
114	0.106558	82.8452				114	0.112312	83.5828				114	0.101686	74.917
115	0.107142	75.9381				115	0.112495	92.3942				115	0.101177	74.3836
116	0.10744	81.8688				116	0.112386	85.5488				116	0.102285	80.02
117	0.108016	79.5982				117	0.112745	84.6942				117	0.104124	77.2895
118	0.107619	87.3467				118	0.112721	83.354				118	0.105963	76.1352
119	0.106255	78.8392				119	0.111756	85.9697				119	0.107083	84.2027
120	0.105962	80.1291				120	0.111893	84.1462				120	0.108969	81.9676
121	0.105329	75.6288				121	0.11288	81.5174				121	0.108459	77.9602
122	0.108019	82.5998				122	0.111852	86.8907				122	0.108696	73.8856
123	0.106882	81.3175				123	0.112502	86.6155				123	0.110393	89.3767
124	0.108271	87.8417				124	0.112879	88.6473				124	0.111207	86.1937
125	0.108198	83.4872				125	0.113047	88.646				125	0.10982	84.3631
126	0.107387	82.5107				126	0.112057	83.8485				126	0.108843	84.9508
127	0.106903	84.1073				127	0.111439	86.2318				127	0.107116	81.2813
128	0.105942	79.629				128	0.110476	85.9429				128	0.109055	79.9242
129	0.10548	77.9788				129	0.11136	89.2632				129	0.110598	87.9038
130	0.104424	76.9932				130	0.111751	87.8477				130	0.111726	87.4142
131	0.102147	81.7811				131	0.110637	81.194				131	0.111662	81.1504
132	0.107017	88.0702				132	0.110929	93.1537				132	0.111279	89.1299
133	0.107852	80.3051				133	0.111005	93.9066				133	0.111995	87.668
134	0.106407	79.4543				134	0.110104	82.8621				134	0.112096	91.9012
135	0.104714	88.0305				135	0.112107	92.9781				135	0.112488	88.0616
136	0.10814	83.4632				136	0.11272	87.4885				136	0.11307	89.7253
137	0.10709	83.226				137	0.112576	89.3241				137	0.113241	86.6869
138	0.106163	89.2755				138	0.112512	87.7515				138	0.110691	89.7635
139	0.104728	78.4974				139	0.112182	87.5595				139	0.113465	89.1325
140	0.106012	86.8762				140	0.111813	91.1564				140	0.114079	96.0355
141	0.105766	86.4558				141	0.11222	85.2443				141	0.114219	90.0482
142	0.107704	90.8336				142	0.109033	88.293				142	0.112979	97.6199
143	0.107801	81.2586				143	0.111584	89.4929				143	0.113299	82.7365
144	0.108509	89.4896				144	0.113486	93.5088				144	0.115294	88.2083
145	0.108066	87.0046				145	0.113488	84.6189				145	0.116089	92.8634
146	0.106811	87.6446				146	0.112444	94.9089				146	0.115069	96.9352
147	0.106538	81.3105				147	0.112485	86.8285				147	0.114923	97.3529
148	0.106752	98.7126				148	0.111676	96.2784				148	0.116629	89.5846
149	0.105386	88.3095				149	0.111818	89.4696				149	0.115779	90.2863
150	0.10592	79.7364				150	0.111042	86.5741				150	0.115852	96.9288
151	0.105665	84.9167				151	0.11226	87.7767				151	0.111892	88.2265
152	0.102938	81.1213				152	0.111986	96.8558				152	0.11257	89.4982
153	0.10596	83.3553				153	0.109999	92.0993				153	0.113701	94.3536
154	0.106774	87.0097				154	0.108703	93.3046				154	0.113423	84.6504
155	0.10818	88.681				155	0.1094	81.138				155	0.115801	86.7335
156	0.108386	77.7909				156	0.107393	81.8046				156	0.115711	79.8279
157	0.1073	75.9464				157	0.110906	85.3735				157	0.11598	86.419
158	0.107588	82.5904				158	0.113288	86.0294				158	0.117647	83.2098
159	0.107368	78.5835				159	0.113443	79.5353				159	0.117404	89.6228
160	0.107814	83.6921				160	0.112886	83.113				160	0.117583	86.2482
161	0.108367	78.5889				161	0.11331	83.229				161	0.116998	87.8763
162	0.107465	83.2636				162	0.111302	79.5969				162	0.116688	85.1702
163	0.107648	75.0947				163	0.114043	81.3801				163	0.115919	88.0853
164	0.107758	82.7726				164	0.113498	82.3168				164	0.117143	82.6626
165	0.107821	78.0423				165	0.113983	83.1747				165	0.117184	87.7438
166	0.106834	81.572				166	0.112954	82.2917				166	0.116773	84.0069
167	0.107255	78.7747				167	0.113017	89.044				167	0.115759	86.8039
168	0.106589	82.8991				168	0.111441	84.191				168	0.115596	80.911
169	0.106201	76.7506				169	0.110526	85.4746				169	0.116227	84.5631
170	0.105626	77.9154				170	0.109098	78.4246				170	0.118653	85.8602
171	0.107142	84.5819				171	0.11201	87.2245				171	0.11863	86.0715
172	0.105156	84.4667				172	0.110925	79.7952				172	0.118211	90.321
173	0.105197	79.0296				173	0.112012	81.9387				173	0.118131	89.88
174	0.104271	77.9793				174	0.111906	86.6256				174	0.117943	88.7711
175	0.104102	83.0504				175	0.113308	82.9617				175	0.118725	98.1914
176	0.107616	82.052				176	0.113201	92.4902				176	0.117855	86.9314
177	0.107603	83.3114				177	0.113145	87.4286				177	0.116923	87.1695
178	0.108238	82.9132				178	0.113952	88.2906				178	0.116675	85.0573
179	0.108144	80.6296				179	0.113422	81.9205				179	0.115199	88.7897
180	0.108076	86.6125				180	0.112087	82.8786				180	0.117099	89.2036
181	0.107805	78.2172				181	0.11037	88.7158				181	0.117978	88.9911
182	0.108131	85.7319				182	0.11075	80.8665				182	0.116433	97.8699
183	0.108273	81.6265				183	0.110398	85.6266				183	0.115269	93.8387
184	0.107937	84.4676				184	0.10852	86.1555				184	0.113522	97.6337
185	0.105474	87.499				185	0.112903	84.8236				185	0.114832	89.0094
186	0.106292	85.1268				186	0.113775	88.1092				186	0.113653	90.5426
187	0.106716	82.7144				187	0.113245	91.2608				187	0.115906	92.1933
188	0.1053	82.2367				188	0.11252	86.8659				188	0.114069	88.9635
189	0.106627	86.2712				189	0.112427	87.39				189	0.11636	88.1003
190	0.106654	90.8228				190	0.113376	88.8352				190	0.117254	96.3122
191	0.105637	77.5215				191	0.113532	91.9772				191	0.117746	92.0507
192	0.105556	80.6453				192	0.113495	88.1895				192	0.117758	89.4877
193	0.105203	86.8252				193	0.112925	88.5887				193	0.117529	96.1909
194	0.104438	82.2139				194	0.112023	85.5307				194	0.116075	97.342
195	0.107022	82.0267				195	0.112222	94.4261				195	0.117232	93.2676
196	0.104457	87.41				196	0.11126	83.5816				196	0.11725	91.2082
197	0.105624	78.9277				197	0.111947	85.8496				197	0.11797	94.2901
198	0.105487	89.9673				198	0.112591	90.245				198	0.117725	90.7871
199	0.106183	85.7038				199	0.113394	91.7796				199	0.116696	98.7952
200	0.105887	80.2658				200	0.113708	88.4297				200	0.118166	95.7826
201	0.107474	86.9776				201	0.113776	91.6852				201	0.118373	97.5956
202	0.107496	85.3783				202	0.113505	90.7129				202	0.118191	96.6599
203	0.108186	90.1976				203	0.112536	88.1839				203	0.117845	92.217
204	0.108005	86.4529				204	0.113352	88.3122				204	0.117845	93.7346
205	0.107687	84.634				205	0.113344	92.1146				205	0.116869	94.4067
206	0.108191	95.0852				206	0.112593	96.3734				206	0.117001	84.895
207	0.107419	84.273				207	0.111976	92.131				207	0.116777	92.5578
208	0.108608	92.9132				208	0.111468	85.4028				208	0.11737	83.5533
209	0.109456	83.826				209	0.112947	99.3937				209	0.118237	87.9867
210	0.11021	89.0567				210	0.112568	90.3126				210	0.11781	87.9105
211	0.10954	93.8002				211	0.113199	98.6331				211	0.116987	91.1557
212	0.108188	77.0569				212	0.113074	84.6135				212	0.118402	85.8617
213	0.108687	81.677				213	0.113951	84.3742				213	0.117514	88.7312
214	0.108267	80.6413				214	0.113435	82.7276				214	0.116871	90.2368
215	0.108276	82.0038				215	0.113853	80.2264				215	0.11772	87.4389
216	0.107984	79.7794				216	0.113875	80.2856				216	0.117265	87.3282
217	0.107119	82.8542				217	0.113148	86.6658				217	0.116864	89.7294
218	0.107175	75.447				218	0.112707	82.4402				218	0.115631	87.4559
219	0.107608	81.8438				219	0.112612	84.3154				219	0.113264	86.2459
220	0.10731	79.0652				220	0.113463	86.6377				220	0.114874	83.8212
221	0.106791	76.3091				221	0.113486	82.6175				221	0.112766	83.1819
222	0.106166	80.4365				222	0.114099	85.2641				222	0.116839	93.6411
223	0.105635	86.2847				223	0.11422	86.6359				223	0.117391	85.9033
224	0.106746	74.1634				224	0.113842	87.5053				224	0.116884	92.4721
225	0.106852	79.9433				225	0.11402	84.2396				225	0.117901	92.2026
226	0.106243	83.7434				226	0.114224	83.6239				226	0.117726	90.8128
227	0.106407	85.4492				227	0.114591	86.5846				227	0.117711	88.4123
228	0.106712	76.9584				228	0.113715	85.5545				228	0.117786	90.2412
229	0.107742	83.5646				229	0.1129	84.4042				229	0.118102	87.5025
230	0.107419	83.8008				230	0.114429	93.2876				230	0.117253	102.878
231	0.107806	82.8319				231	0.113944	85.6379				231	0.118038	87.5435
232	0.108849	82.9368				232	0.112846	85.3677				232	0.117225	85.8944
233	0.108674	82.8972				233	0.112257	84.1141				233	0.116815	89.4952
234	0.108971	84.8148				234	0.114076	83.9083				234	0.117159	93.2227
235	0.108967	83.3536				235	0.113035	82.8496				235	0.117331	90.7776
236	0.110951	81.2236				236	0.113137	91.1136				236	0.116899	89.2647
237	0.109865	87.3974				237	0.113697	86.1596				237	0.116724	90.505
238	0.111972	82.2504				238	0.113886	88.5205				238	0.117017	94.191
239	0.111913	82.3235				239	0.112545	88.8726				239	0.115982	90.7815
240	0.112637	91.0045				240	0.113699	91.786				240	0.117163	91.5311
241	0.114457	93.7327				241	0.113999	88.0024				241	0.116725	87.3426
242	0.114526	91.2865				242	0.113734	91.5137				242	0.117247	90.348
243	0.11513	89.5889				243	0.112237	88.4532				243	0.116576	91.0075
244	0.116601	90.6596				244	0.111976	88.8745				244	0.115557	91.4413
245	0.117535	92.371				245	0.113663	87.3329				245	0.115754	94.496
246	0.116231	89.1246				246	0.1126	85.292				246	0.115802	92.2024
247	0.116266	96.2291				247	0.112886	87.7297				247	0.11543	95.9928
248	0.117261	96.3474				248	0.114007	87.1373				248	0.116875	93.4678
249	0.115381	92.1979				249	0.114139	83.4769				249	0.116368	90.482
250	0.116875	100.474				250	0.113768	88.6111				250	0.11396	100.265
251	0.117339	92.7392				251	0.112175	93.5623				251	0.112513	89.225
252	0.117303	97.5637				252	0.112875	93.7211				252	0.114363	92.6942
253	0.117924	93.8283				253	0.112374	93.4683				253	0.11494	89.4906
254	0.117742	99.7458				254	0.111226	84.6266				254	0.114574	88.6197
255	0.116685	94.2345				255	0.112943	92.1839				255	0.112523	96.6146
256	0.115943	92.9645				256	0.113459	96.7779				256	0.112021	86.741
257	0.115857	93.4025				257	0.114426	93.1891				257	0.114133	90.4013
258	0.119829	101.386				258	0.113647	90.8945				258	0.117323	86.2873
259	0.119909	90.8028				259	0.112069	84.2408				259	0.1185	87.1257
260	0.118353	102.604				260	0.113818	86.2958				260	0.118325	87.4886
261	0.117548	88.5638				261	0.114937	95.5364				261	0.1175	95.6151
262	0.119861	90.9838				262	0.114612	95.9605				262	0.117645	88.9543
263	0.119119	86.8586				263	0.113878	94.8625				263	0.117622	88.7278
264	0.120263	83.8576				264	0.112037	92.2075				264	0.117309	89.7891
265	0.122129	92.6198				265	0.112685	87.8666				265	0.118046	90.8995
266	0.121683	89.405				266	0.111461	82.2915				266	0.116529	87.0318
267	0.122628	93.3391				267	0.11205	81.4047				267	0.11632	85.8079
268	0.122196	88.2708				268	0.113529	86.9735				268	0.116911	92.0209
269	0.121135	90.6251				269	0.114025	85.062				269	0.116467	88.0891
270	0.121285	84.8716				270	0.113176	84.2796				270	0.113918	86.7124
271	0.121969	92.1309				271	0.112803	80.7153				271	0.111956	92.0326
272	0.123212	88.4785				272	0.112515	80.4956				272	0.111926	81.9991
273	0.123572	91.8701				273	0.112005	76.1623				273	0.11567	87.3405
274	0.122577	95.0951				274	0.110294	86.4671				274	0.115958	88.3629
275	0.122227	94.6893				275	0.111446	84.012				275	0.115132	91.7106
276	0.122335	90.1274				276	0.112593	86.6191				276	0.116224	87.7693
277	0.122806	90.457				277	0.112276	86.6058				277	0.115958	86.5038
278	0.123037	98.1728				278	0.112128	84.4581				278	0.116242	87.5441
279	0.123383	96.5986				279	0.114176	80.0279				279	0.117382	91.6481
280	0.1226	96.4708				280	0.114489	89.2353				280	0.116913	97.4206
281	0.122337	92.7365				281	0.114702	86.6404				281	0.116769	87.6153
282	0.122249	94.1837				282	0.115512	90.351				282	0.117063	84.4843
283	0.122212	85.4667				283	0.115387	80.5189				283	0.116827	85.621
284	0.120854	90.9035				284	0.114388	87.4632				284	0.114697	89.699
285	0.12122	97.8154				285	0.113859	86.9199				285	0.112315	82.5582
286	0.123473	87.1953				286	0.113056	85.7746				286	0.111507	87.2868
287	0.12235	104.952				287	0.112653	86.8623				287	0.114199	94.0308
288	0.121435	90.161				288	0.112316	87.7568				288	0.114311	88.1542
289	0.122412	100.306				289	0.110404	78.9481				289	0.114961	85.0378
290	0.122376	101.78				290	0.111785	78.6331				290	0.116034	97.4221
291	0.120592	88.4487				291	0.114821	92.4461				291	0.114961	94.8054
292	0.119082	102.519				292	0.114423	84.6447				292	0.11557	89.0456
293	0.121874	97.9706				293	0.114601	91.3691				293	0.115431	91.1253
294	0.122028	90.4103				294	0.113976	94.6849				294	0.115639	89.2691
295	0.121288	92.3779				295	0.113147	94.9143				295	0.115197	94.1443
296	0.120382	92.3513				296	0.113869	87.6503				296	0.113837	93.5291
297	0.119007	92.0647				297	0.114515	87.0639				297	0.115912	101.397
298	0.121095	98.3768				298	0.114545	88.8575				298	0.112975	86.9212
299	0.122138	90.9922				299	0.114983	90.4948				299	0.112864	86.6674
300	0.122203	100.193				300	0.113764	88.7825				300	0.114948	97.3956
301	0.124148	91.727				301	0.113885	93.0986				301	0.114783	88.8204
302	0.122454	103.782				302	0.113297	89.9724				302	0.114451	92.6567
303	0.122894	95.1809				303	0.113891	89.6231				303	0.112614	88.5722
304	0.122944	92.0078				304	0.113348	86.2774				304	0.114272	95.5504
305	0.122673	96.1954				305	0.112511	93.6017				305	0.113885	98.4068
306	0.120834	104.653				306	0.11219	87.8149				306	0.113885	89.1471
307	0.120137	94.1597				307	0.115278	92.6235				307	0.112708	98.9065
308	0.122254	102.813				308	0.114946	84.2136				308	0.117152	91.2537
309	0.120419	104.089				309	0.114833	89.0947				309	0.115422	96.4923
310	0.120838	94.8943				310	0.114082	89.7102				310	0.114441	93.0646
311	0.122776	90.394				311	0.114911	99.3821				311	0.113281	80.9187
312	0.122898	101.85				312	0.114028	94.7908				312	0.114178	79.6104
313	0.122136	92.108				313	0.112604	87.9613				313	0.116493	84.4446
314	0.121615	85.8421				314	0.111368	85.9793				314	0.115267	86.3333
315	0.121646	88.9754				315	0.113214	108.606				315	0.116051	83.064
316	0.12204	92.5528				316	0.113081	95.4802				316	0.117735	83.284
317	0.121407	87.9126				317	0.11278	88.8232				317	0.117163	88.8348
318	0.123319	88.0141				318	0.112279	93.6569				318	0.116757	87.6172
319	0.123444	94.517				319	0.112552	85.2845				319	0.117976	89.8079
320	0.121829	89.0388				320	0.113553	87.1472				320	0.117659	87.059
321	0.122117	93.5856				321	0.112212	84.0675				321	0.117732	88.8139
322	0.12214	96.0825				322	0.111928	82.1962				322	0.116813	89.1283
323	0.122143	94.7594				323	0.111931	79.5932				323	0.116539	90.2701
324	0.120459	89.215				324	0.112622	87.9136				324	0.11599	81.7408
325	0.122174	94.8689				325	0.114376	80.893				325	0.115454	90.8049
326	0.123597	85.2256				326	0.115885	88.8154				326	0.11591	86.6841
327	0.122171	93.5986				327	0.115108	86.8847				327	0.115382	86.6614
328	0.120403	90.7378				328	0.113715	82.3224				328	0.114744	86.5104
329	0.122271	92.0562				329	0.113945	84.7594				329	0.114923	89.1827
330	0.123581	89.4756				330	0.114202	93.41				330	0.116113	87.0811
331	0.122277	93.5373				331	0.115396	76.8743				331	0.117418	88.485
332	0.121637	90.6369				332	0.114215	93.5373				332	0.11627	83.9049
333	0.121477	96.1245				333	0.113978	86.5809				333	0.116487	87.6197
334	0.122615	98.5864				334	0.114938	85.6325				334	0.114872	92.9514
335	0.121139	94.0499				335	0.115034	87.8379				335	0.114637	95.0345
336	0.123223	96.9052				336	0.113731	89.2591				336	0.115925	83.0171
337	0.123321	98.4433				337	0.112812	87.9047				337	0.114695	88.5243
338	0.122199	96.5681				338	0.110556	85.8138				338	0.116886	88.2073
339	0.123033	94.5679				339	0.112104	82.955				339	0.117101	86.5306
340	0.122506	101.395				340	0.11424	87.901				340	0.116604	93.5511
341	0.122329	96.0855				341	0.112712	86.4565				341	0.117215	89.6407
342	0.121606	99.4106				342	0.113118	82.9851				342	0.116391	92.0584
343	0.119841	96.206				343	0.111972	88.7891				343	0.115197	90.9373
344	0.121822	92.9092				344	0.114575	81.4076				344	0.116715	90.3361
345	0.121387	97.5007				345	0.114979	95.4138				345	0.116302	88.236
346	0.122709	98.4344				346	0.115772	86.3651				346	0.116472	90.9359
347	0.125082	95.3651				347	0.115274	95.5504				347	0.116544	99.1634
348	0.123984	98.8741				348	0.115105	79.2252				348	0.11681	90.0138
349	0.12531	100.5				349	0.113988	84.6172				349	0.11655	89.4413
350	0.125938	104.048				350	0.115363	93.4962				350	0.11609	92.5465
351	0.124734	101.539				351	0.115823	91.1913				351	0.116427	90.2864
352	0.125503	97.2963				352	0.115176	96.9544				352	0.115889	97.2257
353	0.125894	97.8984				353	0.114624	88.8294				353	0.115668	94.1477
354	0.125751	104.657				354	0.114833	87.117				354	0.115487	96.1038
355	0.125419	100.018				355	0.115006	96.6755				355	0.117617	98.1654
356	0.124274	98.3786				356	0.114443	80.8508				356	0.117218	87.6936
357	0.123019	96.3507				357	0.114501	98.7264				357	0.117403	93.6708
358	0.121634	112.361				358	0.114335	91.0715				358	0.116457	93.028
359	0.12076	97.9193				359	0.112509	90.0608				359	0.115901	100.704
360	0.122875	104.11				360	0.111997	102.308				360	0.113184	98.4598
361	0.12386	101.486				361	0.111341	88.0406				361	0.113508	88.7977
362	0.122929	105.522				362	0.113339	88.306				362	0.114933	87.8385
363	0.122713	105.795				363	0.114428	92.5627				363	0.114958	86.4181
364	0.121581	101.654				364	0.115535	91.445				364	0.116237	84.1416
365	0.12322	93.1295				365	0.11536	90.7762				365	0.116569	90.2745
366	0.123422	91.6014				366	0.11483	86.4122				366	0.116388	86.3684
367	0.124151	88.2695				367	0.113062	99.5717				367	0.117116	87.8489
368	0.124389	88.0671				368	0.113335	97.6064				368	0.11671	91.8759
369	0.122924	93.1081				369	0.114552	90.8965				369	0.115414	85.2075
370	0.122396	93.5226				370	0.113799	87.8441				370	0.115436	87.1116
371	0.125591	93.8618				371	0.115234	85.5559				371	0.114901	81.9751
372	0.125051	92.4484				372	0.114999	85.3672				372	0.115041	89.92
373	0.123875	93.3314				373	0.113577	82.0098				373	0.115587	90.4572
374	0.122667	92.9612				374	0.113857	86.2078				374	0.116651	81.635
375	0.122279	95.8374				375	0.115248	85.4601				375	0.11587	88.0035
376	0.122024	95.5796				376	0.114973	88.284				376	0.115162	86.0692
377	0.123707	93.7136				377	0.115783	90.7457				377	0.113857	83.3413
378	0.123803	91.5489				378	0.114743	85.3529				378	0.111725	82.2079
379	0.123482	88.5579				379	0.112915	87.5802				379	0.108798	87.9113
380	0.123883	90.2167				380	0.112352	87.0922				380	0.113426	85.0608
381	0.123585	102.373				381	0.115024	86.2269				381	0.113643	92.0945
382	0.12259	95.5988				382	0.114661	86.4434				382	0.112885	91.8773
383	0.122676	93.2215				383	0.115385	86.9423				383	0.111567	85.9369
384	0.124834	99.2397				384	0.114495	83.428				384	0.112708	87.7662
385	0.124904	98.1717				385	0.115827	81.3525				385	0.113433	85.0748
386	0.124748	95.3386				386	0.115839	84.8132				386	0.112719	89.9165
387	0.124104	94.8498				387	0.115884	87.2994				387	0.115227	86.9569
388	0.124214	93.2763				388	0.115235	85.9905				388	0.114803	89.481
389	0.123238	91.0015				389	0.11457	85.5117				389	0.115848	90.1215
390	0.124516	97.679				390	0.115098	90.1562				390	0.116296	85.6034
391	0.124507	101.18				391	0.11476	82.393				391	0.116036	87.978
392	0.124398	96.7258				392	0.114964	87.6041				392	0.115187	88.1972
393	0.12297	95.945				393	0.115196	90.5278				393	0.115565	85.1054
394	0.123372	97.4057				394	0.115319	83.3234				394	0.115675	94.3232
395	0.123418	98.5296				395	0.115622	87.9828				395	0.116213	94.7645
396	0.123473	100.425				396	0.115216	93.7378				396	0.11667	92.5575
397	0.125032	97.0975				397	0.116113	84.6006				397	0.116275	94.0868
398	0.12513	101.156				398	0.116677	88.0038				398	0.116024	88.3464
399	0.125846	98.8256				399	0.11609	96.1398				399	0.116264	93.9827
400	0.125465	99.5185				400	0.114872	90.2181				400	0.116009	91.438
401	0.12438	99.8227				401	0.11512	85.0354				401	0.11527	99.5322
402	0.125016	96.5228				402	0.114549	87.9175				402	0.115493	94.9478
403	0.122558	88.36				403	0.11507	88.7017				403	0.11391	90.8567
404	0.121975	100.384				404	0.11354	85.168				404	0.113439	88.6308
405	0.121769	95.5701				405	0.114139	89.4919				405	0.113798	87.9721
406	0.12466	90.2437				406	0.116917	87.223				406	0.114047	96.1863
407	0.12502	101.383				407	0.11756	95.887				407	0.113404	93.1586
408	0.124246	94.9724				408	0.116561	97.7524				408	0.112958	85.4562
409	0.123906	99.5307				409	0.115784	84.8749				409	0.111498	83.7816
410	0.124517	103.744				410	0.115104	90.5503				410	0.114745	89.6261
411	0.124046	107.81				411	0.112839	88.8598				411	0.116066	90.2789
412	0.126464	103.058				412	0.112381	88.1176				412	0.115922	92.3777
413	0.125415	98.9361				413	0.11466	87.8727				413	0.11655	107.502
414	0.126289	103.934				414	0.113575	104.548				414	0.117433	89.1345
415	0.126072	105.65				415	0.116123	91.0155				415	0.118046	90.774
416	0.124946	102.764				416	0.116019	96.745				416	0.117628	84.6035
417	0.124476	94.8625				417	0.116108	93.2429				417	0.118284	87.4922
418	0.125966	99.4239				418	0.115952	90.841				418	0.117862	87.4503
419	0.126003	87.7864				419	0.115457	88.4509				419	0.118225	89.6792
420	0.125812	99.9144				420	0.115863	93.52				420	0.119367	82.6929
421	0.125123	93.9398				421	0.116111	91.9641				421	0.119442	93.08
422	0.124541	94.0034				422	0.115429	96.5335				422	0.120681	85.0145
423	0.123684	89.7442				423	0.113127	94.838				423	0.122005	93.2904
424	0.125924	92.6785				424	0.113438	86.7207				424	0.122258	100.818
425	0.124968	88.828				425	0.112873	86.6426				425	0.121917	93.3147
426	0.127387	97.4839				426	0.11127	81.3541				426	0.121805	93.8933
427	0.127209	97.1523				427	0.110705	83.4792				427	0.121539	93.2281
428	0.127727	97.8476				428	0.114373	84.6322				428	0.121051	88.3503
429	0.127245	101.591				429	0.115911	88.1811				429	0.123951	92.0351
430	0.1268	96.7909				430	0.115827	88.091				430	0.124314	96.8813
431	0.126566	99.2738				431	0.11585	82.2696				431	0.12594	92.2312
432	0.127362	99.2557				432	0.11615	94.5546				432	0.125544	91.6407
433	0.127519	95.0333				433	0.114905	84.4441				433	0.124707	95.1743
434	0.124164	99.4676				434	0.112316	80.4106				434	0.123635	92.977
435	0.124547	91.3732				435	0.111582	85.5795				435	0.124251	92.5061
436	0.123788	106.912				436	0.113191	84.7782				436	0.120718	99.446
437	0.12591	93.4684				437	0.112983	85.5141				437	0.124596	94.0133
438	0.126201	96.9119				438	0.112032	79.9031				438	0.124736	93.2242
439	0.127221	95.7878				439	0.115475	95.1349				439	0.122035	102.178
440	0.12674	93.2582				440	0.116725	84.7425				440	0.122266	95.4733
441	0.126941	100.094				441	0.116437	89.1086				441	0.123553	90.6842
442	0.126062	101.719				442	0.116568	88.1302				442	0.125182	96.729
443	0.127155	95.6073				443	0.115515	92.8312				443	0.126123	95.8104
444	0.127956	99.248				444	0.114124	92.0296				444	0.126527	95.8133
445	0.12685	105.823				445	0.114858	85.6452				445	0.126154	92.8163
446	0.127863	97.4147				446	0.112785	81.0321				446	0.125387	96.0167
447	0.128259	102.189				447	0.114249	88.1928				447	0.121516	103.289
448	0.127454	99.7445				448	0.115389	91.4107				448	0.125155	95.4438
449	0.125458	96.7533				449	0.114318	85.3352				449	0.124233	97.795
450	0.129758	100.576				450	0.114585	88.6908				450	0.123365	101.443
451	0.128354	97.1979				451	0.115512	86.9782				451	0.126361	97.5079
452	0.125636	102.985				452	0.117028	88.7147				452	0.126512	102.072
453	0.128926	98.1681				453	0.11758	90.8097				453	0.125546	91.9073
454	0.126557	108.461				454	0.117249	92.9128				454	0.124409	103.438
455	0.126742	97.6162				455	0.11711	91.8124				455	0.125189	98.4699
456	0.124744	111.016				456	0.117232	88.8059				456	0.125015	103.342
457	0.126154	95.0552				457	0.116589	97.5319				457	0.126779	108.656
458	0.122742	101.829				458	0.118273	91.9521				458	0.127235	94.5252
459	0.122611	98.0906				459	0.118292	94.9421				459	0.127929	102.931
460	0.127312	98.1771				460	0.116688	90.654				460	0.127414	112.724
461	0.128141	109.564				461	0.115227	85.6581				461	0.126965	96.7529
462	0.127403	105.039				462	0.115656	92.9133				462	0.126771	103.661
463	0.129007	96.8846				463	0.116389	89.0097				463	0.125097	107.578
464	0.127565	104.391				464	0.114745	107.401				464	0.125138	107.396
465	0.12661	93.568				465	0.116166	84.6707				465	0.126158	96.9783
466	0.12732	99.2785				466	0.116631	92.8572				466	0.125332	108.95
467	0.126816	106.961				467	0.116494	88.9063				467	0.122147	101.024
468	0.12753	97.5844				468	0.115516	87.483				468	0.119275	87.2543
469	0.126703	100.813				469	0.11583	98.051				469	0.118812	89.8218
470	0.128145	108.617				470	0.115406	89.4926				470	0.125145	83.0899
471	0.127023	95.1432				471	0.117069	96.7695				471	0.12654	93.5893
472	0.128308	99.2471				472	0.117316	96.72				472	0.125824	99.0749
473	0.12779	89.1372				473	0.117271	94.7049				473	0.126396	92.1121
474	0.12896	94.4045				474	0.116085	94.4532				474	0.127097	94.4933
475	0.129716	98.2522				475	0.116256	89.0442				475	0.127374	89.0455
476	0.129634	91.3609				476	0.116889	99.0694				476	0.127104	99.8669
477	0.129083	91.4326				477	0.116077	95.8657				477	0.127343	95.3726
478	0.128572	91.5913				478	0.116909	96.5536				478	0.127485	96.2478
479	0.128015	94.1462				479	0.118028	89.2369				479	0.126423	95.4493
480	0.12774	103.098				480	0.11746	79.7969				480	0.124887	92.523
481	0.125029	94.5274				481	0.118476	85.3144				481	0.126286	89.642
482	0.126314	97.0958				482	0.11842	88.1697				482	0.124994	95.2617
483	0.128991	92.5048				483	0.118818	87.7029				483	0.123907	91.1933
484	0.128895	94.7932				484	0.120269	89.2789				484	0.125637	96.1826
485	0.127551	93.5606				485	0.120179	87.5731				485	0.12443	94.7495
486	0.12626	95.4888				486	0.119605	90.1862				486	0.126244	93.4933
487	0.128114	102.378				487	0.121386	98.3246				487	0.125411	103.96
488	0.128229	104.299				488	0.122405	92.8867				488	0.126213	96.0403
489	0.12893	92.985				489	0.123158	93.1612				489	0.126269	92.8998
490	0.129302	102.226				490	0.121009	85.9326				490	0.12635	91.8087
491	0.128657	98.5033				491	0.122606	101.933				491	0.125223	93.2884
492	0.12838	108.213				492	0.123577	92.6062				492	0.125029	97.1523
493	0.128211	96.3181				493	0.123642	89.3				493	0.125184	97.0466
494	0.128046	95.3045				494	0.123562	95.4962				494	0.124839	95.0075
495	0.127751	100.278				495	0.124554	94.6909				495	0.123073	94.1662
496	0.129386	111.441				496	0.126401	97.9966				496	0.126117	94.258
497	0.12851	97.8953				497	0.126969	95.2388				497	0.126417	96.8635
498	0.128256	100.994				498	0.126823	97.2018				498	0.123921	93.1524
499	0.129112	100.985				499	0.125617	96.4339				499	0.123033	103.201
500	0.128991	98.8197				500	0.125441	91.8295				500	0.127789	98.2862
501	0.128632	100.291				501	0.12734	94.3947				501	0.127646	101.133
502	0.128946	100.465				502	0.127689	97.5332				502	0.126863	99.0331
503	0.128213	107.211				503	0.127783	105.953				503	0.127328	102.366
504	0.128434	104.642				504	0.127842	94.6329				504	0.127816	112.673
505	0.127619	96.2925				505	0.127405	99.2058				505	0.126612	98.5789
506	0.127832	94.0378				506	0.126013	96.0203				506	0.127363	106.383
507	0.129173	100.248				507	0.126684	104.698				507	0.124594	96.3733
508	0.128522	105.949				508	0.123602	98.8563				508	0.125462	97.3391
509	0.128155	100.149				509	0.121666	98.776				509	0.123049	96.8971
510	0.127911	100.484				510	0.122229	92.4532				510	0.1272	103.855
511	0.125959	104.741				511	0.124925	96.4234				511	0.126877	105.292
512	0.126574	101.508				512	0.127782	100.123				512	0.127817	95.7166
513	0.128533	103.418				513	0.128413	101.471				513	0.128245	99.574
514	0.128661	100.343				514	0.127679	102.548				514	0.128588	105.219
515	0.128052	108.464				515	0.126728	98.0249				515	0.127938	105.415
516	0.128412	92.6661				516	0.127598	110.048				516	0.128069	108.106
517	0.127179	101.452				517	0.127252	104.092				517	0.127009	106.311
518	0.124957	98.7955				518	0.126301	98.1407				518	0.126821	102.438
519	0.127201	108.411				519	0.126723	103.701				519	0.127549	104.948
520	0.124812	101.796				520	0.125798	98.2037				520	0.128219	97.7641
521	0.126153	96.8888				521	0.124017	101.463				521	0.128306	91.9712
522	0.127333	108.838				522	0.12535	96.2415				522	0.128701	95.8101
523	0.126762	110.55				523	0.124459	104.422				523	0.128441	98.6466
524	0.124282	109.521				524	0.121355	95.3459				524	0.127902	99.3625
525	0.124337	106.92				525	0.124921	99.5968				525	0.126993	96.6522
526	0.128761	102.277				526	0.126133	107.593				526	0.127034	99.7668
527	0.128516	95.077				527	0.127237	98.4185				527	0.127434	95.7992
528	0.129846	94.7608				528	0.126615	107.562				528	0.128131	96.375
529	0.129824	97.6396				529	0.127802	105.862				529	0.127289	100.792
530	0.128895	98.4045				530	0.125987	100.388				530	0.127777	95.951
531	0.127677	101.936				531	0.12734	89.5823				531	0.125144	95.7005
532	0.129718	91.0979				532	0.124811	100.89				532	0.123545	96.328
533	0.129605	98.0582				533	0.124103	91.2994				533	0.128393	89.5101
534	0.129229	99.372				534	0.124894	91.7949				534	0.128521	106.402
535	0.12874	101.574				535	0.126134	91.498				535	0.128044	89.6371
536	0.129364	102.873				536	0.126265	96.7721				536	0.127572	100.174
537	0.12906	94.124				537	0.126097	94.1211				537	0.127359	95.9007
538	0.128497	97.8242				538	0.125087	100.321				538	0.129099	96.2918
539	0.12957	97.0296				539	0.127096	95.0482				539	0.12907	100.186
540	0.129462	102.134				540	0.125759	93.8391				540	0.129377	97.6628
541	0.129083	103.508				541	0.125232	93.5908				541	0.128946	105.746
542	0.128783	100.163				542	0.125509	88.8065				542	0.128432	101.623
543	0.127648	100.184				543	0.12647	95.4972				543	0.127938	96.6331
544	0.128867	97.0784				544	0.127248	98.898				544	0.126581	96.915
545	0.127932	97.3719				545	0.12734	97.3544				545	0.127247	96.7631
546	0.126653	97.0626				546	0.127436	97.7516				546	0.128189	111.576
547	0.124748	95.7461				547	0.127475	93.7775				547	0.125568	97.4504
548	0.128231	90.9697				548	0.126977	94.5478				548	0.126519	99.3145
549	0.127859	101.312				549	0.126691	95.9563				549	0.12828	94.6128
550	0.128778	107.631				550	0.128108	93.4496				550	0.129231	97.0085
551	0.128601	97.4727				551	0.128938	95.6435				551	0.12875	97.5804
552	0.129277	94.8026				552	0.127617	97.1204				552	0.129605	98.4425
553	0.129421	97.5635				553	0.126355	95.4792				553	0.128234	101.301
554	0.127765	95.923				554	0.122871	99.8947				554	0.127627	96.9417
555	0.128851	97.7822				555	0.125811	102.565				555	0.127494	98.0911
556	0.129295	100.182				556	0.127656	92.4556				556	0.127029	103.263
557	0.128719	105.527				557	0.128577	104.992				557	0.127232	102.626
558	0.128874	108.429				558	0.128113	101.599				558	0.127847	100.953
559	0.12832	101.709				559	0.130086	99.4458				559	0.128581	105.645
560	0.127605	94.8883				560	0.131012	101.908				560	0.128667	101.113
561	0.127725	99.2073				561	0.131203	100.799				561	0.128937	100.037
562	0.124832	101.243				562	0.130716	103.242				562	0.129278	101.938
563	0.123688	95.507				563	0.130575	100.705				563	0.127624	103.85
564	0.127579	108.649				564	0.129594	104.144				564	0.125515	105.523
565	0.128387	101.457				565	0.129553	108.21				565	0.128409	102.349
566	0.12791	95.1887				566	0.129418	99.7771				566	0.127753	110.906
567	0.124947	107.551				567	0.128744	107.554				567	0.128183	98.347
568	0.124695	99.8906				568	0.127767	101.079				568	0.126668	100.58
569	0.128668	95.1688				569	0.128478	102.499				569	0.126789	108.221
570	0.12942	99.5306				570	0.127982	104.987				570	0.126975	100.449
571	0.128948	106.367				571	0.127229	105.697				571	0.127345	103.619
572	0.129973	104.894				572	0.126399	98.462				572	0.126473	98.1816
573	0.129288	106.177				573	0.128544	103.341				573	0.125985	108.17
574	0.128395	98.0184				574	0.130654	105.444				574	0.123234	101.549
575	0.128014	104.289				575	0.129556	102.084				575	0.127213	101.096
576	0.129038	110.887				576	0.129555	109.215				576	0.128952	97.751
577	0.128778	98.1154				577	0.12905	97.4747				577	0.129154	90.1747
578	0.128757	98.1406				578	0.130546	108.071				578	0.129502	88.5382
579	0.12865	93.458				579	0.130456	99.8497				579	0.128898	95.5274
580	0.128085	92.9302				580	0.132014	102.738				580	0.128661	95.7576
581	0.1293	95.8115				581	0.131265	110.272				581	0.129369	100.432
582	0.128473	95.5194				582	0.13203	103.756				582	0.128687	94.1917
583	0.127832	96.1908				583	0.131552	97.3746				583	0.128776	92.5359
584	0.1279	93.6118				584	0.130056	100.844				584	0.127376	100.334
585	0.129144	93.0375				585	0.130627	102.018				585	0.127163	93.9973
586	0.12918	95.6389				586	0.131052	106.606				586	0.128707	99.32
587	0.128198	94.9044				587	0.131368	93.7807				587	0.129001	96.3307
588	0.12902	95.8891				588	0.131427	94.9486				588	0.128726	93.1453
589	0.1295	97.3764				589	0.130148	102.516				589	0.129317	101.154
590	0.129828	99.0875				590	0.131375	93.9726				590	0.127903	95.4009
591	0.129515	100.768				591	0.133184	98.4708				591	0.128355	90.8881
592	0.12911	98.1677				592	0.131813	105.765				592	0.127007	104.121
593	0.128355	105.418				593	0.132237	102.162				593	0.126985	88.243
594	0.128308	95.1242				594	0.133462	102.069				594	0.128193	95.6437
595	0.12941	97.5015				595	0.132962	93.2826				595	0.127087	90.8703
596	0.129354	100.834				596	0.132517	101.093				596	0.127478	98.9123
597	0.12857	97.3989				597	0.133268	100.951				597	0.127651	93.4943
598	0.128853	92.4892				598	0.133818	94.1443				598	0.125795	94.9856
599	0.127561	101.927				599	0.133101	98.8868				599	0.12698	98.3796
600	0.128637	96.8071				600	0.132883	99.7988				600	0.127765	96.2854
601	0.126947	101.486				601	0.131872	99.5222				601	0.126991	104.616
602	0.128358	93.8624				602	0.132603	98.6271				602	0.12635	91.079
603	0.127609	100.007				603	0.131865	97.7398				603	0.128284	105.435
604	0.128197	95.9866				604	0.134219	108.955				604	0.126054	99.7896
605	0.125641	104.548				605	0.134087	98.316				605	0.126912	97.5829
606	0.125326	97.9672				606	0.134117	102.303				606	0.126138	98.6799
607	0.125656	99.521				607	0.134063	106.357				607	0.127113	98.9357
608	0.127893	98.8099				608	0.133243	103.279				608	0.124283	100.445
609	0.128988	108.21				609	0.132916	102.566				609	0.123681	93.6219
610	0.129589	96.8203				610	0.131285	99.7645				610	0.127092	99.7174
611	0.129036	106.406				611	0.133305	103.692				611	0.126338	98.5507
612	0.128938	97.6571				612	0.132623	107.393				612	0.128267	101.867
613	0.128071	101.436				613	0.13371	103.09				613	0.12777	110.729
614	0.12602	106.532				614	0.132927	104.807				614	0.127567	105.569
615	0.126338	94.272				615	0.131523	107.612				615	0.12871	101.241
616	0.125038	104.901				616	0.132131	102.191				616	0.128474	101.765
617	0.127844	98.0282				617	0.131366	114.189				617	0.127532	104.623
618	0.124834	107.233				618	0.132978	99.7508				618	0.125562	102.121
619	0.121449	99.4556				619	0.13277	101.283				619	0.128048	104.608
620	0.124764	93.0363				620	0.133113	108.105				620	0.128001	99.9122
621	0.127066	100.191				621	0.132761	100.707				621	0.128278	100.142
622	0.127015	99.1329				622	0.134182	101.242				622	0.127827	106.697
623	0.12908	98.6521				623	0.131742	104.584				623	0.128469	109.051
624	0.128036	107.228				624	0.130199	102.194				624	0.128653	111.686
625	0.12942	112.794				625	0.130722	102.336				625	0.128468	107.965
626	0.128959	102.974				626	0.132129	100.065				626	0.129271	111.044
627	0.128594	98.4584				627	0.132468	98.8063				627	0.129593	107.692
628	0.128608	106.974				628	0.131533	104.421				628	0.129032	97.1767
629	0.127849	107.535				629	0.134114	103.549				629	0.129285	97.7112
630	0.128135	106.641				630	0.133752	107.083				630	0.128964	96.4422
631	0.128843	107.172				631	0.133796	108.608				631	0.1287	96.1613
632	0.129079	102.199				632	0.132312	103.135				632	0.127834	97.5849
633	0.128903	94.2233				633	0.131821	112.088				633	0.126659	90.8912
634	0.128772	89.6648				634	0.131168	116.051				634	0.127632	93.8216
635	0.128453	96.7023				635	0.133373	110.909				635	0.12697	93.3504
636	0.127002	92.828				636	0.131674	103.388				636	0.126323	95.0506
637	0.126115	102.855				637	0.129285	95.9649				637	0.127631	94.2447
638	0.125729	93.6941				638	0.129166	95.525				638	0.127572	93.2357
639	0.124402	88.0944				639	0.130459	91.7404				639	0.126971	97.2732
640	0.1249	98.8763				640	0.133187	100.041				640	0.12408	95.5032
641	0.125453	90.8667				641	0.134963	99.3531				641	0.123381	95.8958
642	0.125596	93.9906				642	0.13537	99.8162				642	0.124299	95.9424
643	0.125961	90.9623				643	0.13393	96.2542				643	0.125635	98.1771
644	0.126548	97.264				644	0.134827	97.4929				644	0.127536	98.9951
645	0.125979	93.6807				645	0.133907	101.733				645	0.127986	93.9443
646	0.128723	100.689				646	0.133401	99.7608				646	0.126194	99.5344
647	0.128389	96.1683				647	0.134251	100.982				647	0.127464	95
648	0.129382	99.185				648	0.135204	101.477				648	0.125844	101.898
649	0.128313	89.6645				649	0.135191	107.849				649	0.127464	96.3409
650	0.127488	96.1728				650	0.13593	102.582				650	0.12672	96.764
651	0.128801	101.918				651	0.13612	101.703				651	0.127291	93.0575
652	0.129316	97.2431				652	0.134076	101.01				652	0.127968	101.924
653	0.129572	96.8742				653	0.132195	101.406				653	0.126178	101.06
654	0.128233	106.675				654	0.134891	105.397				654	0.125685	102.949
655	0.128857	95.7126				655	0.136052	104.456				655	0.125357	92.7656
656	0.128863	99.6857				656	0.136184	101.902				656	0.127272	102.779
657	0.129671	97.0518				657	0.136407	106.06				657	0.127849	104.88
658	0.130136	100.388				658	0.136513	101.079				658	0.127852	95.6169
659	0.13003	101.161				659	0.135965	111.659				659	0.129289	97.4841
660	0.129703	100.543				660	0.134869	98.9095				660	0.127742	96.1538
661	0.129017	100.553				661	0.135699	105.787				661	0.128491	100.984
662	0.12766	99.5506				662	0.13368	112.181				662	0.1266	105.557
663	0.129426	100.134				663	0.134206	105.198				663	0.128341	95.2368
664	0.127218	96.1194				664	0.133064	103.516				664	0.128724	98.6671
665	0.129494	104.535				665	0.133893	101.633				665	0.129445	100.749
666	0.129041	103.737				666	0.1332	109.476				666	0.12904	107.489
667	0.128973	107.615				667	0.134835	98.4048				667	0.12777	101.965
668	0.12958	96.498				668	0.135376	112.098				668	0.126551	97.623
669	0.128081	101.111				669	0.133562	105.186				669	0.12758	96.8378
670	0.130401	98.6727				670	0.133609	102.453				670	0.128781	110.508
671	0.130335	101.687				671	0.134408	109.872				671	0.127044	100.779
672	0.129734	101.414				672	0.134947	111.359				672	0.127027	99.0176
673	0.128895	105.007				673	0.134168	103.369				673	0.125233	105.186
674	0.128696	105.182				674	0.131379	104.391				674	0.126547	97.0344
675	0.1313	103.118				675	0.129537	104.07				675	0.127412	103.696
676	0.132671	104.587				676	0.13017	102.939				676	0.127561	101.472
677	0.133832	106.538				677	0.135569	114.905				677	0.127795	102.008
678	0.134187	106.016				678	0.135123	113.713				678	0.12698	104.106
679	0.132944	110.689				679	0.135143	107.948				679	0.127214	107.574
680	0.13432	112.423				680	0.13557	112.975				680	0.126955	103.756
681	0.134075	115.857				681	0.135111	104.854				681	0.12604	96.7244
682	0.132654	108.689				682	0.135382	106.366				682	0.123814	92.0921
683	0.130819	113.634				683	0.134959	109.037				683	0.1259	94.1138
684	0.132631	104.08				684	0.134722	105.025				684	0.126713	93.9413
685	0.133427	105.167				685	0.129915	113.434				685	0.127261	98.4683
686	0.133747	101.667				686	0.132572	104.288				686	0.128637	88.3823
687	0.132396	101.381				687	0.132928	112.707				687	0.129269	95.367
688	0.133453	101.125				688	0.133485	106.972				688	0.131842	98.14
689	0.132903	94.1273				689	0.135645	101.406				689	0.133056	99.2174
690	0.129279	109.221				690	0.134806	99.8263				690	0.135029	106.916
691	0.129639	98.7124				691	0.135483	102.146				691	0.133484	106.683
692	0.131389	101.038				692	0.134223	103.434				692	0.133178	94.6799
693	0.134352	98.3016				693	0.134066	100.423				693	0.134153	98.0683
694	0.132408	103.21				694	0.134511	97.3521				694	0.132923	104.849
695	0.13455	104.506				695	0.133823	99.2929				695	0.134338	106.863
696	0.136641	96.0942				696	0.136713	103.327				696	0.133218	105.023
697	0.136481	115.748				697	0.136877	102.313				697	0.134211	107.972
698	0.135023	101.555				698	0.135481	100.337				698	0.133782	98.8056
699	0.134598	92.6908				699	0.134503	104.25				699	0.135433	101.203
700	0.135641	106.409				700	0.135015	104.864				700	0.132676	101.515
701	0.136052	100.409				701	0.138074	96.2278				701	0.134345	98.5
702	0.136193	109.315				702	0.136627	112.407				702	0.134847	105.636
703	0.134684	105.022				703	0.13774	107.416				703	0.136218	100.007
704	0.137735	96.3391				704	0.13636	113.514				704	0.139689	107.035
705	0.138182	103.98				705	0.137319	102.792				705	0.139004	102.567
706	0.136881	98.6283				706	0.136586	101.782				706	0.138148	102.633
707	0.133328	108.022				707	0.139043	106.063				707	0.136783	102.739
708	0.133506	110.638				708	0.136927	107.779				708	0.138091	109.282
709	0.133299	96.2489				709	0.141934	106.865				709	0.139585	110.478
710	0.133333	109.593				710	0.140006	109.675				710	0.142393	109.454
711	0.136726	98.4332				711	0.14171	106.315				711	0.142897	106.204
712	0.135731	102.878				712	0.143324	111.13				712	0.141479	106.116
713	0.134883	106.896				713	0.146445	119.165				713	0.142365	117.099
714	0.132265	109.082				714	0.149855	124.435				714	0.142242	118.277
715	0.135075	103.213				715	0.150167	115.206				715	0.142023	110.982
716	0.136238	107.052				716	0.15064	119.283				716	0.142894	110.824
717	0.137236	110.381				717	0.148972	115.139				717	0.145581	112.226
718	0.135418	107.432				718	0.151333	115.946				718	0.144368	111.877
719	0.13557	102.316				719	0.153055	120.148				719	0.145576	116.195
720	0.133948	111.917				720	0.152812	121.145				720	0.144505	113.731
721	0.133817	101.802				721	0.153017	115.963				721	0.1426	110.638
722	0.134683	107.007				722	0.153306	116.354				722	0.143178	119.951
723	0.134354	105.756				723	0.152883	132.652				723	0.142244	113.595
724	0.134097	109.591				724	0.152385	124.611				724	0.140134	121.91
725	0.136213	100.878				725	0.151203	119.052				725	0.144512	120.895
726	0.135975	113.844				726	0.152211	117.968				726	0.141793	116.125
727	0.13619	112.616				727	0.153156	117.734				727	0.141717	118.234
728	0.135869	105.811				728	0.152985	115.267				728	0.141723	105.823
729	0.138196	103.309				729	0.152893	131.581				729	0.138635	129.307
730	0.138742	114.394				730	0.151417	128.714				730	0.141103	108.088
731	0.137033	113.226				731	0.150972	115.582				731	0.147132	111.083
732	0.138149	112.863				732	0.150936	125.884				732	0.146403	122.192
733	0.139718	110.911				733	0.149756	124.537				733	0.144905	124.82
734	0.138759	113.855				734	0.149411	127.732				734	0.144181	112.979
735	0.140764	114.032				735	0.15186	123.488				735	0.148208	111.271
736	0.138851	120.555				736	0.151288	134.247				736	0.148554	108.682
737	0.139598	106.454				737	0.151779	130.092				737	0.147969	116.712
738	0.135188	106.507				738	0.151387	127.878				738	0.146844	114.583
739	0.13794	103.652				739	0.149	122.189				739	0.147148	104.545
740	0.138598	96.6569				740	0.149052	120.647				740	0.145732	108.084
741	0.139153	112.546				741	0.147195	123.252				741	0.147925	105.042
742	0.139713	109.76				742	0.147473	125.015				742	0.146102	108.269
743	0.141223	104.58				743	0.149209	123.985				743	0.146579	111.481
744	0.141006	107.502				744	0.151922	115.748				744	0.144494	118.194
745	0.138838	100.13				745	0.149882	121.244				745	0.140897	109.596
746	0.141203	106.252				746	0.150819	120.687				746	0.142689	107.317
747	0.140378	110.218				747	0.152017	112.543				747	0.146946	112.049
748	0.140811	111.854				748	0.15217	113.571				748	0.147259	112.779
749	0.140897	107.163				749	0.149963	113.276				749	0.149104	110.623
750	0.141455	113.676				750	0.152145	117.684				750	0.150168	107.782
751	0.140214	110.578				751	0.14995	114.043				751	0.150499	112.458
752	0.14173	106.786				752	0.149986	107.813				752	0.151232	115.709
753	0.14192	111.938				753	0.150504	118.646				753	0.149476	118.408
754	0.141584	111.15				754	0.152602	112.362				754	0.149126	117.275
755	0.141307	117.035				755	0.150774	113.502				755	0.148745	107.871
756	0.140988	103.638				756	0.147695	114.937				756	0.148863	115.534
757	0.141181	113.578				757	0.147827	109.475				757	0.1473	118.821
758	0.139415	111.635				758	0.150236	107.924				758	0.14808	110.558
759	0.140144	105.953				759	0.150673	117.133				759	0.149959	118.785
760	0.13985	105.612				760	0.153655	119.17				760	0.150417	122.287
761	0.139678	113.784				761	0.153704	114.621				761	0.150941	114.57
762	0.14038	109.273				762	0.152087	119.024				762	0.151981	129.283
763	0.140947	108.5				763	0.154443	111.949				763	0.151145	110.76
764	0.140907	112.87				764	0.15438	118.003				764	0.151444	114.406
765	0.14103	105.629				765	0.153698	118.008				765	0.153099	119.544
766	0.14056	108.824				766	0.1546	119.56				766	0.152195	127.884
767	0.140606	107.83				767	0.152074	114.761				767	0.151989	121.018
768	0.140313	106.804				768	0.152089	116.627				768	0.151617	118.769
769	0.13788	110.845				769	0.15458	118.809				769	0.151726	127.09
770	0.13852	104.127				770	0.154807	118.302				770	0.151483	121.822
771	0.140248	109.575				771	0.154822	123.277				771	0.151509	126.488
772	0.140223	119.152				772	0.155922	118.922				772	0.149806	117.312
773	0.139004	111.571				773	0.157529	121.831				773	0.149237	124.112
774	0.138449	111.083				774	0.15683	122.786				774	0.148949	113.203
775	0.139457	107.426				775	0.155539	129.418				775	0.149298	118.096
776	0.139507	114.513				776	0.154824	129.42				776	0.148955	119.513
777	0.136815	114.471				777	0.15646	118.196				777	0.15121	122.346
778	0.137621	114.702				778	0.155793	121.627				778	0.15033	120.994
779	0.136699	102.815				779	0.156195	125.854				779	0.150573	124.595
780	0.140353	109.573				780	0.155439	129.348				780	0.148454	111.073
781	0.141495	114.43				781	0.154332	120.022				781	0.148919	139.558
782	0.140391	109.539				782	0.152158	117.856				782	0.147516	121.784
783	0.140817	118.296				783	0.150268	125.813				783	0.148642	121.911
784	0.140014	110.797				784	0.151938	115.869				784	0.143118	122.804
785	0.141044	113.009				785	0.149284	126.5				785	0.149044	112.675
786	0.140569	119.588				786	0.149733	128.317				786	0.149371	115.075
787	0.138945	119.146				787	0.154006	112.284				787	0.147461	122.752
788	0.140146	103.16				788	0.15328	121.074				788	0.146899	110.569
789	0.138966	120.218				789	0.151966	122.071				789	0.14668	121.079
790	0.139754	109.429				790	0.152993	125.415				790	0.149441	114.593
791	0.140228	116.217				791	0.152283	126.755				791	0.149916	110.772
792	0.139046	117.855				792	0.152958	124.63				792	0.148447	108.008
793	0.140765	115.709				793	0.152324	120.023				793	0.15068	113.254
794	0.140291	112.077				794	0.153599	127.168				794	0.149405	116.082
795	0.141381	108.409				795	0.154313	118.611				795	0.149081	112.159
796	0.139014	103.336				796	0.153411	117.012				796	0.15129	105.725
797	0.137984	98.7974				797	0.150301	123.245				797	0.149471	118.548
798	0.139158	105.476				798	0.152406	122.038				798	0.146968	110.595
799	0.138119	108.306				799	0.149115	125.717				799	0.144111	115.682
800	0.140618	108.422				800	0.151687	132.635				800	0.147573	105.638
801	0.139081	106.732				801	0.155347	111.272				801	0.150669	117.255
802	0.139575	95.7744				802	0.155193	119.136				802	0.150063	111.791
803	0.141135	103.037				803	0.155324	117.512				803	0.150732	116.168
804	0.14002	104.052				804	0.156509	120.637				804	0.15007	113.553
805	0.14053	107.718				805	0.156037	120.523				805	0.151497	120.548
806	0.14011	104.779				806	0.15549	118.046				806	0.154623	108.704
807	0.141983	105.469				807	0.154091	117.373				807	0.152998	116.042
808	0.14096	110.787				808	0.151371	119.505				808	0.150024	123.054
809	0.141219	113.534				809	0.152361	116.69				809	0.149445	116.316
810	0.142101	110.493				810	0.155922	116.791				810	0.150986	115.396
811	0.141286	112.858				811	0.156169	121.957				811	0.151603	114.702
812	0.140852	110.667				812	0.156089	117.377				812	0.150305	116.492
813	0.139421	108.042				813	0.15603	125.133				813	0.148375	116.536
814	0.139869	106.4				814	0.156691	116.386				814	0.14796	117.281
815	0.140917	111.781				815	0.155925	115.704				815	0.149141	111.714
816	0.141072	111.816				816	0.154822	119.524				816	0.149841	121.943
817	0.138807	114.767				817	0.150708	112.908				817	0.148243	111.302
818	0.138499	102.057				818	0.155321	116.936				818	0.145862	112.451
819	0.136986	112.221				819	0.153366	129.145				819	0.145434	108.777
820	0.135363	106.161				820	0.156722	122.491				820	0.150652	119.083
821	0.139704	106.371				821	0.154162	121.55				821	0.151799	116.144
822	0.141543	116.121				822	0.154481	126.587				822	0.151892	120.764
823	0.140776	115.019				823	0.15333	117.625				823	0.151084	121.83
824	0.140181	111.596				824	0.154958	115.977				824	0.150184	123.82
825	0.138891	103.908				825	0.154988	118.141				825	0.149944	121.32
826	0.139251	108.299				826	0.154392	124.39				826	0.151814	121.749
827	0.139924	107.311				827	0.154714	118.633				827	0.151107	126.02
828	0.140651	104.683				828	0.153832	121.806				828	0.150117	123.582
829	0.141909	118.287				829	0.151734	125.159				829	0.149284	125.373
830	0.141418	108.262				830	0.151528	120.179				830	0.149176	125.271
831	0.140321	115.311				831	0.15552	125.463				831	0.150858	126.565
832	0.142781	116.168				832	0.156339	119.99				832	0.149045	138.799
833	0.14091	121.752				833	0.155661	125.858				833	0.147816	113.45
834	0.140571	101.981				834	0.155132	117.347				834	0.144554	114.994
835	0.14156	119.677				835	0.154461	121.902				835	0.141991	111.799
836	0.137348	109.049				836	0.155693	119.147				836	0.142116	116.464
837	0.138526	114.032				837	0.156353	128.955				837	0.147153	107.035
838	0.137841	114.251				838	0.155819	124.981				838	0.148851	124.475
839	0.138288	99.724				839	0.156375	119.611				839	0.15005	122.603
840	0.140778	109.29				840	0.154301	119.891				840	0.148968	119.338
841	0.142879	111.977				841	0.153137	123.845				841	0.149006	121.003
842	0.14162	125.575				842	0.153936	121.298				842	0.149306	115.296
843	0.141029	112.473				843	0.153448	122.136				843	0.1492	119.824
844	0.1425	116.018				844	0.152123	126.93				844	0.149919	110.953
845	0.142681	113.789				845	0.154465	138.586				845	0.150301	104.495
846	0.142512	112.23				846	0.154537	120.104				846	0.151051	112.693
847	0.141266	117.425				847	0.15337	131.022				847	0.149739	111.438
848	0.14118	117.05				848	0.154744	117.479				848	0.148771	110.622
849	0.139592	101.995				849	0.152755	131.707				849	0.14798	111.365
850	0.136619	102.161				850	0.152443	125.308				850	0.148918	110.927
851	0.139523	102.516				851	0.153563	124.896				851	0.149513	115.344
852	0.139492	101.267				852	0.154066	129.596				852	0.150595	109.407
853	0.140742	111.612				853	0.15483	125.891				853	0.149526	118.291
854	0.140738	103.818				854	0.153599	122.65				854	0.148289	109.282
855	0.141067	106.863				855	0.15629	128.747				855	0.149175	110.781
856	0.141186	101.914				856	0.154325	133.232				856	0.150179	117.932
857	0.141014	106.936				857	0.149965	126.086				857	0.149918	111.38
858	0.139663	110.2				858	0.149018	122.722				858	0.148852	118.726
859	0.137525	103.088				859	0.15312	111.178				859	0.148856	115.061
860	0.137577	106.352				860	0.155969	115.81				860	0.148066	113.871
861	0.137377	98.8058				861	0.1559	113.057				861	0.148109	107.191
862	0.139931	113.943				862	0.156506	117.882				862	0.148336	117.055
863	0.137959	104.228				863	0.156715	117.762				863	0.150079	108.794
864	0.138603	99.0134				864	0.156283	115.839				864	0.150081	113.141
865	0.140556	105.699				865	0.154793	122.558				865	0.149632	111.634
866	0.140845	101.036				866	0.154362	118.753				866	0.150024	112.563
867	0.14108	115.62				867	0.154767	116.674				867	0.150332	114.89
868	0.140552	106.203				868	0.153525	117.226				868	0.14906	121.588
869	0.13959	115.029				869	0.153553	118.941				869	0.147524	113.937
870	0.141855	105.199				870	0.156488	123.144				870	0.148435	112.282
871	0.141906	111.68				871	0.155723	120.042				871	0.15089	116.096
872	0.14149	111.168				872	0.156064	120.826				872	0.149048	117.66
873	0.141275	106.637				873	0.156278	117.823				873	0.149745	116.339
874	0.140167	107.121				874	0.156155	114.839				874	0.150188	115.207
875	0.140556	108.281				875	0.156007	125.012				875	0.149535	115.264
876	0.137885	107.199				876	0.154665	111.286				876	0.14911	118.781
877	0.139002	109.27				877	0.155235	123.543				877	0.150174	113.804
878	0.139491	105.319				878	0.155465	121.037				878	0.149174	126.83
879	0.139952	115.142				879	0.153994	127.776				879	0.147871	112.728
880	0.141125	110.624				880	0.156335	127.065				880	0.146478	115.16
881	0.140179	109.147				881	0.156881	119.605				881	0.148964	114.212
882	0.141102	106.49				882	0.154875	115.489				882	0.149931	112.154
883	0.141956	114.867				883	0.156686	115.707				883	0.148821	116.614
884	0.141898	116.022				884	0.156418	119.059				884	0.149297	123.455
885	0.14052	107.234				885	0.154059	117.212				885	0.150094	115.375
886	0.139758	119.207				886	0.152912	121.924				886	0.149614	127.186
887	0.142011	114.82				887	0.150971	117.733				887	0.148571	117.763
888	0.141458	107.123				888	0.153966	124.301				888	0.149593	115.071
889	0.138984	116.541				889	0.154103	115.292				889	0.148885	127.694
890	0.139019	106.229				890	0.155025	134.003				890	0.149198	122.954
891	0.139519	113.541				891	0.155015	122.025				891	0.146444	123.15
892	0.142088	107.949				892	0.151947	128.086				892	0.14951	125.326
893	0.139567	110.123				893	0.155559	116.011				893	0.146712	119.951
894	0.139027	117.3				894	0.155469	127.254				894	0.150392	118.451
895	0.141116	104.279				895	0.154557	127.847				895	0.148913	116.835
896	0.140485	112.256				896	0.155116	121.966				896	0.145874	116.543
897	0.141151	113.411				897	0.154061	122.799				897	0.1474	111.176
898	0.143383	113.576				898	0.154942	124.037				898	0.147793	104.694
899	0.143268	127.904				899	0.15295	127.82				899	0.148513	117.785
900	0.143792	108.256				900	0.156119	122.61				900	0.14974	111.678
901	0.144108	122.662				901	0.156183	118.525				901	0.150603	114.985
902	0.144032	112.067				902	0.156347	128.62				902	0.149862	113.206
903	0.144524	114.022				903	0.154739	130.836				903	0.148101	113.704
904	0.142765	108.687				904	0.156985	123.473				904	0.146655	112.239
905	0.142595	105.924				905	0.156631	123.157				905	0.143241	109.85
906	0.143777	111.805				906	0.155932	129.21				906	0.144855	106.192
907	0.144064	101.401				907	0.15677	125.487				907	0.148204	109.914
908	0.144226	109.978				908	0.156053	137.799				908	0.149518	118.01
909	0.144182	108.757				909	0.155736	124.49				909	0.149221	114.767
910	0.143167	109.957				910	0.155121	122.556				910	0.149037	115.051
911	0.14127	111.255				911	0.154951	127.203				911	0.149028	103.675
912	0.142837	101.722				912	0.152787	121.024				912	0.147061	117.267
913	0.142677	109.347				913	0.156118	120.877				913	0.149994	110.038
914	0.142347	109.525				914	0.156836	133.989				914	0.150686	115.089
915	0.144228	108.879				915	0.155948	109.979				915	0.150119	116.123
916	0.144196	110.885				916	0.155176	119.35				916	0.148751	113.998
917	0.14439	106.387				917	0.155873	112.287				917	0.148413	113.926
918	0.144144	112.838				918	0.155457	117.165				918	0.14849	116.061
919	0.145249	112.254				919	0.156082	112.625				919	0.1492	111.63
920	0.146198	113.231				920	0.155805	121.259				920	0.14639	112.257
921	0.146788	107.042				921	0.154166	110.481				921	0.148938	111.158
922	0.146614	114.359				922	0.15632	119.966				922	0.14992	126.773
923	0.146158	114.262				923	0.156414	116.908				923	0.149702	118.214
924	0.146412	114.897				924	0.155879	118.974				924	0.150756	118.639
925	0.145464	112.502				925	0.156021	125.885				925	0.151093	119.752
926	0.145161	113.881				926	0.155636	118.661				926	0.150284	119.774
927	0.146007	109.321				927	0.152948	115.497				927	0.149878	116.877
928	0.144622	114.025				928	0.154105	119.101				928	0.149966	111.629
929	0.146385	108.318				929	0.156495	114.681				929	0.150887	125.039
930	0.145311	115.377				930	0.155322	114.987				930	0.149888	124.484
931	0.1444	112.885				931	0.156032	121.247				931	0.15046	118.328
932	0.146042	121.168				932	0.156321	130.806				932	0.14998	111.269
933	0.145826	121.253				933	0.154476	119.911				933	0.150842	117.979
934	0.146764	115.051				934	0.153378	117.242				934	0.148543	122.678
935	0.147273	112.681				935	0.154498	115.784				935	0.14773	116.55
936	0.146651	112.676				936	0.156585	121.962				936	0.149349	119.49
937	0.145601	115.412				937	0.1554	110.5				937	0.150307	118.239
938	0.145681	113.473				938	0.152296	122.32				938	0.150796	120.749
939	0.146798	116.999				939	0.152365	117.93				939	0.151509	128.505
940	0.145746	113.194				940	0.153062	120.624				940	0.149895	117.465
941	0.145924	117.483				941	0.15323	127.681				941	0.150892	132.523
942	0.145884	122.809				942	0.154413	112.828				942	0.150983	118.377
943	0.146115	115.488				943	0.156734	119.638				943	0.151528	120.946
944	0.144058	126.358				944	0.155839	126.287				944	0.149738	125.671
945	0.14428	115.726				945	0.154509	125.576				945	0.151012	130.245
946	0.145084	119.132				946	0.154452	123.622				946	0.149913	118.715
947	0.144143	122.275				947	0.155196	123.928				947	0.150161	131.493
948	0.144966	111.461				948	0.154879	130.536				948	0.146863	113.118
949	0.144356	122.204				949	0.154041	122.107				949	0.149033	114.154
950	0.143118	105.289				950	0.154263	123.084				950	0.14934	132.303
951	0.144963	119.605				951	0.153749	109.268				951	0.149899	124.62
952	0.146121	121.974				952	0.155175	121.57				952	0.151969	127.649
953	0.146515	126.792				953	0.154411	133.848				953	0.151813	120.803
954	0.14579	114.884				954	0.152394	131.499				954	0.152451	108.717
955	0.146522	125.505				955	0.152339	115.885				955	0.152094	112.271
956	0.146551	119.501				956	0.154348	132.159				956	0.15129	117.289
957	0.145204	110.03				957	0.156531	122.656				957	0.152068	112.897
958	0.14567	108.268				958	0.156325	127.465				958	0.150181	111.713
959	0.147416	117.991				959	0.15624	131.045				959	0.149253	109.366
960	0.147402	114.848				960	0.154142	138.844				960	0.153493	118.34
961	0.147752	108.111				961	0.153931	118.197				961	0.152476	106.78
962	0.147334	101.644				962	0.151954	126.218				962	0.151954	118.678
963	0.147206	106.748				963	0.153275	123.619				963	0.152014	114.624
964	0.146619	124.98				964	0.151597	119.792				964	0.150364	112.284
965	0.145103	107.197				965	0.15376	129.897				965	0.150025	114.4
966	0.14612	113.218				966	0.154127	122.258				966	0.148633	115.011
967	0.145686	108.625				967	0.152738	121.585				967	0.152207	114.394
968	0.144166	113.503				968	0.15151	128.21				968	0.152395	119.562
969	0.145855	110.222				969	0.153111	121.256				969	0.15104	121.27
970	0.143876	111.197				970	0.152495	122.881				970	0.152118	111.104
971	0.145964	109.675				971	0.151868	112.485				971	0.150714	116.24
972	0.144884	107.635				972	0.154624	116.475				972	0.152002	114.3
973	0.146108	107.894				973	0.155436	116.601				973	0.152724	114.705
974	0.145323	113.169				974	0.156067	113.418				974	0.151857	118.293
975	0.145825	108.051				975	0.155417	120.886				975	0.149655	122.36
976	0.146553	113.997				976	0.155756	112.676				976	0.149691	115.02
977	0.146566	115.374				977	0.156383	120.874				977	0.150402	112.24
978	0.147171	113.543				978	0.155361	115.147				978	0.151801	133.855
979	0.146447	110.851				979	0.15456	117.107				979	0.152954	116.205
980	0.145193	117.685				980	0.155336	117.067				980	0.152471	113.19
981	0.14267	110.629				981	0.155943	119.577				981	0.150836	118.492
982	0.145893	114.61				982	0.153763	119.713				982	0.151598	111.294
983	0.144895	108.398				983	0.150061	112.206				983	0.151843	120.51
984	0.144788	113.276				984	0.152465	112.691				984	0.150058	114.751
985	0.145784	124.113				985	0.154577	114.285				985	0.147805	118.689
986	0.146102	114.605				986	0.156729	123.436				986	0.145153	117.07
987	0.145575	115.266				987	0.156972	118.279				987	0.143075	118.373
988	0.144849	115.248				988	0.155825	120.416				988	0.151297	107.345
989	0.145688	113.157				989	0.154273	122.928				989	0.150381	119.418
990	0.144683	116.908				990	0.152724	118.9				990	0.153484	114.807
991	0.145298	112.479				991	0.155483	119.93				991	0.153576	130.215
992	0.145515	111.343				992	0.155887	117.144				992	0.153307	121.803
993	0.144927	116.67				993	0.158107	114.532				993	0.153891	120.806
994	0.145746	121.976				994	0.157882	120.297				994	0.153607	119.22
995	0.146368	118.639				995	0.157973	129.263				995	0.153642	130.347
996	0.146074	107.626				996	0.154736	127.171				996	0.153871	121.519
997	0.144304	108.388				997	0.155379	120.17				997	0.154807	125.67
998	0.144853	116.58				998	0.158246	135.047				998	0.154778	128.148
999	0.145956	117.299				999	0.156584	121.728				999	0.154133	128.067
1000	0.146338	123.962				1000	0.155598	116.179				1000	0.154614	120.385
1001	0.146677	123.158				1001	0.156491	124.917				1001	0.154665	131.047
1002	0.145643	119.903				1002	0.15623	113.28				1002	0.154698	131.519
1003	0.146981	117.592				1003	0.15975	134.916				1003	0.152303	130.373
1004	0.145962	119.247				1004	0.159233	133.025				1004	0.149878	124.796
1005	0.145887	132.894				1005	0.15812	130.971				1005	0.153385	122.666
1006	0.145743	115.92				1006	0.158086	127.692				1006	0.153432	122.312
1007	0.146879	116.336				1007	0.160889	112.893				1007	0.153306	120.879
1008	0.145828	125.717				1008	0.160519	130.113				1008	0.153368	119.276
1009	0.145268	118.613				1009	0.161105	135.587				1009	0.151852	111.112
1010	0.144743	117.263				1010	0.160026	130.604				1010	0.154654	117.727
1011	0.143892	108.427				1011	0.156984	137.298				1011	0.154979	119.262
1012	0.144108	109.665				1012	0.162266	122.047				1012	0.152471	111.345
1013	0.145063	107.502				1013	0.161149	134.32				1013	0.154351	113.545
1014	0.145158	105.136				1014	0.161579	125.207				1014	0.155483	119.315
1015	0.145136	102.814				1015	0.16336	141.586				1015	0.153941	113.605
1016	0.14568	110.419				1016	0.162282	138.328				1016	0.153578	112.654
1017	0.144511	108.001				1017	0.159864	125.686				1017	0.152068	115.284
1018	0.145536	103.173				1018	0.15979	124.255				1018	0.151666	111.806
1019	0.144674	114.001				1019	0.155487	132.092				1019	0.152598	113.814
1020	0.143598	109.332				1020	0.152835	125.467				1020	0.152559	119.97
1021	0.145809	110.155				1021	0.160019	118.864				1021	0.154305	110.965
1022	0.145812	110.456				1022	0.160892	151.517				1022	0.154148	123.32
1023	0.144751	112.911				1023	0.159072	117.64				1023	0.155278	121.994
1024	0.143853	114.346				1024	0.162089	128.608				1024	0.155534	122.867
1025	0.145475	106.661				1025	0.162858	123.287				1025	0.156434	117.329
1026	0.142849	118.131				1026	0.163058	130.119				1026	0.155152	121.032
1027	0.146533	108.143				1027	0.161996	125.959				1027	0.153957	122.425
1028	0.146423	120.932				1028	0.16171	124.82				1028	0.152984	121.722
1029	0.14568	114.151				1029	0.162152	119.767				1029	0.156161	113.792
1030	0.143337	112.694				1030	0.162703	125.902				1030	0.15542	127.973
1031	0.144273	118.001				1031	0.161704	115.604				1031	0.153587	123.806
1032	0.142267	112.439				1032	0.163442	120.171				1032	0.153458	112.981
1033	0.14147	111.631				1033	0.161763	122.604				1033	0.153277	118.43
1034	0.143517	111.909				1034	0.163162	117.556				1034	0.154727	119.037
1035	0.145361	110.751				1035	0.16404	130.293				1035	0.154158	116.951
1036	0.146844	119.691				1036	0.163392	124.042				1036	0.154465	128.131
1037	0.146635	111.528				1037	0.162931	126.928				1037	0.153253	121.236
1038	0.145347	121.561				1038	0.162705	123.063				1038	0.155428	121.907
1039	0.145711	104.505				1039	0.165254	122.798				1039	0.157231	127.484
1040	0.145492	114.949				1040	0.165035	136.009				1040	0.156485	124.113
1041	0.145404	120.536				1041	0.164673	125.861				1041	0.157078	128.354
1042	0.143779	109.017				1042	0.164989	122.893				1042	0.154001	125.025
1043	0.14324	114.875				1043	0.165072	129.451				1043	0.151849	121.421
1044	0.14569	114.771				1044	0.164692	121.225				1044	0.155202	124.704
1045	0.14416	112.182				1045	0.163606	127.589				1045	0.155642	130.216
1046	0.144339	111.153				1046	0.163204	127.658				1046	0.154306	129.26
1047	0.144875	113.035				1047	0.165463	130.857				1047	0.156624	124.186
1048	0.144566	120.679				1048	0.165163	127.866				1048	0.156643	133.254
1049	0.144293	123.663				1049	0.165505	123.261				1049	0.15658	133.934
1050	0.145653	109.428				1050	0.164808	125.076				1050	0.156357	117.118
1051	0.144239	119.728				1051	0.16216	127.71				1051	0.155863	123.399
1052	0.146509	110.829				1052	0.165678	128.618				1052	0.154128	122.65
1053	0.144758	112.487				1053	0.164467	122.436				1053	0.155638	127.616
1054	0.144885	119.626				1054	0.166158	125.103				1054	0.154937	122.912
1055	0.145253	120.542				1055	0.16524	128.665				1055	0.154765	123.817
1056	0.145513	119.921				1056	0.16591	143.287				1056	0.152718	131.518
1057	0.146037	111.086				1057	0.163846	129.524				1057	0.150581	125.417
1058	0.147652	118.247				1058	0.167886	127.807				1058	0.148111	121.063
1059	0.14811	120.205				1059	0.165449	135.832				1059	0.150936	124.311
1060	0.147903	119.17				1060	0.166134	127.859				1060	0.157431	124.046
1061	0.14715	116.801				1061	0.167355	135.254				1061	0.156915	130.531
1062	0.148886	131.939				1062	0.164953	140.822				1062	0.155901	130.714
1063	0.146798	115.181				1063	0.163629	127.975				1063	0.154907	129.329
1064	0.145713	113.123				1064	0.164949	134.759				1064	0.156497	123.457
1065	0.148626	123.568				1065	0.164825	130.96				1065	0.155999	124.591
1066	0.148488	120.899				1066	0.164591	132.887				1066	0.155945	129.041
1067	0.149639	110.949				1067	0.16447	139.267				1067	0.15517	121.305
1068	0.149918	115.356				1068	0.162873	128.675				1068	0.155745	108.341
1069	0.150403	113.667				1069	0.164091	131.146				1069	0.157593	116.058
1070	0.149443	116.746				1070	0.163431	147.316				1070	0.157209	112.18
1071	0.147424	114.463				1071	0.163844	130.793				1071	0.157771	114.457
1072	0.147787	105.009				1072	0.16398	141.974				1072	0.158396	120.455
1073	0.147343	114.369				1073	0.162031	136.516				1073	0.158274	120.65
1074	0.148628	113.23				1074	0.160285	139.368				1074	0.157885	116.114
1075	0.150336	112.394				1075	0.161758	131.027				1075	0.158406	118.196
1076	0.148179	118.892				1076	0.15751	141.949				1076	0.154962	114.809
1077	0.148428	114.679				1077	0.157154	117.161				1077	0.159462	122.613
1078	0.147713	107.954				1078	0.157225	140.105				1078	0.15818	117.586
1079	0.151118	119.507				1079	0.159247	121.5				1079	0.15841	115.547
1080	0.151306	120.66				1080	0.163033	129.336				1080	0.157932	128.206
1081	0.151912	120.324				1081	0.163377	132.512				1081	0.158599	117.377
1082	0.150521	116.159				1082	0.16349	130.1				1082	0.156824	120.113
1083	0.148991	116.782				1083	0.165656	119.588				1083	0.156231	123.4
1084	0.149912	114.436				1084	0.166184	128.852				1084	0.157745	123.535
1085	0.149084	123.84				1085	0.16634	119.454				1085	0.158444	114.851
1086	0.151023	115.654				1086	0.165646	124.206				1086	0.157502	124.495
1087	0.151836	116.77				1087	0.163974	120.219				1087	0.156614	123.079
1088	0.150833	118.593				1088	0.164414	129.812				1088	0.154831	120.429
1089	0.152457	109.199				1089	0.165026	125.035				1089	0.156175	118.143
1090	0.151517	117.4				1090	0.164161	122.093				1090	0.158135	122.714
1091	0.150404	119.268				1091	0.163629	124.859				1091	0.157918	124.783
1092	0.150799	118.673				1092	0.164074	117.737				1092	0.157799	122.518
1093	0.15165	118.284				1093	0.161544	120.859				1093	0.154016	122.356
1094	0.153375	119.243				1094	0.16346	122.756				1094	0.152174	117.277
1095	0.151829	116.105				1095	0.165688	123.012				1095	0.154778	121.916
1096	0.151797	118.622				1096	0.165378	129.28				1096	0.152167	121.514
1097	0.154017	114.591				1097	0.166226	139.39				1097	0.152085	119.803
1098	0.154253	121.818				1098	0.163986	128.21				1098	0.156436	118.658
1099	0.153222	113.255				1099	0.164689	127.094				1099	0.157696	124.16
1100	0.152068	124.053				1100	0.16506	116.796				1100	0.157351	128.252
1101	0.147563	121.588				1101	0.167342	131.229				1101	0.158625	135.859
1102	0.149677	112.52				1102	0.16581	128.95				1102	0.158643	124.6
1103	0.146407	113.475				1103	0.165913	123.285				1103	0.158872	133.738
1104	0.145575	119.019				1104	0.165209	131.1				1104	0.158103	123.673
1105	0.143998	121.208				1105	0.161684	123.007				1105	0.155429	121.288
1106	0.143304	102.822				1106	0.163284	124.824				1106	0.155306	123.352
1107	0.146771	118.877				1107	0.163377	129.021				1107	0.153394	122.826
1108	0.153061	123.902				1108	0.163305	122.45				1108	0.151386	129.056
1109	0.152804	129.713				1109	0.164074	125.893				1109	0.151466	115.791
1110	0.149977	120.445				1110	0.165787	131.801				1110	0.155437	122.52
1111	0.149074	120.84				1111	0.163038	129.317				1111	0.151926	124.612
1112	0.15257	125.503				1112	0.16434	125.149				1112	0.152998	123.319
1113	0.155013	113.804				1113	0.163143	135.329				1113	0.153489	125.936
1114	0.15553	129.297				1114	0.156851	136.677				1114	0.15453	124.294
1115	0.154472	140.009				1115	0.163156	120.401				1115	0.155223	131.784
1116	0.152572	126.841				1116	0.167345	141.741				1116	0.15451	131.638
1117	0.1542	122.918				1117	0.167571	128.401				1117	0.155027	121.483
1118	0.153378	126.981				1118	0.167387	134.979				1118	0.153573	128.245
1119	0.152693	120.513				1119	0.164165	136.273				1119	0.153766	122.558
1120	0.154348	123.238				1120	0.164003	124.25				1120	0.153543	120.977
1121	0.152062	124.083				1121	0.166127	130.305				1121	0.153065	116.547
1122	0.150229	117.442				1122	0.16367	143.157				1122	0.152684	110.048
1123	0.149178	108.833				1123	0.164585	142.326				1123	0.155095	120.016
1124	0.152678	114.234				1124	0.164186	128.608				1124	0.154197	115.447
1125	0.150576	110.902				1125	0.16526	129.319				1125	0.1553	118.833
1126	0.153088	107.511				1126	0.164651	131.554				1126	0.153406	114.456
1127	0.153019	117.915				1127	0.164147	133.155				1127	0.155527	128.133
1128	0.154223	117.082				1128	0.164097	136.165				1128	0.153738	114.642
1129	0.154799	107.763				1129	0.164544	132.816				1129	0.153038	113.879
1130	0.154972	119.288				1130	0.165483	138.587				1130	0.154835	115.031
1131	0.154222	117.39				1131	0.166285	129.149				1131	0.154461	124.75
1132	0.155228	125.758				1132	0.166877	132.985				1132	0.153708	118.385
1133	0.154736	108.044				1133	0.16742	133.938				1133	0.155504	114.154
1134	0.155338	121.881				1134	0.165979	141.901				1134	0.155896	111.406
1135	0.155415	123.237				1135	0.16598	131.276				1135	0.155012	134.299
1136	0.155725	116.287				1136	0.166272	135.476				1136	0.155233	116.218
1137	0.154945	121.564				1137	0.163683	133.368				1137	0.154472	109.855
1138	0.155584	124.826				1138	0.165278	137.563				1138	0.154266	118.038
1139	0.156769	125.476				1139	0.163834	123.551				1139	0.155317	120.077
1140	0.156117	125.257				1140	0.164535	137.183				1140	0.155703	112.529
1141	0.155469	122.068				1141	0.165639	116.396				1141	0.155503	123.132
1142	0.15613	123.07				1142	0.164494	124.135				1142	0.15677	125.174
1143	0.154666	123.361				1143	0.166646	124.906				1143	0.156182	116.08
1144	0.155129	114.917				1144	0.163129	118.085				1144	0.156341	122.621
1145	0.154619	115.26				1145	0.167021	121.481				1145	0.154815	114.324
1146	0.15629	123.704				1146	0.165417	136.473				1146	0.156344	119.339
1147	0.155591	122.591				1147	0.16581	120.451				1147	0.155525	118.229
1148	0.156246	120.499				1148	0.164243	125.347				1148	0.156103	120.107
1149	0.156226	118.678				1149	0.164898	126.377				1149	0.156237	120.433
1150	0.155659	119.699				1150	0.167336	128.795				1150	0.155315	124.831
1151	0.156253	121.965				1151	0.167644	132.067				1151	0.153513	118.047
1152	0.156306	126.456				1152	0.168263	122.34				1152	0.155589	120.965
1153	0.157115	122.245				1153	0.167536	134.679				1153	0.155426	132.975
1154	0.157068	124.114				1154	0.166809	129.822				1154	0.155341	119.656
1155	0.154716	120.441				1155	0.166702	127.594				1155	0.156844	116.472
1156	0.155337	124.167				1156	0.168871	139.907				1156	0.154551	126.871
1157	0.156033	130.3				1157	0.167681	125.931				1157	0.153581	129.471
1158	0.156309	118.98				1158	0.166845	132.33				1158	0.153026	121.757
1159	0.156418	128.541				1159	0.169286	124.823				1159	0.151736	124.756
1160	0.15661	130.502				1160	0.170073	132.888				1160	0.147504	109.149
1161	0.156077	115.874				1161	0.170505	129.487				1161	0.145583	123.425
1162	0.155782	131.595				1162	0.169834	130.422				1162	0.148831	114.215
1163	0.157746	118.36				1163	0.168716	133.668				1163	0.146547	121.715
1164	0.157005	123.011				1164	0.168751	136.773				1164	0.151096	112.488
1165	0.156321	117.659				1165	0.169998	137.016				1165	0.15241	117.589
1166	0.156562	126.989				1166	0.169736	128.565				1166	0.152026	124.498
1167	0.156561	134.981				1167	0.168537	126.681				1167	0.157348	127.412
1168	0.158202	128.787				1168	0.167486	137.213				1168	0.156905	134.277
1169	0.155509	127.885				1169	0.169326	134.959				1169	0.156292	117.375
1170	0.157512	119.934				1170	0.171243	134.621				1170	0.154323	134.226
1171	0.157643	131.275				1171	0.171272	135.633				1171	0.15386	123.783
1172	0.1586	124.323				1172	0.16834	138.013				1172	0.15348	128.597
1173	0.158242	138.941				1173	0.165851	134.082				1173	0.153948	123.97
1174	0.158982	129.067				1174	0.168841	129.459				1174	0.150824	129.202
1175	0.158516	132.315				1175	0.168846	137.317				1175	0.149996	126.595
1176	0.156923	134.276				1176	0.165477	139.716				1176	0.153246	114.907
1177	0.158092	134.717				1177	0.165465	127.919				1177	0.15254	128.207
1178	0.157931	111.218				1178	0.163949	138.566				1178	0.157106	124.441
1179	0.158896	122.519				1179	0.163922	132.033				1179	0.157258	115.897
1180	0.158648	120.367				1180	0.16716	128.387				1180	0.15646	121.385
1181	0.159397	115.424				1181	0.165291	134.082				1181	0.15456	116.428
1182	0.157633	115.058				1182	0.16695	130.497				1182	0.154709	114.071
1183	0.157303	116.593				1183	0.16815	140.807				1183	0.154832	117.259
1184	0.156519	126.289				1184	0.167888	139.638				1184	0.153769	111.877
1185	0.158682	118.383				1185	0.167828	130.054				1185	0.15592	115.001
1186	0.158137	116.815				1186	0.167089	139.005				1186	0.156092	120.224
1187	0.157616	122.851				1187	0.169338	136.234				1187	0.157671	117.317
1188	0.157633	119.759				1188	0.16925	141.53				1188	0.157796	126.39
1189	0.154452	114.734				1189	0.168645	138.666				1189	0.157611	119.712
1190	0.159283	122.158				1190	0.167244	134.812				1190	0.155713	116.416
1191	0.158738	114.803				1191	0.167059	143.474				1191	0.157209	116.534
1192	0.158129	126.718				1192	0.165922	140.523				1192	0.156255	119.153
1193	0.156563	116.954				1193	0.168507	134.494				1193	0.156486	116.903
1194	0.154298	119.596				1194	0.16964	146.595				1194	0.156105	118.333
1195	0.156445	117.599				1195	0.168014	145.708				1195	0.154256	110.161
1196	0.156761	131.465				1196	0.165363	123.164				1196	0.155441	127.876
1197	0.157599	118.631				1197	0.16844	140.69				1197	0.15558	115.483
1198	0.158576	130.468				1198	0.168845	134.938				1198	0.156255	122.381
1199	0.158128	117.328				1199	0.17093	127.562				1199	0.154429	113.936
1200	0.158153	118.992				1200	0.169943	128.663				1200	0.154794	119.29
1201	0.156552	113.399				1201	0.170644	121.372				1201	0.157701	121.387
1202	0.157403	125.225				1202	0.17066	131.113				1202	0.158	117.905
1203	0.156331	118.557				1203	0.171902	123.014				1203	0.158177	116.933
1204	0.156592	113.951				1204	0.172279	130.146				1204	0.158468	117.668
1205	0.158234	126.243				1205	0.17169	123.834				1205	0.159008	115.899
1206	0.155705	123.46				1206	0.171154	122.275				1206	0.156597	122.329
1207	0.15885	127.087				1207	0.172182	130.357				1207	0.15549	123.969
1208	0.15957	125.862				1208	0.171971	137.306				1208	0.156363	117.959
1209	0.158835	124.314				1209	0.17137	139.128				1209	0.156168	114.852
1210	0.159267	127.522				1210	0.168975	126.056				1210	0.154854	121.877
1211	0.159048	135.094				1211	0.168634	135.586				1211	0.153916	122.044
1212	0.158662	119.941				1212	0.169277	130.454				1212	0.151328	128.145
1213	0.156493	131.671				1213	0.168357	131.417				1213	0.150939	115.364
1214	0.156796	130.983				1214	0.167947	128.327				1214	0.152319	127.637
1215	0.158909	116.262				1215	0.167172	132.502				1215	0.157284	118.128
1216	0.156907	132.894				1216	0.169532	125.785				1216	0.157583	129.877
1217	0.158514	118.713				1217	0.169818	135.555				1217	0.159149	120.11
1218	0.15732	118.404				1218	0.169492	125.45				1218	0.159535	134.461
1219	0.156406	118.8				1219	0.166733	134.186				1219	0.157686	127.897
1220	0.156587	128.432				1220	0.168304	131.967				1220	0.157818	134.745
1221	0.15728	131.825				1221	0.168615	128.661				1221	0.156243	128.89
1222	0.153021	125.282				1222	0.169117	128.392				1222	0.153874	130.435
1223	0.153394	130.919				1223	0.166222	126.988				1223	0.157922	128.617
1224	0.157433	121.184				1224	0.168477	129.114				1224	0.158667	124.105
1225	0.158649	125.8				1225	0.166023	132.203				1225	0.155682	137.412
1226	0.158912	124.325				1226	0.163677	132.752				1226	0.158184	125.414
1227	0.158299	136.758				1227	0.155017	125.316				1227	0.156441	141.619
1228	0.157087	121.207				1228	0.161334	126.998				1228	0.157255	130.45
1229	0.158507	125.636				1229	0.165126	143.387				1229	0.157446	124.562
1230	0.156164	129.075				1230	0.166983	127.833				1230	0.159442	135.498
1231	0.157933	131.25				1231	0.168333	123.507				1231	0.15888	118.767
1232	0.159038	136.309				1232	0.168591	133.378				1232	0.157745	113.186
1233	0.159115	135.609				1233	0.168314	129.36				1233	0.160876	118.352
1234	0.157011	125.844				1234	0.167129	138.148				1234	0.161895	121.544
1235	0.158066	118.346				1235	0.165491	133.43				1235	0.162729	122.459
1236	0.157864	116.641				1236	0.168238	138.526				1236	0.161178	115.385
1237	0.158982	114.304				1237	0.168204	133.897				1237	0.162728	125.499
1238	0.158513	118.972				1238	0.167425	134.273				1238	0.163092	118.018
1239	0.160909	121.89				1239	0.167875	132.738				1239	0.162158	132.553
1240	0.16072	122.448				1240	0.168456	140.402				1240	0.161746	122.793
1241	0.159697	119.878				1241	0.166194	140.411				1241	0.161143	117.915
1242	0.159629	119.781				1242	0.1646	135.575				1242	0.163007	132.719
1243	0.1585	121.641				1243	0.166218	128.957				1243	0.164171	122.932
1244	0.16048	112.109				1244	0.169574	143.638				1244	0.16444	126.565
1245	0.162647	117.571				1245	0.168071	132.038				1245	0.164511	127.73
1246	0.162826	126.875				1246	0.166827	139.234				1246	0.167146	124.077
1247	0.16166	128.715				1247	0.164281	132.103				1247	0.166941	119.613
1248	0.162093	126.469				1248	0.162109	135.085				1248	0.166929	129.458
1249	0.16107	120.103				1249	0.152718	130.434				1249	0.170279	126.067
1250	0.160895	128.937				1250	0.147036	117.218				1250	0.169483	131.389
1251	0.158517	119.444				1251	0.14961	114.471				1251	0.167305	128.451
1252	0.162774	131.224				1252	0.155942	113.288				1252	0.167746	127.909
1253	0.163635	126.737				1253	0.161702	121.16				1253	0.167632	133.582
1254	0.164559	127.546				1254	0.166694	127.801				1254	0.164556	126.537
1255	0.16608	131.52				1255	0.170088	126.045				1255	0.165454	130.332
1256	0.165555	134.328				1256	0.169901	131.699				1256	0.166186	130.176
1257	0.164914	138.298				1257	0.16893	122.224				1257	0.164198	133.241
1258	0.166511	126.891				1258	0.17048	128.34				1258	0.164899	137.296
1259	0.165958	123.944				1259	0.169583	121.53				1259	0.164905	130.034
1260	0.166401	124.723				1260	0.169309	137.885				1260	0.164594	125.034
1261	0.16695	130.168				1261	0.170133	129.623				1261	0.169314	128.151
1262	0.170615	131.879				1262	0.168173	131.602				1262	0.168571	131.577
1263	0.168853	132.349				1263	0.167877	121.62				1263	0.164696	141.537
1264	0.167451	139.718				1264	0.168509	123.243				1264	0.161178	136.889
1265	0.166027	132.228				1265	0.169828	126.634				1265	0.17021	139.798
1266	0.164373	132.143				1266	0.169786	130.781				1266	0.16889	135.515
1267	0.164157	127.182				1267	0.168844	128.305				1267	0.165732	144.169
1268	0.164385	127.718				1268	0.169882	129.367				1268	0.168055	130.848
1269	0.161798	126.552				1269	0.169089	135.535				1269	0.168968	132.812
1270	0.162519	122.759				1270	0.169617	128.904				1270	0.170219	133.023
1271	0.16197	131.726				1271	0.167685	126.569				1271	0.168106	141.865
1272	0.163109	124.7				1272	0.169331	129.94				1272	0.16731	128.462
1273	0.164111	136.338				1273	0.170432	126.82				1273	0.164507	137.602
1274	0.163679	140.015				1274	0.17105	136.416				1274	0.171141	141.658
1275	0.166015	128.871				1275	0.170073	133.568				1275	0.170685	134.083
1276	0.167384	141.486				1276	0.168239	120.982				1276	0.163929	140.509
1277	0.16958	128.853				1277	0.168078	140.624				1277	0.165435	137.631
1278	0.175705	148.479				1278	0.169763	124.342				1278	0.168727	135.482
1279	0.172867	145.967				1279	0.169233	144.275				1279	0.165628	133.215
1280	0.172952	139.314				1280	0.169434	127.766				1280	0.167033	128.008
1281	0.169196	131.158				1281	0.170704	126.928				1281	0.166379	140.026
1282	0.166052	139.857				1282	0.168951	128.304				1282	0.169463	130.699
1283	0.167246	134.876				1283	0.169452	137.883				1283	0.169616	154.227
1284	0.172768	149.367				1284	0.169714	132.367				1284	0.169697	132.121
1285	0.173117	129.7				1285	0.169667	141.378				1285	0.170757	149.424
1286	0.171876	133.444				1286	0.167809	125.823				1286	0.17123	132.116
1287	0.172394	145.984				1287	0.169402	138.687				1287	0.172882	136.953
1288	0.172402	135.618				1288	0.168725	131.647				1288	0.173652	138.524
1289	0.171884	128.804				1289	0.16961	143.123				1289	0.172132	130.545
1290	0.170578	129.71				1290	0.168623	132.913				1290	0.17192	130.996
1291	0.174256	121.803				1291	0.1724	136.84				1291	0.170876	138.678
1292	0.17359	136.833				1292	0.172074	127.548				1292	0.164386	125.532
1293	0.173217	132.847				1293	0.171123	143.966				1293	0.169388	126.07
1294	0.17503	133.309				1294	0.17016	134.379				1294	0.172651	125.106
1295	0.174296	135.331				1295	0.173909	134.149				1295	0.169218	130.062
1296	0.17279	131.591				1296	0.173012	147.062				1296	0.174653	133.048
1297	0.1743	130.854				1297	0.170855	140.904				1297	0.173501	130.65
1298	0.173834	137.983				1298	0.167826	143.389				1298	0.174247	134.336
1299	0.175399	139.514				1299	0.171646	138.549				1299	0.172076	129.89
1300	0.175568	132.392				1300	0.171219	143.326				1300	0.17178	135.19
1301	0.175654	135.737				1301	0.172476	137.247				1301	0.17324	135.462
1302	0.176063	126.077				1302	0.171279	147.734				1302	0.170874	134.716
1303	0.174945	135.126				1303	0.166018	141.626				1303	0.175579	130.987
1304	0.175375	140.926				1304	0.168969	141.707				1304	0.173449	140.242
1305	0.174775	139.542				1305	0.168573	141.312				1305	0.175414	131.477
1306	0.173134	131.26				1306	0.169954	132.042				1306	0.178924	135.76
1307	0.177674	133.961				1307	0.166823	144.188				1307	0.178937	138.624
1308	0.176645	138.288				1308	0.170108	136.46				1308	0.179157	137.409
1309	0.174432	135.148				1309	0.17045	139.122				1309	0.17993	133.865
1310	0.170497	132.922				1310	0.169263	129.995				1310	0.178738	143.974
1311	0.169805	132.741				1311	0.166954	121.438				1311	0.179884	139.606
1312	0.176527	141.03				1312	0.167999	129.878				1312	0.176562	140.435
1313	0.182512	143.48				1313	0.170952	120.733				1313	0.175023	136.634
1314	0.182725	139.875				1314	0.171442	131.291				1314	0.183349	132.938
1315	0.183011	144.636				1315	0.170438	124.626				1315	0.181301	149.001
1316	0.182679	144.575				1316	0.16863	131.103				1316	0.179108	145.958
1317	0.18368	147.341				1317	0.167666	124.94				1317	0.176015	143.329
1318	0.181298	133.803				1318	0.167881	124.651				1318	0.17725	142.642
1319	0.17816	147.566				1319	0.171468	127.382				1319	0.180035	158.547
1320	0.176322	136.234				1320	0.170943	134.062				1320	0.179696	134.771
1321	0.176821	138.584				1321	0.169922	129.055				1321	0.183289	148.423
1322	0.181882	140.594				1322	0.168262	132.001				1322	0.180145	148.526
1323	0.184286	138.312				1323	0.168484	132.125				1323	0.179792	143.38
1324	0.184633	139.42				1324	0.1688	130.991				1324	0.179383	140.206
1325	0.18413	138.458				1325	0.169107	126.185				1325	0.179788	139.812
1326	0.18141	148.458				1326	0.168046	127.29				1326	0.181513	149.81
1327	0.183745	144.142				1327	0.164176	135.859				1327	0.179654	140.216
1328	0.182679	146.598				1328	0.164086	131.368				1328	0.179767	146.853
1329	0.1794	143.136				1329	0.162286	127.776				1329	0.177427	133.579
1330	0.177328	144.428				1330	0.163197	131.506				1330	0.178319	136.886
1331	0.179508	156.987				1331	0.168118	125.342				1331	0.178062	142.478
1332	0.181464	136.863				1332	0.168868	136.414				1332	0.174197	152.919
1333	0.177639	140.637				1333	0.169569	134.041				1333	0.173004	150.093
1334	0.180634	138.521				1334	0.169718	131.856				1334	0.1736	132.827
1335	0.182628	149.691				1335	0.168624	131.525				1335	0.182513	145.771
1336	0.182995	143.124				1336	0.166795	123.8				1336	0.183986	149.115
1337	0.180996	139.542				1337	0.171074	144.285				1337	0.184184	148.832
1338	0.183555	144.059				1338	0.170105	132.271				1338	0.182067	158.1
1339	0.181735	148.869				1339	0.170553	126.744				1339	0.181163	132.13
1340	0.18125	145.058				1340	0.171648	137.001				1340	0.181899	138.833
1341	0.180901	158.811				1341	0.1727	137.342				1341	0.181075	159.881
1342	0.183692	146.856				1342	0.172827	135.321				1342	0.175569	153.876
1343	0.183916	159.03				1343	0.171947	129.43				1343	0.180435	138.585
1344	0.183122	165.999				1344	0.171513	134.197				1344	0.183354	149.354
1345	0.181772	146.666				1345	0.170758	135.154				1345	0.18083	156.16
1346	0.178009	139.279				1346	0.171702	143.565				1346	0.181787	133.051
1347	0.172132	137.346				1347	0.169811	135.928				1347	0.181889	133.304
1348	0.174618	129.471				1348	0.169132	134.389				1348	0.183623	147.237
1349	0.179047	129.316				1349	0.173301	138.933				1349	0.179636	136.03
1350	0.182124	137.456				1350	0.174632	142.839				1350	0.180734	133.797
1351	0.181832	136.474				1351	0.175361	144.033				1351	0.182261	138.264
1352	0.176399	140.473				1352	0.176022	145.967				1352	0.182793	130.971
1353	0.182401	139.472				1353	0.174626	144.417				1353	0.182184	137.199
1354	0.183253	134.422				1354	0.173086	142.924				1354	0.184839	133.762
1355	0.184201	139.959				1355	0.17121	130.246				1355	0.183626	138.177
1356	0.183194	135.927				1356	0.172877	137.331				1356	0.180488	142.897
1357	0.182504	138.288				1357	0.17481	136.105				1357	0.181884	141.711
1358	0.182474	147.623				1358	0.172975	136.711				1358	0.184105	138.51
1359	0.181569	138.961				1359	0.173171	143.567				1359	0.184327	139.537
1360	0.182113	140.504				1360	0.172828	149.203				1360	0.181089	154.671
1361	0.178602	145.451				1361	0.17204	146.025				1361	0.18284	140.889
1362	0.182288	128.737				1362	0.171834	145.076				1362	0.184169	142.617
1363	0.183641	130.747				1363	0.173017	134.307				1363	0.185078	151.223
1364	0.183419	145.58				1364	0.174748	137.493				1364	0.183316	139.156
1365	0.181182	146.243				1365	0.174615	125.721				1365	0.184881	136.889
1366	0.180059	138.574				1366	0.172959	120.513				1366	0.185673	139.511
1367	0.182112	142.779				1367	0.173976	131.54				1367	0.183979	161.261
1368	0.180071	147.326				1368	0.17338	127.572				1368	0.183707	144.988
1369	0.179729	127.495				1369	0.17519	132.881				1369	0.182982	144.591
1370	0.181031	139.216				1370	0.173819	126.386				1370	0.184281	138.763
1371	0.183519	140.533				1371	0.174122	129.332				1371	0.183064	145.043
1372	0.183437	142.774				1372	0.173291	130.5				1372	0.183084	138.829
1373	0.183032	142.85				1373	0.175065	137.732				1373	0.183958	141.754
1374	0.182403	138.58				1374	0.174375	135.648				1374	0.181887	152.849
1375	0.183596	143.61				1375	0.173092	128.675				1375	0.180975	136.046
1376	0.183126	148.102				1376	0.174953	132.295				1376	0.184132	145.152
1377	0.183819	156.993				1377	0.170841	138.286				1377	0.182502	145.552
1378	0.182356	139.411				1378	0.174025	133.591				1378	0.180415	142.867
1379	0.180354	139.436				1379	0.173273	125.541				1379	0.17883	142.076
1380	0.183638	141.496				1380	0.174213	134.034				1380	0.175917	149.902
1381	0.181692	137.242				1381	0.17467	124.927				1381	0.180517	126.644
1382	0.183541	142.15				1382	0.175388	139.079				1382	0.181287	140.667
1383	0.185033	142.694				1383	0.174543	132.312				1383	0.182475	143.763
1384	0.184671	154.388				1384	0.174797	136.052				1384	0.180689	144.435
1385	0.184157	141.578				1385	0.175545	130.585				1385	0.183698	146.087
1386	0.182703	143.893				1386	0.173522	136.828				1386	0.182996	149.142
1387	0.181854	152.713				1387	0.172817	135.578				1387	0.181243	144.954
1388	0.176854	131.925				1388	0.170767	131.216				1388	0.184376	142.783
1389	0.180519	150.348				1389	0.173692	130.552				1389	0.184049	143.418
1390	0.18061	146.173				1390	0.169511	145.219				1390	0.184559	142.894
1391	0.179147	143.936				1391	0.168233	135.521				1391	0.182984	145.106
1392	0.180441	139.764				1392	0.173364	140.071				1392	0.184125	147.91
1393	0.177854	156.494				1393	0.17368	124.04				1393	0.183473	150.636
1394	0.178898	145.584				1394	0.173657	140.671				1394	0.182806	148.105
1395	0.177596	146.813				1395	0.172008	138.132				1395	0.183324	145.089
1396	0.185528	142.746				1396	0.171822	134.091				1396	0.183111	153.737
1397	0.183274	158.352				1397	0.17236	138.832				1397	0.182875	140.701
1398	0.18302	148.089				1398	0.171241	134.174				1398	0.181418	146.685
1399	0.185333	148.035				1399	0.175365	148.196				1399	0.181277	153.792
1400	0.185822	156.671				1400	0.174294	131.62				1400	0.182121	140.897
1401	0.185184	145.475				1401	0.173698	150.714				1401	0.182414	150.826
1402	0.184265	136.317				1402	0.174226	139.107				1402	0.183053	163.521
1403	0.184402	146.615				1403	0.17216	145.737				1403	0.180872	139.892
1404	0.183274	136.686				1404	0.172337	138.791				1404	0.1809	127.736
1405	0.183314	141.337				1405	0.170997	123.768				1405	0.180222	144.836
1406	0.182726	138.792				1406	0.174539	146.374				1406	0.182874	136.786
1407	0.180379	147.592				1407	0.172851	134.356				1407	0.18319	138.032
1408	0.181007	139.036				1408	0.174888	141.093				1408	0.183202	154.927
1409	0.182482	144.335				1409	0.175453	147.753				1409	0.183372	136.997
1410	0.181693	141.032				1410	0.173578	134.968				1410	0.180277	142.497
1411	0.181366	138.027				1411	0.173356	144.905				1411	0.17988	129.287
1412	0.179862	143.08				1412	0.17342	139.363				1412	0.181323	134.653
1413	0.175741	138.392				1413	0.172509	147.892				1413	0.181066	135.46
1414	0.181727	134.96				1414	0.170671	139.64				1414	0.180396	128.586
1415	0.180975	136.288				1415	0.173509	132.617				1415	0.182813	135.85
1416	0.183863	135.172				1416	0.175183	137.558				1416	0.181993	144.463
1417	0.183236	143.908				1417	0.173926	134.651				1417	0.181613	137.401
1418	0.183658	146.328				1418	0.171147	150.892				1418	0.181308	140.335
1419	0.182602	140.287				1419	0.172327	133.057				1419	0.178438	144.57
1420	0.182995	138.115				1420	0.172291	119.202				1420	0.182012	138.627
1421	0.180063	128.592				1421	0.173576	130.922				1421	0.180598	139.78
1422	0.179216	156.43				1422	0.173555	133.92				1422	0.177908	140.373
1423	0.183655	147.632				1423	0.172707	124.761				1423	0.179724	136.088
1424	0.182982	139.358				1424	0.174944	132.427				1424	0.182288	163.611
1425	0.18259	140.802				1425	0.173018	129.884				1425	0.18289	145.25
1426	0.181584	148.553				1426	0.174825	137.79				1426	0.181445	141.081
1427	0.181049	141.043				1427	0.173146	131.569				1427	0.178627	144.437
1428	0.183238	138.419				1428	0.174236	128.882				1428	0.176149	132.874
1429	0.179773	139.98				1429	0.173733	141.446				1429	0.179231	129.988
1430	0.183347	143.47				1430	0.171174	130.142				1430	0.180849	144.079
1431	0.184504	149.245				1431	0.170326	123.651				1431	0.182327	138.25
1432	0.183642	150.642				1432	0.168333	122.174				1432	0.18297	144.798
1433	0.183838	139.709				1433	0.171076	135.139				1433	0.182699	138.986
1434	0.182272	140.536				1434	0.172362	126.547				1434	0.179614	158.508
1435	0.181879	145.038				1435	0.172703	130.324				1435	0.175978	152.678
1436	0.182087	153.453				1436	0.172953	142.033				1436	0.174073	137.979
1437	0.180932	133.462				1437	0.173486	122.676				1437	0.175808	144.569
1438	0.182216	154.042				1438	0.173605	134.382				1438	0.180949	140.262
1439	0.181766	143.716				1439	0.171394	141.802				1439	0.184046	146.754
1440	0.181406	143.014				1440	0.170801	130.089				1440	0.183691	138.638
1441	0.17883	147.517				1441	0.170048	130.396				1441	0.183683	143.84
1442	0.177052	148.286				1442	0.168415	130.519				1442	0.183139	140.917
1443	0.175704	141.236				1443	0.16889	130.706				1443	0.18124	154.498
1444	0.178197	127.814				1444	0.172937	131.583				1444	0.181198	144.73
1445	0.17494	152.837				1445	0.172281	137.006				1445	0.180806	147.407
1446	0.174455	140.701				1446	0.172519	145.493				1446	0.179512	148.248
1447	0.168361	143.652				1447	0.171887	129.297				1447	0.181115	141.743
1448	0.177246	135.097				1448	0.17226	133.717				1448	0.182312	147.182
1449	0.178748	152.758				1449	0.173682	139.573				1449	0.184691	155.29
1450	0.177933	138.25				1450	0.173655	145.892				1450	0.183552	154.186
1451	0.179769	154.278				1451	0.174208	135.93				1451	0.184363	155.448
1452	0.18093	149.577				1452	0.170939	136.799				1452	0.18378	142.369
1453	0.180995	141.502				1453	0.171626	130.2				1453	0.182994	149.209
1454	0.180227	152.397				1454	0.172901	137.298				1454	0.181102	142.617
1455	0.180725	161.272				1455	0.175502	130.264				1455	0.177926	148.566
1456	0.179413	151.696				1456	0.175149	143.429				1456	0.183938	151.5
1457	0.181283	144.383				1457	0.174726	141.523				1457	0.183548	157.395
1458	0.180806	149.321				1458	0.175367	137.238				1458	0.181189	147.93
1459	0.180631	139.198				1459	0.171511	153.493				1459	0.175993	147.145
1460	0.178612	143.794				1460	0.175764	141.101				1460	0.176054	142.596
1461	0.182631	135.928				1461	0.175772	134.392				1461	0.182366	131.819
1462	0.182364	134.174				1462	0.174822	136.103				1462	0.183931	141.251
1463	0.181371	132.755				1463	0.175922	144.249				1463	0.182004	133.677
1464	0.182207	138.667				1464	0.175365	141.892				1464	0.183368	135.951
1465	0.181626	136.865				1465	0.174453	148.18				1465	0.181306	134.428
1466	0.181974	140.265				1466	0.175011	137.903				1466	0.181365	142.916
1467	0.181196	137.999				1467	0.168525	141.92				1467	0.182342	138.323
1468	0.183778	136.514				1468	0.168777	132.786				1468	0.182737	138.229
1469	0.183756	138.584				1469	0.171487	136.326				1469	0.181775	138.002
1470	0.183705	140.815				1470	0.172861	138.843				1470	0.179143	147.022
1471	0.178241	139.645				1471	0.17339	145.148				1471	0.179986	137.253
1472	0.181111	135.176				1472	0.169485	130.058				1472	0.184485	137.971
1473	0.180056	142.962				1473	0.167195	140.471				1473	0.183956	143.179
1474	0.181137	131.228				1474	0.172794	143.402				1474	0.18169	137.454
1475	0.18326	148.044				1475	0.17268	141.766				1475	0.178438	133.963
1476	0.183662	144.363				1476	0.173563	134.809				1476	0.178737	137.911
1477	0.181613	145.379				1477	0.170343	133.152				1477	0.180745	149.512
1478	0.18159	135.535				1478	0.172973	121.456				1478	0.178517	146.305
1479	0.180464	138.474				1479	0.176859	129.895				1479	0.183108	137.707
1480	0.182794	152.315				1480	0.175342	138.268				1480	0.181673	150.913
1481	0.183418	150.434				1481	0.176884	132.585				1481	0.179252	137.886
1482	0.184393	149.92				1482	0.175073	136.558				1482	0.177856	134.408
1483	0.183752	145.762				1483	0.176804	136.367				1483	0.182494	141.091
1484	0.181423	144.275				1484	0.177788	129.75				1484	0.181629	139.639
1485	0.182168	136.49				1485	0.177668	133.527				1485	0.180971	152.406
1486	0.183972	137.392				1486	0.174794	139.44				1486	0.180751	136.18
1487	0.184232	138.698				1487	0.176498	124.43				1487	0.180016	140.894
1488	0.183731	147.015				1488	0.177308	133.302				1488	0.183224	144.182
1489	0.181991	147.891				1489	0.175686	132.23				1489	0.183485	139.593
1490	0.181781	139.049				1490	0.175066	135.979				1490	0.181205	154.069
1491	0.180898	140.206				1491	0.176141	131.383				1491	0.178442	149.097
1492	0.183183	138.099				1492	0.17388	138.195				1492	0.184639	141.723
1493	0.182786	152.629				1493	0.174074	125.996				1493	0.184615	141.101
1494	0.183512	143.26				1494	0.176792	136.54				1494	0.182449	148.072
1495	0.184143	141.682				1495	0.177524	135.477				1495	0.18572	150.463
1496	0.183658	141.886				1496	0.176897	135.19				1496	0.185128	143.929
1497	0.181447	151.473				1497	0.176842	142.408				1497	0.184849	135.857
1498	0.180833	140.403				1498	0.178461	137.593				1498	0.183909	149.9
1499	0.182774	147.071				1499	0.176433	134.686				1499	0.185223	141.655
1500	0.182986	139.3				1500	0.177572	139.074				1500	0.185879	158.374
1501	0.182185	156.199				1501	0.176152	143.509				1501	0.185809	150.057
1502	0.181135	143.099				1502	0.176338	142.341				1502	0.183491	150.6
1503	0.183092	146.959				1503	0.175665	128.384				1503	0.184582	144.582
1504	0.181519	146.471				1504	0.17757	135.637				1504	0.185677	147.644
1505	0.180664	146.029				1505	0.17295	148.968				1505	0.184524	147.653
1506	0.177545	150.601				1506	0.172496	138.252				1506	0.183001	150.346
1507	0.171594	133.145				1507	0.179698	135.264				1507	0.183875	153.191
1508	0.184083	142.32				1508	0.181208	153.81				1508	0.18085	144.529
1509	0.185031	151.074				1509	0.179908	144.335				1509	0.18439	144.814
1510	0.183901	146.488				1510	0.179069	138.796				1510	0.180252	144.672
1511	0.184476	140.543				1511	0.18107	136.457				1511	0.180593	153.565
1512	0.183622	159.528				1512	0.180839	147.338				1512	0.181332	154.785
1513	0.182512	156.537				1513	0.178985	139.606				1513	0.184205	145.65
1514	0.1812	141.495				1514	0.180373	144.112				1514	0.184214	157.74
1515	0.181899	158.18				1515	0.181793	141.536				1515	0.17987	145.74
1516	0.183114	156.661				1516	0.182401	144.352				1516	0.178604	144.284
1517	0.182288	141.904				1517	0.182828	148.424				1517	0.175272	148.7
1518	0.181183	133.697				1518	0.182803	151.274				1518	0.18206	129.663
1519	0.180179	139.478				1519	0.180724	146.793				1519	0.181631	146.04
1520	0.182783	131.732				1520	0.18384	146.798				1520	0.182703	135.215
1521	0.183163	146.625				1521	0.185088	143.028				1521	0.181975	135.976
1522	0.183516	136.311				1522	0.181483	164.08				1522	0.184214	139.079
1523	0.178712	141.143				1523	0.183955	166.129				1523	0.186823	131.045
1524	0.178697	140.519				1524	0.182744	134.674				1524	0.186023	142.033
1525	0.176285	128.331				1525	0.184019	158.651				1525	0.182959	139.594
1526	0.179256	142.392				1526	0.181373	149.767				1526	0.184189	139.876
1527	0.177384	138.326				1527	0.184276	145.48				1527	0.189862	140.917
1528	0.182238	127.332				1528	0.182291	163.686				1528	0.189432	142.975
1529	0.181885	148.226				1529	0.183811	137.529				1529	0.188171	143.143
1530	0.183402	138.682				1530	0.185948	161.808				1530	0.186209	141.693
1531	0.181613	139.508				1531	0.184338	145.779				1531	0.190322	134.317
1532	0.179192	135.576				1532	0.182961	143.419				1532	0.189824	144.599
1533	0.181202	136.191				1533	0.178797	139.299				1533	0.192707	148.854
1534	0.181893	145.451				1534	0.178247	147.712				1534	0.191526	148.625
1535	0.183123	136.468				1535	0.174565	143.172				1535	0.19092	139.803
1536	0.181036	137.772				1536	0.17687	126.081				1536	0.190648	144.902
1537	0.182499	145.794				1537	0.184749	141.013				1537	0.189523	148.012
1538	0.18052	139.083				1538	0.184347	147.069				1538	0.187604	155.164
1539	0.178836	137.987				1539	0.185481	140.386				1539	0.184286	145.816
1540	0.173118	136.936				1540	0.185567	135.604				1540	0.180358	141.563
1541	0.178055	133.029				1541	0.183973	141.612				1541	0.1869	137.213
1542	0.183358	132.361				1542	0.180285	133.291				1542	0.194087	139.409
1543	0.184065	142.616				1543	0.183204	144.492				1543	0.194224	159.167
1544	0.181402	152.527				1544	0.18479	137.044				1544	0.194867	151.817
1545	0.180726	143.753				1545	0.184585	143.672				1545	0.195565	148.23
1546	0.183816	137.061				1546	0.185394	133.999				1546	0.194962	164.527
1547	0.184019	140.691				1547	0.18488	146.351				1547	0.193813	151.197
1548	0.184215	154.754				1548	0.188046	144.629				1548	0.193178	155.109
1549	0.183437	148.265				1549	0.19348	147.9				1549	0.19594	160.576
1550	0.183646	149.844				1550	0.191723	139.037				1550	0.195308	155.792
1551	0.183313	145.053				1551	0.19332	156.89				1551	0.198197	161.764
1552	0.182029	140.314				1552	0.192634	153.813				1552	0.197493	165.196
1553	0.181407	136.267				1553	0.192016	154.977				1553	0.200545	154.97
1554	0.18182	148.167				1554	0.191081	151.868				1554	0.19898	161.711
1555	0.182582	145.882				1555	0.192538	154.741				1555	0.200229	160.488
1556	0.182668	141.501				1556	0.187711	145.166				1556	0.202834	162.606
1557	0.180553	153.124				1557	0.185771	140.388				1557	0.199921	168.182
1558	0.174779	142.867				1558	0.189707	153.924				1558	0.198772	155.599
1559	0.175378	146.544				1559	0.190026	144.682				1559	0.207132	161.644
1560	0.180656	130.355				1560	0.188646	151.339				1560	0.204159	156.137
1561	0.184044	145.105				1561	0.190122	147.556				1561	0.202672	160.277
1562	0.183552	152.997				1562	0.190719	145.558				1562	0.20313	172.018
1563	0.182517	152.966				1563	0.189415	148.371				1563	0.203415	162.559
1564	0.17843	151.12				1564	0.186209	143.546				1564	0.199972	157.876
1565	0.178599	142.249				1565	0.19158	145.461				1565	0.200562	156.145
1566	0.180978	143.953				1566	0.18957	144.572				1566	0.201097	173.634
1567	0.178971	153.254				1567	0.189517	148.257				1567	0.203471	155.851
1568	0.17929	148.783				1568	0.189529	149.171				1568	0.210178	165.341
1569	0.182412	143.265				1569	0.190713	146.747				1569	0.211134	187.095
1570	0.181969	151.12				1570	0.190138	147.7				1570	0.211776	171.44
1571	0.182171	141.852				1571	0.190836	157.736				1571	0.216707	169.998
1572	0.181366	143.369				1572	0.186775	148.815				1572	0.215681	183.036
1573	0.179558	137.647				1573	0.191024	143.308				1573	0.213478	173.548
1574	0.175625	135.249				1574	0.191839	155.705				1574	0.208711	176.773
1575	0.180668	133.379				1575	0.190612	156.538				1575	0.207647	156.15
1576	0.183588	139.705				1576	0.190011	158.008				1576	0.212243	155.183
1577	0.184191	129.011				1577	0.188817	165.123				1577	0.212049	157.092
1578	0.183942	142.812				1578	0.192481	163.814				1578	0.211436	166.704
1579	0.183776	137.754				1579	0.193841	162.428				1579	0.212079	159.99
1580	0.18436	140.951				1580	0.193439	164.417				1580	0.208161	159.716
1581	0.184255	144.99				1581	0.193488	156.965				1581	0.208475	158.509
1582	0.182537	138.366				1582	0.192867	151.654				1582	0.204399	157.661
1583	0.181363	133.536				1583	0.191592	162.01				1583	0.205172	155.193
1584	0.17603	133.484				1584	0.190217	155.028				1584	0.206927	155.355
1585	0.177141	138.891				1585	0.190379	154.599				1585	0.210651	166.663
1586	0.18168	127.838				1586	0.193802	158.886				1586	0.212594	161.891
1587	0.182834	141.582				1587	0.193326	157.098				1587	0.208389	171.112
1588	0.181109	140.243				1588	0.191635	162.678				1588	0.207723	155.261
1589	0.180496	135.122				1589	0.195387	148.732				1589	0.211624	157.643
1590	0.177672	132.034				1590	0.193648	148.272				1590	0.211717	189.474
1591	0.18064	132.29				1591	0.194198	138.211				1591	0.21105	174.355
1592	0.18083	140.218				1592	0.193414	146.979				1592	0.209161	167.875
1593	0.181021	134.683				1593	0.195647	149.258				1593	0.213803	163.35
1594	0.18408	141.783				1594	0.19573	143.074				1594	0.210618	170.157
1595	0.18437	142.778				1595	0.195396	151.964				1595	0.208231	164.651
1596	0.182891	142.011				1596	0.194783	141.742				1596	0.212011	163.227
1597	0.180869	139.619				1597	0.19461	153.674				1597	0.208746	169.19
1598	0.178966	139.648				1598	0.196245	154.117				1598	0.210165	166.886
1599	0.18052	143.025				1599	0.194396	145.206				1599	0.207548	160.228
1600	0.179498	146.237				1600	0.195869	151.421				1600	0.211419	178.784
1601	0.17925	138.411				1601	0.198728	151.735				1601	0.216357	154.284
1602	0.179064	143.209				1602	0.195647	152.711				1602	0.21606	176.988
1603	0.178451	146.117				1603	0.198982	156.277				1603	0.218718	167.4
1604	0.182464	141.975				1604	0.198212	152.05				1604	0.228015	164.256
1605	0.181731	142.773				1605	0.196617	155.207				1605	0.2307	175.862
1606	0.179802	137.714				1606	0.191983	155.723				1606	0.228618	169.571
1607	0.182587	141.341				1607	0.197048	152.662				1607	0.229474	181.359
1608	0.182315	146.141				1608	0.195787	157.348				1608	0.23135	190.184
1609	0.181771	132.657				1609	0.19653	149.297				1609	0.230612	189.089
1610	0.179686	145.006				1610	0.198657	148.518				1610	0.230441	176.404
1611	0.180316	155.548				1611	0.196007	159.409				1611	0.232101	193.57
1612	0.178288	149.981				1612	0.198863	149.75				1612	0.234582	186.785
1613	0.180166	151.248				1613	0.198138	162.325				1613	0.230429	173.216
1614	0.181498	139.176				1614	0.196387	165.658				1614	0.225582	182.74
1615	0.18146	153.076				1615	0.198311	151.344				1615	0.232756	188.731
1616	0.179251	143.893				1616	0.198056	163.695				1616	0.231478	188.889
1617	0.183462	153.776				1617	0.19915	154.183				1617	0.235358	189.433
1618	0.183067	139.08				1618	0.198655	157.525				1618	0.234588	180.472
1619	0.181463	162.893				1619	0.196427	152.03				1619	0.23187	189.656
1620	0.18047	144.997				1620	0.195553	160.189				1620	0.227999	191.089
1621	0.179571	135.917				1621	0.19	148.663				1621	0.231201	178.663
1622	0.182226	154.689				1622	0.189002	149.208				1622	0.231868	188.714
1623	0.180567	149.744				1623	0.193789	143.57				1623	0.235265	200.785
1624	0.181002	151.589				1624	0.188831	165.675				1624	0.234154	192.36
1625	0.180512	151.027				1625	0.198688	144.786				1625	0.234145	199.616
1626	0.176609	149.068				1626	0.198018	157.372				1626	0.233936	186.865
1627	0.17278	150.183				1627	0.199877	159.179				1627	0.230542	197.223
1628	0.16555	141.289				1628	0.196369	156.572				1628	0.235612	193.116
1629	0.173728	129.522				1629	0.194737	153.297				1629	0.237106	194.548
1630	0.175341	136.107				1630	0.196096	167.026				1630	0.236905	190.026
1631	0.176444	135.216				1631	0.197499	156.094				1631	0.236334	187.97
1632	0.182283	132.239				1632	0.197109	167.019				1632	0.23464	192.624
1633	0.177572	140.94				1633	0.196701	156.597				1633	0.235919	179.834
1634	0.180145	136.613				1634	0.193948	161.618				1634	0.233007	184.888
1635	0.183603	129.686				1635	0.199172	155.398				1635	0.234933	173.084
1636	0.182984	147.375				1636	0.200959	154.534				1636	0.233815	177.312
1637	0.182895	133.998				1637	0.19968	167.171				1637	0.239973	184.511
1638	0.182653	135.904				1638	0.19684	166.535				1638	0.237245	193.367
1639	0.180945	135.526				1639	0.197766	160.399				1639	0.236625	173.229
1640	0.180692	133.94				1640	0.195842	157.647				1640	0.235639	179.216
1641	0.181567	137.567				1641	0.19701	153.331				1641	0.23818	191.805
1642	0.182156	133.711				1642	0.19753	163.562				1642	0.231876	168.882
1643	0.182555	150.476				1643	0.196296	173.161				1643	0.236095	178.764
1644	0.182076	144.537				1644	0.195816	167.979				1644	0.233842	181.35
1645	0.181964	143.097				1645	0.197319	156.686				1645	0.23183	168.888
1646	0.178182	132.928				1646	0.193595	168.459				1646	0.239298	174.16
1647	0.175671	148.355				1647	0.197714	152.128				1647	0.24001	171.194
1648	0.173372	130.362				1648	0.19776	156.981				1648	0.240706	193.073
1649	0.174192	127.755				1649	0.199433	149.02				1649	0.236061	173.576
1650	0.175707	147.307				1650	0.199836	157.953				1650	0.235096	188.106
1651	0.177355	132.053				1651	0.198514	155.626				1651	0.230937	187.419
1652	0.174157	137.897				1652	0.194827	149.007				1652	0.231495	174.51
1653	0.17336	132.605				1653	0.197728	151.151				1653	0.238814	173.327
1654	0.177378	140.635				1654	0.194226	153.892				1654	0.234051	190.248
1655	0.173348	150.402				1655	0.196196	148.969				1655	0.233174	181.107
1656	0.179198	124.441				1656	0.199249	147.332				1656	0.233099	187.29
1657	0.179656	140.041				1657	0.20065	154.977				1657	0.233793	176.261
1658	0.177941	143.391				1658	0.201129	159.004				1658	0.232055	186.249
1659	0.180319	144.288				1659	0.198574	155.509				1659	0.220976	190.537
1660	0.176499	140.289				1660	0.196614	149.158				1660	0.23575	173.195
1661	0.172397	132.955				1661	0.201042	153.206				1661	0.238397	187.506
1662	0.174346	148.062				1662	0.20025	157.506				1662	0.240955	182.545
1663	0.169605	145.47				1663	0.197383	147.558				1663	0.239853	190.908
1664	0.175323	125.165				1664	0.196585	149.693				1664	0.240285	182.746
1665	0.178044	149.806				1665	0.198146	154.988				1665	0.239964	190.844
1666	0.176209	146.916				1666	0.193882	150.714				1666	0.237705	185.979
1667	0.17563	142.566				1667	0.200289	152.725				1667	0.235472	192.567
1668	0.176428	145.05				1668	0.199479	166.689				1668	0.237563	169.74
1669	0.180483	142.977				1669	0.200125	162.332				1669	0.239557	191.639
1670	0.180133	138.121				1670	0.200378	166.547				1670	0.238272	200.487
1671	0.176896	153.284				1671	0.200294	159.881				1671	0.236976	184.659
1672	0.176509	132.583				1672	0.199736	146.578				1672	0.232999	181.922
1673	0.178941	142.32				1673	0.196709	154.126				1673	0.235049	186.915
1674	0.178514	146.657				1674	0.195328	149.333				1674	0.232972	187.213
1675	0.176497	139.299				1675	0.195879	154.396				1675	0.23649	189.474
1676	0.179335	145.716				1676	0.198589	165.654				1676	0.239231	205.609
1677	0.180104	152.864				1677	0.201139	160.469				1677	0.23913	200.786
1678	0.179125	147.84				1678	0.200833	145.167				1678	0.237155	196.541
1679	0.175723	132.546				1679	0.199828	163.615				1679	0.239385	183.989
1680	0.177076	141.98				1680	0.198164	155.381				1680	0.235196	187.714
1681	0.175361	137.122				1681	0.197307	170.351				1681	0.232665	184.128
1682	0.166362	149.044				1682	0.196519	157.706				1682	0.226611	183
1683	0.179382	132.601				1683	0.19654	152.54				1683	0.236397	186.877
1684	0.182057	151.254				1684	0.197948	157.393				1684	0.239731	183.751
1685	0.181597	159.596				1685	0.196406	168.636				1685	0.23817	192.889
1686	0.180727	152.876				1686	0.191167	149.653				1686	0.240582	188.056
1687	0.178038	142.494				1687	0.195715	154.692				1687	0.23866	201.421
1688	0.172418	136.931				1688	0.197526	156.302				1688	0.236682	211.64
1689	0.178684	130.659				1689	0.194252	157.519				1689	0.240416	194.052
1690	0.178138	140.935				1690	0.186021	166.427				1690	0.240425	194.901
1691	0.178894	135.353				1691	0.191277	140.366				1691	0.239375	203.045
1692	0.17969	139.591				1692	0.19228	171.602				1692	0.238337	195.885
1693	0.182147	136.558				1693	0.19656	154.914				1693	0.229687	184.314
1694	0.178528	144.25				1694	0.198762	166.263				1694	0.229451	180.438
1695	0.181159	141.224				1695	0.198533	165.424				1695	0.234683	189.821
1696	0.180269	143.399				1696	0.195967	162.131				1696	0.235691	181.556
1697	0.180161	131.44				1697	0.200402	151.116				1697	0.235195	179.651
1698	0.181805	139.566				1698	0.201441	167.792				1698	0.23892	182.162
1699	0.181711	142.555				1699	0.199969	165.043				1699	0.235582	180.984
1700	0.179042	141.076				1700	0.197077	163.796				1700	0.24009	183.482
1701	0.18094	130.378				1701	0.196235	151.607				1701	0.240533	192.132
1702	0.176972	135.392				1702	0.198813	162.509				1702	0.241061	178.653
1703	0.173771	134.218				1703	0.202291	175.353				1703	0.238097	182.066
1704	0.168184	136.841				1704	0.200766	172.195				1704	0.240351	179.604
1705	0.170817	125.688				1705	0.198799	159.816				1705	0.237665	177.029
1706	0.179831	136.835				1706	0.196785	160.515				1706	0.23754	184.795
1707	0.180497	142.838				1707	0.199828	153.251				1707	0.237189	183.896
1708	0.180573	140.809				1708	0.200956	155.02				1708	0.230457	180.582
1709	0.18089	141.184				1709	0.199383	155.359				1709	0.234148	169.498
1710	0.178357	135.001				1710	0.200093	142.361				1710	0.233367	186.18
1711	0.178367	139.016				1711	0.19974	152.648				1711	0.23967	193.339
1712	0.181895	132.021				1712	0.199972	153.683				1712	0.238229	186.81
1713	0.182	137.579				1713	0.197483	150.809				1713	0.235835	178.077
1714	0.181579	140.515				1714	0.197236	159.002				1714	0.230619	181.482
1715	0.181953	139.113				1715	0.198535	149.646				1715	0.231046	178.235
1716	0.182448	140.17				1716	0.200748	144.421				1716	0.242186	181.897
1717	0.182124	135.933				1717	0.201846	152.819				1717	0.242173	195.164
1718	0.183355	142.672				1718	0.200908	153.894				1718	0.240255	187.729
1719	0.182079	144.701				1719	0.200582	158.45				1719	0.239135	184.239
1720	0.182622	147.261				1720	0.2004	158.301				1720	0.242436	198.593
1721	0.181055	145.967				1721	0.20049	144.579				1721	0.243313	175.181
1722	0.178812	137.83				1722	0.202204	163.048				1722	0.241632	178.395
1723	0.179426	143.711				1723	0.201741	162.399				1723	0.241832	196.385
1724	0.183009	144.833				1724	0.198901	152.411				1724	0.243228	193.304
1725	0.182175	143.821				1725	0.198204	155.495				1725	0.240945	188.158
1726	0.179884	143.08				1726	0.199627	155.315				1726	0.241889	191.051
1727	0.178852	149.157				1727	0.198188	166.093				1727	0.241544	185.254
1728	0.177461	145.629				1728	0.200437	151.889				1728	0.240803	206.868
1729	0.177986	131.687				1729	0.200522	154.522				1729	0.236268	186.511
1730	0.18159	156.779				1730	0.198402	162.023				1730	0.2348	178.771
1731	0.180993	139.213				1731	0.202024	159.013				1731	0.238301	185.621
1732	0.178435	153.465				1732	0.199004	152.741				1732	0.238993	208.898
1733	0.177105	158.272				1733	0.200169	155.218				1733	0.240704	180.885
1734	0.179581	151.099				1734	0.199888	159.713				1734	0.244433	197.242
1735	0.182166	145.186				1735	0.195489	154.086				1735	0.240824	201.413
1736	0.181817	158.399				1736	0.198781	151.929				1736	0.237948	188.994
1737	0.183177	149.165				1737	0.20067	166.232				1737	0.235803	198.902
1738	0.182102	149.196				1738	0.197583	166.375				1738	0.245091	187.115
1739	0.182847	160.251				1739	0.200123	152.841				1739	0.239585	193.929
1740	0.18157	148.759				1740	0.19612	148.721				1740	0.236822	183.369
1741	0.180952	152.726				1741	0.190628	157.477				1741	0.241644	186.97
1742	0.180843	143.678				1742	0.19398	148.724				1742	0.233983	205.818
1743	0.178372	166.951				1743	0.190673	158.949				1743	0.23473	200.471
1744	0.176145	149.103				1744	0.199496	150.893				1744	0.24077	185.467
1745	0.179042	137.688				1745	0.198321	163.408				1745	0.242634	181.247
1746	0.177934	141.166				1746	0.198673	166.683				1746	0.237978	189.702
1747	0.180645	134.412				1747	0.196514	158.136				1747	0.241245	193.559
1748	0.181529	129.463				1748	0.195377	156.01				1748	0.237736	186.041
1749	0.180481	129.299				1749	0.189992	158.977				1749	0.232044	187.96
1750	0.181756	152.262				1750	0.202009	144.408				1750	0.233027	189.844
1751	0.181325	141.443				1751	0.201183	165.056				1751	0.23015	200.409
1752	0.180163	133.217				1752	0.199321	161.001				1752	0.235992	180.785
1753	0.182308	143.001				1753	0.199277	171.339				1753	0.23861	184.113
1754	0.182796	132.248				1754	0.1947	152.8				1754	0.240613	193.667
1755	0.182649	128.72				1755	0.196207	165.9				1755	0.234248	202.064
1756	0.181613	142.507				1756	0.199162	160.918				1756	0.232801	170.478
1757	0.18215	141.093				1757	0.20101	157.162				1757	0.231418	204.451
1758	0.181932	138.326				1758	0.200522	164.383				1758	0.240365	189.406
1759	0.183089	143.198				1759	0.194787	172.182				1759	0.242311	197.109
1760	0.179318	135.289				1760	0.189983	149.004				1760	0.242407	206.83
1761	0.180689	132.416				1761	0.191994	154.567				1761	0.241728	175.845
1762	0.183388	146.781				1762	0.194382	158.781				1762	0.242566	186.594
1763	0.18519	133.838				1763	0.195425	166.557				1763	0.241373	187.162
1764	0.183618	148.743				1764	0.195346	162.064				1764	0.241926	176.739
1765	0.184211	140.022				1765	0.196797	163.979				1765	0.240879	183.766
1766	0.183164	138.536				1766	0.197692	160.945				1766	0.241556	175.932
1767	0.185413	146.883				1767	0.191363	170.36				1767	0.240433	189.389
1768	0.185333	142.935				1768	0.188409	144.024				1768	0.232474	178.539
1769	0.185652	144.371				1769	0.194496	150.116				1769	0.228325	174.951
1770	0.183399	155.805				1770	0.193907	136.154				1770	0.239568	181.296
1771	0.185109	139.181				1771	0.194532	158.339				1771	0.236587	181.438
1772	0.189222	156.367				1772	0.194885	143.146				1772	0.241185	187.385
1773	0.187437	146.828				1773	0.196655	144.853				1773	0.239242	191.843
1774	0.187103	147.4				1774	0.199601	150.429				1774	0.233948	191.352
1775	0.187312	145.914				1775	0.194604	144.478				1775	0.226838	176.06
1776	0.187214	156.466				1776	0.195104	151.728				1776	0.238693	170.398
1777	0.185685	144.665				1777	0.192576	150.178				1777	0.238346	178.782
1778	0.183396	149.936				1778	0.192185	140.891				1778	0.237587	189.594
1779	0.186606	142.067				1779	0.1888	150.816				1779	0.237884	185.907
1780	0.184699	145.777				1780	0.183345	143.155				1780	0.239502	172.952
1781	0.184022	145.064				1781	0.193952	149.136				1781	0.24358	197.91
1782	0.185488	147.935				1782	0.195554	152.362				1782	0.243006	181.249
1783	0.184551	153.231				1783	0.201015	151.028				1783	0.239253	192.943
1784	0.185874	141.184				1784	0.201905	146.782				1784	0.236001	186.921
1785	0.186256	154.567				1785	0.201152	160.875				1785	0.233714	172.695
1786	0.183769	148.387				1786	0.201989	152.321				1786	0.234526	183.077
1787	0.188601	152.118				1787	0.202228	155.69				1787	0.232002	190.226
1788	0.190299	152.775				1788	0.201522	154.362				1788	0.235537	185.228
1789	0.192035	151.704				1789	0.199513	150.789				1789	0.237675	186.952
1790	0.192217	152.859				1790	0.200746	155.968				1790	0.24038	191.138
1791	0.193297	152.293				1791	0.200861	162.716				1791	0.240429	182.24
1792	0.187036	160.9				1792	0.195147	149.456				1792	0.241631	189.159
1793	0.191182	144.502				1793	0.198123	158.838				1793	0.238857	190.431
1794	0.193176	151.51				1794	0.195757	155.108				1794	0.235923	179.515
1795	0.191969	158.019				1795	0.191555	161.527				1795	0.237228	202.107
1796	0.19759	153.506				1796	0.193199	141.887				1796	0.239033	190.363
1797	0.204592	169.429				1797	0.192109	156.975				1797	0.238641	192.104
1798	0.206399	171.813				1798	0.201388	162.72				1798	0.233916	195.077
1799	0.203416	167.663				1799	0.203351	148.197				1799	0.239482	176.842
1800	0.202892	179.363				1800	0.203311	156.072				1800	0.239444	194.028
1801	0.199457	176.613				1801	0.199527	160.924				1801	0.237605	208.907
1802	0.199732	164.242				1802	0.19702	155.227				1802	0.232962	196.216
1803	0.199902	156.529				1803	0.198443	157.292				1803	0.240022	193.961
1804	0.203159	147.896				1804	0.198831	161.416				1804	0.243822	190.816
1805	0.204688	159.218				1805	0.197919	158.994				1805	0.241263	209.023
1806	0.202551	157.205				1806	0.200394	166.754				1806	0.241304	194.709
1807	0.199095	162.442				1807	0.202689	152.016				1807	0.23585	196.428
1808	0.204434	160.335				1808	0.202136	171.694				1808	0.24151	201.136
1809	0.207241	148.97				1809	0.201004	148.712				1809	0.243239	189.501
1810	0.202919	162.248				1810	0.201335	170.366				1810	0.241545	193.629
1811	0.20168	160.438				1811	0.200399	162.26				1811	0.242339	198.706
1812	0.204061	150.25				1812	0.200524	151.662				1812	0.242643	199.488
1813	0.203504	164.232				1813	0.202942	159.275				1813	0.242755	192.113
1814	0.204539	151.448				1814	0.202452	172.554				1814	0.243246	193.87
1815	0.20283	156.89				1815	0.200614	166.092				1815	0.242871	189.033
1816	0.202781	153.435				1816	0.201713	172.04				1816	0.240974	191.548
1817	0.203388	158.393				1817	0.198373	164.013				1817	0.242939	199.541
1818	0.20736	152.578				1818	0.200227	161.043				1818	0.238784	188.481
1819	0.206736	163.672				1819	0.201512	167.13				1819	0.24067	198.579
1820	0.20638	160.042				1820	0.20241	173.359				1820	0.240239	189.843
1821	0.206322	158.045				1821	0.20311	174.41				1821	0.235776	191.635
1822	0.203704	156.704				1822	0.200553	160.659				1822	0.241928	186.239
1823	0.207447	156.658				1823	0.199246	164.887				1823	0.238916	200.543
1824	0.20653	163.584				1824	0.195766	170.103				1824	0.238511	192.751
1825	0.203583	157.712				1825	0.199052	160.187				1825	0.238425	194.901
1826	0.206184	176.485				1826	0.20001	157.509				1826	0.245341	181.362
1827	0.206699	154.593				1827	0.195204	148.45				1827	0.240377	182.742
1828	0.206318	167.795				1828	0.200808	148.491				1828	0.239571	178.273
1829	0.207323	175.935				1829	0.2014	145.383				1829	0.241699	192.837
1830	0.205467	166.398				1830	0.199878	153.219				1830	0.236046	182.959
1831	0.207467	159.515				1831	0.200529	146.516				1831	0.241815	175.32
1832	0.207615	165.555				1832	0.201556	151.229				1832	0.243077	191.464
1833	0.207869	167.739				1833	0.200756	154.029				1833	0.243346	173.146
1834	0.206827	159.774				1834	0.201282	154.871				1834	0.242678	184.982
1835	0.207259	156.149				1835	0.198954	157.081				1835	0.241622	190.243
1836	0.206196	164.887				1836	0.19839	151.581				1836	0.239921	176.696
1837	0.204586	164.359				1837	0.197986	145.548				1837	0.239702	191.172
1838	0.199152	159.366				1838	0.200067	152.913				1838	0.234851	183.119
1839	0.196474	167.261				1839	0.200059	139.311				1839	0.237065	192.666
1840	0.200928	158.67				1840	0.198373	158.403				1840	0.237736	175.52
1841	0.205278	151.156				1841	0.194408	148.763				1841	0.239571	191.725
1842	0.20371	155.916				1842	0.198251	158.931				1842	0.242421	175.745
1843	0.200323	163.163				1843	0.202047	158.341				1843	0.240739	181.491
1844	0.199609	177.134				1844	0.201077	151.065				1844	0.239848	192.748
1845	0.208239	163.514				1845	0.201879	155.884				1845	0.237045	183.48
1846	0.205739	158.63				1846	0.202199	154.156				1846	0.241877	182.679
1847	0.204604	159.64				1847	0.20071	156.627				1847	0.236652	184.504
1848	0.204235	166.884				1848	0.201734	146.093				1848	0.23886	187.611
1849	0.205434	175.41				1849	0.198563	159.824				1849	0.244842	194.16
1850	0.200389	155.603				1850	0.202177	161.719				1850	0.245338	197.779
1851	0.202851	182.41				1851	0.200485	161.85				1851	0.244718	187.751
1852	0.20386	165.579				1852	0.200538	152.851				1852	0.24372	174.161
1853	0.201969	174.036				1853	0.199295	154.072				1853	0.243023	193.701
1854	0.204982	155.04				1854	0.197243	156.298				1854	0.236525	191.957
1855	0.201798	176.241				1855	0.19807	156.427				1855	0.238328	196.485
1856	0.199613	158.33				1856	0.20143	166.035				1856	0.234841	191.54
1857	0.202902	154.563				1857	0.20118	157.475				1857	0.235646	174.373
1858	0.205875	180.97				1858	0.202248	159.183				1858	0.23498	188.465
1859	0.20554	168.767				1859	0.200238	155.008				1859	0.235993	185.406
1860	0.202013	175.967				1860	0.202304	152.469				1860	0.23412	196.468
1861	0.195921	170.265				1861	0.202146	171.204				1861	0.236698	178.839
1862	0.204665	156.617				1862	0.201064	159.958				1862	0.236607	189.989
1863	0.204773	176.364				1863	0.199589	158.344				1863	0.233403	186.958
1864	0.201212	170.068				1864	0.192771	164.14				1864	0.23285	178.522
1865	0.202629	154.531				1865	0.197884	161.984				1865	0.232369	190.224
1866	0.206051	158.02				1866	0.198437	163.358				1866	0.236786	173.582
1867	0.204845	155.808				1867	0.189465	155.249				1867	0.234354	193.359
1868	0.20323	149.211				1868	0.19201	157.167				1868	0.231364	184.738
1869	0.20443	154.989				1869	0.193199	147.172				1869	0.224703	180.407
1870	0.207087	161.534				1870	0.196142	160.841				1870	0.224638	174.153
1871	0.203573	159.23				1871	0.194646	167.572				1871	0.22506	180.686
1872	0.201551	150.374				1872	0.198194	155.716				1872	0.228093	184.202
1873	0.20437	157.12				1873	0.199146	181.952				1873	0.232859	183.937
1874	0.203135	155.087				1874	0.195723	168.141				1874	0.22723	180.431
1875	0.204077	157.59				1875	0.199016	150.293				1875	0.234023	180.503
1876	0.200978	154.619				1876	0.198874	164.551				1876	0.232709	197
1877	0.19613	147.003				1877	0.201976	163.248				1877	0.229303	188.613
1878	0.204185	162.015				1878	0.198699	169.189				1878	0.230886	192.696
1879	0.206938	166.584				1879	0.195015	155.63				1879	0.237732	190.323
1880	0.20676	148.357				1880	0.195336	161.702				1880	0.23511	194.9
1881	0.206718	167.997				1881	0.197396	166.594				1881	0.240329	195.492
1882	0.207746	162.486				1882	0.196613	158.284				1882	0.239797	194.538
1883	0.204812	162.87				1883	0.188638	161.256				1883	0.235192	199.034
1884	0.203524	156.44				1884	0.198478	145.83				1884	0.239683	187.62
1885	0.19701	156.679				1885	0.195812	150.759				1885	0.244139	188.124
1886	0.202526	149.147				1886	0.198055	140.159				1886	0.24319	190.027
1887	0.20143	141.674				1887	0.19551	149.922				1887	0.237885	208.001
1888	0.205089	166.172				1888	0.19996	146.334				1888	0.24454	187.576
1889	0.207149	158.909				1889	0.198094	144.133				1889	0.243555	182.816
1890	0.207892	158.482				1890	0.200238	153.192				1890	0.239264	180.183
1891	0.207174	167.539				1891	0.198139	149.223				1891	0.244622	190.383
1892	0.207292	158.792				1892	0.197094	151.468				1892	0.241471	173.135
1893	0.205728	164.524				1893	0.200433	150.892				1893	0.234384	190.689
1894	0.206245	161.956				1894	0.201389	146.878				1894	0.236822	184.124
1895	0.20338	159.089				1895	0.200362	154.177				1895	0.242961	180.753
1896	0.196934	169.879				1896	0.199109	145.735				1896	0.247811	192.259
1897	0.196235	150.8				1897	0.199535	154.971				1897	0.247151	181.222
1898	0.198235	168.219				1898	0.201242	152.144				1898	0.246305	194.949
1899	0.195653	151.331				1899	0.199604	153.231				1899	0.246705	190.719
1900	0.204458	167.425				1900	0.199974	152.566				1900	0.24704	180.262
1901	0.20581	161.27				1901	0.200901	153.856				1901	0.247548	172.401
1902	0.207107	161.643				1902	0.197952	159.249				1902	0.246301	187.519
1903	0.206307	159.405				1903	0.196577	153.808				1903	0.245896	186.717
1904	0.20581	165.044				1904	0.199217	162.499				1904	0.2445	180.226
1905	0.205886	161.786				1905	0.198756	148.424				1905	0.246722	193.603
1906	0.205548	160.95				1906	0.199829	149.379				1906	0.244053	190.821
1907	0.205511	164.645				1907	0.200253	159.429				1907	0.24386	188.12
1908	0.205478	160.612				1908	0.198769	146.792				1908	0.242226	188.505
1909	0.203327	171.579				1909	0.199066	153.249				1909	0.234567	186.507
1910	0.203063	155.638				1910	0.193707	153.792				1910	0.242376	173.749
1911	0.206111	171.176				1911	0.188264	148.723				1911	0.240904	196.443
1912	0.205643	167.933				1912	0.196898	159.57				1912	0.240135	178.711
1913	0.205167	167.366				1913	0.202434	154.653				1913	0.238232	191.486
1914	0.204318	160.181				1914	0.201997	159.306				1914	0.243485	191.473
1915	0.19754	179.885				1915	0.201432	159.984				1915	0.241346	189.793
1916	0.20206	163.494				1916	0.200204	152.924				1916	0.242369	184.151
1917	0.205403	172.513				1917	0.19804	147.496				1917	0.24278	198.351
1918	0.203194	165.664				1918	0.192818	151.708				1918	0.242183	180.301
1919	0.198114	168.378				1919	0.190772	146.915				1919	0.239241	199.521
1920	0.205085	174.054				1920	0.199067	173.559				1920	0.24454	181.276
1921	0.205125	166.283				1921	0.199844	155.437				1921	0.243929	194.038
1922	0.209045	163.685				1922	0.198423	156.023				1922	0.243778	191.795
1923	0.208913	152.739				1923	0.198289	154.678				1923	0.241812	182.125
1924	0.209089	157.407				1924	0.195346	161.69				1924	0.242126	194.36
1925	0.208145	153.027				1925	0.19959	169.134				1925	0.239253	186.751
1926	0.206622	159.104				1926	0.197928	152.869				1926	0.242324	188.606
1927	0.206586	164.32				1927	0.195791	157.096				1927	0.238266	194.723
1928	0.208293	159.978				1928	0.195957	162.159				1928	0.234222	187.652
1929	0.207394	154.279				1929	0.196503	157.623				1929	0.244268	191.907
1930	0.210385	152.878				1930	0.198145	153.691				1930	0.245289	182.462
1931	0.209014	161.481				1931	0.197339	154.57				1931	0.242871	190.726
1932	0.208659	160.234				1932	0.196868	167.303				1932	0.242636	183.457
1933	0.207716	155.782				1933	0.194346	157.417				1933	0.239615	205.042
1934	0.206218	153.009				1934	0.192161	149.96				1934	0.24307	201.35
1935	0.206579	161.404				1935	0.198165	158.915				1935	0.240231	212.005
1936	0.208258	161.979				1936	0.195432	165.637				1936	0.243444	188.397
1937	0.205998	172.207				1937	0.198862	175.737				1937	0.244037	201.824
1938	0.207761	156.867				1938	0.199535	169.436				1938	0.240597	197.189
1939	0.207571	164.128				1939	0.198365	173.639				1939	0.242001	197.643
1940	0.206387	168.702				1940	0.196044	164.303				1940	0.241787	211.549
1941	0.20467	162.327				1941	0.198403	151.847				1941	0.235396	194.845
1942	0.20034	158.826				1942	0.198938	151.128				1942	0.228401	188.308
1943	0.208206	151.253				1943	0.198263	144.229				1943	0.226172	183.534
1944	0.208045	165.958				1944	0.201059	146.452				1944	0.245118	178.199
1945	0.206736	165.208				1945	0.201639	156.857				1945	0.242253	206.713
1946	0.205239	158.645				1946	0.199813	156.444				1946	0.241851	194.063
1947	0.203968	157.384				1947	0.193963	151.879				1947	0.23881	190.561
1948	0.202198	161.268				1948	0.200504	145.142				1948	0.24084	188.569
1949	0.208787	164.625				1949	0.202112	157.527				1949	0.239351	194.386
1950	0.208357	166.716				1950	0.201916	157.569				1950	0.236058	186.477
1951	0.205112	154.986				1951	0.202196	142.162				1951	0.238842	194.002
1952	0.208968	167.556				1952	0.202633	155.453				1952	0.237583	174.902
1953	0.209785	163.641				1953	0.201252	155.877				1953	0.241775	170.984
1954	0.209604	171.631				1954	0.202369	157.817				1954	0.242694	185.361
1955	0.210426	159.844				1955	0.203208	148.503				1955	0.244031	189.169
1956	0.20919	164.586				1956	0.201357	148.915				1956	0.24213	176.422
1957	0.208324	159.726				1957	0.200523	155.662				1957	0.242629	195.502
1958	0.207435	166.943				1958	0.198176	160.471				1958	0.242829	181.589
1959	0.206907	163.547				1959	0.199118	150.534				1959	0.243499	182.846
1960	0.206357	161.601				1960	0.192409	153.812				1960	0.243997	191.693
1961	0.208725	168.866				1961	0.197224	141.853				1961	0.239062	175.082
1962	0.209154	167.43				1962	0.199227	161.592				1962	0.241418	187.781
1963	0.208931	168.036				1963	0.200699	156.361				1963	0.236972	180.55
1964	0.206485	159.812				1964	0.20196	159.384				1964	0.24292	176.79
1965	0.208129	156.418				1965	0.201731	154.493				1965	0.244302	185.757
1966	0.204087	166.665				1966	0.201198	158.126				1966	0.242228	188.858
1967	0.204311	152.845				1967	0.199563	158.72				1967	0.243332	195.281
1968	0.207915	175.814				1968	0.19612	152.257				1968	0.241902	188.073
1969	0.209887	162.583				1969	0.193984	158.304				1969	0.238996	180.204
1970	0.208358	189.518				1970	0.196058	141.038				1970	0.234467	177.43
1971	0.209803	170.148				1971	0.197358	159.517				1971	0.240756	188.676
1972	0.207664	167.608				1972	0.197434	158.258				1972	0.237514	184.714
1973	0.207375	168.188				1973	0.197335	159.435				1973	0.24068	192.628
1974	0.206597	171.126				1974	0.199736	162.265				1974	0.238828	193.189
1975	0.207681	159.642				1975	0.19999	145.896				1975	0.242972	190.364
1976	0.208983	168.507				1976	0.198268	160.449				1976	0.235152	190.36
1977	0.207266	169.208				1977	0.198848	165.443				1977	0.236218	177.33
1978	0.207748	163.705				1978	0.200292	165.306				1978	0.242752	189.613
1979	0.207895	167.332				1979	0.197125	162.306				1979	0.242998	181.53
1980	0.205497	163.466				1980	0.199011	162.963				1980	0.244915	196.096
1981	0.203758	166.238				1981	0.200832	163.328				1981	0.242267	178.783
1982	0.207388	169.303				1982	0.199506	167.587				1982	0.242034	191.103
1983	0.199575	160.099				1983	0.199708	145.38				1983	0.243091	189.756
1984	0.205114	157.529				1984	0.197784	161.243				1984	0.238974	186.174
1985	0.205259	153.268				1985	0.19701	151.321				1985	0.235393	184.552
1986	0.207187	157.462				1986	0.193536	157.221				1986	0.238971	190.763
1987	0.206147	150.732				1987	0.198919	161.652				1987	0.244748	190.759
1988	0.204322	150.97				1988	0.196621	168.357				1988	0.243734	193.389
1989	0.198429	149.29				1989	0.200923	161.274				1989	0.240709	179.184
1990	0.198593	150.015				1990	0.198083	166.79				1990	0.235525	186.165
1991	0.201962	149.89				1991	0.198209	163.28				1991	0.239448	175.855
1992	0.199752	156.904				1992	0.196822	154.806				1992	0.242547	194.162
1993	0.202598	157.334				1993	0.200633	171.355				1993	0.243185	192.636
1994	0.20284	151.072				1994	0.195697	164.005				1994	0.241956	198.518
1995	0.202951	154.635				1995	0.201754	157.5				1995	0.240002	172.676
1996	0.203288	154.268				1996	0.200552	163.374				1996	0.238371	209.745
1997	0.203663	159.592				1997	0.200236	173.893				1997	0.241555	184.343
1998	0.205483	160.868				1998	0.195912	167.159				1998	0.240695	200.948
[truncated: 2 more rows]

## Sheet: only fp mutates R(0)=10
black						cyan						gray
cycle #	average selected fp	average selected P(T)				cycle #	average selected fp	average selected P(T)				cycle #	average selected fp	average selected P(T)
1	0.0996485	486.518				1	0.0995285	486.437				1	0.0997252	485.713
2	0.0995335	593.962				2	0.0993704	605.573				2	0.0996915	676.248
3	0.0989738	521.682				3	0.0987646	565.555				3	0.0996675	522.283
4	0.0959167	555.597				4	0.0939422	551.937				4	0.099196	532.335
5	0.0961119	485.912				5	0.0880602	503.621				5	0.0990189	553.703
6	0.0954134	644.568				6	0.0879262	543.695				6	0.0992523	619.457
7	0.0871034	495.924				7	0.0913907	490.134				7	0.0991327	587.634
8	0.0848799	545.479				8	0.0956522	561.207				8	0.0995078	551.091
9	0.084894	411.776				9	0.0933503	524.7				9	0.0992592	573.165
10	0.0848162	449.178				10	0.0930457	522.241				10	0.0991033	512.272
11	0.0856112	470.934				11	0.0968318	568.057				11	0.0976213	626.015
12	0.0807705	447.283				12	0.0951211	530.271				12	0.0974905	533.832
13	0.0725081	459.844				13	0.091942	539.947				13	0.0965454	506.329
14	0.0675947	378.874				14	0.0818891	496.429				14	0.0994418	570.553
15	0.0634774	376.572				15	0.0696606	448.83				15	0.0990653	548.445
16	0.0729736	424.521				16	0.0677825	385.793				16	0.0995434	570.554
17	0.0757375	364.92				17	0.0695206	353.007				17	0.0997987	527.229
18	0.0791675	444.303				18	0.0697885	365.511				18	0.0984008	549.174
19	0.073424	415.933				19	0.0616464	361.59				19	0.0965152	532.69
20	0.0742359	418.076				20	0.0724574	376.746				20	0.099314	645.497
21	0.0822353	395.095				21	0.0795416	360.989				21	0.100172	570.572
22	0.0803045	535.735				22	0.0770369	524.681				22	0.098689	582.804
23	0.0836992	392.042				23	0.0843655	463.62				23	0.0951251	576.735
24	0.0830232	458.425				24	0.0809725	509.408				24	0.088803	471.543
25	0.0837632	505.031				25	0.0795495	417.13				25	0.0911488	519.42
26	0.0847329	423.272				26	0.0855168	480.854				26	0.0912378	529.835
27	0.0886751	568.872				27	0.0897278	522.68				27	0.0878962	571.263
28	0.07839	378.56				28	0.0981039	517.988				28	0.0945281	450.148
29	0.0837147	490.969				29	0.0976985	609.49				29	0.0994758	614.208
30	0.0870339	467.559				30	0.0991345	537.708				30	0.0992736	520.799
31	0.0898414	450.309				31	0.097219	515.916				31	0.0968419	534.753
32	0.0924931	544.369				32	0.0963635	538.013				32	0.0924943	659.745
33	0.0942756	484.431				33	0.0969077	525.72				33	0.0873608	453.675
34	0.0981745	575.892				34	0.0949813	557.42				34	0.0922359	491.259
35	0.0976596	514.509				35	0.096304	558.696				35	0.0951845	547.311
36	0.0964536	576.653				36	0.0958296	559.016				36	0.0876148	525.527
37	0.0972973	525.173				37	0.0964696	663.272				37	0.0886815	451.119
38	0.0971294	557.986				38	0.0957998	562.937				38	0.082171	468.244
39	0.0934437	591.517				39	0.0951901	501.102				39	0.0794174	443.636
40	0.0855431	461.467				40	0.0931263	459.517				40	0.079653	400.953
41	0.0869168	449.854				41	0.0944561	574.309				41	0.0807166	459.809
42	0.0951128	470.804				42	0.0958836	509.874				42	0.0879043	412.017
43	0.0966017	594.816				43	0.0933417	551.102				43	0.0873185	554.123
44	0.0951752	519.835				44	0.0932132	504.006				44	0.091173	443.764
45	0.092685	571.328				45	0.09169	565.196				45	0.087605	710.49
46	0.0894863	514.887				46	0.0902916	464.504				46	0.0889888	480.824
47	0.0901278	492.939				47	0.0867951	460.367				47	0.0874117	482.492
48	0.0822149	471.31				48	0.0856889	485.859				48	0.0943102	514.623
49	0.0743794	461.666				49	0.0839502	448.83				49	0.0879376	595.124
50	0.0818831	469.632				50	0.0831015	580.656				50	0.0857765	444.327
51	0.0801857	443.28				51	0.0821724	494.14				51	0.0860145	441.903
52	0.087607	481.307				52	0.0843865	523.522				52	0.0851199	475.938
53	0.0916465	456.277				53	0.0831488	434.994				53	0.0804271	489.953
54	0.0896485	500.914				54	0.0866829	447.034				54	0.0829843	425.793
55	0.0867325	494.86				55	0.0850478	539.631				55	0.0756694	431.575
56	0.0948298	458.132				56	0.0866268	443.618				56	0.0702483	381.08
57	0.09645	653.976				57	0.0854381	493.123				57	0.0726175	404.518
58	0.0936555	522.938				58	0.0827647	484.13				58	0.0678994	375.343
59	0.0968953	569.855				59	0.0798616	485.22				59	0.0661165	393.794
60	0.0936544	585.866				60	0.0726581	424.976				60	0.0671203	382.878
61	0.0870981	471.738				61	0.0719336	472.288				61	0.0635213	359.782
62	0.0868493	450.821				62	0.0666706	346.894				62	0.0642171	307.577
63	0.0924421	458.823				63	0.0713875	407.853				63	0.0676228	324.541
64	0.0917797	529.327				64	0.076319	413.798				64	0.0647573	399.209
65	0.0924115	534.546				65	0.0737529	426.499				65	0.0503493	302.395
66	0.0874619	560.965				66	0.064959	407.493				66	0.0459928	256.465
67	0.0878115	500.359				67	0.0639796	341.308				67	0.0388131	241.502
68	0.0824706	519.455				68	0.0574233	300.827				68	0.0334733	242.092
69	0.0755032	496.359				69	0.0586496	315.94				69	0.034444	148.917
70	0.0676137	366.77				70	0.0546891	298.465				70	0.0332426	170.888
71	0.0607018	351.273				71	0.0487037	295.584				71	0.0440569	168.666
72	0.0635068	301.509				72	0.0458401	237.713				72	0.0479631	218.861
73	0.0618929	362.806				73	0.0491973	280.361				73	0.0473911	262.599
74	0.0678783	358.369				74	0.0578778	312.503				74	0.0425837	268.341
75	0.0808907	444.283				75	0.0603272	343.627				75	0.0409608	219.934
76	0.0745733	451.904				76	0.0595557	325.507				76	0.0389183	217.484
77	0.0768765	412.276				77	0.0645867	297.803				77	0.0410342	166.929
78	0.0796022	378.823				78	0.0681276	366.047				78	0.0382568	214.88
79	0.0852841	439.321				79	0.0700178	314.953				79	0.0389679	188.267
80	0.083963	502.554				80	0.0673711	398.425				80	0.0395662	198.877
81	0.0808238	449.444				81	0.0645835	377.313				81	0.0425516	246.05
82	0.0744583	476.908				82	0.0609932	347.365				82	0.0411209	202.775
83	0.072657	421.89				83	0.0607993	311.302				83	0.0373618	192.116
84	0.0758611	377.082				84	0.0666352	308.98				84	0.0355724	185.409
85	0.0736228	400.556				85	0.0708624	368.101				85	0.0336765	208.221
86	0.072303	394.299				86	0.0713947	398.311				86	0.0320758	190.545
87	0.0713804	384.325				87	0.0702763	408.144				87	0.0332229	193.396
88	0.0647877	370.675				88	0.0692804	339.804				88	0.0312516	166.62
89	0.0664365	374.757				89	0.0674056	400.827				89	0.0311332	188.168
90	0.0701997	344.345				90	0.0593709	321.703				90	0.0365334	160.601
91	0.0619411	315.705				91	0.0556374	301.474				91	0.0424713	197.353
92	0.0650874	322.57				92	0.0545679	289.678				92	0.0435205	265.459
93	0.062318	375.063				93	0.0577862	281.273				93	0.0388526	210.041
94	0.0557888	388.568				94	0.057779	365.321				94	0.0374722	189.511
95	0.0572851	290.466				95	0.0520647	300.757				95	0.0361313	210.094
96	0.0427849	268.872				96	0.0518942	251.278				96	0.0465049	252.971
97	0.0478385	235.049				97	0.0516272	284.311				97	0.052591	251.082
98	0.0452469	268.325				98	0.0414023	276.535				98	0.071188	311.85
99	0.0380874	206.872				99	0.0425689	194.104				99	0.0740306	382.628
100	0.0465271	200.349				100	0.0554675	226.095				100	0.0714993	348.727
101	0.0493168	255.771				101	0.0526977	298.062				101	0.0751332	397.927
102	0.0467303	242.515				102	0.0587506	248.561				102	0.0716433	427.948
103	0.0480893	269.184				103	0.0579428	382.936				103	0.0590287	403.623
104	0.0451573	228.927				104	0.0612067	297.761				104	0.0505649	292.872
105	0.0367928	201.818				105	0.0566225	365.936				105	0.05238	324.32
106	0.0441314	195.71				106	0.0509193	319.623				106	0.0597404	326.619
107	0.0461993	271.001				107	0.0525127	251.546				107	0.0581043	293.725
108	0.0384401	234.555				108	0.0529763	321.001				108	0.0641922	340.698
109	0.033586	216.896				109	0.0487775	255.083				109	0.0608696	322.262
110	0.0333912	174.506				110	0.0500763	284.861				110	0.063621	322.206
111	0.0351301	169.608				111	0.0512243	247.657				111	0.0630822	339.718
112	0.0313373	202.595				112	0.0505014	313.296				112	0.0519015	339.426
113	0.0410057	217.604				113	0.0537191	259.238				113	0.0561287	267.907
114	0.0439811	237.469				114	0.056977	256.456				114	0.0590436	282.689
115	0.0498132	246.794				115	0.0568788	324.001				115	0.0537908	331.868
116	0.047613	244.782				116	0.0618814	299.68				116	0.0574105	291.584
117	0.0569134	296.025				117	0.0554191	357.122				117	0.0565513	340.565
118	0.0523794	291.921				118	0.0508229	249.751				118	0.0528752	254.905
119	0.0491212	336.221				119	0.0529532	292.191				119	0.0556776	322.645
120	0.0428415	248.624				120	0.0512631	289.487				120	0.0531835	312.565
121	0.0474217	239.624				121	0.0564863	273.677				121	0.0446409	255.429
122	0.0478687	287.259				122	0.0631582	300.813				122	0.0394846	218.146
123	0.0435256	224.898				123	0.0668397	339.558				123	0.047502	205.862
124	0.0446712	198.877				124	0.0655403	430.909				124	0.0502213	301.883
125	0.0484098	219.691				125	0.0679266	347.059				125	0.0545421	288.159
126	0.0483258	265.586				126	0.0659237	374.008				126	0.060005	312.277
127	0.0436919	245.85				127	0.0650521	382.95				127	0.0649393	305.945
128	0.0434621	221.721				128	0.0667764	355.604				128	0.0595591	362.605
129	0.0454781	204.533				129	0.0657977	413.529				129	0.0527245	305.3
130	0.0409319	231.254				130	0.0649523	298.717				130	0.0482883	292
131	0.0455024	233.376				131	0.0689423	388.847				131	0.0397754	245.767
132	0.0399791	236.827				132	0.0721603	389.057				132	0.0475283	234.514
133	0.0463961	218.377				133	0.0759606	403.426				133	0.0469356	270.6
134	0.0437955	253.338				134	0.0760049	406.786				134	0.0465739	255.896
135	0.040278	238.512				135	0.0754431	440.537				135	0.0546995	256.08
136	0.0412552	175.24				136	0.0761546	419.45				136	0.045264	270.62
137	0.0408095	190.8				137	0.0761636	400.03				137	0.0449499	225.444
138	0.0425037	226.902				138	0.0751059	429.909				138	0.0467009	251.438
139	0.0553482	263.368				139	0.076119	423.104				139	0.0399603	239.683
140	0.05695	323.347				140	0.0738629	429.179				140	0.0347832	190.311
141	0.058582	303.495				141	0.0724106	430.524				141	0.0457564	188.137
142	0.0616053	315.053				142	0.0714311	382.753				142	0.0430488	223.948
143	0.0604684	340.935				143	0.0712133	417.836				143	0.0406821	214.33
144	0.0663746	297.735				144	0.0690075	329.963				144	0.0387575	191.052
145	0.0705139	352.414				145	0.0732905	356.963				145	0.0386501	196.158
146	0.069616	381.231				146	0.0705097	384.674				146	0.0368638	183.998
147	0.0782356	435.763				147	0.0720385	506.981				147	0.03681	178.433
148	0.0763189	400.098				148	0.0703307	402.821				148	0.0361854	164.277
149	0.0847967	508.096				149	0.0668826	373.133				149	0.0385773	259.729
150	0.0851605	533.783				150	0.0624422	313.67				150	0.0349835	171.412
151	0.0829032	433.94				151	0.0648643	328.227				151	0.0391951	162.29
152	0.0908958	552.577				152	0.0610702	369.767				152	0.0414773	193.831
153	0.0940162	481.634				153	0.0639676	329.77				153	0.0429089	197.407
154	0.0949331	579.66				154	0.0611	351.115				154	0.0411266	230.306
155	0.0946181	470.393				155	0.0645508	339.931				155	0.0430757	218.752
156	0.0957067	583.24				156	0.0626445	339.525				156	0.0456939	251.783
157	0.0936031	527.607				157	0.0620877	344.426				157	0.0535467	254.329
158	0.0913771	477.368				158	0.0658974	335.024				158	0.0708196	334.957
159	0.0977776	516.395				159	0.0672986	377.396				159	0.066434	371.307
160	0.0937007	487.41				160	0.0665032	373.352				160	0.0616494	302.521
161	0.0928537	557.572				161	0.0716227	412.288				161	0.0623679	384.159
162	0.0904396	516.977				162	0.0763409	411.478				162	0.0667117	384.62
163	0.0968802	499.6				163	0.0763162	416.202				163	0.0599129	311.892
164	0.0938714	573.141				164	0.0757786	419.21				164	0.0571991	334.407
165	0.0795615	644.726				165	0.0754997	450.088				165	0.0574018	294.47
166	0.0779477	400.382				166	0.0762022	469.323				166	0.05723	287.753
167	0.0732609	379.165				167	0.0752734	394.448				167	0.0582908	281.499
168	0.0671867	419.359				168	0.0741821	415.868				168	0.0554082	330.13
169	0.059811	309.612				169	0.0749463	407.97				169	0.0494437	267.491
170	0.0587774	359.596				170	0.0756943	412.72				170	0.0463593	272.226
171	0.0529968	259.304				171	0.0755606	420.874				171	0.0437365	237.857
172	0.0500197	296.007				172	0.0756926	452.965				172	0.0392479	235.436
173	0.039577	271.967				173	0.0759503	409.541				173	0.0394347	223.659
174	0.0457317	204.905				174	0.075924	376.591				174	0.0498477	249.731
175	0.0503315	244.843				175	0.0757154	470.791				175	0.0368389	300.971
176	0.0543532	288.519				176	0.0744397	379.698				176	0.0360849	186.464
177	0.0451988	322.616				177	0.0711864	416.407				177	0.0439644	206.415
178	0.0503752	250.006				178	0.0715592	390.727				178	0.054094	247.81
179	0.0430786	257.131				179	0.0710101	412.197				179	0.055952	307.226
180	0.044117	220.202				180	0.0648993	411.328				180	0.0581143	304.972
181	0.0466876	279.907				181	0.0575014	344.47				181	0.0723924	383.047
182	0.0473996	256.82				182	0.0583991	321.833				182	0.0667193	420.364
183	0.0484205	228.83				183	0.0563986	296.098				183	0.0610686	324.747
184	0.0488977	244.211				184	0.06081	372.808				184	0.0626606	349.384
185	0.0516554	277.215				185	0.0603385	331.06				185	0.0568737	342.311
186	0.0471363	280.522				186	0.0595855	334.538				186	0.0597827	295.379
187	0.0441382	232.948				187	0.0607467	346.428				187	0.0499551	305.358
188	0.0464038	261.315				188	0.0637961	318.837				188	0.0490194	258.833
189	0.0485149	223.76				189	0.0582288	346.356				189	0.0502409	302.553
190	0.0531848	262.817				190	0.0602477	304.347				190	0.0576907	294.275
191	0.0483037	279.664				191	0.0573104	324.718				191	0.0572785	308.142
192	0.045457	230.533				192	0.061267	306.957				192	0.0488249	294.654
193	0.0400051	237.072				193	0.0593232	351.364				193	0.0486771	306.654
194	0.0394365	181.025				194	0.0549363	292.096				194	0.0372494	247.495
195	0.0376592	200.603				195	0.0534137	330.36				195	0.0406488	190.533
196	0.0463572	251.84				196	0.0557129	287.825				196	0.0364542	211.491
197	0.0446524	268.531				197	0.0537322	278.862				197	0.0448035	205.513
198	0.0389082	227.361				198	0.0548416	289.412				198	0.0509879	268.137
199	0.0396357	210.227				199	0.0566345	288.713				199	0.0532998	317.843
200	0.0359581	223.042				200	0.0632646	312.515				200	0.0581154	306.085
201	0.031857	157.744				201	0.0683373	362.483				201	0.0626894	292.034
202	0.0372741	175.492				202	0.0624992	387.317				202	0.0533767	302.232
203	0.0369325	195.132				203	0.0641679	329.485				203	0.0530631	289.061
204	0.0402251	216.172				204	0.0645803	330.666				204	0.050443	270.398
205	0.0414726	230.072				205	0.0705413	373.3				205	0.0455367	262.928
206	0.0404497	202.506				206	0.0731851	417.026				206	0.0555693	275.258
207	0.0343206	203.354				207	0.0716196	435.317				207	0.0479363	279.595
208	0.0294087	167.514				208	0.0660692	372.565				208	0.0473269	265.885
209	0.036222	186.605				209	0.0641315	374.161				209	0.0509298	253.446
210	0.0323583	192.936				210	0.0589819	290.189				210	0.0556631	233.529
211	0.0362859	169.503				211	0.0566679	314.395				211	0.0509341	273.893
212	0.0438111	191.662				212	0.0633862	321.949				212	0.0510719	283.652
213	0.0436146	237.875				213	0.0686979	349.125				213	0.0441933	238.463
214	0.0412795	218.289				214	0.0736762	397.769				214	0.0400791	204.598
215	0.0397798	196.408				215	0.0747647	399.952				215	0.0426082	228.553
216	0.0385699	233.072				216	0.0746054	432.496				216	0.0410802	221.683
217	0.0417926	219.026				217	0.0747127	407.826				217	0.0454934	254.437
218	0.0433996	234.619				218	0.0739218	385.682				218	0.0453925	241.321
219	0.0430304	250.909				219	0.0749914	455.629				219	0.0332727	208.727
220	0.0393695	246.88				220	0.0745683	423.11				220	0.0306493	161.109
221	0.0396566	236.539				221	0.0734092	394.138				221	0.0360109	174.349
222	0.0502744	202.94				222	0.0752391	398.297				222	0.0318962	180.369
223	0.0529795	369.16				223	0.0753413	452.511				223	0.0302102	189.75
224	0.0494379	241.805				224	0.075	419.32				224	0.0313236	157.066
225	0.0482917	250.64				225	0.0748587	444.194				225	0.0304404	173.513
226	0.0584394	279.375				226	0.0753128	411.731				226	0.033083	166.879
227	0.0562422	326.232				227	0.0755542	357.674				227	0.0325488	169.592
228	0.0510558	275.183				228	0.0733915	426.79				228	0.0338007	183.047
229	0.0578141	267.043				229	0.0740879	389.983				229	0.0305402	160.471
230	0.0669068	356.638				230	0.0696416	369.732				230	0.0293516	165.147
231	0.0628476	354.994				231	0.0733332	352.615				231	0.0302834	141.688
232	0.0479635	277.768				232	0.0727026	454.541				232	0.0361368	153.521
233	0.0501202	238.762				233	0.0684546	408.446				233	0.0317509	182.035
234	0.0601944	283.646				234	0.0723152	367.862				234	0.0334848	157.221
235	0.0485068	315.364				235	0.0763239	407.071				235	0.0339306	182.916
236	0.0399601	227.59				236	0.0759767	418.598				236	0.0317146	159.412
237	0.0417436	216.283				237	0.0754822	420.364				237	0.0350634	202.359
238	0.0440617	216.866				238	0.0754723	397.033				238	0.030496	178.423
239	0.0369809	234.293				239	0.0757208	418.61				239	0.031157	166.122
240	0.0401614	185.388				240	0.0761743	431.783				240	0.0311634	159.589
241	0.0397402	197.788				241	0.0755011	386.713				241	0.0331443	181.179
242	0.0405584	227.916				242	0.0759336	445.768				242	0.0373229	162.489
243	0.0341933	193.628				243	0.0749802	396.93				243	0.0399931	186.534
244	0.0374139	204.1				244	0.0748907	434.634				244	0.0377594	239.501
245	0.0418989	189.746				245	0.0746128	424.825				245	0.0536394	211.494
246	0.0515229	381.758				246	0.0733781	480.486				246	0.0483537	333.505
247	0.0535461	267.044				247	0.0743211	414.231				247	0.0491868	247.907
248	0.0528058	265.697				248	0.0742273	360.658				248	0.0524536	234.957
249	0.0516737	264.663				249	0.0723866	415.999				249	0.0515542	268.681
250	0.0543657	251.648				250	0.0715136	376.278				250	0.0477799	240.999
251	0.0576524	291.949				251	0.0668976	380.504				251	0.0480441	254.306
252	0.0579538	318.359				252	0.0653795	373.523				252	0.0483146	239.045
253	0.0599539	327.138				253	0.0586475	346.582				253	0.047791	262.103
254	0.0557616	314.547				254	0.0534757	284.494				254	0.0438781	219.145
255	0.0616077	302.302				255	0.0584551	369.193				255	0.0455273	252.422
256	0.0541161	301.966				256	0.051554	290.32				256	0.0450039	217.045
257	0.0472369	233.096				257	0.0481688	246.578				257	0.0489681	226.349
258	0.0501766	274.353				258	0.051144	264.165				258	0.0460373	278.917
259	0.0516572	264.911				259	0.0576899	281.155				259	0.0434268	239.576
260	0.0482537	257.665				260	0.0629628	355.05				260	0.043993	242.156
261	0.0556322	275.145				261	0.0642208	324.784				261	0.0495017	238.72
262	0.0543237	264.494				262	0.0635292	350.397				262	0.0482498	269.305
263	0.0579749	311.334				263	0.0679723	363.056				263	0.0511507	337.557
264	0.0571408	318.645				264	0.0605187	360.426				264	0.0504642	265.659
265	0.0540313	347.279				265	0.0598917	331.501				265	0.053738	283.912
266	0.0533568	282.869				266	0.0640423	305.592				266	0.0573596	309.156
267	0.0557557	289.317				267	0.0672789	377.912				267	0.0595143	322.492
268	0.054818	295.167				268	0.0688139	404.087				268	0.0524551	279.57
269	0.0591484	267.342				269	0.0722119	385.076				269	0.0544993	274.756
270	0.0561439	312.061				270	0.07329	410.624				270	0.0568238	309.196
271	0.050445	282.242				271	0.0730961	360.394				271	0.0671851	321.961
272	0.0579037	280.294				272	0.0739225	396.513				272	0.0576406	350.305
273	0.0569318	296.198				273	0.0747479	396.582				273	0.0525491	297.291
274	0.0525282	300.328				274	0.0742306	432.822				274	0.0604989	348.911
275	0.0519615	253.7				275	0.0741608	434.62				275	0.0631874	350.746
276	0.0513732	276.281				276	0.0735484	384.215				276	0.074926	325.702
277	0.0504024	274.448				277	0.0727072	382.757				277	0.0712839	451.554
278	0.0551164	274.218				278	0.0724256	418.338				278	0.0787441	414.799
279	0.0523771	310.813				279	0.0721814	396.773				279	0.0835309	442.886
280	0.043182	260.171				280	0.0727946	378.282				280	0.0809771	491.121
281	0.0355938	217.631				281	0.072311	435.391				281	0.0857336	530.468
282	0.0387652	205.217				282	0.0708649	380.219				282	0.0849307	458.194
283	0.0416828	212.257				283	0.0709021	383.281				283	0.0842044	532.866
284	0.0381589	233.549				284	0.0672409	415.277				284	0.0839279	468.557
285	0.0419598	216.655				285	0.0653965	374.225				285	0.0865735	440.493
286	0.0406462	189.567				286	0.0636223	371.809				286	0.086695	501.086
287	0.0396927	205.79				287	0.0622898	325.375				287	0.0867052	467.659
288	0.0367011	198.563				288	0.0655748	336.682				288	0.086884	526.522
289	0.0335405	184.599				289	0.0689864	339.899				289	0.0870939	476.995
290	0.0392316	242.838				290	0.070663	390.662				290	0.0864487	494.046
291	0.0340618	205.458				291	0.0707865	415.632				291	0.0852763	451.785
292	0.0322586	163.391				292	0.072802	425.364				292	0.083925	458.031
293	0.0314484	176.781				293	0.0740736	443.678				293	0.083247	461.16
294	0.0331103	173.175				294	0.0736877	391.849				294	0.0844834	479.47
295	0.03773	207.886				295	0.0724046	453.297				295	0.0829034	477.155
296	0.0344762	178.783				296	0.0745646	440.031				296	0.0838178	508.855
297	0.0306232	181.136				297	0.0748467	421.127				297	0.0851105	519.508
298	0.0401043	177.462				298	0.074762	408.568				298	0.0850794	476.552
299	0.0383802	194.344				299	0.0743284	476.436				299	0.0845141	439.79
300	0.0374091	192.042				300	0.0759508	409.472				300	0.0868299	527.673
301	0.0362611	174.076				301	0.0753307	389.981				301	0.0848231	444.676
302	0.0436077	196.548				302	0.0742421	385.984				302	0.086856	491.925
303	0.0439339	257.027				303	0.0757974	390.986				303	0.0856352	496.84
304	0.0467315	231.866				304	0.0745495	437.031				304	0.0866972	506.388
305	0.0506413	280.032				305	0.073087	374.099				305	0.0855798	443.631
306	0.0502324	231.235				306	0.0726396	422.521				306	0.086692	404.949
307	0.0550072	251.739				307	0.0711272	404.171				307	0.0866026	447.522
308	0.053353	276.441				308	0.0693813	342.92				308	0.0867506	490.873
309	0.073732	424.511				309	0.07155	365.333				309	0.0866902	466.333
310	0.0728067	365.145				310	0.0751818	382.217				310	0.0873411	507.752
311	0.0770603	462.309				311	0.0706666	388.318				311	0.0842478	520.289
312	0.0764048	408.373				312	0.0728247	385.25				312	0.0786839	477.599
313	0.0765018	426.063				313	0.0708754	450.96				313	0.0832155	542.62
314	0.0717855	368.322				314	0.0703803	370.112				314	0.0818116	500.636
315	0.0770457	361.401				315	0.070974	450.557				315	0.0870776	400.182
316	0.0791661	468.703				316	0.0709823	386.746				316	0.085663	476.825
317	0.0689206	384.513				317	0.0702912	387.943				317	0.0848141	452.777
318	0.0664103	316.254				318	0.0674676	407.507				318	0.08205	525.129
319	0.0629134	335.516				319	0.0697173	322.688				319	0.0823981	464.664
320	0.064869	356.315				320	0.067901	404.865				320	0.0874181	536.366
321	0.0756208	443.51				321	0.07038	400.08				321	0.0875548	459.878
322	0.0724904	369.181				322	0.0678983	385.728				322	0.0854501	423.606
323	0.0797677	425.311				323	0.0684885	401.566				323	0.0859822	559.25
324	0.0807593	414.903				324	0.0659367	333.283				324	0.0870304	485.533
325	0.0858619	482.406				325	0.068044	390.914				325	0.0871057	498.985
326	0.0918386	576.939				326	0.0696506	333.647				326	0.0871701	533.367
327	0.0855357	535.417				327	0.0715196	379.539				327	0.0873956	508.432
328	0.0894352	492.267				328	0.0730085	361.897				328	0.0873641	493.203
329	0.0865499	434.924				329	0.0727679	396.615				329	0.0869288	494.557
330	0.0815577	455.512				330	0.0728912	384.778				330	0.087007	486.339
331	0.0874875	444.628				331	0.0723003	359.368				331	0.0871931	469.711
332	0.0890803	475.931				332	0.0705187	426.644				332	0.0844405	514.707
333	0.0926858	528.259				333	0.0673933	352.872				333	0.082474	441.831
334	0.0890939	528.223				334	0.0670163	369.346				334	0.0825165	447.967
335	0.0779605	439.626				335	0.0646531	337.139				335	0.0857283	466.492
336	0.0754112	421.235				336	0.0660509	371.097				336	0.0843236	423.722
337	0.0728143	376.229				337	0.0700649	398.678				337	0.0830898	476.509
338	0.0782638	343.548				338	0.0706929	345.291				338	0.0799757	397.033
339	0.066294	512.213				339	0.0745243	399.246				339	0.083306	455.197
340	0.0608432	319.195				340	0.0736628	380.989				340	0.0784698	433.191
341	0.0639707	358.887				341	0.0744291	433.955				341	0.0799093	504.818
342	0.0678337	309.937				342	0.0737276	397.415				342	0.0823808	493.255
343	0.0686255	344.332				343	0.0737942	385.655				343	0.083779	491.483
344	0.0749559	395.455				344	0.0734049	397.139				344	0.0846149	436.853
345	0.0784547	392.619				345	0.0739486	468.763				345	0.0841967	433.597
346	0.0779847	354.478				346	0.0740812	418.208				346	0.0846312	461.028
347	0.0803848	429.161				347	0.0738726	434.213				347	0.0861632	436.313
348	0.0917179	538.04				348	0.0733394	419.034				348	0.0875409	495.882
349	0.0864932	558.398				349	0.0733648	405.582				349	0.0877634	496.441
350	0.0833101	435.218				350	0.0713244	408.852				350	0.0868553	491.937
351	0.0766425	432.115				351	0.0740643	396.316				351	0.0867801	485.938
352	0.0729905	389.463				352	0.0738734	439.951				352	0.0875379	447.714
353	0.0764097	423.04				353	0.0729455	394.052				353	0.0842744	511.376
354	0.0801469	425.167				354	0.0737618	379.014				354	0.0869725	425.507
355	0.0789709	526.183				355	0.0734773	432.686				355	0.083164	496.452
356	0.0862502	483.689				356	0.0704607	366.039				356	0.0800125	430.625
357	0.0844691	460.229				357	0.0679857	397.41				357	0.0753036	532.387
358	0.0761149	525.201				358	0.0688735	359.817				358	0.0769536	429.622
359	0.0713798	338.723				359	0.0652163	403.306				359	0.0810996	388.213
360	0.0615401	436.11				360	0.0648769	322.563				360	0.0812522	451.767
361	0.0600216	277.552				361	0.0659282	355.819				361	0.0807052	385.813
362	0.0556222	298.959				362	0.0690831	372.688				362	0.0829451	555.95
363	0.0480536	287.442				363	0.0726495	363.783				363	0.0742727	483.961
364	0.0439287	274.55				364	0.0728384	437.942				364	0.0664491	395.702
365	0.0448656	246.841				365	0.073068	382.66				365	0.0758816	318.763
366	0.0481607	202.965				366	0.0727451	412.777				366	0.073589	375.195
367	0.057866	291.126				367	0.0713277	401.862				367	0.0699021	443.228
368	0.0557109	292.452				368	0.0693417	412.156				368	0.0725453	352.113
369	0.0454719	258.056				369	0.0707605	339.913				369	0.0764271	442.27
370	0.0478653	227.241				370	0.0708063	414.472				370	0.0765406	420.985
371	0.0447304	273.859				371	0.0715819	387.009				371	0.0786833	475.188
372	0.0475765	205.858				372	0.0716759	404.682				372	0.0775057	403.983
373	0.0453428	221.683				373	0.0730691	378.925				373	0.0737015	445.708
374	0.0468053	275.485				374	0.0727333	398.166				374	0.0747439	382.479
375	0.0481213	242.572				375	0.0717909	447.884				375	0.0817391	402.214
376	0.0431938	289.474				376	0.0727967	349.985				376	0.0844888	510.129
377	0.0374067	195.451				377	0.0727964	375.46				377	0.0820845	431.931
378	0.0400464	215.946				378	0.072411	432.17				378	0.0864145	533.048
379	0.0354813	167.742				379	0.0730455	378.674				379	0.085441	470.374
380	0.0386891	174.369				380	0.07276	393.786				380	0.0827415	489.082
381	0.0378001	196.269				381	0.0726094	376.34				381	0.0824507	463.707
382	0.034198	176.897				382	0.07275	424.858				382	0.0800275	449.447
383	0.0317357	175.706				383	0.0717295	407.567				383	0.0742247	454.653
384	0.0364031	198.368				384	0.0729883	389.206				384	0.0760418	349.701
385	0.0306739	176.72				385	0.0718687	404.953				385	0.0707189	418.894
386	0.0374344	166.117				386	0.0714253	430.612				386	0.0724552	360.422
387	0.0327541	209.181				387	0.0697728	408.855				387	0.0679804	411.015
388	0.0376841	165.339				388	0.0638707	330.756				388	0.06148	385.813
389	0.0449017	204.946				389	0.0677991	362.823				389	0.0610613	271.891
390	0.0466532	255.827				390	0.0672584	410.023				390	0.0634494	323.811
391	0.049506	244.721				391	0.0679156	323.868				391	0.068585	378.162
392	0.0560432	275.988				392	0.0681629	399.305				392	0.0703117	348.386
393	0.0517191	311.667				393	0.0675036	373.331				393	0.0716983	410.556
394	0.0492091	287.421				394	0.0661625	403.087				394	0.0672268	425.654
395	0.0467497	247.882				395	0.0699397	406.145				395	0.0751689	365.973
396	0.0574047	253.036				396	0.0681194	386.691				396	0.0751681	420.56
397	0.0539466	309.197				397	0.0666443	315.882				397	0.0705185	380.465
398	0.0624736	290.63				398	0.0687761	349.821				398	0.0725567	362.921
399	0.066595	394.701				399	0.069753	384.856				399	0.0730504	373.464
400	0.0650536	323.842				400	0.0673368	381.326				400	0.0737944	415.241
401	0.0722994	341.184				401	0.0700317	368.267				401	0.0772224	432.818
402	0.066492	371.633				402	0.0690655	372.784				402	0.0770204	457.628
403	0.064126	341.29				403	0.0698247	449.11				403	0.0804995	442.635
404	0.0511805	331.222				404	0.0695029	360.959				404	0.0799662	524.466
405	0.0454342	256.391				405	0.0680174	466.005				405	0.080632	462.414
406	0.045604	270.981				406	0.0658299	375.346				406	0.0764811	461.12
407	0.0512814	266.485				407	0.064841	350.648				407	0.0751568	377.842
408	0.0487732	306.49				408	0.0617483	411.353				408	0.0785371	430.784
409	0.0369885	217.506				409	0.0674648	404.34				409	0.0807501	395.546
410	0.0379275	175.897				410	0.066005	376.563				410	0.0746521	505.622
411	0.032145	180.399				411	0.0660412	330.103				411	0.0729695	449.221
412	0.0276583	169.689				412	0.0715404	402.353				412	0.0726297	398.113
413	0.0281013	166.348				413	0.0704985	386.178				413	0.0716551	409.176
414	0.0305925	133.688				414	0.0716504	358.421				414	0.0722724	373.114
415	0.0317497	160.998				415	0.0710789	452.641				415	0.0728593	429.746
416	0.0313201	156.022				416	0.071336	354.289				416	0.0681579	346.938
417	0.0305852	144.941				417	0.0713063	389.639				417	0.0698507	390.717
418	0.0314064	160.387				418	0.0706925	433.694				418	0.0669878	388.702
419	0.037013	180.108				419	0.0683023	451.52				419	0.0674829	439.21
420	0.031966	194.992				420	0.0642293	359.879				420	0.0677779	365.365
421	0.0361837	167.992				421	0.0640842	308.071				421	0.0637063	348.589
422	0.0399431	224.107				422	0.0649173	381.463				422	0.0604509	329.282
423	0.0474545	227.265				423	0.0662355	354.469				423	0.0636549	330.54
424	0.0397645	257.252				424	0.0701497	383.433				424	0.0564383	353.013
425	0.0404376	208.485				425	0.0712901	423.372				425	0.061956	320.981
426	0.0413463	198.308				426	0.0710383	437.785				426	0.0683519	316.359
427	0.0403072	243.692				427	0.0694392	385.717				427	0.0690518	420.025
428	0.0374713	195.185				428	0.0658098	324.243				428	0.0659456	378.299
429	0.0378564	211.839				429	0.070089	376.362				429	0.0630926	351.746
430	0.0431578	216.846				430	0.0697579	390.206				430	0.0631391	330.673
431	0.0464255	223.614				431	0.0687392	413.764				431	0.0660137	356.419
432	0.0502591	301.921				432	0.0721765	381.718				432	0.0656363	339.605
433	0.0566585	246.869				433	0.072491	430.477				433	0.0634662	363.546
434	0.0603959	339.139				434	0.0723164	381.629				434	0.0653274	347.318
435	0.0623671	330.074				435	0.0704304	405.141				435	0.0686678	322.107
436	0.0669996	321.295				436	0.0708631	401.539				436	0.064683	432.069
437	0.0626562	345.924				437	0.0698271	403.592				437	0.0732668	383.362
438	0.0666285	391.363				438	0.0690369	397.731				438	0.0765541	474.475
439	0.0536268	319.579				439	0.0723897	418.948				439	0.0755143	405.975
440	0.050076	262.363				440	0.0715689	392.815				440	0.0764046	483.616
441	0.0458795	269.824				441	0.072283	413.988				441	0.0727832	372.372
442	0.039857	231.812				442	0.0723064	494.087				442	0.0818639	431.216
443	0.0363855	193.47				443	0.0704993	430.381				443	0.0839969	457.369
444	0.0431274	224.416				444	0.0723265	356.842				444	0.0854312	446.819
445	0.0396631	249.412				445	0.071397	391.779				445	0.0859721	484.821
446	0.0373988	173.601				446	0.0721585	385.366				446	0.0838889	485.357
447	0.0338416	184.135				447	0.0724046	409.455				447	0.0769627	589.663
448	0.0344528	195.347				448	0.0714371	390.737				448	0.0764227	416.699
449	0.0437442	173.234				449	0.0719804	397.196				449	0.0745972	349.933
450	0.0414099	200.301				450	0.071927	384.246				450	0.0785602	430.715
451	0.0404232	249.543				451	0.0711047	407.785				451	0.0761321	466.11
452	0.0345166	225.122				452	0.0722263	424.393				452	0.0742135	402.626
453	0.037349	179.876				453	0.0721977	386.715				453	0.0798933	395.816
454	0.0420485	166.864				454	0.0721483	438.79				454	0.0735989	401.833
455	0.0506402	273.318				455	0.0720888	413.174				455	0.0695673	367.2
456	0.0554905	270.358				456	0.0710362	425.502				456	0.0683037	337.418
457	0.0569826	346.821				457	0.0722765	406.104				457	0.0703669	352.102
458	0.0617332	300.612				458	0.0717228	359.399				458	0.0770319	414.219
459	0.0639696	407.916				459	0.0693762	394.705				459	0.0747715	457.581
460	0.0649657	318.486				460	0.0700545	367.588				460	0.0767805	374.619
461	0.0545242	317.91				461	0.0686172	458.687				461	0.0764856	407.132
462	0.0488192	287.208				462	0.0679527	348.069				462	0.0734211	439.244
463	0.0440521	231.068				463	0.0694341	404.812				463	0.0750872	409.807
464	0.0459102	296.082				464	0.066541	364.387				464	0.0717097	419.233
465	0.0497903	241.932				465	0.0651612	401.484				465	0.0719526	348.713
466	0.0468513	310.922				466	0.0687147	350.501				466	0.0705304	373.274
467	0.0571904	264.922				467	0.0712139	383.126				467	0.0686823	394.6
468	0.0687422	388.541				468	0.072097	418.569				468	0.0601043	343.361
469	0.0665692	360.653				469	0.071597	355.415				469	0.0584768	370.607
470	0.0556591	308.171				470	0.070801	415.047				470	0.0575357	348.952
471	0.0545156	257.683				471	0.0711531	446.808				471	0.0584866	280.623
472	0.0610681	267.678				472	0.0708078	421.916				472	0.0600643	305.857
473	0.0565243	324.918				473	0.0716219	454.513				473	0.0655588	322.413
474	0.0588992	302.244				474	0.070778	344.876				474	0.0685945	337.277
475	0.0471877	351.436				475	0.0721818	441.879				475	0.0727934	372.166
476	0.0436303	245.973				476	0.072213	416.832				476	0.0743736	400.356
477	0.03995	212.11				477	0.0716654	432.843				477	0.0748359	489.472
478	0.0412131	214.05				478	0.0710638	385.697				478	0.0775125	454.004
479	0.0495733	222.905				479	0.0707481	414.908				479	0.0800678	420.293
480	0.0475832	313.797				480	0.0713781	420.652				480	0.0778244	497.519
481	0.0424082	253.124				481	0.0711273	346.534				481	0.076079	451.692
482	0.0364394	210.553				482	0.0707596	380.007				482	0.0755309	469.889
483	0.036207	199.952				483	0.0714283	423.345				483	0.0772475	464.033
484	0.0293422	160.716				484	0.0711172	460.756				484	0.0753805	499.267
485	0.0296088	148.21				485	0.0700775	372.797				485	0.0757045	430.407
486	0.0283299	150.404				486	0.0606005	523.569				486	0.0705212	360.849
487	0.0294835	148.465				487	0.0633307	361.698				487	0.0733272	375.924
488	0.0353613	146.25				488	0.0648715	312.66				488	0.0740619	412.528
489	0.0403878	200.281				489	0.0624628	340.53				489	0.0741292	457.181
490	0.0384389	227.149				490	0.0646616	320.663				490	0.075644	369.422
491	0.0472379	224.323				491	0.0600341	339.548				491	0.0751586	465.447
492	0.0497445	252.928				492	0.0640219	310.646				492	0.0691356	418.212
493	0.0450808	251.355				493	0.0648294	373.758				493	0.074555	367.205
494	0.0443982	271.354				494	0.0661983	331.232				494	0.0734672	452.584
495	0.0480273	213.319				495	0.0687868	364.19				495	0.0740608	360.453
496	0.0465344	248.217				496	0.0652557	355.668				496	0.0736096	375.126
497	0.0479534	278.74				497	0.0666182	380.727				497	0.0738383	427.525
498	0.0452775	221.778				498	0.0671181	416.613				498	0.0735535	472.189
499	0.0450717	235.904				499	0.0649479	345.261				499	0.0735357	364.636
500	0.0400369	210.472				500	0.061244	398.028				500	0.0745492	443.153
501	0.0376161	176.942				501	0.0531113	292.095				501	0.0746158	418.845
502	0.0398132	190.358				502	0.0565472	321.583				502	0.0747313	373.643
503	0.0457415	224.918				503	0.0597779	298.187				503	0.0742262	490.502
504	0.0482094	269.427				504	0.0623629	313.462				504	0.0739222	385.232
505	0.0466418	261.855				505	0.0599497	312.076				505	0.074704	447.259
506	0.0506459	220.179				506	0.0616965	326.8				506	0.0734545	431.801
507	0.0453883	217.397				507	0.0612743	351.624				507	0.0723642	436.042
508	0.047135	254.064				508	0.0609885	338.778				508	0.0732125	370.005
509	0.0433811	223.334				509	0.0558766	335.129				509	0.0733022	382.013
510	0.0427492	220.807				510	0.055931	304.367				510	0.0743412	389.3
511	0.0534585	245.669				511	0.056363	269.474				511	0.0727828	408.907
512	0.0518731	299.695				512	0.0604384	311.643				512	0.0744087	399.897
513	0.0552678	285.758				513	0.0629346	332.838				513	0.0746374	386.432
514	0.0663885	321.817				514	0.0579157	374.552				514	0.0745111	416.499
515	0.0740884	387.931				515	0.0599477	298.491				515	0.0731652	434.323
516	0.0876304	409.24				516	0.0600847	328.139				516	0.0730342	351.966
517	0.0874424	521.411				517	0.0594322	303.56				517	0.0746661	437.152
518	0.0893527	523.005				518	0.0595243	292.002				518	0.0745631	392.679
519	0.0939467	581.869				519	0.0627044	345.197				519	0.0733237	418.662
520	0.0928941	490.373				520	0.0605025	371.719				520	0.0715363	364.672
521	0.0921445	472.209				521	0.0616277	324.431				521	0.0635218	417.85
522	0.0945193	502.741				522	0.0655183	336.342				522	0.0589878	342.782
523	0.0941116	626.855				523	0.0695186	362.558				523	0.0524912	302
524	0.0933718	546.937				524	0.0692509	364.466				524	0.0546474	321.099
525	0.0958476	516.938				525	0.0711744	410.38				525	0.0481487	252.807
526	0.0958076	545.207				526	0.07082	388.567				526	0.0422301	258.094
527	0.0949121	561.49				527	0.0676786	355.815				527	0.0446567	232.086
528	0.0935146	520.926				528	0.0676402	411.517				528	0.0517477	225.518
529	0.09162	580.278				529	0.0616345	324.538				529	0.0464359	281.92
530	0.0867391	440.984				530	0.0672454	331.006				530	0.043108	267.753
531	0.0872932	503.805				531	0.0684394	358.585				531	0.0511626	244.757
532	0.093858	502.779				532	0.0669219	413.82				532	0.0558116	297.731
533	0.095691	600.263				533	0.0721951	388.945				533	0.0542705	342.364
534	0.0925412	578.452				534	0.0713414	339.894				534	0.052212	265.409
535	0.0902909	516.178				535	0.0720919	452.341				535	0.0531995	276.738
536	0.0917944	507.23				536	0.0720075	391.992				536	0.0588616	335.924
537	0.0940245	492.401				537	0.0721733	415.841				537	0.0550251	305.04
538	0.094307	495.975				538	0.0711038	403.808				538	0.0564218	282.156
539	0.0939308	511.573				539	0.0712797	419.334				539	0.0606618	339.925
540	0.0902279	535.375				540	0.0717361	415.724				540	0.061247	307.898
541	0.0928793	464.228				541	0.0664039	347.732				541	0.0679343	379.075
542	0.0907507	559.046				542	0.0647347	397.319				542	0.0637936	382.48
543	0.0938325	481.375				543	0.0607905	299.827				543	0.0654465	302.117
544	0.0904652	463.305				544	0.0626656	313.076				544	0.0685986	446.772
545	0.0868617	537.524				545	0.061801	340.356				545	0.0671824	388.988
546	0.0914064	445.054				546	0.0629151	363.656				546	0.0651131	327.182
547	0.0926293	536.521				547	0.0639601	380.779				547	0.0729652	368.21
548	0.0924847	464.956				548	0.06337	344.726				548	0.0743328	432.357
549	0.0931801	591.998				549	0.0624918	371.047				549	0.0735664	441.091
550	0.095877	520.694				550	0.0549702	288.237				550	0.0740824	375.491
551	0.0954686	490.542				551	0.0548834	304.455				551	0.0734394	474.185
552	0.094618	542.531				552	0.0539728	269.27				552	0.0706583	389.167
553	0.0936297	511.694				553	0.0526558	344.158				553	0.0721675	358.766
554	0.088755	537.949				554	0.0501148	293.401				554	0.0717567	411.273
555	0.0946925	468.633				555	0.0508066	285.802				555	0.0663719	359.831
556	0.0911509	532.189				556	0.04829	259.92				556	0.0694685	387.147
557	0.0956529	557.463				557	0.0522033	284.917				557	0.0739002	367.506
558	0.0951272	509.694				558	0.0478219	296.876				558	0.0743999	460.012
559	0.0959482	566.799				559	0.0496069	244.198				559	0.074279	337.606
560	0.096218	554.278				560	0.0443151	260.323				560	0.0744199	415.673
561	0.0955959	578.978				561	0.045017	238.451				561	0.0741573	456.948
562	0.0959786	526.441				562	0.0512042	263.757				562	0.0745094	379.305
563	0.0957604	584.774				563	0.0579088	267.811				563	0.0734014	452.029
564	0.0953613	508.46				564	0.0638637	320.984				564	0.0703509	361.555
565	0.0950095	577.865				565	0.0719962	392.712				565	0.0740403	411.033
566	0.0945016	434.252				566	0.0710641	366.069				566	0.0734997	375.278
567	0.0954766	486.005				567	0.0713598	399.936				567	0.0745698	394.512
568	0.0946515	544.652				568	0.0709089	385.206				568	0.0740401	415.24
569	0.0931563	502.184				569	0.0697836	426.083				569	0.0716845	376.468
570	0.0892567	562.247				570	0.0685002	352.953				570	0.0718013	396.804
571	0.0861267	539.892				571	0.0705132	352.609				571	0.0697218	373.721
572	0.0830974	581.564				572	0.0709751	375.446				572	0.0726619	451.435
573	0.0786105	406.212				573	0.0711962	418.194				573	0.0736817	419.328
574	0.0764835	431.139				574	0.0717838	390.158				574	0.0731676	440.33
575	0.0796677	424.213				575	0.0715833	379.168				575	0.0743672	416.924
576	0.0721783	384.113				576	0.0720891	400.301				576	0.0728383	362.735
577	0.0788046	468.912				577	0.0710849	374.521				577	0.0745883	421.594
578	0.0669361	399.446				578	0.0720224	388.287				578	0.0726254	394.337
579	0.060328	398.744				579	0.0724126	377.963				579	0.0717651	394.398
580	0.0519857	283.612				580	0.07243	415.051				580	0.0724523	430.499
581	0.0566017	292.432				581	0.0721153	423.952				581	0.0748299	378.092
582	0.0543757	301.939				582	0.0693089	388.15				582	0.0744659	459.074
583	0.0501283	279.556				583	0.0699811	395.774				583	0.0743726	353.501
584	0.043536	256.463				584	0.0723399	400.947				584	0.0722895	402.861
585	0.0396785	210.42				585	0.0722781	424.731				585	0.073754	384.403
586	0.0393662	233.06				586	0.0723969	370.953				586	0.0732139	448.569
587	0.0307789	173.838				587	0.0716233	345.125				587	0.0726607	402.282
588	0.0359017	181.513				588	0.0717027	410.705				588	0.0729402	429.179
589	0.0365807	178.226				589	0.0715026	402.797				589	0.0684883	401.957
590	0.0456651	199.607				590	0.0715345	407.189				590	0.066185	417.484
591	0.0461748	274.138				591	0.0709768	357.233				591	0.0673377	365.037
592	0.0511599	282.749				592	0.0717662	445.478				592	0.0687244	352.8
593	0.0491975	286.092				593	0.0705448	402.046				593	0.0718014	406.245
594	0.060937	308.765				594	0.0694599	342.502				594	0.0743234	366.361
595	0.0622622	361.974				595	0.0702022	464.063				595	0.0740814	482.387
596	0.0668615	420.86				596	0.0715682	366.131				596	0.072946	396.289
597	0.0665952	332.749				597	0.0719378	422.679				597	0.0722172	451.145
598	0.0684593	408.682				598	0.072144	356.481				598	0.0741288	376.72
599	0.0620797	340.683				599	0.0717635	424.712				599	0.072798	387.525
600	0.0665303	388.78				600	0.0687499	381.952				600	0.0730461	373.275
601	0.0575833	315.346				601	0.0659545	348.156				601	0.0707634	415.794
602	0.0594977	324.627				602	0.0678246	381.129				602	0.0713475	431.581
603	0.0537025	303.073				603	0.0696418	367.666				603	0.0670924	368.289
604	0.0540294	283.301				604	0.0709459	410.086				604	0.0608721	498.936
605	0.0555561	296.337				605	0.0720804	353.084				605	0.0596646	345.238
606	0.0611614	316.62				606	0.0710722	433.054				606	0.0636601	310.107
607	0.0656848	349.217				607	0.0718958	396.132				607	0.0640591	358.752
608	0.0604994	339.634				608	0.070969	372.152				608	0.0639018	336.449
609	0.060188	369.829				609	0.0714316	419.095				609	0.0628364	313.492
610	0.0502924	305.053				610	0.0714118	380.774				610	0.0649271	360.863
611	0.0555179	262.736				611	0.0704989	401.601				611	0.0668357	370.066
612	0.0637873	363.348				612	0.0710565	368.624				612	0.0662881	354.398
613	0.065898	329.425				613	0.0680092	431.373				613	0.0626975	341.805
614	0.063146	439.697				614	0.0705472	407.069				614	0.064766	347.772
615	0.059471	332.723				615	0.0687379	419.609				615	0.0673394	341.725
616	0.0599106	345.657				616	0.0671796	377.109				616	0.0687363	381.127
617	0.0643034	277.839				617	0.0661854	354.458				617	0.071519	409.941
618	0.0742834	310.327				618	0.0670808	408.309				618	0.0691557	430.77
619	0.074743	424.073				619	0.0639114	347.887				619	0.0688343	395.462
620	0.0817487	430.462				620	0.0563749	338.192				620	0.0702171	385.981
621	0.0762152	467.71				621	0.0551709	288.331				621	0.0735833	368.709
622	0.0766464	390.451				622	0.0574099	345.929				622	0.0729429	408.236
623	0.0748964	497.771				623	0.0583993	345.268				623	0.0696721	414.242
624	0.0768326	394.528				624	0.0656845	310.836				624	0.0672393	355.558
625	0.0789831	425.706				625	0.0636629	374.049				625	0.0640124	390.048
626	0.0836513	452.515				626	0.0622308	293.78				626	0.0621313	315.153
627	0.080512	419.601				627	0.0603771	328.219				627	0.0589957	379.662
628	0.0850989	428.117				628	0.061288	309.52				628	0.0695381	369.455
629	0.0820214	463.499				629	0.0638636	367.165				629	0.0750879	365.833
630	0.0819569	470.461				630	0.0633426	374.008				630	0.0737066	404.504
631	0.0838786	457.869				631	0.0684592	391.589				631	0.0740243	405.102
632	0.0876259	587.735				632	0.060678	383.871				632	0.0748887	460.06
633	0.0785442	459.355				633	0.0537735	335.699				633	0.0741633	404.836
634	0.0802304	363.312				634	0.0532521	292.234				634	0.0750747	446.138
635	0.083486	500.138				635	0.0519667	302.546				635	0.0770013	458.365
636	0.0806171	412.646				636	0.050218	292.614				636	0.0745232	390.25
637	0.0806791	482.414				637	0.0596854	292.891				637	0.0726964	420.978
638	0.0821382	400.018				638	0.0560396	316.108				638	0.07195	364.318
639	0.0747399	522.748				639	0.0637426	332.692				639	0.0679175	425.632
640	0.0733789	417.943				640	0.0713624	371.082				640	0.0761029	421.905
641	0.0820716	375.184				641	0.0714733	428.883				641	0.0758856	496.64
642	0.0820791	416.845				642	0.0707845	365.846				642	0.0773574	433.938
643	0.0800936	403.712				643	0.0699419	448.058				643	0.0770571	379.609
644	0.0780686	431.58				644	0.0679949	364.814				644	0.0759736	395.388
645	0.0787722	436.729				645	0.0668159	361.901				645	0.0747494	434.955
646	0.0744413	511.328				646	0.0669058	395.251				646	0.0713886	402.911
647	0.0716783	386.926				647	0.0674463	319.12				647	0.0745993	418.517
648	0.0708915	359.713				648	0.0663493	406.762				648	0.0710382	465.598
649	0.0699928	370.526				649	0.0696197	356.443				649	0.0735589	362.467
650	0.0748384	374.632				650	0.0704911	394.799				650	0.0743617	461.524
651	0.0762368	457.674				651	0.0705129	379.816				651	0.0714919	391.956
652	0.0780258	392.619				652	0.0700325	396.632				652	0.0682458	350.08
653	0.0830917	488.241				653	0.0711281	379.121				653	0.0695816	401.608
654	0.0855385	452.458				654	0.0704505	398.661				654	0.0732065	390.301
655	0.0902998	459.907				655	0.0710472	438.246				655	0.0721196	411.442
656	0.0868547	499.032				656	0.0708429	366.89				656	0.076064	440.888
657	0.086723	463.233				657	0.0706405	390.007				657	0.0749538	416.85
658	0.0866096	487.429				658	0.0686636	384.289				658	0.073097	378.909
659	0.0864365	480.759				659	0.0710733	430.176				659	0.0714892	380.163
660	0.0916045	453.357				660	0.069005	393.242				660	0.0746669	461.299
661	0.0909177	512.151				661	0.0684534	334.473				661	0.0729102	395.124
662	0.0874065	528.924				662	0.0685268	378.278				662	0.0697763	425.117
663	0.0856565	465.895				663	0.0693513	329.811				663	0.071219	382.711
664	0.0864523	470.033				664	0.0671977	434.803				664	0.0720647	396.777
665	0.0858737	476.765				665	0.0661992	322.13				665	0.0722323	390.758
666	0.0789363	426.366				666	0.0704265	449.078				666	0.0704504	370.447
667	0.0780453	430.501				667	0.0712744	356.515				667	0.0724028	387.544
668	0.0703898	369.34				668	0.0719538	406.165				668	0.0746231	381.639
669	0.069147	363.359				669	0.07194	417.381				669	0.0763888	386.163
670	0.0757253	474.328				670	0.0700214	437.186				670	0.0756463	407.576
671	0.0753039	357.436				671	0.0672715	414.038				671	0.0760757	466.748
672	0.0675265	442.284				672	0.070113	334.617				672	0.0762806	440.184
673	0.0724216	337.685				673	0.0709208	443.998				673	0.0760851	422.232
674	0.0809461	426.393				674	0.0663602	393.282				674	0.0744342	465.222
675	0.0832647	456.911				675	0.0672784	355.088				675	0.0717082	360.636
676	0.0853162	481.739				676	0.0660575	356.457				676	0.0749755	409
677	0.0869465	422.516				677	0.0665752	370.369				677	0.0741489	394.21
678	0.0823214	462.69				678	0.0654282	346.378				678	0.0736879	405.904
679	0.0801975	474.825				679	0.0636204	359.751				679	0.0716368	350.519
680	0.0828128	373.967				680	0.0685275	332.321				680	0.0716127	437.92
681	0.0852982	449.652				681	0.0672627	377.387				681	0.0726992	376.095
682	0.0863281	491.968				682	0.0699966	400.117				682	0.0727241	379.28
683	0.0853632	539.276				683	0.0693275	374.88				683	0.0742878	393.963
684	0.0835747	478.451				684	0.0695181	381.545				684	0.0744386	370.883
685	0.0852585	442.512				685	0.069043	364.005				685	0.0702634	469.496
686	0.0881784	450.39				686	0.06652	377.85				686	0.0700099	390.343
687	0.0863854	434.873				687	0.0665017	380.598				687	0.0704333	473.39
688	0.0867376	536.811				688	0.0702589	406.786				688	0.0659284	350.921
689	0.0822985	465.794				689	0.0710555	423.453				689	0.0603647	324.708
690	0.0832416	445.598				690	0.0699259	433.245				690	0.0622463	321.662
691	0.0836081	439.062				691	0.0644485	384.364				691	0.0552947	351.751
692	0.0895417	498.205				692	0.0682954	365.917				692	0.0519939	334.915
693	0.0884353	485.324				693	0.0700719	361.229				693	0.0599217	289.557
694	0.0869094	466.847				694	0.0705416	463.356				694	0.0646889	348.239
695	0.0875335	491.557				695	0.068725	393.607				695	0.0643265	379.6
696	0.0893314	511.343				696	0.0685181	390.837				696	0.0659461	362.03
697	0.0900051	570.059				697	0.0681929	358.078				697	0.0665196	358.012
698	0.0908432	455.808				698	0.0683178	376.028				698	0.0667236	384.479
699	0.091136	548.898				699	0.0704716	390.278				699	0.0676614	429.641
700	0.0895833	526.453				700	0.0695253	366.686				700	0.0632516	352.326
701	0.0881285	426.703				701	0.0696198	418.12				701	0.0677159	379.212
702	0.0881481	492.825				702	0.0720727	362.628				702	0.0701267	408.078
703	0.0891092	454.755				703	0.0702797	413.08				703	0.0728684	406.47
704	0.0889756	515.915				704	0.070992	390.208				704	0.0742751	470.21
705	0.0898798	446.561				705	0.0706252	365.647				705	0.0723784	343.598
706	0.0880706	555.187				706	0.0720041	386.06				706	0.0690111	398.639
707	0.0856024	416.593				707	0.0713648	383.679				707	0.0682372	371.084
708	0.0891139	492.183				708	0.0718968	424.457				708	0.0649159	406.291
709	0.0865035	554.131				709	0.0717586	395.868				709	0.0608574	357.683
710	0.0890175	422.13				710	0.0715493	433.415				710	0.0595363	291.801
711	0.0923308	553.37				711	0.071818	386.438				711	0.0650357	376.135
712	0.0898622	506.515				712	0.0716226	479.236				712	0.063845	314.465
713	0.0894628	617.719				713	0.0706035	390.91				713	0.0683363	542.497
714	0.0907517	479.549				714	0.0707857	360.617				714	0.0681946	329.883
715	0.0927596	470.198				715	0.0703857	392.307				715	0.0685477	405.417
716	0.0922488	567.841				716	0.0712617	366.003				716	0.0649012	355.266
717	0.0910531	470.439				717	0.0717897	410.846				717	0.0662126	452.896
718	0.0875659	461.057				718	0.0717841	391.803				718	0.0650997	334.792
719	0.0868529	460.478				719	0.0716313	413.545				719	0.064968	317.364
720	0.0894691	532.442				720	0.0702209	442.68				720	0.0640996	381.503
721	0.0886462	527.051				721	0.0708829	373.374				721	0.0718908	362.763
722	0.0938932	440.601				722	0.0697767	429.806				722	0.0747684	453.536
723	0.0929851	589.894				723	0.071206	419.598				723	0.075858	392.595
724	0.0905439	515.773				724	0.0717385	371.876				724	0.0753912	476.549
725	0.0941532	479.693				725	0.0708341	368.856				725	0.0744661	449.367
726	0.0935381	523.606				726	0.0707282	429.473				726	0.0759182	364.601
727	0.0932494	528.242				727	0.0679898	368.925				727	0.0746306	461.003
728	0.0892793	499.825				728	0.0715018	349.091				728	0.0756097	393.009
729	0.0877846	561.171				729	0.0714293	390.754				729	0.0767785	412.858
730	0.085821	510.28				730	0.0714489	371.341				730	0.0767055	433.948
731	0.0933313	467.095				731	0.071732	423.699				731	0.0772943	429.333
732	0.0918097	558.455				732	0.0698085	395.5				732	0.0770737	434.284
733	0.092197	441.322				733	0.0697448	388.874				733	0.0750898	391.315
734	0.0924332	576.689				734	0.0682472	354.807				734	0.0738319	421.128
735	0.0922078	498.189				735	0.0695731	366.3				735	0.0731475	370.276
736	0.0904078	495.296				736	0.071534	347.424				736	0.0777631	477.043
737	0.0904981	506.105				737	0.0712664	354.37				737	0.0776499	502.44
738	0.0897086	507.138				738	0.0700284	415.041				738	0.0754708	466.071
739	0.0870209	517.408				739	0.0687396	359.804				739	0.0745166	455.485
740	0.0868811	424.544				740	0.0705657	418.804				740	0.0739091	397.172
741	0.0893095	514.587				741	0.0706741	403.717				741	0.070772	420.614
742	0.0908411	465.818				742	0.0706068	419.889				742	0.0714541	400.354
743	0.0933793	567.46				743	0.0717212	374.378				743	0.0696255	398.059
744	0.0930933	490.353				744	0.0717063	354.773				744	0.0727473	371.574
745	0.0943938	502.868				745	0.071381	398.106				745	0.0746076	409.784
746	0.0938375	582.207				746	0.0713592	378.675				746	0.0778452	403.428
747	0.0928409	512.53				747	0.0709362	413.173				747	0.0781129	519.031
748	0.0877146	606.885				748	0.0707633	365.239				748	0.0760606	478.503
749	0.0876121	420.683				749	0.0698299	415.22				749	0.0770814	416.718
750	0.0879447	496.72				750	0.0684209	377.417				750	0.0764188	426.285
751	0.0920361	492.059				751	0.0691838	349.996				751	0.0749709	417.695
752	0.0914754	481.022				752	0.069763	414.266				752	0.0718929	437.035
753	0.0917496	509.085				753	0.0697177	364.674				753	0.0714776	407.853
754	0.0902771	468.055				754	0.0691996	414.673				754	0.0736807	401.023
755	0.0911091	579.676				755	0.0700201	389.713				755	0.0729694	376.935
756	0.0919781	460.951				756	0.0679783	412.517				756	0.0726265	401.176
757	0.0908149	506.877				757	0.0676129	349.07				757	0.0742666	392.5
758	0.0875574	496.405				758	0.0693356	373.269				758	0.0735145	411.889
759	0.0923825	564.044				759	0.067836	383.674				759	0.0726802	418.174
760	0.0909846	475.853				760	0.0684082	424.682				760	0.0702403	387.209
761	0.0923619	446.503				761	0.0705558	384.903				761	0.0729544	398.537
762	0.0912235	524.011				762	0.0716206	379.489				762	0.0740993	381.802
763	0.0895953	479.994				763	0.0712248	412.68				763	0.0722078	410.331
764	0.0889156	531.596				764	0.071496	372.799				764	0.0688711	407.538
765	0.0806377	499.39				765	0.0712981	391.008				765	0.0712796	395.054
766	0.0802266	448.401				766	0.0708534	423.759				766	0.0712649	416.068
767	0.0819051	431.304				767	0.0682755	381.821				767	0.0733384	378.173
768	0.0850258	442.239				768	0.0677421	404.785				768	0.075346	414.77
769	0.0876022	515.744				769	0.068644	346.381				769	0.0746256	453.559
770	0.0907279	547.362				770	0.0690257	389.002				770	0.0746883	395.291
771	0.0846929	515.214				771	0.0686954	387.886				771	0.0738893	411.836
772	0.0917824	465.797				772	0.0700427	400.357				772	0.0736507	346.424
773	0.0939256	560.525				773	0.0696256	393.044				773	0.075319	412.23
774	0.0940212	547.449				774	0.0685775	359.874				774	0.0755061	406.573
775	0.0941757	562.628				775	0.0634773	384.056				775	0.0772749	431.708
776	0.0940597	572.661				776	0.0647672	362.44				776	0.0785354	432.878
777	0.0940415	438.404				777	0.0662017	395.454				777	0.0748022	445.787
778	0.0933184	519.367				778	0.0663753	352.943				778	0.0778607	404.067
779	0.0901804	451.861				779	0.0669845	415.901				779	0.0773354	424.321
780	0.093811	523.973				780	0.0650045	365.336				780	0.0790476	437.156
781	0.0936196	560.664				781	0.062576	323.956				781	0.0789518	452.503
782	0.0934389	492.225				782	0.0677462	373.606				782	0.0783828	435.226
783	0.0913561	576.768				783	0.0681449	337.142				783	0.0776912	474.805
784	0.0909483	432.776				784	0.0681738	333.301				784	0.0764194	524.212
785	0.0938747	506.523				785	0.0724055	371.429				785	0.0765336	416.547
786	0.092327	467.8				786	0.0723192	418.917				786	0.0773509	380.7
787	0.0937686	561.454				787	0.0707144	430.262				787	0.077399	437.288
788	0.0932402	541.016				788	0.0721183	453.262				788	0.0795311	441.858
789	0.0911758	471.018				789	0.072347	422.179				789	0.0767317	521.719
790	0.0894944	505.067				790	0.0720793	375.899				790	0.0769509	390.816
791	0.0850877	474.85				791	0.0715109	378.364				791	0.0748132	484.293
792	0.0805848	458.069				792	0.0711554	353.196				792	0.0745332	398.04
793	0.0915019	487.608				793	0.0719604	406.028				793	0.0785453	422.195
794	0.0910532	595.992				794	0.071793	455.551				794	0.0790106	468.013
795	0.0862939	462.101				795	0.0712015	415.365				795	0.0798651	424.166
796	0.0832899	486.491				796	0.0721601	416.781				796	0.0763072	441.226
797	0.0870231	453.749				797	0.072261	401.042				797	0.0772857	426.056
798	0.087156	458.338				798	0.072101	408.013				798	0.0779572	413.231
799	0.0844002	464.111				799	0.0719124	363.17				799	0.0779587	406.352
800	0.0821255	441.938				800	0.071618	447.121				800	0.0763389	487.853
801	0.0775292	478.078				801	0.0711828	422.693				801	0.0771705	431.904
802	0.0752909	334.829				802	0.0715169	401.506				802	0.0778962	412.701
803	0.0774604	436.022				803	0.0709899	410.895				803	0.0760634	428.309
804	0.0874373	393.493				804	0.0724783	384.397				804	0.0756586	406.535
805	0.0906089	516.059				805	0.0720411	428.386				805	0.0815341	428.755
806	0.0875916	494.895				806	0.0717227	347.093				806	0.0781508	398.253
807	0.0935234	533.47				807	0.0713799	422.603				807	0.0831267	544.53
808	0.0935201	552.361				808	0.0701605	424.53				808	0.0821881	514.826
809	0.0939481	499.826				809	0.0693564	397.033				809	0.0811627	462.406
810	0.0935996	520.341				810	0.0698531	418.244				810	0.079841	523.72
811	0.0937825	532.091				811	0.0677684	338.611				811	0.0788947	484.014
812	0.0919565	417.651				812	0.0672989	419.329				812	0.0765686	507.246
813	0.0880851	573.049				813	0.0689011	358.809				813	0.0777304	442.496
814	0.0897199	447.855				814	0.0681961	391.282				814	0.0788866	436.899
815	0.0872353	555.879				815	0.0688218	340.955				815	0.0782772	407.647
816	0.0851392	462.519				816	0.0685583	422.864				816	0.0775955	464.835
817	0.0873734	496.081				817	0.0687992	368.121				817	0.0757049	490.508
818	0.0834817	502.712				818	0.0675916	364.397				818	0.0752841	384.778
819	0.081659	508.662				819	0.0638657	376.289				819	0.0759992	449.945
820	0.0777873	387.699				820	0.0658983	345.948				820	0.0807676	410.624
821	0.0842201	491.176				821	0.062868	385.238				821	0.0769585	471.956
822	0.0826468	540.015				822	0.0642253	304.56				822	0.0784396	423.201
823	0.076943	395.306				823	0.0624729	381.731				823	0.0747241	413.031
824	0.0787123	377.14				824	0.0586945	344.919				824	0.0745401	417.458
825	0.0860972	464.872				825	0.0649055	276.356				825	0.0760862	400.092
826	0.0873091	526.747				826	0.0641564	395.895				826	0.0764075	421.529
827	0.0865953	509.875				827	0.0670611	333.012				827	0.076969	415.329
828	0.084727	460.857				828	0.0717061	387.292				828	0.0759323	442.958
829	0.0848504	489.055				829	0.0699814	368.284				829	0.0742504	418.743
830	0.0811663	471.537				830	0.0713596	422.662				830	0.073839	429.328
831	0.0809312	463.065				831	0.0715022	399.398				831	0.0702589	394.554
832	0.0807498	463.895				832	0.0717773	469.207				832	0.0729576	393.634
833	0.0807703	462.274				833	0.070572	434.398				833	0.0776358	422.816
834	0.0814365	426.954				834	0.0720857	356.901				834	0.0776965	396.003
835	0.0783633	410.691				835	0.071714	407.286				835	0.077083	503.581
836	0.0749617	405.732				836	0.0693365	363.241				836	0.0763056	384.751
837	0.0669554	382.961				837	0.0705484	416.998				837	0.0789377	499.738
838	0.0680826	324.416				838	0.0700473	371.947				838	0.0773518	436.031
839	0.0726593	353.51				839	0.0701899	451.978				839	0.0758507	411.806
840	0.0844471	432.771				840	0.0717213	405.844				840	0.0760517	399.756
841	0.0846921	435.27				841	0.0710746	411.71				841	0.0724741	399.122
842	0.0888118	438.565				842	0.068221	400.328				842	0.0752592	383.779
843	0.091135	480.556				843	0.0630321	386.122				843	0.0758514	476.495
844	0.0928479	475.38				844	0.0631221	328.058				844	0.0742163	415.486
845	0.0935302	533.749				845	0.064939	360.943				845	0.0709586	419.501
846	0.0907572	492.297				846	0.0635655	398.866				846	0.0676583	364.72
847	0.0868068	507.486				847	0.0617007	310.123				847	0.0710781	396.097
848	0.0818758	412.381				848	0.0645724	326.712				848	0.0725334	372.978
849	0.0880404	490.236				849	0.0617664	400.348				849	0.0713527	427.868
850	0.0835543	459.171				850	0.060714	300.496				850	0.0721398	389.061
851	0.0786257	424.825				851	0.0670124	314.146				851	0.0726074	407.508
852	0.0750223	392.401				852	0.0715715	407.258				852	0.0723237	400.458
853	0.0818514	393.304				853	0.0719444	397.845				853	0.0726243	389.772
854	0.0743774	502.247				854	0.0720842	427.593				854	0.0734136	416.05
855	0.0702681	380.871				855	0.0715274	392.044				855	0.0737712	393.539
856	0.0784666	450.027				856	0.0712257	357.833				856	0.0718653	415.85
857	0.0709114	436.556				857	0.0695231	369.093				857	0.0675073	382.23
858	0.0770975	385.923				858	0.0676907	400.27				858	0.0685645	421.534
859	0.0807753	411.939				859	0.0669337	358.569				859	0.0636662	384.523
860	0.0854619	447.594				860	0.069851	396.771				860	0.0614003	338.666
861	0.0930659	471.82				861	0.0698897	337.59				861	0.0636086	323.952
862	0.0911973	485.325				862	0.0648768	414.558				862	0.060607	310.314
863	0.0891076	582.472				863	0.0715449	435.059				863	0.0620238	373.86
864	0.0913415	515.436				864	0.0713854	333.419				864	0.0604154	330.274
865	0.0918964	501.662				865	0.0713415	395.111				865	0.0660305	356.447
866	0.0907938	517.06				866	0.0678547	373.057				866	0.0672931	375.446
867	0.0932084	505.584				867	0.0696802	424.592				867	0.0616154	370.287
868	0.0924734	578.595				868	0.0704674	394.534				868	0.0717383	365.787
869	0.094863	471.921				869	0.0705735	419.436				869	0.0749032	381.671
870	0.0941559	584.83				870	0.0695168	392.364				870	0.0791137	436.13
871	0.0941258	537.679				871	0.0709087	360.275				871	0.0784269	402.148
872	0.0918405	491.719				872	0.068403	458.214				872	0.0792974	507.125
873	0.087786	504.17				873	0.0625117	330.604				873	0.0811043	465.328
874	0.0934281	467.563				874	0.0630612	389.309				874	0.0812265	523.965
875	0.093889	562.276				875	0.0583748	331.268				875	0.0809494	439.259
876	0.0928398	504.496				876	0.0558666	356.32				876	0.0815052	431.192
877	0.0939324	529.221				877	0.052997	282.713				877	0.0871911	472.009
878	0.0921573	484.13				878	0.051216	253.504				878	0.0839025	492.634
879	0.0916965	489.007				879	0.0536485	254.497				879	0.0827478	507.777
880	0.0929533	575.344				880	0.0552409	315.378				880	0.0851094	419.228
881	0.0921711	533.951				881	0.0626864	309.751				881	0.0851501	437.456
882	0.0916164	604.155				882	0.0636331	291.238				882	0.084192	500.522
883	0.0916549	509.182				883	0.0684767	411.567				883	0.0929781	528.06
884	0.0920813	536.52				884	0.0679922	348.554				884	0.0909023	518.614
885	0.091296	518.617				885	0.06473	359.091				885	0.0899181	476.317
886	0.087917	570.135				886	0.0639759	370.643				886	0.0902009	557.795
887	0.0914442	588.147				887	0.0675122	331.583				887	0.0902515	510.28
888	0.0893836	468.24				888	0.0656495	335.224				888	0.0876563	525.749
889	0.0888001	494.265				889	0.068714	365.77				889	0.0877065	432.177
890	0.0938081	559.456				890	0.0680355	415.596				890	0.0891426	470.263
891	0.0937258	550.853				891	0.0666812	351.412				891	0.0880944	487.308
892	0.0922577	574.835				892	0.0663764	364.108				892	0.0914219	494.384
893	0.0912804	583.628				893	0.0684004	366.351				893	0.0915523	488.669
894	0.0865518	587.584				894	0.0670517	375.642				894	0.0903309	481.05
895	0.0941008	452.732				895	0.0647274	347.946				895	0.087532	514.791
896	0.0938468	554.699				896	0.0690628	387.328				896	0.0836396	484.33
897	0.0935739	471.154				897	0.06994	444.436				897	0.0757859	447.476
898	0.0910625	484.086				898	0.0689214	353.711				898	0.0850343	491.599
899	0.0919542	482.627				899	0.0690973	421.769				899	0.0829234	432.229
900	0.089211	499.14				900	0.0688211	369.372				900	0.0850958	438.693
901	0.0929343	496.958				901	0.0655382	369.74				901	0.0882271	503.922
902	0.0935322	460.257				902	0.0648398	375.524				902	0.0862473	475.884
903	0.092609	480.456				903	0.0603296	335.574				903	0.0871836	464.744
904	0.0916753	496.012				904	0.0560008	329.291				904	0.0861808	532.967
905	0.0910277	562.741				905	0.0546475	273.903				905	0.0800844	440.222
906	0.0889213	479.901				906	0.0532746	293.348				906	0.0723416	408.557
907	0.0883406	539.06				907	0.0558787	306.078				907	0.0725927	421.333
908	0.0861373	457.148				908	0.0584956	315.472				908	0.0832506	419.182
909	0.0844167	482.588				909	0.0555267	303.812				909	0.0786842	491.658
910	0.0894586	456.578				910	0.0548398	282.771				910	0.0811967	485.222
911	0.0880982	503.854				911	0.0554106	278.529				911	0.0829263	466.835
912	0.0850433	542.2				912	0.0562652	280.469				912	0.0793755	460.104
913	0.081582	446.219				913	0.0552978	316.062				913	0.0764865	378.812
914	0.0872167	494.684				914	0.0562258	330.75				914	0.0833194	441.149
915	0.0757122	439.926				915	0.0580585	285.477				915	0.0848094	426.611
916	0.0774451	474.238				916	0.0610858	363.708				916	0.0822735	514.298
917	0.0785547	394.536				917	0.0597522	343.482				917	0.0789507	473.594
918	0.0615563	402.294				918	0.0607999	351.52				918	0.0783879	437.105
919	0.0610424	364.716				919	0.0628123	329.521				919	0.0766905	414.133
920	0.0630061	292.124				920	0.0596141	346.254				920	0.0748136	405.177
921	0.0584983	274.473				921	0.0569969	351.703				921	0.074863	424.913
922	0.0678828	294.042				922	0.0551038	290.119				922	0.0739163	391.878
923	0.0671389	426.75				923	0.0566645	320.106				923	0.0741686	418.581
924	0.0639264	368.723				924	0.0574583	275.053				924	0.0805131	383.537
925	0.0757026	321.583				925	0.0609515	336.788				925	0.0782503	462.594
926	0.0757553	432.538				926	0.0590961	329.473				926	0.0779523	384.004
927	0.0688974	352.588				927	0.0568217	340.273				927	0.0760056	506.996
928	0.0655495	424.577				928	0.0598833	331.268				928	0.0755733	472.026
929	0.0736921	358.763				929	0.0600309	351.936				929	0.0747416	381.108
930	0.0870059	446.225				930	0.0585298	370.14				930	0.0728943	432.841
931	0.0833089	528.028				931	0.0672335	339.756				931	0.0727213	385.888
932	0.0898258	423.608				932	0.0680421	365.491				932	0.0760768	370.613
933	0.0807208	521.079				933	0.0658677	373.003				933	0.0764443	403.459
934	0.0864142	441.384				934	0.0620735	349.147				934	0.074544	385.534
935	0.0902078	473.724				935	0.0626592	305.633				935	0.0707501	430.558
936	0.0923067	522.256				936	0.0635921	352.777				936	0.0712359	344.788
937	0.0922098	583.249				937	0.0621072	383.021				937	0.0701473	383.214
938	0.0926244	473.5				938	0.0642296	273.958				938	0.0739745	377.872
939	0.089494	486.329				939	0.0660392	422.065				939	0.0781417	436.641
940	0.089546	470.875				940	0.0668999	319.396				940	0.0790984	436.17
941	0.0933568	481.187				941	0.0682529	381.641				941	0.0792628	448.299
942	0.0914066	636.238				942	0.0668335	377.977				942	0.0785777	407.384
943	0.0908533	501.943				943	0.0641692	363.657				943	0.0755022	439.544
944	0.0929247	542.378				944	0.0641788	331.471				944	0.0737353	468.074
945	0.0932033	490.934				945	0.064889	332.542				945	0.0735572	379.59
946	0.0935863	643.47				946	0.0666671	356.348				946	0.0638308	403.118
947	0.0936268	540.437				947	0.0665225	385.971				947	0.0652066	370.426
948	0.0933182	474.719				948	0.0659619	388.677				948	0.0736366	416.608
949	0.0930565	515.449				949	0.0668466	358.287				949	0.0767085	404.392
950	0.0927207	509.616				950	0.0670691	391.045				950	0.0740293	436.686
951	0.0934233	553.977				951	0.0666454	369.064				951	0.0748233	440.877
952	0.0907774	482.126				952	0.0642877	414.44				952	0.0743386	392.662
953	0.0936184	562.773				953	0.0662652	354.924				953	0.0701532	419.323
954	0.0937265	573.243				954	0.0651811	322.268				954	0.0702202	353.604
955	0.0938254	498.63				955	0.06583	406.129				955	0.0692491	409.546
956	0.0928799	508.507				956	0.066033	335.744				956	0.0710824	411.3
957	0.0901365	454.405				957	0.0661414	405.873				957	0.0735938	431.859
958	0.0940063	550.719				958	0.0663938	369.954				958	0.0763033	453.437
959	0.0938232	562.283				959	0.0656929	374.714				959	0.0764969	418.518
960	0.0937975	529.663				960	0.0648532	342.755				960	0.0783654	436.825
961	0.0921107	516.216				961	0.0646677	320.411				961	0.077738	410.568
962	0.091381	482.553				962	0.0638574	347.724				962	0.0763706	469.675
963	0.0937664	515.635				963	0.0622666	354.09				963	0.076665	458.14
964	0.0914253	520.528				964	0.0527859	312.945				964	0.0741911	486.021
965	0.0935902	530.727				965	0.0582186	361.947				965	0.0790737	393.58
966	0.0924473	518.215				966	0.0565952	315.997				966	0.0792815	466.182
967	0.0934845	589.876				967	0.0563347	303.318				967	0.0782253	445.492
968	0.0920618	509.944				968	0.0550117	306.015				968	0.0789193	454.149
969	0.0911145	491.508				969	0.0588944	293.85				969	0.079374	506.159
970	0.0892455	499.479				970	0.0624845	314.303				970	0.0773158	403.532
971	0.0877968	470.684				971	0.0610935	358.888				971	0.077152	466.063
972	0.0936327	535.325				972	0.0640179	327.67				972	0.0797004	390.332
973	0.0940424	489.068				973	0.0639392	445.094				973	0.0803165	427.617
974	0.0933791	643.934				974	0.0643627	337.682				974	0.0767526	461.312
975	0.0932191	516.216				975	0.0633147	311.004				975	0.0750677	418.691
976	0.0925422	539.349				976	0.0644644	364.129				976	0.0762257	394.367
977	0.0926381	489.196				977	0.0649655	321.953				977	0.0774511	400.792
978	0.0921181	539.225				978	0.0626114	338.91				978	0.0802842	445.625
979	0.092066	494.13				979	0.0645946	332.396				979	0.0820297	461.505
980	0.0903717	467.346				980	0.0642194	397.758				980	0.0808322	412.058
981	0.0921206	521.753				981	0.0604831	319.514				981	0.0785763	478.63
982	0.0933959	494.803				982	0.0613314	357.61				982	0.0771964	435.03
983	0.0938378	567.716				983	0.0590647	329.641				983	0.0789238	449.042
984	0.0928846	490.334				984	0.0629798	314.087				984	0.0797901	384.052
985	0.0938462	465.32				985	0.0631434	361.427				985	0.0828504	539.314
986	0.0936479	565.645				986	0.0645097	356.321				986	0.0843073	458.996
987	0.0915294	498.433				987	0.0646618	364.798				987	0.0859669	476.924
988	0.090758	608.645				988	0.0630482	329.211				988	0.0869228	493.404
989	0.0911897	490.517				989	0.0653428	366.916				989	0.0867853	452.567
990	0.0883248	551.895				990	0.0657314	356.953				990	0.0875247	448.708
991	0.0937931	495.096				991	0.0655666	334.991				991	0.0872219	505.803
992	0.0939746	502.995				992	0.0656176	361.455				992	0.0861498	511.651
993	0.0939398	566.547				993	0.064565	337.033				993	0.0892538	475.417
994	0.0935736	498.6				994	0.0632603	347.102				994	0.0913328	561.098
995	0.0928496	553.333				995	0.0614412	388.082				995	0.0907386	521.245
996	0.0938912	502.43				996	0.0605765	359.377				996	0.0877267	433.301
997	0.0938747	566.537				997	0.058724	326.784				997	0.0865098	526.041
998	0.0932569	504.388				998	0.057591	282.386				998	0.0895794	506.561
999	0.0938346	481.534				999	0.0556061	362.22				999	0.0880547	511.862
1000	0.0920557	536.694				1000	0.0565597	302.666				1000	0.0877567	511.637
1001	0.0904562	505.068				1001	0.0575931	328.716				1001	0.0887323	472.599
1002	0.0927905	522.341				1002	0.0570001	304.622				1002	0.0850738	500.287
1003	0.0935049	530.905				1003	0.059345	314.975				1003	0.0920737	470.398
1004	0.0925224	519.724				1004	0.0594985	332.178				1004	0.0933945	502.198
1005	0.0921318	533.996				1005	0.0643089	336.154				1005	0.0929675	479.589
1006	0.0907115	596.146				1006	0.0635029	360.32				1006	0.0955551	597.307
1007	0.0901147	518.652				1007	0.0628383	351.074				1007	0.0959343	532.25
1008	0.0883805	483.629				1008	0.0641778	382.834				1008	0.0965457	568.697
1009	0.0857382	497.457				1009	0.0637353	329.146				1009	0.0980458	553.585
1010	0.0777363	428.158				1010	0.0637262	353.627				1010	0.0977551	568.046
1011	0.0830208	528.886				1011	0.0648782	341.251				1011	0.0972339	524.813
1012	0.0911034	557.414				1012	0.0640493	414.333				1012	0.0971121	538.337
1013	0.0933776	488.118				1013	0.0637108	368.346				1013	0.097271	548.588
1014	0.0939143	542.299				1014	0.0603276	304.144				1014	0.0958019	510.292
1015	0.093846	439.91				1015	0.0613883	361.012				1015	0.0928236	530.589
1016	0.0933473	562.091				1016	0.0592719	322.069				1016	0.0992674	496.063
1017	0.0911683	495.212				1017	0.0625034	336.624				1017	0.0989654	608.987
1018	0.0891917	507.198				1018	0.0594742	354.639				1018	0.0977208	576.232
1019	0.0865684	492.448				1019	0.0569708	369.524				1019	0.0977783	528.588
1020	0.0795451	519.905				1020	0.0619793	315.777				1020	0.0971779	552.073
1021	0.0853516	431.474				1021	0.0618829	335.666				1021	0.0974498	556.821
1022	0.0915549	467.251				1022	0.0590046	313.527				1022	0.092061	534.918
1023	0.0936201	557.319				1023	0.0544428	290.663				1023	0.091537	449.455
1024	0.0939629	494.048				1024	0.0584216	376.293				1024	0.0906529	622.657
1025	0.0937127	557.01				1025	0.059277	372.899				1025	0.0797393	443.93
1026	0.0935161	504.448				1026	0.060352	367.31				1026	0.0774146	434.918
1027	0.0903106	524.643				1027	0.0603108	345.671				1027	0.0836867	408.69
1028	0.0933532	578.433				1028	0.0602777	287.728				1028	0.0816905	431.212
1029	0.0934304	479.006				1029	0.0594735	338.615				1029	0.0761559	487.652
1030	0.0933343	534.613				1030	0.0585683	295.474				1030	0.0879759	455.046
1031	0.0918482	472.069				1031	0.0597747	318.287				1031	0.0893268	501.759
1032	0.0899719	502.499				1032	0.0591112	306.814				1032	0.0902231	540.705
1033	0.0896643	535.641				1033	0.0593709	345.584				1033	0.0916987	488.908
1034	0.0852807	495.141				1034	0.0603635	312.117				1034	0.0965897	500.019
1035	0.0861934	467.193				1035	0.0598041	299.685				1035	0.0951661	510.588
1036	0.0919224	508.877				1036	0.0600765	344.287				1036	0.0922229	546.756
1037	0.0936457	548.806				1037	0.0595789	332.454				1037	0.0869158	464.742
1038	0.0931455	496.225				1038	0.0600631	412.48				1038	0.0887075	502.51
1039	0.091705	585.224				1039	0.060504	329.21				1039	0.0917486	447.255
1040	0.091664	544.722				1040	0.0593875	336.956				1040	0.0878602	494.256
1041	0.0911674	475.616				1041	0.0600955	357.941				1041	0.0931556	543.192
1042	0.0868903	499.023				1042	0.0595606	330.097				1042	0.0936659	505.613
1043	0.0851391	477.565				1043	0.0587587	377.184				1043	0.0928705	622.949
1044	0.0739934	483.136				1044	0.0602776	325.472				1044	0.0980349	516.379
1045	0.0731888	373.661				1045	0.060417	323.264				1045	0.0970533	527.75
1046	0.0694145	412.339				1046	0.0602615	306.232				1046	0.092002	539.543
1047	0.0649775	378				1047	0.0594025	360.746				1047	0.0879452	556.575
1048	0.0584801	320.18				1048	0.0592695	329.69				1048	0.0837917	472.654
1049	0.0602118	274.71				1049	0.0582038	345.357				1049	0.0822746	462.587
1050	0.0566343	337.203				1050	0.0582651	304.771				1050	0.0800306	472.271
1051	0.0551392	341.482				1051	0.0577151	331.954				1051	0.0712481	407.512
1052	0.0648156	263.273				1052	0.0607332	312.874				1052	0.0690572	423.19
1053	0.0639352	412.571				1053	0.0611663	339.631				1053	0.0694976	374.659
1054	0.0647686	340.677				1054	0.060029	326.014				1054	0.0646936	437.723
1055	0.0633981	358.199				1055	0.0584949	322.446				1055	0.0711197	356.091
1056	0.0566789	329.713				1056	0.0600617	374.771				1056	0.0746684	419.532
1057	0.061529	369.025				1057	0.0579031	319.953				1057	0.0728108	463.079
1058	0.0599696	321.397				1058	0.0578267	309.698				1058	0.0814772	357.153
1059	0.0677079	306.998				1059	0.0577521	340.042				1059	0.0732314	467.071
1060	0.0661845	340.254				1060	0.0581322	293.614				1060	0.0801537	407.793
1061	0.0644787	365				1061	0.0572147	323.206				1061	0.0881326	492.273
1062	0.0762521	405.196				1062	0.0568738	308.83				1062	0.0865587	464.187
1063	0.0682198	376.667				1063	0.0549236	341.944				1063	0.0959157	413.979
1064	0.0701143	360.56				1064	0.0582123	323.356				1064	0.0997848	512.39
1065	0.0645362	353.774				1065	0.0581183	299.983				1065	0.101497	691.761
1066	0.0631094	364.822				1066	0.0572515	323.905				1066	0.0991431	651.666
1067	0.0616275	323.553				1067	0.0563306	275.985				1067	0.0979833	592.343
1068	0.0722626	364.176				1068	0.0535621	307.922				1068	0.101823	614.496
1069	0.073354	413.357				1069	0.0533911	261.965				1069	0.1009	566.656
1070	0.075423	420.347				1070	0.0518325	314.171				1070	0.0997538	561.793
1071	0.0712779	463.079				1071	0.0473719	264.363				1071	0.0956373	528.85
1072	0.0682304	357.237				1072	0.049618	261.055				1072	0.0936487	463.505
1073	0.0736266	412.268				1073	0.0516076	268.094				1073	0.0959759	476.47
1074	0.0786317	375.175				1074	0.0529769	272.609				1074	0.0918761	491.26
1075	0.0757203	404.587				1075	0.0550529	267.405				1075	0.0926169	542.94
1076	0.0800028	469.91				1076	0.0562121	320.007				1076	0.0910162	513.053
1077	0.0833557	428.714				1077	0.0552317	318.474				1077	0.0942632	587.706
1078	0.0814754	424.842				1078	0.0554309	315.249				1078	0.0886094	495.78
1079	0.0820958	447.671				1079	0.0530921	328.426				1079	0.0873971	466.175
1080	0.0851939	447.111				1080	0.0528116	258.899				1080	0.0885756	602.832
1081	0.0859395	483.413				1081	0.0535107	254.044				1081	0.0874393	474.022
1082	0.0778051	440.875				1082	0.0512783	265.486				1082	0.085705	491.388
1083	0.0749847	444.383				1083	0.0503829	285.807				1083	0.0848364	521.019
1084	0.0779543	430.862				1084	0.0507799	324.354				1084	0.0803452	470.222
1085	0.0785818	475.428				1085	0.0495082	248.889				1085	0.0859975	447.024
1086	0.0735535	402.982				1086	0.0494911	258.675				1086	0.0929045	481.219
1087	0.0705998	403.342				1087	0.0529871	295.993				1087	0.0958339	545.254
1088	0.0733341	395.891				1088	0.0515413	288.43				1088	0.0929951	513.875
1089	0.077762	381.113				1089	0.0521687	274.223				1089	0.0907324	561.436
1090	0.07819	456.989				1090	0.0534867	312.7				1090	0.0894149	459.866
1091	0.0789225	431.387				1091	0.0521558	285.378				1091	0.0903547	726.95
1092	0.0765727	400.318				1092	0.0546393	290.953				1092	0.0889536	439.074
1093	0.0730896	351.877				1093	0.0525238	364.978				1093	0.0897545	461.926
1094	0.0792728	382.656				1094	0.0503115	318.079				1094	0.0976677	685.578
1095	0.0757498	444.539				1095	0.0509823	251.205				1095	0.0942076	496.324
1096	0.0805912	407.852				1096	0.051568	288.912				1096	0.0903735	515.498
1097	0.0721965	410.033				1097	0.0515528	248.179				1097	0.0953432	443.631
1098	0.0712762	379.453				1098	0.0492779	311.374				1098	0.0927527	540.701
1099	0.0675539	387.611				1099	0.0514336	301.765				1099	0.0901667	516.414
1100	0.0642564	361.657				1100	0.0514982	385.558				1100	0.093824	441.542
1101	0.068893	377.001				1101	0.0527635	283.109				1101	0.0983058	551.188
1102	0.0591727	352.062				1102	0.0534512	292.672				1102	0.097396	534.075
1103	0.0607818	307.463				1103	0.054487	310.197				1103	0.0925547	490.453
1104	0.0608359	324.221				1104	0.0571399	246.787				1104	0.0998607	502.529
1105	0.0612577	323.043				1105	0.0567915	335.351				1105	0.0968551	603.456
1106	0.0660888	363.977				1106	0.0572324	287.415				1106	0.100029	521.542
1107	0.063967	357.032				1107	0.0573341	358.134				1107	0.0999473	597.185
1108	0.0560863	336.727				1108	0.0567371	302.948				1108	0.0968883	541.988
1109	0.0625966	280.238				1109	0.0557249	297.753				1109	0.0939945	545.165
1110	0.0706771	393.476				1110	0.0554391	356.07				1110	0.097239	646.855
1111	0.0667015	379.448				1111	0.05407	282.247				1111	0.0969945	552.009
1112	0.0621605	346.956				1112	0.0542473	302.554				1112	0.097179	573.622
1113	0.0601833	338.712				1113	0.0542116	312.056				1113	0.0963369	494.67
1114	0.0704719	290.528				1114	0.0537368	300.101				1114	0.100141	600.919
1115	0.0777392	440.386				1115	0.0567591	304.15				1115	0.0990281	519.906
1116	0.0743369	416.588				1116	0.0564682	304.331				1116	0.0944651	509.062
1117	0.0698974	408.673				1117	0.0537127	312.761				1117	0.0932599	604.977
1118	0.0608201	353.611				1118	0.0514401	285.307				1118	0.0962068	512.461
1119	0.0579412	304.358				1119	0.0493701	265.064				1119	0.0957659	591.787
1120	0.0595677	307.232				1120	0.0512249	280.939				1120	0.0961478	512.138
1121	0.0701825	302.457				1121	0.0507744	264.375				1121	0.0903715	535.403
1122	0.0826541	460.936				1122	0.0487636	274.2				1122	0.0968128	500.871
1123	0.0771181	383.603				1123	0.051439	273.923				1123	0.101336	535.161
1124	0.0708256	450.544				1124	0.0534038	338.116				1124	0.0998462	565.53
1125	0.0679587	354.976				1125	0.0525406	292.206				1125	0.0944782	583.005
1126	0.063684	364.737				1126	0.0508592	293.645				1126	0.0941959	521.584
1127	0.064559	356.278				1127	0.0504479	258.18				1127	0.0904903	500.145
1128	0.0601846	316.609				1128	0.0494157	282.217				1128	0.0706318	491.648
1129	0.0592347	333.105				1129	0.0543798	306.935				1129	0.0524157	295.481
1130	0.0503565	278.017				1130	0.0535257	274.804				1130	0.0486165	252.48
1131	0.0509117	316.037				1131	0.0526465	290.476				1131	0.0527813	328.793
1132	0.0628051	312.727				1132	0.0518611	322.003				1132	0.0536366	249.365
1133	0.0585488	299.153				1133	0.0498708	263.347				1133	0.0554894	287.512
1134	0.0559886	312.483				1134	0.0517859	235.35				1134	0.0575313	304.49
1135	0.058446	320.042				1135	0.0514733	273.791				1135	0.0571093	296.17
1136	0.0553353	311.973				1136	0.0547795	268.478				1136	0.0557188	301.81
1137	0.0628092	280.917				1137	0.0544062	313.339				1137	0.0594423	270.912
1138	0.0674032	382.183				1138	0.0542026	256.942				1138	0.0558838	353.702
1139	0.062834	369.274				1139	0.0548732	332.238				1139	0.0525639	267.516
1140	0.0692037	415.386				1140	0.0550591	303.945				1140	0.0509872	274.98
1141	0.0814921	456				1141	0.0552997	313.682				1141	0.0522807	283.539
1142	0.0794862	404.831				1142	0.0542136	310.386				1142	0.0571062	316.765
1143	0.0772574	424.248				1143	0.0555903	308.447				1143	0.0584182	317.484
1144	0.0831281	417.234				1144	0.0549377	293.712				1144	0.0603963	327.276
1145	0.0832814	548.695				1145	0.0527372	304.508				1145	0.0598492	315.103
1146	0.0765664	469.112				1146	0.054686	281.358				1146	0.0600871	278.343
1147	0.0784553	405.855				1147	0.0536169	301.721				1147	0.0572629	310.746
1148	0.0849598	420.611				1148	0.0521268	267.071				1148	0.0576335	307.309
1149	0.087751	475.308				1149	0.0533132	280.254				1149	0.0589627	287.204
1150	0.0896136	515.564				1150	0.0530866	282.734				1150	0.0531867	296.282
1151	0.0872313	470.017				1151	0.0549034	374.454				1151	0.0569005	277.278
1152	0.0881708	502.341				1152	0.0556327	303.583				1152	0.053571	293.908
1153	0.0863831	443.984				1153	0.0566855	316.414				1153	0.0688003	310.355
1154	0.0860023	518.36				1154	0.0561023	301.505				1154	0.0702092	508.956
1155	0.0911824	471.349				1155	0.05585	311.768				1155	0.0779091	355.212
1156	0.0897582	486.398				1156	0.0552657	313.182				1156	0.0673263	422.565
1157	0.0912616	456.587				1157	0.0541298	286.956				1157	0.0599482	351.107
1158	0.090072	459.355				1158	0.0545354	345.864				1158	0.0614716	291.505
1159	0.0898319	522.446				1159	0.0532682	275.554				1159	0.0583303	324.438
1160	0.0906084	489.226				1160	0.0555009	344.313				1160	0.0454415	278.196
1161	0.0837284	517.368				1161	0.0558562	330.648				1161	0.0385817	227.191
1162	0.0823106	455.969				1162	0.0554683	315.856				1162	0.0367201	194.635
1163	0.0827775	417.085				1163	0.0548545	302.757				1163	0.0383788	224.841
1164	0.0757293	492.533				1164	0.0550966	276.603				1164	0.046363	229.307
1165	0.0762033	357.113				1165	0.0553042	289.911				1165	0.0449443	234.798
1166	0.0760454	411.938				1166	0.0539758	276.66				1166	0.0451429	220.907
1167	0.0776054	417.784				1167	0.0538316	318.387				1167	0.0443008	218.916
1168	0.0756933	462.21				1168	0.0527933	272.318				1168	0.0490473	235.706
1169	0.0685149	364.705				1169	0.0535751	312.032				1169	0.0471967	248.398
1170	0.0741564	400.319				1170	0.053599	287.867				1170	0.0487162	252.308
1171	0.0711149	362.509				1171	0.0548233	272.454				1171	0.0465572	251.076
1172	0.0688508	350.403				1172	0.0545664	302.964				1172	0.0455525	240.695
1173	0.0743184	376.61				1173	0.0544675	285.101				1173	0.0470257	251.571
1174	0.0735862	392.218				1174	0.0542698	311.646				1174	0.0503318	278.473
1175	0.0727377	414.006				1175	0.0550885	308.667				1175	0.0539467	281.566
1176	0.0855391	390.221				1176	0.0544946	347.192				1176	0.0524615	261.575
1177	0.0815786	484.876				1177	0.0541189	291.903				1177	0.0453621	273.705
1178	0.0858551	432.003				1178	0.0546309	320.316				1178	0.0455143	228.017
1179	0.0844092	483.12				1179	0.0548621	310.163				1179	0.0508171	266.855
1180	0.0863331	479.359				1180	0.054518	285.829				1180	0.0515761	290.467
1181	0.0880847	512.086				1181	0.0525947	323.313				1181	0.0513904	271.262
1182	0.0841214	471.015				1182	0.0544861	261.727				1182	0.0426129	276.013
1183	0.0817178	431.044				1183	0.0542876	297.811				1183	0.04065	216.691
1184	0.0813151	491.727				1184	0.0541724	294.6				1184	0.0374645	230.84
1185	0.0771043	415.459				1185	0.0544058	268.458				1185	0.0336239	166.311
1186	0.0747554	393.91				1186	0.0545355	292.685				1186	0.0341806	205.237
1187	0.0838422	424.38				1187	0.0541887	281.35				1187	0.0389415	174.293
1188	0.0828976	409.818				1188	0.0538908	286.15				1188	0.0411193	251.217
1189	0.0793934	458.478				1189	0.0545728	309.256				1189	0.0447156	217.703
1190	0.0810322	443.086				1190	0.0539426	329.342				1190	0.0487565	240.175
1191	0.0815616	505.323				1191	0.0535913	292.238				1191	0.0512195	249.742
1192	0.0864405	462.133				1192	0.053079	275.287				1192	0.0503952	255.125
1193	0.0875727	452.795				1193	0.0529212	317.124				1193	0.0575424	297.663
1194	0.0869632	510.15				1194	0.0539733	274.165				1194	0.0568013	259.751
1195	0.088237	467.391				1195	0.054871	295.059				1195	0.0620248	390.085
1196	0.0839162	494.125				1196	0.0545086	304.976				1196	0.0612982	359.242
1197	0.0909081	438.085				1197	0.0549959	299.226				1197	0.058041	345.403
1198	0.0916689	498.822				1198	0.0543651	281.908				1198	0.054248	277.829
1199	0.0917456	586.077				1199	0.0524727	303.417				1199	0.0558179	279.656
1200	0.0908745	626.628				1200	0.0546376	293.715				1200	0.0467337	298.261
1201	0.0895591	505.266				1201	0.0541738	283.074				1201	0.0484668	226.886
1202	0.0887055	452.277				1202	0.0543745	323.909				1202	0.0420399	255.865
1203	0.0830052	506.811				1203	0.0532354	268.085				1203	0.0431498	207.417
1204	0.0794349	405.568				1204	0.051972	263.965				1204	0.0446096	201.474
1205	0.0903638	559.16				1205	0.0526525	326.051				1205	0.038934	210.984
1206	0.0901663	456.102				1206	0.0528727	312.261				1206	0.0401451	215.864
1207	0.0897655	547.462				1207	0.0542799	321.963				1207	0.0376991	212.726
1208	0.0880757	535.047				1208	0.0510257	277.401				1208	0.035037	217.076
1209	0.08905	448.495				1209	0.0542487	280.203				1209	0.0341278	172.996
1210	0.0918631	518.374				1210	0.0531368	286.091				1210	0.0328248	164.638
1211	0.0916672	517.672				1211	0.0531306	303.735				1211	0.0297152	185.004
1212	0.0921405	619.451				1212	0.0528212	286.388				1212	0.0349652	173.208
1213	0.0920228	524.768				1213	0.05351	335.141				1213	0.0328591	170.937
1214	0.0921925	560.728				1214	0.0545519	277.95				1214	0.0388611	199.134
1215	0.0921743	493.375				1215	0.0526975	283.526				1215	0.0391893	217.102
1216	0.0921102	456.015				1216	0.0525994	297.958				1216	0.0410499	239.272
1217	0.0915201	494.774				1217	0.052482	279.693				1217	0.0407938	226.238
1218	0.0892453	477.622				1218	0.0502215	289.607				1218	0.0416747	211.6
1219	0.0877932	579.953				1219	0.0522272	273.561				1219	0.044915	214.375
1220	0.089893	493.946				1220	0.0501379	305.483				1220	0.0463277	256.159
1221	0.0876072	588.23				1221	0.0503821	253.297				1221	0.0518627	270.651
1222	0.0808592	429.892				1222	0.0507476	265.133				1222	0.051566	256.162
1223	0.0804648	421.049				1223	0.052669	287.952				1223	0.0489118	275.331
1224	0.0750128	437.89				1224	0.0552062	280.907				1224	0.0526347	246.465
1225	0.0752914	417.881				1225	0.0554134	290.84				1225	0.0550935	308.509
1226	0.0775626	429.867				1226	0.0553162	282.047				1226	0.0526052	292.947
1227	0.079754	390.975				1227	0.0540826	317.015				1227	0.0512688	257.461
1228	0.0773574	428.231				1228	0.0549037	278.183				1228	0.0488679	259.883
1229	0.0789299	410.961				1229	0.0541711	348.276				1229	0.0450829	225.485
1230	0.0776077	480.823				1230	0.0543325	323.192				1230	0.039921	262.066
1231	0.0803783	436.671				1231	0.0547336	279.378				1231	0.0361292	206.167
1232	0.075985	463.464				1232	0.0542554	292.82				1232	0.0314454	189.61
1233	0.0675648	406.915				1233	0.0539442	269.435				1233	0.0275583	147.009
1234	0.0698917	400.34				1234	0.0530524	295.704				1234	0.0229824	131.946
1235	0.0678903	352.159				1235	0.0532986	283.44				1235	0.0248131	119.503
1236	0.0661683	403.916				1236	0.0512232	320.949				1236	0.0267109	125.936
1237	0.0664979	389.139				1237	0.0508287	297.199				1237	0.0265466	153.82
1238	0.0628877	314.47				1238	0.0520693	273.037				1238	0.0310706	152.25
1239	0.0563166	314.313				1239	0.0532924	303.731				1239	0.0305031	168.519
1240	0.0604179	362.067				1240	0.0511753	271.543				1240	0.0360693	179.698
1241	0.0689868	314.092				1241	0.0504229	321.612				1241	0.0344384	172.731
1242	0.0727794	360.413				1242	0.0494075	284.6				1242	0.036033	189.395
1243	0.0716302	366.886				1243	0.0480536	272.942				1243	0.0336562	210.517
1244	0.0833278	492.001				1244	0.0441369	254.702				1244	0.0324333	163.402
1245	0.0855265	480.407				1245	0.0454973	205.913				1245	0.038776	194.301
1246	0.0868139	479.928				1246	0.0451461	218.628				1246	0.0345774	202.489
1247	0.0887325	556.296				1247	0.0457281	207.268				1247	0.041532	194.499
1248	0.0885999	475.427				1248	0.0466251	273.933				1248	0.0455805	277.264
1249	0.089842	480.743				1249	0.0484079	272.916				1249	0.0477531	221.38
1250	0.0906552	464.474				1250	0.0503718	296.241				1250	0.0470568	259.095
1251	0.0893247	589.166				1251	0.0510593	288				1251	0.043484	228.9
1252	0.0850443	474.536				1252	0.0525668	267.991				1252	0.0439102	221.194
1253	0.0858156	462.414				1253	0.0541678	299.588				1253	0.0435212	244.076
1254	0.0864756	455.331				1254	0.0544865	300.165				1254	0.0448406	244.114
1255	0.0858867	494.519				1255	0.0540942	329.982				1255	0.0449632	250.116
1256	0.0825973	521.03				1256	0.0547625	274.657				1256	0.0507287	230.309
1257	0.0764603	402.212				1257	0.0542754	289.636				1257	0.0508725	258.432
1258	0.0726994	416.64				1258	0.0550847	313.63				1258	0.0468834	252.778
1259	0.0740978	359.226				1259	0.0565793	332.111				1259	0.0475009	233.032
1260	0.0710212	460.518				1260	0.0570286	294.367				1260	0.0417056	224.653
1261	0.085077	491.948				1261	0.0569342	339.725				1261	0.0382777	201.604
1262	0.0868568	451.589				1262	0.0545825	329.56				1262	0.0271945	238.709
1263	0.0873181	488.821				1263	0.0548307	299.901				1263	0.028371	129.936
1264	0.0880353	499.857				1264	0.0553964	331.943				1264	0.0290267	148.16
1265	0.0864059	536.922				1265	0.0543582	274.968				1265	0.0291962	143.364
1266	0.0865623	419.043				1266	0.0548768	303.761				1266	0.0327333	168.348
1267	0.0814161	513.608				1267	0.0544422	299.677				1267	0.0357748	175.725
1268	0.079262	427.509				1268	0.0537739	281.61				1268	0.0303555	189.873
1269	0.0844826	422.875				1269	0.0548087	280.661				1269	0.0347277	202.154
1270	0.0831143	500.118				1270	0.053777	251.799				1270	0.0382785	194.619
1271	0.0810484	458.057				1271	0.0536345	329.86				1271	0.0454494	205.523
1272	0.0768283	471.344				1272	0.0529764	299.249				1272	0.0502012	226.017
1273	0.0782619	400.057				1273	0.0542345	279.568				1273	0.0662255	298.474
1274	0.0765945	461.981				1274	0.0537435	301.397				1274	0.0741918	476.938
1275	0.0771918	439.02				1275	0.0533383	273.05				1275	0.0728123	364.202
1276	0.0767687	398.04				1276	0.0521889	323.542				1276	0.0688531	398.535
1277	0.072109	402.98				1277	0.0513341	260.282				1277	0.0703228	349.668
1278	0.078665	395.191				1278	0.0520525	286.217				1278	0.0693552	389.973
1279	0.0781704	399.352				1279	0.0510656	273.957				1279	0.0642871	363.668
1280	0.0783039	439.371				1280	0.0518993	295.609				1280	0.069956	371.197
1281	0.0794584	462.169				1281	0.0516658	286.858				1281	0.0666466	366.41
1282	0.075911	429.967				1282	0.0517807	256.192				1282	0.0773802	352.53
1283	0.0802871	419.556				1283	0.0513519	304.379				1283	0.0807543	409.76
1284	0.0825523	470.593				1284	0.049894	256.12				1284	0.0746062	416.271
1285	0.0860966	412.858				1285	0.052582	307.112				1285	0.0750852	406.804
1286	0.0848309	533.676				1286	0.0520581	264.312				1286	0.0779882	440.503
1287	0.0845105	427.566				1287	0.0527228	331.064				1287	0.0789777	404.707
1288	0.0826914	458.744				1288	0.0523514	258.291				1288	0.0795916	455.343
1289	0.0720484	436.943				1289	0.0515711	304.429				1289	0.0793281	421.133
1290	0.0717834	413.81				1290	0.0518165	274.495				1290	0.0748079	481.497
1291	0.0656911	365.208				1291	0.052074	283.457				1291	0.0771502	408.367
1292	0.0606813	327.672				1292	0.0509299	314.678				1292	0.0857839	480.647
1293	0.0601345	289.161				1293	0.0503218	271.881				1293	0.0789081	482.45
1294	0.0614182	328.119				1294	0.0512621	299.256				1294	0.0779178	344.081
1295	0.0538568	338.654				1295	0.0499247	272.076				1295	0.0863796	486.732
1296	0.0548893	274.636				1296	0.0502977	301.18				1296	0.0886109	504.189
1297	0.0518268	309.9				1297	0.0510101	276.577				1297	0.0875987	572.485
1298	0.0486385	278.911				1298	0.0499139	254.373				1298	0.0900034	476.773
1299	0.0403608	242.528				1299	0.0475945	249.283				1299	0.0867811	549.063
1300	0.0392956	213.135				1300	0.0467344	264.3				1300	0.0854965	424.568
1301	0.0459133	209.294				1301	0.0496349	266.277				1301	0.0877781	474.31
1302	0.0519176	305.343				1302	0.0490257	297.8				1302	0.0928915	539.526
1303	0.0636272	362.968				1303	0.0488501	238.598				1303	0.0920147	512.701
1304	0.0627361	377.003				1304	0.048221	287.024				1304	0.0903257	497.497
1305	0.0627133	335.575				1305	0.049233	253.559				1305	0.0927311	510.053
1306	0.0632989	327.048				1306	0.0477585	287.929				1306	0.0894573	557.527
1307	0.0663553	380.213				1307	0.0495699	256.801				1307	0.085508	527.714
1308	0.0742021	388.013				1308	0.0502868	278.311				1308	0.0830399	424.977
1309	0.0786944	492.921				1309	0.0499042	280.288				1309	0.0787707	479.791
1310	0.0825272	423.114				1310	0.049693	309.954				1310	0.0908862	441.997
1311	0.0816301	489.927				1311	0.0500654	261.945				1311	0.0888468	567.318
1312	0.0794558	416.439				1312	0.0504016	239.405				1312	0.0952716	504.496
1313	0.0761601	429.703				1313	0.0496727	271.238				1313	0.0981449	572.974
1314	0.0749902	387.139				1314	0.0486843	298.909				1314	0.0967101	541.552
1315	0.080496	418.808				1315	0.0497935	298.329				1315	0.097161	560.126
1316	0.0746362	486.035				1316	0.04991	252.512				1316	0.0969728	552.33
1317	0.069614	379.797				1317	0.0507504	276.303				1317	0.0987805	553.164
1318	0.0630339	348.486				1318	0.050806	320.464				1318	0.0981628	547.619
1319	0.0670579	347.622				1319	0.0509528	299.166				1319	0.095886	555.833
1320	0.0612211	339.327				1320	0.0512014	257.332				1320	0.0969115	549.098
1321	0.0597176	341.885				1321	0.0514885	266.793				1321	0.0935768	528.908
1322	0.0610809	318.083				1322	0.0499742	254.106				1322	0.0939627	613.308
1323	0.0557982	318.927				1323	0.0511514	263.052				1323	0.092851	506.655
1324	0.0581367	281.209				1324	0.0514299	300.135				1324	0.0822617	406.156
1325	0.0629692	361.758				1325	0.0521882	276.319				1325	0.0833973	519.375
1326	0.0629016	390.735				1326	0.0519336	293.571				1326	0.0808256	422.938
1327	0.0627823	331.142				1327	0.051334	293.133				1327	0.0760871	464.85
1328	0.0684051	343.477				1328	0.0498248	249.438				1328	0.062842	379.423
1329	0.0697316	351.163				1329	0.0522292	309.693				1329	0.0627842	362.334
1330	0.0712034	423.899				1330	0.0525657	273.748				1330	0.0637556	376.957
1331	0.0700326	406.268				1331	0.0531796	320.734				1331	0.0600866	299.781
1332	0.0625143	401.934				1332	0.0516485	289.427				1332	0.0492132	347.038
1333	0.0661325	361.574				1333	0.0513811	278.076				1333	0.0416559	234.776
1334	0.0608064	419.618				1334	0.0524068	304.183				1334	0.0439792	261.566
1335	0.0634416	344.689				1335	0.0504603	280.871				1335	0.0510394	265.074
1336	0.0690701	342.549				1336	0.0505241	294.767				1336	0.0567642	319.437
1337	0.0705013	368.821				1337	0.0509066	244.487				1337	0.0598817	311.874
1338	0.0743362	369.017				1338	0.0513314	287.407				1338	0.0579845	300.418
1339	0.0674114	403.813				1339	0.051681	249.929				1339	0.0579395	278.865
1340	0.0690895	379.286				1340	0.0515013	320.101				1340	0.0534935	284.378
1341	0.0746616	376.738				1341	0.051567	303.412				1341	0.0484969	271.119
1342	0.0798939	446.146				1342	0.0527451	267.998				1342	0.0478065	224.013
1343	0.0792068	413.321				1343	0.053267	279.035				1343	0.0470026	276.426
1344	0.0780203	457.556				1344	0.0519739	308.956				1344	0.0431238	236.696
1345	0.078887	422.421				1345	0.0520033	315.338				1345	0.050758	224.92
1346	0.0806615	492.874				1346	0.0496896	246.78				1346	0.0507463	257.257
1347	0.0788139	447.164				1347	0.049089	272.364				1347	0.0631958	252.92
1348	0.0798224	487.801				1348	0.0472312	274.398				1348	0.0586006	320.605
1349	0.079067	443.417				1349	0.0505182	278.503				1349	0.0604264	367
1350	0.0765618	387.355				1350	0.0505491	286.465				1350	0.0617357	353.193
1351	0.0718227	425.803				1351	0.0491797	274.706				1351	0.0634408	387.566
1352	0.0672454	413.484				1352	0.0486425	287.249				1352	0.0488914	328.34
1353	0.064602	332.897				1353	0.0502608	253.689				1353	0.0520592	240.846
1354	0.0647479	346.863				1354	0.0488073	279.518				1354	0.0621097	292.852
1355	0.0614761	393.12				1355	0.0518443	270.868				1355	0.0683413	381.981
1356	0.0695205	357.306				1356	0.0515573	297.55				1356	0.0625229	324.817
1357	0.0635204	408.367				1357	0.0520396	260.652				1357	0.0547131	313.653
1358	0.0596048	323.064				1358	0.0545186	263.983				1358	0.0473724	256.601
1359	0.0702329	410.069				1359	0.0543879	318.482				1359	0.0430956	246.549
1360	0.0689781	405.137				1360	0.0543615	280.069				1360	0.0522097	269.125
1361	0.0752635	388.163				1361	0.0542609	329.551				1361	0.0514815	260.19
1362	0.0798559	447.879				1362	0.056444	321.807				1362	0.0567338	280.412
1363	0.0784369	431.902				1363	0.056821	334.89				1363	0.0635268	269.417
1364	0.0763697	462.923				1364	0.0557127	327.86				1364	0.0695925	423.432
1365	0.0779662	403.136				1365	0.0579778	315.08				1365	0.0710622	417.193
1366	0.0821801	400.471				1366	0.0574709	325.169				1366	0.0634345	364.748
1367	0.080703	462.816				1367	0.0572799	281.296				1367	0.0577407	290.479
1368	0.0835385	444.067				1368	0.0552259	315.132				1368	0.0670112	357.695
1369	0.0826251	503.927				1369	0.0560892	319.027				1369	0.0632989	372.152
1370	0.0823699	464.861				1370	0.0565645	331.553				1370	0.056468	295.084
1371	0.0793323	516.558				1371	0.0552365	300.162				1371	0.0545369	307.298
1372	0.0733049	399.831				1372	0.053596	281.983				1372	0.0511844	286.856
1373	0.0772138	349.803				1373	0.0549694	308.796				1373	0.060712	305.497
1374	0.0803579	453.584				1374	0.0564361	249.795				1374	0.0575251	300.171
1375	0.0806886	412.939				1375	0.057438	352.965				1375	0.0597467	329.288
1376	0.0790273	512.213				1376	0.0583706	305.514				1376	0.061609	350.961
1377	0.077491	430.327				1377	0.0579753	338.968				1377	0.0546357	347.043
1378	0.0754936	535.788				1378	0.0587109	348.7				1378	0.0485259	272.852
1379	0.0847369	455.532				1379	0.0593795	398.605				1379	0.0462352	229.531
1380	0.0845689	453.021				1380	0.0610861	346.318				1380	0.0505991	247.271
1381	0.0848226	482.291				1381	0.0611709	366.354				1381	0.0513409	263.392
1382	0.0825221	450.437				1382	0.0611402	420.726				1382	0.0530741	320.214
1383	0.0833518	485.669				1383	0.0622097	306.127				1383	0.054425	301.138
1384	0.0785697	442.647				1384	0.060318	373.181				1384	0.0520819	274.084
1385	0.0826425	497.562				1385	0.0610731	330.457				1385	0.0487408	253.927
1386	0.081674	449.509				1386	0.0632311	398.431				1386	0.055788	271.358
1387	0.0665102	528.565				1387	0.0629317	319.972				1387	0.053582	352.507
1388	0.062545	349.661				1388	0.0646434	336.932				1388	0.0473879	298.054
1389	0.0681546	330.606				1389	0.0625542	385.437				1389	0.0428988	238.229
1390	0.063708	407.711				1390	0.0575906	306.659				1390	0.0402017	234.129
1391	0.0703535	422.108				1391	0.0620727	352.983				1391	0.0373801	207.186
1392	0.0724704	388.051				1392	0.06232	351.678				1392	0.0330099	208.528
1393	0.0779898	420.793				1393	0.0624763	363.105				1393	0.0264284	158.004
1394	0.0744823	392.98				1394	0.0620857	346.415				1394	0.0301526	143.389
1395	0.0791717	420.944				1395	0.0636947	312.705				1395	0.0318724	184.305
1396	0.0819234	465.633				1396	0.0617162	351.487				1396	0.0336115	181.441
1397	0.0832628	501.543				1397	0.0592019	310.778				1397	0.038668	187.339
1398	0.0843316	432.292				1398	0.0594705	324.037				1398	0.0363633	187.064
1399	0.0847972	485.399				1399	0.0576411	340.258				1399	0.0419408	216.548
1400	0.0847528	462.233				1400	0.0580628	326.756				1400	0.0502363	231.207
1401	0.0828315	510.157				1401	0.0515135	292.368				1401	0.0476352	275.868
1402	0.0808173	457.21				1402	0.0567419	299.481				1402	0.0466131	250.179
1403	0.0807998	434.638				1403	0.0554554	300.489				1403	0.0449122	217.712
1404	0.0800794	425.273				1404	0.0540011	287.344				1404	0.0477061	239.914
1405	0.0814226	400.278				1405	0.0512257	285.325				1405	0.0508402	237.601
1406	0.0839145	438.74				1406	0.0531184	264.487				1406	0.0531161	272.676
1407	0.0808528	442.992				1407	0.0553988	323.855				1407	0.0547348	258.287
1408	0.0814214	464.127				1408	0.05501	284.392				1408	0.0596128	283.381
1409	0.0779135	442.883				1409	0.060454	303.933				1409	0.067514	320.012
1410	0.0793539	389.334				1410	0.0610019	329.575				1410	0.0767599	486.497
1411	0.0782952	465.644				1411	0.0642631	342.892				1411	0.0695463	365.359
1412	0.0787211	397.493				1412	0.0608627	386.22				1412	0.0758258	364.165
1413	0.084159	469.667				1413	0.0615261	333.351				1413	0.0729875	405.905
1414	0.082239	490.315				1414	0.0635329	351.894				1414	0.0653407	358.152
1415	0.0814482	476.927				1415	0.0636543	339.427				1415	0.0698617	329.028
1416	0.0805885	424.341				1416	0.0635483	394.777				1416	0.078111	364.074
1417	0.0752869	445.447				1417	0.0639296	344.884				1417	0.0803616	418.073
1418	0.0741595	384.785				1418	0.0620684	307.089				1418	0.0739282	429.903
1419	0.0799271	387.946				1419	0.0637224	355.933				1419	0.0842934	416.019
1420	0.0792138	417.677				1420	0.0642793	327.354				1420	0.0795432	459.757
1421	0.0843648	519.927				1421	0.0656386	373.582				1421	0.0721226	399.229
1422	0.0843689	498.475				1422	0.0642188	333.662				1422	0.0774311	350.761
1423	0.0848827	534.676				1423	0.0623193	395.236				1423	0.0735086	403.562
1424	0.083992	513.359				1424	0.0656335	332.44				1424	0.0605149	364.427
1425	0.0842913	490.808				1425	0.0655071	351.062				1425	0.0616848	303.61
1426	0.0790466	440.182				1426	0.0650339	404.58				1426	0.0617799	369.637
1427	0.0841489	442.094				1427	0.0641975	324.15				1427	0.0564097	293.257
1428	0.0835898	405.32				1428	0.0629639	388.319				1428	0.0591794	298.868
1429	0.0823469	520.492				1429	0.0635942	339.343				1429	0.0577281	362.818
1430	0.0795732	463.966				1430	0.0625802	360.295				1430	0.0545446	274.544
1431	0.0819397	484.35				1431	0.0616607	350.754				1431	0.0494038	275.712
1432	0.0833292	443.818				1432	0.0628245	351.677				1432	0.0467202	251.74
1433	0.0827375	442.259				1433	0.0608346	347.452				1433	0.0516562	266.435
1434	0.0819827	480.32				1434	0.0580185	303.946				1434	0.0480988	266.311
1435	0.0832528	394.976				1435	0.0524771	315.185				1435	0.048458	241.016
1436	0.0844837	455.124				1436	0.0543886	266.52				1436	0.0695757	311.455
1437	0.084673	456.858				1437	0.0529826	305.985				1437	0.0674306	403.106
1438	0.0833937	502.499				1438	0.0540783	274.387				1438	0.0610613	314.583
1439	0.0848297	431.673				1439	0.0531005	336.975				1439	0.0618873	343.065
1440	0.084656	429.227				1440	0.0577209	285.082				1440	0.0578946	333.52
1441	0.0814911	497.864				1441	0.055671	328.101				1441	0.0601201	286.541
1442	0.0797599	404.459				1442	0.0622545	303.883				1442	0.0576794	301.014
1443	0.0749343	484.335				1443	0.0626314	323.093				1443	0.0567442	313.699
1444	0.0798699	404.394				1444	0.0619281	342.892				1444	0.0495368	276.21
1445	0.0820753	511.211				1445	0.061772	346.98				1445	0.0520036	261.383
1446	0.0793548	404.538				1446	0.0624869	339.15				1446	0.0547609	287.44
1447	0.0814924	478.446				1447	0.060707	360.917				1447	0.0584872	260.714
1448	0.0827052	469.333				1448	0.0623025	321.175				1448	0.0580302	306.848
1449	0.0848539	425.214				1449	0.0632976	347.799				1449	0.071376	340.698
1450	0.0845366	512.823				1450	0.0635033	349.012				1450	0.0736435	413.983
1451	0.0821617	447.697				1451	0.0635318	330.895				1451	0.0834136	374.778
1452	0.0831758	441.475				1452	0.061325	372.276				1452	0.0718579	424.604
1453	0.0842715	450.915				1453	0.0624284	325.312				1453	0.0697651	335.779
1454	0.0816983	535.092				1454	0.0630818	351.396				1454	0.0807832	449.03
1455	0.0798572	431.251				1455	0.0636238	300.238				1455	0.0807189	429.371
1456	0.0797558	415.129				1456	0.0649783	327.336				1456	0.0840366	471.034
1457	0.0750533	462.266				1457	0.0656546	351.447				1457	0.0902636	490.226
1458	0.0733044	388.445				1458	0.0644193	369.14				1458	0.0877749	473.499
1459	0.0719265	454.606				1459	0.0641626	356.406				1459	0.0847998	513.781
1460	0.0719352	380.365				1460	0.0630039	422.774				1460	0.0778627	470.767
1461	0.0761855	406.769				1461	0.0632813	356.686				1461	0.0769492	457.624
1462	0.0767832	434.162				1462	0.0644024	348.21				1462	0.0749411	428.378
1463	0.0719035	398.38				1463	0.0642228	369.142				1463	0.0832155	430.986
1464	0.0678539	392.996				1464	0.0640113	336.919				1464	0.0875968	450.502
1465	0.0746067	396.074				1465	0.0666669	358.429				1465	0.0972296	578.686
1466	0.0777057	516.836				1466	0.0660877	362.118				1466	0.0955746	542.535
1467	0.0755789	366.345				1467	0.0675116	379.82				1467	0.0970182	561.019
1468	0.0813433	476.884				1468	0.0667814	343.334				1468	0.0943314	496.211
1469	0.0821988	457.841				1469	0.0664624	410.472				1469	0.0952187	565.268
1470	0.0797785	477.991				1470	0.0655884	380.533				1470	0.0952576	553.109
1471	0.0839641	467.337				1471	0.0656466	327.127				1471	0.0948875	505.038
1472	0.0831017	482.338				1472	0.067176	384.706				1472	0.0908759	578.141
1473	0.0843494	470.62				1473	0.0659727	396.793				1473	0.0931903	605.95
1474	0.0837675	457.184				1474	0.0657813	351.148				1474	0.0929545	496.839
1475	0.0823378	464.456				1475	0.0652013	356.467				1475	0.0967305	501.44
1476	0.0819441	451.841				1476	0.0644011	398.001				1476	0.0970667	539.061
1477	0.084842	488.112				1477	0.0671384	325.553				1477	0.0968709	640.449
1478	0.084633	513.455				1478	0.0664681	348.859				1478	0.0969962	472.863
1479	0.0851216	446.137				1479	0.0667151	348.166				1479	0.095437	497.208
1480	0.0831328	475.279				1480	0.0671725	368.765				1480	0.0956176	510.775
1481	0.0822847	481.427				1481	0.067611	402.753				1481	0.0958336	483.657
1482	0.0802098	514.626				1482	0.0675591	352.264				1482	0.0947123	475.478
1483	0.0768072	502.091				1483	0.0648795	390.686				1483	0.0939085	516.046
1484	0.0744354	375.26				1484	0.0608548	341.005				1484	0.0957284	614.165
1485	0.0850513	433.101				1485	0.060797	336.728				1485	0.0927185	495.592
1486	0.0831536	494.715				1486	0.0627566	347.257				1486	0.0898127	542.726
1487	0.0825914	457.64				1487	0.0625094	320.383				1487	0.0919137	411.186
1488	0.0775119	433.802				1488	0.0657591	377.178				1488	0.0970611	572.263
1489	0.0743484	433.178				1489	0.0664785	345.06				1489	0.0961348	581.282
1490	0.0700339	390.898				1490	0.0672682	391.129				1490	0.0955942	549.37
1491	0.0671361	411.679				1491	0.0663579	361.167				1491	0.0935776	602.121
1492	0.0680376	425.02				1492	0.0648387	350.358				1492	0.0920982	531.418
1493	0.068188	378.746				1493	0.0674776	367.967				1493	0.0917534	503.171
1494	0.0702187	390.761				1494	0.0662371	355.207				1494	0.0953452	548.345
1495	0.0792944	445.88				1495	0.0664913	355.688				1495	0.0943192	528.937
1496	0.0840407	457.406				1496	0.0644923	361.209				1496	0.093188	548.096
1497	0.0851718	440.399				1497	0.0664016	340.462				1497	0.0946017	484.43
1498	0.0841225	548.904				1498	0.0659181	337.528				1498	0.0909498	543.912
1499	0.0831533	449.602				1499	0.0674101	392.368				1499	0.0947372	510.077
1500	0.0823298	461.017				1500	0.0666248	378.676				1500	0.0906247	500.269
1501	0.0793145	439.96				1501	0.0675202	366.355				1501	0.0911668	511.392
1502	0.081088	424.42				1502	0.0667587	364.315				1502	0.0830336	439.297
1503	0.084585	450.253				1503	0.0663385	367.235				1503	0.0880793	463.164
1504	0.0823554	459.115				1504	0.0667903	382.438				1504	0.0876339	459.763
1505	0.0793875	457.374				1505	0.0650697	320.064				1505	0.0842325	501.688
1506	0.0803644	471.468				1506	0.0669468	416.919				1506	0.0812458	419.826
1507	0.0825425	498.732				1507	0.0667838	387.839				1507	0.0851838	533.088
1508	0.0814006	412.824				1508	0.0674381	347.198				1508	0.0853064	473.613
1509	0.0804923	440.803				1509	0.0664639	413.749				1509	0.0878682	474.194
1510	0.084335	420.708				1510	0.0659575	409.454				1510	0.0886659	493.555
1511	0.084381	427.835				1511	0.0658742	380.777				1511	0.0874228	459.375
1512	0.0838333	503.292				1512	0.0654748	357.842				1512	0.0853407	501.138
1513	0.0846478	467.487				1513	0.0637352	387.085				1513	0.0863096	441.606
1514	0.084768	485.888				1514	0.0648344	335.274				1514	0.0874444	464.521
1515	0.0848637	546.997				1515	0.0647818	340.713				1515	0.0877923	473.087
1516	0.084669	505.212				1516	0.0663474	377.451				1516	0.0814377	484.24
1517	0.0841855	500.179				1517	0.0680931	356.139				1517	0.0865167	479.721
1518	0.0844349	467.865				1518	0.0672237	418.534				1518	0.0948392	452.224
1519	0.0844091	527.565				1519	0.0676666	360.022				1519	0.0935626	629.971
1520	0.0837255	418.172				1520	0.0673887	412.68				1520	0.0903989	477.679
1521	0.0831792	503.207				1521	0.0661387	392.234				1521	0.0916134	516.152
1522	0.0817647	466.308				1522	0.0677712	310.941				1522	0.0917481	505.302
1523	0.0821801	473.824				1523	0.0679802	398.863				1523	0.0925636	634.801
1524	0.0815377	467.311				1524	0.0683472	317.444				1524	0.0914909	510.884
1525	0.0824714	437.766				1525	0.0682874	374.085				1525	0.0936883	536.935
1526	0.0833814	437.141				1526	0.0685841	354.289				1526	0.0945665	569.212
1527	0.0845282	451.948				1527	0.0653663	428.292				1527	0.0950876	497.806
1528	0.0842313	472.746				1528	0.0676817	389.687				1528	0.0954882	591.038
1529	0.0836048	461.4				1529	0.0678291	371.199				1529	0.0970995	497.742
1530	0.0831011	461.104				1530	0.0676247	375.766				1530	0.0972313	644.026
1531	0.077993	462.466				1531	0.0676847	328.008				1531	0.0969564	503.917
1532	0.0758916	404.969				1532	0.0664833	462.166				1532	0.0971977	576.109
1533	0.0771092	398.133				1533	0.0684589	337.134				1533	0.0970398	554.242
1534	0.0801336	433.508				1534	0.0680644	387.013				1534	0.0964813	474.893
1535	0.0834308	478.897				1535	0.0674665	338.441				1535	0.0970878	541.985
1536	0.0846853	467.888				1536	0.0687725	362.107				1536	0.0960231	531.847
1537	0.0845329	520.389				1537	0.0668414	348.45				1537	0.0959775	561.302
1538	0.0847951	441.562				1538	0.0660724	346.381				1538	0.0941548	519.314
1539	0.0848582	416.527				1539	0.0600526	369.669				1539	0.0855089	431.244
1540	0.0832388	464.109				1540	0.0593876	307.554				1540	0.0900097	453.776
1541	0.0839844	430.441				1541	0.0613596	331.148				1541	0.0943125	507.279
1542	0.0843165	498.042				1542	0.0570323	317.347				1542	0.0923123	591.454
1543	0.0845851	444.793				1543	0.0575866	356.809				1543	0.0810568	440.481
1544	0.0835102	453.914				1544	0.0598619	315.58				1544	0.0784494	466.131
1545	0.0824612	479.473				1545	0.0623363	305.94				1545	0.0895697	408.618
1546	0.0798069	393.064				1546	0.064616	362.523				1546	0.089393	553.116
1547	0.081737	418.58				1547	0.0624695	327.311				1547	0.0886252	524.954
1548	0.0845685	431.841				1548	0.0608064	344.745				1548	0.0812053	401.126
1549	0.0846228	475				1549	0.0595058	307.987				1549	0.0948014	511.357
1550	0.0844757	474.088				1550	0.0619989	338.907				1550	0.0957422	531.256
1551	0.0834212	575.373				1551	0.060784	360.873				1551	0.09335	620.094
1552	0.0843777	493.094				1552	0.0615096	327.276				1552	0.0923804	475.717
1553	0.0817093	471.742				1553	0.0611092	319.583				1553	0.0844819	511.296
1554	0.0783405	464.712				1554	0.0602872	311.212				1554	0.0857441	431.029
1555	0.0717863	440.524				1555	0.0623117	387.124				1555	0.0859278	450.913
1556	0.0720663	412.279				1556	0.0696343	347.999				1556	0.091102	497.134
1557	0.074073	348.465				1557	0.0671874	424.939				1557	0.0959637	492.223
1558	0.0752775	484.133				1558	0.0681292	345.153				1558	0.0972245	634.289
1559	0.0813062	440.232				1559	0.0716652	360.341				1559	0.0957732	566.719
1560	0.0849604	414.35				1560	0.0686318	409.685				1560	0.0969802	610.08
1561	0.084413	500.953				1561	0.0648963	385.572				1561	0.096378	521.226
1562	0.0829106	465.736				1562	0.0625104	381.538				1562	0.0961043	491.94
1563	0.0844065	546.185				1563	0.0663999	337.796				1563	0.0974501	533.473
1564	0.0850269	450.7				1564	0.0628759	380.812				1564	0.0960032	509.532
1565	0.0844202	516.085				1565	0.0615559	372.948				1565	0.0977267	563.428
1566	0.0807076	453.732				1566	0.0651649	419.442				1566	0.0977669	492.273
1567	0.079208	441.744				1567	0.0668843	361.316				1567	0.0968035	561.448
1568	0.0755386	414.959				1568	0.0667433	342.227				1568	0.0972281	475.2
1569	0.0685472	348.921				1569	0.0673639	377.41				1569	0.0972199	531.457
1570	0.0650232	365.219				1570	0.0686949	417.423				1570	0.0973504	578.169
1571	0.0641132	346.859				1571	0.067243	439.299				1571	0.0969541	563.014
1572	0.0661876	364.56				1572	0.0712451	416.633				1572	0.0953596	583.525
1573	0.0658108	358.536				1573	0.0705732	427.073				1573	0.094413	474.039
1574	0.0667492	397.165				1574	0.0708122	383.404				1574	0.0960852	564.633
1575	0.0683036	351.276				1575	0.0719399	357.843				1575	0.0932628	495.686
1576	0.0687792	366.394				1576	0.0712069	424.175				1576	0.0871859	498.975
1577	0.071494	410.218				1577	0.0705697	343.774				1577	0.0850715	536.437
1578	0.076763	461.162				1578	0.0711526	412.762				1578	0.0808506	411.195
1579	0.0770808	432.85				1579	0.0691918	371.972				1579	0.0856505	534.21
1580	0.0839835	393.345				1580	0.069848	408.059				1580	0.0796615	423.533
1581	0.0830281	551.268				1581	0.0692411	382.476				1581	0.0782661	406.739
1582	0.0826962	507.45				1582	0.0655659	354.486				1582	0.0870579	491.566
1583	0.0808155	441.078				1583	0.0629658	358.982				1583	0.0843577	526.458
1584	0.0803708	471.03				1584	0.0654203	349.262				1584	0.0823717	460.207
1585	0.0852785	427.874				1585	0.0680249	354.6				1585	0.0861654	404.808
1586	0.0859033	506.745				1586	0.069048	358.198				1586	0.0954873	505.979
1587	0.0858845	475.65				1587	0.0702865	408.761				1587	0.0939402	541.088
1588	0.0854748	575.866				1588	0.0699207	382.192				1588	0.0918747	527.463
1589	0.0852979	448.583				1589	0.0704894	478.165				1589	0.0981039	530.472
1590	0.0849604	449.299				1590	0.0705118	406.97				1590	0.0975243	516.215
1591	0.0844943	562.289				1591	0.069606	360.754				1591	0.097373	570.404
1592	0.0828273	450.276				1592	0.0688294	398.776				1592	0.0973608	559.152
1593	0.0790758	442.204				1593	0.0679879	360.524				1593	0.0938817	603.259
1594	0.0791381	442.011				1594	0.0694524	377.555				1594	0.0973491	513.804
1595	0.0849208	583.817				1595	0.0702181	411.063				1595	0.0954986	588.642
1596	0.0830775	442.353				1596	0.069971	559.862				1596	0.0931122	519.343
1597	0.078516	465.012				1597	0.0697047	378.804				1597	0.0893162	557.885
1598	0.0837517	469.184				1598	0.069035	378.794				1598	0.096849	484.283
1599	0.0801141	405.518				1599	0.066778	337.402				1599	0.095139	516.588
1600	0.0851428	507.46				1600	0.0694028	386.508				1600	0.0964811	570.622
1601	0.0851299	453.127				1601	0.0681407	365.777				1601	0.0935716	487.182
1602	0.0840947	468.037				1602	0.0684124	380.483				1602	0.0970111	608.546
1603	0.0851935	546.482				1603	0.0677446	395.399				1603	0.0970903	475.918
1604	0.0807566	451.204				1604	0.0664819	391.221				1604	0.0952314	591.188
1605	0.08098	484.031				1605	0.0643357	349.664				1605	0.0873868	522.139
1606	0.0764321	420.032				1606	0.0665605	349.056				1606	0.0767971	472.781
1607	0.0797636	459.532				1607	0.0639514	355.94				1607	0.0809724	449.661
1608	0.0793521	407.892				1608	0.064602	335.25				1608	0.0709565	404.982
1609	0.0752159	435.984				1609	0.0656615	342.578				1609	0.062505	386.712
1610	0.0776111	379.478				1610	0.0669004	394.563				1610	0.055239	289.42
1611	0.0823115	416.009				1611	0.0670067	383.775				1611	0.0547288	338.768
1612	0.0812029	480.522				1612	0.0677521	357.336				1612	0.0639556	319.584
1613	0.0763966	406.324				1613	0.0659523	423.772				1613	0.071468	419.484
1614	0.0746321	454.733				1614	0.068167	357.8				1614	0.0741752	382.459
1615	0.0785898	450.842				1615	0.0670366	387.886				1615	0.0718178	359.499
1616	0.0765313	409.263				1616	0.068187	361.27				1616	0.0778494	390.153
1617	0.0756956	438.544				1617	0.0669071	374.862				1617	0.0720799	418.145
1618	0.0807467	489.862				1618	0.0665615	331.497				1618	0.0703837	439.666
1619	0.0807069	423.957				1619	0.0668483	382.812				1619	0.0661081	352.231
1620	0.0811534	497.466				1620	0.0683592	413.414				1620	0.0756573	428.027
1621	0.0786171	456.758				1621	0.0687875	357.577				1621	0.07469	376.834
1622	0.0758186	444.985				1622	0.068131	394.836				1622	0.0715295	378.918
1623	0.074336	385.976				1623	0.067807	412.322				1623	0.0672527	414.985
1624	0.070589	420.578				1624	0.0664616	390.715				1624	0.0585233	323.441
1625	0.0661569	388.382				1625	0.0679186	358.598				1625	0.0657464	330.673
1626	0.0677222	336.06				1626	0.0677312	394.332				1626	0.0606921	353.675
1627	0.0699484	357.87				1627	0.0676681	370.14				1627	0.0583016	343.519
1628	0.0678426	368.006				1628	0.067878	344.655				1628	0.0679025	322.756
1629	0.0627603	363.327				1629	0.0683687	408.233				1629	0.0699589	372.191
1630	0.0605078	325.441				1630	0.0683743	421.134				1630	0.0669252	388.949
1631	0.0628385	328.37				1631	0.0670578	361.106				1631	0.0641679	342.694
1632	0.0642654	393.207				1632	0.066201	355.746				1632	0.0543057	362.622
1633	0.0663751	352.91				1633	0.0679214	346.29				1633	0.0512291	268.536
1634	0.0583011	327.138				1634	0.0669769	411.315				1634	0.0471719	315.643
1635	0.0635549	311.537				1635	0.068105	338.477				1635	0.0449306	257.989
1636	0.0652506	307.836				1636	0.0681352	376.681				1636	0.0523339	298.903
1637	0.0689594	362.716				1637	0.0676925	319.793				1637	0.0449223	241.333
1638	0.0598646	344.582				1638	0.0655196	366.546				1638	0.0440459	263.7
1639	0.0640234	332.745				1639	0.0620263	362.032				1639	0.0389097	194.783
1640	0.0617793	333.888				1640	0.0596905	347.936				1640	0.0389697	225.737
1641	0.0636959	334.56				1641	0.0568934	288.898				1641	0.0353015	215.083
1642	0.0621575	315.666				1642	0.0538697	257.035				1642	0.0313953	177.124
1643	0.0607514	344.234				1643	0.054471	308.511				1643	0.033841	171.717
1644	0.0564682	349.119				1644	0.0548402	272.929				1644	0.0382205	195.175
1645	0.0560847	339.091				1645	0.059427	351.538				1645	0.0426268	207.946
1646	0.0624991	323.394				1646	0.0617573	305.194				1646	0.0355374	222.893
1647	0.0636854	318.321				1647	0.0546566	395.447				1647	0.0378514	209.123
1648	0.0627461	376.001				1648	0.0618345	344.596				1648	0.0355199	218.335
1649	0.0669629	366.77				1649	0.0576165	307.208				1649	0.0323877	185.803
1650	0.0731336	412.318				1650	0.0591818	310.725				1650	0.0305541	192.338
1651	0.0686893	395.838				1651	0.0593198	309.163				1651	0.0379883	157.012
1652	0.0799893	413.805				1652	0.0578028	357.001				1652	0.0396818	219.443
1653	0.0786014	440.268				1653	0.0572844	324.62				1653	0.0473129	210.675
1654	0.0792706	420.896				1654	0.0609095	328.308				1654	0.0509602	255.694
1655	0.0801827	467.532				1655	0.0591747	309.417				1655	0.0478498	270.141
1656	0.0785043	466.962				1656	0.0634692	355.936				1656	0.0408372	219.21
1657	0.0731769	426.041				1657	0.0639572	331.028				1657	0.0467913	256.133
1658	0.078068	433.373				1658	0.0620711	331.186				1658	0.0512196	284.217
1659	0.0835	431.473				1659	0.0607937	349.513				1659	0.0554287	267.126
1660	0.0846553	470.017				1660	0.060041	331.591				1660	0.0588614	274.312
1661	0.084099	436.582				1661	0.0565855	314.993				1661	0.0628356	304.138
1662	0.0826312	454.967				1662	0.0573333	356.408				1662	0.0730606	419.201
1663	0.0812433	399.358				1663	0.0599397	337.397				1663	0.0738629	407.301
1664	0.0838707	476.126				1664	0.0619789	341.846				1664	0.0694747	491.967
1665	0.0832112	483.123				1665	0.0564867	319.026				1665	0.0596845	356.157
1666	0.0798305	438.043				1666	0.052675	302.693				1666	0.0617667	281.769
1667	0.0759866	430.51				1667	0.0529272	265.863				1667	0.0705077	394.288
1668	0.0768141	388.533				1668	0.0536149	306.501				1668	0.0641426	370.321
1669	0.0761922	485.661				1669	0.0567808	331.543				1669	0.0741133	416.486
1670	0.0744296	393.423				1670	0.0610069	356.812				1670	0.0693164	405.566
1671	0.0783331	520.5				1671	0.0593495	304.129				1671	0.0588446	356.205
1672	0.0794852	428.671				1672	0.0625618	290.331				1672	0.0597723	329.43
1673	0.0786076	403.693				1673	0.0679962	401.056				1673	0.0626655	351.49
1674	0.0804039	468.938				1674	0.0678163	378.432				1674	0.0583525	283.087
1675	0.0822072	426.675				1675	0.0661042	397.106				1675	0.0543913	280.489
1676	0.0829667	448.517				1676	0.0669876	331.258				1676	0.0482571	262.198
1677	0.0826998	483.534				1677	0.0656985	405.73				1677	0.0539572	262.81
1678	0.0825729	537.631				1678	0.0624944	319.597				1678	0.0556671	310.123
1679	0.0836062	423.24				1679	0.0636184	339.218				1679	0.0608358	327.655
1680	0.0834656	417.751				1680	0.065649	339.414				1680	0.0634834	366.861
1681	0.0827563	474.356				1681	0.0663977	327.455				1681	0.0641116	363.699
1682	0.0827332	501.811				1682	0.0668203	378.802				1682	0.0725849	354.611
1683	0.0833578	499.226				1683	0.0646681	337.574				1683	0.0714326	365.779
1684	0.0837436	477.762				1684	0.0602525	373.729				1684	0.0693364	357.786
1685	0.0833767	483.313				1685	0.0586058	311.587				1685	0.0748905	421.276
1686	0.0826043	437.859				1686	0.0602385	341.31				1686	0.0779964	443.36
1687	0.0834174	543.141				1687	0.0682618	351.908				1687	0.0853119	490.021
1688	0.0833009	503.65				1688	0.0683266	330.901				1688	0.0788867	483.503
1689	0.0834415	454.479				1689	0.0682152	379.246				1689	0.0754519	436.828
1690	0.0838788	495.37				1690	0.0678961	388.747				1690	0.0693991	391.047
1691	0.084136	480.066				1691	0.0681738	359.802				1691	0.0670621	357.756
1692	0.0836421	508.335				1692	0.0652379	373.16				1692	0.0593575	382.166
1693	0.0837764	423.136				1693	0.0678537	374.016				1693	0.0634301	330.622
1694	0.0822328	491.369				1694	0.0660641	351.313				1694	0.0599337	355.781
1695	0.0833028	458.752				1695	0.0680265	375.976				1695	0.069621	350.082
1696	0.0834928	478.775				1696	0.0677026	353.384				1696	0.0741546	341.526
1697	0.0828749	445.555				1697	0.0653788	363.795				1697	0.0812169	476.996
1698	0.0809334	487.333				1698	0.0647945	335.938				1698	0.0838889	422.503
1699	0.0778954	450.049				1699	0.0650735	353.782				1699	0.0786495	476.848
1700	0.0830483	414.519				1700	0.0651299	355.856				1700	0.0858602	473.752
1701	0.082831	498.677				1701	0.0649946	295.138				1701	0.0878842	529.172
1702	0.0835834	407.146				1702	0.0637689	381.99				1702	0.08186	487.167
1703	0.0844274	472.03				1703	0.0647888	385.52				1703	0.0814885	372.24
1704	0.0831783	554.217				1704	0.0684487	413.531				1704	0.0838465	455.866
1705	0.0818244	383.844				1705	0.0670226	415.803				1705	0.0815872	418.847
1706	0.0798581	488.425				1706	0.0677679	334.977				1706	0.0842342	478.617
1707	0.0795524	411.729				1707	0.0684837	393.476				1707	0.0822919	464.017
1708	0.0781314	493.399				1708	0.067213	356.862				1708	0.0780977	476.223
1709	0.0781225	446.053				1709	0.0685429	310.791				1709	0.0766521	446.903
1710	0.0765351	438.286				1710	0.0686512	408.762				1710	0.0810219	506.651
1711	0.0782085	450.113				1711	0.0687245	319.843				1711	0.0850886	474.175
1712	0.0788509	400.57				1712	0.0688116	438.335				1712	0.0866465	434.339
1713	0.0776286	469.327				1713	0.0679515	341.062				1713	0.0925583	493.699
1714	0.0723232	381.641				1714	0.068836	419.965				1714	0.0931939	565.459
1715	0.0673527	393.102				1715	0.0693072	353.842				1715	0.0938728	535.447
1716	0.0636263	370.626				1716	0.0687999	371.155				1716	0.0937299	475.855
1717	0.0625468	404.306				1717	0.0676635	381.89				1717	0.0936649	610.951
1718	0.0554166	309.604				1718	0.0687977	333.183				1718	0.0897313	524.339
1719	0.0552279	290.094				1719	0.0670088	388.506				1719	0.0882465	419.263
1720	0.0593769	301.142				1720	0.0657286	361.332				1720	0.0838339	530.155
1721	0.0561947	292.394				1721	0.0638147	324.075				1721	0.0801483	385.731
1722	0.0575388	333.449				1722	0.0678148	361.604				1722	0.0801457	443.422
1723	0.0535066	246.171				1723	0.0682433	383.522				1723	0.0823851	453.139
1724	0.055681	309.598				1724	0.0680829	355.403				1724	0.082966	505.518
1725	0.0600442	351.961				1725	0.0657722	350.349				1725	0.0725509	452.757
1726	0.0576009	297.151				1726	0.0670305	354.636				1726	0.0815534	386.724
1727	0.0591362	352.92				1727	0.0651646	356.841				1727	0.0723544	439.674
1728	0.0626053	313.895				1728	0.0658656	343.275				1728	0.069772	362.676
1729	0.0640465	345.059				1729	0.061694	349.938				1729	0.0719566	434.233
1730	0.0614798	373.85				1730	0.0660067	369.898				1730	0.074812	392.964
1731	0.0582836	346.714				1731	0.0670047	366.679				1731	0.0747136	514.439
1732	0.0550586	306.103				1732	0.0659531	363.557				1732	0.0746447	379.361
1733	0.0538505	273.103				1733	0.067519	350.926				1733	0.0757628	434.124
1734	0.0562796	283.179				1734	0.0695575	354.243				1734	0.0728528	467.021
1735	0.055906	270.445				1735	0.0699993	439.579				1735	0.0674731	358.971
1736	0.0513347	301.527				1736	0.0697366	384.742				1736	0.0767473	424.054
1737	0.052419	274.447				1737	0.0681171	395.652				1737	0.0800586	413.892
1738	0.0469967	274.56				1738	0.0693194	386.613				1738	0.0864598	522.143
1739	0.0536986	266.419				1739	0.0698951	349.325				1739	0.085778	477.315
1740	0.0562266	285.085				1740	0.0692865	431.359				1740	0.0902838	613.48
1741	0.060761	289.496				1741	0.0690002	370.117				1741	0.0905669	473.808
1742	0.0652825	337.187				1742	0.0677819	425.918				1742	0.0878155	496.694
1743	0.067276	367.281				1743	0.0629755	312.99				1743	0.0907748	530.523
1744	0.0713887	356.491				1744	0.059545	370.18				1744	0.0921441	516.068
1745	0.0722513	384.692				1745	0.0641988	322.21				1745	0.0898897	532.393
1746	0.0750842	483.43				1746	0.0596614	370.854				1746	0.087902	475.819
1747	0.0722225	402.225				1747	0.0604797	305.802				1747	0.0914331	475.408
1748	0.0727049	394.938				1748	0.068238	368.055				1748	0.0886238	463.219
1749	0.0775532	420.926				1749	0.0651763	359.576				1749	0.0912394	415.803
1750	0.0743341	402.227				1750	0.0665188	363.828				1750	0.0928198	524.783
1751	0.0713984	343.768				1751	0.0669845	355.309				1751	0.092824	491.988
1752	0.0673604	374.316				1752	0.0674197	418.211				1752	0.0947243	571.785
1753	0.0609912	359.378				1753	0.0675452	400.365				1753	0.0942625	483.753
1754	0.0581357	328.085				1754	0.0673396	389.042				1754	0.092357	533.756
1755	0.0555405	305.907				1755	0.0666429	311.122				1755	0.0900303	567.178
1756	0.0589988	261.203				1756	0.0685831	389.466				1756	0.080832	438.733
1757	0.0565582	320.522				1757	0.0689693	364.65				1757	0.0768826	459.394
1758	0.0534617	299.762				1758	0.0696078	393.614				1758	0.0778525	369.865
1759	0.0533208	314.173				1759	0.0685681	356.533				1759	0.0912905	461.89
1760	0.0528408	287.416				1760	0.0678662	444.45				1760	0.0929524	527.134
1761	0.0517905	282.805				1761	0.0691631	410.507				1761	0.0917426	535.948
1762	0.0447091	261.58				1762	0.0691421	376.408				1762	0.0933254	455.457
1763	0.0423205	220.336				1763	0.0688255	421.503				1763	0.0930757	472.054
1764	0.047278	241.44				1764	0.0676579	343.254				1764	0.0905383	540.382
1765	0.0491024	279.072				1765	0.0667922	378.094				1765	0.0936091	495.288
1766	0.0520486	281.174				1766	0.0655468	369.395				1766	0.0925818	546.549
1767	0.0506475	295.924				1767	0.066845	370.441				1767	0.0919309	513.329
1768	0.054911	310.828				1768	0.0645077	386.855				1768	0.0924224	539.855
1769	0.0519082	293.449				1769	0.0658648	323.916				1769	0.0944523	476.796
1770	0.0548106	265.65				1770	0.0598552	376.251				1770	0.095593	576.203
1771	0.0493533	288.436				1771	0.0643535	307.313				1771	0.0945515	543.631
1772	0.0483232	251.2				1772	0.0644592	398.002				1772	0.0941372	498.717
1773	0.0510369	288.267				1773	0.0660782	323.459				1773	0.0939747	524.862
1774	0.0522254	268.073				1774	0.067357	377.095				1774	0.0948249	461.131
1775	0.0526998	272.711				1775	0.0662624	378.404				1775	0.0936802	590.631
1776	0.0497368	265.253				1776	0.0667136	402.984				1776	0.0932822	510.833
1777	0.0460956	268.306				1777	0.0670696	385.811				1777	0.0887816	520.032
1778	0.0528224	254.247				1778	0.0662416	357.446				1778	0.0945219	523.083
1779	0.0541506	275.192				1779	0.0671215	373.192				1779	0.0917968	506.563
1780	0.056526	268.328				1780	0.0666354	364.945				1780	0.0916514	508.537
1781	0.0653232	389.952				1781	0.0644115	349.593				1781	0.0884181	506.467
1782	0.0662146	411.45				1782	0.0669264	354.572				1782	0.0878482	559.111
1783	0.0684986	357.155				1783	0.0669182	433.136				1783	0.0923047	514.362
1784	0.0700593	391.71				1784	0.0662795	342.351				1784	0.0957117	600.945
1785	0.0723207	360.768				1785	0.0663565	355.835				1785	0.0946134	546.846
1786	0.0731153	384.092				1786	0.0656338	381.122				1786	0.093476	465.539
1787	0.0707796	433.369				1787	0.0659495	364.391				1787	0.0951764	500.028
1788	0.0732009	365.512				1788	0.06471	374.418				1788	0.0917039	522.937
1789	0.074078	413.2				1789	0.0634573	361.901				1789	0.0959081	580.446
1790	0.0802747	447.526				1790	0.0617048	398.12				1790	0.0952388	541.196
1791	0.0781629	527.429				1791	0.0629488	331.615				1791	0.0937296	570.666
1792	0.0816199	414.405				1792	0.0610346	306.061				1792	0.0928812	504.121
1793	0.0812252	412.979				1793	0.0642258	329.965				1793	0.0916204	472.459
1794	0.0806196	472.557				1794	0.0618878	338.092				1794	0.0909293	541.145
1795	0.0798443	413.428				1795	0.0609545	336.079				1795	0.0878393	474.499
1796	0.078451	480.94				1796	0.0654739	338.187				1796	0.0827217	676.835
1797	0.072945	380.074				1797	0.0652408	385.078				1797	0.0880223	441.437
1798	0.067676	427.007				1798	0.0647235	390.285				1798	0.0846436	512.031
1799	0.0620853	354.214				1799	0.0633837	322.035				1799	0.089413	523.142
1800	0.0611236	308.906				1800	0.062969	387.651				1800	0.0924824	541.59
1801	0.060138	368.487				1801	0.0645646	355.664				1801	0.092397	512.398
1802	0.0594697	313.758				1802	0.0637943	362.248				1802	0.0945163	490.565
1803	0.0602924	334.95				1803	0.0643108	332.075				1803	0.0930194	568.1
1804	0.0595399	333.081				1804	0.0628832	376.47				1804	0.0924933	503.217
1805	0.0547711	306.168				1805	0.0628396	364.43				1805	0.0944903	567.643
1806	0.0546235	314.627				1806	0.0608162	400.316				1806	0.0933412	552.779
1807	0.0605264	283.401				1807	0.0513844	285.506				1807	0.0953047	634.074
1808	0.0560928	329.614				1808	0.052401	286.993				1808	0.0941059	562.795
1809	0.0639113	288.529				1809	0.0512607	270.081				1809	0.0945505	551.368
1810	0.0616402	372.758				1810	0.0572497	284.836				1810	0.0939282	559.722
1811	0.0623702	365.478				1811	0.0585275	318.789				1811	0.0944479	508.058
1812	0.0623568	378.596				1812	0.0603057	325.011				1812	0.0926003	601.474
1813	0.0708996	339.677				1813	0.061132	387.083				1813	0.0924021	498.926
1814	0.0757635	502.683				1814	0.06078	293.748				1814	0.0917518	530.023
1815	0.0746993	397.38				1815	0.0561302	344.612				1815	0.0911891	489.647
1816	0.0725507	363.002				1816	0.0626796	343.655				1816	0.091994	463.213
1817	0.0768342	448.019				1817	0.0630186	366.104				1817	0.0927505	523.712
1818	0.075759	373.435				1818	0.0600895	319.634				1818	0.0902023	459.978
1819	0.0700613	425.95				1819	0.0611885	339.873				1819	0.0881232	527.814
1820	0.0762233	393.141				1820	0.0618867	346.21				1820	0.0888751	490.1
1821	0.06574	550.551				1821	0.0652452	316.974				1821	0.0810268	487.431
1822	0.0599948	371.468				1822	0.0655427	368.649				1822	0.0761095	429.583
1823	0.0593741	287.262				1823	0.0652717	414.052				1823	0.0780869	449.009
1824	0.0588593	324.516				1824	0.0629261	327.63				1824	0.0841201	506.935
1825	0.0638885	316.505				1825	0.0635021	334.537				1825	0.0832881	410.264
1826	0.056239	343.612				1826	0.0638305	335.037				1826	0.0833338	490.718
1827	0.0550782	268.618				1827	0.0643927	357.032				1827	0.0844085	417.033
1828	0.0558517	289.281				1828	0.0660079	387.725				1828	0.0788578	549.598
1829	0.0579215	297.978				1829	0.0652964	344.762				1829	0.0810495	423.773
1830	0.071882	324.681				1830	0.0648803	359.021				1830	0.0804032	544.786
1831	0.0650408	376.013				1831	0.0652879	364.461				1831	0.0771339	443.967
1832	0.0673514	383.522				1832	0.0652612	370.84				1832	0.0662137	387.561
1833	0.0742227	412.717				1833	0.0659191	352.077				1833	0.0602746	351.205
1834	0.0731501	376.802				1834	0.0657105	385.951				1834	0.0719274	358.194
1835	0.0742194	446.169				1835	0.0648496	368.656				1835	0.0665626	403.719
1836	0.0735186	406.944				1836	0.0655886	383.755				1836	0.0618101	342.871
1837	0.0787194	409.084				1837	0.0644009	358.995				1837	0.0565732	374.326
1838	0.0780342	468.034				1838	0.0616471	322.283				1838	0.0548594	281.212
1839	0.0806841	399.944				1839	0.0622336	365.714				1839	0.0627758	303.638
1840	0.0795671	484.477				1840	0.0619243	335.689				1840	0.0543799	362.084
1841	0.0760008	368.796				1841	0.0606957	364.41				1841	0.0577267	251.209
1842	0.0736603	431.469				1842	0.0593259	300.353				1842	0.0602616	342.648
1843	0.0791494	403.668				1843	0.0637591	335.1				1843	0.0608819	321.544
1844	0.0786413	398.308				1844	0.0636472	324.913				1844	0.0597517	306.266
1845	0.079315	459.546				1845	0.0634711	336.64				1845	0.0497187	280.753
1846	0.0778604	392.965				1846	0.065052	352.016				1846	0.0479097	232.651
1847	0.0779971	491.671				1847	0.0639765	334.945				1847	0.0503233	295.78
1848	0.0805497	428.93				1848	0.0648602	405.178				1848	0.0455132	227.752
1849	0.0813333	472.786				1849	0.0615956	306.31				1849	0.0496713	253.802
1850	0.081334	445.883				1850	0.0616846	343.035				1850	0.0488691	307.475
1851	0.0815533	508.235				1851	0.0609384	316.628				1851	0.0465625	275.691
1852	0.0816722	472.494				1852	0.0641309	357.373				1852	0.0399017	244.756
1853	0.0815277	451.508				1853	0.0661479	390.164				1853	0.0404947	217.562
1854	0.0801295	463.255				1854	0.0665613	349.279				1854	0.0477272	208.438
1855	0.0798263	432.119				1855	0.0648266	378.158				1855	0.0522512	245.47
1856	0.0761087	468.297				1856	0.0638924	349.637				1856	0.0584987	345.444
1857	0.0706336	369.299				1857	0.0672334	397.991				1857	0.0658196	342.98
1858	0.0736155	420.248				1858	0.0670038	349.623				1858	0.0711984	433.236
1859	0.0729917	404.372				1859	0.0665795	391.383				1859	0.0785338	349.848
1860	0.0750524	394.184				1860	0.0657618	354.749				1860	0.0847019	478.162
1861	0.0735535	396.277				1861	0.06684	333.662				1861	0.0937554	569.982
1862	0.0694892	386.738				1862	0.0668143	323.769				1862	0.0923384	441.038
1863	0.0605937	386.786				1863	0.067411	358.906				1863	0.0936069	500.387
1864	0.0530533	297.604				1864	0.0665896	429.891				1864	0.0857126	457.507
1865	0.0484311	317.31				1865	0.0677003	401.536				1865	0.0860716	494.829
1866	0.0468444	266.907				1866	0.0670662	431.772				1866	0.091658	502.157
1867	0.0356391	197.374				1867	0.0668635	393.307				1867	0.0878445	614.987
1868	0.0372652	185.427				1868	0.067166	354.765				1868	0.0909803	460.368
1869	0.0422003	189.37				1869	0.0658226	350.566				1869	0.0895425	471.871
1870	0.0433268	262.457				1870	0.0649589	326.368				1870	0.0950931	561.591
1871	0.0462002	222.835				1871	0.0678602	382.605				1871	0.0912684	498.103
1872	0.0454254	275.497				1872	0.0650277	363.262				1872	0.0972239	618.054
1873	0.0511043	232.206				1873	0.065653	414.073				1873	0.0975132	524.271
1874	0.0549295	277.849				1874	0.0670776	372.029				1874	0.0971073	635.89
1875	0.0577469	347.611				1875	0.0678732	337.279				1875	0.0972684	549.74
1876	0.0564606	293.243				1876	0.066971	396.947				1876	0.0975998	502.441
1877	0.0483352	352.065				1877	0.0668117	359.158				1877	0.0960096	519.098
1878	0.0524724	223.031				1878	0.067678	360.27				1878	0.0931637	515.693
1879	0.049988	308.245				1879	0.0681865	386.505				1879	0.086885	509.764
1880	0.0464145	230.161				1880	0.0670653	440.002				1880	0.0831995	439.167
1881	0.0403569	276.74				1881	0.0670551	362.498				1881	0.0816427	495.481
1882	0.0489207	246.982				1882	0.0675426	366.628				1882	0.0934728	511.684
1883	0.0472672	277.417				1883	0.0667404	348.306				1883	0.0962847	519.974
1884	0.0458754	235.588				1884	0.0679365	343.025				1884	0.097213	589.061
1885	0.0524369	258.92				1885	0.0671401	425.11				1885	0.0950759	501.324
1886	0.0499664	257.891				1886	0.0675344	335.049				1886	0.0919731	565.339
1887	0.0536925	253.892				1887	0.06574	369.828				1887	0.0878213	474.432
1888	0.0558376	395.534				1888	0.0624628	341.362				1888	0.0896948	541.947
1889	0.0603756	294.332				1889	0.0625089	347.274				1889	0.0896305	467.761
1890	0.0617664	320.14				1890	0.0593634	298.514				1890	0.0869957	443.374
1891	0.0571499	372.765				1891	0.0575943	321.716				1891	0.086286	466.908
1892	0.0506251	275.259				1892	0.0550994	295.088				1892	0.0871977	432.877
1893	0.0518146	299.832				1893	0.0565174	299.7				1893	0.0927393	519.449
1894	0.0570288	269.233				1894	0.0619059	339.236				1894	0.0938085	554.737
1895	0.0568781	331.98				1895	0.0635024	368.857				1895	0.0932231	602.587
1896	0.0498977	303.222				1896	0.0648886	419.733				1896	0.0933887	496.89
1897	0.0539888	257.079				1897	0.0603056	366.346				1897	0.0930149	502.459
1898	0.0622318	261.583				1898	0.0549684	294.7				1898	0.0934665	550.714
1899	0.0704423	291.509				1899	0.0540321	301.013				1899	0.0936569	469.023
1900	0.0697886	439.327				1900	0.0539558	283.072				1900	0.0928005	560.583
1901	0.0748389	415.222				1901	0.0574795	318.259				1901	0.0931096	495.86
1902	0.0737918	419.15				1902	0.0565462	321.503				1902	0.0938356	512.232
1903	0.0631461	376.427				1903	0.053876	310.845				1903	0.0899678	506.552
1904	0.0637178	335.314				1904	0.0619837	362.513				1904	0.0847258	512.454
1905	0.0642542	373.63				1905	0.0623226	340.813				1905	0.0948957	501.211
1906	0.0677726	318.078				1906	0.0609665	345.927				1906	0.0944461	534.35
1907	0.0766086	429.954				1907	0.0636219	347.896				1907	0.0938783	531.444
1908	0.0814882	427.088				1908	0.066434	345.561				1908	0.0895824	522.674
1909	0.081303	467.55				1909	0.0655085	339.454				1909	0.0877488	490.518
1910	0.0816601	421.886				1910	0.0653551	393.225				1910	0.080559	501.044
1911	0.08252	479.354				1911	0.0650578	357.304				1911	0.0746797	443.012
1912	0.0808562	471.067				1912	0.0615547	326.92				1912	0.0767438	360.007
1913	0.0786885	428.866				1913	0.0602262	337.377				1913	0.0807292	356.257
1914	0.0769319	416.694				1914	0.0602988	322.839				1914	0.0778113	429.992
1915	0.0776722	436.287				1915	0.0580011	319.149				1915	0.0817099	383.338
1916	0.0736112	462.257				1916	0.0606541	317.704				1916	0.0834237	510.162
1917	0.0738166	388.361				1917	0.0625934	371.953				1917	0.085263	431.655
1918	0.0746978	431.644				1918	0.0635264	333.692				1918	0.0937212	449.347
1919	0.0753636	486.747				1919	0.0623985	320.204				1919	0.0910677	568.809
1920	0.0750599	406.633				1920	0.0622199	349.645				1920	0.0916987	495.468
1921	0.0719999	423.606				1921	0.0653454	322.745				1921	0.0925585	532.833
1922	0.0705156	389.913				1922	0.0656744	380.607				1922	0.0929527	519.55
1923	0.063416	362.981				1923	0.0652946	351.809				1923	0.0924138	587.596
1924	0.062782	330.469				1924	0.0648097	440.502				1924	0.0935467	554.705
1925	0.0586409	329.387				1925	0.0649086	356.107				1925	0.0940451	563.462
1926	0.058222	311.669				1926	0.0647749	340.413				1926	0.0929096	520.728
1927	0.059211	296.794				1927	0.0629612	349.303				1927	0.0887869	565.836
1928	0.0580393	301.34				1928	0.0604964	313.097				1928	0.0820012	475.62
1929	0.0610241	293.61				1929	0.0612402	344.821				1929	0.086459	409.663
1930	0.0573864	372.535				1930	0.0608053	342.438				1930	0.0855687	500.865
1931	0.0626487	341.69				1931	0.0619791	345.25				1931	0.0854558	440.004
1932	0.0615892	297.778				1932	0.0633334	332.143				1932	0.086909	516.107
1933	0.061504	328.844				1933	0.0650012	366.337				1933	0.0824143	513.64
1934	0.0658249	291.207				1934	0.0650275	354.665				1934	0.0920149	463.594
1935	0.0657176	354.212				1935	0.0651305	338.852				1935	0.0919715	513.064
1936	0.0692144	329.091				1936	0.0652787	423.662				1936	0.089756	501.585
1937	0.0631318	381.291				1937	0.0643794	373.199				1937	0.0896075	473.052
1938	0.0676541	358.986				1938	0.0648191	307.902				1938	0.08971	445.992
1939	0.0628976	378.877				1939	0.0648566	332.315				1939	0.0846661	489.645
1940	0.0602118	343.024				1940	0.0645422	364.326				1940	0.0894823	490.086
1941	0.0621119	313.086				1941	0.0605057	320.432				1941	0.0868011	535.053
1942	0.0588556	333.111				1942	0.0572992	324.591				1942	0.0848698	476.403
1943	0.0567767	284.482				1943	0.0605827	369.958				1943	0.0844101	450.33
1944	0.0585268	328.473				1944	0.0641479	336.74				1944	0.082629	495.526
1945	0.0513552	312.862				1945	0.0641729	392.804				1945	0.0819586	422.923
1946	0.0533565	317.48				1946	0.0652437	335.546				1946	0.0835012	410.704
1947	0.0593885	286.333				1947	0.0654754	359.094				1947	0.0832128	489.234
1948	0.0547719	351.445				1948	0.0643128	356.72				1948	0.0791847	457.783
1949	0.0536152	283.321				1949	0.0640288	298.754				1949	0.0784017	447.039
1950	0.0522407	257.263				1950	0.0629794	373.233				1950	0.0773076	390.308
1951	0.0689847	382.202				1951	0.0607486	332.67				1951	0.0753074	452.488
1952	0.0695253	348.726				1952	0.0567093	291.276				1952	0.08408	498.872
1953	0.0640511	386.456				1953	0.0592847	277.607				1953	0.0836472	479.243
1954	0.0616607	336.064				1954	0.0569243	373.653				1954	0.0832375	419.059
1955	0.0578299	333.906				1955	0.059605	368.001				1955	0.082263	491.39
1956	0.0615389	360.458				1956	0.0543457	357.937				1956	0.0809919	474.946
1957	0.0580417	284.078				1957	0.0583162	311.928				1957	0.0806742	531.539
1958	0.0512591	312.817				1958	0.0587995	315.272				1958	0.0788609	423.505
1959	0.0517453	257.549				1959	0.0598184	317.794				1959	0.0746523	412.314
1960	0.0554687	295.615				1960	0.0611387	333.378				1960	0.0732271	376.399
1961	0.0577593	304.477				1961	0.0633525	407.588				1961	0.0736485	368.289
1962	0.0652145	322.853				1962	0.063944	317.947				1962	0.0799774	476.375
1963	0.0702282	362.143				1963	0.0652217	402.508				1963	0.0777524	447.733
1964	0.0729489	391.915				1964	0.0638966	355.913				1964	0.0784493	472.5
1965	0.0723983	410.501				1965	0.0642392	357.212				1965	0.0805614	444.658
1966	0.0772424	390.918				1966	0.0639043	374.081				1966	0.0815093	440.136
1967	0.0773618	455.051				1967	0.0632598	301.889				1967	0.0816658	437.15
1968	0.0808651	452.07				1968	0.0645036	371.327				1968	0.0819744	482.154
1969	0.0805861	501.754				1969	0.0633487	388.698				1969	0.0814022	482.707
1970	0.0787362	418.679				1970	0.0653071	388.519				1970	0.0824334	408.949
1971	0.0817613	430.268				1971	0.0648185	320.75				1971	0.0817782	520.665
1972	0.0818484	450.858				1972	0.0640635	336.728				1972	0.0821228	456.859
1973	0.0816595	438.468				1973	0.0642241	387.707				1973	0.0833157	410.656
1974	0.081786	461.433				1974	0.0642872	300.018				1974	0.0834317	454.144
1975	0.0810259	447.768				1975	0.0639015	342.196				1975	0.0837284	492.061
1976	0.0813199	485.505				1976	0.064653	314.603				1976	0.0811583	559.591
1977	0.081223	464.44				1977	0.0648008	383.511				1977	0.0829743	512.959
1978	0.0807553	473.492				1978	0.0645124	399.751				1978	0.082236	471.014
1979	0.0801089	442.865				1979	0.0642538	401.039				1979	0.0777497	469.938
1980	0.0819412	415.567				1980	0.0630196	343.422				1980	0.0769543	420.599
1981	0.0820432	441.4				1981	0.0632347	302.15				1981	0.07099	376.904
1982	0.0810429	456.235				1982	0.0638212	360.088				1982	0.0680958	364.273
1983	0.0820888	532.098				1983	0.0620442	366.728				1983	0.0675997	369.376
1984	0.0819366	469.711				1984	0.0617823	367.172				1984	0.0734258	435.516
1985	0.0815313	554.343				1985	0.0651588	385.793				1985	0.0793842	391.548
1986	0.080382	437.3				1986	0.065082	381.865				1986	0.0761563	479.89
1987	0.0807852	471.575				1987	0.0639789	362.873				1987	0.0714215	421.742
1988	0.0805923	467.613				1988	0.0641339	311.984				1988	0.0660475	365.361
1989	0.0794016	407.082				1989	0.064102	407.236				1989	0.066888	311.667
1990	0.081416	429.011				1990	0.0650809	352.733				1990	0.0746383	442.145
1991	0.0816002	480.257				1991	0.0636518	415.912				1991	0.0789626	464.607
1992	0.0818638	449.93				1992	0.0609929	313.166				1992	0.0819029	442.071
1993	0.081553	427.802				1993	0.0627104	351.269				1993	0.0787437	409.221
1994	0.081282	439.006				1994	0.0654577	381.66				1994	0.0695926	410.297
1995	0.0795997	445.191				1995	0.0654092	327.936				1995	0.0683428	350.224
1996	0.0811821	434.769				1996	0.0653812	418.844				1996	0.069648	347.733
1997	0.082021	501.491				1997	0.0656117	341.374				1997	0.066985	404.593
1998	0.0822949	453.225				1998	0.0654465	382.887				1998	0.0727647	349.544
[truncated: 2 more rows]
