# Supplementary material for: Simulations reveal challenges to artificial community selection and possible strategies for success
Source: PLoS Biol. 2019 Jun 25;17(6):e3000295. doi: 10.1371/journal.pbio.3000295 (PMC6658139; doi:10.1371/journal.pbio.3000295)
Supplement: S20 Data — (XLSX) [file pbio.3000295.s077.xlsx]

## Sheet: Sheet1
1								cyan								gray
cycle #	average selected fp	average selected gM_max	average selected K_MR	average selected P(T)				cycle #	average selected fp	average selected gM_max	average selected K_MR	average selected P(T)				cycle #	average selected fp	average selected gM_max	average selected K_MR	average selected P(T)
1	0.03	0.583333	0.988787	3.77993				1	0.0300004	0.584366	1	3.74468				1	0.03	0.585854	0.999564	3.75237
2	0.03	0.583333	1	7.08866				2	0.03	0.7	0.994074	10.5695				2	0.03	0.604215	1	8.29615
3	0.03	0.593237	1	7.17592				3	0.03	0.699576	0.906994	19.7729				3	0.03	0.583333	1	6.71048
4	0.03	0.601799	1	8.57855				4	0.0299978	0.7	0.904853	16.2139				4	0.0297655	0.591408	1	6.52462
5	0.0295132	0.607353	1	4.93134				5	0.03	0.7	0.903576	13.3098				5	0.03	0.611687	1	8.36032
6	0.03	0.611937	1	5.88473				6	0.0299389	0.7	0.884872	23.1428				6	0.03	0.598926	1	8.31087
7	0.0297824	0.640987	1.00022	10.2559				7	0.0300013	0.699895	0.885079	20.3742				7	0.03	0.598791	0.989322	4.55451
8	0.03	0.64637	1	8.47687				8	0.03	0.699949	0.858263	18.6094				8	0.03	0.598287	0.8513	8.16109
9	0.03	0.64637	0.979578	7.01004				9	0.03	0.7	0.756312	30.044				9	0.03	0.599664	0.845749	6.84154
10	0.03	0.64637	0.927835	15.0233				10	0.0299706	0.699766	0.757568	39.9001				10	0.03	0.624381	0.845844	14.9424
11	0.03	0.64637	0.927451	14.5471				11	0.03	0.7	0.757015	26.8364				11	0.0299846	0.624562	0.845749	15.1884
12	0.03	0.646487	0.927749	14.0108				12	0.03	0.69996	0.753692	35.6415				12	0.0300005	0.624577	0.840521	15.3829
13	0.03	0.646577	0.925989	13.5299				13	0.0300227	0.7	0.64697	44.1058				13	0.03	0.653129	0.845749	17.6689
14	0.0299742	0.649858	0.927451	13.132				14	0.0313541	0.699907	0.646946	47.2048				14	0.03	0.7	0.845749	27.0193
15	0.03	0.646339	0.921122	12.6223				15	0.0311219	0.699611	0.635494	49.2636				15	0.0299634	0.699933	0.767388	31.3768
16	0.0303436	0.646188	0.881702	15.2465				16	0.0313197	0.7	0.606091	65.0322				16	0.0300306	0.7	0.724196	30.4139
17	0.0367836	0.64642	0.881529	19.0591				17	0.0313185	0.69993	0.606414	75.4928				17	0.0299979	0.699994	0.72411	44.6974
18	0.0367519	0.645966	0.847171	21.8908				18	0.0313831	0.7	0.606087	45.6243				18	0.03	0.699823	0.724068	33.788
19	0.0367721	0.646237	0.772328	21.0828				19	0.0313219	0.699977	0.606121	54.4093				19	0.03	0.699746	0.723846	25.598
20	0.0367836	0.648329	0.769151	16.1721				20	0.0313772	0.699812	0.606208	63.6615				20	0.0300055	0.699869	0.704818	41.5796
21	0.0367107	0.64637	0.768622	24.2433				21	0.0310636	0.699789	0.598957	73.7916				21	0.0325782	0.699767	0.705022	35.4845
22	0.0367836	0.64637	0.768482	18.4027				22	0.0313743	0.699934	0.592418	50.2773				22	0.0327515	0.7	0.704818	29.4641
23	0.0367836	0.646428	0.768897	27.5268				23	0.0312575	0.7	0.585435	63.0219				23	0.0326849	0.7	0.704638	46.1573
24	0.0367836	0.646422	0.76865	20.9018				24	0.031381	0.699935	0.592046	76.4952				24	0.0324613	0.699867	0.688188	38.0817
25	0.0367836	0.64637	0.768912	15.9124				25	0.0313836	0.7	0.592269	49.1978				25	0.0326845	0.69995	0.611909	45.4261
26	0.0367836	0.64637	0.76865	23.9797				26	0.0313746	0.699966	0.578135	64.8008				26	0.0327506	0.699835	0.612159	53.3906
27	0.0367836	0.647276	0.766194	18.2959				27	0.031349	0.699919	0.592429	75.5318				27	0.0327507	0.7	0.605089	62.3735
28	0.0367836	0.646313	0.750234	30.1321				28	0.0313806	0.7	0.592363	48.2866				28	0.0325304	0.699886	0.586505	83.0756
29	0.0367734	0.646134	0.750142	24.3537				29	0.0313546	0.699828	0.592275	60.5791				29	0.0327504	0.699904	0.586666	54.0918
30	0.0367818	0.647036	0.750074	19.7046				30	0.031295	0.699957	0.59283	74.5089				30	0.0326559	0.699754	0.583463	68.7264
31	0.0364701	0.7	0.74998	28.6737				31	0.0313881	0.699921	0.562735	49.3078				31	0.0327018	0.7	0.586516	85.1716
32	0.0367836	0.699984	0.729943	38.6878				32	0.0313493	0.699919	0.530926	98.1378				32	0.0327763	0.7	0.586505	54.9648
33	0.0366327	0.7	0.721048	29.6203				33	0.0312851	0.699787	0.531472	80.1742				33	0.0394259	0.7	0.585973	77.4588
34	0.0365579	0.7	0.669909	60.4462				34	0.0313542	0.7	0.530595	67.4911				34	0.0395202	0.699989	0.569737	104.866
35	0.0367493	0.699962	0.669329	53.5837				35	0.0312876	0.699759	0.531546	56.9728				35	0.0395966	0.699845	0.56998	69.8069
36	0.0367836	0.7	0.669179	47.3849				36	0.0313844	0.69996	0.530364	91.3493				36	0.0395118	0.699863	0.569103	90.1548
37	0.0367481	0.69989	0.658158	44.0113				37	0.030123	0.699825	0.472533	108.484				37	0.0395911	0.699978	0.569735	60.2681
38	0.0367884	0.699923	0.658199	41.7481				38	0.0313345	0.699941	0.468173	121.986				38	0.0395954	0.699989	0.569023	78.9557
39	0.0384334	0.7	0.658256	39.6893				39	0.0313676	0.699981	0.47111	127.184				39	0.0395148	0.699747	0.569192	100.415
40	0.0385133	0.699485	0.64341	75.1665				40	0.031919	0.699949	0.471269	132.119				40	0.0395126	0.699922	0.562896	67.1074
41	0.0385379	0.7	0.658444	64.7446				41	0.0346276	0.6999	0.447773	91.0155				41	0.0395955	0.699804	0.523759	122.587
42	0.0385144	0.7	0.65639	59.1966				42	0.0346471	0.699996	0.44771	112.755				42	0.0395941	0.699926	0.513576	100.184
43	0.0383472	0.699983	0.608434	73.0296				43	0.0346692	0.699944	0.447144	132.041				43	0.039571	0.69996	0.459686	135.78
44	0.0383536	0.7	0.608298	80.5841				44	0.0346011	0.699886	0.438538	153.857				44	0.0395909	0.699751	0.459746	145.465
45	0.0384932	0.699894	0.608289	88.387				45	0.0345676	0.699676	0.389727	157.93				45	0.0395773	0.699777	0.459621	153.044
46	0.0384346	0.7	0.608427	50.3827				46	0.0346264	0.699363	0.389737	132.313				46	0.0393533	0.6998	0.452424	164.86
47	0.0394493	0.699986	0.608298	57.5081				47	0.034459	0.699878	0.389741	197.987				47	0.0395762	0.699931	0.440389	101.24
48	0.0403506	0.7	0.608394	65.3122				48	0.0345439	0.69998	0.374748	164.195				48	0.0394023	0.69976	0.404291	168.142
49	0.0404207	0.7	0.607967	72.1902				49	0.0375549	0.699938	0.374754	160.838				49	0.0394902	0.699843	0.420903	195.937
50	0.0403103	0.699715	0.573009	96.4539				50	0.0374793	0.699855	0.37452	145.063				50	0.0395941	0.69997	0.420882	137.402
51	0.0403729	0.699902	0.572816	63.7413				51	0.037666	0.699955	0.374685	228.614				51	0.039449	0.699769	0.421041	175.276
52	0.0403895	0.699912	0.545391	88.467				52	0.0385695	0.699949	0.374773	192.211				52	0.0414426	0.699849	0.420875	122.248
53	0.0403669	0.699862	0.54547	71.3417				53	0.038695	0.699922	0.374781	168.187				53	0.043887	0.699603	0.418868	165.658
54	0.0403915	0.7	0.545444	101.596				54	0.0387153	0.69999	0.447793	170.487				54	0.043918	0.699391	0.405277	228.532
55	0.0403741	0.699976	0.535518	75.9871				55	0.0382615	0.699885	0.40786	120.518				55	0.0439571	0.699866	0.405861	161.803
56	0.0403818	0.699974	0.53174	107.137				56	0.0387722	0.699986	0.39507	188.08				56	0.0439407	0.699691	0.405353	214.683
57	0.040329	0.699989	0.500159	114.194				57	0.0387609	0.699982	0.333162	263.267				57	0.0439572	0.699976	0.405303	151.743
58	0.0403518	0.699956	0.500198	103.468				58	0.0387264	0.699976	0.332836	261.864				58	0.0438367	0.699973	0.405323	203.455
59	0.0412253	0.699894	0.500255	93.9965				59	0.0387471	0.699984	0.332843	258.216				59	0.0438922	0.699965	0.405341	145.711
60	0.0439708	0.699993	0.500331	88.5714				60	0.038754	0.6999	0.332936	258.449				60	0.0438503	0.69987	0.405387	195.928
61	0.0439544	0.699883	0.500303	147.532				61	0.0387571	0.699995	0.332942	256.667				61	0.0436457	0.699501	0.4409	198.807
62	0.0438987	0.699916	0.500296	127.005				62	0.0386925	0.699952	0.332991	256.693				62	0.0439796	0.699938	0.440872	120.45
63	0.0439689	0.699995	0.498194	110.934				63	0.0386791	0.699646	0.332853	255.836				63	0.0439586	0.699923	0.422621	159.675
64	0.0434486	0.699996	0.470492	123.309				64	0.0386899	0.699767	0.332883	255.678				64	0.0435679	0.699596	0.4154	198.65
65	0.0438763	0.699954	0.470374	125.035				65	0.0387017	0.699923	0.331621	256.121				65	0.0439917	0.699929	0.408652	146.241
66	0.0438658	0.699612	0.470512	125.044				66	0.0387366	0.699857	0.33024	260.622				66	0.0488804	0.699843	0.408697	203.286
67	0.043832	0.69999	0.451792	129.585				67	0.0403179	0.699932	0.330133	269.087				67	0.0491304	0.699881	0.406213	255.855
68	0.0439566	0.699771	0.402476	229.527				68	0.042731	0.699993	0.330071	281.296				68	0.0490695	0.699909	0.390073	201.135
69	0.0440167	0.699919	0.402428	164.32				69	0.0429229	0.699939	0.330218	278.377				69	0.0490767	0.699935	0.390718	269.693
70	0.0439598	0.699785	0.40258	218.688				70	0.042889	0.69995	0.33005	276.225				70	0.0491175	0.69993	0.390159	196.037
71	0.0438998	0.699778	0.402512	157.497				71	0.0429084	0.699943	0.33031	275.281				71	0.0490777	0.699645	0.390222	264.534
72	0.0439819	0.699916	0.402471	212.643				72	0.0428194	0.699925	0.33001	274.368				72	0.0493833	0.699978	0.390173	192.24
73	0.0442657	0.699701	0.399035	154.66				73	0.0428147	0.699974	0.330055	273.508				73	0.0494125	0.699873	0.390296	260.359
74	0.0491565	0.699937	0.402856	217.292				74	0.0428271	0.69992	0.33007	271.985				74	0.0494014	0.699985	0.390207	192.092
75	0.0492207	0.7	0.402457	155.23				75	0.0429168	0.699847	0.330056	272.928				75	0.0494343	0.699916	0.389972	259.922
76	0.0492124	0.7	0.402447	206.892				76	0.0429177	0.699965	0.330024	272.102				76	0.0493573	0.699751	0.344218	262.361
77	0.0491896	0.699845	0.398424	259.721				77	0.0428268	0.69994	0.330049	270.788				77	0.0494389	0.699923	0.344195	250.67
78	0.049054	0.69992	0.374107	230.426				78	0.0427678	0.699943	0.330072	271.395				78	0.0494101	0.699885	0.343886	235.722
79	0.0492391	0.699981	0.374074	187.979				79	0.0477868	0.699535	0.330096	283.961				79	0.0510971	0.699939	0.344034	225.18
80	0.049148	0.699968	0.374233	275.046				80	0.0477776	0.699672	0.330123	286.431				80	0.0534444	0.699951	0.330094	225.581
81	0.0492207	0.699909	0.374096	216.911				81	0.0478515	0.699954	0.330136	282.273				81	0.0594139	0.699961	0.330172	254.361
82	0.0492037	0.699984	0.367415	182.29				82	0.0478649	0.699945	0.330046	279.445				82	0.0595004	0.69997	0.33	252.808
83	0.049006	0.699703	0.349624	322.705				83	0.047803	0.699926	0.330093	276.218				83	0.0595942	0.699965	0.330045	413.778
84	0.049186	0.699935	0.349492	279.768				84	0.0477676	0.699964	0.330025	274.256				84	0.059645	0.699847	0.330116	361.434
85	0.0492305	0.699945	0.349531	249.16				85	0.0477139	0.699819	0.330204	272.758				85	0.0596285	0.699944	0.33002	328.404
86	0.0492172	0.69985	0.346818	227.815				86	0.0478119	0.699916	0.330012	270.766				86	0.0595864	0.699908	0.330036	305.28
87	0.0492051	0.699918	0.339748	233.52				87	0.0477456	0.69996	0.330021	270.67				87	0.0592614	0.699842	0.330015	284.906
88	0.0492448	0.699918	0.395236	247.797				88	0.0477791	0.699937	0.330061	269.518				88	0.0595128	0.699918	0.330012	269.973
89	0.0492047	0.699903	0.380251	210.493				89	0.0504689	0.699918	0.330077	269.629				89	0.0595882	0.699948	0.330096	259.877
90	0.0492686	0.7	0.359364	192.166				90	0.0531479	0.699963	0.330018	281.725				90	0.0596241	0.699959	0.330016	248.915
91	0.0491685	0.69994	0.338983	343.301				91	0.0530668	0.699806	0.330061	275.948				91	0.05964	0.699929	0.330223	410.758
92	0.0490251	0.699603	0.339019	309.217				92	0.053136	0.699926	0.330015	270.886				92	0.0596234	0.699867	0.33003	360.576
93	0.0491925	0.699795	0.33909	284.346				93	0.0531354	0.699947	0.330007	265.225				93	0.0594614	0.699878	0.330012	327.938
94	0.0500218	0.699913	0.339066	269.217				94	0.0532459	0.699839	0.330003	262.111				94	0.0596459	0.699901	0.330026	302.935
95	0.0560799	0.699494	0.339095	264.729				95	0.0532405	0.699841	0.330164	259.339				95	0.0593702	0.699873	0.330099	283.962
96	0.0563312	0.699955	0.338958	249.456				96	0.0531852	0.69978	0.330024	258.601				96	0.0596584	0.699938	0.330022	269.986
97	0.0684294	0.699852	0.339005	423.946				97	0.0531452	0.699893	0.330088	256.174				97	0.0595468	0.69968	0.330075	258.001
98	0.0685512	0.6999	0.338961	351.748				98	0.0532149	0.699936	0.330018	253.832				98	0.0595511	0.699977	0.330207	249.821
99	0.0684815	0.699891	0.339063	294.489				99	0.0531773	0.699961	0.330075	252.878				99	0.0595731	0.699927	0.330066	409.809
100	0.0705808	0.699883	0.339101	441.303				100	0.0531474	0.69966	0.33	251.999				100	0.0595964	0.699758	0.330025	362.106
101	0.0706583	0.699955	0.33905	355.762				101	0.0532276	0.699962	0.330026	251.23				101	0.0595285	0.699719	0.330037	326.38
102	0.0706831	0.699933	0.339171	292.703				102	0.0531564	0.699894	0.330052	249.371				102	0.0594666	0.699878	0.330029	301.554
103	0.0706583	0.699853	0.338995	434.789				103	0.0531158	0.69998	0.330084	249.031				103	0.0596437	0.699922	0.330016	283.883
104	0.0706513	0.699793	0.338975	347.174				104	0.0532287	0.699936	0.330218	249.426				104	0.0596352	0.699802	0.330269	270.534
105	0.0697869	0.699936	0.33	293.358				105	0.0531975	0.699877	0.330009	248.794				105	0.0596868	0.699963	0.330079	258.616
106	0.0706513	0.699971	0.330013	462.441				106	0.0532375	0.699941	0.330021	248.637				106	0.066839	0.699977	0.33005	436.788
107	0.0706683	0.699949	0.330052	386.029				107	0.0554293	0.699988	0.33	254.593				107	0.0668201	0.699996	0.330058	379.757
108	0.0706143	0.699928	0.330084	328.126				108	0.0555143	0.699711	0.330019	251.172				108	0.0667147	0.699919	0.330105	331.787
109	0.070661	0.699971	0.330039	288.012				109	0.0554264	0.6999	0.330017	248.362				109	0.0668203	0.699948	0.330078	296.862
110	0.0706619	0.699911	0.33007	448.006				110	0.0554413	0.699977	0.330134	245.087				110	0.0668964	0.699997	0.330021	269.55
111	0.0705957	0.699883	0.330004	371.436				111	0.0554428	0.699946	0.330001	242.786				111	0.0668012	0.699975	0.330066	429.729
112	0.0706484	0.699811	0.330078	322.3				112	0.0597779	0.699835	0.330038	253.144				112	0.0668234	0.699813	0.330015	365.497
113	0.0706408	0.699935	0.330101	283.537				113	0.0645525	0.699978	0.330042	427.518				113	0.0668712	0.699907	0.330033	322.184
114	0.0705891	0.699643	0.330016	442.124				114	0.0646095	0.699891	0.330371	364.989				114	0.0721944	0.69992	0.330756	292.36
115	0.0794662	0.699989	0.330008	380.365				115	0.0645181	0.699961	0.330004	327.472				115	0.0732032	0.699958	0.33002	455.662
116	0.080049	0.7	0.33001	319.231				116	0.0663368	0.699834	0.330024	295.791				116	0.0731033	0.699673	0.330102	374.265
117	0.0800416	0.699829	0.330043	470.657				117	0.0667617	0.699986	0.33	273.322				117	0.0732453	0.69997	0.330317	317.73
118	0.080087	0.699981	0.330224	370.476				118	0.0667894	0.699697	0.330023	433.674				118	0.0730881	0.699961	0.330371	477.059
119	0.0796141	0.699671	0.330079	301.694				119	0.0667539	0.699731	0.330103	369.371				119	0.0731454	0.699957	0.330104	385.477
120	0.0799104	0.699999	0.33006	451.309				120	0.0666937	0.699962	0.330034	323.109				120	0.0729074	0.699947	0.330151	326.208
121	0.0799723	0.699804	0.330018	359.753				121	0.0666574	0.699764	0.330027	289.708				121	0.0729574	0.7	0.330004	281.986
122	0.0799294	0.699862	0.33039	294.08				122	0.0667006	0.699902	0.336008	436.669				122	0.0730786	0.699856	0.33011	438.279
123	0.0797655	0.699945	0.330042	442.567				123	0.0665628	0.699876	0.335714	360.649				123	0.0731268	0.699887	0.330029	363.438
124	0.0799272	0.699995	0.330001	352.629				124	0.0667634	0.69992	0.335896	309.91				124	0.0732102	0.699915	0.330149	309.052
125	0.0797655	0.699904	0.330079	504.751				125	0.066688	0.699864	0.335752	271.213				125	0.0729614	0.699863	0.330006	467.565
126	0.079769	0.699885	0.330023	391.143				126	0.0667753	0.699855	0.335708	421.816				126	0.0799439	0.699917	0.333732	382.1
127	0.080071	0.699893	0.3301	318.672				127	0.0667235	0.699947	0.335701	349.998				127	0.0800231	0.699585	0.364498	405.669
128	0.0800159	0.699938	0.330023	466.78				128	0.066709	0.699969	0.335744	300.634				128	0.0798914	0.699838	0.364314	275.062
129	0.0800196	0.699966	0.330028	371.198				129	0.0667951	0.69971	0.335745	264.942				129	0.0801022	0.699993	0.364318	351.66
130	0.0800008	0.699899	0.33	303.119				130	0.0667308	0.699884	0.335775	413.028				130	0.0799155	0.699976	0.364838	426.906
131	0.0799062	0.699942	0.330016	451.096				131	0.0667021	0.699943	0.335802	343.841				131	0.0796493	0.7	0.364353	285.137
132	0.0799573	0.699977	0.330021	358.454				132	0.0667422	0.699899	0.335711	297.101				132	0.0798488	0.699935	0.33002	438.992
133	0.0799781	0.7	0.330093	294.256				133	0.0666564	0.7	0.335763	260.976				133	0.0801471	0.69987	0.330563	359.529
134	0.0798004	0.699844	0.330023	441.044				134	0.0666486	0.699925	0.335853	409.224				134	0.0800124	0.7	0.330203	294.122
135	0.0799701	0.699828	0.330289	352.247				135	0.0665484	0.699956	0.335771	342.389				135	0.0800812	0.699893	0.330052	440.255
136	0.079989	0.699966	0.330001	505.576				136	0.0667243	0.699686	0.330038	303.457				136	0.0932123	0.699953	0.331015	364.428
137	0.0800222	0.699956	0.330001	392.345				137	0.066782	0.699871	0.33	280.068				137	0.0930828	0.699961	0.330052	501.284
138	0.0800622	0.699952	0.330225	318.817				138	0.0666829	0.699931	0.330044	443.137				138	0.0930525	0.69998	0.33	362.965
139	0.0800173	0.699836	0.330293	469.92				139	0.0666428	0.699932	0.330032	373.726				139	0.0931111	0.699895	0.330044	489.646
140	0.0797867	0.699863	0.330155	369.043				140	0.0682846	0.699884	0.330008	327.739				140	0.0931007	0.699831	0.330061	356.918
141	0.0798963	0.699851	0.330095	301.66				141	0.0801974	0.699633	0.330123	297.862				141	0.0929033	0.699921	0.330179	482.139
142	0.0800295	0.699891	0.330031	451.128				142	0.080464	0.699979	0.330569	446.7				142	0.0930397	0.699916	0.330003	352.321
143	0.0798691	0.699416	0.330089	359.07				143	0.0805562	0.699913	0.330058	355.817				143	0.0931329	0.6999	0.330077	479.184
144	0.080023	0.69999	0.3303	293.505				144	0.0802165	0.699992	0.33012	504.935				144	0.0929724	0.699999	0.330049	349.146
145	0.0795502	0.69978	0.330126	440.961				145	0.0804375	0.699845	0.330121	394.02				145	0.093081	0.699931	0.330182	475.599
146	0.0799638	0.699949	0.330059	352.736				146	0.0802236	0.699807	0.330223	318.079				146	0.0929704	0.699998	0.330002	346.932
147	0.079715	0.699934	0.330023	504.094				147	0.0804076	0.699995	0.330074	465.706				147	0.0931464	0.699921	0.330059	473.212
148	0.0798482	0.699737	0.330045	392.461				148	0.0844838	0.699977	0.330039	375.668				148	0.0932077	0.699945	0.330031	346.797
149	0.0800647	0.699639	0.33	318.582				149	0.0893271	0.699898	0.330168	522.31				149	0.0930805	0.699975	0.330172	472.378
150	0.0799112	0.699989	0.330013	468.894				150	0.0893527	0.699959	0.33	385.973				150	0.0930086	0.69978	0.330334	345.639
151	0.0799334	0.699722	0.330093	369.403				151	0.089185	0.69989	0.330062	522.5				151	0.0926714	0.699806	0.330559	471.16
152	0.0800182	0.699829	0.330047	302.844				152	0.0896751	0.699905	0.330031	384.176				152	0.093107	0.699988	0.36998	445.05
153	0.079886	0.699975	0.33003	450.007				153	0.089389	0.699596	0.33004	522.163				153	0.0928702	0.699989	0.369791	262.904
154	0.0800137	0.699916	0.330028	357.792				154	0.08918	0.699793	0.330023	382.69				154	0.0883819	0.699962	0.36071	306.243
155	0.0799209	0.699979	0.330008	295.017				155	0.0890771	0.699969	0.33	521.458				155	0.0932235	0.699789	0.360715	380.506
156	0.0799539	0.699911	0.330033	441.975				156	0.0893966	0.699987	0.330005	385.57				156	0.0928664	0.699815	0.360718	434.884
157	0.0797021	0.699925	0.330011	352.157				157	0.089328	0.699973	0.330008	522.228				157	0.092988	0.699974	0.361006	270.71
158	0.0798849	0.699902	0.330011	504.52				158	0.0893243	0.699975	0.330137	385.701				158	0.0931051	0.699967	0.360639	328.464
159	0.0797508	0.699848	0.330103	393.282				159	0.0891962	0.699506	0.330041	519.433				159	0.0929215	0.699884	0.343553	408.372
160	0.0800538	0.7	0.330006	317.452				160	0.0897222	0.7	0.330017	386.349				160	0.0931601	0.699999	0.343697	302.704
161	0.0799702	0.699882	0.330022	470.2				161	0.0911814	0.699929	0.330055	528.043				161	0.0930753	0.69998	0.343467	394.442
162	0.0798516	0.69992	0.330027	370.331				162	0.0893929	0.699617	0.33	384.817				162	0.0930768	0.699978	0.343617	490.921
163	0.0798677	0.680527	0.330035	395.793				163	0.0892566	0.699972	0.330058	522.076				163	0.0932145	0.699961	0.343673	331.661
164	0.0797956	0.680684	0.330004	278.205				164	0.0891357	0.699948	0.330005	386.139				164	0.0931352	0.699956	0.343586	426.189
165	0.0795985	0.680552	0.330038	352.582				165	0.0885525	0.699726	0.330034	520.384				165	0.093155	0.7	0.33007	295.999
166	0.0799396	0.682614	0.330004	241.197				166	0.0893493	0.699954	0.330005	385.351				166	0.0930099	0.699857	0.330076	444.816
167	0.0799877	0.7	0.330073	385.055				167	0.0890165	0.699963	0.33005	521.089				167	0.0929017	0.69994	0.33	327.698
168	0.0800597	0.699976	0.33	315.517				168	0.0893566	0.699978	0.330107	383.364				168	0.0930667	0.699925	0.330023	451.326
169	0.079977	0.69998	0.330021	464.73				169	0.0892631	0.699927	0.330036	522.427				169	0.0932077	0.7	0.330157	331.457
170	0.0826367	0.699759	0.330185	368.557				170	0.0893408	0.7	0.330046	383.082				170	0.0931777	0.699608	0.330034	458.353
171	0.0860355	0.699931	0.330024	523.558				171	0.0890668	0.699993	0.330036	520.54				171	0.0930025	0.699962	0.330019	334.17
172	0.0858334	0.699993	0.330059	391.728				172	0.0892994	0.699966	0.330184	385.596				172	0.0930782	0.699744	0.330101	459.582
173	0.0860035	0.7	0.330016	306.26				173	0.0893713	0.699965	0.330021	522.085				173	0.0931047	0.699958	0.330007	339.017
174	0.086343	0.699964	0.330053	447.316				174	0.0892925	0.69998	0.330087	385.194				174	0.0929009	0.699966	0.330089	463.644
175	0.086094	0.699815	0.330047	344.648				175	0.0891757	0.699682	0.330055	520.035				175	0.0929514	0.699941	0.33002	338.487
176	0.0859282	0.699931	0.330066	483.194				176	0.0893948	0.699929	0.330065	385.437				176	0.0929974	0.699892	0.330011	466.966
177	0.085912	0.699954	0.330021	368.268				177	0.0893504	0.699968	0.330238	520.088				177	0.0932035	0.699678	0.330009	339.218
178	0.0860075	0.699864	0.330067	512.353				178	0.0892567	0.699745	0.330086	383.651				178	0.0930838	0.699895	0.330005	464.832
179	0.0860532	0.699946	0.33009	387.265				179	0.0893297	0.699989	0.330174	522.648				179	0.0931625	0.699824	0.330021	340.672
180	0.0859798	0.699812	0.340844	484.961				180	0.0893513	0.7	0.330021	384.809				180	0.0930869	0.699987	0.330083	466.797
181	0.0858209	0.699718	0.340761	354.145				181	0.0893458	0.699988	0.330155	521.874				181	0.0932063	0.7	0.330004	342.496
182	0.0851276	0.699934	0.33829	470.687				182	0.0893986	0.699863	0.330001	384.658				182	0.0926226	0.699963	0.330013	468.982
183	0.0858867	0.69989	0.330172	378.486				183	0.0892478	0.699965	0.330054	522.351				183	0.093101	0.699941	0.330065	341.193
184	0.0859554	0.699947	0.330052	518.278				184	0.0892494	0.699975	0.330058	383.749				184	0.0931663	0.699789	0.330013	467.526
185	0.0858623	0.699795	0.330025	392.345				185	0.0893239	0.69986	0.330313	521.564				185	0.093093	0.699845	0.330114	342.544
186	0.0860037	0.699934	0.330046	306.509				186	0.0891926	0.699813	0.330002	383.939				186	0.0931349	0.699871	0.330034	466.85
187	0.0860067	0.699889	0.330029	443.171				187	0.089414	0.699979	0.330107	519.285				187	0.093198	0.699957	0.330021	341.752
188	0.0860968	0.699969	0.330002	341.533				188	0.0893512	0.699895	0.33	385.085				188	0.0929229	0.69995	0.330091	467.778
189	0.0859603	0.699861	0.330087	482.732				189	0.0893002	0.69993	0.330235	521.393				189	0.0931109	0.69997	0.330027	342.445
190	0.085825	0.699905	0.330119	367.052				190	0.0891059	0.699929	0.330043	384.705				190	0.093151	0.699983	0.330051	468.71
191	0.0860389	0.699899	0.330017	510.849				191	0.0893707	0.699585	0.330026	521.995				191	0.0929669	0.699873	0.330082	342.77
192	0.0860893	0.699508	0.330075	383.491				192	0.088934	0.699974	0.330019	384.109				192	0.0931908	0.699934	0.330161	469.44
193	0.0859611	0.699884	0.33	300.867				193	0.0892854	0.699851	0.330093	522.417				193	0.093204	0.699934	0.330096	342.536
194	0.0859759	0.699897	0.33009	437.509				194	0.0892237	0.69979	0.330081	385.129				194	0.0931054	0.699964	0.330006	470.625
195	0.0859542	0.699967	0.33008	337.507				195	0.0893267	0.699964	0.3303	521.902				195	0.0931571	0.699989	0.33	342.776
196	0.0860179	0.699555	0.33004	480.509				196	0.0894033	0.699952	0.330007	385.082				196	0.0930351	0.699838	0.330086	468.718
197	0.0859553	0.699792	0.330029	365.209				197	0.0892756	0.699982	0.330041	521.338				197	0.0931902	0.7	0.330192	342.618
198	0.0859895	0.699962	0.330056	506.241				198	0.0893986	0.699867	0.330166	385.581				198	0.0930739	0.699936	0.330171	469.338
199	0.0859966	0.699969	0.330037	382.059				199	0.0892705	0.699865	0.330302	519.335				199	0.0930548	0.699965	0.330057	344.071
200	0.085971	0.699872	0.330035	299.676				200	0.089202	0.699974	0.33002	383.899				200	0.0926617	0.699948	0.330077	470.194
201	0.0859577	0.699734	0.330088	437.205				201	0.0892322	0.699972	0.330036	519.662				201	0.0931324	0.699786	0.33003	342.202
202	0.0858437	0.69992	0.330068	335.692				202	0.0887867	0.699688	0.330015	384.316				202	0.0931305	0.699938	0.33038	470.167
203	0.0860555	0.699869	0.33005	478.121				203	0.089354	0.699942	0.33002	521.918				203	0.0932077	0.699945	0.330007	343.68
204	0.0860293	0.699982	0.330009	363.016				204	0.0892061	0.699984	0.330004	385.145				204	0.09313	0.699737	0.330026	468.785
205	0.0859755	0.699952	0.330067	506.335				205	0.0890244	0.699877	0.330077	522.234				205	0.0930723	0.699912	0.330102	343.225
206	0.08586	0.699939	0.330154	381.407				206	0.0888185	0.69995	0.33009	383.14				206	0.0932108	0.699823	0.330013	467.738
207	0.0857976	0.7	0.33002	299.105				207	0.0890269	0.699944	0.330013	520.024				207	0.0929375	0.69998	0.330001	343.281
208	0.0859466	0.699958	0.330012	435.913				208	0.0894145	0.699803	0.33004	382.694				208	0.0929818	0.69985	0.330042	468.02
209	0.0860965	0.7	0.33006	336.029				209	0.0891116	0.699948	0.330049	520.978				209	0.0931588	0.699651	0.330014	342.537
210	0.0860437	0.69992	0.330077	478.681				210	0.0894001	0.699968	0.330004	383.817				210	0.0930565	0.699917	0.330446	470.403
211	0.0859052	0.699844	0.330041	363.457				211	0.0974354	0.699712	0.330099	531.821				211	0.0929603	0.699978	0.330061	342.643
212	0.0860011	0.69979	0.3303	505.645				212	0.0974312	0.699937	0.330003	377.768				212	0.0930595	0.69989	0.330056	471.355
213	0.086052	0.699644	0.330163	383.259				213	0.0997505	0.699793	0.330014	495.271				213	0.0931591	0.7	0.330017	342.662
214	0.086094	0.699796	0.330037	300.471				214	0.0972566	0.699993	0.330094	350.902				214	0.0930833	0.699887	0.33003	470.53
215	0.0858977	0.699988	0.330637	436.046				215	0.0974939	0.699857	0.330047	467.563				215	0.0931593	0.69997	0.330031	343.6
216	0.0855809	0.699874	0.330007	336.106				216	0.0975624	0.699989	0.330217	333.041				216	0.0930484	0.699849	0.330141	469.61
217	0.0859464	0.699942	0.330013	478.821				217	0.0975619	0.699975	0.330131	445.538				217	0.0932077	0.699948	0.33001	342.955
218	0.0860919	0.699999	0.330034	364.729				218	0.097568	0.7	0.33008	318.328				218	0.0931318	0.699495	0.330022	468.971
219	0.0859544	0.7	0.330023	506.514				219	0.0976133	0.699427	0.330022	432.811				219	0.0930051	0.699854	0.330047	341.296
220	0.0860498	0.699881	0.330056	381.552				220	0.0975103	0.699791	0.330016	550.022				220	0.0924796	0.699924	0.33002	469.179
221	0.0859877	0.7	0.3304	298.854				221	0.0976197	0.699958	0.330015	381.466				221	0.0931167	0.699966	0.330087	344.084
222	0.0857691	0.699904	0.33004	435.455				222	0.0975677	0.699906	0.33007	500.875				222	0.0931588	0.699878	0.330006	470.446
223	0.0859724	0.7	0.330026	337.716				223	0.0976707	0.699977	0.330016	353.03				223	0.0931968	0.699592	0.330074	342.527
224	0.0892209	0.69994	0.330066	481.297				224	0.0976148	0.699988	0.330037	469.667				224	0.0931098	0.699874	0.330026	468.153
225	0.0893916	0.69996	0.330022	358.082				225	0.0975575	0.699965	0.33001	331.72				225	0.0929995	0.699971	0.330132	342.307
226	0.0893126	0.699962	0.33009	497.327				226	0.0975408	0.699541	0.330058	445.637				226	0.0931696	0.699804	0.330044	468.165
227	0.089473	0.699999	0.330019	367.696				227	0.0975772	0.699869	0.330013	318.487				227	0.0928063	0.699935	0.330051	343.06
228	0.0893754	0.699945	0.330022	505.964				228	0.099042	0.699726	0.330062	432.803				228	0.0931295	0.699972	0.330036	469.275
229	0.089409	0.699915	0.330011	372.892				229	0.0976164	0.699928	0.33004	551.512				229	0.0931625	0.699821	0.330024	342.35
230	0.0890296	0.699934	0.330045	508.852				230	0.0975792	0.699849	0.330033	383.629				230	0.0931562	0.699885	0.330028	469.727
231	0.0894386	0.7	0.330049	378.336				231	0.0969557	0.699964	0.330039	501.629				231	0.0931556	0.69997	0.33036	343.154
232	0.0893032	0.699938	0.330047	515.253				232	0.097496	0.699972	0.33	353.628				232	0.0932108	0.699966	0.330012	468.628
233	0.0894687	0.699622	0.330086	380.808				233	0.0976017	0.699868	0.330113	470.994				233	0.0931121	0.699992	0.33006	342.431
234	0.0893014	0.699895	0.330051	515.213				234	0.0976192	0.699999	0.33	332.813				234	0.0929733	0.699929	0.330138	468.678
235	0.0891944	0.699988	0.33002	380.674				235	0.0974167	0.699975	0.330046	447.36				235	0.0931461	0.699963	0.330027	342.198
236	0.0897774	0.699876	0.330066	518.942				236	0.0975049	0.699988	0.33	320.436				236	0.0946386	0.69995	0.330012	473.136
237	0.0893667	0.699988	0.33	380.461				237	0.0976363	0.699989	0.330075	431.728				237	0.0932137	0.699998	0.330021	343.651
238	0.0894648	0.699786	0.330031	518.948				238	0.097622	0.699971	0.330209	549.559				238	0.0931504	0.699831	0.330013	470.829
239	0.0894263	0.7	0.33	383.282				239	0.097414	0.699985	0.330086	384.847				239	0.0930996	0.7	0.330008	343.421
240	0.0892095	0.699828	0.330092	521.547				240	0.0974815	0.69986	0.330039	501.96				240	0.0931842	0.699909	0.330049	469.151
241	0.0894687	0.699918	0.33011	382.079				241	0.0973896	0.7	0.330173	353.414				241	0.093002	0.699928	0.33	343.607
242	0.0892123	0.69972	0.330107	520.081				242	0.0975944	0.699722	0.330128	469.481				242	0.0932036	0.699918	0.330045	469.238
243	0.0894	0.699977	0.33	383.603				243	0.097343	0.69981	0.330082	333.487				243	0.0931518	0.699926	0.330092	343.022
244	0.0894036	0.699885	0.330041	521.767				244	0.0975913	0.699868	0.33001	448.765				244	0.0930937	0.699838	0.330032	470.399
245	0.0890358	0.699817	0.330051	383.635				245	0.0975644	0.69997	0.330005	318.937				245	0.0931023	0.699894	0.330105	342.405
246	0.0893489	0.699906	0.330006	520.733				246	0.0976577	0.699995	0.330141	431.18				246	0.0929774	0.699991	0.330123	468.966
247	0.0893678	0.699949	0.330003	384.455				247	0.0976229	0.699964	0.330004	550.757				247	0.0929333	0.7	0.33	342.903
248	0.0893224	0.699916	0.330081	519.622				248	0.0976609	0.7	0.330067	382.374				248	0.0929806	0.69989	0.330044	469.291
249	0.0890185	0.699972	0.33001	382.58				249	0.0974367	0.699819	0.330001	504.928				249	0.0931506	0.699878	0.330063	343.002
250	0.0893437	0.699903	0.330015	519.382				250	0.0976184	0.7	0.330011	353.568				250	0.0930944	0.69986	0.330114	466.916
251	0.0894687	0.699976	0.33	382.945				251	0.0973069	0.699817	0.330041	470.28				251	0.0931548	0.699801	0.330009	343.256
252	0.0894055	0.699874	0.330322	520.105				252	0.0975822	0.7	0.330154	333.299				252	0.0929326	0.699955	0.330037	470.782
253	0.0893145	0.699992	0.330002	383.105				253	0.0971821	0.699816	0.330062	445.504				253	0.0930131	0.699925	0.330005	343.078
254	0.089363	0.699631	0.330187	520.526				254	0.0975722	0.699969	0.33	319.474				254	0.0930458	0.699988	0.330043	469.887
255	0.0893741	0.699935	0.330061	383.557				255	0.0976714	0.699612	0.330017	431.942				255	0.0929019	0.699956	0.33	342.722
256	0.089403	0.699936	0.330023	520.456				256	0.0975939	0.699621	0.330021	550.716				256	0.0930962	0.699927	0.330044	470.665
257	0.0891106	0.699948	0.33003	384.234				257	0.0973785	0.699847	0.330036	380.988				257	0.0929656	0.699985	0.330062	342.888
258	0.0894074	0.699914	0.330238	520.408				258	0.0975464	0.699901	0.330274	503.324				258	0.0931592	0.699977	0.33006	470.494
259	0.0893514	0.699824	0.330045	384.495				259	0.0974073	0.699943	0.330015	354.356				259	0.0931651	0.699088	0.330629	341.521
260	0.0892948	0.699933	0.330018	521.246				260	0.0974547	0.699786	0.330013	469.092				260	0.0928973	0.69992	0.330222	469.092
261	0.0893554	0.699955	0.330051	383.584				261	0.0975658	0.699921	0.330027	334.659				261	0.0930954	0.699927	0.330029	341.435
262	0.0893752	0.699932	0.330006	520.976				262	0.0976412	0.69989	0.330319	445.247				262	0.0928894	0.699929	0.330037	468.468
263	0.0894529	0.699972	0.330312	384.25				263	0.0960828	0.656779	0.33	325.31				263	0.101952	0.699879	0.330004	344.185
264	0.0893985	0.699493	0.330069	520.611				264	0.0971095	0.657575	0.330051	295.561				264	0.0929228	0.699896	0.330014	471.536
265	0.0894171	0.699948	0.330005	381.775				265	0.0976691	0.656723	0.330022	260.805				265	0.0931942	0.699715	0.33	344.906
266	0.0892636	0.699954	0.330405	521.242				266	0.0976328	0.660415	0.33012	232.818				266	0.092915	0.69979	0.330108	471.907
267	0.0892784	0.69991	0.33	385.151				267	0.0976144	0.699863	0.33	433.024				267	0.0930998	0.7	0.33003	345.138
268	0.0892985	0.699941	0.33006	519.576				268	0.0975096	0.699948	0.330281	553.542				268	0.0931109	0.699978	0.330431	470.457
269	0.0894057	0.699942	0.33	383.038				269	0.0975345	0.69969	0.330238	384.248				269	0.0929959	0.69962	0.330018	343.715
270	0.0892901	0.699898	0.330024	519.593				270	0.0975639	0.699806	0.33	503.856				270	0.0931235	0.699878	0.33002	471.402
271	0.0891522	0.699847	0.33001	383.414				271	0.0975699	0.699986	0.330135	353.257				271	0.0930484	0.699907	0.330034	343.197
272	0.0893095	0.699851	0.330439	521.805				272	0.0969959	0.699921	0.330107	469.5				272	0.0930438	0.699896	0.33002	469.414
273	0.0893785	0.699985	0.330026	384.732				273	0.0975082	0.7	0.330137	332.782				273	0.0931695	0.699946	0.330008	345.068
274	0.0893174	0.699937	0.330159	521.571				274	0.0974869	0.699977	0.330135	446.774				274	0.093083	0.699782	0.330019	472.129
275	0.0892486	0.699818	0.330019	382.278				275	0.0973164	0.699998	0.33	318.361				275	0.0930791	0.699927	0.330021	343.279
276	0.0894107	0.699872	0.330049	518.931				276	0.0975014	0.7	0.330355	431.049				276	0.0930983	0.699934	0.330015	468.627
277	0.0894134	0.7	0.330147	383.758				277	0.0976381	0.699963	0.330042	551.393				277	0.0931642	0.69998	0.330002	341.68
278	0.0893627	0.699954	0.33046	521.206				278	0.0976198	0.699995	0.330043	383.619				278	0.0930509	0.699986	0.330012	468.694
279	0.0893202	0.699955	0.330004	383.606				279	0.0971058	0.699949	0.330067	499.78				279	0.0931795	0.699908	0.330021	343.683
280	0.0891584	0.699972	0.330044	519.154				280	0.0975611	0.699925	0.330148	353.064				280	0.0927249	0.699914	0.330032	470.386
281	0.0894551	0.69996	0.33006	383.011				281	0.0976504	0.699762	0.3301	470.491				281	0.0932135	0.7	0.33	343.391
282	0.109324	0.699938	0.330602	536.824				282	0.0976714	0.699966	0.330024	333.067				282	0.0931571	0.699983	0.330006	468.321
283	0.109378	0.699812	0.385109	410.2				283	0.0975739	0.699977	0.330008	446.25				283	0.0931213	0.699833	0.33001	343.802
284	0.109385	0.699958	0.384932	379.129				284	0.0975703	0.699922	0.330074	318.529				284	0.0930056	0.699555	0.330044	468.408
285	0.109538	0.699988	0.385079	350.926				285	0.0972621	0.699932	0.33	432				285	0.0931807	0.699972	0.330026	343.426
286	0.109186	0.69983	0.377802	336.924				286	0.0975212	0.699793	0.330017	550.047				286	0.0930425	0.699989	0.330137	470.184
287	0.109514	0.699958	0.354532	376.452				287	0.097134	0.699947	0.330042	383.806				287	0.0931588	0.699853	0.330052	342.275
288	0.109524	0.699679	0.354574	416.932				288	0.0975615	0.699647	0.330008	502.474				288	0.0930011	0.699939	0.330049	469.046
289	0.109618	0.699836	0.354582	441.434				289	0.097573	0.7	0.33	353.318				289	0.092997	0.699931	0.330132	342.612
290	0.109216	0.699983	0.354513	467.927				290	0.0970077	0.699891	0.330108	468.401				290	0.0928718	0.699978	0.330013	469.46
291	0.109441	0.699854	0.341372	516.535				291	0.0975509	0.7	0.330031	332.888				291	0.0926426	0.7	0.330185	341.387
292	0.109957	0.699806	0.354905	500.017				292	0.0976727	0.699654	0.330029	446.618				292	0.0930589	0.699952	0.330021	467.541
293	0.115442	0.69993	0.354427	509.394				293	0.0975098	0.7	0.330186	318.471				293	0.0929926	0.699968	0.330284	342.755
294	0.115704	0.699979	0.354592	511.313				294	0.0975591	0.699901	0.330007	432.739				294	0.0930775	0.699937	0.330039	470.573
295	0.115562	0.699943	0.354599	508.408				295	0.0974553	0.699946	0.330084	549.585				295	0.0931569	0.699841	0.33011	343.267
296	0.115603	0.699551	0.35448	502.734				296	0.0976697	0.699883	0.33	383.265				296	0.0931802	0.699871	0.330099	471.031
297	0.11569	0.699811	0.354528	504.63				297	0.0976368	0.699916	0.330027	501.422				297	0.093159	0.699878	0.330049	342.448
298	0.115642	0.699889	0.354522	503.131				298	0.0975611	0.699973	0.330115	352.318				298	0.0931558	0.699962	0.330055	469.855
299	0.114005	0.699992	0.353714	505.947				299	0.0974163	0.699992	0.330036	469.443				299	0.0930625	0.69999	0.33005	342.849
300	0.114094	0.69979	0.354442	505.506				300	0.0975121	0.699987	0.330023	333.741				300	0.0930563	0.699807	0.330092	469.405
301	0.113102	0.699976	0.341345	533.34				301	0.0976217	0.699952	0.330029	450.51				301	0.0929859	0.7	0.33003	343.483
302	0.114086	0.699981	0.354515	508.14				302	0.0976564	0.699939	0.330009	318.836				302	0.0931322	0.699821	0.330045	468.254
303	0.113249	0.699835	0.354543	508.311				303	0.0975245	0.699954	0.330009	432.569				303	0.0932072	0.699901	0.330356	343.639
304	0.113737	0.699665	0.330074	568.662				304	0.0975228	0.699795	0.330036	553.757				304	0.0931437	0.699863	0.330004	470.83
305	0.114123	0.699983	0.33	365.175				305	0.0976478	0.699988	0.330003	383.498				305	0.0931564	0.699834	0.33003	342.891
306	0.114102	0.699973	0.330048	436.039				306	0.0971789	0.699969	0.330284	498.855				306	0.0931079	0.699821	0.330032	468.471
307	0.113847	0.7	0.330037	509.101				307	0.0976394	0.699886	0.330063	352.081				307	0.0931813	0.699918	0.330086	341.795
308	0.11411	0.699874	0.330104	581.151				308	0.0976695	0.699962	0.330079	468.187				308	0.0930749	0.699869	0.330063	468.518
309	0.114098	0.69999	0.33	356.75				309	0.0975103	0.699999	0.33002	333.021				309	0.093115	0.699979	0.330143	342.701
310	0.119217	0.699992	0.33	432.992				310	0.0975547	0.699841	0.33003	448.69				310	0.0931294	0.699848	0.330038	470.515
311	0.119275	0.69998	0.330003	490.332				311	0.0974614	0.699965	0.330022	318.304				311	0.0931702	0.699989	0.330244	342.845
312	0.119116	0.699902	0.330021	546.237				312	0.0968734	0.699999	0.330008	431.746				312	0.0929533	0.699892	0.330078	470.716
313	0.119144	0.699968	0.330307	594.239				313	0.0976302	0.699962	0.330076	551.493				313	0.0932137	0.699663	0.330025	342.729
314	0.119151	0.699697	0.330015	353.807				314	0.097687	0.7	0.330024	382.772				314	0.0931938	0.699904	0.330174	468.585
315	0.119271	0.699998	0.330468	409.686				315	0.0975608	0.699876	0.330078	499.447				315	0.0929689	0.699757	0.33	342.456
316	0.119153	0.699992	0.330013	468.573				316	0.0974633	0.699971	0.33008	352.04				316	0.0930663	0.69991	0.330141	468.513
317	0.119139	0.699967	0.330263	525.539				317	0.0977113	0.69996	0.330125	471.727				317	0.0931043	0.69993	0.330179	341.498
318	0.119153	0.699866	0.330087	579.012				318	0.0976159	0.699934	0.330029	333.879				318	0.0930763	0.699982	0.330049	470.05
319	0.119273	0.699922	0.330064	345.147				319	0.0972241	0.699959	0.33003	447.6				319	0.0930493	0.699924	0.330076	343.396
320	0.119012	0.7	0.330078	400.518				320	0.0975639	0.69995	0.330029	318.713				320	0.09313	0.7	0.330393	468.583
321	0.11914	0.699845	0.330016	457.967				321	0.0976725	0.699819	0.330001	432.216				321	0.0931599	0.699823	0.330038	342.269
322	0.119272	0.699984	0.330075	514.594				322	0.0975695	0.699952	0.330007	549.711				322	0.0931768	0.699931	0.330077	469.923
323	0.119151	0.699949	0.330015	569.076				323	0.0975625	0.699978	0.330018	383.786				323	0.0930022	0.699879	0.330013	342.969
324	0.119212	0.699991	0.330131	339.728				324	0.0976176	0.699954	0.330008	501.232				324	0.0931081	0.699801	0.33024	469.286
325	0.118895	0.699888	0.330132	394.407				325	0.0974285	0.699907	0.330005	353.509				325	0.0931033	0.7	0.330037	343.143
326	0.118944	0.69956	0.33	453.38				326	0.0973314	0.699974	0.330022	470.503				326	0.0931833	0.699949	0.330113	468.443
327	0.118798	0.7	0.33013	510.603				327	0.0975773	0.699966	0.33	333.111				327	0.0926139	0.699928	0.330002	342.639
328	0.119155	0.699936	0.330043	562.063				328	0.0974813	0.699909	0.330031	447.579				328	0.0932672	0.699842	0.330048	469.096
329	0.119272	0.699993	0.330007	338.349				329	0.0973322	0.7	0.330056	319.585				329	0.0932111	0.699921	0.330021	342.794
330	0.119291	0.699842	0.330006	393.059				330	0.0975203	0.699972	0.330039	430.589				330	0.0930493	0.7	0.33	469.686
331	0.119129	0.699835	0.330037	448.942				331	0.0974631	0.699811	0.330229	548.94				331	0.093159	0.699924	0.330039	343.038
332	0.119187	0.69983	0.33025	508.241				332	0.0975091	0.699958	0.330036	383.895				332	0.0936232	0.699785	0.330162	469.434
333	0.118971	0.699907	0.33	560.031				333	0.0975602	0.699943	0.330067	502.324				333	0.0928379	0.699907	0.330051	343.805
334	0.119277	0.699841	0.330073	335.585				334	0.0974573	0.699931	0.33005	351.895				334	0.0932084	0.699911	0.330072	472.456
335	0.119273	0.69988	0.330002	392.8				335	0.0976004	0.699923	0.330045	469.487				335	0.0931013	0.699969	0.330212	342.771
336	0.121604	0.699768	0.330063	449.549				336	0.0974733	0.7	0.330077	332.664				336	0.0930179	0.699761	0.330051	470.105
337	0.119145	0.699824	0.330042	508.635				337	0.0975164	0.699877	0.330029	446.754				337	0.0931857	0.699962	0.330008	342.755
338	0.119012	0.699913	0.330059	560.291				338	0.0975189	0.7	0.330051	319.232				338	0.0931809	0.699917	0.330327	470.099
339	0.11901	0.7	0.330117	336.051				339	0.097559	0.7	0.330006	431.678				339	0.0931041	0.699927	0.330042	343.116
340	0.119198	0.699809	0.330116	392.451				340	0.0975916	0.699749	0.330121	549.353				340	0.0929883	0.699877	0.330008	470.707
341	0.118594	0.699912	0.33015	449.255				341	0.0976529	0.699973	0.330048	385.516				341	0.0929829	0.699994	0.330033	342.739
342	0.119262	0.699891	0.330024	509.128				342	0.0973474	0.69995	0.330033	500.287				342	0.0928123	0.699781	0.330081	466.929
343	0.119117	0.699764	0.33011	559.333				343	0.0975539	0.699898	0.330004	352.257				343	0.0932101	0.699821	0.33003	343.525
344	0.119199	0.699957	0.330049	334.704				344	0.0966632	0.699937	0.330008	470.516				344	0.0932831	0.699989	0.330031	470.997
345	0.119232	0.7	0.330006	391.16				345	0.097389	0.699993	0.33009	332.185				345	0.0931067	0.699971	0.330122	341.363
346	0.118767	0.699712	0.330053	449.026				346	0.0975957	0.699689	0.33002	446.583				346	0.0930522	0.699867	0.330029	467.567
347	0.119095	0.699991	0.330027	505.401				347	0.0975821	0.683118	0.330022	444.156				347	0.0931253	0.699829	0.330043	343.92
348	0.118999	0.699965	0.330033	562.177				348	0.0976479	0.683168	0.33	269.825				348	0.0931171	0.699684	0.330013	467.983
349	0.119233	0.699995	0.330063	335.653				349	0.0974523	0.683148	0.330004	314.953				349	0.0947927	0.7	0.330035	346.216
350	0.119447	0.699729	0.330042	387.741				350	0.097566	0.683209	0.330158	364.304				350	0.0931185	0.699868	0.330073	469.446
351	0.119148	0.699984	0.330047	452.113				351	0.0975056	0.692519	0.330036	430.379				351	0.0930545	0.699956	0.330018	343.77
352	0.11914	0.699994	0.330023	504.797				352	0.0974209	0.683412	0.330045	450.465				352	0.0930148	0.699989	0.330044	470.755
353	0.119231	0.699934	0.330039	557.324				353	0.0974508	0.7	0.330024	344.347				353	0.0929977	0.7	0.33003	342.382
354	0.119139	0.699821	0.330036	335.635				354	0.0976428	0.69979	0.330026	461.03				354	0.0929029	0.699768	0.330029	468.477
355	0.118911	0.699954	0.33	390.637				355	0.097418	0.699966	0.33	327.911				355	0.0930124	0.699613	0.33	343.246
356	0.119067	0.699989	0.330003	448.116				356	0.0975793	0.699921	0.330034	442.893				356	0.0931568	0.699951	0.330094	470.271
357	0.119356	0.699938	0.330051	505.145				357	0.0976334	0.699968	0.358705	448.147				357	0.0932005	0.699779	0.330085	343.61
358	0.119099	0.699888	0.330043	560.826				358	0.0976069	0.699941	0.358873	290.134				358	0.0931351	0.699692	0.330055	470.778
359	0.119262	0.699861	0.330052	334.924				359	0.0976717	0.69996	0.358804	341.735				359	0.0929835	0.699975	0.330077	342.986
360	0.119112	0.699842	0.330003	390.312				360	0.0976865	0.699443	0.35867	394.26				360	0.0953417	0.699913	0.330084	471.236
361	0.119135	0.699943	0.330076	451.037				361	0.0975008	0.699909	0.356276	449.397				361	0.10371	0.699792	0.3305	343.813
362	0.119285	0.7	0.330299	507.424				362	0.097158	0.699899	0.341079	316.432				362	0.103698	0.699979	0.330003	454.655
363	0.119218	0.699961	0.330113	557.068				363	0.0974957	0.699921	0.341155	410.714				363	0.103686	0.699997	0.330065	558.674
364	0.118913	0.699394	0.330073	333.332				364	0.0971348	0.699938	0.341071	500.251				364	0.103873	0.699835	0.330025	371.415
365	0.119196	0.699965	0.330011	391.116				365	0.0973894	0.699868	0.341085	332.601				365	0.103711	0.699932	0.330102	473.828
366	0.119121	0.699986	0.330024	449.335				366	0.097559	0.699995	0.341107	421.28				366	0.103851	0.699947	0.345523	514.63
367	0.119273	0.699742	0.33006	504.537				367	0.0976212	0.699968	0.341415	511.494				367	0.103655	0.699956	0.345646	319.804
368	0.119205	0.699907	0.330181	558.192				368	0.0977055	0.699856	0.341245	337.598				368	0.103826	0.699993	0.345422	385.401
369	0.119202	0.699982	0.330081	335.091				369	0.097617	0.699982	0.341159	426.717				369	0.102805	0.69969	0.330015	490.431
370	0.119139	0.699857	0.330105	391.881				370	0.0971319	0.699699	0.341328	516.47				370	0.103783	0.699953	0.330065	340.451
371	0.118999	0.7	0.330016	449.469				371	0.0975681	0.699938	0.341087	341.567				371	0.103703	0.699983	0.330039	440.704
372	0.119286	0.69989	0.33	506.973				372	0.0976163	0.699944	0.341091	433.565				372	0.103601	0.699989	0.33	541.759
373	0.119024	0.699907	0.330008	557.879				373	0.0972246	0.69996	0.335451	525.775				373	0.103886	0.699789	0.330014	361.46
374	0.119251	0.7	0.330018	334.609				374	0.0976161	0.699951	0.330091	387.626				374	0.103886	0.699767	0.330033	463.307
375	0.11912	0.699903	0.33	391.602				375	0.0976207	0.699965	0.330064	505.096				375	0.103761	0.6999	0.330017	566.223
376	0.119273	0.699966	0.33	449.789				376	0.0975669	0.699987	0.33	354.36				376	0.103671	0.699999	0.330068	376.779
377	0.119145	0.699974	0.330076	505.331				377	0.0974728	0.699944	0.330188	471.023				377	0.103779	0.699861	0.330004	478.688
378	0.119238	0.699856	0.330518	557.078				378	0.0975563	0.699896	0.330136	334.876				378	0.103731	0.699859	0.330053	323.496
379	0.119213	0.699971	0.330006	334.755				379	0.0975609	0.699943	0.330004	450.668				379	0.103836	0.699998	0.330077	420.406
380	0.11911	0.699879	0.330007	390.684				380	0.0975173	0.699801	0.330001	320.599				380	0.103856	0.699846	0.330084	526.123
381	0.119206	0.699993	0.330006	449.616				381	0.11035	0.699984	0.330051	443.069				381	0.103803	0.69996	0.330097	353.693
382	0.119132	0.699816	0.330228	505.232				382	0.110246	0.699958	0.330056	532.309				382	0.103623	0.699949	0.330008	451.738
383	0.119243	0.699998	0.33005	561.103				383	0.110256	0.699993	0.330265	340.571				383	0.104947	0.699971	0.330093	554.603
384	0.119014	0.699862	0.3615	481.655				384	0.110286	0.699939	0.330019	423.419				384	0.103159	0.699964	0.330009	371.936
385	0.119199	0.699814	0.361375	476.918				385	0.110367	0.699958	0.330016	509.757				385	0.103375	0.699931	0.330008	472.445
386	0.120096	0.699878	0.35696	455.835				386	0.110277	0.699864	0.330004	327.145				386	0.103891	0.699919	0.330016	319.839
387	0.119163	0.699657	0.330032	572.304				387	0.109563	0.69997	0.33004	406.644				387	0.112239	0.699982	0.330134	421.459
388	0.11879	0.699811	0.330258	343.671				388	0.110344	0.699995	0.330012	491.081				388	0.112259	0.699992	0.330049	500.295
389	0.119011	0.7	0.330001	401.153				389	0.110305	0.699775	0.330208	572.821				389	0.112236	0.699838	0.330049	574.731
390	0.118977	0.69997	0.33	457.645				390	0.110159	0.699601	0.33018	365.586				390	0.112473	0.699988	0.330912	359.312
391	0.118409	0.69977	0.330003	515.455				391	0.110079	0.69986	0.330011	447.247				391	0.112124	0.699831	0.33001	435.967
392	0.119113	0.699835	0.330084	568.956				392	0.110281	0.699862	0.330017	531.973				392	0.112363	0.699843	0.330052	514.541
393	0.119269	0.7	0.33004	338.715				393	0.110413	0.699896	0.33	339.5				393	0.112465	0.699893	0.33	325.7
394	0.119128	0.699855	0.330046	394.491				394	0.110001	0.7	0.330005	422.203				394	0.112189	0.699854	0.33	401.75
395	0.118981	0.699954	0.330001	451.233				395	0.110212	0.699992	0.330058	507.474				395	0.11229	0.7	0.330005	481.356
396	0.118883	0.699385	0.330046	509.165				396	0.110413	0.699866	0.33	327.256				396	0.112383	0.699928	0.330116	552.977
397	0.119243	0.699962	0.330022	562.031				397	0.110058	0.699926	0.330034	408.143				397	0.112263	0.699987	0.330045	349.105
398	0.119154	0.699581	0.330007	335.989				398	0.110407	0.699728	0.330865	490.018				398	0.112469	0.699984	0.330241	425.898
399	0.119149	0.7	0.330097	393.986				399	0.110377	0.69995	0.330012	575.397				399	0.112443	0.7	0.330112	505.158
400	0.119211	0.69995	0.330054	450.655				400	0.1103	0.699682	0.330152	364.898				400	0.112421	0.699953	0.330091	580.651
401	0.119062	0.699975	0.330027	506.919				401	0.110222	0.699945	0.330094	445.733				401	0.112344	0.7	0.330012	362.621
402	0.118837	0.699637	0.330031	561.487				402	0.110216	0.699961	0.330038	531.098				402	0.11213	0.699843	0.330006	438.674
403	0.119061	0.66792	0.33003	365.057				403	0.110277	0.699298	0.330023	340.451				403	0.112336	0.699872	0.330136	515.314
404	0.11917	0.699813	0.330042	443.579				404	0.110402	0.699946	0.330003	421.557				404	0.11247	0.699935	0.330098	326.23
405	0.118843	0.699928	0.330244	519.042				405	0.110124	0.699921	0.330214	508.629				405	0.112195	0.7	0.330018	399.395
406	0.11874	0.699839	0.330151	568.391				406	0.110326	0.699835	0.33025	324.616				406	0.112396	0.7	0.330049	481.011
407	0.118915	0.69993	0.330083	338.551				407	0.110399	0.699884	0.330029	406.58				407	0.112346	0.69978	0.330094	557.698
408	0.119002	0.699888	0.330168	396.06				408	0.11034	0.699838	0.330005	492.072				408	0.112528	0.699878	0.330083	349.588
409	0.118966	0.699824	0.330059	455.954				409	0.110233	0.699842	0.330001	571.692				409	0.112406	0.699947	0.33	423.899
410	0.119197	0.7	0.330111	511.402				410	0.110392	0.699987	0.330047	365.005				410	0.112495	0.699827	0.330078	504.704
411	0.119203	0.699841	0.330064	564.562				411	0.110201	0.699863	0.33	447.254				411	0.112439	0.699892	0.330226	578.964
412	0.11924	0.699955	0.330092	335.926				412	0.110198	0.699947	0.330008	532.548				412	0.112413	0.699962	0.330042	361.208
413	0.11902	0.699902	0.33007	394.084				413	0.110216	0.699874	0.330012	341.442				413	0.11245	0.699974	0.330031	439.409
414	0.119147	0.699987	0.33	451.903				414	0.110711	0.69971	0.330077	421.706				414	0.112379	0.7	0.330032	518.875
415	0.119273	0.7	0.330005	508.579				415	0.109815	0.699767	0.330041	508.194				415	0.112402	0.699844	0.330104	327.399
416	0.119045	0.699621	0.330062	561.006				416	0.110343	0.699944	0.330033	326.512				416	0.113081	0.699901	0.330158	401.795
417	0.119158	0.69998	0.330029	334.911				417	0.110127	0.699957	0.330042	407.031				417	0.112564	0.7	0.33001	481.455
418	0.118903	0.699841	0.330121	392.736				418	0.109485	0.699896	0.330041	488.396				418	0.112329	0.699746	0.33	555.649
419	0.119136	0.69992	0.33	451.438				419	0.110155	0.69993	0.330169	571.584				419	0.112355	0.699965	0.33	350.204
420	0.119209	0.7	0.330018	508.237				420	0.11039	0.699888	0.330158	363.293				420	0.112372	0.699991	0.330011	426.223
421	0.119168	0.699795	0.330026	558.79				421	0.110396	0.699978	0.330022	448.947				421	0.112484	0.69994	0.330032	505.715
422	0.119274	0.699996	0.330349	335.134				422	0.110319	0.699659	0.330045	530.94				422	0.112504	0.699891	0.330084	578.961
423	0.119211	0.69964	0.330074	391.847				423	0.110344	0.69996	0.330009	341.206				423	0.112429	0.69994	0.33	362.695
424	0.119222	0.699999	0.330011	449.121				424	0.110297	0.699986	0.330091	422.575				424	0.112335	0.699997	0.330025	438.247
425	0.118618	0.699986	0.330051	506.386				425	0.110313	0.69969	0.330051	506.776				425	0.112244	0.699902	0.330111	515.516
426	0.119149	0.699944	0.330052	560.182				426	0.11035	0.69997	0.330022	326.642				426	0.111875	0.699828	0.33443	566.742
427	0.119231	0.7	0.330092	335.211				427	0.110273	0.699817	0.330113	406.665				427	0.112454	0.699989	0.330059	354.202
428	0.119271	0.699798	0.330105	389.776				428	0.110339	0.69962	0.330238	490.632				428	0.112528	0.699968	0.330229	435.567
429	0.119232	0.699944	0.330021	448.428				429	0.110171	0.699912	0.330089	573.371				429	0.111914	0.699848	0.330028	515.938
430	0.119058	0.7	0.330005	505.407				430	0.110338	0.699965	0.330002	366.651				430	0.112531	0.699992	0.330012	326.363
431	0.119183	0.699986	0.33012	559.479				431	0.110278	0.699943	0.330064	447.877				431	0.112273	0.699979	0.330096	399.407
432	0.119017	0.699972	0.330096	333.898				432	0.110296	0.699953	0.33022	531.634				432	0.112243	0.699863	0.330036	477.518
433	0.119273	0.7	0.330011	391.599				433	0.110408	0.699984	0.330056	340.772				433	0.112363	0.699909	0.330086	555.16
434	0.11901	0.699915	0.330011	449.722				434	0.109937	0.699827	0.330021	421.885				434	0.112013	0.699862	0.330584	348.353
435	0.119273	0.7	0.330004	506.178				435	0.110046	0.699971	0.330132	507.372				435	0.112421	0.699982	0.330033	424.025
436	0.118506	0.6999	0.330465	556.985				436	0.110268	0.674586	0.33	442.284				436	0.112513	0.699847	0.330074	502.042
437	0.119176	0.699938	0.330284	335.096				437	0.110118	0.689536	0.330205	443.468				437	0.112371	0.699989	0.330048	577.817
438	0.118975	0.699983	0.330053	390.845				438	0.110072	0.67536	0.330024	396.318				438	0.112339	0.699925	0.33	362.165
439	0.119221	0.7	0.330018	449.503				439	0.109991	0.699936	0.330036	520.961				439	0.112537	0.699968	0.330206	440.342
440	0.119251	0.7	0.330012	507.915				440	0.110288	0.699913	0.33004	341.234				440	0.112858	0.699739	0.330086	519.97
441	0.11882	0.699992	0.330035	557.779				441	0.110332	0.699943	0.33004	421.937				441	0.115847	0.699985	0.330008	578.833
442	0.118754	0.699793	0.330067	333.484				442	0.110127	0.69983	0.330122	505.938				442	0.11637	0.699988	0.33029	354.553
443	0.119267	0.699932	0.330263	391.72				443	0.110392	0.699787	0.330008	327.292				443	0.116418	0.69999	0.330012	419.323
444	0.119029	0.7	0.330033	449.89				444	0.110234	0.699932	0.330014	409.747				444	0.116448	0.699904	0.330012	488.503
445	0.11905	0.699993	0.330088	507.198				445	0.110228	0.699763	0.330011	489.73				445	0.116335	0.699553	0.330073	550.121
446	0.119262	0.699976	0.330041	558.236				446	0.110254	0.699954	0.330075	574.345				446	0.115924	0.690072	0.33	512.374
447	0.11919	0.699956	0.330076	335.272				447	0.1099	0.699959	0.33007	364.013				447	0.11643	0.690019	0.330096	535.657
448	0.118946	0.699997	0.330044	390.059				448	0.110367	0.699973	0.330139	448.043				448	0.116511	0.690311	0.330032	296.804
449	0.119488	0.69974	0.330179	450.422				449	0.110851	0.699942	0.330149	532.242				449	0.116018	0.699495	0.33	372.691
450	0.118897	0.69997	0.33	502.752				450	0.109832	0.699677	0.330023	340.2				450	0.116035	0.699983	0.330001	442.813
451	0.119172	0.699789	0.330051	559.409				451	0.110334	0.69999	0.330008	422.638				451	0.116163	0.699693	0.330059	510.971
452	0.119269	0.699923	0.330019	334.589				452	0.110297	0.699311	0.330069	505.974				452	0.116186	0.699993	0.330027	571.336
453	0.119294	0.699922	0.33	389.911				453	0.110402	0.699955	0.330019	326.515				453	0.116295	0.699921	0.330003	347.604
454	0.119134	0.699967	0.330293	449.275				454	0.110205	0.699847	0.330027	406.296				454	0.116189	0.699951	0.330461	413.384
455	0.118873	0.699972	0.330095	505.551				455	0.110275	0.7	0.330026	492.019				455	0.116301	0.699852	0.330368	481.075
456	0.119073	0.699836	0.330005	559.045				456	0.110274	0.699774	0.330083	573.241				456	0.116291	0.699886	0.330005	542.271
457	0.11927	0.699866	0.33006	334.422				457	0.110439	0.7	0.330157	364.135				457	0.116215	0.699982	0.330007	332.132
458	0.118849	0.6999	0.330057	391.63				458	0.110021	0.699989	0.330097	448.26				458	0.11647	0.699965	0.33	398.472
459	0.118882	0.699818	0.330053	449.29				459	0.110375	0.69974	0.330102	531.597				459	0.115821	0.699982	0.330047	462.327
460	0.119265	0.69991	0.330014	504.273				460	0.109877	0.660161	0.330356	354.906				460	0.116493	0.699984	0.330052	527.883
461	0.118817	0.699949	0.330009	558.028				461	0.110258	0.660026	0.330102	301.572				461	0.116085	0.699998	0.330013	588.224
462	0.11908	0.69987	0.330051	334.882				462	0.110217	0.669761	0.330384	260.207				462	0.116371	0.699846	0.33	356.826
463	0.118868	0.7	0.33025	391.33				463	0.110402	0.660759	0.330476	397.467				463	0.116021	0.7	0.330011	423.876
464	0.119225	0.699799	0.330103	448.539				464	0.110385	0.699952	0.330056	483.388				464	0.11609	0.7	0.330026	489.417
465	0.119064	0.699966	0.330081	505.826				465	0.110185	0.699912	0.330024	580.988				465	0.116213	0.699938	0.33	549.808
466	0.119202	0.699906	0.3301	559.119				466	0.109757	0.699859	0.330117	367.522				466	0.116288	0.699963	0.330077	337.021
467	0.119285	0.699975	0.330205	333.57				467	0.110405	0.699929	0.33	449.875				467	0.105728	0.7	0.330226	403.295
468	0.118956	0.7	0.330072	389.622				468	0.110265	0.69972	0.330052	534.803				468	0.105647	0.699881	0.330065	503.208
469	0.119207	0.699735	0.330006	448.177				469	0.110417	0.699948	0.330001	342.075				469	0.105801	0.699969	0.330186	334.784
470	0.119273	0.699817	0.330001	504.798				470	0.110344	0.699855	0.330001	423.432				470	0.105863	0.699952	0.330024	428.471
471	0.119132	0.699989	0.330098	559.327				471	0.11044	0.699844	0.330103	509.93				471	0.105556	0.699602	0.33001	525.04
472	0.119017	0.699947	0.330265	333.478				472	0.126385	0.699962	0.330014	564.756				472	0.105803	0.699694	0.330073	347.402
473	0.118878	0.699949	0.330113	391.078				473	0.126631	0.699865	0.330048	595.218				473	0.105895	0.699936	0.330019	442.55
474	0.119004	0.699791	0.330058	447.854				474	0.126836	0.7	0.330275	332.149				474	0.105748	0.699992	0.330024	537.205
475	0.119216	0.7	0.330104	505.053				475	0.12685	0.699891	0.330099	368.703				475	0.10586	0.699676	0.33004	356.468
476	0.119194	0.699976	0.330051	559.593				476	0.126266	0.7	0.330135	403.41				476	0.105645	0.699916	0.330161	451.976
477	0.119281	0.699995	0.33	335.038				477	0.125867	0.699989	0.330127	438.779				477	0.105509	0.699706	0.330163	548.756
478	0.119204	0.699812	0.330044	391.145				478	0.126748	0.699856	0.330094	472.054				478	0.105898	0.699928	0.330028	362.085
479	0.119273	0.699803	0.33001	450.469				479	0.126972	0.699948	0.33	500.465				479	0.105903	0.699658	0.330131	458.086
480	0.119045	0.699959	0.330031	505.88				480	0.126604	0.69997	0.33	530.578				480	0.105811	0.699993	0.330027	552.937
481	0.118626	0.699959	0.33013	559.918				481	0.127019	0.699952	0.33	554.408				481	0.106003	0.699963	0.33001	365.003
482	0.119157	0.699845	0.330004	333.319				482	0.126628	0.699844	0.330019	576.39				482	0.105783	0.7	0.330094	460.725
483	0.11922	0.699977	0.330207	390.689				483	0.126345	0.699929	0.330037	592.242				483	0.105697	0.699914	0.330167	554.459
484	0.119128	0.699946	0.330094	448.673				484	0.126595	0.699961	0.330088	334.923				484	0.105412	0.699775	0.33003	364.646
485	0.11875	0.699907	0.330168	506.619				485	0.126936	0.699964	0.330016	369.686				485	0.105906	0.699978	0.330082	461.084
486	0.119274	0.69992	0.330052	559.782				486	0.126692	0.69992	0.330003	405.198				486	0.109137	0.699961	0.330041	560.967
487	0.11903	0.699968	0.330129	333.763				487	0.126906	0.699997	0.330002	441.826				487	0.105878	0.699946	0.330081	371.019
488	0.118801	0.699936	0.33	390.775				488	0.126911	0.699954	0.330022	472.642				488	0.105322	0.699926	0.330012	464.319
489	0.11882	0.699943	0.330003	449.707				489	0.126823	0.699918	0.33	498.645				489	0.105891	0.699926	0.330005	563.457
490	0.118986	0.7	0.330011	504.303				490	0.126966	0.699918	0.330129	532.269				490	0.105679	0.699989	0.330046	369.677
491	0.119008	0.69984	0.330104	558.504				491	0.126895	0.699937	0.330156	553.474				491	0.105932	0.699921	0.330039	467.433
492	0.119198	0.69966	0.330035	332.874				492	0.126904	0.7	0.330067	576.511				492	0.10564	0.69997	0.330006	562.888
493	0.118612	0.699952	0.330027	389.295				493	0.126691	0.699819	0.330044	594.327				493	0.105618	0.699981	0.330018	369.189
494	0.119206	0.699848	0.33001	447.661				494	0.126775	0.7	0.330123	334.709				494	0.105801	0.69981	0.330175	464.773
495	0.119248	0.699936	0.330118	505.551				495	0.126828	0.699931	0.330073	369.37				495	0.105744	0.699902	0.330084	561.622
496	0.119207	0.699936	0.330013	558.719				496	0.126823	0.699882	0.33	404.452				496	0.105727	0.699925	0.33	369.328
497	0.119212	0.699848	0.33005	334.967				497	0.126766	0.699974	0.330081	437.799				497	0.105893	0.699997	0.33	465.301
498	0.119101	0.699795	0.330036	389.881				498	0.126834	0.6998	0.330092	473.29				498	0.10579	0.699972	0.330012	561.413
499	0.119206	0.699888	0.331621	447.587				499	0.126677	0.699908	0.330035	505.939				499	0.105583	0.699804	0.330004	369.684
500	0.118957	0.699894	0.330022	506.511				500	0.126855	0.699886	0.330053	530.015				500	0.105789	0.699968	0.33	464.309
501	0.118832	0.699941	0.330105	560.13				501	0.126965	0.699929	0.330003	551.83				501	0.105392	0.699832	0.330033	559.411
502	0.11914	0.699862	0.330171	333.65				502	0.126952	0.699905	0.330024	575.982				502	0.105917	0.699926	0.330042	369.957
503	0.119141	0.699781	0.330043	391.568				503	0.126772	0.699469	0.330098	595.375				503	0.105893	0.699978	0.330184	465.341
504	0.119147	0.699928	0.33	449.504				504	0.126901	0.699847	0.346829	530.936				504	0.105705	0.699742	0.330024	560.67
505	0.119017	0.699917	0.330053	506.239				505	0.126644	0.7	0.337706	567.25				505	0.10585	0.699989	0.330039	370.194
506	0.119121	0.699803	0.330003	558.213				506	0.126971	0.699911	0.337638	564.938				506	0.105725	0.699887	0.330016	463.821
507	0.119169	0.699926	0.330043	333.747				507	0.126986	0.699978	0.337753	561.374				507	0.105764	0.69983	0.330086	562.67
508	0.119097	0.699803	0.330061	390.134				508	0.126903	0.699854	0.33774	561.539				508	0.10566	0.699779	0.330043	368.469
509	0.119292	0.7	0.330023	449.819				509	0.126952	0.699941	0.338179	557.11				509	0.105615	0.699995	0.33	464.801
510	0.118826	0.699895	0.330007	503.696				510	0.126678	0.699927	0.337804	558.094				510	0.105691	0.699963	0.330035	560.145
511	0.119243	0.69994	0.330063	558.617				511	0.126975	0.699835	0.337747	557.987				511	0.105907	0.699992	0.330001	369.509
512	0.119138	0.699923	0.330032	335.043				512	0.126818	0.699887	0.337725	553.593				512	0.105897	0.699788	0.330023	465.762
513	0.119192	0.699719	0.330233	391.918				513	0.126819	0.699938	0.337745	556.238				513	0.105196	0.699952	0.330157	561.201
514	0.119152	0.699966	0.330208	448.27				514	0.126493	0.699876	0.336702	556.493				514	0.105796	0.699914	0.330039	369.182
515	0.118997	0.699947	0.330049	507.645				515	0.126412	0.699838	0.330169	585.548				515	0.105857	0.699965	0.330067	464.35
516	0.119105	0.699954	0.330012	558.802				516	0.125844	0.699575	0.352709	510.753				516	0.105564	0.699864	0.330108	559.286
517	0.119134	0.7	0.330042	334.197				517	0.126604	0.69979	0.352854	479.318				517	0.105816	0.699977	0.330079	368.096
518	0.119215	0.699573	0.330012	391.068				518	0.126333	0.699905	0.334504	512.478				518	0.105451	0.699915	0.330297	465.062
519	0.119147	0.699622	0.33	450.263				519	0.126663	0.699953	0.334188	533.002				519	0.105825	0.699981	0.330149	562.01
520	0.119068	0.699957	0.330287	506.577				520	0.12643	0.699986	0.334549	544.637				520	0.10573	0.699845	0.330042	369.34
521	0.119238	0.699905	0.33045	557.348				521	0.126847	0.7	0.334297	555.445				521	0.10623	0.699775	0.330006	464.542
522	0.119017	0.699979	0.353124	500.27				522	0.12682	0.7	0.334192	566.281				522	0.105642	0.699957	0.330049	559.939
523	0.118941	0.699866	0.352986	497.898				523	0.127221	0.7	0.334179	571.987				523	0.105976	0.699976	0.33	369.627
524	0.118981	0.7	0.346281	503.45				524	0.126749	0.699933	0.33419	580.833				524	0.105123	0.7	0.330129	464.45
525	0.119141	0.699874	0.346177	527.765				525	0.12696	0.699924	0.334249	581.325				525	0.10572	0.699893	0.33004	563.011
526	0.11921	0.699991	0.346223	532.472				526	0.126755	0.699938	0.334226	587.89				526	0.105747	0.699968	0.330261	369.981
527	0.11927	0.699969	0.346182	538.142				527	0.12638	0.699935	0.334175	322.944				527	0.105588	0.699997	0.330092	466.457
528	0.119129	0.69997	0.34522	540.651				528	0.126963	0.699879	0.334186	350.579				528	0.105771	0.699399	0.330138	559.824
529	0.118975	0.699864	0.34621	543.086				529	0.126554	0.699999	0.334306	378.673				529	0.105909	0.699961	0.330066	369.71
530	0.119026	0.699822	0.346313	546.279				530	0.126372	0.69996	0.334249	404.342				530	0.107221	0.699837	0.330005	466.215
531	0.119168	0.69992	0.3462	549.6				531	0.12691	0.699985	0.334253	427.854				531	0.105682	0.699904	0.330031	562.392
532	0.118969	0.69998	0.346398	551.006				532	0.126915	0.699919	0.334161	452.938				532	0.105927	0.7	0.330104	368.643
533	0.118754	0.69994	0.344097	300.363				533	0.126222	0.699899	0.334283	474.191				533	0.105638	0.699464	0.33017	464.441
534	0.119009	0.7	0.330024	376.598				534	0.126972	0.699937	0.334544	491.685				534	0.105794	0.699993	0.330324	562.09
535	0.119165	0.699938	0.330214	434.074				535	0.126956	0.7	0.334231	512.032				535	0.105861	0.699686	0.330037	369.919
536	0.119273	0.699932	0.330018	495.399				536	0.127277	0.69994	0.334208	528.249				536	0.105906	0.699877	0.330007	464.606
537	0.118914	0.69993	0.330068	548.118				537	0.127377	0.699952	0.33423	536.175				537	0.105543	0.699844	0.330057	561.856
538	0.119212	0.699973	0.330065	327.653				538	0.12675	0.7	0.334215	551.414				538	0.105863	0.7	0.330046	368.857
539	0.119149	0.699977	0.330249	385.691				539	0.126771	0.699785	0.334179	561.924				539	0.105743	0.699739	0.33	465.503
540	0.119239	0.69997	0.33006	443.513				540	0.126817	0.699792	0.334191	567.991				540	0.105877	0.699966	0.330076	560.196
541	0.119216	0.699945	0.330008	501.617				541	0.126977	0.699606	0.334333	575.043				541	0.105848	0.699437	0.330132	369.798
542	0.119084	0.699892	0.330142	552.724				542	0.126952	0.699954	0.33443	581.463				542	0.105903	0.699873	0.330168	467.375
543	0.118544	0.699953	0.330007	331.795				543	0.126476	0.7	0.334217	586.162				543	0.105712	0.699928	0.330017	561.413
544	0.106629	0.7	0.33	397.294				544	0.126886	0.699863	0.33424	591.023				544	0.105723	0.69997	0.330015	368.651
545	0.106685	0.699862	0.330058	494.566				545	0.126894	0.699937	0.334175	323.692				545	0.105789	0.7	0.330012	463.972
546	0.105502	0.664101	0.330218	336.446				546	0.126932	0.699895	0.3343	353.089				546	0.105635	0.699832	0.330014	560.603
547	0.106751	0.664588	0.330091	328.829				547	0.12654	0.699998	0.334325	379.085				547	0.105904	0.699973	0.330002	368.343
548	0.106756	0.676056	0.33001	300.635				548	0.126808	0.699974	0.334185	406.188				548	0.105912	0.699921	0.330005	466.972
549	0.106733	0.69985	0.330241	505.136				549	0.126913	0.699943	0.334228	428.817				549	0.105829	0.699854	0.330014	561.972
550	0.106793	0.699921	0.33	333.637				550	0.126998	0.699965	0.334197	454.059				550	0.105906	0.699984	0.3301	370.305
551	0.106745	0.699863	0.330018	422.92				551	0.126904	0.7	0.334125	474.929				551	0.105726	0.69993	0.330006	464.774
552	0.106709	0.699964	0.330131	517.861				552	0.127086	0.7	0.330048	502.866				552	0.105704	0.699802	0.330019	562.373
553	0.106745	0.699899	0.33	341.712				553	0.126833	0.699919	0.330032	536.129				553	0.105909	0.7	0.330137	370.038
554	0.106638	0.699785	0.330009	433.824				554	0.126976	0.699892	0.330001	561.331				554	0.105598	0.699643	0.330074	463.937
555	0.106951	0.699989	0.330008	528.207				555	0.126814	0.699991	0.330031	582.531				555	0.105819	0.699921	0.330143	561.513
556	0.106629	0.699756	0.330441	345.059				556	0.126842	0.699889	0.330041	601.868				556	0.105528	0.699984	0.33004	369.651
557	0.106813	0.699802	0.330033	439.864				557	0.126701	0.699888	0.348263	535.858				557	0.105787	0.699914	0.33	463.772
558	0.106591	0.699977	0.33006	533.385				558	0.12697	0.699995	0.348276	519.765				558	0.105627	0.699945	0.330115	559.931
559	0.106822	0.699708	0.33	350.136				559	0.126969	0.699975	0.34829	496.203				559	0.105352	0.699956	0.330171	368.609
560	0.106545	0.699948	0.330124	441.184				560	0.126904	0.699576	0.348476	475.863				560	0.105534	0.7	0.330307	464.954
561	0.106819	0.7	0.330084	537.691				561	0.126732	0.699886	0.348266	461.196				561	0.10574	0.699997	0.330077	559.238
562	0.106551	0.699948	0.33008	352.027				562	0.126764	0.69971	0.348271	446.055				562	0.10585	0.699986	0.330055	370.115
563	0.106991	0.69997	0.330035	444.357				563	0.127036	0.699973	0.348296	436.295				563	0.105726	0.699957	0.33	465.594
564	0.106597	0.699948	0.330003	539.24				564	0.126903	0.699969	0.348272	426.262				564	0.105852	0.69948	0.330033	559.486
565	0.106749	0.699873	0.330011	354.079				565	0.126972	0.699978	0.34824	415.906				565	0.105739	0.699971	0.33011	368.822
566	0.106677	0.699756	0.330108	445.054				566	0.126972	0.699846	0.348258	409.109				566	0.105785	0.699994	0.330066	466.158
567	0.106812	0.699933	0.330012	540.635				567	0.1265	0.699733	0.348655	402.111				567	0.105635	0.699974	0.330055	561.463
568	0.106867	0.69991	0.330053	354.809				568	0.106651	0.699867	0.34836	405.595				568	0.105802	0.7	0.330047	368.858
569	0.106763	0.699934	0.330057	447.05				569	0.106422	0.699982	0.348393	461.789				569	0.105721	0.7	0.330005	465.218
570	0.10661	0.699938	0.33008	539.248				570	0.106761	0.699917	0.339086	511.649				570	0.105809	0.699851	0.330063	562.258
571	0.106859	0.699994	0.330023	355.067				571	0.106837	0.699922	0.330019	365.685				571	0.105901	0.7	0.330008	369.754
572	0.106759	0.7	0.330136	447.798				572	0.106803	0.699911	0.33009	459.609				572	0.105541	0.699961	0.330023	464.322
573	0.107648	0.699916	0.330124	542.18				573	0.106652	0.699989	0.330027	554.218				573	0.105789	0.699942	0.330043	559.758
574	0.106678	0.699984	0.330137	356.741				574	0.107007	0.7	0.330016	362.693				574	0.105661	0.699894	0.330043	367.815
575	0.10676	0.699966	0.330031	449.232				575	0.107042	0.699999	0.33019	454.955				575	0.105519	0.699886	0.330005	464.927
576	0.106707	0.699993	0.330161	542.097				576	0.107058	0.699889	0.330014	549.462				576	0.105686	0.699964	0.330031	561.213
577	0.106556	0.699888	0.330063	355.044				577	0.106729	0.699773	0.330087	357.049				577	0.105851	0.699848	0.33026	370.208
578	0.106627	0.699896	0.330084	446.124				578	0.106997	0.699958	0.330006	449.824				578	0.105845	0.699928	0.330005	465.859
579	0.106634	0.699813	0.330024	542.211				579	0.106975	0.699932	0.330007	542.586				579	0.105825	0.69991	0.330058	560.815
580	0.106644	0.699981	0.330004	357				580	0.106834	0.699813	0.330175	356.009				580	0.105585	0.7	0.330016	368.525
581	0.106878	0.699974	0.330028	446.506				581	0.107068	0.7	0.330043	447.405				581	0.10585	0.699964	0.33	465.294
582	0.106761	0.699858	0.330109	543.249				582	0.106981	0.699826	0.33003	542.2				582	0.105642	0.699686	0.330408	559.861
583	0.106721	0.699945	0.330053	355.294				583	0.107215	0.699934	0.330166	354.524				583	0.105859	0.699944	0.330019	368.751
584	0.106762	0.699973	0.330015	447.202				584	0.107057	0.699754	0.33	448.247				584	0.105897	0.699932	0.330115	466.226
585	0.106664	0.699971	0.330005	541.655				585	0.10699	0.699982	0.331038	540.739				585	0.105605	0.699855	0.330014	561.881
586	0.10681	0.699907	0.330046	356.06				586	0.107063	0.699992	0.363937	470.653				586	0.105313	0.699889	0.33	368.172
587	0.106597	0.699974	0.330012	447.592				587	0.106254	0.699736	0.34626	523.939				587	0.105783	0.699905	0.330002	465.685
588	0.106542	0.699965	0.330026	541.974				588	0.10701	0.69996	0.346302	320.047				588	0.105662	0.699969	0.330053	560.365
589	0.106809	0.699725	0.330062	354.962				589	0.106926	0.699807	0.346091	374.503				589	0.105794	0.699966	0.330318	369.873
590	0.106874	0.699844	0.330047	447.965				590	0.0936938	0.699763	0.331367	432.999				590	0.105912	0.699872	0.330229	464.132
591	0.106738	0.7	0.330115	545.763				591	0.107022	0.69984	0.331499	564.498				591	0.105693	0.699894	0.330027	563.072
592	0.106923	0.69985	0.33	355.208				592	0.106822	0.7	0.331412	366.33				592	0.105141	0.699984	0.33004	367.552
593	0.106567	0.7	0.33	447.426				593	0.10694	0.69998	0.331378	455.217				593	0.105849	0.699862	0.330096	466.094
594	0.106461	0.699929	0.330016	542.711				594	0.107037	0.699915	0.331383	546.548				594	0.105824	0.699802	0.330037	560.585
595	0.106697	0.69996	0.330201	353.403				595	0.106879	0.699874	0.331426	355.821				595	0.105547	0.699989	0.330037	366.784
596	0.106731	0.699803	0.330021	448.525				596	0.109688	0.699977	0.331371	450.737				596	0.105916	0.7	0.330014	464.899
597	0.106732	0.699977	0.330045	541.928				597	0.106871	0.699864	0.331388	533.561				597	0.105562	0.699862	0.330086	561.005
598	0.10687	0.699933	0.33	355.207				598	0.107085	0.699847	0.331398	346.949				598	0.105847	0.699973	0.330271	370.753
599	0.106714	0.69998	0.330128	446.017				599	0.107071	0.699971	0.331383	435.77				599	0.105721	0.699754	0.330027	463.66
600	0.106734	0.699953	0.330058	542.103				600	0.106821	0.699765	0.331363	525.117				600	0.106723	0.699874	0.330011	561.568
601	0.10658	0.699932	0.33	354.45				601	0.105176	0.699932	0.331448	343.917				601	0.105511	0.699911	0.330078	368.366
602	0.106752	0.699894	0.33	447.225				602	0.105345	0.699956	0.331386	437.638				602	0.105739	0.699971	0.330112	466.346
603	0.106654	0.699866	0.330024	543.689				603	0.10509	0.69998	0.331401	531.318				603	0.105883	0.699824	0.330141	563.901
604	0.106754	0.699883	0.330047	356.368				604	0.105296	0.699998	0.331403	352.685				604	0.105854	0.7	0.330046	371.136
605	0.106859	0.699927	0.330107	449.423				605	0.105341	0.699948	0.331367	442.622				605	0.10578	0.7	0.330087	465.643
606	0.106714	0.69988	0.330012	540.495				606	0.10524	0.699978	0.331522	538.061				606	0.105799	0.699858	0.330002	561.358
607	0.106753	0.6999	0.330004	355.964				607	0.105165	0.699833	0.3317	354.282				607	0.105908	0.699801	0.330015	369.157
608	0.106638	0.699947	0.330027	447.334				608	0.10508	0.699927	0.331549	448.847				608	0.105906	0.699949	0.330033	465.159
609	0.106753	0.699977	0.33006	540.236				609	0.105262	0.699785	0.331437	543.822				609	0.105668	0.699749	0.330004	562.026
610	0.106766	0.69994	0.330008	355.644				610	0.105291	0.699921	0.330101	356.679				610	0.105829	0.7	0.330037	369.154
611	0.106616	0.699657	0.330023	447.571				611	0.105401	0.699972	0.330313	456.635				611	0.105726	0.699969	0.330087	465.079
612	0.107147	0.699835	0.330038	542.833				612	0.105217	0.69996	0.330186	554.573				612	0.105606	0.699803	0.330057	561.126
613	0.106808	0.7	0.330313	356.266				613	0.105239	0.699956	0.330056	365.982				613	0.105846	0.69997	0.33	368.186
614	0.106755	0.69996	0.330111	447.974				614	0.105096	0.699935	0.330048	463.87				614	0.105828	0.69981	0.330024	466.368
615	0.106337	0.699968	0.330012	543.897				615	0.106901	0.699762	0.330014	559.775				615	0.105813	0.699905	0.330047	561.114
616	0.106781	0.699999	0.330001	355.182				616	0.105406	0.7	0.330006	371.219				616	0.105808	0.699818	0.330002	369.54
617	0.106737	0.699852	0.330041	447.56				617	0.105345	0.699878	0.330002	470.616				617	0.105875	0.6999	0.330042	464.33
618	0.106769	0.699984	0.330026	544.186				618	0.105157	0.699884	0.330048	567.973				618	0.105425	0.699923	0.330058	559.642
619	0.106706	0.69991	0.330077	354.925				619	0.105003	0.699811	0.330029	371.5				619	0.105874	0.699939	0.330067	369.105
620	0.106722	0.699978	0.330025	447.602				620	0.105277	0.699921	0.330094	469.7				620	0.105587	0.699814	0.33	462.918
621	0.10686	0.699964	0.330009	543.629				621	0.105253	0.699971	0.330201	569.342				621	0.105766	0.69988	0.330006	563.146
622	0.106876	0.699748	0.330039	356.64				622	0.105279	0.699971	0.330042	374.252				622	0.105236	0.699949	0.33007	367.883
623	0.106882	0.699684	0.330041	447.785				623	0.105744	0.69999	0.330032	472.449				623	0.105784	0.699956	0.330148	465.579
624	0.106627	0.699918	0.330056	541.125				624	0.104994	0.699761	0.330092	569.639				624	0.105929	0.699805	0.33008	559.399
625	0.106812	0.699907	0.330098	355.819				625	0.105259	0.699988	0.330043	373.586				625	0.105851	0.699985	0.330146	369.468
626	0.106429	0.69993	0.33033	446.166				626	0.10523	0.699847	0.330096	472.915				626	0.105774	0.699759	0.33	463.361
627	0.106726	0.699957	0.330002	541.206				627	0.105612	0.699938	0.330041	573.459				627	0.105843	0.699838	0.330024	562.782
628	0.106611	0.7	0.33008	356.433				628	0.104786	0.699656	0.330146	375.125				628	0.105683	0.699927	0.330021	368.775
629	0.106816	0.699987	0.330025	447.668				629	0.105345	0.699747	0.330092	472.311				629	0.105813	0.699989	0.330073	464.604
630	0.106511	0.699943	0.330202	543.673				630	0.105261	0.69999	0.330105	569.872				630	0.105695	0.699919	0.330123	561.753
631	0.106736	0.699689	0.330304	354.311				631	0.105327	0.7	0.330001	374.871				631	0.105851	0.699976	0.330027	367.665
632	0.106682	0.699999	0.330124	448.532				632	0.105398	0.699867	0.330001	475.717				632	0.105908	0.699958	0.330012	467.708
633	0.106408	0.699802	0.330059	540.506				633	0.105085	0.699987	0.330095	568.632				633	0.105538	0.699931	0.330023	561.183
634	0.106537	0.669487	0.330017	419.49				634	0.105291	0.699838	0.33	375.805				634	0.105863	0.699734	0.330024	369.895
635	0.105401	0.687116	0.330059	441.352				635	0.105167	0.699959	0.330024	473.79				635	0.105652	0.699986	0.33	464.225
636	0.106814	0.669597	0.33	358.692				636	0.105106	0.699965	0.330005	571.907				636	0.105784	0.699891	0.330015	561.587
637	0.106563	0.671926	0.33	334.307				637	0.105292	0.69999	0.330031	376.821				637	0.105915	0.699675	0.330078	367.335
638	0.106744	0.699784	0.330016	504.894				638	0.105135	0.699994	0.330063	474.11				638	0.105773	0.699903	0.330023	465.745
639	0.106766	0.699951	0.330047	340.23				639	0.105263	0.699374	0.33008	569.198				639	0.105677	0.69981	0.330009	562.278
640	0.106613	0.699669	0.330007	431.338				640	0.1052	0.699741	0.330009	374.411				640	0.105907	0.699981	0.330109	369.006
641	0.10653	0.699951	0.330008	525.881				641	0.105344	0.699384	0.330003	472.348				641	0.105788	0.699962	0.330021	466.753
642	0.106698	0.699629	0.33008	347.13				642	0.105341	0.699721	0.330021	568.851				642	0.105572	0.699889	0.330017	559.984
643	0.106817	0.699877	0.330094	437.851				643	0.105173	0.7	0.330005	375.978				643	0.106104	0.699999	0.330023	369.171
644	0.106716	0.699999	0.330106	531.338				644	0.10512	0.699955	0.330006	475.173				644	0.105658	0.699851	0.330104	466.741
645	0.10687	0.699875	0.330013	349.57				645	0.104536	0.699924	0.330016	569.841				645	0.105445	0.699945	0.330014	560.2
646	0.106759	0.699785	0.330072	441.369				646	0.105356	0.699938	0.33	375.599				646	0.105688	0.699825	0.33	370.471
647	0.106658	0.699804	0.330024	535.66				647	0.105446	0.699901	0.330002	473.412				647	0.105904	0.699693	0.330096	465.621
648	0.106692	0.699978	0.330007	353.702				648	0.105313	0.699826	0.330039	568.591				648	0.105633	0.699884	0.330069	560.895
649	0.106876	0.699983	0.33056	444.353				649	0.10535	0.7	0.330066	374.744				649	0.105743	0.699987	0.330005	367.018
650	0.106603	0.699931	0.330039	539.285				650	0.105391	0.69997	0.33004	474.009				650	0.105757	0.699943	0.330108	465.302
651	0.106833	0.699996	0.330018	353.793				651	0.104946	0.699929	0.330005	570.598				651	0.105537	0.699929	0.330068	561.942
652	0.10675	0.699841	0.330175	444.764				652	0.105342	0.699947	0.330029	375.777				652	0.105901	0.69989	0.33008	370.273
653	0.106595	0.699982	0.330025	540.18				653	0.1054	0.699711	0.330008	475.082				653	0.10584	0.699953	0.330042	463.675
654	0.106625	0.699958	0.330053	353.529				654	0.105319	0.699952	0.330015	569.823				654	0.105792	0.699959	0.330024	560.924
655	0.106634	0.69942	0.330111	445.297				655	0.105325	0.699941	0.33	377.883				655	0.105787	0.699989	0.330023	368.119
656	0.106509	0.699988	0.330003	539.811				656	0.105155	0.699703	0.33	472.4				656	0.105846	0.699895	0.330079	465.427
657	0.106818	0.699946	0.330001	353.939				657	0.105131	0.699835	0.33004	569.039				657	0.105827	0.699874	0.330272	563.249
658	0.106701	0.699964	0.330008	447.352				658	0.105282	0.699904	0.330061	376				658	0.105532	0.699936	0.33	368.594
659	0.106739	0.699745	0.330099	543.843				659	0.105287	0.699965	0.330027	474.94				659	0.105667	0.7	0.330051	462.846
660	0.106791	0.699982	0.33007	354.267				660	0.105342	0.699971	0.330144	571.199				660	0.105136	0.699866	0.330008	557.793
661	0.106746	0.69997	0.330048	447.298				661	0.105399	0.699962	0.330096	375.788				661	0.105782	0.699975	0.33	368.571
662	0.106488	0.699888	0.330118	541.431				662	0.105322	0.699903	0.330134	473.832				662	0.105824	0.699999	0.330071	466.337
663	0.106838	0.699873	0.330058	356.921				663	0.105293	0.699967	0.33	571.95				663	0.105805	0.699939	0.330021	562.667
664	0.106709	0.699775	0.33	448.878				664	0.105301	0.699898	0.330005	375.528				664	0.105818	0.69998	0.330288	369.421
665	0.1069	0.699941	0.330047	540.725				665	0.10478	0.699919	0.330265	472.54				665	0.105906	0.7	0.330181	465.1
666	0.106776	0.699906	0.330012	355.839				666	0.105371	0.699978	0.330019	570.659				666	0.105824	0.699921	0.330018	561.745
667	0.106692	0.699832	0.33	447.503				667	0.104796	0.699964	0.330011	374.591				667	0.105729	0.7	0.330112	368.438
668	0.106729	0.699876	0.330029	542.569				668	0.105279	0.699819	0.330005	474.268				668	0.105782	0.7	0.33	463.656
669	0.106694	0.699802	0.330006	354.887				669	0.105065	0.699952	0.330004	568.05				669	0.105916	0.699998	0.330123	563.228
670	0.106627	0.7	0.33	449.105				670	0.105199	0.69998	0.330108	375.653				670	0.105615	0.699963	0.330073	368.895
671	0.106625	0.699875	0.330024	542.832				671	0.105334	0.699973	0.330018	471.993				671	0.105846	0.699845	0.330075	467.99
672	0.106821	0.699974	0.33002	355.731				672	0.105228	0.699765	0.33	570.744				672	0.10574	0.69982	0.330041	560.04
673	0.106813	0.699993	0.330017	449.704				673	0.105441	0.699517	0.330146	375.534				673	0.105228	0.69995	0.33	369.609
674	0.106611	0.699988	0.330017	542.409				674	0.105347	0.699945	0.330119	471.903				674	0.105716	0.699913	0.330016	464.806
675	0.106769	0.699837	0.330263	356.037				675	0.105284	0.699946	0.330016	569.97				675	0.105878	0.699844	0.330184	560.543
676	0.10687	0.7	0.33006	448.507				676	0.105291	0.699952	0.330048	376.497				676	0.105337	0.699899	0.330059	368.772
677	0.106737	0.699924	0.330006	541.048				677	0.105013	0.699742	0.330005	472.845				677	0.105849	0.699958	0.330058	466.093
678	0.106751	0.69984	0.330038	354.913				678	0.105339	0.699916	0.330105	573.422				678	0.105761	0.699705	0.33008	559.052
679	0.106693	0.699982	0.330028	447.797				679	0.105057	0.69993	0.330014	377.588				679	0.105908	0.699891	0.330905	368.605
680	0.106663	0.699946	0.330448	540.177				680	0.105189	0.699983	0.330036	472.887				680	0.105731	0.699918	0.330045	465.175
681	0.106744	0.699861	0.330041	354.915				681	0.105032	0.699892	0.330019	569.289				681	0.105862	0.699907	0.330029	562.166
682	0.106692	0.699715	0.330054	448.163				682	0.105382	0.699969	0.330057	375.957				682	0.105851	0.7	0.33004	369.057
683	0.106738	0.699933	0.330065	543.564				683	0.105316	0.699814	0.330023	472.578				683	0.105914	0.699894	0.33	465.547
684	0.106815	0.69992	0.33	355.789				684	0.105072	0.69996	0.330025	570.521				684	0.105825	0.699844	0.330295	560.245
685	0.106822	0.69991	0.330247	449.311				685	0.105343	0.699935	0.330199	376.35				685	0.105675	0.699924	0.330031	368.959
686	0.106612	0.699906	0.330025	541.23				686	0.105389	0.7	0.33	475.109				686	0.10585	0.699933	0.330093	466.193
687	0.106748	0.699901	0.33007	356.314				687	0.105235	0.699921	0.330132	571.221				687	0.105614	0.699883	0.330082	561.069
688	0.106608	0.699853	0.330022	446.824				688	0.105417	0.699676	0.330002	376.375				688	0.105891	0.699866	0.330128	370.9
689	0.106502	0.69993	0.330005	541.458				689	0.105341	0.699656	0.330267	472.959				689	0.105726	0.699875	0.330017	464.955
690	0.106867	0.699944	0.330265	355.506				690	0.105334	0.699979	0.330013	570.056				690	0.105259	0.699874	0.330038	561.837
691	0.106862	0.699983	0.330054	446.393				691	0.105096	0.699955	0.330028	377.244				691	0.105788	0.69996	0.330032	369.026
692	0.106668	0.699793	0.330031	542.117				692	0.105402	0.699851	0.330003	473.056				692	0.105902	0.7	0.33	466.256
693	0.106746	0.7	0.330006	355.991				693	0.104994	0.699976	0.330025	570.36				693	0.11636	0.699942	0.330067	576.227
694	0.106643	0.699869	0.330073	446.941				694	0.105277	0.699883	0.330038	376.298				694	0.129448	0.699923	0.33007	592.699
695	0.106809	0.699911	0.330092	542.744				695	0.105026	0.699905	0.33001	472.709				695	0.129364	0.699818	0.330124	597.294
696	0.106869	0.699908	0.330085	355.084				696	0.105377	0.699647	0.330064	572.422				696	0.129032	0.699831	0.330058	605.764
697	0.106837	0.69999	0.33006	446.997				697	0.10496	0.69989	0.330086	373.995				697	0.129464	0.699949	0.330008	332.235
698	0.106269	0.699799	0.330052	541.911				698	0.105222	0.699752	0.330026	473.736				698	0.129456	0.699966	0.330042	362.169
699	0.106753	0.699641	0.33	355.159				699	0.105361	0.699699	0.330003	570.49				699	0.129381	0.699988	0.330001	390.207
700	0.111758	0.699911	0.330022	448.406				700	0.105349	0.699999	0.330159	375.076				700	0.12932	0.699937	0.330025	417.415
701	0.106752	0.699943	0.330007	544.996				701	0.105278	0.69994	0.330086	474.78				701	0.129213	0.699935	0.33	445.725
702	0.106874	0.69997	0.330067	356.03				702	0.105236	0.699945	0.33003	571.251				702	0.125971	0.699981	0.33012	470.302
703	0.106874	0.699407	0.330003	450.251				703	0.105402	0.699992	0.33006	377.029				703	0.126062	0.699912	0.33002	506.999
704	0.106261	0.69994	0.330145	545.252				704	0.105342	0.699913	0.330032	474.183				704	0.126163	0.699997	0.330082	539.426
705	0.106762	0.699964	0.330721	356.75				705	0.105286	0.699982	0.330231	570.536				705	0.125403	0.699904	0.33	562.998
706	0.106761	0.699899	0.330081	448.382				706	0.105274	0.699528	0.330015	376.285				706	0.125755	0.699924	0.330066	585.309
707	0.106729	0.699944	0.330011	543.713				707	0.105012	0.699981	0.33	472.68				707	0.126045	0.699822	0.330051	332.581
708	0.106646	0.699877	0.330192	357.034				708	0.105265	0.69997	0.330099	571.94				708	0.125882	0.699957	0.330105	369.969
709	0.106692	0.699941	0.330074	449.376				709	0.105363	0.7	0.330108	376.979				709	0.126014	0.7	0.33017	408.119
710	0.106818	0.699752	0.330016	542.799				710	0.105196	0.699977	0.330002	470.624				710	0.126029	0.699984	0.330011	444.326
711	0.106697	0.699597	0.330025	355.582				711	0.10537	0.699914	0.330484	569.887				711	0.125804	0.7	0.330032	478.549
712	0.106805	0.699935	0.330142	447.187				712	0.10535	0.699693	0.330148	375.814				712	0.125905	0.699966	0.330028	512.216
713	0.106878	0.699992	0.330048	542.974				713	0.105341	0.699964	0.33	474.212				713	0.125744	0.699777	0.33003	541.136
714	0.106787	0.69994	0.330023	357.458				714	0.105222	0.699874	0.330057	570.805				714	0.126053	0.699939	0.330139	567.25
715	0.106368	0.699984	0.330097	448.787				715	0.10535	0.699908	0.33002	375.841				715	0.12592	0.699911	0.330039	591.847
716	0.106487	0.699941	0.330024	541.482				716	0.105392	0.69997	0.330096	471.529				716	0.126165	0.699886	0.33033	333.528
717	0.106985	0.699927	0.330085	355.147				717	0.10515	0.69991	0.330044	571.443				717	0.126139	0.699977	0.330275	370.411
718	0.106229	0.699872	0.330014	448.087				718	0.105346	0.699952	0.330273	375.151				718	0.126313	0.7	0.330123	409.821
719	0.10668	0.699997	0.330109	543.76				719	0.105109	0.7	0.330047	472.404				719	0.125851	0.699888	0.330005	445.65
720	0.106798	0.699962	0.330104	355.646				720	0.105381	0.699839	0.330014	569.926				720	0.12558	0.699991	0.330046	481.442
721	0.106853	0.699917	0.330249	447.132				721	0.105411	0.69973	0.330013	374.879				721	0.12615	0.699951	0.330443	513.789
722	0.106653	0.699983	0.33058	540.666				722	0.105345	0.699965	0.330043	473.71				722	0.125278	0.699722	0.33001	541.652
723	0.106754	0.699998	0.330021	356.074				723	0.105211	0.699987	0.330041	571.452				723	0.126095	0.699939	0.330086	571.48
724	0.106827	0.699958	0.330107	447.194				724	0.104938	0.7	0.33038	374.451				724	0.126057	0.699882	0.330046	590.198
725	0.106465	0.699742	0.330031	543.773				725	0.104764	0.69999	0.330135	473.771				725	0.126051	0.69975	0.33011	334.844
726	0.106766	0.699918	0.330163	357.102				726	0.10528	0.699605	0.330029	570.87				726	0.126002	0.699807	0.330225	371.409
727	0.106818	0.699959	0.330002	448.04				727	0.105376	0.699901	0.33	377.02				727	0.126114	0.699767	0.330254	409.995
728	0.10669	0.699924	0.330123	542.376				728	0.105394	0.7	0.330072	473.921				728	0.128369	0.7	0.330047	446.596
729	0.10644	0.699936	0.330134	355.299				729	0.105271	0.699904	0.33	567.733				729	0.126096	0.699983	0.33001	481.577
730	0.106689	0.699938	0.330004	448.069				730	0.104685	0.699588	0.33	374.259				730	0.125537	0.699937	0.330018	515.596
731	0.106826	0.699876	0.330149	542.84				731	0.105326	0.7	0.330012	474.757				731	0.126032	0.69998	0.330056	543.774
732	0.106303	0.699879	0.33	353.904				732	0.105335	0.699724	0.330174	572.782				732	0.126157	0.699889	0.330015	570.232
733	0.106757	0.69994	0.330036	447.06				733	0.105337	0.699957	0.330073	377.038				733	0.126101	0.699892	0.330011	592.675
734	0.106121	0.699768	0.330021	541.581				734	0.105108	0.699835	0.33001	472.94				734	0.12606	0.699931	0.330057	335.007
735	0.106878	0.699868	0.33	356.56				735	0.105271	0.69995	0.330905	570.55				735	0.126155	0.699536	0.33023	371.788
736	0.106803	0.699974	0.330046	447.826				736	0.105294	0.699871	0.330039	376.562				736	0.126154	0.699876	0.330011	410.941
737	0.106583	0.699807	0.330002	541.052				737	0.116023	0.699982	0.330012	475.934				737	0.126087	0.699983	0.330009	447.479
738	0.106867	0.699829	0.330073	354.871				738	0.115547	0.699982	0.330003	549.5				738	0.124997	0.699904	0.330048	480.938
739	0.106733	0.7	0.330057	447.628				739	0.116018	0.699818	0.33	338.011				739	0.125545	0.69994	0.330616	513.216
740	0.10663	0.69999	0.330043	542.195				740	0.115976	0.699895	0.330106	402.254				740	0.126	0.699934	0.330061	543.593
741	0.106754	0.699761	0.330045	355.24				741	0.115438	0.7	0.330008	469.68				741	0.125677	0.699916	0.33	568.196
742	0.106811	0.699974	0.330045	448.545				742	0.115987	0.699772	0.330037	534.544				742	0.126139	0.699974	0.330044	592.895
743	0.106686	0.699728	0.33	541.235				743	0.115745	0.699886	0.330107	329.672				743	0.126186	0.699942	0.330023	334.804
744	0.106813	0.675993	0.330011	441.512				744	0.115994	0.699992	0.330069	393.513				744	0.126006	0.699815	0.330005	371.707
745	0.106875	0.676271	0.33003	445.575				745	0.115636	0.699959	0.330045	462.756				745	0.126154	0.699752	0.330013	410.849
746	0.106884	0.676199	0.330015	431.553				746	0.115779	0.699963	0.330113	526.7				746	0.126005	0.7	0.330006	446.765
747	0.106687	0.680061	0.330171	437.447				747	0.11583	0.699419	0.330085	587.442				747	0.125932	0.699972	0.330243	481.745
748	0.106824	0.681474	0.330065	455.001				748	0.115891	0.699946	0.330203	357.952				748	0.126086	0.7	0.330138	515.443
749	0.106545	0.681362	0.33003	460.739				749	0.115907	0.699974	0.330204	424.75				749	0.125868	0.699838	0.330215	541.736
750	0.106791	0.684071	0.330055	477.381				750	0.116019	0.699799	0.330009	492.306				750	0.126091	0.699841	0.330041	568.438
751	0.106807	0.681356	0.330026	471.897				751	0.116094	0.699829	0.330085	557.472				751	0.125829	0.699909	0.33003	591.527
752	0.106762	0.681406	0.330005	473.737				752	0.115614	0.699967	0.330107	341.359				752	0.124039	0.699823	0.365454	488.363
753	0.10666	0.68137	0.330104	478.614				753	0.116012	0.699942	0.33011	409.107				753	0.125749	0.699976	0.35856	451.561
754	0.106621	0.683628	0.330016	486.29				754	0.115894	0.699965	0.330006	476.168				754	0.125868	0.6996	0.330147	507.409
755	0.106612	0.682021	0.330012	486.547				755	0.115646	0.699897	0.330076	540.259				755	0.125532	0.699967	0.330004	540.507
756	0.106757	0.683911	0.33	268.434				756	0.115953	0.699923	0.330022	332.177				756	0.126083	0.699887	0.330068	567.764
757	0.106688	0.699763	0.330006	394.465				757	0.115992	0.699979	0.330099	397.09				757	0.125902	0.699968	0.330029	588.256
758	0.106633	0.699992	0.330135	490.931				758	0.115692	0.699881	0.330013	465.375				758	0.126013	0.699552	0.330113	333.477
759	0.106749	0.699917	0.330093	324.988				759	0.11603	0.699989	0.330116	532.905				759	0.126	0.699992	0.330029	370.295
760	0.106909	0.699943	0.330167	416.406				760	0.115442	0.699889	0.330074	590.263				760	0.126127	0.699899	0.330097	407.56
761	0.106719	0.699762	0.330058	509.553				761	0.116096	0.699906	0.330007	361.204				761	0.125732	0.699866	0.330193	444.015
762	0.106076	0.699866	0.330054	335.491				762	0.116083	0.699984	0.33	427.037				762	0.126151	0.699827	0.330188	481.988
763	0.10687	0.7	0.33002	428.935				763	0.115968	0.7	0.33	494.788				763	0.126065	0.699622	0.330003	511.215
764	0.10676	0.699924	0.330058	522.677				764	0.115992	0.699919	0.330016	558.902				764	0.126073	0.7	0.330029	542.707
765	0.106822	0.699801	0.330127	345.1				765	0.116018	0.699964	0.330007	341.422				765	0.125948	0.699975	0.330104	570.599
766	0.106693	0.699576	0.330039	434.285				766	0.115943	0.699904	0.33	407.44				766	0.126122	0.699915	0.330057	589.5
767	0.106766	0.699945	0.330141	530.676				767	0.115959	0.699945	0.330074	476.072				767	0.126016	0.699972	0.330003	334.612
768	0.10683	0.699971	0.330265	348.562				768	0.115668	0.699749	0.330019	540.909				768	0.126092	0.699937	0.330038	371.723
769	0.106875	0.699919	0.33	439.109				769	0.115927	0.7	0.33002	331.949				769	0.125952	0.7	0.33002	408.727
770	0.106735	0.699875	0.330172	535.661				770	0.116085	0.699957	0.33004	396.674				770	0.126022	0.69996	0.33003	448.755
771	0.106763	0.699948	0.330024	350.77				771	0.115617	0.7	0.330624	464.647				771	0.126137	0.699468	0.3301	482.342
772	0.106571	0.699886	0.330004	443.438				772	0.115894	0.699972	0.330018	530.85				772	0.126017	0.699967	0.330059	513.543
773	0.106618	0.699987	0.330108	536.594				773	0.115954	0.699966	0.330051	326.893				773	0.125481	0.699789	0.330333	540.912
774	0.106485	0.69999	0.330028	352.262				774	0.115954	0.699807	0.330083	392.047				774	0.126013	0.699984	0.330054	567.915
775	0.106875	0.699958	0.330069	443.794				775	0.116078	0.69974	0.330025	457.775				775	0.125722	0.699529	0.330031	589.794
776	0.106337	0.699899	0.330083	538.023				776	0.115889	0.699864	0.330018	526.273				776	0.126181	0.699956	0.330032	335.249
777	0.106652	0.699938	0.330083	354.147				777	0.116142	0.699816	0.330032	586.209				777	0.125887	0.7	0.330021	372.205
778	0.106821	0.699992	0.330016	446.45				778	0.115671	0.699956	0.330436	357.839				778	0.125381	0.699828	0.330036	409.542
779	0.106617	0.699956	0.330033	540.39				779	0.115952	0.699976	0.330013	424.391				779	0.126015	0.699918	0.330009	447.973
780	0.106802	0.699813	0.330031	352.76				780	0.115904	0.699394	0.330006	492.724				780	0.126136	0.699907	0.330167	482.089
781	0.106422	0.699973	0.330096	446.535				781	0.115248	0.699938	0.330074	555.351				781	0.125855	0.7	0.33	516.476
782	0.106164	0.699928	0.330198	540.603				782	0.116	0.699926	0.330063	340.788				782	0.126117	0.699779	0.33014	543.161
783	0.106819	0.699776	0.330096	355.135				783	0.116129	0.699955	0.330067	407.153				783	0.126098	0.699876	0.330011	571.454
784	0.106415	0.699657	0.330032	446.12				784	0.116075	0.699787	0.330048	476.222				784	0.125792	0.699899	0.330072	590.347
785	0.106748	0.699909	0.330095	542.502				785	0.116029	0.699767	0.33011	538.321				785	0.112165	0.699922	0.331673	338.601
786	0.106756	0.699972	0.330186	354.408				786	0.115963	0.699922	0.33	331.901				786	0.112393	0.69999	0.330049	423.994
787	0.106939	0.699994	0.330035	449.409				787	0.115889	0.699898	0.3304	396.193				787	0.112849	0.699968	0.330088	502.665
788	0.107389	0.699867	0.330249	541.596				788	0.116062	0.699731	0.330018	467.003				788	0.11276	0.699974	0.330046	572.847
789	0.10664	0.699987	0.330113	353.117				789	0.11596	0.699938	0.330118	529.695				789	0.112441	0.699983	0.330051	358.106
790	0.106816	0.699971	0.330261	448.194				790	0.116061	0.699961	0.330045	593.056				790	0.112664	0.7	0.330017	436.044
791	0.10669	0.699909	0.33002	541.026				791	0.116088	0.699996	0.330048	358.361				791	0.112691	0.699989	0.330095	510.047
792	0.106694	0.7	0.330047	356.384				792	0.116087	0.699623	0.330025	426.331				792	0.111994	0.699987	0.33	585.452
793	0.106818	0.699986	0.33	446.823				793	0.115958	0.699974	0.330027	491.864				793	0.112854	0.699919	0.330012	364.191
794	0.106621	0.7	0.330048	541.696				794	0.116023	0.69997	0.33001	557.725				794	0.11278	0.699863	0.330042	441.178
795	0.106685	0.699739	0.33031	355.831				795	0.116124	0.699837	0.330041	341.815				795	0.112849	0.699924	0.330097	519.94
796	0.106795	0.69998	0.330041	447.755				796	0.116086	0.699795	0.33	408.546				796	0.112869	0.699894	0.330022	327.632
797	0.106623	0.699932	0.330079	542.535				797	0.115962	0.699866	0.330025	475.256				797	0.112342	0.699969	0.330004	399.66
798	0.10682	0.69933	0.33	355.076				798	0.115768	0.699941	0.330136	539.868				798	0.112733	0.699875	0.33005	478.449
799	0.106629	0.699597	0.33	449.111				799	0.115904	0.699824	0.33	332.042				799	0.11265	0.699951	0.330033	551.736
800	0.106665	0.699963	0.330041	541.443				800	0.116087	0.699583	0.330101	398.284				800	0.112671	0.699982	0.330045	347.179
801	0.106708	0.699987	0.330107	356.104				801	0.115028	0.699983	0.330053	465.098				801	0.112436	0.699933	0.330079	422.096
802	0.106565	0.699939	0.330057	447.86				802	0.111469	0.69977	0.330011	537.283				802	0.112472	0.699965	0.33	497.427
803	0.106691	0.699809	0.330027	544.514				803	0.111761	0.699773	0.33	340.685				803	0.1127	0.699887	0.330036	573.447
804	0.106253	0.699875	0.330037	354.558				804	0.111813	0.699803	0.330089	420.603				804	0.112793	0.699825	0.330001	357.386
805	0.106693	0.699906	0.330234	448.23				805	0.112007	0.699654	0.330035	498.842				805	0.112847	0.699997	0.33002	435.169
806	0.106812	0.699651	0.330026	541.137				806	0.111919	0.69979	0.330032	572.588				806	0.112807	0.7	0.330006	511.618
807	0.106873	0.699907	0.330321	356.08				807	0.119539	0.699971	0.330023	363.611				807	0.11254	0.699882	0.330054	582.424
808	0.106626	0.699983	0.330099	447.524				808	0.111752	0.699985	0.33011	442.622				808	0.112798	0.699967	0.33	365.18
809	0.106635	0.699873	0.330046	542.204				809	0.111559	0.7	0.330125	522.245				809	0.112545	0.699812	0.330109	440.124
810	0.106698	0.699798	0.330753	355.506				810	0.111907	0.699812	0.330042	331.041				810	0.112661	0.699919	0.33003	517.499
811	0.106759	0.699958	0.330134	448.194				811	0.111946	0.69995	0.330021	409.206				811	0.112752	0.699959	0.330014	326.252
812	0.106815	0.69999	0.330028	543.717				812	0.111565	0.69999	0.330016	487.753				812	0.112447	0.699796	0.330007	400.464
813	0.106706	0.699838	0.33	355.327				813	0.111833	0.699797	0.330056	566.239				813	0.112708	0.699922	0.330038	475.354
814	0.10676	0.69992	0.330022	448.168				814	0.11188	0.699838	0.33	355.741				814	0.112647	0.699951	0.330569	551.63
815	0.106559	0.699832	0.330092	542.494				815	0.111757	0.7	0.330002	432.931				815	0.112801	0.699681	0.330068	347.169
816	0.106694	0.699986	0.330176	355.488				816	0.111875	0.699881	0.330006	513.343				816	0.112666	0.699964	0.330009	421.813
817	0.106888	0.699939	0.330052	447.779				817	0.111472	0.699979	0.330021	326.763				817	0.1128	0.699978	0.330038	499.776
818	0.106729	0.699683	0.330196	543.216				818	0.112002	0.699657	0.33004	402.294				818	0.112056	0.699941	0.330028	574.566
819	0.106824	0.699988	0.330086	354.209				819	0.11195	0.699906	0.330003	483.44				819	0.112797	0.699665	0.3303	358.243
820	0.106795	0.7	0.330022	449.556				820	0.111831	0.699783	0.330054	557.435				820	0.112649	0.699976	0.330245	435.013
821	0.106643	0.699951	0.33018	542.725				821	0.111999	0.699835	0.330075	352.631				821	0.112846	0.699966	0.330024	509.671
822	0.10613	0.699912	0.33	354.408				822	0.11186	0.699975	0.330014	431.2				822	0.112718	0.699915	0.330017	583.667
823	0.10678	0.69994	0.330033	448.193				823	0.112036	0.699894	0.330028	510.403				823	0.112793	0.699692	0.330006	363.807
824	0.106796	0.699915	0.330224	541.387				824	0.112649	0.699982	0.330119	573.816				824	0.112857	0.699933	0.33	440.37
825	0.106874	0.699951	0.330075	356.409				825	0.113551	0.699987	0.330016	363.797				825	0.112527	0.699863	0.330131	517.987
826	0.10675	0.699998	0.330001	446.9				826	0.113822	0.699896	0.330006	435.53				826	0.112552	0.699925	0.337735	552.881
827	0.106189	0.699991	0.330042	541.813				827	0.11369	0.699999	0.330026	509.56				827	0.11273	0.699976	0.337677	335.419
828	0.10668	0.699817	0.330267	354.171				828	0.113744	0.699824	0.330252	580.569				828	0.112781	0.699995	0.337721	393.34
829	0.106593	0.699956	0.330024	446.83				829	0.113818	0.699861	0.330014	359.29				829	0.112739	0.7	0.337717	449.272
830	0.106729	0.699926	0.330274	542.648				830	0.113301	0.699839	0.330022	432.8				830	0.11278	0.699912	0.338126	506.669
831	0.106862	0.699907	0.330118	355.76				831	0.11381	0.699933	0.330484	508.501				831	0.112311	0.699974	0.333801	564.031
832	0.106865	0.699964	0.330131	446.269				832	0.113763	0.699768	0.330032	577.793				832	0.112625	0.7	0.330022	361.441
833	0.106888	0.699955	0.330031	542.089				833	0.113777	0.699896	0.330083	357.306				833	0.11233	0.699936	0.330006	440.987
834	0.106893	0.699956	0.330657	354.877				834	0.113688	0.699975	0.33	432.137				834	0.112292	0.7	0.330027	517.239
835	0.121762	0.699863	0.330244	453.287				835	0.113528	0.699982	0.330009	506.097				835	0.112788	0.69988	0.330002	326.012
836	0.122443	0.699929	0.330043	507.355				836	0.11311	0.699942	0.330181	575.748				836	0.112843	0.699895	0.33037	400.642
837	0.122403	0.699939	0.330014	547.697				837	0.11349	0.699976	0.33	357.948				837	0.112758	0.699938	0.331637	475.812
838	0.12215	0.699877	0.330119	585.762				838	0.11379	0.699919	0.33	430.081				838	0.111764	0.699992	0.330353	550.266
839	0.121799	0.699852	0.330022	341.349				839	0.11355	0.699898	0.330312	503.689				839	0.103065	0.699819	0.33	351.442
840	0.122286	0.699897	0.330001	389.899				840	0.113798	0.699946	0.33006	573.424				840	0.102561	0.699983	0.330212	457.018
841	0.122464	0.699886	0.330021	438.273				841	0.113801	0.699943	0.330057	358.154				841	0.102815	0.69995	0.330092	558.531
842	0.122332	0.699605	0.330039	485.168				842	0.113614	0.699959	0.33	429.608				842	0.102948	0.699967	0.330041	374.768
843	0.122404	0.699995	0.330068	528.878				843	0.113828	0.699992	0.33044	504.735				843	0.102843	0.699975	0.330171	479.209
844	0.122313	0.699977	0.33005	568.168				844	0.113624	0.699913	0.330755	573.459				844	0.102748	0.699929	0.330001	326.932
845	0.122387	0.699754	0.330047	331.642				845	0.114483	0.699897	0.330042	356.813				845	0.102942	0.699931	0.330335	426.095
846	0.122261	0.699889	0.330005	381.655				846	0.113765	0.699738	0.330027	429.872				846	0.102821	0.699709	0.330393	530.258
847	0.122015	0.699948	0.330167	429.621				847	0.113266	0.699836	0.330025	504.198				847	0.102942	0.664299	0.33	398.184
848	0.122397	0.699898	0.330405	475.783				848	0.113768	0.6998	0.330298	573.422				848	0.103128	0.664903	0.330067	366.121
849	0.122406	0.7	0.33017	520.585				849	0.113854	0.699973	0.33	356.764				849	0.103062	0.664932	0.33	332.557
850	0.122326	0.699966	0.330016	562.665				850	0.113773	0.699961	0.33	431.603				850	0.103059	0.668265	0.330526	309.58
851	0.122408	0.699691	0.330013	597.643				851	0.113816	0.7	0.330007	504.477				851	0.102778	0.676731	0.330011	356.474
852	0.122262	0.69995	0.330079	346.343				852	0.11383	0.699762	0.330018	574.981				852	0.102949	0.67773	0.330092	372.474
853	0.122486	0.699953	0.330001	396.961				853	0.113629	0.699975	0.330124	356.185				853	0.102948	0.67773	0.33018	383.302
854	0.122256	0.699919	0.330003	444.184				854	0.114704	0.699617	0.330025	429.94				854	0.102956	0.677776	0.33	394.247
855	0.122375	0.699813	0.330037	491.302				855	0.113724	0.699793	0.330125	503.234				855	0.102328	0.678165	0.330207	402.956
856	0.121556	0.699871	0.330006	534.678				856	0.113418	0.699974	0.330039	574.031				856	0.101011	0.69953	0.330028	426.017
857	0.122191	0.699892	0.33003	573.23				857	0.113777	0.699929	0.330033	357.223				857	0.103	0.699975	0.330051	397.19
858	0.122404	0.699983	0.330143	334.749				858	0.113009	0.699992	0.330028	428.652				858	0.103246	0.699939	0.330356	501.706
859	0.122085	0.699968	0.330004	382.575				859	0.113767	0.699826	0.330005	503.996				859	0.10295	0.7	0.330031	339.597
860	0.122456	0.699894	0.330032	430.929				860	0.113732	0.699824	0.330171	574.118				860	0.103105	0.699752	0.330009	443.246
861	0.122403	0.699675	0.330086	478.508				861	0.113593	0.699982	0.330019	356.56				861	0.102813	0.699951	0.330022	548.021
862	0.122478	0.699963	0.33	524.574				862	0.113768	0.699813	0.330044	428.788				862	0.10299	0.7	0.33	365.558
863	0.12246	0.699907	0.330093	564.984				863	0.113705	0.699865	0.330038	503.649				863	0.102955	0.699853	0.330033	470.392
864	0.12201	0.699864	0.33004	597.936				864	0.113622	0.69999	0.330045	576.957				864	0.103046	0.658468	0.330018	374.25
865	0.122397	0.699672	0.330047	347.039				865	0.113706	0.699989	0.330015	355.91				865	0.103113	0.658301	0.33	318.598
866	0.1224	0.699713	0.33	397.28				866	0.113793	0.699969	0.330055	428.623				866	0.102682	0.659101	0.330111	272.621
867	0.122021	0.699893	0.330032	444.836				867	0.113726	0.699536	0.330071	503.25				867	0.0857965	0.699994	0.330134	385.724
868	0.122323	0.7	0.33	492.215				868	0.113772	0.699955	0.330044	574.904				868	0.102666	0.699968	0.330004	547.406
869	0.122388	0.699868	0.330018	536.244				869	0.113357	0.7	0.330162	355.4				869	0.102949	0.699978	0.330001	369.444
870	0.12233	0.699811	0.330031	575.361				870	0.113778	0.699693	0.33001	429.451				870	0.102837	0.699806	0.330105	471.444
871	0.122387	0.699956	0.330018	335.622				871	0.113399	0.699885	0.330147	503.094				871	0.103153	0.699998	0.330094	322.702
872	0.122323	0.699997	0.33	383.409				872	0.113343	0.699941	0.330111	572.094				872	0.103007	0.7	0.330019	420.944
873	0.122271	0.699987	0.330011	434.422				873	0.113918	0.699861	0.330017	358.375				873	0.102981	0.699971	0.330057	528.197
874	0.122393	0.699997	0.330002	476.138				874	0.11376	0.699977	0.330011	430.987				874	0.102844	0.699736	0.330015	354.45
875	0.126565	0.699894	0.330079	525.526				875	0.113767	0.699988	0.330017	502.964				875	0.10312	0.699795	0.330085	457.428
876	0.126719	0.699957	0.330213	551.482				876	0.113701	0.699895	0.3315	572.493				876	0.103089	0.699918	0.330005	560.029
877	0.126889	0.699998	0.330071	576.426				877	0.113804	0.699814	0.384666	403.256				877	0.103068	0.699979	0.330113	376.557
878	0.126519	0.699875	0.330046	594.191				878	0.113699	0.699971	0.384776	364.883				878	0.102943	0.699937	0.330022	479.684
879	0.126685	0.699833	0.330026	333.717				879	0.113839	0.699915	0.384642	328.117				879	0.10283	0.699832	0.330065	326.837
880	0.126759	0.699843	0.33038	368.098				880	0.11377	0.699938	0.384693	300.597				880	0.102854	0.699956	0.330026	425.381
881	0.126741	0.7	0.330003	404.577				881	0.113802	0.699948	0.384787	276.193				881	0.10315	0.69999	0.33005	532.795
882	0.126818	0.7	0.330034	436.701				882	0.113787	0.699978	0.374917	266.431				882	0.103117	0.699996	0.330023	359.349
883	0.12689	0.699993	0.330028	474.2				883	0.113828	0.699575	0.421446	353.054				883	0.103119	0.699977	0.330004	461.131
884	0.126808	0.699654	0.330017	502.996				884	0.113828	0.7	0.421582	269.025				884	0.102994	0.699892	0.330102	564.069
885	0.126819	0.69972	0.330041	532.421				885	0.113709	0.699612	0.421552	206.956				885	0.103012	0.699975	0.33	380.269
886	0.126818	0.699694	0.330028	556.655				886	0.113828	0.699906	0.421374	305.375				886	0.102947	0.699818	0.330001	482.554
887	0.126813	0.699975	0.33	575.899				887	0.113828	0.699992	0.419784	234.065				887	0.102809	0.684986	0.330029	494.598
888	0.126432	0.69997	0.330038	595.191				888	0.113692	0.69994	0.374393	462.594				888	0.103121	0.685135	0.330145	287.632
889	0.126619	0.69999	0.330049	333.588				889	0.113909	0.699955	0.374392	434.924				889	0.102854	0.684858	0.33	329.876
890	0.12627	0.699963	0.330021	369.441				890	0.113494	0.7	0.370627	408.679				890	0.102489	0.693141	0.330081	395.39
891	0.126664	0.699874	0.330197	406.938				891	0.113563	0.699979	0.357077	415.402				891	0.103054	0.699987	0.330021	535.663
892	0.126396	0.699995	0.330009	440.473				892	0.113841	0.7	0.35689	440.059				892	0.102885	0.7	0.330014	362.024
893	0.126674	0.699924	0.330018	474.363				893	0.113695	0.699935	0.353375	455.745				893	0.102979	0.699983	0.330041	464.205
894	0.126565	0.699994	0.330023	506.182				894	0.113707	0.699951	0.353297	473.55				894	0.103086	0.699934	0.33	570.568
895	0.126832	0.699944	0.33	533.7				895	0.113703	0.699892	0.353351	486.199				895	0.103002	0.699799	0.330027	380.496
896	0.12689	0.699564	0.330048	557.658				896	0.113741	0.699953	0.353416	498.04				896	0.1031	0.699936	0.33009	484.99
897	0.126817	0.699965	0.330164	576.427				897	0.113695	0.699959	0.353344	503.229				897	0.103071	0.7	0.330034	329.591
898	0.126791	0.699919	0.330004	597.905				898	0.113404	0.7	0.353318	510.736				898	0.102949	0.699905	0.33	430.23
899	0.126756	0.699964	0.330066	334.624				899	0.113663	0.699985	0.353486	517.195				899	0.103068	0.699713	0.330032	534.208
900	0.126452	0.699978	0.330308	370.822				900	0.113741	0.699724	0.353368	522.613				900	0.103012	0.7	0.3302	360.423
901	0.12683	0.7	0.330047	407.884				901	0.113808	0.699994	0.353248	286.764				901	0.103007	0.699878	0.330192	464.51
902	0.126747	0.699906	0.330183	443.327				902	0.113823	0.7	0.336841	350.093				902	0.103332	0.699608	0.330016	568.473
903	0.126891	0.699871	0.33004	473.675				903	0.113767	0.699984	0.336904	408.206				903	0.102811	0.699892	0.330088	379.045
904	0.126797	0.699904	0.330021	505.739				904	0.113679	0.699973	0.330041	473.276				904	0.102974	0.699991	0.330254	483.04
905	0.124609	0.699893	0.330055	532.409				905	0.113707	0.699604	0.330032	559.487				905	0.103036	0.699957	0.357891	474.207
906	0.124792	0.7	0.33001	565.939				906	0.113819	0.699899	0.33	349.819				906	0.103011	0.699993	0.35789	280.943
907	0.124567	0.699978	0.330398	592.567				907	0.113472	0.699984	0.330001	422.972				907	0.103052	0.69996	0.357959	322.494
908	0.124602	0.69934	0.341843	526.257				908	0.113596	0.699787	0.330017	495.146				908	0.103052	0.7	0.357925	362.227
909	0.124845	0.699977	0.33048	598.307				909	0.11374	0.699961	0.330212	568.209				909	0.103119	0.699719	0.357942	404.825
910	0.124936	0.699991	0.330511	341.725				910	0.113437	0.699899	0.330041	352.108				910	0.103063	0.699901	0.357906	440.499
911	0.124956	0.699997	0.330381	381.983				911	0.113828	0.699996	0.330074	425.777				911	0.103039	0.699916	0.353882	476.488
912	0.124862	0.699946	0.330445	423.843				912	0.113828	0.699965	0.33	501.843				912	0.103157	0.699777	0.330007	365.603
913	0.124998	0.699677	0.330377	459.733				913	0.113661	0.699711	0.330011	569.62				913	0.103036	0.699948	0.33024	470.797
914	0.124936	0.699982	0.330421	501.363				914	0.113833	0.7	0.330011	354.785				914	0.103096	0.699906	0.356574	466.022
915	0.124929	0.699777	0.330353	532.231				915	0.113828	0.699973	0.330084	428.584				915	0.103031	0.7	0.355827	288.374
916	0.124784	0.699856	0.330339	563.663				916	0.113824	0.7	0.33	502.679				916	0.103001	0.69849	0.345576	361.969
917	0.124817	0.69994	0.330423	588.946				917	0.113735	0.699979	0.330023	572.982				917	0.102816	0.699994	0.345189	434.048
918	0.124635	0.699838	0.33035	336.234				918	0.113565	0.699834	0.330104	355.203				918	0.103006	0.699962	0.345127	498.712
919	0.124102	0.699686	0.330366	375.609				919	0.113768	0.699975	0.3301	426.231				919	0.102933	0.699994	0.34514	311.351
920	0.12469	0.699681	0.330382	417.01				920	0.113694	0.699985	0.330339	502.934				920	0.103158	0.699907	0.346158	377.101
921	0.113705	0.699995	0.330399	459.954				921	0.113607	0.6997	0.330031	573.329				921	0.102994	0.699985	0.345135	445.642
922	0.113218	0.6996	0.330373	533.247				922	0.113691	0.699708	0.330095	356.613				922	0.103065	0.69989	0.345104	510.629
923	0.113765	0.665487	0.330339	391.187				923	0.113638	0.699982	0.330141	428.607				923	0.103001	0.699968	0.330054	344.572
924	0.113799	0.680448	0.330663	434.267				924	0.113801	0.7	0.330229	503.929				924	0.10299	0.699956	0.330082	454.828
925	0.113812	0.680379	0.330388	428.497				925	0.113475	0.699676	0.330023	572.665				925	0.102924	0.699966	0.330021	562.665
926	0.113389	0.680595	0.330535	415.43				926	0.113368	0.699878	0.330237	355.528				926	0.103062	0.699997	0.330031	375.242
927	0.113859	0.680225	0.330337	405.119				927	0.113648	0.7	0.330073	427.414				927	0.102716	0.699929	0.330037	478.421
928	0.113542	0.680475	0.330355	396.709				928	0.113682	0.699994	0.33	504.347				928	0.103008	0.699288	0.330222	327.419
929	0.113813	0.680393	0.330506	389.694				929	0.113793	0.699981	0.330014	570.774				929	0.102955	0.699828	0.330012	426.17
930	0.113398	0.683006	0.330609	380.661				930	0.11381	0.699984	0.330024	357.292				930	0.103029	0.699677	0.330043	530.886
931	0.113773	0.69995	0.330351	521.769				931	0.113769	0.699841	0.330093	428.56				931	0.103012	0.699968	0.330049	358.325
932	0.113871	0.699792	0.330815	327.575				932	0.113825	0.699994	0.33001	505.741				932	0.102891	0.699909	0.330034	461.223
933	0.113488	0.699884	0.330446	396.252				933	0.113627	0.699906	0.330034	574.143				933	0.103035	0.699917	0.330023	563.045
934	0.11382	0.7	0.330444	469.733				934	0.114096	0.699986	0.330113	356.889				934	0.103025	0.699967	0.330016	380.817
935	0.113749	0.699969	0.330412	545.308				935	0.113702	0.699978	0.330136	430.605				935	0.102969	0.699923	0.330019	482.854
936	0.113617	0.699885	0.330468	337.656				936	0.113495	0.699961	0.33	501.976				936	0.102868	0.699984	0.330001	327.169
937	0.11381	0.699963	0.330349	410.131				937	0.121982	0.699999	0.330013	577.702				937	0.103107	0.699818	0.330192	429.494
938	0.113817	0.699889	0.330335	482.256				938	0.121945	0.699887	0.33	341.205				938	0.103006	0.699902	0.330005	536.148
939	0.113549	0.699969	0.330397	553.552				939	0.122157	0.699574	0.330063	388.426				939	0.103056	0.699944	0.330035	358.414
940	0.113782	0.7	0.330339	344.073				940	0.122071	0.699808	0.330122	437.36				940	0.102712	0.699999	0.330006	461.431
941	0.113705	0.69988	0.330338	414.497				941	0.121842	0.699978	0.33003	486.442				941	0.102945	0.699986	0.330227	565.265
942	0.113618	0.699943	0.330381	489.848				942	0.122376	0.699664	0.330002	529.65				942	0.1029	0.69992	0.330034	380.631
943	0.113642	0.699819	0.330353	560.714				943	0.122116	0.699951	0.330099	572.281				943	0.102507	0.699979	0.330075	480.288
944	0.113772	0.699903	0.330369	348.441				944	0.122103	0.699951	0.330005	333.643				944	0.101952	0.69234	0.362832	419.021
945	0.113753	0.699985	0.330442	420.051				945	0.122114	0.699922	0.330051	382.495				945	0.102338	0.7	0.345545	297.245
946	0.113375	0.699749	0.33034	494.225				946	0.12201	0.699979	0.330201	431.877				946	0.103119	0.699986	0.345587	368.105
947	0.11324	0.699961	0.330344	564.348				947	0.121952	0.699976	0.330178	479.723				947	0.103124	0.699772	0.345564	437.286
948	0.113693	0.699996	0.330456	350.665				948	0.122156	0.699765	0.330032	525.95				948	0.102549	0.699973	0.34566	500.822
949	0.113502	0.699819	0.330355	422.181				949	0.1221	0.699952	0.330042	567.08				949	0.102954	0.699909	0.345694	311.478
950	0.113817	0.69979	0.330434	493.722				950	0.12216	0.699907	0.330361	331.413				950	0.102952	0.7	0.345565	376.435
951	0.113543	0.699959	0.330478	567.247				951	0.121958	0.699968	0.330064	378.325				951	0.103116	0.699846	0.345621	442.892
952	0.113606	0.699805	0.372013	450.63				952	0.122222	0.699932	0.330188	431.094				952	0.103004	0.699886	0.345586	505.446
953	0.113588	0.699897	0.364344	467.849				953	0.12204	0.699928	0.330037	477.204				953	0.128906	0.699971	0.345535	533.837
954	0.11346	0.699864	0.364379	455.998				954	0.122072	0.699903	0.330189	521.935				954	0.126679	0.699887	0.337644	537.929
955	0.113744	0.69992	0.364385	444.901				955	0.122223	0.699933	0.330031	567.967				955	0.128869	0.7	0.337813	542.364
956	0.113752	0.699937	0.364404	436.712				956	0.121784	0.7	0.330038	328.87				956	0.128462	0.699885	0.337158	534.635
957	0.113768	0.699878	0.364313	427.785				957	0.12224	0.69975	0.330051	377.893				957	0.128676	0.7	0.33001	566.631
958	0.113691	0.699791	0.364391	417.276				958	0.122158	0.699782	0.330134	428.245				958	0.129025	0.699787	0.33	581.266
959	0.113753	0.699817	0.364374	415.729				959	0.122161	0.699944	0.33	476.765				959	0.128876	0.699916	0.330077	592.226
960	0.113743	0.699888	0.364371	408.783				960	0.122008	0.699984	0.330062	522.888				960	0.128895	0.699978	0.330073	601.86
961	0.11366	0.699984	0.330009	485.205				961	0.122035	0.699928	0.330043	563.383				961	0.128829	0.7	0.330026	331.353
962	0.113662	0.699981	0.330015	569.859				962	0.12203	0.69996	0.330019	328.602				962	0.128838	0.699998	0.330043	361.783
963	0.113212	0.699989	0.330158	354.067				963	0.122145	0.7	0.330091	377.681				963	0.129063	0.699955	0.330001	390.894
964	0.113742	0.699912	0.330051	427.587				964	0.122094	0.69992	0.330007	427.34				964	0.129033	0.699938	0.330032	419.632
965	0.113806	0.699982	0.330003	500.796				965	0.12176	0.69981	0.330457	473.469				965	0.128133	0.699991	0.330016	447.223
966	0.11302	0.699859	0.330036	571.502				966	0.122153	0.699964	0.330041	520.816				966	0.128801	0.699961	0.33	473.304
967	0.113475	0.699891	0.330003	356.039				967	0.121526	0.69992	0.330021	562.839				967	0.128686	0.699727	0.330712	494.826
968	0.113634	0.699966	0.330216	429.749				968	0.12048	0.699994	0.333722	560.509				968	0.128684	0.699976	0.330019	516.975
969	0.113785	0.699804	0.330028	503.581				969	0.122086	0.6997	0.333723	336.875				969	0.128884	0.699833	0.330035	537.793
970	0.113295	0.699942	0.330043	573.072				970	0.122079	0.699899	0.333686	379.511				970	0.128949	0.699933	0.330006	551.725
971	0.113812	0.69996	0.330028	356.267				971	0.122157	0.699955	0.332839	420.761				971	0.128876	0.699992	0.330119	565.906
972	0.113808	0.699802	0.33	429.35				972	0.122067	0.699986	0.330021	475.587				972	0.129025	0.7	0.330084	579.732
973	0.113618	0.699907	0.33	504.645				973	0.121785	0.699936	0.330007	522.956				973	0.128871	0.699967	0.330329	590.782
974	0.113686	0.699884	0.330004	572.488				974	0.122166	0.699972	0.33	562.722				974	0.128153	0.699839	0.33001	598.485
975	0.113627	0.699961	0.33	355.796				975	0.122055	0.69971	0.33	601.311				975	0.128677	0.661266	0.330845	343.846
976	0.113817	0.7	0.330054	429.759				976	0.122008	0.699841	0.330081	348.5				976	0.128435	0.668342	0.330022	280.81
977	0.113662	0.699919	0.330052	502.003				977	0.122222	0.699843	0.330059	397.525				977	0.129013	0.676334	0.330401	438.842
978	0.113751	0.6999	0.330006	572.193				978	0.122164	0.699961	0.330009	446.867				978	0.128943	0.682752	0.330155	386.061
979	0.113685	0.699967	0.330019	357.39				979	0.122185	0.699926	0.33	494.15				979	0.128974	0.698414	0.330044	479.574
980	0.113816	0.699924	0.330066	429.96				980	0.121424	0.699988	0.33	539.548				980	0.129022	0.698424	0.330015	498.321
981	0.113752	0.699932	0.330107	502.117				981	0.121872	0.69996	0.330032	579.122				981	0.128801	0.698298	0.330067	509.391
982	0.113697	0.699866	0.330152	574.534				982	0.1219	0.699957	0.330011	338.086				982	0.128961	0.698183	0.330035	524.488
983	0.113551	0.699881	0.330011	356.617				983	0.122084	0.7	0.330058	385.993				983	0.128871	0.69841	0.33032	535.124
984	0.113817	0.699941	0.330076	430.233				984	0.121699	0.699955	0.330011	435.55				984	0.128952	0.698431	0.330017	542.239
985	0.113664	0.699903	0.330081	504.746				985	0.122077	0.699927	0.3301	482.028				985	0.129025	0.698415	0.330001	552.926
986	0.113624	0.699991	0.330003	574.19				986	0.122222	0.699761	0.330003	528.15				986	0.128799	0.698356	0.330135	558.602
987	0.1137	0.69976	0.330005	357.956				987	0.122098	0.699939	0.330003	568.431				987	0.128275	0.69839	0.330029	563.459
988	0.113753	0.699947	0.330005	428.561				988	0.122136	0.699495	0.330035	332.74				988	0.12869	0.698368	0.330063	565.706
989	0.113579	0.699964	0.330059	503.345				989	0.122244	0.699829	0.33	381.72				989	0.128954	0.698439	0.330012	573.757
990	0.11359	0.699927	0.330048	573.406				990	0.121331	0.699969	0.330038	430.087				990	0.128829	0.698226	0.330069	574.814
991	0.113806	0.699987	0.330014	356.487				991	0.122144	0.699673	0.330056	477.568				991	0.128909	0.698388	0.33	577.173
992	0.113743	0.699894	0.33	429.91				992	0.122017	0.699951	0.330064	523.871				992	0.129074	0.698419	0.330077	582.138
993	0.113683	0.699959	0.330012	502.817				993	0.122097	0.699752	0.330076	564.652				993	0.128896	0.698497	0.330008	582.693
994	0.113751	0.699938	0.330033	573.884				994	0.122064	0.699888	0.33	331.13				994	0.128999	0.698451	0.33008	586.552
995	0.113641	0.699917	0.330129	356.774				995	0.122237	0.699888	0.330023	378.359				995	0.128718	0.69988	0.330164	592.755
996	0.113682	0.69997	0.330009	431.924				996	0.122381	0.699982	0.330131	428.204				996	0.127815	0.7	0.330091	331.005
997	0.113756	0.699933	0.33	503.118				997	0.122086	0.7	0.330147	476.354				997	0.128909	0.69993	0.330039	363.056
998	0.113574	0.699912	0.33009	573.799				998	0.122119	0.699981	0.330006	520.834				998	0.128645	0.7	0.330012	393.568
999	0.113754	0.699815	0.33	354.38				999	0.122128	0.69995	0.330014	564.025				999	0.129023	0.69999	0.330002	419.906
1000	0.114805	0.699952	0.330046	429.529				1000	0.122036	0.7	0.330082	330.901				1000	0.12873	0.7	0.33	445.894
1001	0.113767	0.699921	0.330007	505.644				1001	0.122099	0.699942	0.330177	378.968				1001	0.128777	0.699937	0.330079	472.258
1002	0.113686	0.699941	0.330097	573.824				1002	0.12224	0.7	0.330092	427.698				1002	0.128956	0.699558	0.33003	496.106
1003	0.1138	0.699774	0.330098	357.495				1003	0.121948	0.7	0.330019	477.026				1003	0.128955	0.699925	0.330023	518.077
1004	0.113677	0.699842	0.330008	431.055				1004	0.122092	0.699771	0.330118	522.508				1004	0.128885	0.7	0.330005	534.697
1005	0.113688	0.699853	0.330049	507.456				1005	0.121933	0.699929	0.330005	566.62				1005	0.128851	0.69993	0.330018	555.512
1006	0.113686	0.699939	0.330013	574.304				1006	0.102611	0.699845	0.330036	332.345				1006	0.129019	0.699964	0.330027	570.484
1007	0.113543	0.699836	0.330055	356.021				1007	0.103825	0.699882	0.330103	434.036				1007	0.128887	0.7	0.330066	579.767
1008	0.113626	0.699831	0.33	429.782				1008	0.103936	0.699951	0.330032	536.147				1008	0.128863	0.699994	0.330012	591.937
1009	0.113685	0.699911	0.330176	504.101				1009	0.104098	0.699995	0.330078	357.316				1009	0.128814	0.699962	0.330002	600.499
1010	0.113443	0.69961	0.330007	573.553				1010	0.10403	0.699939	0.33004	460.82				1010	0.128807	0.699952	0.330144	332.063
1011	0.113803	0.699916	0.330026	358.705				1011	0.103898	0.699954	0.330005	562.169				1011	0.128832	0.699946	0.330001	360.271
1012	0.113506	0.7	0.33	430.464				1012	0.104007	0.699922	0.330034	372.572				1012	0.128957	0.699925	0.330097	391.03
1013	0.113684	0.69982	0.330036	502.466				1013	0.104019	0.699952	0.330088	472.579				1013	0.128896	0.699774	0.330125	420.378
1014	0.113699	0.699973	0.330014	572.206				1014	0.103911	0.6999	0.330084	320.901				1014	0.128557	0.699998	0.330043	447.03
1015	0.113615	0.699951	0.330008	356.981				1015	0.104118	0.699976	0.330077	418.567				1015	0.128942	0.699962	0.330024	473.192
1016	0.113493	0.699923	0.330004	429.436				1016	0.103988	0.699859	0.330105	521.626				1016	0.12906	0.699879	0.330017	497.559
1017	0.113762	0.699982	0.330111	502.769				1017	0.10402	0.699655	0.330192	349.459				1017	0.128897	0.7	0.330028	520.333
1018	0.113587	0.699931	0.33003	576.843				1018	0.104027	0.699931	0.330038	450.215				1018	0.128557	0.699924	0.33004	537.018
1019	0.113755	0.699942	0.330149	356.454				1019	0.103869	0.699807	0.330187	552.167				1019	0.12898	0.699968	0.330569	551.181
1020	0.113608	0.7	0.330127	429.291				1020	0.10391	0.699926	0.330046	367.39				1020	0.129025	0.699845	0.330032	567.708
1021	0.113454	0.699968	0.330012	505.136				1021	0.103711	0.7	0.330052	468.115				1021	0.129029	0.699749	0.330196	579.711
1022	0.113531	0.699902	0.330025	575.674				1022	0.104004	0.699939	0.33012	569.878				1022	0.129018	0.699764	0.33007	589.558
1023	0.113785	0.699998	0.330148	355.24				1023	0.103886	0.699914	0.330006	377.31				1023	0.128912	0.699945	0.330049	600.022
1024	0.113483	0.699989	0.330045	429.216				1024	0.102749	0.699822	0.330069	479.767				1024	0.128812	0.699794	0.33012	331.097
1025	0.113798	0.699925	0.33	503.757				1025	0.103059	0.69999	0.33027	328.294				1025	0.128893	0.699926	0.330181	362.621
1026	0.113457	0.699866	0.330059	575.304				1026	0.103068	0.699853	0.330264	427.071				1026	0.129025	0.699992	0.330122	392.328
1027	0.113275	0.699578	0.33009	355.578				1027	0.102945	0.699915	0.330058	533.407				1027	0.128752	0.699982	0.330306	419.728
1028	0.113749	0.6998	0.330044	429.495				1028	0.102958	0.699723	0.330018	359.233				1028	0.128669	0.699733	0.330003	446.647
1029	0.113631	0.699982	0.33	504.458				1029	0.102521	0.699946	0.330075	461.916				1029	0.128884	0.699998	0.330369	473.389
1030	0.113403	0.699956	0.33027	572.309				1030	0.102915	0.699953	0.330008	565.94				1030	0.128147	0.699965	0.330006	495.996
1031	0.113628	0.699935	0.330218	355.479				1031	0.10307	0.699982	0.330092	379.046				1031	0.12855	0.699957	0.33	519.1
1032	0.113632	0.699717	0.33006	430.324				1032	0.102952	0.699905	0.330022	483.524				1032	0.128512	0.69995	0.330269	538.426
1033	0.11368	0.699864	0.330002	506.376				1033	0.102901	0.7	0.330135	329.328				1033	0.128642	0.699961	0.330002	554.019
1034	0.11352	0.699907	0.330067	574.805				1034	0.103066	0.699917	0.330032	430.181				1034	0.128869	0.699905	0.330009	568.096
1035	0.113688	0.699978	0.330012	357.66				1035	0.102955	0.699931	0.330009	534.556				1035	0.129086	0.699851	0.330332	578.656
1036	0.113802	0.699795	0.330201	426.584				1036	0.102988	0.699891	0.33002	361.639				1036	0.127961	0.699873	0.330045	589.083
1037	0.11346	0.699828	0.330103	503.983				1037	0.102976	0.699925	0.330064	465.415				1037	0.128933	0.699867	0.330066	598.822
1038	0.113487	0.69996	0.330067	574.92				1038	0.102949	0.699997	0.330123	567.567				1038	0.128947	0.699933	0.330169	330.043
1039	0.113753	0.699814	0.33001	356.053				1039	0.102897	0.699929	0.33001	381.587				1039	0.128662	0.7	0.330091	362.985
1040	0.113809	0.699868	0.330015	429.58				1040	0.103023	0.699958	0.330003	485.902				1040	0.128677	0.699975	0.330082	390.44
1041	0.113813	0.699912	0.330231	502.349				1041	0.103005	0.699926	0.330035	329.706				1041	0.128967	0.699954	0.33003	419.534
1042	0.113474	0.699916	0.330053	573.193				1042	0.102912	0.699849	0.33005	429.859				1042	0.128353	0.69994	0.330004	447.355
1043	0.113812	0.699947	0.330024	357.22				1043	0.102888	0.699788	0.33031	533.315				1043	0.128481	0.699927	0.330012	473.357
1044	0.113455	0.699965	0.330073	431.053				1044	0.102775	0.699813	0.330055	361.033				1044	0.128804	0.699951	0.330262	496.739
1045	0.113398	0.699972	0.330129	504.111				1045	0.103128	0.699929	0.33	463.696				1045	0.128809	0.699848	0.330123	518.699
1046	0.113679	0.699934	0.330051	574.087				1046	0.102929	0.699921	0.330083	568.217				1046	0.129028	0.699719	0.330054	535.609
1047	0.1136	0.699906	0.330022	355.211				1047	0.102841	0.699925	0.330044	380.491				1047	0.12865	0.699868	0.330036	553.939
1048	0.113813	0.699997	0.330023	428.617				1048	0.102979	0.699838	0.330325	484.802				1048	0.128799	0.7	0.330072	567.178
1049	0.113742	0.699732	0.330057	503.464				1049	0.102914	0.699671	0.381733	404.975				1049	0.128699	0.699856	0.330065	582.13
1050	0.113675	0.699972	0.330014	574.768				1050	0.102896	0.699842	0.362832	434.958				1050	0.128954	0.699938	0.330013	589.902
1051	0.113854	0.699856	0.330041	357.13				1051	0.102748	0.699888	0.362889	467.631				1051	0.128977	0.699977	0.33007	599.415
1052	0.113564	0.699857	0.33	428.778				1052	0.102897	0.699759	0.362831	266.76				1052	0.128994	0.651386	0.330022	347.928
1053	0.113672	0.69995	0.330047	504.334				1053	0.102932	0.699989	0.362899	299.453				1053	0.129025	0.651284	0.33	240.543
1054	0.113701	0.699916	0.330079	575.416				1054	0.102702	0.7	0.362846	332.818				1054	0.128881	0.651382	0.33	308.351
1055	0.11369	0.699805	0.330046	356.838				1055	0.103066	0.699683	0.362881	364.732				1055	0.12876	0.651456	0.330015	204.614
1056	0.113815	0.699968	0.330133	430.318				1056	0.103055	0.699814	0.362852	394.48				1056	0.128572	0.65148	0.33	266.681
1057	0.113791	0.699992	0.330004	504.392				1057	0.102932	0.699965	0.362817	422.82				1057	0.123746	0.670658	0.330114	384.991
1058	0.11347	0.699791	0.330015	573.778				1058	0.10298	0.699993	0.35801	447.454				1058	0.128797	0.684553	0.330169	434.233
1059	0.113807	0.7	0.330266	356.318				1059	0.103073	0.699994	0.362847	468.249				1059	0.128201	0.684495	0.330046	394.076
1060	0.113747	0.699966	0.33	430.074				1060	0.102731	0.699965	0.362822	267.532				1060	0.129151	0.685158	0.330054	361.599
1061	0.113404	0.699997	0.330029	501.329				1061	0.10277	0.699911	0.362774	299.694				1061	0.129009	0.699483	0.330176	420.291
1062	0.113093	0.699937	0.330082	577.124				1062	0.102705	0.699993	0.354668	338.149				1062	0.128737	0.69979	0.330042	455.156
1063	0.113207	0.699782	0.330014	355.564				1063	0.102957	0.699908	0.334027	478.321				1063	0.128945	0.699829	0.330118	481.28
1064	0.113693	0.699774	0.330002	430.823				1064	0.103009	0.699941	0.330108	327.175				1064	0.128956	0.699982	0.330054	502.901
1065	0.113501	0.699854	0.330018	505.9				1065	0.103011	0.7	0.33	433.244				1065	0.128636	0.699991	0.330256	524.543
1066	0.113722	0.699922	0.330029	573.185				1066	0.102454	0.699879	0.330053	534.993				1066	0.128946	0.699652	0.330008	545.465
1067	0.113814	0.69949	0.330181	355.58				1067	0.102959	0.699867	0.330037	361.526				1067	0.128935	0.699913	0.330027	556.181
1068	0.11368	0.699974	0.330016	426.692				1068	0.103018	0.699927	0.330003	464.977				1068	0.128375	0.699977	0.330007	572.083
1069	0.113628	0.699524	0.330199	503.037				1069	0.103029	0.699947	0.330011	318.205				1069	0.128709	0.699996	0.330056	583.298
1070	0.113312	0.699984	0.330207	573.147				1070	0.103072	0.699979	0.330127	418.849				1070	0.128946	0.699946	0.330063	593.605
1071	0.113561	0.699954	0.330015	355.754				1071	0.103061	0.699808	0.330123	521.348				1071	0.128859	0.699932	0.33014	603.106
1072	0.11372	0.699969	0.33084	430.472				1072	0.102701	0.699981	0.330051	351.882				1072	0.128348	0.699854	0.330009	332.164
1073	0.113755	0.699918	0.330152	503.718				1073	0.102947	0.699923	0.330007	456.46				1073	0.128964	0.699923	0.330006	362.528
1074	0.113574	0.699978	0.33016	572.001				1074	0.102942	0.699872	0.330175	559.207				1074	0.129035	0.699934	0.330072	391.359
1075	0.113686	0.699869	0.330015	359.133				1075	0.103066	0.699578	0.330203	375.302				1075	0.129005	0.699987	0.330029	421.172
1076	0.113551	0.699969	0.33	430.44				1076	0.103008	0.699945	0.330047	480.815				1076	0.128956	0.699975	0.330056	448.804
1077	0.113683	0.7	0.33003	504.056				1077	0.102701	0.7	0.330078	325.902				1077	0.128957	0.7	0.330157	475.005
1078	0.113686	0.699958	0.330091	574.32				1078	0.10305	0.699951	0.330268	427.607				1078	0.128741	0.699872	0.330001	497.795
1079	0.113625	0.699896	0.330062	357.517				1079	0.102864	0.699966	0.330035	530.78				1079	0.129029	0.699951	0.330121	517.787
1080	0.113704	0.699925	0.330136	431.352				1080	0.103006	0.699961	0.33	358.552				1080	0.129033	0.699926	0.330011	540.139
1081	0.113617	0.699832	0.330007	504.188				1081	0.103067	0.699816	0.330072	464.328				1081	0.128941	0.699946	0.330006	553.605
1082	0.113051	0.699919	0.330197	573.531				1082	0.102953	0.699892	0.330017	565.403				1082	0.129019	0.699881	0.330013	571.049
1083	0.0909159	0.699693	0.330036	363.516				1083	0.102844	0.699958	0.330107	378.131				1083	0.128884	0.699966	0.330202	581.512
1084	0.091017	0.699959	0.330292	499.267				1084	0.102617	0.699782	0.330085	483.016				1084	0.12685	0.699972	0.330006	588.401
1085	0.0910589	0.7	0.33003	365.337				1085	0.102886	0.699971	0.330136	329.142				1085	0.128717	0.699864	0.330027	600.656
1086	0.09079	0.69994	0.33	500.643				1086	0.102877	0.699904	0.330097	429.336				1086	0.128952	0.699995	0.330024	330.023
1087	0.0909172	0.69993	0.330005	367.505				1087	0.10298	0.699893	0.330016	537.265				1087	0.12895	0.699905	0.330056	361.713
1088	0.0909876	0.699807	0.330039	499.927				1088	0.102901	0.699991	0.33025	361.042				1088	0.129031	0.7	0.330055	390.934
1089	0.091009	0.699759	0.33	367.276				1089	0.10285	0.699809	0.330093	463.135				1089	0.128451	0.699908	0.33002	420.715
1090	0.0909685	0.699934	0.330248	501.474				1090	0.102639	0.699771	0.330066	566.472				1090	0.102481	0.699875	0.330251	447.516
1091	0.0910489	0.7	0.330015	367.676				1091	0.10295	0.69999	0.330074	378.897				1091	0.102628	0.699942	0.330057	557.455
1092	0.0907995	0.699907	0.330066	502.549				1092	0.102935	0.69985	0.330021	484.371				1092	0.102753	0.699738	0.330018	375.052
1093	0.0910594	0.699878	0.330001	366.677				1093	0.103079	0.699978	0.33008	330.623				1093	0.102643	0.699897	0.330039	478.754
1094	0.0908308	0.699762	0.330063	500.478				1094	0.102831	0.699969	0.330129	429.81				1094	0.102567	0.699885	0.361912	453.706
1095	0.0909569	0.699974	0.330014	366.545				1095	0.103012	0.699835	0.330019	535.633				1095	0.10264	0.699986	0.360836	282.343
1096	0.090937	0.699988	0.330023	501.069				1096	0.103068	0.699905	0.330088	359.855				1096	0.102734	0.699748	0.360726	319.944
1097	0.090918	0.699973	0.33012	366.895				1097	0.102646	0.699926	0.330083	463.988				1097	0.102576	0.699582	0.360787	357.149
1098	0.091005	0.699964	0.330025	500.109				1098	0.103074	0.699809	0.330167	571.306				1098	0.102689	0.699898	0.360761	392.432
1099	0.0909925	0.699932	0.330049	366.317				1099	0.10292	0.699864	0.330075	379.775				1099	0.102691	0.699996	0.35647	428.599
1100	0.0907004	0.699945	0.33002	499.71				1100	0.102349	0.699884	0.330107	482.925				1100	0.102521	0.699715	0.360733	453.14
1101	0.0909074	0.699982	0.330148	366.633				1101	0.102379	0.699832	0.372026	412.961				1101	0.102722	0.699933	0.360991	479.638
1102	0.0909328	0.699939	0.330338	500.888				1102	0.103007	0.699957	0.37172	455.256				1102	0.102701	0.7	0.360846	276.691
1103	0.0909079	0.699764	0.330038	367.589				1103	0.102945	0.699998	0.371702	456.095				1103	0.102441	0.699835	0.360797	314.581
1104	0.0910374	0.69999	0.330084	500.675				1104	0.102935	0.699605	0.355625	459.717				1104	0.101893	0.69914	0.354641	355.687
1105	0.0908127	0.69982	0.330073	368.855				1105	0.102816	0.699859	0.372161	454.609				1105	0.102714	0.699937	0.348566	435.985
1106	0.0909915	0.699962	0.330209	501.357				1106	0.103	0.7	0.371687	457.749				1106	0.109508	0.699745	0.34848	497.209
1107	0.0908741	0.699815	0.330066	368.228				1107	0.102721	0.699988	0.371658	457.349				1107	0.109588	0.69993	0.348537	292.253
1108	0.090992	0.699994	0.33	500.623				1108	0.102988	0.699972	0.368928	460.202				1108	0.109475	0.699957	0.348542	336.432
1109	0.0910615	0.699995	0.330048	368.832				1109	0.102723	0.699883	0.401526	369.816				1109	0.109605	0.69991	0.348488	381.178
1110	0.0910254	0.699799	0.330011	501.53				1110	0.102843	0.699985	0.401341	334.084				1110	0.109336	0.699946	0.330218	458.732
1111	0.0910594	0.69992	0.330395	368.579				1111	0.100498	0.699789	0.39169	302.127				1111	0.109557	0.699984	0.330207	554.824
1112	0.0908186	0.699961	0.33002	501.885				1112	0.10293	0.699911	0.383327	325.405				1112	0.109663	0.699599	0.330286	355.066
1113	0.0909427	0.699727	0.330022	368.3				1113	0.10288	0.699728	0.330003	448.203				1113	0.10944	0.699947	0.330351	438.907
1114	0.0908416	0.699849	0.330029	499.297				1114	0.102875	0.699723	0.330016	562.528				1114	0.109585	0.699895	0.330173	524.823
1115	0.0909754	0.699952	0.330127	368.297				1115	0.102824	0.7	0.330022	376.07				1115	0.109709	0.7	0.330236	338.737
1116	0.090759	0.699902	0.330032	502.104				1116	0.10282	0.699661	0.330051	478.611				1116	0.109662	0.699966	0.330161	420.551
1117	0.0909488	0.699963	0.330118	367.702				1117	0.102503	0.671014	0.33	387.057				1117	0.109664	0.699591	0.330166	505.559
1118	0.0910105	0.699823	0.330061	500.418				1118	0.102905	0.69988	0.330203	541.472				1118	0.109699	0.7	0.330191	328.467
1119	0.0910594	0.699957	0.33	369.271				1119	0.102854	0.699927	0.330058	378.871				1119	0.109538	0.699949	0.330257	411.426
1120	0.0908882	0.699936	0.330234	500.046				1120	0.10293	0.699808	0.330016	486.279				1120	0.109711	0.699729	0.330308	496.638
1121	0.0910574	0.699891	0.330075	367.026				1121	0.10301	0.699884	0.33	329.593				1121	0.109587	0.699857	0.330399	577.281
1122	0.0910438	0.6999	0.330038	502.329				1122	0.102945	0.699983	0.33004	429.292				1122	0.109524	0.699626	0.33033	369.381
1123	0.0909634	0.69991	0.33	367.542				1123	0.102771	0.699972	0.330018	533.999				1123	0.109596	0.7	0.330484	453.495
1124	0.0907853	0.699648	0.330065	498.768				1124	0.103005	0.699971	0.330036	360.897				1124	0.109657	0.699946	0.330178	537.207
1125	0.0908248	0.699897	0.33	366.481				1125	0.103069	0.699885	0.330042	463.467				1125	0.109664	0.699991	0.330208	347.138
1126	0.0907655	0.699867	0.330073	501.023				1126	0.102955	0.699873	0.330034	567.541				1126	0.109812	0.699962	0.330207	430.077
1127	0.0911096	0.699743	0.330044	367.43				1127	0.103092	0.7	0.330036	381.432				1127	0.10902	0.699922	0.330209	515.657
1128	0.0977299	0.699873	0.330006	508.302				1128	0.102638	0.699875	0.330001	484.143				1128	0.109462	0.699976	0.330289	333.927
1129	0.097545	0.699919	0.33004	360.55				1129	0.10302	0.69997	0.33007	331.266				1129	0.109664	0.699978	0.330165	417.547
1130	0.0932425	0.699752	0.330042	476.159				1130	0.10279	0.699962	0.330139	431.628				1130	0.109468	0.699782	0.330199	500.908
1131	0.0933842	0.699644	0.330031	347.69				1131	0.102767	0.699907	0.33005	536.253				1131	0.109702	0.7	0.330362	324.921
1132	0.0932311	0.699935	0.330057	473.343				1132	0.102817	0.699971	0.330054	360.974				1132	0.109493	0.699995	0.330268	406.432
1133	0.0932828	0.7	0.330095	345.208				1133	0.103062	0.699972	0.330003	462.701				1133	0.109601	0.699932	0.330177	492.216
1134	0.0933364	0.699982	0.330025	472.69				1134	0.103056	0.699964	0.330071	567.588				1134	0.109281	0.69978	0.330206	573.188
1135	0.0934109	0.699696	0.330012	344.39				1135	0.102842	0.699931	0.330281	379.18				1135	0.109602	0.699966	0.33016	367.054
1136	0.0931769	0.699987	0.330051	468.38				1136	0.102929	0.699773	0.330138	483.5				1136	0.109726	0.699952	0.330218	452.549
1137	0.0929915	0.699579	0.330005	342.965				1137	0.102899	0.699911	0.330131	331.243				1137	0.109464	0.699747	0.330278	537.05
1138	0.093249	0.699989	0.330043	468.889				1138	0.103066	0.699952	0.330024	432.293				1138	0.109443	0.699991	0.330276	345.234
1139	0.0933567	0.699791	0.33	343.594				1139	0.102884	0.699648	0.330026	534.486				1139	0.109346	0.699971	0.330176	431.051
1140	0.0932684	0.699977	0.330147	467.543				1140	0.102589	0.7	0.330113	360.689				1140	0.109542	0.699959	0.33036	513.843
1141	0.0932643	0.699976	0.330018	341.099				1141	0.103011	0.699775	0.33	465.369				1141	0.109736	0.699958	0.330227	333.26
1142	0.0928417	0.69997	0.330025	466.206				1142	0.102949	0.699459	0.330038	565.033				1142	0.118818	0.699969	0.330182	418.66
1143	0.0933064	0.699966	0.330006	341.568				1143	0.10258	0.699971	0.330005	380.204				1143	0.118944	0.699256	0.330161	476.853
1144	0.0933991	0.699923	0.330079	467.467				1144	0.102949	0.699987	0.330035	484.274				1144	0.119083	0.699981	0.330182	532.115
1145	0.0933622	0.699983	0.330164	340.559				1145	0.102894	0.69998	0.330092	328.758				1145	0.118919	0.699958	0.330191	580.781
1146	0.0933774	0.699928	0.330068	468.855				1146	0.10288	0.699933	0.330092	428.936				1146	0.119014	0.699969	0.330226	347.82
1147	0.0933423	0.699762	0.33004	340.017				1147	0.102925	0.699883	0.330015	535.032				1147	0.118901	0.699701	0.330314	404.697
1148	0.0931542	0.699848	0.330009	465.994				1148	0.102468	0.699991	0.330084	359.939				1148	0.119122	0.699709	0.330255	463.344
1149	0.0931665	0.699733	0.330147	341.752				1149	0.103043	0.699956	0.330011	463.163				1149	0.118562	0.699945	0.330191	518.841
1150	0.0930499	0.699749	0.330047	466.951				1150	0.103014	0.699938	0.33004	569.846				1150	0.11873	0.69993	0.330214	568.564
1151	0.0932616	0.699815	0.330052	341.209				1151	0.1029	0.7	0.330056	379.922				1151	0.118954	0.699935	0.330212	340.822
1152	0.0933458	0.699854	0.330132	465.439				1152	0.102919	0.69994	0.330019	483.733				1152	0.119037	0.699952	0.330161	398.323
1153	0.0933578	0.69999	0.330034	339.641				1153	0.102951	0.699992	0.330043	329.306				1153	0.119214	0.699943	0.330257	454.578
1154	0.0933203	0.699864	0.33001	469.427				1154	0.102949	0.699935	0.330025	431.904				1154	0.1188	0.699998	0.330172	513.269
1155	0.0933922	0.69999	0.330006	340.073				1155	0.10293	0.699912	0.330117	536.971				1155	0.119005	0.699981	0.331128	561.814
1156	0.0933426	0.69988	0.330237	466.976				1156	0.103122	0.699981	0.330027	359.929				1156	0.119023	0.699941	0.391794	386.585
1157	0.0932994	0.699874	0.330164	340.057				1157	0.102565	0.69998	0.330049	465.078				1157	0.119019	0.699981	0.391853	324.107
1158	0.0933441	0.699938	0.330046	465.893				1158	0.102689	0.699946	0.330047	569.21				1158	0.118455	0.69975	0.391941	275.62
1159	0.0933027	0.7	0.330092	340.313				1159	0.102895	0.69996	0.330058	378.853				1159	0.11918	0.699933	0.391815	236.25
1160	0.0932476	0.699932	0.33007	465.054				1160	0.102917	0.699804	0.330018	484.28				1160	0.118657	0.7	0.391831	384.039
1161	0.093092	0.699898	0.330163	339.632				1161	0.102752	0.7	0.330057	330.064				1161	0.11908	0.699894	0.377642	340.917
1162	0.0933781	0.699997	0.330055	464.308				1162	0.102852	0.699983	0.330057	428.855				1162	0.119078	0.699998	0.36523	354.15
1163	0.0932933	0.69977	0.330059	341.784				1163	0.103022	0.699891	0.330039	534.165				1163	0.119025	0.699908	0.365312	341.904
1164	0.0931732	0.699756	0.330016	465.146				1164	0.103	0.699846	0.330025	361.563				1164	0.118858	0.699838	0.360103	333.904
1165	0.0934047	0.699994	0.330022	339.891				1165	0.103067	0.699971	0.330046	464.964				1165	0.118565	0.699999	0.33006	439.565
1166	0.0929565	0.699902	0.330006	467.143				1166	0.10288	0.699762	0.330036	566.986				1166	0.118712	0.699811	0.330033	499.813
1167	0.0932846	0.699963	0.33	341.1				1167	0.102459	0.699882	0.330014	378.869				1167	0.119036	0.6999	0.330045	555.715
1168	0.0932564	0.699813	0.330041	464.15				1168	0.10291	0.699798	0.330084	486.273				1168	0.119011	0.699993	0.330004	332.871
1169	0.0933586	0.699998	0.33	340.192				1169	0.103109	0.699946	0.330876	329.91				1169	0.119011	0.69999	0.330129	389.6
1170	0.0933131	0.699956	0.330039	465.182				1170	0.103009	0.699865	0.330049	430.399				1170	0.119148	0.7	0.330045	446.317
1171	0.093351	0.699995	0.330035	340.683				1171	0.104608	0.699897	0.330123	537.804				1171	0.119148	0.699973	0.330038	507.79
1172	0.093235	0.699931	0.330085	466.849				1172	0.104698	0.699999	0.330021	358.232				1172	0.118888	0.699815	0.330064	558.006
1173	0.0933639	0.699927	0.330265	341.272				1173	0.104589	0.699997	0.330079	455.928				1173	0.119063	0.699774	0.330027	335.341
1174	0.0933914	0.69993	0.330017	468.255				1174	0.104881	0.69993	0.330069	555.569				1174	0.118725	0.699989	0.330076	390.644
1175	0.093215	0.699859	0.33006	340.164				1175	0.104978	0.699858	0.330055	368.606				1175	0.119149	0.699966	0.330013	449.938
1176	0.0930986	0.699957	0.330344	466.57				1176	0.104892	0.699598	0.33	467.527				1176	0.119087	0.699917	0.330029	510.184
1177	0.0930798	0.699887	0.330006	340.392				1177	0.104114	0.699966	0.33011	564.155				1177	0.119073	0.699964	0.330045	560.661
1178	0.0933184	0.699877	0.330019	468.523				1178	0.104894	0.699854	0.330012	373.141				1178	0.119148	0.699979	0.330146	335.399
1179	0.0933957	0.699938	0.330007	340.01				1179	0.104599	0.699982	0.330023	473.397				1179	0.119113	0.69982	0.330021	391.964
1180	0.0932631	0.699876	0.330077	465.484				1180	0.104752	0.699981	0.330031	570.299				1180	0.118796	0.699941	0.330125	450.424
1181	0.0931365	0.699767	0.330122	339.917				1181	0.104711	0.7	0.330014	379.389				1181	0.118925	0.699815	0.33	508.141
1182	0.0931694	0.699925	0.330013	465.417				1182	0.104778	0.699859	0.330033	478.287				1182	0.119104	0.7	0.330043	559.856
1183	0.0934299	0.699702	0.330159	339.059				1183	0.104274	0.699876	0.33	321.108				1183	0.118787	0.7	0.396414	410.16
1184	0.0933286	0.699923	0.330161	463.381				1184	0.104762	0.699964	0.330113	414.188				1184	0.119012	0.699942	0.381709	347.126
1185	0.0934117	0.699962	0.330006	340.546				1185	0.10469	0.699904	0.330017	515.194				1185	0.118841	0.699998	0.369494	371.062
1186	0.0932729	0.699968	0.330093	466.11				1186	0.104841	0.699975	0.330078	346.568				1186	0.118854	0.7	0.369454	349.43
1187	0.0932414	0.699746	0.330085	340.041				1187	0.104763	0.699925	0.330012	441.623				1187	0.119091	0.699982	0.369437	329.335
1188	0.0930813	0.699991	0.330059	467.193				1188	0.104506	0.7	0.33009	542.557				1188	0.119132	0.699688	0.369424	312.907
1189	0.0934274	0.699932	0.330179	340.134				1189	0.104847	0.7	0.330004	360.484				1189	0.118945	0.653941	0.369442	305.751
1190	0.0933273	0.699961	0.330011	466.361				1190	0.104828	0.7	0.33	459.339				1190	0.11902	0.654041	0.36954	186.139
1191	0.0932633	0.699857	0.330038	340.764				1191	0.104393	0.699897	0.330061	556.989				1191	0.119108	0.654169	0.369454	220.376
1192	0.0933361	0.699727	0.330048	464.195				1192	0.104838	0.699661	0.330003	370.717				1192	0.118943	0.6763	0.369502	319.723
1193	0.0932067	0.7	0.330141	340.548				1193	0.10473	0.699901	0.330057	469.383				1193	0.118739	0.676764	0.369518	252.24
1194	0.0933492	0.699954	0.330043	467.784				1194	0.104446	0.699976	0.330046	566.87				1194	0.117292	0.683426	0.369433	370.94
1195	0.0933135	0.699748	0.33	339.732				1195	0.104772	0.699904	0.330026	374.085				1195	0.119091	0.699962	0.369435	418.801
1196	0.103801	0.699914	0.330085	475.465				1196	0.104835	0.699999	0.33	475.603				1196	0.118068	0.699902	0.364217	392.352
1197	0.104418	0.7	0.330058	326.468				1197	0.104563	0.699868	0.330073	573.604				1197	0.11877	0.699968	0.330013	506.397
1198	0.104573	0.699716	0.330031	422.583				1198	0.104892	0.699997	0.330015	379.45				1198	0.118985	0.699958	0.330163	564.186
1199	0.104311	0.699921	0.33011	522.965				1199	0.104734	0.699713	0.330032	475.091				1199	0.119154	0.699951	0.330112	337.735
1200	0.104531	0.699989	0.330042	350.25				1200	0.10473	0.699516	0.330084	321.112				1200	0.119056	0.699991	0.330623	393.434
1201	0.104581	0.699931	0.330068	448.299				1201	0.104388	0.699813	0.33	415.746				1201	0.119021	0.699982	0.330002	452.252
1202	0.104496	0.699834	0.330005	549.561				1202	0.104513	0.69994	0.330063	516.014				1202	0.119084	0.7	0.33	509.542
1203	0.104462	0.699912	0.33	365.613				1203	0.104787	0.7	0.330014	345.256				1203	0.119125	0.699975	0.330057	562.872
1204	0.104347	0.699841	0.330004	462.996				1204	0.105046	0.69986	0.33005	440.867				1204	0.119436	0.699961	0.330014	337.051
1205	0.106918	0.69998	0.33003	567.284				1205	0.104725	0.699969	0.330009	540.757				1205	0.118756	0.69989	0.330013	393.745
1206	0.104305	0.699923	0.33	374.675				1206	0.104581	0.699913	0.330148	360.857				1206	0.119144	0.699985	0.330072	452.122
1207	0.104219	0.69991	0.330056	475.544				1207	0.104676	0.699813	0.330006	456.756				1207	0.119145	0.699945	0.330112	511.638
1208	0.104325	0.699958	0.330034	321.904				1208	0.104578	0.699869	0.330019	559.005				1208	0.118819	0.699758	0.330028	562.285
1209	0.10432	0.699981	0.330167	416.508				1209	0.104778	0.699819	0.330012	370.193				1209	0.118647	0.699905	0.330056	336.364
1210	0.104529	0.69995	0.330203	518.72				1210	0.104862	0.69948	0.33	465.577				1210	0.119018	0.699945	0.330631	392.775
1211	0.104517	0.699954	0.33005	347.599				1211	0.104729	0.699941	0.330124	567.443				1211	0.119142	0.699893	0.33003	451.668
1212	0.106485	0.69999	0.330044	450.683				1212	0.104741	0.7	0.330012	374.607				1212	0.119081	0.69982	0.330021	508.613
1213	0.104195	0.699855	0.330044	547.096				1213	0.104663	0.699821	0.330045	472.692				1213	0.119081	0.699807	0.330043	563.065
1214	0.104526	0.699985	0.330029	362.959				1214	0.104322	0.673565	0.330053	406.848				1214	0.119088	0.699985	0.330009	336.874
1215	0.104335	0.699882	0.330396	461.067				1215	0.104824	0.67352	0.330024	397.976				1215	0.119007	0.699863	0.33003	393.902
1216	0.10428	0.699693	0.330047	561.275				1216	0.104442	0.675219	0.330074	388.761				1216	0.118883	0.699814	0.330035	452.094
1217	0.104572	0.699934	0.330003	373.751				1217	0.104904	0.685487	0.33	461.147				1217	0.119082	0.7	0.330019	511.599
1218	0.104381	0.699881	0.33001	472.668				1218	0.104873	0.68558	0.330028	492.739				1218	0.119022	0.699817	0.33041	562.876
1219	0.104581	0.699738	0.330063	320.056				1219	0.10484	0.68614	0.330255	287.633				1219	0.118384	0.7	0.330012	335.077
1220	0.104337	0.699939	0.33009	413.479				1220	0.104468	0.69986	0.330543	403.299				1220	0.119083	0.699936	0.330056	393.754
1221	0.104359	0.7	0.330045	514.042				1221	0.104604	0.699621	0.330158	505.418				1221	0.118942	0.699976	0.330034	451.986
1222	0.104593	0.699971	0.330002	345.799				1222	0.104897	0.699896	0.330184	339.125				1222	0.119084	0.699964	0.33	509.873
1223	0.104574	0.699999	0.330025	443.313				1223	0.104892	0.7	0.330034	435.056				1223	0.119022	0.699946	0.330644	562.746
1224	0.10451	0.699986	0.330021	545.258				1224	0.104738	0.699888	0.330235	533.287				1224	0.119087	0.699483	0.330092	335.727
1225	0.104386	0.699992	0.330008	363.018				1225	0.104804	0.69996	0.330024	355.908				1225	0.119014	0.699991	0.330018	392.098
1226	0.104302	0.699876	0.330342	460.334				1226	0.104753	0.699996	0.330057	455.159				1226	0.118768	0.699951	0.330019	453.191
1227	0.10435	0.699967	0.330019	561.769				1227	0.10479	0.699984	0.330003	552.495				1227	0.119083	0.699869	0.330055	509.136
1228	0.104587	0.699849	0.33004	371.624				1228	0.104883	0.699934	0.330039	369.266				1228	0.119004	0.699958	0.330348	560.095
1229	0.108602	0.699717	0.330048	474.333				1229	0.105807	0.699991	0.330026	466.615				1229	0.118809	0.699908	0.330032	336.233
1230	0.11274	0.69979	0.330004	555.899				1230	0.10452	0.699752	0.330025	564.796				1230	0.119045	0.7	0.330182	393.884
1231	0.113045	0.69997	0.330066	349.684				1231	0.104862	0.699999	0.330124	374.22				1231	0.119085	0.699397	0.330192	451.618
1232	0.112861	0.699819	0.330232	423.698				1232	0.10481	0.699894	0.330018	473.961				1232	0.118866	0.699801	0.330147	509.285
1233	0.112364	0.699908	0.33	500.56				1233	0.104661	0.6999	0.330053	573.113				1233	0.118974	0.699987	0.33039	562.905
1234	0.112828	0.699874	0.330146	573.795				1234	0.104892	0.699841	0.330028	376.802				1234	0.106836	0.7	0.33	340.371
1235	0.112666	0.699979	0.33004	357.194				1235	0.104683	0.699936	0.330026	475.184				1235	0.106358	0.699884	0.330047	430.853
1236	0.112994	0.699978	0.330039	433.305				1236	0.10395	0.699987	0.330016	320.828				1236	0.106587	0.69997	0.330005	524.246
1237	0.112664	0.69999	0.330019	510.873				1237	0.104832	0.699919	0.330049	416.081				1237	0.106961	0.699777	0.330106	345.518
1238	0.11283	0.69978	0.330019	581.232				1238	0.104838	0.699977	0.330106	517.231				1238	0.106779	0.699959	0.330048	437.441
1239	0.113033	0.699513	0.330118	362.238				1239	0.104656	0.7	0.330039	345.398				1239	0.106784	0.699803	0.330026	529.815
1240	0.11298	0.699976	0.330009	437.172				1240	0.104631	0.7	0.330097	441.676				1240	0.106771	0.699864	0.33	349.325
1241	0.112649	0.699623	0.330014	514.333				1241	0.104604	0.699839	0.330035	540.698				1241	0.106983	0.699816	0.330018	440.993
1242	0.112962	0.699981	0.330044	584.672				1242	0.104564	0.699889	0.330023	358.751				1242	0.106912	0.699961	0.330052	535.143
1243	0.112998	0.699972	0.330178	365.201				1243	0.104514	0.699693	0.330045	457.906				1243	0.106905	0.7	0.330061	350.456
1244	0.112936	0.699967	0.33	441.404				1244	0.104888	0.699861	0.330067	558.918				1244	0.106841	0.7	0.330003	443.885
1245	0.112999	0.699934	0.330283	517.736				1245	0.104616	0.699914	0.330087	368.914				1245	0.115331	0.699977	0.330029	542.74
1246	0.116029	0.7	0.33	328.127				1246	0.104838	0.699939	0.330034	465.213				1246	0.115804	0.699995	0.330008	337.289
1247	0.112747	0.7	0.330023	398.596				1247	0.104817	0.699972	0.330023	570.376				1247	0.115353	0.699915	0.330051	404.194
1248	0.113025	0.699983	0.330059	478.208				1248	0.109637	0.699943	0.330016	377.701				1248	0.115503	0.699949	0.330007	473.001
1249	0.113032	0.699917	0.330303	552.052				1249	0.104328	0.699822	0.330056	475.948				1249	0.115419	0.699931	0.330111	541.752
1250	0.113079	0.699911	0.33005	345.703				1250	0.104894	0.699975	0.330259	321.56				1250	0.115441	0.69994	0.330784	332.203
1251	0.112863	0.699948	0.33006	419.446				1251	0.104714	0.7	0.330074	413.097				1251	0.115585	0.699996	0.330022	400.789
1252	0.113035	0.699914	0.330179	495.691				1252	0.104735	0.699957	0.33007	515.379				1252	0.115624	0.699976	0.330014	468.87
1253	0.112996	0.699856	0.330065	572.067				1253	0.10469	0.699992	0.330023	345.327				1253	0.115414	0.699856	0.330219	536.859
1254	0.11293	0.699937	0.330047	356.701				1254	0.104587	0.699869	0.330004	441.551				1254	0.115458	0.69994	0.330204	333.581
1255	0.112865	0.699996	0.330029	431.061				1255	0.104054	0.69997	0.330041	540.131				1255	0.115516	0.699892	0.33	398.427
1256	0.112359	0.699992	0.33	507.182				1256	0.1048	0.7	0.330057	360.926				1256	0.115565	0.699949	0.330063	466.916
1257	0.112756	0.699981	0.330095	577.793				1257	0.104882	0.699998	0.330053	456.928				1257	0.114981	0.699862	0.330302	534.425
1258	0.112778	0.699963	0.330139	362.934				1258	0.104838	0.69996	0.330023	558.006				1258	0.114775	0.699841	0.347566	518.395
1259	0.112467	0.699931	0.330027	435.379				1259	0.104893	0.699917	0.330046	370.58				1259	0.114249	0.699956	0.342784	544.855
1260	0.11264	0.7	0.330043	512.36				1260	0.104756	0.699971	0.330132	465.784				1260	0.115442	0.699923	0.342761	318.789
1261	0.112947	0.6997	0.330033	586.412				1261	0.104754	0.699896	0.330322	564.732				1261	0.115422	0.699658	0.342843	358.523
1262	0.113056	0.699952	0.330016	363.77				1262	0.104856	0.699967	0.330048	375.151				1262	0.115397	0.699979	0.342752	397.806
1263	0.113053	0.699886	0.33003	439.453				1263	0.104676	0.699961	0.330056	473.876				1263	0.115565	0.699894	0.342724	436.841
1264	0.11301	0.699812	0.33021	518.519				1264	0.104691	0.699917	0.330073	321.094				1264	0.115506	0.699934	0.342848	473.173
1265	0.112717	0.699871	0.330023	325.55				1265	0.104645	0.699974	0.330024	413.471				1265	0.115475	0.699683	0.34284	505.799
1266	0.112529	0.699993	0.330001	398.301				1266	0.104707	0.699889	0.330044	514.66				1266	0.115211	0.699942	0.342774	535.808
1267	0.112995	0.699935	0.330021	474.613				1267	0.104714	0.7	0.330028	343.932				1267	0.115352	0.69995	0.342762	308.091
1268	0.112738	0.699936	0.330182	551.713				1268	0.10478	0.699904	0.330023	441.899				1268	0.115514	0.699684	0.342796	347.651
1269	0.112939	0.699815	0.330006	344.096				1269	0.104798	0.699923	0.330019	536.788				1269	0.115565	0.699872	0.342275	388.232
1270	0.112761	0.699942	0.330015	421.085				1270	0.104835	0.7	0.330027	359.594				1270	0.11537	0.699718	0.335272	454.348
1271	0.112942	0.699996	0.330031	494.992				1271	0.104626	0.699983	0.330069	456.351				1271	0.115503	0.7	0.335218	513.73
1272	0.112733	0.699983	0.330005	571.67				1272	0.104092	0.69991	0.330054	557.641				1272	0.114719	0.699919	0.334659	560.544
1273	0.113059	0.699997	0.330117	354.99				1273	0.104782	0.699847	0.330004	370.094				1273	0.115562	0.699893	0.330026	344.555
1274	0.112814	0.6999	0.33	430.958				1274	0.104779	0.7	0.330032	467.315				1274	0.115506	0.699964	0.330003	417.864
1275	0.112722	0.699963	0.330266	507.533				1275	0.104982	0.69994	0.330073	565.822				1275	0.115565	0.69978	0.330079	488.928
1276	0.112993	0.699855	0.330008	577.647				1276	0.104892	0.69991	0.330231	373.669				1276	0.115358	0.699952	0.330001	556.754
1277	0.112876	0.69983	0.330296	361.572				1277	0.104718	0.699952	0.330082	474.577				1277	0.115886	0.699576	0.330016	341.536
1278	0.113059	0.699991	0.33012	436.777				1278	0.104889	0.699956	0.330099	320.974				1278	0.115525	0.699937	0.330034	407.048
1279	0.113044	0.699872	0.330022	512.663				1279	0.104576	0.699963	0.33	413.441				1279	0.115657	0.699949	0.33003	476.527
1280	0.112995	0.699921	0.330065	585.563				1280	0.104585	0.699867	0.33013	514.869				1280	0.115204	0.699936	0.330196	543.476
1281	0.113063	0.7	0.330146	364.33				1281	0.104895	0.699936	0.330041	342.345				1281	0.115546	0.699853	0.33	336.63
1282	0.112981	0.699278	0.330093	440.002				1282	0.104512	0.699835	0.330373	441.834				1282	0.115493	0.69987	0.33	402.623
1283	0.112721	0.699977	0.330032	518.817				1283	0.104653	0.699892	0.330031	541.168				1283	0.115293	0.699914	0.330017	474.148
1284	0.112939	0.699826	0.330006	326.093				1284	0.104665	0.699931	0.330022	359.523				1284	0.115253	0.699743	0.330254	538.853
1285	0.113009	0.699956	0.330027	398.715				1285	0.10477	0.699934	0.33	457.834				1285	0.121297	0.699925	0.330054	575.638
1286	0.112947	0.699843	0.330014	475.165				1286	0.104737	0.699934	0.330074	556.353				1286	0.121576	0.69987	0.330029	351.882
1287	0.112936	0.699658	0.330267	550.263				1287	0.106337	0.699965	0.330063	370.15				1287	0.121544	0.699957	0.330063	402.391
1288	0.112941	0.699825	0.330047	345.074				1288	0.105974	0.699966	0.330132	462.61				1288	0.112894	0.699936	0.330066	453.771
1289	0.113017	0.699884	0.330142	420.705				1289	0.106087	0.69978	0.330134	560.605				1289	0.112579	0.69982	0.330086	529.017
1290	0.113053	0.699844	0.330156	496.455				1290	0.105974	0.699972	0.330138	366.37				1290	0.112712	0.699894	0.330058	331.296
1291	0.112904	0.699959	0.330032	569.201				1291	0.106234	0.699996	0.330011	461.594				1291	0.113029	0.699806	0.330091	406.56
1292	0.112924	0.699906	0.330198	355.978				1292	0.106183	0.699956	0.330055	555.936				1292	0.112939	0.69995	0.330061	481.477
1293	0.113056	0.69991	0.330007	431.304				1293	0.106242	0.699977	0.33004	367.976				1293	0.112868	0.699842	0.33	554.597
1294	0.11273	0.699911	0.330019	509.922				1294	0.10634	0.699992	0.330237	461.559				1294	0.113098	0.699907	0.330982	348.302
1295	0.113	0.699969	0.330042	580.391				1295	0.105833	0.699864	0.330016	555.815				1295	0.113155	0.699976	0.33	423.05
1296	0.112998	0.699945	0.330201	361.651				1296	0.106031	0.699976	0.330034	363.716				1296	0.113013	0.699962	0.330035	498.2
1297	0.112985	0.699998	0.330014	437.063				1297	0.106291	0.699979	0.330136	461.348				1297	0.112851	0.69998	0.330058	571.295
1298	0.112994	0.699753	0.330031	511.036				1298	0.106232	0.699894	0.330023	555.529				1298	0.11319	0.699911	0.330016	355.52
1299	0.11267	0.699931	0.330031	584.963				1299	0.106168	0.7	0.33	364.504				1299	0.112929	0.7	0.330029	430.209
1300	0.112997	0.699779	0.330012	365.007				1300	0.106169	0.699962	0.330007	459.582				1300	0.113162	0.699917	0.330055	508.187
1301	0.112863	0.699986	0.33	437.441				1301	0.106049	0.699901	0.330054	555.544				1301	0.113031	0.699785	0.330058	581.251
1302	0.112205	0.699882	0.330011	515.728				1302	0.106234	0.699977	0.330089	363.047				1302	0.112905	0.69998	0.330015	360.931
1303	0.112483	0.699915	0.33001	325.615				1303	0.106233	0.699993	0.33001	457.756				1303	0.112676	0.7	0.33003	436.159
1304	0.112997	0.7	0.330076	399.228				1304	0.106155	0.699998	0.330188	554.599				1304	0.113166	0.699889	0.33	511.667
1305	0.112915	0.699913	0.330079	474.12				1305	0.106285	0.699994	0.330023	365.268				1305	0.112935	0.7	0.330025	582.7
1306	0.112956	0.699926	0.330086	550.025				1306	0.106164	0.699549	0.33004	458.563				1306	0.113001	0.69998	0.33	364.889
1307	0.11289	0.7	0.330116	345.545				1307	0.105601	0.699964	0.33012	554.191				1307	0.112975	0.7	0.330046	438.696
1308	0.112931	0.699979	0.330043	420.31				1308	0.106112	0.699651	0.330065	362.24				1308	0.113156	0.699923	0.330191	516.22
1309	0.112941	0.7	0.330009	495.605				1309	0.106285	0.699691	0.330012	458.064				1309	0.112735	0.699898	0.330074	587.302
1310	0.112965	0.699836	0.330017	569.022				1310	0.10593	0.699966	0.33001	554.338				1310	0.113101	0.699937	0.330188	365.303
1311	0.112778	0.699958	0.33029	355.379				1311	0.104161	0.7	0.330082	367.178				1311	0.113038	0.699965	0.330038	440.862
1312	0.112999	0.699957	0.330037	429.1				1312	0.104328	0.699964	0.33004	465.048				1312	0.112959	0.699906	0.330009	516.161
1313	0.113058	0.699998	0.330026	507.782				1313	0.104473	0.699946	0.33005	566.174				1313	0.113055	0.699998	0.330012	326.353
1314	0.112903	0.69998	0.330029	577.765				1314	0.104612	0.699968	0.330026	373.464				1314	0.113142	0.699973	0.330084	399.991
1315	0.112992	0.699942	0.330039	362.965				1315	0.104506	0.699413	0.330116	473.912				1315	0.113026	0.699966	0.330031	472.249
1316	0.112924	0.699944	0.330049	436.867				1316	0.109104	0.699876	0.330054	564.919				1316	0.113295	0.699897	0.330255	550.304
1317	0.113227	0.699902	0.330151	516.512				1317	0.109339	0.699927	0.330079	370.878				1317	0.113024	0.699899	0.330068	344.582
1318	0.112587	0.699907	0.330295	585.317				1318	0.109321	0.699779	0.330012	456.975				1318	0.113151	0.69994	0.33	417.46
1319	0.111972	0.699694	0.330072	364.227				1319	0.109273	0.7	0.330037	542.788				1319	0.113155	0.699979	0.330265	494.548
1320	0.112535	0.699717	0.330391	440.757				1320	0.109214	0.699921	0.330106	349.669				1320	0.113054	0.699603	0.33005	566.153
1321	0.112929	0.699447	0.330119	516.113				1321	0.109218	0.69996	0.330037	435.636				1321	0.112949	0.699897	0.330013	354.05
1322	0.116236	0.699819	0.330008	574.154				1322	0.109113	0.699681	0.330065	523.788				1322	0.112717	0.699921	0.330005	429.886
1323	0.116291	0.699816	0.330327	358.091				1323	0.109209	0.674577	0.330108	411.847				1323	0.113098	0.699779	0.330133	507.861
1324	0.116023	0.699832	0.330032	427.128				1324	0.10933	0.674602	0.330003	409.247				1324	0.11308	0.699986	0.330092	578.444
1325	0.115953	0.699866	0.330104	492.306				1325	0.109198	0.682623	0.33012	405.72				1325	0.112973	0.7	0.330089	360.542
1326	0.115824	0.699953	0.330028	555.378				1326	0.108897	0.69361	0.33004	525.1				1326	0.113152	0.6999	0.330124	436.172
1327	0.115773	0.699858	0.330031	339.76				1327	0.109139	0.693326	0.33	318.081				1327	0.113021	0.7	0.330746	509.755
1328	0.116207	0.699958	0.330024	406.171				1328	0.109288	0.699839	0.33	402.644				1328	0.113059	0.699863	0.330059	584.572
1329	0.115866	0.699915	0.330021	471.075				1329	0.109319	0.699933	0.330051	493.582				1329	0.113527	0.7	0.330005	364.398
1330	0.116259	0.699727	0.330033	538.854				1330	0.108961	0.699742	0.330001	573.327				1330	0.113174	0.699921	0.330234	439.61
1331	0.116182	0.7	0.330004	330.389				1331	0.109271	0.699945	0.330467	368.336				1331	0.112891	0.699811	0.330012	514.901
1332	0.116075	0.699861	0.330037	392.365				1332	0.109338	0.699883	0.330235	453.945				1332	0.112776	0.699988	0.330024	584.325
1333	0.116178	0.699874	0.33002	461.024				1333	0.109401	0.69991	0.330066	541.998				1333	0.113164	0.699737	0.330011	364.736
1334	0.116154	0.699978	0.330052	525.78				1334	0.109252	0.699975	0.33004	350.125				1334	0.113155	0.699923	0.330003	441.034
1335	0.116236	0.699894	0.33	587.326				1335	0.10932	0.699958	0.330002	433.986				1335	0.112748	0.699907	0.330029	516.334
1336	0.116137	0.699827	0.330074	359.055				1336	0.109214	0.699919	0.330183	523.5				1336	0.112824	0.699892	0.330003	324.942
1337	0.116284	0.699888	0.330007	422.237				1337	0.108957	0.699968	0.330036	337.973				1337	0.113159	0.699902	0.330092	400.315
1338	0.116291	0.7	0.33	491.234				1338	0.109322	0.699429	0.330126	422.041				1338	0.112983	0.699887	0.3301	476.654
1339	0.116132	0.699959	0.330013	553.702				1339	0.109101	0.699925	0.33028	510.282				1339	0.112978	0.699954	0.330013	547.568
1340	0.107364	0.699843	0.330139	341.126				1340	0.109204	0.699811	0.348132	508.155				1340	0.113143	0.699805	0.330028	343.098
1341	0.107124	0.699939	0.330224	433.763				1341	0.108952	0.7	0.348078	303.224				1341	0.113029	0.699949	0.33	417.381
1342	0.110568	0.699897	0.330059	530.628				1342	0.109355	0.7	0.348104	349.382				1342	0.113161	0.699983	0.33	494.177
1343	0.123284	0.69988	0.330013	579.921				1343	0.10927	0.699809	0.348144	394.073				1343	0.113135	0.699797	0.330085	565.981
1344	0.122945	0.7	0.330008	337.311				1344	0.109314	0.699886	0.347979	438.529				1344	0.113171	0.699938	0.330007	355.916
1345	0.123004	0.699849	0.33001	380.991				1345	0.109135	0.699959	0.34817	478.785				1345	0.11311	0.69995	0.330069	429.14
1346	0.123428	0.7	0.33017	427.178				1346	0.109114	0.699908	0.345847	519.6				1346	0.113016	0.699891	0.330016	506.115
1347	0.123057	0.699986	0.330005	474.236				1347	0.109332	0.699797	0.331581	356.834				1347	0.112983	0.699972	0.330082	578.254
1348	0.123255	0.699843	0.33015	517.474				1348	0.109267	0.699723	0.331489	436.464				1348	0.112981	0.699999	0.330011	361.721
1349	0.12341	0.7	0.330063	555.75				1349	0.109165	0.699801	0.331485	522.127				1349	0.113028	0.69993	0.330034	434.723
1350	0.123229	0.699981	0.330102	588.454				1350	0.109333	0.699817	0.331453	336.594				1350	0.113001	0.7	0.330039	510.104
1351	0.123378	0.69978	0.330016	338				1351	0.109266	0.699771	0.331447	416.428				1351	0.113008	0.699523	0.330006	583.344
1352	0.123383	0.699938	0.33	384.951				1352	0.109267	0.699839	0.331437	502.649				1352	0.113025	0.668292	0.33	405.477
1353	0.123387	0.699968	0.330002	429.206				1353	0.109057	0.654192	0.331475	338.387				1353	0.113159	0.668171	0.330029	357.727
1354	0.123321	0.699961	0.330059	474.157				1354	0.10921	0.654844	0.331466	271.649				1354	0.112986	0.673048	0.330001	323.069
1355	0.123888	0.7	0.330078	516.95				1355	0.107977	0.699042	0.331515	394.994				1355	0.113231	0.69997	0.330047	482.358
1356	0.123186	0.69998	0.330058	556.01				1356	0.109264	0.699028	0.331437	489.913				1356	0.113086	0.699766	0.330105	559.89
1357	0.123119	0.699921	0.330085	589.367				1357	0.109167	0.698824	0.33143	559.559				1357	0.112976	0.699922	0.33	350.176
1358	0.123387	0.699928	0.330026	341.951				1358	0.10933	0.699107	0.33142	355.794				1358	0.113171	0.69998	0.330014	425.527
1359	0.123264	0.699977	0.33	386.653				1359	0.108899	0.699129	0.331435	435.188				1359	0.113028	0.699988	0.330079	500.73
1360	0.123238	0.699806	0.330063	431.261				1360	0.109193	0.699011	0.331464	513.896				1360	0.113019	0.699939	0.330478	576.772
1361	0.123389	0.699998	0.330095	476.723				1361	0.109273	0.699011	0.331401	328.639				1361	0.112932	0.699964	0.330058	358.102
1362	0.123379	0.699747	0.330021	518.428				1362	0.10919	0.699148	0.331566	404.099				1362	0.113034	0.7	0.330004	433.236
1363	0.123247	0.699965	0.330109	556.136				1363	0.109237	0.699154	0.331416	484.564				1363	0.113076	0.699817	0.330066	511.044
1364	0.123115	0.699865	0.330386	591.781				1364	0.109094	0.698932	0.331433	563.522				1364	0.113058	0.69958	0.330069	580.272
1365	0.122881	0.699988	0.330039	340.524				1365	0.109289	0.699103	0.331628	355.544				1365	0.112687	0.699987	0.33002	362.88
1366	0.123251	0.699965	0.330031	387.908				1366	0.109068	0.699127	0.331792	433.841				1366	0.111369	0.699855	0.330012	436.912
1367	0.123175	0.699966	0.330024	432.724				1367	0.108924	0.699114	0.331438	512.478				1367	0.111085	0.699614	0.330008	520.276
1368	0.123235	0.699777	0.330009	476.1				1368	0.109275	0.698965	0.331461	326.788				1368	0.111109	0.699957	0.330041	333.004
1369	0.123317	0.69979	0.330301	518.67				1369	0.109273	0.699127	0.331432	405.04				1369	0.111315	0.699931	0.330075	411.319
1370	0.123329	0.699899	0.330007	555.672				1370	0.108727	0.699095	0.331441	484.913				1370	0.110658	0.699953	0.330035	490.21
1371	0.123346	0.699969	0.330017	592.515				1371	0.109071	0.699112	0.331425	559.502				1371	0.111365	0.699905	0.330082	572.028
1372	0.123122	0.699524	0.330054	341.229				1372	0.109084	0.698872	0.331419	354.396				1372	0.111359	0.69994	0.330401	359.475
1373	0.123387	0.699692	0.330145	386.201				1373	0.109103	0.69913	0.331476	433.123				1373	0.11134	0.699914	0.330041	439.964
1374	0.123057	0.699957	0.330026	432.575				1374	0.109215	0.699009	0.331495	512.504				1374	0.111293	0.699749	0.330055	523.317
1375	0.123034	0.699843	0.33	475.247				1375	0.108821	0.669739	0.331445	399.523				1375	0.111355	0.699867	0.330063	332.796
1376	0.123322	0.699982	0.33001	519.374				1376	0.109266	0.699966	0.331572	483.578				1376	0.111405	0.699987	0.330003	411.359
1377	0.122809	0.699942	0.33	556.773				1377	0.109322	0.699935	0.331604	331.817				1377	0.111339	0.699763	0.330016	491.735
1378	0.122924	0.699869	0.330044	591.113				1378	0.109045	0.7	0.331765	411.976				1378	0.11121	0.699847	0.330105	572.41
1379	0.123261	0.699934	0.330065	339.634				1379	0.109133	0.699883	0.331602	494.852				1379	0.111187	0.699687	0.330023	361.554
1380	0.123362	0.699919	0.330047	385.458				1380	0.109056	0.699911	0.413799	336.248				1380	0.110733	0.699947	0.330017	441.447
1381	0.12339	0.699909	0.330031	430.975				1381	0.10922	0.699985	0.413825	277.214				1381	0.111049	0.699958	0.330056	522.095
1382	0.123262	0.699626	0.330025	477.488				1382	0.106616	0.699407	0.383734	261.581				1382	0.110746	0.699978	0.33	332.979
1383	0.123289	0.699943	0.330095	517.628				1383	0.109215	0.699875	0.383701	260.528				1383	0.111288	0.69978	0.330239	410.946
1384	0.123185	0.699776	0.330002	557.414				1384	0.109149	0.699855	0.383447	251.226				1384	0.115118	0.699967	0.330006	491.174
1385	0.123159	0.699923	0.330007	588.893				1385	0.109178	0.699918	0.331384	342.459				1385	0.111017	0.699921	0.330053	571.082
1386	0.123245	0.7	0.330228	340.546				1386	0.109318	0.699847	0.331378	432.038				1386	0.111281	0.699982	0.330067	362.099
1387	0.123388	0.699964	0.330037	387.473				1387	0.109099	0.69996	0.331383	516.324				1387	0.111271	0.699953	0.330044	439.655
1388	0.12305	0.699897	0.330006	432.689				1388	0.109262	0.699946	0.330118	333.266				1388	0.111144	0.699897	0.330094	525.149
1389	0.123334	0.699967	0.330333	476.825				1389	0.10893	0.699876	0.330015	419.573				1389	0.111385	0.699915	0.330028	333.923
1390	0.123325	0.699994	0.330033	519.529				1390	0.109267	0.699857	0.330064	506.99				1390	0.111405	0.7	0.330098	413.352
1391	0.123263	0.699911	0.330019	558.096				1391	0.109339	0.699945	0.330007	328.596				1391	0.11145	0.69983	0.330016	493.12
1392	0.123086	0.699957	0.330094	589.343				1392	0.109273	0.699971	0.330044	412.672				1392	0.111285	0.699974	0.330016	571.773
1393	0.123388	0.69996	0.330066	341.49				1393	0.109046	0.699808	0.330001	499.622				1393	0.11113	0.69997	0.330012	361.702
1394	0.123252	0.699954	0.330093	387.553				1394	0.109274	0.699988	0.330022	325.6				1394	0.111067	0.7	0.33001	443.937
1395	0.123321	0.699994	0.330133	431.488				1395	0.109297	0.699931	0.330049	407.536				1395	0.111042	0.699933	0.330198	523.276
1396	0.123169	0.7	0.330005	476.537				1396	0.110697	0.699665	0.330062	494.845				1396	0.111405	0.699919	0.33028	333.711
1397	0.122992	0.699879	0.330024	519.754				1397	0.110561	0.699886	0.330133	576.258				1397	0.110845	0.699999	0.330015	410.179
1398	0.123151	0.699948	0.330423	556.988				1398	0.110608	0.6999	0.330022	366.136				1398	0.111242	0.699884	0.330011	492.469
1399	0.123326	0.699921	0.330213	591.274				1399	0.1105	0.699935	0.330011	449.221				1399	0.111306	0.699328	0.330283	572.309
1400	0.123093	0.699963	0.330676	339.562				1400	0.110511	0.69994	0.33008	530.629				1400	0.111371	0.699923	0.330079	360.207
1401	0.121522	0.699591	0.33094	386.76				1401	0.110699	0.69996	0.330016	340.026				1401	0.111405	0.699897	0.330015	442.749
1402	0.121399	0.699997	0.330046	442.284				1402	0.110562	0.699978	0.330163	421.14				1402	0.111258	0.699872	0.330125	520.692
1403	0.121466	0.699839	0.330093	489.856				1403	0.110454	0.699701	0.330158	504.387				1403	0.111159	0.7	0.33	332.487
1404	0.121537	0.7	0.330013	537.745				1404	0.11065	0.699912	0.330014	323.923				1404	0.111186	0.699906	0.330373	412.679
1405	0.121081	0.69986	0.33001	578.998				1405	0.11077	0.7	0.330025	403.303				1405	0.111058	0.699873	0.330157	494.5
1406	0.121343	0.699942	0.33	339.554				1406	0.110685	0.7	0.330003	486.82				1406	0.110798	0.7	0.33015	569.584
1407	0.121335	0.699969	0.330008	392.115				1407	0.110657	0.699957	0.330024	568.294				1407	0.111302	0.699926	0.330085	360.779
1408	0.121333	0.699879	0.330003	441.402				1408	0.110612	0.699826	0.330005	361.968				1408	0.110596	0.699913	0.330027	439.75
1409	0.121341	0.69997	0.33013	491.197				1409	0.110386	0.699998	0.330287	444.023				1409	0.111275	0.699938	0.330065	521.552
1410	0.12125	0.699853	0.33	540.521				1410	0.110205	0.699949	0.330004	526.616				1410	0.111222	0.7	0.330056	332.787
1411	0.121532	0.699848	0.330025	581.205				1411	0.110696	0.699914	0.33	338.862				1411	0.110814	0.699965	0.330031	411.556
1412	0.121131	0.684935	0.33011	468.086				1412	0.110682	0.699982	0.330123	418.413				1412	0.111227	0.699854	0.330018	495.343
1413	0.121244	0.685598	0.330008	491.327				1413	0.110622	0.7	0.330014	503.224				1413	0.11121	0.699877	0.330006	572.571
1414	0.121153	0.685428	0.330158	467.848				1414	0.110603	0.699976	0.330062	581.01				1414	0.111329	0.699843	0.330038	362.449
1415	0.121529	0.686597	0.330063	454.023				1415	0.110611	0.699844	0.330024	368.652				1415	0.110902	0.699838	0.33006	438.408
1416	0.121472	0.699964	0.330002	545.003				1416	0.110627	0.699817	0.330036	450.257				1416	0.111289	0.699897	0.330057	521.561
1417	0.121262	0.699584	0.330022	589.13				1417	0.11084	0.699961	0.330054	532.573				1417	0.111235	0.699712	0.330015	333.259
1418	0.121199	0.699922	0.330099	345.226				1418	0.122314	0.699331	0.330099	515.505				1418	0.111263	0.699927	0.330003	412.497
1419	0.121401	0.69982	0.330228	396.755				1419	0.126745	0.699966	0.330057	339.274				1419	0.111368	0.699832	0.330045	493.381
1420	0.121391	0.699907	0.330003	446.871				1420	0.126664	0.699417	0.330255	374.332				1420	0.1111	0.699997	0.330024	568.699
1421	0.120907	0.699973	0.330057	496.39				1421	0.125346	0.69971	0.33	410.017				1421	0.111096	0.69957	0.330062	361.017
1422	0.121327	0.7	0.330103	544.536				1422	0.126814	0.699956	0.330032	446.623				1422	0.111306	0.7	0.33007	440.708
1423	0.121059	0.699899	0.330035	583.251				1423	0.126544	0.699952	0.330389	477.785				1423	0.111179	0.699934	0.330002	523.016
1424	0.121482	0.699946	0.330081	341.133				1424	0.126934	0.699955	0.330277	508.225				1424	0.111265	0.7	0.330033	331.794
1425	0.121111	0.7	0.330056	393.86				1425	0.127741	0.699933	0.330084	534.735				1425	0.111169	0.69988	0.330473	410.004
1426	0.139102	0.699996	0.330018	445.589				1426	0.126739	0.699985	0.330017	561.384				1426	0.11129	0.7	0.330001	494.784
1427	0.139168	0.699779	0.33	440.257				1427	0.126669	0.69988	0.330015	583.045				1427	0.111159	0.69995	0.33005	571.44
1428	0.139227	0.7	0.330028	434.549				1428	0.126755	0.69992	0.330056	600.952				1428	0.111141	0.7	0.33	361.193
1429	0.13923	0.699918	0.330009	429.709				1429	0.12682	0.699904	0.34374	560.021				1429	0.111348	0.699907	0.330015	439.685
1430	0.139078	0.699734	0.330065	423.284				1430	0.126505	0.699851	0.343732	542.286				1430	0.111235	0.699574	0.330039	524.499
1431	0.139201	0.699996	0.33	419.997				1431	0.126357	0.699894	0.343897	527.177				1431	0.111171	0.69993	0.330004	332.782
1432	0.139151	0.699892	0.330188	416.484				1432	0.126457	0.699883	0.343815	514.949				1432	0.111156	0.7	0.330031	411.3
1433	0.139151	0.699955	0.330016	411.95				1433	0.126511	0.699938	0.343727	503.699				1433	0.111336	0.7	0.330028	492.163
1434	0.139151	0.699758	0.33	407.291				1434	0.12674	0.699633	0.343544	494.089				1434	0.110736	0.699899	0.330061	570.284
1435	0.139166	0.699915	0.330062	405.198				1435	0.126659	0.699929	0.343942	487.753				1435	0.111215	0.69977	0.330044	361.016
1436	0.138868	0.7	0.330039	403.916				1436	0.126864	0.699927	0.343742	483.294				1436	0.105517	0.69992	0.330026	442.788
1437	0.139387	0.699998	0.33033	401.531				1437	0.126815	0.699935	0.343734	478.378				1437	0.105594	0.699833	0.330004	542.966
1438	0.13908	0.699995	0.33003	398.704				1438	0.126802	0.7	0.343756	470.931				1438	0.105566	0.7	0.330043	359.891
1439	0.139062	0.699831	0.33012	395.57				1439	0.126809	0.699972	0.343802	470.867				1439	0.104906	0.699918	0.330044	453.435
1440	0.138766	0.699984	0.330055	395.123				1440	0.126547	0.699763	0.34378	465.382				1440	0.105416	0.69983	0.330149	552.74
1441	0.139191	0.699749	0.330031	391.549				1441	0.125953	0.699848	0.330009	497.294				1441	0.105571	0.7	0.33	363.868
1442	0.139237	0.699851	0.33	391.223				1442	0.126521	0.699893	0.330003	537.916				1442	0.105443	0.699888	0.330052	461.674
1443	0.139202	0.699959	0.330147	389.59				1443	0.126767	0.699991	0.330015	561.221				1443	0.105371	0.699953	0.330044	558.358
1444	0.138631	0.699915	0.330301	387.738				1444	0.126799	0.699969	0.330163	583.863				1444	0.105451	0.699993	0.330198	368
1445	0.139219	0.699948	0.330095	386.86				1445	0.126585	0.699953	0.330057	603.502				1445	0.105293	0.699929	0.330015	465.266
1446	0.139187	0.699736	0.330003	387.094				1446	0.126684	0.699984	0.33	336.32				1446	0.105072	0.699881	0.330015	562.631
1447	0.139234	0.699998	0.330009	385.869				1447	0.126297	0.699951	0.330051	374.128				1447	0.105495	0.699698	0.330011	369.411
1448	0.138955	0.7	0.330131	384.202				1448	0.12674	0.699906	0.330012	408.848				1448	0.105499	0.7	0.330382	468.99
1449	0.132422	0.699976	0.33	386.544				1449	0.126345	0.699903	0.33	444.063				1449	0.105241	0.699982	0.330161	564.732
1450	0.131653	0.699977	0.330032	411.9				1450	0.126804	0.699951	0.33	477.312				1450	0.105551	0.699864	0.330038	369.926
1451	0.132263	0.699985	0.330049	430.228				1451	0.12652	0.699867	0.330108	506.745				1451	0.105617	0.699873	0.330191	467.726
1452	0.132312	0.699304	0.330062	445.263				1452	0.126809	0.7	0.330018	537.072				1452	0.105423	0.699755	0.330016	564.355
1453	0.132192	0.699975	0.330074	460.63				1453	0.126531	0.699913	0.330133	559.18				1453	0.10563	0.699887	0.330114	372.554
1454	0.132594	0.7	0.33002	472.656				1454	0.126812	0.699921	0.33	585.079				1454	0.105548	0.699996	0.330232	467.163
1455	0.1324	0.69989	0.33	489.48				1455	0.126514	0.699886	0.330128	599.918				1455	0.105567	0.699947	0.330302	569.041
1456	0.132245	0.7	0.330034	497.723				1456	0.126791	0.69995	0.330097	337.24				1456	0.10536	0.699967	0.330047	370.06
1457	0.132325	0.699955	0.330022	506.281				1457	0.126788	0.7	0.330021	373.927				1457	0.105605	0.699947	0.3301	471.06
1458	0.1324	0.699989	0.33	514.895				1458	0.126809	0.699765	0.330056	409.502				1458	0.10549	0.699555	0.330047	568.056
1459	0.132288	0.7	0.330161	524.536				1459	0.126807	0.699996	0.330004	444.216				1459	0.10564	0.699962	0.33	371.852
1460	0.13206	0.699917	0.330015	529.182				1460	0.126737	0.699801	0.33	476.046				1460	0.105321	0.699943	0.330015	469.293
1461	0.131827	0.699973	0.330309	534.288				1461	0.126181	0.699975	0.330092	505.532				1461	0.105413	0.699413	0.330085	565.649
1462	0.131979	0.699961	0.330006	539.224				1462	0.12681	0.699961	0.330008	533.758				1462	0.105607	0.699966	0.330181	370.579
1463	0.13238	0.699698	0.33001	544.151				1463	0.12674	0.699888	0.330057	561.272				1463	0.105187	0.699955	0.330036	470.228
1464	0.132401	0.699967	0.33001	547.286				1464	0.126566	0.699913	0.330235	581.868				1464	0.105479	0.699884	0.330052	567.527
1465	0.131978	0.69996	0.330014	552.439				1465	0.126696	0.69968	0.330036	601.091				1465	0.105332	0.699865	0.33001	373.192
1466	0.132355	0.69997	0.330018	554.013				1466	0.1266	0.699959	0.330489	336.238				1466	0.105385	0.69967	0.330038	468.029
1467	0.132188	0.699793	0.33	555.703				1467	0.126744	0.699935	0.330002	372.069				1467	0.10552	0.699898	0.330032	568.072
1468	0.131615	0.699682	0.33	558.786				1468	0.126745	0.7	0.33	409.747				1468	0.105442	0.7	0.330081	372.241
1469	0.134387	0.699951	0.330029	563.933				1469	0.126507	0.699728	0.330005	442.1				1469	0.10551	0.699967	0.330011	469.598
1470	0.132238	0.699917	0.33005	562.767				1470	0.125214	0.7	0.330046	474.03				1470	0.105332	0.699871	0.330092	568.367
1471	0.132014	0.699901	0.330054	564.659				1471	0.126515	0.699834	0.330043	507.355				1471	0.105506	0.699958	0.330022	372.701
1472	0.132405	0.699971	0.330359	562.917				1472	0.126733	0.699938	0.330294	536.541				1472	0.105513	0.699976	0.33005	467.262
1473	0.13235	0.699972	0.330084	565.394				1473	0.127024	0.699858	0.330014	558.61				1473	0.105561	0.699798	0.330056	565.137
1474	0.132349	0.699689	0.330081	565.228				1474	0.126816	0.699921	0.330026	581.819				1474	0.105628	0.699936	0.330097	373.49
1475	0.132244	0.699902	0.33	568.146				1475	0.126319	0.69995	0.330122	596.714				1475	0.105141	0.699993	0.330099	471.322
1476	0.132223	0.69994	0.330016	567.04				1476	0.107792	0.699939	0.330058	348.636				1476	0.105137	0.699745	0.330087	566.824
1477	0.132406	0.699885	0.330004	567.166				1477	0.108129	0.699981	0.330037	445.661				1477	0.105492	0.699915	0.330021	371.79
1478	0.132405	0.699905	0.33005	568.504				1478	0.108131	0.699782	0.330118	533.72				1478	0.105441	0.699968	0.330076	468.873
1479	0.131995	0.7	0.33	569.235				1479	0.108101	0.699964	0.330038	348.167				1479	0.105633	0.699874	0.330021	564.129
1480	0.132151	0.699967	0.330251	567.498				1480	0.108165	0.699908	0.33	436.815				1480	0.105422	0.699962	0.330033	372.575
1481	0.120317	0.699939	0.330099	566.79				1481	0.108142	0.699901	0.330022	525.137				1481	0.105514	0.699973	0.330066	470.145
1482	0.120215	0.699961	0.330031	339.312				1482	0.107931	0.699961	0.33	342.064				1482	0.105421	0.699993	0.330124	568.899
1483	0.120023	0.699951	0.33	392.884				1483	0.108159	0.699998	0.33	431.591				1483	0.105419	0.7	0.330363	372.923
1484	0.120158	0.7	0.33001	448.838				1484	0.108126	0.699952	0.330148	522.846				1484	0.105701	0.699895	0.330077	469.856
1485	0.120077	0.699844	0.330031	500.545				1485	0.10823	0.699986	0.330058	340.515				1485	0.105476	0.699955	0.330015	567.189
1486	0.120072	0.699786	0.330006	549.775				1486	0.108163	0.699968	0.330024	428.946				1486	0.105354	0.699872	0.330063	373.025
1487	0.120305	0.699954	0.330034	595.726				1487	0.108086	0.699836	0.330153	520.028				1487	0.105619	0.699782	0.33	469.565
1488	0.120091	0.69998	0.330428	351.68				1488	0.108173	0.7	0.330104	338.956				1488	0.105424	0.699605	0.330022	566.161
1489	0.120343	0.699994	0.330003	403.871				1489	0.10794	0.699545	0.33	425.845				1489	0.105502	0.699953	0.330048	374.094
1490	0.12035	0.69973	0.33001	461.757				1490	0.108118	0.699831	0.330038	514.998				1490	0.105559	0.699604	0.33026	468.891
1491	0.120237	0.69952	0.330088	511.725				1491	0.10817	0.7	0.33	337.09				1491	0.10552	0.69996	0.330093	567.453
1492	0.120097	0.69989	0.330103	560.888				1492	0.108221	0.699969	0.330021	425.169				1492	0.105476	0.699798	0.330005	373.496
1493	0.119725	0.699947	0.330021	332.587				1493	0.107865	0.699962	0.330031	516.725				1493	0.105571	0.7	0.330059	469.637
1494	0.119921	0.699886	0.330022	387.535				1494	0.108226	0.69986	0.330005	336.344				1494	0.105463	0.69995	0.330023	564.567
1495	0.120168	0.699965	0.330143	439.404				1495	0.107933	0.7	0.330154	422.355				1495	0.105505	0.699994	0.330051	372.445
1496	0.120353	0.699727	0.330002	494.906				1496	0.108087	0.699989	0.330083	513.413				1496	0.105382	0.699984	0.330107	469.205
1497	0.120341	0.699991	0.330142	546.866				1497	0.108279	0.699783	0.330157	335.484				1497	0.105508	0.699946	0.330475	568.095
1498	0.120284	0.699493	0.330022	589.812				1498	0.108044	0.699957	0.330228	421.647				1498	0.105497	0.699915	0.330081	374
1499	0.11849	0.664435	0.330017	370.46				1499	0.10793	0.7	0.330038	516.172				1499	0.105561	0.7	0.330058	470.177
1500	0.120291	0.664869	0.33028	304.097				1500	0.108002	0.699791	0.330044	335.301				1500	0.105546	0.699856	0.330013	562.744
1501	0.120178	0.699566	0.33	267.797				1501	0.107872	0.699274	0.330059	422.394				1501	0.106266	0.699807	0.33004	372.952
1502	0.12009	0.699868	0.33	419.301				1502	0.107774	0.699871	0.330017	513.204				1502	0.105613	0.699905	0.330091	472.254
1503	0.120215	0.699939	0.330008	475.528				1503	0.10817	0.699995	0.330002	335.737				1503	0.105558	0.699885	0.330133	565.415
1504	0.120208	0.699881	0.330039	526.304				1504	0.1081	0.7	0.330016	421.848				1504	0.105378	0.699967	0.33	373.295
1505	0.120204	0.699966	0.330007	573.288				1505	0.108189	0.69996	0.330064	515.413				1505	0.105644	0.7	0.33003	468.786
1506	0.120215	0.699912	0.330004	341.192				1506	0.108161	0.699683	0.330011	335.833				1506	0.105492	0.699797	0.330269	567.474
1507	0.120074	0.699922	0.330037	394.747				1507	0.108087	0.699989	0.330189	422.615				1507	0.105455	0.7	0.330057	373.418
1508	0.120147	0.699669	0.330022	448.438				1508	0.108102	0.699995	0.330075	514.158				1508	0.105382	0.699952	0.330282	468.835
1509	0.120119	0.69996	0.33	501.208				1509	0.108113	0.7	0.330025	333.692				1509	0.10542	0.699969	0.330071	568.314
1510	0.120071	0.699877	0.330002	549.06				1510	0.108072	0.699895	0.330021	423.536				1510	0.105621	0.699955	0.330167	372.702
1511	0.120252	0.699898	0.330013	596.664				1511	0.107939	0.69982	0.330078	511.414				1511	0.105557	0.69996	0.33019	470.997
1512	0.119781	0.699993	0.33004	352.277				1512	0.107808	0.69996	0.330043	336.376				1512	0.105559	0.699984	0.330178	569.089
1513	0.120291	0.699942	0.330096	406.098				1513	0.108106	0.699996	0.330178	421.468				1513	0.105399	0.699937	0.330069	371.847
1514	0.12022	0.7	0.330277	460.15				1514	0.108167	0.699733	0.330006	512.462				1514	0.105318	0.699952	0.330007	470.442
1515	0.120205	0.699786	0.330034	513.262				1515	0.108042	0.699997	0.33	334.881				1515	0.105309	0.699784	0.330019	568.331
1516	0.120283	0.69936	0.330125	563.184				1516	0.108069	0.69997	0.330345	421.754				1516	0.10539	0.699896	0.330063	371.656
1517	0.120155	0.699968	0.330097	333.054				1517	0.107489	0.69978	0.330088	513.805				1517	0.111321	0.699734	0.330017	476.238
1518	0.12013	0.699998	0.33002	388.186				1518	0.108165	0.69995	0.330097	335.013				1518	0.105532	0.699866	0.330106	566.652
1519	0.120288	0.699321	0.330006	443.085				1519	0.107927	0.699971	0.330133	421.131				1519	0.105439	0.69998	0.330019	374.642
1520	0.120275	0.699919	0.330038	495.504				1520	0.108079	0.699871	0.330011	512.642				1520	0.105625	0.699836	0.33	470.818
1521	0.120322	0.699992	0.330055	544.742				1521	0.107801	0.699957	0.330133	334.731				1521	0.105295	0.699937	0.33	568.982
1522	0.120167	0.69985	0.330014	591.455				1522	0.102494	0.699916	0.33009	424.202				1522	0.105447	0.699975	0.330072	374.303
1523	0.12027	0.7	0.330082	348.33				1523	0.102582	0.699982	0.330198	531.643				1523	0.105338	0.699806	0.330051	470.322
1524	0.120037	0.7	0.330051	403.989				1524	0.102643	0.699927	0.330027	359.82				1524	0.10553	0.69987	0.330009	567.909
1525	0.120218	0.699939	0.330271	460.893				1525	0.102649	0.699918	0.330036	463.342				1525	0.105522	0.699981	0.33117	372.569
1526	0.12032	0.699872	0.330125	512.518				1526	0.102616	0.699853	0.330148	317.115				1526	0.10544	0.699963	0.330071	469.261
1527	0.120342	0.699951	0.330034	561.4				1527	0.102605	0.699969	0.330125	419.823				1527	0.105445	0.699782	0.330006	568.59
1528	0.120209	0.699955	0.330072	332.526				1528	0.102658	0.69987	0.330063	522.821				1528	0.105627	0.699915	0.330011	373.73
1529	0.120286	0.699927	0.330044	384.942				1529	0.1025	0.699973	0.330025	355.747				1529	0.104932	0.699913	0.330002	468.211
1530	0.120287	0.699954	0.330014	441.894				1530	0.102145	0.699933	0.330058	457.769				1530	0.105481	0.699922	0.330047	565.304
1531	0.120291	0.699865	0.330158	493.195				1531	0.102631	0.69998	0.330031	564.664				1531	0.105359	0.69951	0.330001	371.898
1532	0.120065	0.7	0.33	545.829				1532	0.102724	0.699874	0.33005	378.005				1532	0.105621	0.699942	0.330034	468.985
1533	0.120113	0.69988	0.330052	590.351				1533	0.10249	0.699951	0.330109	483.025				1533	0.105787	0.699949	0.33011	569.717
1534	0.120347	0.699832	0.330121	347.778				1534	0.102668	0.699541	0.330384	329.758				1534	0.105624	0.7	0.330009	373.991
1535	0.119748	0.699762	0.330082	402.622				1535	0.102538	0.699986	0.330049	431.696				1535	0.105042	0.699981	0.330022	469.999
1536	0.12034	0.699992	0.330048	458.304				1536	0.102492	0.699991	0.330054	537.381				1536	0.10534	0.699953	0.330034	565.327
1537	0.12035	0.699717	0.330095	510.342				1537	0.102668	0.699982	0.33	362.499				1537	0.105449	0.699875	0.330005	373.556
1538	0.120284	0.699912	0.330013	561.403				1538	0.102437	0.699915	0.330018	466.827				1538	0.105363	0.699898	0.330014	469.673
1539	0.120349	0.699991	0.330005	330.754				1539	0.102307	0.699986	0.330035	319.319				1539	0.105367	0.699995	0.330031	567.967
1540	0.120291	0.699826	0.33003	385.733				1540	0.102713	0.699843	0.330055	419.353				1540	0.105563	0.699851	0.330004	372.562
1541	0.120349	0.699933	0.33007	441.007				1541	0.102566	0.699635	0.330026	525.552				1541	0.105499	0.699928	0.330033	472.698
1542	0.120362	0.699909	0.330001	494.577				1542	0.102604	0.699967	0.330064	356.609				1542	0.105496	0.699984	0.330032	565.656
1543	0.120012	0.699749	0.33002	543.745				1543	0.102664	0.699979	0.330152	460.062				1543	0.105501	0.699852	0.330013	372.529
1544	0.120319	0.699958	0.330002	590.792				1544	0.102647	0.699927	0.330059	567.197				1544	0.105501	0.7	0.330081	470.352
1545	0.120217	0.657166	0.3301	381.294				1545	0.102444	0.699928	0.330024	379.418				1545	0.105501	0.699752	0.330079	568.214
1546	0.120274	0.660209	0.33004	290.133				1546	0.10267	0.699951	0.330014	482.86				1546	0.105511	0.699846	0.33	373.356
1547	0.120192	0.679054	0.330024	315.621				1547	0.102731	0.699764	0.33	331.096				1547	0.10561	0.7	0.33	470.389
1548	0.120571	0.699812	0.330039	428.496				1548	0.102366	0.7	0.330161	432.827				1548	0.104919	0.699827	0.330099	566.503
1549	0.120345	0.7	0.330041	477.916				1549	0.102382	0.699663	0.330094	538.107				1549	0.105621	0.699846	0.330021	371.244
1550	0.119458	0.699983	0.330039	532.703				1550	0.102729	0.7	0.330019	363.311				1550	0.1056	0.699992	0.330001	469.319
1551	0.12016	0.699968	0.330261	576.134				1551	0.102641	0.699926	0.330199	468.493				1551	0.105332	0.699959	0.330056	566.442
1552	0.120288	0.699894	0.330003	342.271				1552	0.102641	0.699961	0.340155	521.164				1552	0.105564	0.699884	0.330258	372.236
1553	0.120324	0.699962	0.330116	397.722				1553	0.102722	0.699852	0.340165	339.907				1553	0.105507	0.699968	0.330042	469.2
1554	0.119683	0.699965	0.330072	452.861				1554	0.10255	0.699977	0.340104	418.868				1554	0.105559	0.699926	0.330014	564.859
1555	0.120289	0.7	0.330009	506.65				1555	0.102649	0.699849	0.340185	500.002				1555	0.10557	0.699918	0.330172	374.107
1556	0.119853	0.699998	0.330067	557.011				1556	0.102554	0.699717	0.340049	321.834				1556	0.105475	0.699861	0.330056	469.581
1557	0.120291	0.699969	0.330028	329.242				1557	0.102646	0.699959	0.340041	399.948				1557	0.105537	0.699936	0.330031	567.291
1558	0.120229	0.699795	0.330012	381.468				1558	0.101155	0.699927	0.330116	494.113				1558	0.105538	0.7	0.330327	372.405
1559	0.120067	0.699944	0.330005	436.97				1559	0.102715	0.699962	0.330095	349.624				1559	0.105538	0.699935	0.330006	469.226
1560	0.120345	0.699976	0.330004	490.939				1560	0.102676	0.7	0.330076	451.232				1560	0.105441	0.699662	0.33028	566.162
1561	0.120082	0.699872	0.330086	540.812				1561	0.102669	0.699935	0.330032	553.885				1561	0.10559	0.699973	0.330309	373.764
1562	0.119479	0.699986	0.330137	584.571				1562	0.102713	0.7	0.330002	374.832				1562	0.105679	0.699812	0.330073	467.768
1563	0.121069	0.699979	0.330024	347.837				1563	0.102397	0.69994	0.330159	480.721				1563	0.105944	0.699885	0.33004	567.875
1564	0.120041	0.7	0.33002	401.294				1564	0.0569514	0.699947	0.345695	353.327				1564	0.105352	0.699821	0.33	374.179
1565	0.120208	0.699779	0.330292	456.82				1565	0.102495	0.699939	0.345702	315.338				1565	0.105392	0.699929	0.33026	470.515
1566	0.120335	0.699855	0.330116	511.243				1566	0.102585	0.699803	0.345506	382.842				1566	0.105424	0.699986	0.33007	566.412
1567	0.120075	0.699954	0.330086	556.43				1567	0.10252	0.699781	0.330023	493.172				1567	0.105216	0.7	0.33003	372.848
1568	0.120054	0.699922	0.33002	331.062				1568	0.102667	0.699982	0.330048	342.49				1568	0.105509	0.69996	0.330024	473.672
1569	0.120348	0.699743	0.330005	386.232				1569	0.102488	0.699953	0.330014	447.272				1569	0.105194	0.699902	0.330003	565.348
1570	0.120283	0.69998	0.33031	441.089				1570	0.102473	0.69969	0.330094	552.742				1570	0.105492	0.699731	0.330022	373.301
1571	0.119991	0.699965	0.330028	493.962				1571	0.102662	0.699859	0.33003	370.949				1571	0.105515	0.699933	0.330125	467.735
1572	0.120168	0.69989	0.330084	544.007				1572	0.102534	0.699975	0.330084	475.861				1572	0.105327	0.699913	0.330014	565.489
1573	0.120191	0.699957	0.330027	589.699				1573	0.102694	0.699646	0.330028	325.398				1573	0.105622	0.699903	0.330171	373.763
1574	0.120048	0.7	0.330046	347.246				1574	0.102722	0.699972	0.330179	426.515				1574	0.105621	0.699985	0.330075	468.693
1575	0.120294	0.699928	0.330019	401.587				1575	0.102425	0.699965	0.330002	533.578				1575	0.105556	0.699889	0.330447	564.818
1576	0.120289	0.699878	0.330007	457.434				1576	0.102498	0.699932	0.33	359.674				1576	0.105621	0.699989	0.330178	374.196
1577	0.120284	0.699739	0.330013	510.038				1577	0.102616	0.69997	0.33002	467.78				1577	0.105383	0.699897	0.330001	469.221
1578	0.120261	0.699914	0.330012	557.226				1578	0.102715	0.7	0.330244	317.771				1578	0.105389	0.699846	0.33	567.515
1579	0.120336	0.69995	0.330165	332.342				1579	0.102632	0.699919	0.330016	418.488				1579	0.105513	0.699994	0.330078	374.175
1580	0.120224	0.699904	0.330038	385.695				1580	0.102517	0.699948	0.330094	526.295				1580	0.105574	0.699877	0.330027	471.438
1581	0.120286	0.69981	0.33	440.828				1581	0.102735	0.699781	0.330089	354.943				1581	0.105383	0.699961	0.33004	565.096
1582	0.120197	0.69998	0.330178	494.331				1582	0.102532	0.7	0.330038	458.375				1582	0.10537	0.699998	0.330019	373.455
1583	0.120327	0.699959	0.33003	546.392				1583	0.10251	0.699787	0.330024	564.5				1583	0.105621	0.699764	0.330089	471.453
1584	0.120041	0.699933	0.330008	589.116				1584	0.102556	0.699968	0.330055	378.311				1584	0.105478	0.699984	0.330091	566.145
1585	0.120151	0.699591	0.330014	348.283				1585	0.102633	0.699888	0.330086	484.457				1585	0.105436	0.699829	0.330031	373.843
1586	0.120213	0.699925	0.33001	403.556				1586	0.102444	0.699669	0.330086	329.975				1586	0.105488	0.6999	0.330003	469.605
1587	0.120358	0.69999	0.33001	458.546				1587	0.102635	0.69996	0.330026	431.476				1587	0.105594	0.699923	0.330097	568.018
1588	0.120362	0.699955	0.330008	508.527				1588	0.102546	0.699944	0.330027	535.951				1588	0.105382	0.699916	0.33005	372.561
1589	0.120175	0.699983	0.330072	556.449				1589	0.102487	0.69954	0.330213	362.794				1589	0.10557	0.699741	0.330061	470.772
1590	0.120301	0.699982	0.33	332.762				1590	0.102053	0.69979	0.330019	466.377				1590	0.1054	0.699921	0.330042	567.231
1591	0.120226	0.699978	0.330014	386.022				1591	0.102723	0.7	0.330097	319.942				1591	0.105625	0.699885	0.330009	371.359
1592	0.120292	0.699834	0.330018	442.335				1592	0.102667	0.699955	0.330004	422.283				1592	0.105501	0.699884	0.330008	470.867
1593	0.120269	0.699583	0.330011	494.451				1593	0.102429	0.699926	0.330013	525.267				1593	0.105473	0.699824	0.330003	566.03
1594	0.120349	0.699535	0.33	543.597				1594	0.102618	0.69996	0.330031	355.685				1594	0.105583	0.699906	0.330029	374.071
1595	0.120132	0.699956	0.330015	591.66				1595	0.10239	0.7	0.330064	459.719				1595	0.105447	0.7	0.330058	470.468
1596	0.120286	0.7	0.330079	347.961				1596	0.102501	0.699676	0.330206	564.487				1596	0.105296	0.699369	0.330064	566.393
1597	0.120238	0.699906	0.330004	403.843				1597	0.102607	0.699957	0.330176	376.762				1597	0.105896	0.699962	0.33001	374.131
1598	0.120036	0.7	0.330037	458.864				1598	0.102512	0.699923	0.330155	484.598				1598	0.105608	0.699988	0.33003	470.705
1599	0.120094	0.69994	0.330071	513.073				1599	0.102722	0.699999	0.38671	385.169				1599	0.105601	0.699979	0.330081	567.217
1600	0.120292	0.699922	0.330084	560.329				1600	0.102668	0.699935	0.386528	393.066				1600	0.105363	0.699874	0.330086	372.209
1601	0.120286	0.699994	0.330049	331.369				1601	0.102599	0.699972	0.356675	444.506				1601	0.10559	0.699877	0.330001	468.781
1602	0.120131	0.7	0.330002	385.874				1602	0.102399	0.699953	0.356766	493.299				1602	0.106027	0.699835	0.330059	566.243
1603	0.120224	0.699988	0.330097	441.256				1603	0.102657	0.699972	0.357032	290.169				1603	0.105374	0.699954	0.330029	374.701
1604	0.120045	0.699853	0.330021	493.539				1604	0.102661	0.699998	0.356715	336.877				1604	0.105508	0.699775	0.33015	472.175
1605	0.120344	0.69992	0.33021	544.979				1605	0.102294	0.699839	0.3386	419.455				1605	0.105244	0.699911	0.33006	568.04
1606	0.12033	0.69985	0.330023	588.393				1606	0.102567	0.69988	0.338447	511.606				1606	0.105623	0.699874	0.330081	373.825
1607	0.120011	0.7	0.330001	348.964				1607	0.102415	0.699816	0.330205	352.119				1607	0.105562	0.699918	0.330114	468.175
1608	0.120364	0.69997	0.330049	402.842				1608	0.10247	0.699914	0.330022	461.68				1608	0.10553	0.699929	0.33034	566.16
1609	0.12006	0.699977	0.33	456.558				1609	0.102669	0.699632	0.330018	566.881				1609	0.105617	0.699966	0.330035	371.818
1610	0.120108	0.7	0.330109	510.804				1610	0.102726	0.7	0.330022	380.244				1610	0.105459	0.699961	0.330039	472.021
1611	0.120385	0.699712	0.33	561.123				1611	0.102578	0.69998	0.330036	486.876				1611	0.105538	0.699645	0.3301	564.791
1612	0.129751	0.699932	0.330326	575.783				1612	0.102759	0.699848	0.330026	331.244				1612	0.105495	0.699951	0.330014	372.304
1613	0.129841	0.699979	0.330041	588.813				1613	0.102622	0.699964	0.330066	430.26				1613	0.105575	0.699904	0.33	468.248
1614	0.129581	0.699968	0.330073	595.891				1614	0.102617	0.699923	0.330017	541.803				1614	0.105514	0.699977	0.330042	567.635
1615	0.129961	0.699819	0.330016	599.967				1615	0.102427	0.699888	0.330037	363.194				1615	0.105467	0.7	0.330003	373.685
1616	0.129732	0.699648	0.330028	603.516				1616	0.102618	0.69992	0.330065	466.997				1616	0.105608	0.699995	0.330193	471.732
1617	0.129541	0.69999	0.330006	331.397				1617	0.102536	0.699949	0.33006	318.891				1617	0.104952	0.699918	0.330091	565.298
1618	0.129918	0.699885	0.330025	359.537				1618	0.102403	0.69995	0.3301	421.155				1618	0.0995214	0.699904	0.33	375.091
1619	0.12975	0.699939	0.330752	385.467				1619	0.102577	0.699551	0.330028	529.093				1619	0.0995001	0.699947	0.330353	493.423
1620	0.129917	0.699823	0.330026	411.379				1620	0.102659	0.699932	0.330034	356.154				1620	0.0992378	0.699826	0.330012	342.813
1621	0.129951	0.699911	0.33	437.611				1621	0.102644	0.69982	0.330011	461.976				1621	0.0996246	0.699957	0.330011	454.319
1622	0.129984	0.699828	0.33	460.843				1622	0.102519	0.699928	0.330072	565.804				1622	0.0994882	0.699954	0.330087	320.066
1623	0.129849	0.699966	0.330015	482.262				1623	0.10264	0.699798	0.330031	379.108				1623	0.0994471	0.7	0.330012	425.986
1624	0.129844	0.699919	0.330058	499.494				1624	0.102483	0.699838	0.330006	483.977				1624	0.0988815	0.699945	0.330093	540.615
1625	0.129983	0.699935	0.330009	518.604				1625	0.102426	0.7	0.330029	329.952				1625	0.0993968	0.699954	0.330194	371.301
1626	0.129778	0.699759	0.330046	533.862				1626	0.102686	0.7	0.33059	430.66				1626	0.0995388	0.699457	0.330053	484.524
1627	0.129914	0.699956	0.330071	549.927				1627	0.102515	0.699942	0.330042	538.812				1627	0.099536	0.699999	0.330006	338.4
1628	0.129904	0.699873	0.330016	560.133				1628	0.10263	0.699989	0.330108	364.228				1628	0.0993316	0.699983	0.330014	450.723
1629	0.129959	0.7	0.330029	570.674				1629	0.102446	0.699993	0.330309	468.355				1629	0.104336	0.699858	0.330044	560.217
1630	0.129962	0.699641	0.33	578.574				1630	0.102663	0.699915	0.33	320.719				1630	0.104608	0.699989	0.33	374.6
1631	0.129916	0.69997	0.33	587.162				1631	0.102675	0.699779	0.330018	421.275				1631	0.104639	0.699873	0.330066	474.155
1632	0.129827	0.699966	0.330001	592.271				1632	0.102272	0.699838	0.330064	523.676				1632	0.104684	0.699768	0.330096	320.035
1633	0.129913	0.699913	0.33	596.822				1633	0.102614	0.699954	0.330221	356.556				1633	0.103956	0.699943	0.330084	414.609
1634	0.129755	0.699979	0.33	601.781				1634	0.102722	0.699943	0.330011	460.147				1634	0.104398	0.699761	0.33004	514.958
1635	0.129866	0.699945	0.330036	604.567				1635	0.102666	0.699928	0.330069	564.969				1635	0.104121	0.699941	0.330033	344.214
1636	0.12978	0.699994	0.33	332.577				1636	0.102662	0.699748	0.33003	378.915				1636	0.104681	0.699838	0.330043	441.821
1637	0.129772	0.699759	0.330088	359.391				1637	0.1023	0.699958	0.330018	484.81				1637	0.104382	0.699925	0.330053	544.129
1638	0.129661	0.7	0.33009	386.651				1638	0.102503	0.699979	0.330003	331.44				1638	0.104549	0.699851	0.330001	359.277
1639	0.130013	0.699941	0.330064	414.566				1639	0.102635	0.699873	0.330001	432.412				1639	0.104625	0.699964	0.330011	460.312
1640	0.129846	0.699998	0.330023	436.476				1640	0.102502	0.699904	0.330243	537.725				1640	0.104356	0.69987	0.330025	559.19
1641	0.12976	0.699899	0.330026	459.059				1641	0.102318	0.699948	0.330028	363.925				1641	0.104507	0.699982	0.33	370.216
1642	0.129975	0.699802	0.330044	482.995				1642	0.10266	0.699987	0.330005	468.736				1642	0.104428	0.699997	0.330034	469.331
1643	0.129366	0.699894	0.330021	501.637				1643	0.102673	0.699897	0.330033	321.472				1643	0.104607	0.699897	0.330017	567.939
1644	0.129869	0.699904	0.33	519.351				1644	0.10261	0.69989	0.330099	419.981				1644	0.104578	0.699946	0.33	376.691
1645	0.129632	0.7	0.33022	534.171				1645	0.102687	0.699873	0.330058	526.438				1645	0.104572	0.699902	0.330313	477.015
1646	0.129918	0.7	0.330753	546.46				1646	0.102446	0.699991	0.330086	357.021				1646	0.104705	0.699946	0.332985	559.177
1647	0.129984	0.699985	0.33002	562.115				1647	0.102666	0.699994	0.330113	460.607				1647	0.104737	0.699907	0.333049	366.327
1648	0.12975	0.7	0.330043	569.962				1648	0.102524	0.699934	0.330005	564.059				1648	0.104559	0.699953	0.333539	459.504
1649	0.129685	0.699897	0.330006	580.263				1649	0.102496	0.699986	0.330069	379.099				1649	0.104707	0.69995	0.332947	548.867
1650	0.129832	0.699851	0.330412	584.943				1650	0.103431	0.699843	0.330045	489.105				1650	0.104496	0.699915	0.333151	360.065
1651	0.129831	0.7	0.330045	593.049				1651	0.120399	0.699818	0.330123	560.984				1651	0.104558	0.699896	0.33294	449.372
1652	0.129964	0.699904	0.330062	595.614				1652	0.120438	0.699811	0.330012	336.821				1652	0.10446	0.699934	0.333207	543.932
1653	0.13001	0.7	0.330004	602.575				1653	0.120496	0.699813	0.33	389.341				1653	0.104482	0.699931	0.332906	357.521
1654	0.129958	0.699547	0.330063	605.646				1654	0.120328	0.699814	0.33	442.405				1654	0.104687	0.699992	0.332943	448.042
1655	0.129984	0.699951	0.330105	330.77				1655	0.120478	0.699999	0.330025	497.382				1655	0.104684	0.699699	0.332937	541.013
1656	0.129983	0.699685	0.330028	360.802				1656	0.120495	0.699612	0.330081	545.521				1656	0.10467	0.699944	0.332916	354.831
1657	0.129917	0.699867	0.330052	386.719				1657	0.120331	0.699787	0.330265	590.773				1657	0.104672	0.699945	0.333007	443.635
1658	0.129768	0.699909	0.330059	413.145				1658	0.120438	0.699978	0.330024	349.231				1658	0.104526	0.699909	0.332952	535.43
1659	0.12961	0.699898	0.330077	438.643				1659	0.12048	0.69992	0.330011	401.597				1659	0.104699	0.699996	0.332989	351.381
1660	0.130024	0.699726	0.330056	460.431				1660	0.120351	0.69998	0.330168	454.636				1660	0.10461	0.7	0.332968	442.977
1661	0.129844	0.699899	0.330064	480.377				1661	0.120354	0.699498	0.330064	505.935				1661	0.104716	0.699673	0.332931	534.788
1662	0.129756	0.699976	0.330073	502.493				1662	0.120365	0.699771	0.330003	557.578				1662	0.104683	0.699963	0.332916	352.053
1663	0.129917	0.699963	0.330304	520.429				1663	0.120297	0.699876	0.33	330.539				1663	0.104665	0.699926	0.330074	443.825
1664	0.129949	0.699933	0.33	533.146				1664	0.120235	0.699985	0.330481	382.94				1664	0.104506	0.699785	0.330108	550.257
1665	0.129908	0.699957	0.330031	550.033				1665	0.1205	0.699855	0.330138	438.12				1665	0.104747	0.69999	0.330116	366.555
1666	0.129777	0.699913	0.330215	558.656				1666	0.120291	0.7	0.330003	491.427				1666	0.104672	0.699986	0.330202	464.985
1667	0.129977	0.7	0.330171	569.367				1667	0.120493	0.699745	0.330031	540.337				1667	0.104584	0.699882	0.330067	563.859
1668	0.129913	0.7	0.330017	580.81				1668	0.120348	0.699942	0.330126	587.446				1668	0.104731	0.699822	0.330017	376.015
1669	0.129991	0.7	0.330271	584.441				1669	0.120259	0.699975	0.330092	344.11				1669	0.104577	0.699944	0.330346	475.039
1670	0.129851	0.699968	0.330052	592.438				1670	0.120625	0.699982	0.330006	397.197				1670	0.104793	0.699985	0.330004	319.008
1671	0.129318	0.69992	0.330022	596.555				1671	0.120409	0.699908	0.330065	452.346				1671	0.104394	0.699917	0.330063	413.556
1672	0.129922	0.699927	0.33	602.087				1672	0.120487	0.699955	0.33	506.91				1672	0.104575	0.699921	0.330046	514.07
1673	0.129814	0.699909	0.330032	606.968				1673	0.120402	0.699813	0.330038	553.86				1673	0.104675	0.699897	0.330089	344.827
1674	0.12994	0.699951	0.330026	332.196				1674	0.120099	0.667282	0.330026	368.125				1674	0.104626	0.699861	0.330159	442.797
1675	0.129947	0.699948	0.330023	359.642				1675	0.120549	0.667268	0.330085	324.983				1675	0.104466	0.699757	0.330011	543.244
1676	0.129729	0.699857	0.330127	384.624				1676	0.120273	0.667336	0.33	268.855				1676	0.104426	0.69999	0.330045	360.655
1677	0.129322	0.699949	0.330001	411.071				1677	0.120395	0.667209	0.33	427.268				1677	0.104676	0.6999	0.330068	459.251
1678	0.129996	0.69997	0.330091	436.713				1678	0.120502	0.667098	0.33	347.345				1678	0.104551	0.699956	0.330287	560.148
1679	0.129766	0.699904	0.330154	461.813				1679	0.120561	0.699991	0.330028	413.549				1679	0.10468	0.699916	0.33006	369.922
1680	0.129733	0.699994	0.330026	483.218				1680	0.120375	0.699951	0.330188	484.892				1680	0.104472	0.699848	0.330009	469.849
1681	0.12964	0.699997	0.330239	499.673				1681	0.120491	0.699978	0.330018	538.482				1681	0.104558	0.699993	0.330034	567.887
1682	0.129914	0.69994	0.330079	519.387				1682	0.120234	0.699997	0.330023	580.557				1682	0.104412	0.699983	0.330055	376.547
1683	0.129528	0.699967	0.330011	535.231				1683	0.120504	0.699955	0.330013	344.183				1683	0.104569	0.699939	0.330051	472.683
1684	0.129914	0.699992	0.330033	548.947				1684	0.120507	0.699801	0.330025	395.704				1684	0.104587	0.699783	0.330061	322.052
1685	0.129973	0.7	0.330024	561.657				1685	0.120119	0.699963	0.330137	448.902				1685	0.104733	0.69993	0.33006	417.542
1686	0.129913	0.69994	0.33001	569.298				1686	0.120482	0.699863	0.330024	502.599				1686	0.104626	0.699972	0.330416	517.649
1687	0.129907	0.699995	0.330407	576.673				1687	0.12044	0.699977	0.330065	552.873				1687	0.104567	0.699899	0.330002	344.317
1688	0.12957	0.699916	0.330008	586.791				1688	0.120476	0.69995	0.330187	597.676				1688	0.104631	0.699947	0.330151	444.245
1689	0.129973	0.699745	0.330071	590.282				1689	0.120404	0.699921	0.330016	351.259				1689	0.104595	0.699902	0.330006	543.171
1690	0.129888	0.699977	0.330253	596.278				1690	0.120548	0.699945	0.33009	404.698				1690	0.104574	0.699934	0.330017	363.605
1691	0.129755	0.699878	0.330039	601.721				1691	0.120562	0.7	0.330113	459.698				1691	0.104482	0.699967	0.330012	460.011
1692	0.129984	0.699989	0.330187	604.97				1692	0.120551	0.699907	0.330043	511.899				1692	0.10433	0.699925	0.330068	559.635
1693	0.129453	0.699988	0.330193	332.339				1693	0.12056	0.699907	0.330023	560.708				1693	0.104678	0.7	0.33001	370.979
1694	0.129683	0.7	0.330029	358.811				1694	0.126326	0.699972	0.330064	590.104				1694	0.104563	0.699994	0.33	471.417
1695	0.129267	0.699992	0.33	387.222				1695	0.126267	0.69991	0.330001	339.367				1695	0.104627	0.699865	0.330039	571.167
1696	0.129918	0.699998	0.330156	411.867				1696	0.126027	0.699996	0.330034	374.989				1696	0.104627	0.699813	0.33	377.216
1697	0.129842	0.699984	0.330004	437.374				1697	0.125985	0.699749	0.330021	412.172				1697	0.104698	0.699878	0.330064	475.218
1698	0.129915	0.699909	0.330075	462.797				1698	0.126497	0.699874	0.33022	447.151				1698	0.104568	0.699913	0.330204	321.962
1699	0.129846	0.69995	0.330059	483.403				1699	0.126093	0.699962	0.330053	482.871				1699	0.104387	0.699974	0.330042	414.724
1700	0.129954	0.699892	0.33	501.758				1700	0.126269	0.699807	0.330012	510.074				1700	0.104446	0.699804	0.33022	514.087
1701	0.129804	0.699926	0.330054	518.322				1701	0.12649	0.699961	0.330076	541.05				1701	0.104522	0.7	0.330078	347.239
1702	0.129842	0.699899	0.330149	536.617				1702	0.126218	0.699926	0.330004	567.528				1702	0.104513	0.699938	0.33	442.122
1703	0.129756	0.69995	0.330069	546.529				1703	0.12644	0.699855	0.330182	589.155				1703	0.104426	0.699864	0.330045	543.993
1704	0.131727	0.7	0.330136	558.93				1704	0.117279	0.7	0.348691	474.084				1704	0.104683	0.699617	0.33	362.02
1705	0.129913	0.699364	0.330005	570.857				1705	0.126423	0.699484	0.348415	507.3				1705	0.104684	0.699917	0.330017	460.549
1706	0.129666	0.699561	0.330046	580.524				1706	0.126155	0.699902	0.348259	490.551				1706	0.104639	0.699933	0.330071	559.862
1707	0.130384	0.699915	0.33006	586.691				1707	0.126063	0.699977	0.348339	473.902				1707	0.104628	0.699966	0.33	372.676
1708	0.12947	0.699902	0.33003	591.92				1708	0.126491	0.699744	0.348543	459.114				1708	0.104567	0.699241	0.33	468.936
1709	0.129916	0.699923	0.330032	598.369				1709	0.126346	0.699885	0.348262	445.084				1709	0.104387	0.699842	0.330114	570.265
1710	0.129654	0.699717	0.33001	603.213				1710	0.12649	0.699958	0.348395	438.142				1710	0.10467	0.7	0.330092	376.45
1711	0.129875	0.699815	0.330372	606.085				1711	0.125949	0.699828	0.348307	426.725				1711	0.104617	0.699946	0.330151	476.181
1712	0.129834	0.7	0.33031	332.024				1712	0.12649	0.699957	0.348293	421.028				1712	0.10471	0.699809	0.330099	322.606
1713	0.129862	0.699923	0.330002	359.23				1713	0.126134	0.699692	0.348294	414.195				1713	0.104681	0.69988	0.330036	414.957
1714	0.12985	0.699867	0.330003	387.868				1714	0.12628	0.699947	0.348371	408.774				1714	0.104678	0.699936	0.330047	518.225
1715	0.129983	0.699571	0.330195	412.818				1715	0.126267	0.699811	0.348287	402.34				1715	0.104628	0.699797	0.330004	345.464
1716	0.129848	0.699944	0.330387	436.796				1716	0.126353	0.699972	0.348236	396.827				1716	0.104505	0.699847	0.33006	444.381
1717	0.129914	0.699487	0.330079	460.742				1717	0.126281	0.7	0.348144	393.764				1717	0.104685	0.699957	0.330016	544.228
1718	0.12992	0.7	0.330017	482.892				1718	0.125962	0.7	0.348357	390.014				1718	0.104724	0.699992	0.330011	361.905
1719	0.129984	0.699762	0.330157	503.223				1719	0.126144	0.699843	0.341019	397.686				1719	0.104575	0.699963	0.330006	458.596
1720	0.129825	0.699893	0.330011	520.464				1720	0.126336	0.699946	0.340893	413.857				1720	0.104729	0.699909	0.330049	558.668
1721	0.129405	0.69978	0.330007	534.218				1721	0.125396	0.699985	0.332972	436.847				1721	0.104565	0.699946	0.33	371.35
1722	0.129985	0.699982	0.330042	550.982				1722	0.126341	0.699849	0.332896	481.224				1722	0.104618	0.699563	0.330056	470.203
1723	0.129984	0.699965	0.33032	560.962				1723	0.12643	0.69992	0.332958	507.067				1723	0.10465	0.699921	0.330031	570.717
1724	0.129913	0.699933	0.330007	568.956				1724	0.126335	0.7	0.332782	525.54				1724	0.104621	0.699727	0.330024	377.655
1725	0.129631	0.699869	0.330049	577.423				1725	0.12642	0.7	0.332776	547.425				1725	0.104605	0.699983	0.330019	476.898
1726	0.129614	0.699942	0.330021	585.626				1726	0.126262	0.699825	0.332787	561.83				1726	0.104528	0.699951	0.330107	321.03
1727	0.133448	0.699922	0.330076	595.414				1727	0.126496	0.69998	0.332848	574.778				1727	0.104736	0.699956	0.330034	415.695
1728	0.129984	0.699849	0.330039	598.575				1728	0.126445	0.699999	0.332845	590.536				1728	0.104437	0.699974	0.330038	516.099
1729	0.129789	0.69999	0.330026	606.532				1729	0.126418	0.699988	0.332877	326.725				1729	0.10459	0.699882	0.330168	346.443
1730	0.129693	0.699944	0.330025	603.655				1730	0.126294	0.699858	0.332926	358.594				1730	0.10466	0.699985	0.330047	445.082
1731	0.129669	0.699919	0.33004	331.659				1731	0.126371	0.699941	0.332758	387.239				1731	0.104315	0.699903	0.330009	540.046
1732	0.129916	0.699925	0.330068	361.476				1732	0.126417	0.699671	0.332828	417.468				1732	0.104477	0.7	0.330026	361.267
1733	0.129984	0.699946	0.330086	387.242				1733	0.126121	0.699762	0.332766	447.933				1733	0.104681	0.699978	0.330007	460.373
1734	0.129985	0.69972	0.330052	413.455				1734	0.126342	0.699759	0.330031	483.575				1734	0.104563	0.6999	0.330062	560.624
1735	0.129845	0.699962	0.330018	436.512				1735	0.126355	0.699833	0.330036	514.56				1735	0.104403	0.699963	0.330066	371.399
1736	0.129973	0.699937	0.330013	463.296				1736	0.126421	0.699895	0.330032	542.743				1736	0.104511	0.699975	0.330115	470.543
1737	0.12986	0.699969	0.331463	481.159				1737	0.126187	0.699989	0.330053	568.468				1737	0.104672	0.699948	0.33008	570.593
1738	0.129672	0.699934	0.330005	501.452				1738	0.126274	0.699778	0.330056	588.315				1738	0.104424	0.7	0.33003	374.504
1739	0.129541	0.699925	0.330022	519.999				1739	0.126286	0.699946	0.330134	333.051				1739	0.104664	0.699973	0.330083	478.579
1740	0.129838	0.699943	0.330009	534.71				1740	0.126418	0.699963	0.330048	369.197				1740	0.104076	0.699793	0.330002	321.744
1741	0.12952	0.699875	0.330085	548.464				1741	0.126115	0.699996	0.330028	406.334				1741	0.104737	0.699813	0.330217	415.775
1742	0.129913	0.699973	0.33	560.073				1742	0.126206	0.699848	0.330006	441.819				1742	0.104119	0.699984	0.330069	516.672
1743	0.129984	0.699861	0.330097	571.713				1743	0.126492	0.7	0.330002	474.894				1743	0.104377	0.699987	0.330073	344.506
1744	0.129979	0.7	0.33006	580.494				1744	0.126481	0.69987	0.330055	509.168				1744	0.104688	0.69995	0.330261	443.606
1745	0.129817	0.699695	0.330266	583.113				1745	0.126605	0.699915	0.330016	539.193				1745	0.104391	0.69995	0.330182	544.521
1746	0.129989	0.699767	0.33	593.914				1746	0.126461	0.699997	0.330084	561.637				1746	0.104644	0.699833	0.330039	362.116
1747	0.129667	0.699976	0.330074	596.764				1747	0.126281	0.699854	0.330067	583.615				1747	0.104502	0.699971	0.330019	459.121
1748	0.129919	0.699802	0.330036	602.642				1748	0.126357	0.699845	0.330061	604.254				1748	0.104696	0.699935	0.330075	559.221
1749	0.129841	0.699905	0.330015	604.904				1749	0.126185	0.699942	0.33003	340.615				1749	0.10472	0.699781	0.330143	370.676
1750	0.129724	0.7	0.330015	331.931				1750	0.134055	0.699402	0.330005	375.642				1750	0.104731	0.69983	0.33	470.903
1751	0.129918	0.69989	0.330317	359.333				1751	0.165479	0.699941	0.330289	593.645				1751	0.104573	0.699945	0.330007	570.421
1752	0.129983	0.699965	0.330038	385.904				1752	0.165557	0.7	0.33	468.152				1752	0.114717	0.699263	0.330084	379.744
1753	0.129849	0.7	0.330002	412.505				1753	0.165653	0.7	0.33	374.566				1753	0.114721	0.699855	0.330035	453.303
1754	0.12922	0.699974	0.330085	436.673				1754	0.165643	0.7	0.33	573.69				1754	0.1146	0.699956	0.330022	524.029
1755	0.129971	0.699935	0.330091	459.984				1755	0.165564	0.69989	0.33072	454.416				1755	0.114721	0.699934	0.330012	326.777
1756	0.129917	0.699774	0.33001	482.392				1756	0.165647	0.7	0.330083	363.432				1756	0.114529	0.699927	0.330005	394.726
1757	0.129927	0.699952	0.330019	505.752				1757	0.165551	0.699982	0.330015	561.3				1757	0.114598	0.699885	0.330077	464.783
1758	0.129703	0.699975	0.330149	517.356				1758	0.16556	0.699989	0.33002	443.742				1758	0.114596	0.7	0.330124	538
1759	0.129764	0.7	0.330372	535.291				1759	0.165462	0.7	0.330129	355.399				1759	0.114647	0.7	0.33	333.072
1760	0.129892	0.699993	0.330001	547.379				1760	0.165538	0.699941	0.330003	549.161				1760	0.11474	0.699882	0.330159	401.82
1761	0.1299	0.699943	0.330002	560.568				1761	0.164628	0.69994	0.330402	435.027				1761	0.1146	0.699988	0.330007	474.964
1762	0.129999	0.699919	0.330028	571.139				1762	0.165619	0.699972	0.330024	349.458				1762	0.114427	0.699975	0.330029	545.458
1763	0.129979	0.699904	0.330025	580.739				1763	0.165643	0.7	0.330071	539.771				1763	0.114251	0.69997	0.330077	337.622
1764	0.129908	0.699991	0.33	585.493				1764	0.165457	0.7	0.33	428.817				1764	0.114371	0.699809	0.330059	406.504
1765	0.129495	0.7	0.330085	591.582				1765	0.165602	0.699969	0.3304	346.121				1765	0.113956	0.7	0.330018	478.594
1766	0.129523	0.69987	0.330047	595.43				1766	0.165647	0.69991	0.330085	531.927				1766	0.114549	0.699984	0.330041	546.425
1767	0.12973	0.699917	0.330051	603.388				1767	0.165487	0.699956	0.33	423.783				1767	0.114401	0.7	0.330034	339.3
1768	0.12972	0.699893	0.330217	602.826				1768	0.16571	0.69975	0.33	342.667				1768	0.114712	0.699998	0.330095	411.184
1769	0.129985	0.699986	0.368562	454.187				1769	0.165326	0.699965	0.330267	529.172				1769	0.114666	0.699894	0.330007	479.682
1770	0.129843	0.69983	0.356698	419.802				1770	0.164281	0.699971	0.330026	420.001				1770	0.114537	0.699942	0.330104	550.273
1771	0.129901	0.699662	0.356566	397.441				1771	0.165647	0.699993	0.330365	340.788				1771	0.11466	0.699374	0.330094	340.27
1772	0.129981	0.699977	0.357221	367.854				1772	0.165662	0.7	0.330092	526.073				1772	0.114721	0.7	0.330062	410.05
1773	0.129655	0.699897	0.356881	340.545				1773	0.164946	0.699999	0.330066	419.452				1773	0.114594	0.699958	0.330018	480.618
1774	0.129978	0.699997	0.356697	319.389				1774	0.165643	0.7	0.33	339.316				1774	0.11448	0.699976	0.330051	551.384
1775	0.129984	0.7	0.354874	300.366				1775	0.165551	0.7	0.330666	523.009				1775	0.11415	0.699921	0.330022	341.452
1776	0.129976	0.7	0.356705	527.554				1776	0.165368	0.699989	0.330015	416.546				1776	0.114352	0.699953	0.330026	409.986
1777	0.129846	0.699977	0.356766	470.542				1777	0.16532	0.7	0.330053	335.744				1777	0.114723	0.699945	0.330143	483.351
1778	0.12981	0.699739	0.356742	427.787				1778	0.165574	0.699983	0.33	523.221				1778	0.114285	0.699935	0.330044	550.222
1779	0.129434	0.699889	0.350926	400.287				1779	0.165651	0.699976	0.330006	416.024				1779	0.115279	0.699833	0.330001	341.601
1780	0.129978	0.69981	0.345595	405.546				1780	0.165644	0.699878	0.330046	334.959				1780	0.114278	0.699956	0.330012	411.937
1781	0.129913	0.699658	0.345543	398.481				1781	0.165445	0.699965	0.330003	516.735				1781	0.11445	0.69995	0.330024	482.145
1782	0.12991	0.699952	0.330081	432.592				1782	0.165615	0.699996	0.330151	413.468				1782	0.114516	0.699935	0.330012	554.179
1783	0.129984	0.699964	0.33	460.18				1783	0.165596	0.699897	0.330029	335.732				1783	0.114603	0.699983	0.330005	341.892
1784	0.129977	0.699994	0.330083	482.566				1784	0.150498	0.699911	0.330064	523.991				1784	0.114538	0.7	0.330003	411.465
1785	0.129902	0.699806	0.330016	502.98				1785	0.155775	0.699916	0.330055	458.955				1785	0.114578	0.7	0.33005	483.307
1786	0.130001	0.699354	0.330157	520.376				1786	0.155769	0.699899	0.33	397.394				1786	0.114661	0.699396	0.330001	552.487
1787	0.129756	0.699922	0.330024	534.658				1787	0.155767	0.7	0.33	349.439				1787	0.114722	0.699989	0.330016	342.562
1788	0.129984	0.699941	0.330041	550.769				1788	0.155481	0.699987	0.330018	579.416				1788	0.114672	0.7	0.330049	413.184
1789	0.129554	0.699958	0.330017	558.325				1789	0.155246	0.699965	0.330055	488.625				1789	0.114563	0.699983	0.330042	483.123
1790	0.129902	0.699908	0.330109	572.536				1790	0.155396	0.699699	0.330061	423.874				1790	0.114564	0.699499	0.330019	552.176
1791	0.129894	0.699632	0.330037	578.248				1791	0.15575	0.7	0.33	369.187				1791	0.114662	0.699822	0.330145	343.005
1792	0.129828	0.699542	0.330428	583.724				1792	0.155584	0.699951	0.330012	607.379				1792	0.113974	0.699861	0.330002	411.597
1793	0.129756	0.699729	0.330071	594.239				1793	0.155532	0.699976	0.330184	514.476				1793	0.113963	0.699731	0.330069	482.885
1794	0.12955	0.699963	0.330039	595.376				1794	0.155087	0.7	0.330041	441.211				1794	0.114528	0.699966	0.330024	552.435
1795	0.129895	0.699982	0.330166	600.682				1795	0.155555	0.699959	0.33016	384.7				1795	0.114721	0.699969	0.330051	342.473
1796	0.129811	0.699935	0.330005	604.642				1796	0.155763	0.7	0.33	338.461				1796	0.114564	0.7	0.330015	410.91
1797	0.129836	0.68321	0.330058	485.603				1797	0.155758	0.7	0.33006	562.055				1797	0.114425	0.7	0.33	482.096
1798	0.129766	0.684363	0.330058	441.577				1798	0.155754	0.699782	0.330014	477.812				1798	0.114525	0.699873	0.330025	552.902
1799	0.12998	0.699883	0.330071	510.819				1799	0.155308	0.699802	0.330024	413.618				1799	0.114714	0.699789	0.330395	341.634
1800	0.129903	0.699965	0.330138	534.717				1800	0.155624	0.666843	0.330507	443.187				1800	0.114658	0.699961	0.330001	412.414
1801	0.129908	0.699926	0.330039	549.477				1801	0.155754	0.666619	0.330084	278.815				1801	0.114559	0.69994	0.330065	485.313
1802	0.129984	0.699999	0.330085	561.096				1802	0.155632	0.686051	0.330644	401.877				1802	0.114636	0.699944	0.330008	552.984
1803	0.129779	0.699613	0.330032	572.167				1803	0.155686	0.7	0.330157	407.648				1803	0.11466	0.699934	0.33	342.735
1804	0.129616	0.699754	0.330075	580.516				1804	0.155754	0.7	0.330067	357.815				1804	0.114476	0.699917	0.330404	410.722
1805	0.129661	0.699931	0.330008	584.397				1805	0.155588	0.7	0.330101	591.752				1805	0.114726	0.699925	0.330124	484.879
1806	0.129132	0.699999	0.330025	591.535				1806	0.155751	0.699786	0.33	502.527				1806	0.115886	0.699898	0.330032	553.083
1807	0.129904	0.699964	0.33	598.855				1807	0.155654	0.69994	0.330186	430.706				1807	0.126275	0.699873	0.330007	580.459
1808	0.129667	0.699876	0.33001	600.582				1808	0.149469	0.7	0.330086	378.303				1808	0.127082	0.699943	0.330043	332.135
1809	0.129828	0.69983	0.33003	604.625				1809	0.149378	0.699839	0.330014	353.13				1809	0.127072	0.69991	0.330041	367.469
1810	0.129713	0.699991	0.330012	333.413				1810	0.149458	0.7	0.330003	608.47				1810	0.127018	0.699818	0.330516	401.421
1811	0.129984	0.699724	0.330129	359.331				1811	0.149556	0.699973	0.33	537.498				1811	0.126723	0.699967	0.33005	435.1
1812	0.129908	0.699814	0.330032	384.516				1812	0.149469	0.699973	0.330037	482.272				1812	0.127097	0.699828	0.330012	469.726
1813	0.12992	0.699991	0.330089	411.876				1813	0.149562	0.699903	0.330007	438.107				1813	0.127018	0.699799	0.330162	500.277
1814	0.129763	0.699982	0.330029	436.795				1814	0.149308	0.7	0.330033	400.394				1814	0.127057	0.699903	0.330022	526.557
1815	0.129855	0.699955	0.330039	459.75				1815	0.149396	0.699695	0.330017	367.807				1815	0.127082	0.69997	0.330008	552.649
1816	0.129601	0.699965	0.330204	480.113				1816	0.149357	0.7	0.330018	340.29				1816	0.126921	0.699756	0.330183	573.397
1817	0.129936	0.7	0.330003	503.059				1817	0.149505	0.699899	0.330127	587.892				1817	0.126726	0.699904	0.330054	591.799
1818	0.129405	0.699698	0.330046	519.886				1818	0.149474	0.699803	0.33002	521.559				1818	0.126579	0.699968	0.330091	331.846
1819	0.129828	0.699776	0.330351	532.371				1819	0.149556	0.699813	0.33004	470.101				1819	0.127081	0.699916	0.330113	367.452
1820	0.129915	0.7	0.330002	546.836				1820	0.149538	0.69995	0.330055	426.885				1820	0.126978	0.699641	0.330159	403.005
1821	0.129719	0.699965	0.330449	559.205				1821	0.149297	0.699737	0.330309	389.288				1821	0.126874	0.699915	0.330216	435.495
1822	0.129911	0.699974	0.330019	569.529				1822	0.149195	0.699961	0.330381	359.712				1822	0.127009	0.699821	0.330012	470.287
1823	0.129932	0.699871	0.33	581.12				1823	0.148536	0.699852	0.354726	504.842				1823	0.127084	0.699973	0.330049	499.632
1824	0.129981	0.699927	0.330054	589.447				1824	0.149467	0.7	0.354676	409.563				1824	0.127077	0.7	0.330058	526.216
1825	0.12984	0.7	0.330012	591.179				1825	0.149773	0.699909	0.354721	330.331				1825	0.126871	0.699993	0.33	551.509
1826	0.129979	0.699945	0.330102	599.57				1826	0.148624	0.699647	0.354661	504.626				1826	0.127024	0.699904	0.330036	575.124
1827	0.129688	0.699872	0.330053	599.767				1827	0.149558	0.699843	0.354694	401.071				1827	0.126606	0.699959	0.330091	593.126
1828	0.129462	0.699842	0.330082	603.636				1828	0.149388	0.7	0.348295	324.558				1828	0.126771	0.699982	0.330322	331.773
1829	0.162406	0.699993	0.330053	591.461				1829	0.149545	0.699353	0.341809	563.074				1829	0.12649	0.699962	0.33	365.775
1830	0.146781	0.699895	0.330004	516.071				1830	0.149405	0.699831	0.34168	471.939				1830	0.127016	0.69992	0.330026	404.283
1831	0.146901	0.699998	0.330184	475.728				1831	0.121819	0.699583	0.341713	405.096				1831	0.127084	0.69986	0.330067	436.128
1832	0.146836	0.699931	0.33007	441.633				1832	0.121407	0.699853	0.330053	441.046				1832	0.127061	0.69977	0.330027	469.013
1833	0.146665	0.699865	0.330004	409.787				1833	0.12175	0.699907	0.330077	522.908				1833	0.126649	0.7	0.330015	498.781
1834	0.14688	0.699921	0.330039	385.462				1834	0.121882	0.699976	0.330028	565.641				1834	0.126989	0.699987	0.330536	527.671
1835	0.146898	0.699798	0.330042	363.128				1835	0.121752	0.699993	0.330033	330.488				1835	0.12693	0.699937	0.330024	551.318
1836	0.146747	0.7	0.330012	341.897				1836	0.121824	0.699951	0.330132	380.341				1836	0.126852	0.699941	0.330069	573.341
1837	0.145957	0.699975	0.330173	600.934				1837	0.121694	0.699954	0.330034	430.607				1837	0.127005	0.699968	0.330014	591.449
1838	0.146012	0.699996	0.330023	542.953				1838	0.121135	0.699532	0.33	480.538				1838	0.130174	0.69995	0.330056	568.019
1839	0.146165	0.69998	0.330009	496.11				1839	0.121884	0.699973	0.33004	526.155				1839	0.130223	0.699963	0.330016	334.414
1840	0.146734	0.699896	0.330044	454.222				1840	0.121583	0.69995	0.330077	568.735				1840	0.130132	0.699907	0.33004	360.07
1841	0.146461	0.699972	0.330012	424.812				1841	0.121443	0.699997	0.330175	331.49				1841	0.130005	0.699873	0.33	385.137
1842	0.146905	0.699948	0.330033	395.455				1842	0.120989	0.699694	0.330136	381.269				1842	0.130211	0.699953	0.330013	408.911
1843	0.146753	0.699945	0.330118	372.505				1843	0.121882	0.69998	0.330023	432.503				1843	0.130287	0.699857	0.330008	434.276
1844	0.145391	0.699934	0.330021	349.481				1844	0.121882	0.699776	0.330004	482.706				1844	0.130199	0.7	0.330291	456.593
1845	0.103763	0.699878	0.330025	371.665				1845	0.121487	0.699949	0.330034	530.254				1845	0.129463	0.699949	0.330378	478.073
1846	0.103807	0.699887	0.330035	485.425				1846	0.121658	0.69996	0.330014	572.926				1846	0.13016	0.699982	0.330149	496.8
1847	0.103141	0.699869	0.330145	329.224				1847	0.121615	0.69999	0.330111	333.958				1847	0.129996	0.699957	0.330088	513.055
1848	0.10387	0.699994	0.330119	429.132				1848	0.12155	0.69976	0.330109	383.149				1848	0.13013	0.699931	0.330247	526.852
1849	0.103626	0.699964	0.330061	533.595				1849	0.121811	0.699932	0.33003	436.544				1849	0.130343	0.699852	0.330034	541.084
1850	0.103703	0.699967	0.330033	355.541				1850	0.121853	0.699825	0.330016	484.681				1850	0.130257	0.69995	0.330334	551.758
1851	0.103843	0.69995	0.330136	457.308				1851	0.121844	0.699839	0.330018	527.479				1851	0.129574	0.699953	0.330005	561.597
1852	0.103814	0.699912	0.330023	558.088				1852	0.121729	0.699745	0.330069	573.571				1852	0.130203	0.699973	0.33	569.368
1853	0.103758	0.699889	0.330017	371.488				1853	0.121883	0.699982	0.330003	333.916				1853	0.130069	0.699693	0.330024	576.23
1854	0.103807	0.699787	0.330057	475.089				1854	0.121633	0.69994	0.330201	384.815				1854	0.130348	0.699925	0.330259	585.477
1855	0.103814	0.699926	0.330031	321.416				1855	0.121682	0.699987	0.330008	435.644				1855	0.130056	0.699763	0.330006	589.165
1856	0.103868	0.699716	0.330019	420.028				1856	0.121677	0.699938	0.330046	482.428				1856	0.130085	0.7	0.330009	592.853
1857	0.103707	0.699957	0.330087	519.214				1857	0.1219	0.699875	0.330045	530.701				1857	0.130365	0.699776	0.330073	599.598
1858	0.103792	0.699989	0.330004	350.832				1858	0.121871	0.699929	0.330649	572.542				1858	0.130362	0.699956	0.330048	598.154
1859	0.103789	0.699882	0.330161	450.936				1859	0.121745	0.699989	0.374372	408.99				1859	0.13	0.699945	0.330061	601.444
1860	0.103874	0.699938	0.330026	551.069				1860	0.121817	0.699821	0.374331	382.063				1860	0.13042	0.699742	0.330114	603.728
1861	0.103482	0.699993	0.330016	369.738				1861	0.121839	0.699762	0.374435	343.066				1861	0.130349	0.699959	0.330008	607.214
1862	0.10378	0.699918	0.330012	469.914				1862	0.121399	0.7	0.374346	310.972				1862	0.131482	0.699981	0.330015	600.984
1863	0.103905	0.699732	0.330035	320.387				1863	0.121499	0.699955	0.374604	284.178				1863	0.131984	0.699878	0.330018	599.825
1864	0.103608	0.699661	0.330012	414.46				1864	0.121874	0.699969	0.374347	260.303				1864	0.132191	0.699929	0.330054	593.133
1865	0.103636	0.699892	0.330151	520.211				1865	0.121732	0.699981	0.374311	446.246				1865	0.131858	0.699848	0.330031	591.457
1866	0.104929	0.7	0.330017	348.129				1866	0.12158	0.699554	0.374317	394.641				1866	0.132223	0.699769	0.330021	584.452
1867	0.10366	0.699683	0.330018	448.509				1867	0.121767	0.699864	0.374329	354.844				1867	0.131984	0.699788	0.330161	585.242
1868	0.103574	0.699987	0.330019	550.826				1868	0.121744	0.699873	0.37434	319.218				1868	0.132149	0.7	0.330037	582.898
1869	0.103805	0.699974	0.330411	370.066				1869	0.12191	0.699873	0.374428	289.737				1869	0.132218	0.6999	0.330075	581.504
1870	0.103792	0.69996	0.330127	469.178				1870	0.121257	0.7	0.374388	266.281				1870	0.131903	0.699789	0.33	582.006
1871	0.103746	0.699892	0.33002	319.376				1871	0.121604	0.699978	0.37429	458.647				1871	0.131785	0.699914	0.330042	577.358
1872	0.103931	0.699942	0.330006	417.955				1872	0.121813	0.7	0.352174	427.614				1872	0.1322	0.7	0.330073	580.398
1873	0.10364	0.699946	0.330057	519.129				1873	0.121748	0.699922	0.352185	465.858				1873	0.132218	0.699839	0.330034	575.755
1874	0.103753	0.699665	0.330163	348.261				1874	0.12186	0.699871	0.352201	455.65				1874	0.131862	0.699898	0.330015	577.139
1875	0.103657	0.699918	0.33	448.362				1875	0.121844	0.699956	0.351961	450.803				1875	0.132148	0.699941	0.330018	577.849
1876	0.103034	0.699896	0.330025	551.023				1876	0.12133	0.699984	0.352127	444.422				1876	0.13215	0.699975	0.330039	577.838
1877	0.10355	0.69991	0.330015	367.327				1877	0.121765	0.7	0.352164	438.647				1877	0.132222	0.69999	0.330081	578.073
1878	0.103719	0.699842	0.330088	467.567				1878	0.120968	0.699829	0.351421	434.911				1878	0.132194	0.699999	0.330005	575.467
1879	0.107429	0.69996	0.330172	567.357				1879	0.121814	0.69997	0.346218	451.03				1879	0.132145	0.7	0.330077	574.133
1880	0.10716	0.699992	0.330028	370.946				1880	0.121888	0.699652	0.330037	497.676				1880	0.132051	0.699956	0.33001	575.291
1881	0.107551	0.699886	0.330575	462.86				1881	0.121677	0.699914	0.330035	553.991				1881	0.132135	0.699966	0.33014	577.245
1882	0.107255	0.699963	0.33	554.16				1882	0.121644	0.699982	0.330066	591.479				1882	0.132074	0.699878	0.330058	576.16
1883	0.10742	0.699854	0.33	360.753				1883	0.121889	0.699909	0.330005	345.03				1883	0.132218	0.699976	0.330014	573.962
1884	0.10722	0.7	0.33012	453.336				1884	0.12168	0.699899	0.33001	393.528				1884	0.131985	0.699953	0.330031	576.216
1885	0.107093	0.699994	0.330008	544.677				1885	0.121925	0.699926	0.330074	444.609				1885	0.131633	0.7	0.330161	576.869
1886	0.107169	0.699997	0.33	353.79				1886	0.121691	0.699879	0.33001	495.09				1886	0.13221	0.7	0.330007	576.493
1887	0.107041	0.699753	0.330007	445.677				1887	0.121733	0.699941	0.33	537.573				1887	0.132225	0.699888	0.330007	575.747
1888	0.107421	0.699823	0.330432	538.472				1888	0.12182	0.699903	0.330009	580.006				1888	0.131945	0.699862	0.33	574.284
1889	0.107357	0.6997	0.330074	351.458				1889	0.121884	0.7	0.330001	340.488				1889	0.132217	0.699952	0.33	576.541
1890	0.107265	0.7	0.330106	442.711				1890	0.121594	0.699977	0.33002	389.584				1890	0.132103	0.699974	0.330016	573.84
1891	0.107457	0.699963	0.330017	536.09				1891	0.121705	0.699938	0.330155	438.011				1891	0.132057	0.699866	0.330078	572.999
1892	0.107307	0.699849	0.33032	348.631				1892	0.121838	0.699695	0.330056	487.145				1892	0.129047	0.699995	0.330386	578.238
1893	0.107362	0.699833	0.330037	441.569				1893	0.121675	0.699488	0.33	534.269				1893	0.12916	0.699927	0.330004	587.767
1894	0.107168	0.699839	0.330002	531.206				1894	0.121707	0.699868	0.330035	574.827				1894	0.129432	0.699998	0.330018	595.212
1895	0.107335	0.699906	0.330096	347.548				1895	0.121755	0.699974	0.3302	336.025				1895	0.128732	0.699927	0.330031	601.759
1896	0.10725	0.6999	0.330006	438.856				1896	0.121685	0.699953	0.330002	386.268				1896	0.136103	0.699767	0.330054	565.107
1897	0.107249	0.699768	0.330208	531.813				1897	0.121874	0.69973	0.330141	438.229				1897	0.136401	0.69965	0.330018	590.139
1898	0.107257	0.699977	0.33	348.93				1898	0.121886	0.699977	0.330313	486.263				1898	0.136139	0.699593	0.330034	569.222
1899	0.107236	0.7	0.33002	438.135				1899	0.121888	0.699728	0.330009	533.038				1899	0.136375	0.699954	0.330003	557.275
1900	0.107192	0.699904	0.330143	530.364				1900	0.121763	0.699853	0.330041	573.609				1900	0.136449	0.699983	0.330043	545.143
1901	0.107482	0.699729	0.330025	345.253				1901	0.121846	0.699981	0.33001	335.775				1901	0.136061	0.699805	0.330042	531.911
1902	0.107387	0.699989	0.330066	437.177				1902	0.121869	0.69977	0.330051	387.147				1902	0.136448	0.7	0.330254	526.35
1903	0.107234	0.69989	0.33006	530.657				1903	0.121886	0.699841	0.330165	435.946				1903	0.136259	0.699956	0.330008	516.397
1904	0.10736	0.699551	0.3301	346.781				1904	0.121697	0.699989	0.330039	482.865				1904	0.136133	0.699565	0.33	507.988
1905	0.107363	0.699999	0.330005	437.592				1905	0.121682	0.699929	0.330038	533.059				1905	0.136371	0.699596	0.330035	507.305
1906	0.107356	0.699999	0.330061	529.452				1906	0.121825	0.699897	0.33012	570.772				1906	0.136503	0.699925	0.330006	501.457
1907	0.107435	0.699981	0.330029	347.447				1907	0.121424	0.7	0.342609	551.184				1907	0.136315	0.699996	0.330146	496.175
1908	0.107491	0.7	0.330002	436.079				1908	0.121362	0.699962	0.342714	559.026				1908	0.136331	0.699962	0.330046	491.903
1909	0.1074	0.699982	0.330044	530.291				1909	0.121706	0.6999	0.352702	523.8				1909	0.136349	0.699911	0.33024	488.719
1910	0.1076	0.699992	0.330245	347.165				1910	0.121887	0.7	0.352679	509.362				1910	0.136374	0.7	0.330012	486.381
1911	0.107388	0.699998	0.33002	439.094				1911	0.121824	0.699974	0.352728	487.412				1911	0.136121	0.699912	0.330039	482.86
1912	0.107478	0.699963	0.330279	529.882				1912	0.121598	0.698744	0.3412	494.51				1912	0.136367	0.699773	0.330373	480.894
1913	0.107476	0.69995	0.33126	347.099				1913	0.12162	0.699892	0.341539	525.151				1913	0.136375	0.699997	0.330241	477.581
1914	0.107421	0.7	0.330005	438.07				1914	0.121828	0.699843	0.34122	539.374				1914	0.13645	0.699965	0.330008	478.165
1915	0.107304	0.699219	0.330163	526.16				1915	0.121906	0.699995	0.341243	545.778				1915	0.136388	0.7	0.330074	475.773
1916	0.107482	0.699885	0.330216	346.159				1916	0.121403	0.699543	0.34115	550.382				1916	0.136117	0.699979	0.330009	473.57
1917	0.107303	0.699979	0.330003	436.035				1917	0.121894	0.699946	0.341389	560.365				1917	0.136145	0.6999	0.33001	473.814
1918	0.107242	0.699853	0.330006	529.234				1918	0.121586	0.699729	0.341167	566.125				1918	0.136304	0.699912	0.330101	472.745
1919	0.107222	0.699865	0.330335	346.239				1919	0.121874	0.699897	0.341174	311.62				1919	0.136305	0.699904	0.330015	471.8
1920	0.107333	0.699993	0.330151	435.987				1920	0.121852	0.699827	0.341188	338.708				1920	0.137652	0.699918	0.330041	472.667
1921	0.107251	0.699919	0.330021	532.965				1921	0.12159	0.699934	0.336982	377.136				1921	0.136458	0.699987	0.330007	469.14
1922	0.107496	0.699915	0.330718	347.49				1922	0.112452	0.6997	0.335514	413.545				1922	0.136128	0.699939	0.330086	469.066
1923	0.10739	0.699908	0.330007	438.754				1923	0.11247	0.699909	0.330023	508.026				1923	0.136433	0.699813	0.330059	467.318
1924	0.107471	0.699982	0.330037	531.137				1924	0.112393	0.699972	0.330015	326.44				1924	0.13616	0.699992	0.330052	467.169
1925	0.106858	0.699939	0.330029	345.786				1925	0.112584	0.699924	0.330027	400.98				1925	0.135954	0.699952	0.33	466.612
1926	0.107339	0.699864	0.330053	435.458				1926	0.112441	0.699989	0.330152	479.426				1926	0.135957	0.7	0.33008	465.883
1927	0.107122	0.699921	0.330326	527.814				1927	0.112381	0.699945	0.330022	554.09				1927	0.136444	0.699823	0.330052	467.246
1928	0.107019	0.699857	0.33002	346.163				1928	0.112585	0.699712	0.330224	347.95				1928	0.13619	0.699875	0.330024	464.055
1929	0.10737	0.699909	0.330159	435.386				1929	0.112389	0.699819	0.330067	425.323				1929	0.135932	0.699942	0.330236	465.724
1930	0.107311	0.699569	0.330008	530.357				1930	0.112569	0.7	0.330079	502.747				1930	0.13586	0.699979	0.330066	464.01
1931	0.107487	0.699927	0.330015	346.568				1931	0.112517	0.699978	0.330176	575.332				1931	0.136445	0.699931	0.330048	465.76
1932	0.107436	0.7	0.330074	438.744				1932	0.112457	0.699912	0.33	360.56				1932	0.136309	0.699945	0.330029	464.929
1933	0.107401	0.699876	0.330007	527.732				1933	0.11246	0.699855	0.330021	438.239				1933	0.136208	0.699883	0.330028	464.974
1934	0.107432	0.699936	0.330128	345.888				1934	0.112526	0.699976	0.330013	518.601				1934	0.13637	0.699889	0.330144	463.625
1935	0.107373	0.699708	0.330015	436.138				1935	0.11253	0.699792	0.330015	327.504				1935	0.136316	0.69995	0.330508	462.015
1936	0.10744	0.699823	0.330215	530.691				1936	0.112869	0.699909	0.33009	400.649				1936	0.136448	0.699973	0.33006	464.736
1937	0.10736	0.699961	0.330107	345.978				1937	0.11263	0.7	0.330089	477.443				1937	0.136379	0.699919	0.330059	465.887
1938	0.107429	0.69999	0.330054	436.899				1938	0.11234	0.699958	0.330049	555.804				1938	0.136456	0.699842	0.33	464.094
1939	0.107315	0.699366	0.330009	529.813				1939	0.112578	0.699941	0.330091	348.529				1939	0.136429	0.699833	0.330205	464.301
1940	0.107424	0.666787	0.330057	382.014				1940	0.112587	0.699902	0.330004	425.548				1940	0.136376	0.699901	0.330129	465.265
1941	0.107454	0.66694	0.330079	352.355				1941	0.11239	0.69988	0.330004	502.619				1941	0.136437	0.699891	0.330024	465.617
1942	0.107374	0.666837	0.33	318.596				1942	0.112392	0.699838	0.330008	576.383				1942	0.135481	0.7	0.33002	464.602
1943	0.106998	0.666933	0.330127	291.657				1943	0.112392	0.699879	0.330242	361.14				1943	0.136447	0.699735	0.330063	463.375
1944	0.106819	0.672298	0.330025	272.125				1944	0.112584	0.699939	0.330032	436.903				1944	0.136402	0.699459	0.330004	463.193
1945	0.107429	0.699953	0.330037	438.269				1945	0.112408	0.699959	0.33022	516.214				1945	0.136124	0.7	0.33002	463.72
1946	0.107366	0.699809	0.330046	536.603				1946	0.112479	0.699939	0.33	326.838				1946	0.136216	0.699915	0.330012	464.878
1947	0.107366	0.699872	0.330048	349.918				1947	0.112634	0.699918	0.330193	401.135				1947	0.136271	0.699943	0.330023	463.2
1948	0.107434	0.699973	0.330011	443.003				1948	0.112448	0.699969	0.330004	480.544				1948	0.136377	0.699872	0.330008	465.832
1949	0.107388	0.699861	0.330013	533.747				1949	0.112478	0.699971	0.33001	555.78				1949	0.136285	0.7	0.33	462.879
1950	0.10743	0.699972	0.330013	349.237				1950	0.112468	0.699752	0.330159	348.756				1950	0.136447	0.699834	0.33	463.283
1951	0.107229	0.699523	0.330134	438.921				1951	0.112455	0.7	0.330026	423.392				1951	0.136454	0.69996	0.330117	463.681
1952	0.107212	0.699795	0.330074	533.434				1952	0.112238	0.699959	0.330037	502.526				1952	0.135543	0.7	0.330006	462.48
1953	0.107377	0.699819	0.33	348.633				1953	0.112488	0.699902	0.330032	577.631				1953	0.135935	0.699977	0.330077	464.274
1954	0.1071	0.7	0.330039	436.662				1954	0.112399	0.7	0.330033	360.132				1954	0.136236	0.699797	0.330004	466.244
1955	0.10726	0.699965	0.330109	529.657				1955	0.112192	0.7	0.330013	438.883				1955	0.136136	0.699976	0.33003	463.551
1956	0.107622	0.699944	0.33	348.18				1956	0.112353	0.699917	0.330009	514.554				1956	0.136302	0.699901	0.330165	463.676
1957	0.107312	0.69998	0.330282	437.084				1957	0.112328	0.699824	0.330026	327.321				1957	0.136457	0.699942	0.330105	462.889
1958	0.107415	0.699725	0.330044	529.738				1958	0.112399	0.699945	0.330091	401.106				1958	0.136394	0.699948	0.330035	464.69
1959	0.107449	0.69997	0.33	346.753				1959	0.112536	0.699958	0.330013	480.381				1959	0.136448	0.699983	0.330009	463.35
1960	0.107374	0.699987	0.33	436.069				1960	0.112471	0.699899	0.330017	554.043				1960	0.136378	0.699962	0.330024	464.058
1961	0.107382	0.69973	0.330108	528.795				1961	0.113997	0.699979	0.33	350.733				1961	0.136305	0.7	0.330003	464.717
1962	0.107364	0.7	0.33	346.33				1962	0.111848	0.699771	0.330263	422.871				1962	0.136433	0.69998	0.330062	464.944
1963	0.107421	0.699993	0.330076	436.588				1963	0.112581	0.699975	0.330108	502.601				1963	0.136017	0.699942	0.330005	464.411
1964	0.107221	0.699747	0.330048	530.263				1964	0.11175	0.699922	0.330168	577.594				1964	0.13614	0.69995	0.33	462.393
1965	0.107323	0.699873	0.330011	346.903				1965	0.112403	0.699713	0.330048	361.464				1965	0.136263	0.699998	0.330063	464.5
1966	0.107373	0.699924	0.330034	435.887				1966	0.11253	0.699815	0.330009	435.526				1966	0.136309	0.699991	0.330018	461.912
1967	0.107092	0.699953	0.330014	528.748				1967	0.112231	0.699745	0.330037	515.723				1967	0.136435	0.7	0.330081	465.145
1968	0.106934	0.7	0.330039	346.76				1968	0.11193	0.699911	0.33	325.731				1968	0.136308	0.699707	0.330017	464.711
1969	0.107487	0.699844	0.330104	437.867				1969	0.112585	0.699982	0.330007	403.148				1969	0.136079	0.699938	0.33001	462.732
1970	0.107339	0.699885	0.330017	528.314				1970	0.112582	0.699977	0.330016	479.174				1970	0.136448	0.699911	0.330003	464.924
1971	0.10729	0.69997	0.330098	348.566				1971	0.112271	0.699981	0.330031	555.504				1971	0.136452	0.7	0.330031	461.559
1972	0.107424	0.699876	0.33006	435.398				1972	0.112542	0.699868	0.330025	349.86				1972	0.136156	0.699889	0.33001	463.659
1973	0.107387	0.699844	0.330007	531.687				1973	0.112288	0.699993	0.33001	424.373				1973	0.136234	0.699991	0.330055	462.22
1974	0.107243	0.699956	0.33001	348.73				1974	0.112525	0.699963	0.330202	501.103				1974	0.136439	0.699997	0.33	462.653
1975	0.107259	0.699962	0.330022	437.382				1975	0.112515	0.699938	0.330021	576.155				1975	0.136374	0.699988	0.330127	463.695
1976	0.107304	0.699934	0.330032	530.481				1976	0.111987	0.699945	0.330074	361.431				1976	0.136268	0.699947	0.330074	462.041
1977	0.107408	0.6999	0.330061	346.174				1977	0.112283	0.699993	0.330052	439.702				1977	0.136395	0.699851	0.33	465.208
1978	0.10736	0.699939	0.330005	436.825				1978	0.11252	0.699934	0.330875	516.696				1978	0.135588	0.699959	0.330045	464.085
1979	0.10745	0.699959	0.330023	529.598				1979	0.112523	0.699893	0.361275	450.561				1979	0.13632	0.699795	0.330004	463.043
1980	0.107287	0.699978	0.330122	346.203				1980	0.112382	0.699831	0.361185	456.392				1980	0.134384	0.699982	0.33	462.023
1981	0.107179	0.699839	0.33007	437.469				1981	0.112443	0.699975	0.361214	454.113				1981	0.112018	0.699902	0.330092	496.701
1982	0.107296	0.699896	0.330031	530.917				1982	0.11226	0.699954	0.359918	454.545				1982	0.112229	0.69997	0.330101	584.488
1983	0.107479	0.69972	0.330038	345.003				1983	0.112578	0.699911	0.359814	459.521				1983	0.112261	0.699929	0.330113	365.932
1984	0.107161	0.699839	0.330036	437.022				1984	0.112656	0.7	0.359863	462.127				1984	0.112156	0.699921	0.330113	445.577
1985	0.107269	0.699782	0.330053	527.666				1985	0.112539	0.699993	0.35987	460.841				1985	0.11178	0.699968	0.330016	522.443
1986	0.107409	0.677294	0.330002	436.263				1986	0.112322	0.699988	0.359872	462.651				1986	0.111991	0.699963	0.330025	330.435
1987	0.107401	0.67733	0.330049	455.904				1987	0.112494	0.699784	0.345064	512.864				1987	0.111938	0.699975	0.330035	407.048
1988	0.107465	0.677304	0.330018	442.964				1988	0.11239	0.699916	0.345139	298.404				1988	0.112282	0.699946	0.33	484.487
1989	0.107191	0.677289	0.330008	433.581				1989	0.112384	0.699984	0.330101	374.136				1989	0.112234	0.699605	0.330018	563.337
1990	0.107382	0.684561	0.330011	433.281				1990	0.112585	0.699973	0.330047	461.587				1990	0.11223	0.699994	0.330001	354.147
1991	0.107173	0.677766	0.330202	415.637				1991	0.111828	0.699953	0.330055	537.72				1991	0.112279	0.699886	0.330001	431.186
1992	0.107483	0.699759	0.33026	537.501				1992	0.11255	0.699836	0.330037	338.537				1992	0.11181	0.69991	0.330109	507.831
1993	0.10743	0.699986	0.330045	372.752				1993	0.112599	0.699995	0.330037	417.392				1993	0.112131	0.699991	0.330053	585.511
1994	0.107411	0.699928	0.33	464.422				1994	0.112614	0.699875	0.33	492.289				1994	0.112166	0.699936	0.33	364.88
1995	0.107093	0.699981	0.330096	555.404				1995	0.112376	0.699933	0.330142	567.901				1995	0.112156	0.699936	0.330001	443.277
1996	0.107483	0.7	0.330022	362.088				1996	0.111818	0.699943	0.33014	356.776				1996	0.111842	0.699914	0.330045	522.172
1997	0.107238	0.699898	0.330159	454.602				1997	0.101323	0.7	0.33	440.422				1997	0.111491	0.699984	0.33	330.818
1998	0.106952	0.699952	0.330054	542.393				1998	0.101208	0.699838	0.330069	555.546				1998	0.112121	0.699991	0.33008	406.334
[truncated: 2 more rows]
