# Supplementary material for: Simulations reveal challenges to artificial community selection and possible strategies for success
Source: PLoS Biol. 2019 Jun 25;17(6):e3000295. doi: 10.1371/journal.pbio.3000295 (PMC6658139; doi:10.1371/journal.pbio.3000295)
Supplement: S21 Data — (XLSX) [file pbio.3000295.s078.xlsx]

## Sheet: Sheet1
1											Cyan											Gray
cycle #	average selected fp	average selected gM_max	average selected K_MB	average selected K_MR	average selected gH_max	average selected K_HR	average selected P(T)				cycle #	average selected fp	average selected gM_max	average selected K_MB	average selected K_MR	average selected gH_max	average selected K_HR	average selected P(T)				cycle #	average selected fp	average selected gM_max	average selected K_MB	average selected K_MR	average selected gH_max	average selected K_HR	average selected P(T)
1	0.129617	0.699829	33.3361	0.330098	0.299951	0.200004	802.424				1	0.129359	0.699823	33.3379	0.33002	0.299959	0.200039	801.055				1	0.129568	0.699955	33.3349	0.33008	0.3	0.200055	800.694
2	0.12882	0.699403	33.3498	0.330162	0.299908	0.20001	829.186				2	0.126981	0.699908	33.3391	0.330127	0.29997	0.200005	813.659				2	0.128826	0.699922	33.3568	0.330111	0.299974	0.200013	780.427
3	0.129208	0.699922	33.3388	0.330399	0.299991	0.200018	782.123				3	0.128258	0.699947	33.3351	0.330073	0.299877	0.200002	805.494				3	0.124539	0.699891	33.3527	0.330078	0.299527	0.200014	799.204
4	0.128831	0.699528	33.3346	0.330175	0.299969	0.200014	847.718				4	0.128342	0.699977	33.3363	0.330044	0.299943	0.200022	789.828				4	0.127316	0.699385	33.3914	0.330041	0.299986	0.200221	820.306
5	0.129372	0.699694	33.3511	0.330218	0.299894	0.2	783.903				5	0.12859	0.699807	33.3363	0.33003	0.29999	0.200051	811.246				5	0.128593	0.699869	33.3581	0.33007	0.299943	0.200003	846.722
6	0.128363	0.699662	33.402	0.330073	0.299892	0.200041	810.592				6	0.129464	0.699575	33.3546	0.330034	0.29993	0.200021	774.396				6	0.127248	0.699866	33.3612	0.330101	0.299735	0.200024	824.888
7	0.128927	0.699707	33.339	0.330026	0.29998	0.200023	794.937				7	0.129241	0.699206	33.4015	0.330056	0.299954	0.200017	837.38				7	0.125014	0.699763	33.3454	0.330101	0.299953	0.200005	751.481
8	0.127491	0.69923	33.3462	0.330046	0.299995	0.200004	789.309				8	0.127895	0.699021	33.4027	0.330035	0.299983	0.200089	778.358				8	0.123128	0.699552	33.3429	0.330953	0.299754	0.2	797.786
9	0.125992	0.699188	33.3373	0.330038	0.299977	0.200121	786.535				9	0.129386	0.699019	33.3787	0.330118	0.299965	0.200287	810.551				9	0.123849	0.699107	33.3633	0.334486	0.29996	0.200052	794.112
10	0.127131	0.699804	33.345	0.330127	0.3	0.200063	815.205				10	0.129573	0.698575	33.4458	0.330121	0.299918	0.20045	788.268				10	0.123218	0.699279	33.36	0.331666	0.299881	0.200007	759.31
11	0.126115	0.69955	33.3396	0.330066	0.299963	0.200009	821.729				11	0.126198	0.698446	33.4319	0.330468	0.299983	0.200094	806.79				11	0.122193	0.69948	33.341	0.330322	0.299805	0.20001	771.854
12	0.124414	0.69966	33.3451	0.330146	0.299963	0.200015	797.646				12	0.126542	0.698681	33.4267	0.330658	0.299729	0.200158	801.322				12	0.127828	0.699893	33.3364	0.331729	0.299656	0.200066	782.963
13	0.126703	0.699639	33.3486	0.330083	0.29997	0.200127	765.861				13	0.128847	0.699542	33.4396	0.331289	0.299558	0.200015	880.054				13	0.127303	0.699342	33.3414	0.33356	0.299556	0.200042	823.073
14	0.129281	0.699226	33.352	0.330042	0.299816	0.200213	796.687				14	0.129337	0.699315	33.3689	0.331796	0.299965	0.200047	802.581				14	0.126087	0.69992	33.3622	0.3353	0.299964	0.200041	756.498
15	0.129368	0.699172	33.3643	0.330044	0.299997	0.200252	828.096				15	0.127675	0.699184	33.3647	0.331062	0.299986	0.200041	835.427				15	0.125709	0.699826	33.3434	0.335109	0.299931	0.200008	775.23
16	0.127912	0.699249	33.4345	0.330044	0.299954	0.200507	818.712				16	0.126879	0.698857	33.3719	0.330696	0.299984	0.200029	799.402				16	0.12817	0.699436	33.3661	0.335371	0.29985	0.200023	830.651
17	0.128258	0.699918	33.4087	0.330102	0.299964	0.200348	823.958				17	0.127768	0.699682	33.3753	0.331611	0.299976	0.200103	816.632				17	0.12768	0.699603	33.3459	0.332444	0.299981	0.200041	829.832
18	0.127563	0.699869	33.3662	0.330047	0.299635	0.200008	836.648				18	0.128586	0.699499	33.4052	0.331668	0.299963	0.200237	772.143				18	0.128628	0.699862	33.3654	0.330418	0.299679	0.200002	789.17
19	0.126845	0.699898	33.356	0.330576	0.299973	0.200075	822.998				19	0.123788	0.699143	33.4487	0.331436	0.299995	0.200226	843.481				19	0.129513	0.699903	33.3563	0.330907	0.299684	0.200167	847.29
20	0.128081	0.699903	33.3376	0.330103	0.299877	0.200048	803.656				20	0.129257	0.69845	33.5247	0.331654	0.299942	0.200012	792.198				20	0.129408	0.699903	33.3466	0.331089	0.299771	0.200244	786.178
21	0.129055	0.69951	33.345	0.330214	0.299979	0.200017	782.24				21	0.128119	0.698706	33.5676	0.330617	0.299985	0.200233	774.28				21	0.128358	0.699595	33.3392	0.330182	0.29998	0.200165	799.804
22	0.12401	0.69935	33.3376	0.330334	0.299986	0.200042	824.942				22	0.124799	0.697759	33.4537	0.330408	0.299993	0.200018	851.944				22	0.123816	0.699934	33.3405	0.330592	0.299953	0.200584	761.196
23	0.123745	0.698661	33.3405	0.330472	0.299952	0.20006	808.477				23	0.127242	0.698104	33.3727	0.330373	0.299965	0.200011	817.094				23	0.126654	0.699953	33.338	0.331681	0.29978	0.200021	812.544
24	0.129026	0.6997	33.3802	0.330062	0.299864	0.200057	809.904				24	0.127216	0.696935	33.3386	0.330112	0.299968	0.200055	790.166				24	0.128922	0.69963	33.3361	0.331878	0.29985	0.200032	797.953
25	0.128962	0.69966	33.3388	0.330076	0.299962	0.200088	823.178				25	0.126007	0.697002	33.341	0.330085	0.299872	0.201472	810.663				25	0.128473	0.699205	33.3371	0.330829	0.299817	0.200062	865.504
26	0.126767	0.699945	33.3369	0.330539	0.299899	0.200254	805.36				26	0.125495	0.697099	33.3521	0.330122	0.299966	0.201895	761.954				26	0.127664	0.69836	33.3376	0.330103	0.29975	0.200204	860.101
27	0.129141	0.699634	33.3409	0.330472	0.299993	0.200438	807.44				27	0.127469	0.696128	33.363	0.330349	0.299969	0.201094	823.937				27	0.129556	0.698532	33.3537	0.330266	0.299987	0.200016	770.487
28	0.126386	0.698775	33.3401	0.331035	0.3	0.200351	783.949				28	0.126488	0.695801	33.3358	0.33008	0.299959	0.200338	800.501				28	0.129429	0.698326	33.3647	0.331104	0.299795	0.200029	779.824
29	0.129206	0.699593	33.3662	0.332133	0.299978	0.200207	856.221				29	0.126298	0.695628	33.3372	0.330221	0.299991	0.20009	862.143				29	0.127527	0.698514	33.3798	0.33067	0.299989	0.200005	767.702
30	0.128573	0.699562	33.3776	0.331063	0.29996	0.20033	817.018				30	0.125316	0.693464	33.3398	0.330085	0.299931	0.20047	792.754				30	0.126979	0.698666	33.3685	0.330814	0.299996	0.2002	846.258
31	0.129469	0.699583	33.3418	0.331578	0.299819	0.200443	751.621				31	0.12362	0.693786	33.3388	0.330188	0.299964	0.20022	785.172				31	0.126349	0.699966	33.4353	0.330701	0.299966	0.200218	830.006
32	0.128962	0.699537	33.3461	0.330843	0.29972	0.200618	850.914				32	0.125484	0.693105	33.3381	0.330527	0.299993	0.200059	777.299				32	0.125633	0.699651	33.4304	0.33122	0.299849	0.20035	793.87
33	0.129058	0.699395	33.4607	0.330443	0.299849	0.200615	840.085				33	0.126772	0.693542	33.3644	0.331319	0.299994	0.200026	803.812				33	0.127993	0.698167	33.4001	0.330093	0.299981	0.200573	863.558
34	0.129432	0.699467	33.4563	0.330769	0.299975	0.200825	762.017				34	0.120721	0.695737	33.3463	0.330037	0.29998	0.200095	793.808				34	0.129203	0.699281	33.3509	0.33003	0.299979	0.200471	781.886
35	0.128293	0.699639	33.509	0.331382	0.299977	0.200978	809.073				35	0.123296	0.696225	33.361	0.330105	0.299986	0.200042	810.357				35	0.126172	0.699184	33.3421	0.330015	0.299989	0.200475	817.184
36	0.129222	0.699452	33.3556	0.3319	0.299881	0.200515	856.034				36	0.12862	0.696988	33.3549	0.330265	0.299978	0.200028	791.25				36	0.121519	0.698478	33.3343	0.330072	0.2999	0.2	795.549
37	0.128972	0.699705	33.3451	0.331599	0.29999	0.20093	786.958				37	0.127992	0.697642	33.3841	0.330048	0.299933	0.200021	865.483				37	0.129299	0.698107	33.3387	0.330201	0.299956	0.200033	784.706
38	0.126271	0.699613	33.3367	0.331749	0.3	0.201337	822.218				38	0.129306	0.697533	33.361	0.330336	0.299949	0.200023	740.214				38	0.128678	0.698928	33.3361	0.33155	0.299973	0.200019	782.691
39	0.129158	0.699689	33.3371	0.33158	0.299999	0.200715	780.21				39	0.128847	0.697512	33.3752	0.3302	0.299962	0.20004	849.027				39	0.129608	0.699342	33.339	0.332539	0.299982	0.200004	751.632
40	0.127465	0.699599	33.3489	0.33128	0.299957	0.200834	850.608				40	0.128664	0.697097	33.3691	0.330295	0.299997	0.200088	780.755				40	0.128782	0.699942	33.3517	0.333264	0.299974	0.200016	809.255
41	0.129064	0.699436	33.3691	0.330792	0.299992	0.201356	871.983				41	0.129377	0.696898	33.3938	0.330364	0.299993	0.200433	820.652				41	0.129577	0.699948	33.3625	0.331261	0.299976	0.200544	799.899
42	0.129701	0.699524	33.3659	0.331203	0.3	0.20114	783.775				42	0.128664	0.694124	33.3661	0.33016	0.299991	0.200795	848.711				42	0.12691	0.69973	33.3388	0.330765	0.3	0.200032	802.003
43	0.128873	0.698963	33.3362	0.331084	0.3	0.201547	832.533				43	0.125814	0.694687	33.3994	0.330279	0.299994	0.200446	788.483				43	0.127586	0.699584	33.3441	0.330079	0.29999	0.200029	755.274
44	0.126419	0.699308	33.3422	0.331146	0.29995	0.201398	829.479				44	0.119958	0.696087	33.359	0.33059	0.299967	0.200636	756.881				44	0.12791	0.699873	33.3535	0.33011	0.299983	0.200349	847.791
45	0.129559	0.699291	33.3521	0.331126	0.299817	0.201742	729.02				45	0.125353	0.696914	33.3487	0.330297	0.299977	0.20056	778.63				45	0.128553	0.699948	33.3614	0.330048	0.299974	0.200243	800.895
46	0.128093	0.698811	33.3395	0.330623	0.299649	0.201537	802.332				46	0.12898	0.696435	33.3629	0.330108	0.299866	0.200249	797.048				46	0.129266	0.699875	33.3367	0.330061	0.299935	0.200024	828.243
47	0.126793	0.698869	33.3409	0.330359	0.299437	0.201933	797.833				47	0.129609	0.697069	33.3488	0.330018	0.29986	0.200016	786.997				47	0.127584	0.699865	33.3481	0.330052	0.299757	0.20003	862.026
48	0.129108	0.698997	33.3456	0.330441	0.299873	0.202041	783.104				48	0.127752	0.69692	33.3483	0.33015	0.299859	0.200057	809.474				48	0.128013	0.699784	33.3502	0.330019	0.299997	0.200033	788.87
49	0.127825	0.69921	33.3676	0.330032	0.299971	0.202491	826.091				49	0.127576	0.696901	33.3397	0.330013	0.299978	0.200016	805.621				49	0.126485	0.699934	33.3599	0.330036	0.299997	0.200064	832.58
50	0.129758	0.69991	33.3831	0.330036	0.29999	0.202454	846.356				50	0.129285	0.697822	33.3545	0.330017	0.299847	0.200002	828.408				50	0.128668	0.699891	33.3334	0.330069	0.299984	0.20001	804.495
51	0.12749	0.699917	33.3979	0.330412	0.299959	0.202234	799.286				51	0.129678	0.697035	33.3572	0.330045	0.299628	0.20001	797.27				51	0.13099	0.699784	33.3978	0.330048	0.299976	0.200105	788.433
52	0.130143	0.699927	33.4244	0.330076	0.299982	0.203212	763.931				52	0.129405	0.696722	33.3675	0.330095	0.299996	0.200094	793.772				52	0.130913	0.699739	33.4381	0.330052	0.299918	0.200054	792.771
53	0.129418	0.699969	33.431	0.3301	0.299911	0.202716	832.508				53	0.125267	0.697545	33.3438	0.330179	0.299966	0.200003	809.8				53	0.130001	0.699791	33.375	0.330369	0.3	0.200016	806.024
54	0.126989	0.699727	33.4554	0.33022	0.299697	0.202021	793.684				54	0.127808	0.699159	33.3415	0.330393	0.299991	0.200075	811.747				54	0.128413	0.699975	33.3778	0.330445	0.299976	0.200001	849.444
55	0.122013	0.69995	33.4341	0.330443	0.299938	0.202166	795.215				55	0.128208	0.699039	33.3574	0.330668	0.299898	0.200002	816.758				55	0.125653	0.699838	33.4265	0.332396	0.299982	0.20005	830.256
56	0.127636	0.699815	33.4857	0.330587	0.299443	0.202091	740.287				56	0.126877	0.698538	33.3632	0.331802	0.299952	0.200061	798.899				56	0.126651	0.699959	33.3943	0.332321	0.299786	0.200366	826.874
57	0.127372	0.699497	33.3372	0.330985	0.299981	0.202605	790.37				57	0.12565	0.699197	33.3439	0.331337	0.299994	0.200019	743.217				57	0.126096	0.699803	33.3633	0.332926	0.299474	0.200009	838.419
58	0.129305	0.699112	33.3486	0.332212	0.299808	0.202164	838.051				58	0.129721	0.699482	33.3759	0.331304	0.299922	0.200011	861.289				58	0.130415	0.699023	33.3469	0.333287	0.299887	0.200011	795.043
59	0.127023	0.699351	33.3371	0.330351	0.29949	0.202774	779.488				59	0.129729	0.698769	33.3382	0.330836	0.299955	0.200016	811.049				59	0.128918	0.699421	33.3676	0.333089	0.299741	0.2	826.838
60	0.117599	0.699944	33.3363	0.330208	0.29903	0.201978	787.692				60	0.12925	0.699055	33.4041	0.331081	0.29961	0.200015	834.364				60	0.129493	0.699963	33.3636	0.331976	0.299742	0.200109	823.017
61	0.110889	0.699806	33.3417	0.330046	0.299661	0.202164	746.432				61	0.127139	0.698544	33.3524	0.331003	0.299939	0.200041	798.38				61	0.129032	0.699945	33.3713	0.330935	0.299512	0.200005	805.098
62	0.107738	0.699935	33.3344	0.330058	0.299811	0.202716	679.676				62	0.128509	0.698594	33.339	0.330469	0.299903	0.200008	790.638				62	0.13071	0.699836	33.3504	0.331001	0.299464	0.200004	777.82
63	0.121316	0.69957	33.3391	0.330065	0.299936	0.20271	709.851				63	0.128519	0.697996	33.3356	0.330618	0.3	0.20002	767.338				63	0.129726	0.69999	33.3351	0.331496	0.299559	0.200076	818.517
64	0.128103	0.699509	33.3381	0.330284	0.299997	0.202747	787.962				64	0.129756	0.698569	33.3383	0.330513	0.299994	0.200004	830.988				64	0.127525	0.699876	33.3764	0.331783	0.299858	0.200136	829.233
65	0.128982	0.699916	33.3371	0.33007	0.299962	0.202386	789.831				65	0.129106	0.698513	33.3399	0.330337	0.299944	0.200044	823.835				65	0.130113	0.699503	33.4049	0.331486	0.299844	0.200424	793.541
66	0.129693	0.699932	33.3413	0.330061	0.299923	0.202742	786.979				66	0.124156	0.698613	33.3358	0.330351	0.299941	0.200005	777.483				66	0.129332	0.699912	33.3504	0.331993	0.299847	0.201579	799.081
67	0.126648	0.699525	33.365	0.330319	0.299943	0.202529	854.653				67	0.124527	0.698528	33.3337	0.33031	0.299962	0.200038	750.439				67	0.129516	0.699923	33.3567	0.330322	0.299983	0.202928	836.045
68	0.125522	0.699939	33.3931	0.330054	0.299972	0.202336	787.849				68	0.127316	0.697667	33.3359	0.330526	0.299966	0.200039	805.18				68	0.129798	0.699902	33.3675	0.331199	0.3	0.20222	820.831
69	0.129026	0.699869	33.4085	0.330107	0.299871	0.202089	771.992				69	0.128395	0.697715	33.3367	0.330827	0.299938	0.200085	857.503				69	0.130577	0.699872	33.405	0.332969	0.299954	0.201756	806.638
70	0.128268	0.699716	33.4189	0.330055	0.299745	0.20221	796.159				70	0.126117	0.697469	33.3707	0.331492	0.299718	0.200088	754.959				70	0.130656	0.699449	33.4138	0.331398	0.299862	0.202584	848.832
71	0.12758	0.699951	33.3574	0.33009	0.299909	0.202362	785.835				71	0.129283	0.698015	33.3499	0.332951	0.29953	0.20005	818.434				71	0.131276	0.699754	33.3476	0.330086	0.299987	0.202391	847.366
72	0.126425	0.699737	33.3367	0.330027	0.299968	0.202345	845.516				72	0.127553	0.698021	33.3809	0.331689	0.299599	0.200049	796.967				72	0.131272	0.699887	33.3366	0.330285	0.299986	0.201617	822.465
73	0.121296	0.699951	33.3418	0.330042	0.299981	0.202469	741.379				73	0.124808	0.698228	33.3569	0.330598	0.29977	0.20004	787.834				73	0.12955	0.699872	33.344	0.330195	0.29995	0.200526	827.618
74	0.12798	0.699882	33.3358	0.330079	0.299969	0.202863	797.795				74	0.126609	0.698046	33.3346	0.330898	0.2999	0.20009	754.438				74	0.131836	0.699973	33.4384	0.33013	0.299899	0.20003	866.824
75	0.128068	0.699631	33.338	0.330025	0.299926	0.202434	792.437				75	0.124451	0.697966	33.3385	0.331327	0.299866	0.200047	782.306				75	0.130658	0.699972	33.3394	0.330344	0.299835	0.200008	818.281
76	0.118815	0.699243	33.3374	0.330044	0.29997	0.20221	773.237				76	0.126105	0.696641	33.3389	0.332366	0.299987	0.200013	755.411				76	0.129394	0.699905	33.3406	0.331408	0.299844	0.20001	835.699
77	0.121645	0.699708	33.3536	0.330026	0.299985	0.202363	722.755				77	0.129224	0.69711	33.3518	0.331347	0.299973	0.200026	769.883				77	0.130004	0.699718	33.3719	0.332025	0.299983	0.200058	784.294
78	0.126135	0.699238	33.3441	0.330025	0.299991	0.20273	778.207				78	0.129032	0.697421	33.3477	0.330952	0.299996	0.20026	758.069				78	0.129876	0.699719	33.3398	0.33026	0.299977	0.200049	816.806
79	0.125382	0.699805	33.3358	0.33009	0.299946	0.202708	823.828				79	0.129321	0.696465	33.3481	0.330603	0.299958	0.200071	824.628				79	0.129422	0.699854	33.3554	0.330249	0.299971	0.200008	851.116
80	0.124813	0.699766	33.3361	0.330047	0.299961	0.202624	739.046				80	0.129596	0.696451	33.3383	0.330853	0.299979	0.200196	810.242				80	0.128972	0.69983	33.4051	0.330045	0.3	0.200056	803.49
81	0.124006	0.699797	33.3395	0.330128	0.299941	0.202944	811.667				81	0.128561	0.697776	33.3335	0.330419	0.29996	0.200633	790.865				81	0.129481	0.699812	33.3439	0.330142	0.299998	0.200003	820.25
82	0.126291	0.699944	33.3352	0.330156	0.29999	0.202698	806.256				82	0.126828	0.698191	33.3446	0.330073	0.29998	0.200664	773.572				82	0.127972	0.699773	33.3449	0.331968	0.299955	0.200139	797.992
83	0.123631	0.699646	33.3436	0.330502	0.299887	0.203026	846.212				83	0.129602	0.699819	33.3464	0.330012	0.299976	0.20095	866.316				83	0.127348	0.69918	33.3428	0.331851	0.299851	0.200047	796.794
84	0.123141	0.697979	33.3403	0.330218	0.299947	0.202742	761.407				84	0.127781	0.699877	33.3525	0.330012	0.299903	0.200282	758.07				84	0.127569	0.698103	33.3483	0.333894	0.299642	0.200008	763.557
85	0.1267	0.698533	33.3455	0.330479	0.299959	0.202656	796.577				85	0.128847	0.69939	33.3394	0.330041	0.299803	0.200008	749.434				85	0.125451	0.697678	33.349	0.334377	0.299826	0.200005	846.388
86	0.128703	0.699405	33.3382	0.330807	0.299996	0.202293	824.573				86	0.129339	0.699794	33.3631	0.33023	0.299868	0.200001	772.71				86	0.122332	0.699317	33.3578	0.332736	0.299607	0.200059	780.772
87	0.127991	0.699974	33.3397	0.331135	0.299934	0.202324	824.084				87	0.129198	0.69996	33.3749	0.330265	0.299557	0.200056	834.731				87	0.120985	0.699506	33.3554	0.335491	0.299986	0.200135	706.92
88	0.1287	0.699682	33.3415	0.33069	0.29995	0.20201	844.016				88	0.129125	0.699977	33.348	0.330145	0.299453	0.200026	827.021				88	0.125044	0.698568	33.3608	0.333098	0.299685	0.200007	810.253
89	0.128828	0.699675	33.3487	0.330922	0.29998	0.201703	822.822				89	0.129274	0.699796	33.3732	0.33027	0.299527	0.2	838.768				89	0.127108	0.698422	33.3499	0.331092	0.299943	0.200028	790.276
90	0.128942	0.699772	33.3385	0.33046	0.29981	0.201855	754.689				90	0.128286	0.699911	33.3675	0.330067	0.299794	0.200128	866.65				90	0.127839	0.697465	33.3448	0.331554	0.299965	0.200025	769.021
91	0.12562	0.699701	33.3488	0.330493	0.299898	0.201847	793.674				91	0.127833	0.6999	33.3711	0.330034	0.299824	0.200021	788.982				91	0.126658	0.697785	33.345	0.332099	0.299978	0.200048	807.242
92	0.129318	0.699803	33.3645	0.330184	0.299951	0.201227	797.911				92	0.129518	0.699374	33.3471	0.330031	0.299703	0.200003	785.526				92	0.126058	0.698364	33.3545	0.330579	0.299963	0.200002	852.419
93	0.126118	0.699856	33.3578	0.330277	0.299923	0.201506	810.098				93	0.129686	0.699871	33.3366	0.330063	0.299531	0.200043	776.299				93	0.120789	0.697739	33.3452	0.330287	0.299978	0.200048	767.972
94	0.123883	0.699953	33.3632	0.33031	0.299926	0.201584	808.183				94	0.128665	0.699721	33.3401	0.330013	0.299722	0.200038	851.877				94	0.129552	0.699246	33.3645	0.330147	0.299933	0.200002	783.057
95	0.125487	0.699863	33.393	0.330216	0.299978	0.202128	767.369				95	0.129701	0.699606	33.3394	0.330019	0.299144	0.200092	772.783				95	0.130035	0.698402	33.3939	0.33042	0.299889	0.200142	804.289
96	0.129329	0.699923	33.3475	0.330152	0.299985	0.20205	764.95				96	0.127073	0.699886	33.3419	0.3301	0.299439	0.200041	802.621				96	0.127217	0.698894	33.3829	0.331111	0.299957	0.200444	808.425
97	0.12963	0.699712	33.387	0.330106	0.299963	0.201914	822.332				97	0.129556	0.699949	33.342	0.330028	0.299081	0.200009	854.394				97	0.12816	0.698641	33.3722	0.330827	0.29986	0.200633	828.843
98	0.129074	0.699505	33.3638	0.330472	0.29998	0.202137	809.225				98	0.130014	0.699894	33.3522	0.330601	0.299007	0.200244	807.274				98	0.126157	0.698801	33.4006	0.331347	0.299965	0.201154	850.736
99	0.128791	0.699785	33.3637	0.330105	0.299986	0.201804	789.964				99	0.129551	0.699822	33.35	0.330474	0.298782	0.200018	781.015				99	0.129733	0.698782	33.3975	0.330595	0.2995	0.200449	806.26
100	0.127679	0.699909	33.3444	0.33016	0.3	0.20177	786.215				100	0.126497	0.699906	33.347	0.331287	0.29982	0.200007	820.995				100	0.128512	0.699633	33.4254	0.330304	0.299927	0.200844	777.625
101	0.126155	0.699849	33.3378	0.33001	0.299924	0.20179	776.042				101	0.121946	0.699933	33.3416	0.331036	0.299846	0.20003	842.047				101	0.130043	0.699629	33.3667	0.330568	0.299906	0.200729	739.723
102	0.128805	0.699695	33.3375	0.330018	0.3	0.202012	803.85				102	0.124102	0.699958	33.336	0.33196	0.299925	0.200151	755.293				102	0.127701	0.699665	33.3417	0.33131	0.299927	0.20118	827.679
103	0.129125	0.699789	33.3357	0.330151	0.299715	0.202322	818.012				103	0.129198	0.699464	33.3376	0.331153	0.299931	0.20027	881.194				103	0.130122	0.699331	33.3572	0.333637	0.299963	0.201636	837.184
104	0.128369	0.699713	33.3538	0.330137	0.299914	0.202632	819.399				104	0.129604	0.699882	33.3379	0.3301	0.299936	0.200737	786.896				104	0.128995	0.698643	33.3368	0.334085	0.299996	0.201883	825.692
105	0.128436	0.699744	33.3423	0.330161	0.299933	0.202917	768.724				105	0.129303	0.69993	33.367	0.330416	0.299931	0.200751	804.749				105	0.126811	0.698869	33.3374	0.332336	0.29999	0.201271	788.322
106	0.128854	0.699959	33.3378	0.330006	0.299974	0.202934	779.515				106	0.129528	0.69985	33.4045	0.330067	0.299885	0.20068	833.088				106	0.127639	0.698669	33.3466	0.331907	0.299657	0.200148	824.906
107	0.126862	0.699708	33.3373	0.33021	0.299777	0.202991	789.841				107	0.129192	0.699622	33.4107	0.330065	0.299899	0.20177	867.272				107	0.127794	0.698458	33.3446	0.331212	0.29962	0.200137	766.368
108	0.126605	0.699563	33.3333	0.330503	0.299981	0.203092	847.823				108	0.129028	0.699208	33.4341	0.330055	0.299986	0.200048	779.904				108	0.118521	0.698808	33.3363	0.334378	0.299727	0.200194	787.804
109	0.124273	0.699528	33.3378	0.330164	0.299883	0.203762	764.357				109	0.123877	0.699599	33.4161	0.330068	0.299986	0.200032	808.346				109	0.114062	0.699222	33.3427	0.330025	0.299379	0.200363	719.282
110	0.12706	0.699342	33.3401	0.330209	0.299672	0.203402	804.837				110	0.128928	0.699198	33.3362	0.330014	0.299878	0.2	820.855				110	0.111409	0.698965	33.395	0.33005	0.299961	0.200266	695.012
111	0.125344	0.699376	33.3433	0.330249	0.299957	0.203325	834.303				111	0.129088	0.699392	33.3451	0.330051	0.299809	0.200006	807.639				111	0.109436	0.69935	33.3529	0.330034	0.299927	0.200279	664.218
112	0.129277	0.699779	33.3691	0.330006	0.299899	0.204039	815.253				112	0.128919	0.699467	33.3379	0.330291	0.29957	0.200019	802.526				112	0.116563	0.699485	33.3476	0.330231	0.299656	0.200604	697.192
113	0.129019	0.699852	33.338	0.330024	0.299982	0.204476	796.183				113	0.124383	0.699481	33.3364	0.330272	0.29962	0.200021	800.683				113	0.125054	0.699591	33.3578	0.331099	0.299996	0.200154	758.519
114	0.129482	0.699734	33.3421	0.33007	0.299862	0.203836	829.707				114	0.1287	0.699937	33.3401	0.330089	0.299925	0.200041	744.297				114	0.127802	0.69967	33.3863	0.331741	0.299984	0.200267	798.902
115	0.128099	0.699915	33.3354	0.330066	0.299876	0.203898	791.406				115	0.128947	0.69997	33.3363	0.330038	0.299982	0.200046	778.754				115	0.129617	0.699646	33.4044	0.331775	0.299995	0.200166	808.831
116	0.129113	0.699921	33.3462	0.330027	0.3	0.203886	788.354				116	0.129478	0.699911	33.336	0.330132	0.299979	0.200188	818.816				116	0.127747	0.699356	33.3962	0.331579	0.3	0.200243	799.708
117	0.129475	0.699906	33.381	0.330747	0.299875	0.203733	818.959				117	0.128735	0.699595	33.3416	0.330012	0.29997	0.200069	814.565				117	0.128957	0.699389	33.364	0.330579	0.299974	0.200098	767.214
118	0.129172	0.699908	33.3819	0.331531	0.299923	0.203738	802.803				118	0.127998	0.699415	33.3391	0.330137	0.29999	0.200118	798.549				118	0.129165	0.698946	33.3864	0.331106	0.29998	0.200141	849.58
119	0.129193	0.699885	33.3624	0.331979	0.299978	0.203764	815.722				119	0.128786	0.699327	33.3354	0.330117	0.299981	0.200204	835.404				119	0.127862	0.698828	33.3498	0.330056	0.299936	0.200207	834.025
120	0.129058	0.699896	33.4267	0.33011	0.299986	0.203889	760.247				120	0.12917	0.699214	33.3458	0.330195	0.299973	0.200408	825.142				120	0.129266	0.699281	33.3468	0.330038	0.299982	0.200476	808.14
121	0.128969	0.699847	33.4912	0.330196	0.299979	0.204025	795.359				121	0.12857	0.698133	33.3483	0.330289	0.299991	0.200272	836.617				121	0.12805	0.699389	33.3377	0.330124	0.299909	0.200567	802.987
122	0.127199	0.699963	33.5021	0.330144	0.299975	0.20419	793.222				122	0.126901	0.699349	33.3761	0.330308	0.29999	0.20024	765.234				122	0.132708	0.699328	33.3358	0.330506	0.299808	0.200116	852.673
123	0.126383	0.699934	33.3945	0.330165	0.299978	0.204354	794.58				123	0.125028	0.699906	33.3378	0.33032	0.299937	0.200668	804.688				123	0.130961	0.699481	33.3438	0.330289	0.299428	0.200128	811.243
124	0.129229	0.699809	33.3407	0.330319	0.299982	0.20435	824.398				124	0.128411	0.699852	33.3338	0.330362	0.299952	0.201111	810.393				124	0.129968	0.699122	33.3469	0.330048	0.299938	0.200333	819.418
125	0.128942	0.69981	33.3405	0.330434	0.299983	0.204341	786.896				125	0.128881	0.699891	33.3477	0.330055	0.299986	0.20092	840.476				125	0.122501	0.69934	33.363	0.33009	0.299939	0.2	814.215
126	0.128942	0.699974	33.3383	0.330954	0.29999	0.204641	745.951				126	0.128085	0.698717	33.337	0.330026	0.299936	0.201273	828.418				126	0.125506	0.699397	33.3732	0.330111	0.299967	0.200073	745.906
127	0.129305	0.699802	33.3406	0.331382	0.299767	0.204875	809.978				127	0.126475	0.697617	33.335	0.330021	0.299997	0.2015	793.819				127	0.131176	0.699281	33.3437	0.330057	0.299956	0.200072	766.67
128	0.12691	0.699709	33.3367	0.330844	0.299962	0.204973	814.595				128	0.128541	0.699159	33.3466	0.330046	0.299914	0.200015	773.86				128	0.132818	0.699393	33.3507	0.330107	0.299957	0.200019	825.34
129	0.127769	0.699326	33.3728	0.331051	0.299865	0.205895	771.52				129	0.128169	0.69859	33.341	0.330101	0.299999	0.200021	804.943				129	0.128376	0.699177	33.3508	0.330016	0.299926	0.2	786.754
130	0.129163	0.699921	33.3447	0.331139	0.299987	0.205858	827.533				130	0.128058	0.69924	33.335	0.330073	0.299989	0.200091	812.451				130	0.124413	0.698581	33.3357	0.33003	0.299735	0.200032	775.238
131	0.126799	0.699874	33.3475	0.331732	0.299972	0.205912	810.331				131	0.12747	0.698744	33.3473	0.3303	0.299942	0.200187	788.943				131	0.123649	0.698523	33.3405	0.330055	0.299979	0.2	794.558
132	0.127761	0.699796	33.3387	0.331277	0.299989	0.206077	808.555				132	0.127265	0.699108	33.3461	0.330438	0.299799	0.200556	786.76				132	0.122627	0.699068	33.3402	0.330022	0.299951	0.200015	736.599
133	0.127201	0.699899	33.336	0.331517	0.299927	0.205982	819.992				133	0.1276	0.699348	33.3689	0.330518	0.299773	0.200541	771.087				133	0.117983	0.698854	33.3369	0.330045	0.29977	0.200026	756.151
134	0.126886	0.699524	33.3406	0.331449	0.299987	0.205033	845.094				134	0.124404	0.699226	33.3358	0.330825	0.299844	0.200924	840.982				134	0.11983	0.699562	33.3364	0.330061	0.299965	0.200033	731.4
135	0.124865	0.699256	33.3386	0.331252	0.3	0.205327	769.374				135	0.121717	0.698995	33.3361	0.330748	0.299981	0.200412	743.003				135	0.112563	0.699583	33.3498	0.330127	0.299963	0.200004	691.527
136	0.127956	0.699821	33.3492	0.33208	0.299925	0.205291	809.974				136	0.120419	0.699859	33.3407	0.330072	0.299971	0.200695	717.641				136	0.114587	0.699476	33.5117	0.330195	0.299975	0.200036	666.724
137	0.130178	0.699373	33.3404	0.333166	0.299933	0.204876	834.821				137	0.120615	0.699774	33.3461	0.330126	0.299982	0.201115	716.678				137	0.118267	0.699754	33.4709	0.330614	0.299966	0.200067	747.99
138	0.130553	0.699366	33.349	0.333536	0.299968	0.205338	822.365				138	0.119765	0.699555	33.3587	0.330129	0.29952	0.201961	777.704				138	0.115393	0.699729	33.4042	0.331744	0.299987	0.200029	732.485
139	0.126481	0.699441	33.3535	0.335222	0.299945	0.205396	805.001				139	0.116134	0.699362	33.3617	0.330452	0.299027	0.2023	749.951				139	0.115821	0.699793	33.4947	0.332694	0.29971	0.200057	695.802
140	0.128194	0.699259	33.3346	0.332749	0.299986	0.204944	764.341				140	0.117271	0.699897	33.3531	0.330531	0.299888	0.204189	718.282				140	0.124532	0.699407	33.553	0.339394	0.3	0.200001	646.247
141	0.129908	0.698897	33.3655	0.332296	0.299985	0.20469	809.677				141	0.122062	0.699796	33.3718	0.330412	0.299982	0.204623	780.166				141	0.126488	0.699017	33.5156	0.344913	0.299902	0.200033	805.449
142	0.129729	0.698953	33.3354	0.334301	0.299751	0.204792	790.816				142	0.121438	0.699848	33.3884	0.330085	0.299976	0.203633	749.466				142	0.13301	0.699041	33.351	0.340929	0.299956	0.200017	862.286
143	0.128248	0.699554	33.3389	0.334222	0.299832	0.205262	800.731				143	0.116157	0.699926	33.4148	0.330196	0.299995	0.205229	722.918				143	0.134854	0.699361	33.3367	0.348294	0.299817	0.200073	874.065
144	0.12429	0.699441	33.342	0.33436	0.299991	0.205987	801.283				144	0.117472	0.699708	33.4709	0.330078	0.3	0.204349	696.745				144	0.135291	0.699717	33.3338	0.332636	0.299969	0.200007	875.229
145	0.122447	0.699543	33.3395	0.334369	0.299959	0.206205	777.756				145	0.117205	0.698785	33.492	0.33006	0.299992	0.205703	712.96				145	0.135242	0.699672	33.3377	0.335269	0.299987	0.200016	824.164
146	0.125399	0.698927	33.3398	0.335656	0.299926	0.204554	679.618				146	0.119143	0.699257	33.4445	0.330045	0.299783	0.204487	718.832				146	0.135554	0.69911	33.3362	0.330061	0.3	0.20006	831.108
147	0.126555	0.699293	33.3372	0.336346	0.299385	0.20443	850.911				147	0.116636	0.698836	33.5237	0.33007	0.299994	0.205289	740.408				147	0.135988	0.699634	33.3497	0.330043	0.299962	0.200032	828.314
148	0.124998	0.699511	33.3406	0.338036	0.299605	0.204384	771.946				148	0.119347	0.69936	33.5441	0.330029	0.299998	0.206634	764.216				148	0.135074	0.699449	33.3503	0.330306	0.299954	0.20003	874.438
149	0.131797	0.699719	33.3355	0.339066	0.299786	0.20415	757.686				149	0.123543	0.697613	33.4142	0.330043	0.299919	0.206375	698.579				149	0.13541	0.699598	33.367	0.330613	0.299973	0.20096	872.134
150	0.134454	0.699434	33.3491	0.341343	0.299409	0.2042	809.323				150	0.124215	0.697712	33.3647	0.330072	0.29979	0.205443	772.951				150	0.134389	0.699663	33.3859	0.331617	0.299968	0.201593	879.886
151	0.135071	0.699405	33.3381	0.340063	0.299844	0.204195	888.417				151	0.125728	0.69888	33.3917	0.330359	0.298836	0.205438	806.447				151	0.135541	0.699058	33.39	0.332257	0.299969	0.200026	867.484
152	0.132705	0.699626	33.3558	0.340084	0.299918	0.203986	834.653				152	0.124695	0.699167	33.3876	0.332908	0.299722	0.206431	756.947				152	0.134224	0.698655	33.387	0.331793	0.299953	0.200018	846.428
153	0.13676	0.699288	33.3711	0.340534	0.299966	0.203941	849.658				153	0.12239	0.699715	33.4832	0.33266	0.299977	0.207034	791.496				153	0.135596	0.698072	33.3633	0.330128	0.299907	0.200022	837.918
154	0.133079	0.699627	33.3675	0.340897	0.299986	0.203936	832.061				154	0.123355	0.699559	33.4224	0.332824	0.29999	0.206992	739.155				154	0.135097	0.698594	33.3904	0.330127	0.299919	0.200109	817.665
155	0.139138	0.699573	33.335	0.340284	0.299977	0.203571	859.254				155	0.121618	0.699644	33.393	0.333102	0.299977	0.205995	783.056				155	0.130505	0.699787	33.3842	0.330112	0.299871	0.200104	869.142
156	0.138547	0.699211	33.3675	0.339838	0.299955	0.203608	837.264				156	0.124968	0.699534	33.4144	0.332854	0.299988	0.206035	732.51				156	0.127068	0.699769	33.3401	0.33008	0.29984	0.20001	811.434
157	0.136934	0.699877	33.38	0.339946	0.299512	0.203596	884.666				157	0.12538	0.699891	33.3696	0.332564	0.3	0.205624	768.308				157	0.129563	0.699496	33.335	0.33031	0.29996	0.200028	759.039
158	0.138628	0.699895	33.3554	0.340045	0.299358	0.203615	819.433				158	0.125747	0.69984	33.3412	0.33178	0.299956	0.205551	762.453				158	0.133387	0.699641	33.3521	0.33011	0.299783	0.200003	787.439
159	0.135875	0.699966	33.3539	0.337695	0.298819	0.203636	826.925				159	0.124382	0.699745	33.3554	0.332499	0.3	0.208414	752.217				159	0.128236	0.699604	33.3359	0.330106	0.299978	0.200032	845.643
160	0.138226	0.699946	33.3419	0.338109	0.299977	0.203611	775.263				160	0.122177	0.699532	33.3542	0.332155	0.299803	0.208579	760.872				160	0.135423	0.699571	33.3454	0.33004	0.299918	0.200059	887.952
161	0.134063	0.699884	33.3583	0.337563	0.299926	0.203643	800.931				161	0.12607	0.699125	33.3704	0.331979	0.299992	0.20868	714.792				161	0.136165	0.699743	33.3348	0.33004	0.299949	0.200127	819.406
162	0.141803	0.699534	33.3413	0.336872	0.299987	0.203629	919.738				162	0.12306	0.697	33.3362	0.332819	0.299987	0.208796	738.218				162	0.135324	0.699798	33.3343	0.330131	0.299992	0.200148	916.121
163	0.140717	0.699866	33.3368	0.337768	0.299956	0.203647	835.275				163	0.123494	0.698653	33.3345	0.334822	0.299981	0.208992	785.328				163	0.135275	0.699629	33.3402	0.330048	0.299891	0.200017	802.24
164	0.140407	0.699915	33.3382	0.33789	0.3	0.203844	906.86				164	0.123629	0.699716	33.3401	0.332777	0.299934	0.208777	788.028				164	0.135593	0.699704	33.3378	0.330119	0.299914	0.200048	825.563
165	0.142499	0.699931	33.3474	0.338353	0.3	0.20399	863.533				165	0.124049	0.69985	33.3359	0.333585	0.299465	0.20877	779.776				165	0.135194	0.699613	33.3361	0.330067	0.29995	0.200085	886.881
166	0.145318	0.69991	33.3355	0.33543	0.299831	0.204192	914.379				166	0.125621	0.699337	33.3386	0.334748	0.299098	0.20955	827.571				166	0.132673	0.698874	33.3625	0.330228	0.299973	0.200051	863.98
167	0.144322	0.69983	33.3748	0.336609	0.29999	0.203827	858.793				167	0.122422	0.699373	33.3438	0.333253	0.298742	0.208711	730.103				167	0.132838	0.698495	33.3448	0.330771	0.299975	0.200064	838.646
168	0.142632	0.699854	33.377	0.338	0.299982	0.203653	931.993				168	0.123666	0.6982	33.337	0.33281	0.297247	0.20873	724.153				168	0.131991	0.699072	33.3413	0.331677	0.299992	0.200014	775.574
169	0.14291	0.699916	33.37	0.338006	0.299961	0.203452	897.083				169	0.122698	0.697811	33.3515	0.33243	0.298222	0.208754	800.613				169	0.133319	0.698542	33.3366	0.331603	0.299946	0.200052	872.465
170	0.14017	0.699902	33.4315	0.339187	0.299976	0.203156	897.393				170	0.124388	0.69656	33.3672	0.332879	0.299491	0.20874	739.521				170	0.132708	0.698538	33.3387	0.331821	0.299987	0.20007	828.227
171	0.141784	0.699833	33.3736	0.337571	0.299937	0.203143	850.92				171	0.125113	0.6977	33.3524	0.330827	0.298867	0.208761	751.872				171	0.130845	0.699717	33.3396	0.33283	0.299949	0.200079	843.211
172	0.140833	0.699239	33.4093	0.336295	0.29995	0.203793	901.356				172	0.125514	0.697265	33.3397	0.331473	0.298537	0.20885	784.186				172	0.134505	0.699693	33.3399	0.330032	0.299894	0.200325	817.179
173	0.145708	0.699597	33.3907	0.332254	0.299611	0.2028	887.748				173	0.121911	0.699654	33.3491	0.330988	0.299378	0.208697	804.552				173	0.135194	0.69952	33.3593	0.33005	0.299991	0.200338	898.562
174	0.144553	0.699818	33.3359	0.331933	0.299955	0.202853	907.989				174	0.121739	0.699331	33.3582	0.331886	0.299627	0.208857	783.611				174	0.13599	0.699391	33.3733	0.330209	0.299928	0.200424	835.516
175	0.143845	0.699487	33.3655	0.331155	0.299992	0.202926	968.111				175	0.120528	0.69981	33.3361	0.330967	0.299725	0.208941	738.761				175	0.133806	0.698547	33.4	0.330555	0.29927	0.200372	830.827
176	0.147373	0.699933	33.3643	0.330458	0.299898	0.202697	957.58				176	0.12425	0.699886	33.3434	0.331562	0.299966	0.208696	760.053				176	0.13578	0.698124	33.3445	0.330158	0.29999	0.200664	880.161
177	0.145016	0.69978	33.4225	0.330089	0.29999	0.202737	924.893				177	0.125462	0.699881	33.3363	0.331605	0.299911	0.208739	716.416				177	0.133595	0.69867	33.3416	0.330534	0.299983	0.20034	881.971
178	0.140897	0.699683	33.3482	0.330103	0.299992	0.203011	849.349				178	0.122336	0.699893	33.3397	0.331358	0.299901	0.208757	793.207				178	0.13584	0.699039	33.3495	0.330401	0.299956	0.200541	856.606
179	0.135742	0.699666	33.3458	0.330291	0.299999	0.202845	857.687				179	0.12184	0.699839	33.3447	0.330015	0.299912	0.208727	741.153				179	0.135697	0.699322	33.3438	0.330406	0.299964	0.200647	844.119
180	0.137541	0.699848	33.3423	0.330036	0.299937	0.202686	874.388				180	0.12636	0.699417	33.3392	0.330055	0.299975	0.208724	763.15				180	0.135693	0.699612	33.3428	0.330036	0.299702	0.200927	896.878
181	0.148911	0.699826	33.3399	0.330455	0.299982	0.202851	887.821				181	0.129382	0.699389	33.3421	0.330129	0.299991	0.208745	784.654				181	0.13567	0.699672	33.3472	0.330051	0.299503	0.20144	909.673
182	0.149519	0.699954	33.3397	0.330559	0.299985	0.203072	962.557				182	0.128508	0.698769	33.3373	0.330397	0.299985	0.208816	778.327				182	0.134856	0.699686	33.3425	0.330318	0.299481	0.201357	871.563
183	0.147148	0.699831	33.3414	0.330853	0.299993	0.203269	944.527				183	0.125574	0.698403	33.3389	0.330534	0.299952	0.208751	777.966				183	0.133623	0.699497	33.3379	0.330186	0.29969	0.201132	827.183
184	0.14602	0.699929	33.351	0.330871	0.299986	0.203082	894.079				184	0.127039	0.698694	33.3361	0.330454	0.3	0.208712	758.322				184	0.132125	0.699633	33.3379	0.330156	0.29999	0.20124	875.626
185	0.146738	0.699571	33.3357	0.331466	0.299903	0.202874	989.125				185	0.120214	0.698426	33.3395	0.330743	0.299998	0.208782	775.656				185	0.13543	0.69958	33.3456	0.33007	0.299985	0.20074	826.688
186	0.148893	0.699921	33.3605	0.330635	0.299988	0.20305	916.903				186	0.122767	0.698141	33.3401	0.330824	0.299993	0.20872	782.424				186	0.134339	0.699452	33.3398	0.330348	0.299909	0.200906	926.086
187	0.148959	0.699877	33.3452	0.330659	0.299885	0.203421	923.248				187	0.124697	0.698926	33.3378	0.331276	0.29997	0.208696	766.278				187	0.133073	0.699266	33.3462	0.331245	0.299871	0.201257	822.374
188	0.148919	0.699844	33.4145	0.331474	0.299876	0.203257	925.71				188	0.125706	0.699419	33.3376	0.331573	0.299963	0.20869	756.359				188	0.133727	0.699688	33.3851	0.333216	0.299815	0.20134	850.171
189	0.14936	0.699758	33.3424	0.331667	0.299922	0.203524	996.317				189	0.126241	0.699939	33.3635	0.331513	0.299944	0.20878	777.035				189	0.128103	0.699624	33.3637	0.332958	0.29958	0.201482	847.441
190	0.148507	0.699684	33.3484	0.333187	0.3	0.203253	922.761				190	0.128376	0.699945	33.3734	0.331249	0.299995	0.208647	783.743				190	0.128982	0.699621	33.457	0.33423	0.299857	0.201351	808.953
191	0.148957	0.699685	33.3477	0.332805	0.299917	0.202656	912.775				191	0.127929	0.699964	33.3481	0.331515	0.299946	0.208769	792.295				191	0.125687	0.699041	33.4311	0.334824	0.299638	0.201488	821.125
192	0.148688	0.69984	33.3378	0.334456	0.299937	0.20267	933.782				192	0.128775	0.699489	33.3426	0.330929	0.299991	0.208744	836.817				192	0.126034	0.698915	33.5178	0.333664	0.299863	0.201796	703.026
193	0.144544	0.699942	33.3365	0.333789	0.299736	0.20278	920.275				193	0.127048	0.699753	33.3448	0.330748	0.299835	0.208747	750.35				193	0.131742	0.698479	33.4417	0.332853	0.299791	0.20155	808.962
194	0.149262	0.699853	33.3508	0.333049	0.299904	0.202575	952.801				194	0.128607	0.699637	33.3402	0.330948	0.299573	0.208785	752.315				194	0.132824	0.699388	33.3425	0.33374	0.299858	0.201966	801.292
195	0.146157	0.699974	33.3354	0.332603	0.299957	0.202661	953.638				195	0.126022	0.699736	33.3372	0.33091	0.299985	0.208759	807.075				195	0.135083	0.69938	33.3578	0.33358	0.299792	0.20121	812.153
196	0.145661	0.69989	33.3487	0.331812	0.299931	0.202664	931.62				196	0.125281	0.699526	33.3515	0.330689	0.29995	0.208803	781.701				196	0.134969	0.698965	33.3396	0.334852	0.29954	0.201336	826.916
197	0.145566	0.699636	33.3401	0.332601	0.299877	0.202483	878.444				197	0.125131	0.699341	33.3381	0.330801	0.299989	0.208749	764.693				197	0.135345	0.699655	33.3381	0.334453	0.299398	0.200825	856.334
198	0.146835	0.698733	33.3613	0.333445	0.299958	0.202385	959.908				198	0.127211	0.699766	33.3414	0.331153	0.299641	0.208737	817.968				198	0.13471	0.699075	33.3363	0.334672	0.299139	0.200849	825.032
199	0.147855	0.698771	33.3528	0.333927	0.299978	0.202463	946.325				199	0.127209	0.699647	33.3394	0.331576	0.299687	0.208783	801.013				199	0.135052	0.6992	33.353	0.334934	0.299079	0.201029	812.304
200	0.144362	0.699255	33.3459	0.333957	0.299937	0.201941	902.499				200	0.128584	0.699748	33.4047	0.331235	0.29954	0.208708	758.117				200	0.129052	0.699272	33.3609	0.333525	0.299178	0.201197	827.643
201	0.140181	0.699585	33.3393	0.33534	0.299937	0.201641	937.836				201	0.128596	0.699888	33.4334	0.331472	0.299364	0.208719	807.2				201	0.127343	0.69954	33.3594	0.333418	0.298765	0.201481	789.554
202	0.14342	0.699944	33.3431	0.332616	0.299893	0.202438	915.489				202	0.125917	0.699765	33.3945	0.331545	0.299754	0.208756	792.81				202	0.126078	0.699393	33.3556	0.338453	0.299661	0.201222	779.099
203	0.143603	0.699966	33.3476	0.332021	0.299769	0.202641	872.451				203	0.12487	0.699803	33.4108	0.331408	0.299816	0.208787	758.013				203	0.131811	0.699222	33.3483	0.333985	0.299136	0.200576	792.143
204	0.149602	0.699925	33.3679	0.332013	0.299604	0.202587	980.693				204	0.128179	0.699872	33.3406	0.330104	0.299502	0.208746	808.641				204	0.131938	0.699329	33.3467	0.334172	0.29891	0.201028	785.957
205	0.146587	0.699946	33.3814	0.332336	0.29995	0.202482	939.068				205	0.128523	0.699546	33.3433	0.330014	0.298567	0.208682	779.178				205	0.133372	0.699555	33.3381	0.332305	0.298843	0.200545	832.337
206	0.147054	0.699783	33.3693	0.332617	0.299953	0.202151	923.973				206	0.12955	0.699066	33.365	0.330057	0.29947	0.208544	764.268				206	0.131433	0.699511	33.3403	0.332979	0.299833	0.20087	829.603
207	0.150135	0.699859	33.3811	0.332472	0.299625	0.201791	967.406				207	0.129524	0.699911	33.399	0.330047	0.299453	0.209018	767.725				207	0.126447	0.699552	33.3705	0.334541	0.299784	0.201017	827.191
208	0.149407	0.699949	33.3878	0.333738	0.299783	0.201741	985.461				208	0.128853	0.699957	33.3484	0.330123	0.299718	0.208881	825.498				208	0.129637	0.69932	33.4024	0.335099	0.299871	0.200835	814.222
209	0.149236	0.699964	33.3799	0.335464	0.299636	0.2011	925.303				209	0.12688	0.69978	33.362	0.330364	0.299664	0.208756	853.472				209	0.131767	0.699285	33.4602	0.336677	0.299927	0.200285	778.228
210	0.150176	0.69989	33.364	0.335995	0.299021	0.201508	964.432				210	0.123563	0.699729	33.3481	0.330473	0.299475	0.208813	804.184				210	0.133499	0.69953	33.3542	0.333972	0.299921	0.200147	842.696
211	0.149346	0.699919	33.3706	0.336851	0.298772	0.201527	965.346				211	0.129593	0.699594	33.3363	0.330952	0.299327	0.208921	799.296				211	0.13451	0.699576	33.3562	0.332645	0.299815	0.200216	822.355
212	0.144505	0.699975	33.3738	0.337348	0.298493	0.201181	921.67				212	0.12894	0.699848	33.3474	0.331786	0.299703	0.209471	852.367				212	0.134629	0.699317	33.3375	0.332068	0.299133	0.200032	886.079
213	0.138006	0.699787	33.394	0.338129	0.298661	0.200384	881.115				213	0.127675	0.699907	33.4221	0.331867	0.299755	0.21021	811.396				213	0.134395	0.699411	33.3462	0.331685	0.29967	0.200031	834.962
214	0.131249	0.699721	33.3959	0.337543	0.298219	0.200583	822.378				214	0.127945	0.699614	33.4025	0.332005	0.299628	0.211344	757.023				214	0.132714	0.699414	33.3812	0.331654	0.299654	0.200152	831.683
215	0.146708	0.699861	33.3508	0.339829	0.297852	0.200663	912.648				215	0.12827	0.699947	33.3897	0.330783	0.299592	0.212717	746.432				215	0.131955	0.699278	33.351	0.333897	0.299934	0.200113	820.502
216	0.146227	0.699983	33.3534	0.341849	0.298142	0.200654	898.872				216	0.126813	0.699775	33.3441	0.331212	0.299945	0.209889	828.708				216	0.129724	0.699316	33.3799	0.334565	0.299829	0.20013	828.105
217	0.147374	0.699886	33.3539	0.340887	0.298425	0.20064	932.781				217	0.122473	0.699803	33.3593	0.33037	0.299645	0.211053	769.024				217	0.127714	0.699175	33.4242	0.337619	0.299849	0.200285	791.484
218	0.148117	0.699934	33.3537	0.341123	0.29874	0.200544	950.275				218	0.121986	0.699808	33.3484	0.330895	0.299995	0.208232	704.892				218	0.13491	0.699038	33.4534	0.344445	0.299874	0.200011	798.829
219	0.145415	0.699876	33.3439	0.34187	0.298664	0.200881	881.626				219	0.122894	0.699968	33.3761	0.331184	0.29996	0.208693	720.735				219	0.13356	0.699595	33.5209	0.349087	0.299893	0.200067	821.72
220	0.14714	0.699837	33.3366	0.339508	0.298702	0.200231	869.846				220	0.124591	0.699721	33.3363	0.33101	0.299945	0.208719	762.64				220	0.12904	0.699633	33.4983	0.349818	0.3	0.2	824.427
221	0.144587	0.699966	33.3386	0.341563	0.298814	0.200281	934.87				221	0.12626	0.699961	33.3378	0.330741	0.299938	0.209084	762.089				221	0.131951	0.6995	33.4631	0.352821	0.299994	0.2	836.502
222	0.145839	0.699826	33.3358	0.340621	0.298962	0.200743	877.928				222	0.126326	0.699909	33.3447	0.330439	0.299999	0.208737	818.909				222	0.127933	0.699275	33.4133	0.358467	0.29998	0.200022	791.065
223	0.143818	0.699935	33.3396	0.341397	0.29954	0.200423	918.807				223	0.127984	0.699837	33.3355	0.330048	0.299921	0.208802	760.714				223	0.125326	0.699721	33.4115	0.357995	0.299976	0.200018	767.658
224	0.131904	0.699785	33.3462	0.340959	0.299281	0.20111	866.691				224	0.128746	0.699755	33.3424	0.330068	0.29993	0.208718	808.252				224	0.1168	0.699743	33.4309	0.358244	0.29999	0.200038	712.575
225	0.130617	0.699907	33.3415	0.339638	0.2989	0.200101	843.436				225	0.128191	0.699087	33.3435	0.330035	0.299934	0.208694	746.638				225	0.117527	0.69964	33.4427	0.361001	0.299998	0.200165	707.497
226	0.121899	0.699849	33.3405	0.341663	0.297831	0.200709	802.721				226	0.129132	0.699495	33.3545	0.330114	0.29999	0.209183	788.257				226	0.115512	0.699352	33.489	0.364969	0.299884	0.200157	745.897
227	0.131601	0.699888	33.3496	0.339996	0.298266	0.200354	742.251				227	0.128423	0.699692	33.3489	0.330302	0.299986	0.208751	819.871				227	0.1143	0.698754	33.5922	0.369116	0.3	0.200481	677.643
228	0.127967	0.699783	33.347	0.340234	0.299168	0.201795	833.414				228	0.121995	0.69963	33.3551	0.330627	0.299979	0.208622	767.368				228	0.109611	0.697707	33.7589	0.366497	0.299913	0.200693	669.463
229	0.129932	0.699791	33.3509	0.340775	0.299991	0.201459	796.148				229	0.127674	0.698675	33.3615	0.331386	0.299955	0.209144	814.003				229	0.115007	0.697427	33.6753	0.375959	0.299959	0.200003	701.63
230	0.130728	0.699596	33.3793	0.341821	0.299964	0.200504	766.654				230	0.127001	0.698277	33.3666	0.330565	0.299912	0.209334	749.57				230	0.115576	0.695924	33.4094	0.376852	0.299579	0.200019	739.314
231	0.132603	0.699513	33.3614	0.345363	0.299973	0.200216	790.144				231	0.123098	0.69908	33.3838	0.330118	0.299978	0.209342	740.534				231	0.107074	0.697651	33.3893	0.373921	0.3	0.20028	693.146
232	0.132314	0.699761	33.3392	0.344977	0.299944	0.20059	885.155				232	0.123925	0.697195	33.3812	0.330273	0.299968	0.209594	781.156				232	0.11597	0.698019	33.3765	0.377692	0.299981	0.200079	705.942
233	0.129158	0.699893	33.3438	0.343333	0.299961	0.200379	790.321				233	0.125839	0.696815	33.366	0.33018	0.299957	0.209219	738.452				233	0.132159	0.699462	33.3753	0.387229	0.299953	0.200394	846.149
234	0.120307	0.699955	33.3383	0.343424	0.299584	0.200062	758.505				234	0.124959	0.699156	33.3549	0.330058	0.299968	0.208437	745.147				234	0.133953	0.699475	33.3519	0.389342	0.299979	0.201068	839.061
235	0.121277	0.699792	33.3366	0.342571	0.299291	0.200061	692.618				235	0.126882	0.699296	33.3402	0.330015	0.299984	0.208577	778.837				235	0.136136	0.699388	33.3478	0.389007	0.299983	0.201297	807.797
236	0.123889	0.699052	33.3685	0.343202	0.299606	0.200022	759.169				236	0.1258	0.699339	33.3377	0.330015	0.299993	0.208669	773.38				236	0.135183	0.699881	33.3473	0.3862	0.299915	0.20077	881.838
237	0.130206	0.69855	33.34	0.342953	0.299587	0.200024	767.017				237	0.120001	0.699661	33.3358	0.330062	0.299992	0.208782	728.257				237	0.132665	0.699839	33.3683	0.386617	0.299992	0.200518	876.63
238	0.126654	0.695411	33.3382	0.343034	0.299417	0.200018	845.57				238	0.123012	0.698689	33.3367	0.330883	0.299878	0.208762	744.516				238	0.134668	0.699753	33.3526	0.390236	0.299976	0.200261	833.508
239	0.130261	0.697103	33.3493	0.340918	0.299443	0.2	782.722				239	0.12357	0.699883	33.3412	0.33005	0.299693	0.208791	803.349				239	0.130752	0.699763	33.3486	0.392751	0.299973	0.200107	798.915
240	0.131095	0.696827	33.3988	0.341386	0.299419	0.200021	760.454				240	0.125335	0.699983	33.3436	0.330106	0.299958	0.208761	770.066				240	0.135285	0.69989	33.3612	0.393076	0.299925	0.200005	844.075
241	0.134131	0.699048	33.3461	0.339567	0.299593	0.200006	781.567				241	0.127299	0.699918	33.3527	0.3301	0.299987	0.208749	719.642				241	0.136222	0.69993	33.3934	0.395405	0.299781	0.200005	844.558
242	0.140168	0.698099	33.3866	0.341331	0.29906	0.200254	902.222				242	0.124273	0.699923	33.3939	0.330017	0.299961	0.208725	772.378				242	0.135661	0.69973	33.3429	0.396679	0.299805	0.200025	819.861
243	0.141384	0.699076	33.3884	0.340131	0.29876	0.200228	880.741				243	0.127803	0.69997	33.3563	0.330168	0.299971	0.208731	767.533				243	0.136348	0.699702	33.3664	0.39724	0.299494	0.200354	821.999
244	0.141678	0.6994	33.6046	0.340763	0.298407	0.200019	867.612				244	0.123616	0.699911	33.4022	0.330076	0.299768	0.209042	754.515				244	0.135772	0.699708	33.3364	0.396973	0.299913	0.200016	847.388
245	0.142785	0.699615	33.6572	0.338724	0.29843	0.200006	916.724				245	0.118515	0.699732	33.3704	0.3301	0.299603	0.208788	729.988				245	0.135582	0.699673	33.3398	0.397729	0.299804	0.200129	833.241
246	0.142114	0.699608	33.4934	0.340259	0.299062	0.200016	930.137				246	0.120012	0.699184	33.37	0.330026	0.299392	0.208724	662.078				246	0.13206	0.699564	33.3508	0.398457	0.299869	0.200028	874.805
247	0.140123	0.699575	33.4268	0.339339	0.29916	0.200057	881.255				247	0.123971	0.699444	33.3596	0.330032	0.299394	0.208772	747.847				247	0.135527	0.699823	33.3552	0.399278	0.299993	0.200005	865.263
248	0.139135	0.699538	33.4484	0.339355	0.299008	0.20011	865.711				248	0.128009	0.699931	33.3366	0.330193	0.298597	0.208787	762.512				248	0.136095	0.699411	33.3371	0.398387	0.29998	0.200008	845.638
249	0.135709	0.699111	33.4235	0.338177	0.299508	0.200012	908.244				249	0.128013	0.699917	33.3449	0.330613	0.299417	0.208725	790.448				249	0.135532	0.699326	33.3529	0.398582	0.299992	0.200049	820.642
250	0.136197	0.698586	33.425	0.342848	0.299725	0.200034	872.36				250	0.125446	0.69985	33.341	0.33032	0.298906	0.208811	808.454				250	0.13568	0.699945	33.3511	0.39861	0.29997	0.200247	844.026
251	0.135346	0.699392	33.3444	0.342161	0.299804	0.200032	835.729				251	0.127899	0.69993	33.3358	0.330545	0.299555	0.208779	738.028				251	0.131728	0.699872	33.3419	0.39862	0.299967	0.2	858.301
252	0.13023	0.699318	33.3393	0.34457	0.299673	0.200024	873.518				252	0.12737	0.699907	33.366	0.330178	0.299744	0.208741	822.417				252	0.135648	0.699945	33.3385	0.398643	0.299736	0.200004	878.49
253	0.128699	0.699553	33.3423	0.343915	0.29957	0.200062	829.25				253	0.126533	0.699894	33.3424	0.33043	0.299856	0.208571	758.648				253	0.13567	0.699901	33.3507	0.398426	0.299952	0.200012	872.951
254	0.133089	0.699136	33.3619	0.344692	0.299673	0.200394	833.15				254	0.125057	0.699964	33.3479	0.330053	0.299584	0.208289	724.001				254	0.135817	0.699904	33.3408	0.398938	0.299986	0.200049	894.465
255	0.13601	0.698998	33.3413	0.342598	0.299788	0.20052	893.055				255	0.126447	0.699908	33.3645	0.330124	0.299375	0.208393	790.42				255	0.132865	0.699877	33.3374	0.398911	0.299971	0.200082	861.227
256	0.137511	0.698776	33.3504	0.340281	0.299963	0.200803	813.42				256	0.127937	0.69929	33.4069	0.330165	0.299531	0.20847	735.544				256	0.134977	0.699881	33.3366	0.398553	0.29985	0.200077	795.005
257	0.137198	0.699753	33.3592	0.340813	0.299853	0.201178	859.197				257	0.130027	0.699438	33.3664	0.330105	0.299708	0.208641	752.689				257	0.13399	0.699879	33.3466	0.398584	0.29993	0.200123	817.136
258	0.136575	0.699926	33.373	0.340568	0.299709	0.201538	843.259				258	0.129136	0.699747	33.3632	0.330046	0.299852	0.208596	809.961				258	0.133065	0.699289	33.356	0.398434	0.299953	0.200159	873.386
259	0.136632	0.699766	33.3651	0.340977	0.29981	0.200688	852.75				259	0.128152	0.699851	33.3718	0.330381	0.299889	0.208748	810.121				259	0.130931	0.69991	33.347	0.398542	0.299962	0.200265	846.026
260	0.132913	0.699979	33.3522	0.345048	0.299839	0.20001	865.684				260	0.128434	0.69986	33.388	0.331337	0.299822	0.208558	767.663				260	0.134875	0.699957	33.3527	0.398648	0.299998	0.200564	833.048
261	0.132356	0.699699	33.3363	0.344528	0.3	0.200023	837.046				261	0.126204	0.69941	33.4173	0.330463	0.299704	0.208457	798.446				261	0.131232	0.69979	33.3389	0.398557	0.299851	0.200367	848.915
262	0.13207	0.699179	33.339	0.344108	0.299984	0.200044	852.763				262	0.124242	0.699862	33.4199	0.330592	0.299664	0.208418	793.345				262	0.133552	0.699642	33.3437	0.399074	0.299921	0.200498	863.713
263	0.137759	0.699369	33.3373	0.339616	0.299951	0.200008	834.917				263	0.123111	0.699821	33.4203	0.330478	0.299632	0.208529	711.668				263	0.126635	0.699927	33.3384	0.399244	0.299898	0.200592	844.042
264	0.135268	0.699292	33.3407	0.339685	0.299987	0.200029	787.781				264	0.126731	0.699894	33.4108	0.330025	0.299276	0.208043	763.584				264	0.133747	0.699932	33.35	0.401275	0.299594	0.200158	763.69
265	0.129944	0.699836	33.3409	0.342424	0.299962	0.200158	822.707				265	0.127811	0.699807	33.4037	0.33007	0.299207	0.208073	814.168				265	0.135614	0.699892	33.3365	0.40081	0.299945	0.200542	874.456
266	0.123835	0.699746	33.3356	0.343926	0.299831	0.200266	789.727				266	0.127403	0.699957	33.3869	0.330118	0.299344	0.208088	733.99				266	0.135319	0.699886	33.356	0.400619	0.299934	0.200048	863.695
267	0.127226	0.699605	33.3366	0.343239	0.299951	0.200144	765.259				267	0.126445	0.699839	33.3439	0.330118	0.298978	0.207918	776.63				267	0.135583	0.699929	33.3482	0.401924	0.299946	0.200055	836.539
268	0.132406	0.699852	33.3373	0.342376	0.299981	0.200048	803.815				268	0.127558	0.699952	33.3393	0.330058	0.299063	0.208063	776.388				268	0.135672	0.699952	33.3354	0.403229	0.29978	0.200361	840.315
269	0.129047	0.699874	33.3374	0.342674	0.299989	0.200187	794.597				269	0.12505	0.699942	33.3424	0.330032	0.29957	0.20831	798.842				269	0.136243	0.699899	33.3355	0.399271	0.299933	0.20053	872.048
270	0.126878	0.699767	33.3376	0.344285	0.299786	0.200026	837.789				270	0.127041	0.699963	33.3337	0.330063	0.299458	0.208149	753.194				270	0.135887	0.699737	33.3704	0.399232	0.299933	0.200036	872.225
271	0.129431	0.699358	33.3366	0.343804	0.299947	0.200041	817.992				271	0.124087	0.699947	33.3371	0.330012	0.299456	0.208434	761.575				271	0.136775	0.69992	33.3826	0.400224	0.299945	0.200051	831.472
272	0.125546	0.699681	33.3381	0.345203	0.29993	0.200058	803.524				272	0.120477	0.699916	33.3753	0.330207	0.299392	0.208316	752.356				272	0.137303	0.699937	33.3418	0.399532	0.299938	0.20047	921.045
273	0.124568	0.699535	33.3394	0.347106	0.299839	0.2	780.321				273	0.12348	0.699861	33.4017	0.330211	0.299377	0.208134	764.184				273	0.13697	0.699967	33.3373	0.404004	0.299947	0.200014	890.585
274	0.128127	0.699846	33.3355	0.346342	0.299924	0.200025	807.046				274	0.122197	0.699722	33.3597	0.330244	0.299549	0.208252	729.584				274	0.136886	0.699936	33.3903	0.403635	0.299783	0.200058	827.837
275	0.12783	0.699405	33.3344	0.346774	0.299834	0.200043	828.295				275	0.127989	0.699937	33.3535	0.330681	0.299634	0.208526	758.46				275	0.134829	0.699818	33.3345	0.408633	0.299662	0.20004	806.092
276	0.126107	0.699579	33.3407	0.34515	0.299961	0.200392	767.822				276	0.129154	0.699962	33.3746	0.330039	0.299197	0.208258	814.903				276	0.136605	0.69935	33.3407	0.405157	0.299906	0.200003	901.233
277	0.125192	0.699707	33.3351	0.343284	0.299993	0.200028	781.096				277	0.129454	0.699962	33.3841	0.330055	0.299337	0.208048	775.846				277	0.134123	0.699554	33.3435	0.401283	0.299891	0.20004	840.276
278	0.122074	0.699608	33.3414	0.342982	0.299948	0.200027	717.356				278	0.12916	0.699908	33.3932	0.330096	0.299348	0.208163	799.966				278	0.135426	0.698887	33.3395	0.401334	0.3	0.200018	838.351
279	0.122533	0.699826	33.3502	0.342294	0.299831	0.200015	756.194				279	0.126945	0.699852	33.3709	0.330237	0.299631	0.20834	780.651				279	0.134897	0.698374	33.3377	0.398496	0.299995	0.200048	879.959
280	0.124652	0.699328	33.3577	0.344632	0.299746	0.200091	779.969				280	0.125968	0.699849	33.3355	0.330168	0.299886	0.20862	778.196				280	0.134974	0.699186	33.3375	0.398304	0.299956	0.200038	871.507
281	0.124273	0.699239	33.3492	0.345533	0.299777	0.200204	819.678				281	0.128758	0.699929	33.3421	0.330069	0.299968	0.208717	734.827				281	0.135984	0.699458	33.3387	0.397325	0.29999	0.200014	844.967
282	0.129276	0.698872	33.3448	0.344857	0.299445	0.200027	809.765				282	0.128182	0.699879	33.3454	0.330217	0.29999	0.208693	801.888				282	0.136461	0.699537	33.3512	0.395877	0.299914	0.200009	849.509
283	0.133202	0.69987	33.3637	0.343332	0.298984	0.200058	808.034				283	0.129362	0.699845	33.3351	0.330072	0.299921	0.208586	831.927				283	0.134067	0.69926	33.3382	0.395839	0.299933	0.200039	844.777
284	0.13254	0.699935	33.3449	0.344329	0.299435	0.200011	760.3				284	0.127826	0.699296	33.3369	0.330164	0.299989	0.208455	766.117				284	0.132451	0.699304	33.3432	0.394532	0.299868	0.200112	841.777
285	0.132705	0.699852	33.3457	0.343991	0.299446	0.200102	860.226				285	0.12629	0.699907	33.3403	0.33004	0.29998	0.208051	795.678				285	0.134233	0.698996	33.3522	0.393282	0.299634	0.200017	867.705
286	0.129915	0.699545	33.3581	0.345114	0.299982	0.200029	848.885				286	0.127061	0.699885	33.3355	0.330063	0.299904	0.20698	777.575				286	0.135582	0.69936	33.3864	0.390555	0.299438	0.200023	902.298
287	0.127138	0.69993	33.3546	0.34623	0.299866	0.200003	799.026				287	0.128693	0.699845	33.3371	0.330089	0.299367	0.207193	807.478				287	0.133433	0.698876	33.4245	0.391331	0.299559	0.20027	868.505
288	0.122979	0.699883	33.3629	0.345321	0.299902	0.20003	769.168				288	0.123415	0.699544	33.3424	0.33028	0.299595	0.207135	793.183				288	0.13249	0.699431	33.3502	0.39014	0.299049	0.200015	844.09
289	0.130726	0.699933	33.3464	0.347094	0.299892	0.200047	823.345				289	0.126195	0.698923	33.3391	0.330056	0.299945	0.205666	788.256				289	0.133661	0.699862	33.353	0.387019	0.299131	0.200064	831.626
290	0.130438	0.699905	33.3611	0.346775	0.299942	0.20003	804.656				290	0.128672	0.699898	33.3379	0.330125	0.299954	0.205458	856.024				290	0.135705	0.699758	33.3472	0.388016	0.29923	0.200011	863.874
291	0.131373	0.69909	33.3506	0.347135	0.29987	0.200038	813.572				291	0.126646	0.699858	33.3436	0.330227	0.299997	0.205642	765.662				291	0.135545	0.699843	33.3484	0.388213	0.298835	0.200557	842.441
292	0.13061	0.698114	33.3384	0.347182	0.299816	0.200045	823.492				292	0.126405	0.699984	33.3344	0.330177	0.299961	0.204212	827.527				292	0.13472	0.699825	33.3404	0.388737	0.298932	0.200003	861.421
293	0.128741	0.69764	33.3859	0.345607	0.29987	0.20002	815.121				293	0.128042	0.699889	33.3583	0.330241	0.299545	0.204066	794.674				293	0.135615	0.699818	33.3664	0.387255	0.299582	0.200014	853.776
294	0.129457	0.698501	33.3355	0.345379	0.299998	0.200453	795.339				294	0.126597	0.699938	33.3397	0.330041	0.29984	0.203761	766.49				294	0.136371	0.699904	33.3852	0.387839	0.299937	0.200051	868.561
295	0.128306	0.698257	33.3464	0.346254	0.299943	0.200018	812.384				295	0.126713	0.699608	33.3373	0.330181	0.299679	0.20419	845.823				295	0.135682	0.699886	33.3889	0.388663	0.299924	0.200054	852.199
296	0.125279	0.699181	33.3387	0.346129	0.299961	0.200019	822.641				296	0.12887	0.699929	33.3715	0.330004	0.299807	0.204291	766.126				296	0.13598	0.69958	33.3856	0.389503	0.299848	0.200359	806.336
297	0.126704	0.698752	33.3352	0.349081	0.299985	0.200008	751.729				297	0.129142	0.699942	33.3405	0.330176	0.299843	0.204948	856.68				297	0.13325	0.698942	33.3775	0.390836	0.299878	0.200242	875.743
298	0.130103	0.699049	33.3754	0.348151	0.299891	0.200014	816.419				298	0.126585	0.699869	33.3353	0.33009	0.299977	0.204274	813.027				298	0.132044	0.697752	33.3826	0.390611	0.299758	0.200471	820.85
299	0.129365	0.69993	33.3374	0.347736	0.299945	0.2	814.496				299	0.126508	0.699844	33.3435	0.33032	0.299984	0.203558	802.893				299	0.135433	0.698895	33.3995	0.389068	0.299434	0.200018	850.975
300	0.130566	0.699878	33.3392	0.346627	0.299965	0.200021	818.961				300	0.128433	0.699865	33.3359	0.330071	0.299995	0.203394	768.518				300	0.134414	0.699165	33.4089	0.387093	0.299985	0.200017	833.657
301	0.13075	0.699627	33.3412	0.349896	0.299974	0.200099	840.153				301	0.128584	0.69945	33.3476	0.330027	0.299949	0.202932	818.365				301	0.13559	0.699792	33.4011	0.39096	0.299931	0.200011	869.961
302	0.132391	0.697682	33.3544	0.3487	0.299915	0.200269	766.441				302	0.127778	0.699507	33.3401	0.330041	0.299911	0.20289	789.198				302	0.134982	0.699465	33.4022	0.391406	0.299963	0.20017	932.578
303	0.132405	0.699615	33.3378	0.347613	0.3	0.200136	819.42				303	0.126842	0.699234	33.3371	0.33086	0.299997	0.202673	818.013				303	0.132814	0.699756	33.4115	0.393499	0.299957	0.200208	858.38
304	0.131488	0.699794	33.343	0.348152	0.299978	0.200068	840.235				304	0.127402	0.699843	33.3387	0.330368	0.3	0.202665	762.742				304	0.132163	0.69963	33.4272	0.392637	0.29987	0.20001	829.722
305	0.128922	0.699702	33.3397	0.351604	0.299544	0.200104	842.892				305	0.12949	0.699868	33.3379	0.331107	0.299855	0.202658	834.845				305	0.130921	0.699859	33.3908	0.395166	0.299604	0.200059	838.366
306	0.127479	0.699532	33.3488	0.350718	0.299888	0.200142	757.568				306	0.128943	0.699707	33.3354	0.33272	0.299936	0.202628	805.556				306	0.1345	0.699863	33.3788	0.395721	0.299658	0.200056	793.514
307	0.128135	0.699226	33.3554	0.351505	0.299886	0.200243	752.099				307	0.127238	0.69994	33.3737	0.333746	0.299947	0.202925	814.15				307	0.131944	0.698794	33.3967	0.39383	0.299736	0.2	832.79
308	0.12319	0.698617	33.3528	0.352142	0.299996	0.200096	815.046				308	0.124159	0.699751	33.3385	0.337102	0.299976	0.202631	772.447				308	0.130173	0.699403	33.4105	0.395246	0.29983	0.200202	759.185
309	0.121985	0.698193	33.3345	0.352192	0.299938	0.200117	755.801				309	0.117665	0.698974	33.3428	0.335694	0.299542	0.202493	775.85				309	0.135431	0.6989	33.3595	0.39765	0.299712	0.200034	869.408
310	0.125998	0.699563	33.3417	0.351614	0.299939	0.200091	737.065				310	0.125994	0.698705	33.4086	0.334085	0.298855	0.202478	737.204				310	0.135043	0.697482	33.361	0.396933	0.299979	0.2	821.832
311	0.125473	0.699979	33.362	0.351512	0.299917	0.200009	745.268				311	0.121168	0.698609	33.3397	0.334761	0.299583	0.202621	802.171				311	0.134852	0.699539	33.3599	0.397312	0.299982	0.200078	886.945
312	0.12576	0.699805	33.3604	0.351395	0.299792	0.200041	783.043				312	0.114272	0.698547	33.3362	0.335982	0.299573	0.202601	758.947				312	0.132397	0.699825	33.3717	0.39735	0.299983	0.200039	849.531
313	0.12412	0.699787	33.3523	0.35112	0.299728	0.200034	794.674				313	0.118479	0.699102	33.367	0.340691	0.29874	0.202724	749.873				313	0.132422	0.699262	33.3379	0.398428	0.299963	0.200322	824.474
314	0.124038	0.69996	33.3436	0.351571	0.299679	0.200019	736.534				314	0.118577	0.699352	33.3398	0.340469	0.299471	0.202866	711.692				314	0.131195	0.699335	33.3386	0.397977	0.29992	0.200777	892.902
315	0.126184	0.699916	33.3545	0.351453	0.299897	0.20012	871.608				315	0.115022	0.699934	33.3502	0.337111	0.299842	0.203205	729.529				315	0.13447	0.699105	33.3384	0.394257	0.299951	0.201128	809.775
316	0.125389	0.699921	33.3376	0.351462	0.299975	0.20006	795.394				316	0.115759	0.699843	33.3477	0.332758	0.299994	0.203772	738.351				316	0.135742	0.699118	33.3974	0.396881	0.299967	0.202141	820.067
317	0.121414	0.699767	33.3394	0.351492	0.299996	0.2	778.043				317	0.111861	0.699736	33.3382	0.33329	0.299956	0.202682	709.182				317	0.134641	0.699287	33.3934	0.399622	0.299987	0.200614	816.769
318	0.120566	0.699872	33.3373	0.35146	0.3	0.200038	760.788				318	0.106352	0.699745	33.3373	0.33092	0.299994	0.202876	635.566				318	0.13499	0.699361	33.3439	0.40124	0.299849	0.201545	905.37
319	0.125143	0.699947	33.3761	0.351476	0.299985	0.20007	832.685				319	0.10822	0.699964	33.3399	0.330191	0.29997	0.202195	661.901				319	0.135027	0.69928	33.3406	0.399704	0.299792	0.201509	880.737
320	0.122894	0.699627	33.3804	0.35162	0.299895	0.200094	774.921				320	0.107847	0.699865	33.3483	0.330151	0.299975	0.202279	685.348				320	0.135213	0.699252	33.3377	0.399495	0.299957	0.204131	863.966
321	0.124864	0.699763	33.3668	0.352008	0.299907	0.200041	766.566				321	0.103478	0.699894	33.3417	0.33035	0.299846	0.202449	672.899				321	0.135944	0.699472	33.3387	0.398481	0.299955	0.203371	866.271
322	0.123906	0.699813	33.3609	0.352108	0.299726	0.200033	806.491				322	0.092971	0.69994	33.3377	0.330426	0.299516	0.202187	569.928				322	0.134467	0.699433	33.3388	0.399191	0.299974	0.201599	838.494
323	0.123094	0.699936	33.3381	0.352089	0.299773	0.20007	805.896				323	0.0905206	0.699988	33.353	0.330562	0.298654	0.202309	540.814				323	0.133404	0.699138	33.3526	0.399457	0.299918	0.200403	859.566
324	0.123732	0.699829	33.3378	0.352165	0.299786	0.200038	744.406				324	0.0924265	0.699898	33.3419	0.330853	0.299066	0.202274	587.435				324	0.12845	0.699047	33.4132	0.398791	0.3	0.2	826.091
325	0.123652	0.69916	33.338	0.352191	0.29988	0.200013	770.655				325	0.0970718	0.699579	33.3382	0.330695	0.299959	0.202324	597.442				325	0.135753	0.698235	33.3444	0.399691	0.299915	0.2	842.613
326	0.121408	0.699742	33.3418	0.352457	0.299994	0.200072	752.668				326	0.0969104	0.699658	33.342	0.330656	0.299933	0.202212	566.611				326	0.132095	0.69796	33.3508	0.399657	0.299982	0.200016	851.018
327	0.122736	0.699874	33.3525	0.352797	0.299951	0.200002	755.767				327	0.0979901	0.699976	33.337	0.331125	0.299999	0.20183	609.156				327	0.135014	0.698808	33.3584	0.399159	0.29994	0.200012	818.08
328	0.12256	0.699732	33.3536	0.352258	0.299956	0.200037	793.657				328	0.0926918	0.699645	33.3375	0.330727	0.299991	0.201842	591.801				328	0.135644	0.699226	33.3745	0.40065	0.299836	0.200007	862.445
329	0.120119	0.699499	33.3601	0.352891	0.299857	0.200014	803.249				329	0.0920689	0.69965	33.338	0.330802	0.299984	0.201788	596.164				329	0.131852	0.699746	33.3366	0.401351	0.299774	0.200012	835.978
330	0.123213	0.699032	33.3519	0.353282	0.299893	0.200009	796.923				330	0.0967507	0.699893	33.3459	0.330416	0.299986	0.201831	541.346				330	0.133951	0.699774	33.3406	0.401235	0.299521	0.200173	804.92
331	0.122856	0.699396	33.3436	0.354386	0.299939	0.200024	766.375				331	0.10866	0.699908	33.3378	0.330228	0.299949	0.201469	633.897				331	0.135998	0.699397	33.3469	0.400678	0.299199	0.200237	806.076
332	0.122789	0.699133	33.3399	0.353377	0.299931	0.200003	778.983				332	0.1136	0.699908	33.3532	0.330374	0.299985	0.201608	680.435				332	0.13533	0.699503	33.3686	0.401951	0.299778	0.200029	864.749
333	0.123173	0.698622	33.3422	0.356602	0.299948	0.200034	804.058				333	0.10801	0.699698	33.3473	0.330553	0.3	0.201684	715.257				333	0.134677	0.699904	33.3425	0.401597	0.299528	0.200019	835.466
334	0.122663	0.699172	33.3355	0.352341	0.299559	0.200059	795.385				334	0.107848	0.699904	33.3675	0.332958	0.299928	0.201654	652.618				334	0.132939	0.699872	33.3825	0.40123	0.299745	0.200072	845.239
335	0.121574	0.698927	33.3513	0.352793	0.299939	0.200089	740.392				335	0.102107	0.699967	33.3791	0.332928	0.3	0.201365	610.866				335	0.134943	0.699322	33.3506	0.401373	0.299695	0.200076	816.544
336	0.120671	0.69931	33.3406	0.352298	0.299944	0.200193	721.281				336	0.102021	0.699792	33.3701	0.335609	0.299936	0.201707	578.668				336	0.135647	0.699669	33.3803	0.401596	0.299778	0.200195	833.591
337	0.119087	0.699502	33.3373	0.35194	0.299988	0.200175	748.321				337	0.104494	0.699971	33.3578	0.336053	0.299058	0.202285	603.03				337	0.135832	0.699225	33.3556	0.402651	0.299892	0.200191	862.141
338	0.120038	0.699756	33.3376	0.351948	0.299944	0.200095	727.491				338	0.101326	0.699938	33.3637	0.339927	0.299081	0.20218	636.369				338	0.135727	0.699446	33.3624	0.403236	0.299643	0.20011	866.565
339	0.12425	0.699627	33.3424	0.351366	0.3	0.200001	699.272				339	0.111204	0.699934	33.3663	0.337139	0.299844	0.201824	585.021				339	0.132084	0.698978	33.355	0.40521	0.299738	0.200137	848.392
340	0.124042	0.699337	33.3344	0.351727	0.299996	0.200004	823.384				340	0.115342	0.699901	33.3788	0.333881	0.299951	0.201703	753.025				340	0.136571	0.699337	33.3768	0.404023	0.29957	0.200001	873.615
341	0.124175	0.698827	33.3377	0.351461	0.299999	0.200049	800.96				341	0.112614	0.699843	33.3913	0.334977	0.299985	0.20228	674.144				341	0.136308	0.69926	33.3867	0.401435	0.29939	0.20005	811.888
342	0.121095	0.699238	33.3376	0.351595	0.299981	0.200064	747.836				342	0.122484	0.699939	33.3916	0.334137	0.299943	0.202349	737.637				342	0.136411	0.69953	33.3811	0.398752	0.299308	0.200064	807.179
343	0.122296	0.699335	33.3511	0.35149	0.299996	0.200264	754.722				343	0.125634	0.699787	33.352	0.337435	0.299984	0.202659	736.748				343	0.136067	0.698815	33.3952	0.398406	0.299682	0.200004	852.816
344	0.121853	0.699167	33.335	0.351595	0.299886	0.200354	762.225				344	0.126704	0.699817	33.3718	0.336814	0.299995	0.202561	778.751				344	0.137029	0.699385	33.3469	0.398126	0.299807	0.200047	894.645
345	0.121431	0.698629	33.3391	0.351793	0.299964	0.200324	761.368				345	0.123292	0.699691	33.3594	0.339301	0.29999	0.203109	781.86				345	0.135476	0.699731	33.3487	0.397084	0.299901	0.200329	846.384
346	0.120322	0.697111	33.3383	0.351717	0.3	0.200628	751.327				346	0.119965	0.699702	33.3594	0.338723	0.299987	0.203403	771.291				346	0.137446	0.699263	33.3628	0.396317	0.299992	0.200599	792.649
347	0.121012	0.697802	33.3354	0.351916	0.299895	0.200571	748.26				347	0.120875	0.699625	33.3704	0.339984	0.299969	0.202732	716.953				347	0.138009	0.699431	33.3474	0.396961	0.299919	0.201857	901.364
348	0.119849	0.695844	33.3406	0.352278	0.29998	0.200451	739.599				348	0.115473	0.699861	33.3492	0.34426	0.299887	0.202707	706.099				348	0.138372	0.698744	33.354	0.399215	0.299894	0.200882	884.051
349	0.121115	0.694592	33.3699	0.353302	0.299956	0.200695	755.98				349	0.112678	0.699523	33.3604	0.348237	0.299947	0.202641	688.881				349	0.139034	0.698424	33.3991	0.398616	0.29992	0.200794	846.601
350	0.121654	0.695112	33.3378	0.353729	0.299842	0.200718	766.622				350	0.109705	0.699741	33.3667	0.347387	0.3	0.202723	672.333				350	0.1385	0.699051	33.3527	0.396322	0.299954	0.200041	905.252
351	0.120606	0.694633	33.3364	0.35285	0.299982	0.201356	791.167				351	0.112533	0.699233	33.3669	0.346181	0.299967	0.202519	650.755				351	0.138447	0.699396	33.3448	0.393423	0.299996	0.200161	876.727
352	0.120472	0.696216	33.3358	0.353505	0.299971	0.201775	752.586				352	0.123592	0.698236	33.3586	0.344587	0.299915	0.202452	719.81				352	0.132962	0.699623	33.3575	0.392561	0.29999	0.200003	859.952
353	0.119792	0.696944	33.3385	0.354798	0.299924	0.202466	744.376				353	0.128428	0.698004	33.3632	0.345364	0.299986	0.202712	829.229				353	0.134726	0.699412	33.3657	0.393011	0.299943	0.200065	830.154
354	0.119802	0.698006	33.3355	0.356828	0.299945	0.202735	765.611				354	0.128527	0.697582	33.3674	0.344984	0.299981	0.202538	824.187				354	0.13154	0.699658	33.3706	0.393675	0.299949	0.200029	856.907
355	0.120407	0.699348	33.3605	0.356476	0.299901	0.201834	765.609				355	0.130733	0.698778	33.3617	0.352844	0.299987	0.202421	810.578				355	0.133063	0.699644	33.3606	0.393381	0.29996	0.200042	857.07
356	0.120261	0.699287	33.3875	0.356115	0.299922	0.202582	760.829				356	0.126848	0.698849	33.3642	0.347181	0.299996	0.202085	802.893				356	0.130828	0.699867	33.3417	0.390951	0.299777	0.200051	864.793
357	0.120198	0.699261	33.4116	0.354985	0.3	0.201837	754.377				357	0.125771	0.699557	33.3687	0.3498	0.299991	0.202385	757.652				357	0.137819	0.699948	33.3402	0.389513	0.299927	0.200022	900.089
358	0.119386	0.699527	33.3506	0.354173	0.299945	0.202051	751.587				358	0.119928	0.699452	33.4357	0.349473	0.29997	0.202581	756.331				358	0.135565	0.699907	33.3418	0.393004	0.299899	0.200023	852.299
359	0.119389	0.698984	33.3481	0.353844	0.299894	0.201671	770.484				359	0.118128	0.699214	33.513	0.347939	0.299963	0.203093	712.9				359	0.136893	0.699888	33.3689	0.39557	0.299848	0.200022	869.3
360	0.119644	0.699244	33.3391	0.354537	0.299818	0.202144	733.274				360	0.114506	0.699914	33.4546	0.347976	0.299734	0.203496	694.089				360	0.134567	0.699896	33.3364	0.396385	0.299925	0.200005	851.872
361	0.119575	0.699278	33.3539	0.353942	0.299942	0.201692	774.375				361	0.108262	0.699816	33.4368	0.349227	0.299968	0.20346	713.206				361	0.138028	0.699273	33.3438	0.396681	0.299977	0.200011	859.099
362	0.119449	0.699028	33.3655	0.356069	0.299967	0.201146	752.234				362	0.104705	0.699893	33.5446	0.345558	0.3	0.20295	616.754				362	0.138231	0.699263	33.3557	0.396069	0.299944	0.200035	861.854
363	0.120027	0.698684	33.3385	0.356082	0.299911	0.201232	732.581				363	0.105977	0.699447	33.3995	0.348255	0.299902	0.20236	611.992				363	0.138542	0.699943	33.3792	0.400641	0.299972	0.200005	844.897
364	0.118785	0.699776	33.3377	0.35719	0.299954	0.200973	801.588				364	0.106198	0.699511	33.3622	0.350234	0.299992	0.202316	690.158				364	0.138552	0.699842	33.396	0.400338	0.299972	0.200162	931.641
365	0.11941	0.699627	33.3903	0.355863	0.299878	0.200373	754.371				365	0.104718	0.699729	33.3693	0.349208	0.299968	0.202035	669.935				365	0.138831	0.699358	33.3746	0.400067	0.299973	0.20003	870.584
366	0.120366	0.699246	33.3393	0.356778	0.299947	0.200843	738.295				366	0.10216	0.699904	33.3729	0.349597	0.299927	0.202447	615.958				366	0.138731	0.699912	33.3432	0.400139	0.299975	0.200002	918.766
367	0.120199	0.698765	33.3383	0.357761	0.29996	0.200479	725.213				367	0.0978862	0.699893	33.3925	0.351164	0.299667	0.202083	615.211				367	0.136956	0.69999	33.3408	0.400495	0.299983	0.20001	915.72
368	0.120327	0.698645	33.3426	0.358143	0.299838	0.200682	764.207				368	0.0961772	0.699658	33.3758	0.351394	0.299977	0.202026	604.642				368	0.1383	0.699913	33.353	0.400974	0.299963	0.200008	899.424
369	0.11937	0.698393	33.3378	0.359538	0.299865	0.200224	722.758				369	0.0951791	0.69953	33.3636	0.351514	0.299981	0.201618	569.512				369	0.137817	0.699969	33.3503	0.401032	0.299958	0.200041	860.9
370	0.117626	0.69757	33.3379	0.357338	0.3	0.200068	767.689				370	0.0915977	0.699295	33.3689	0.351838	0.299984	0.201625	533.456				370	0.138129	0.69987	33.3389	0.401042	0.299773	0.200234	903.925
371	0.118108	0.69781	33.3404	0.359249	0.299944	0.200031	746.101				371	0.102491	0.699097	33.3689	0.354922	0.299994	0.201597	564.61				371	0.138234	0.699919	33.3376	0.400901	0.299675	0.200145	893.97
372	0.118318	0.697047	33.342	0.359254	0.299743	0.200165	766.958				372	0.0983562	0.699685	33.3408	0.355068	0.299908	0.2014	592.196				372	0.137819	0.699917	33.3411	0.400926	0.299608	0.2	847.524
373	0.114567	0.696702	33.3446	0.35935	0.299847	0.200234	722.149				373	0.0989696	0.699718	33.3393	0.354451	0.299974	0.201325	607.397				373	0.137976	0.6998	33.3439	0.40107	0.299999	0.200104	846.774
374	0.114729	0.696466	33.3379	0.358612	0.299969	0.20043	664.736				374	0.0954145	0.6998	33.3958	0.351409	0.299913	0.201024	645.61				374	0.135033	0.699104	33.3438	0.400802	0.299926	0.200015	915.925
375	0.116377	0.697309	33.3979	0.359213	0.299984	0.200224	740.004				375	0.0953859	0.699873	33.3385	0.353385	0.299999	0.201239	615.219				375	0.133482	0.699321	33.3446	0.400807	0.299977	0.200133	807.28
376	0.120296	0.698219	33.3961	0.357898	0.299965	0.200482	762.687				376	0.0956078	0.699911	33.3358	0.348087	0.3	0.201395	631.383				376	0.130591	0.699797	33.3366	0.400416	0.299977	0.20004	882.9
377	0.119793	0.699304	33.3868	0.358921	0.299974	0.20048	754.396				377	0.0980525	0.699812	33.3685	0.347359	0.299998	0.201199	624.977				377	0.131466	0.699827	33.3373	0.400392	0.29993	0.200009	823.136
378	0.120557	0.699791	33.3399	0.359305	0.299984	0.200186	793.706				378	0.117593	0.699784	33.344	0.355349	0.299993	0.201021	619.877				378	0.132557	0.699627	33.3366	0.400671	0.299987	0.200049	823.267
379	0.11725	0.699826	33.3445	0.360021	0.299951	0.200062	762.179				379	0.115798	0.69941	33.3429	0.355802	0.299993	0.200854	683.913				379	0.137966	0.69987	33.3415	0.40096	0.299877	0.200043	859.236
380	0.115348	0.699373	33.3362	0.360803	0.299941	0.200123	762.929				380	0.114149	0.69973	33.3436	0.358432	0.29996	0.200806	693.433				380	0.137972	0.699961	33.3408	0.401429	0.299551	0.200088	890.279
381	0.118812	0.69992	33.3393	0.361038	0.299994	0.200013	772.737				381	0.107953	0.699872	33.3497	0.354264	0.299989	0.201093	708.947				381	0.137677	0.699209	33.3566	0.4014	0.299931	0.200053	857.085
382	0.12138	0.699914	33.3414	0.358565	0.299988	0.200248	726.202				382	0.111158	0.699668	33.3532	0.357174	0.29999	0.201089	717.333				382	0.135127	0.698869	33.4223	0.402211	0.299925	0.200359	854.933
383	0.121104	0.69971	33.3452	0.359189	0.299895	0.200978	792.584				383	0.112893	0.699575	33.3463	0.360173	0.299994	0.201022	669.24				383	0.133581	0.698835	33.3344	0.402794	0.299949	0.200064	865.646
384	0.121552	0.699817	33.3525	0.359372	0.29994	0.200788	731.469				384	0.119455	0.699462	33.3502	0.360084	0.299984	0.200919	716.851				384	0.130638	0.699854	33.3361	0.402821	0.299982	0.200057	831.4
385	0.119839	0.699706	33.3364	0.360955	0.299947	0.20298	769.338				385	0.11736	0.698651	33.3555	0.357339	0.299967	0.200713	792.677				385	0.130333	0.699828	33.3382	0.403366	0.299966	0.20005	830.226
386	0.121241	0.699844	33.3486	0.362597	0.299773	0.203071	776.18				386	0.11909	0.698382	33.357	0.361689	0.299931	0.200539	741.646				386	0.125518	0.699922	33.3609	0.402639	0.299699	0.200006	819.786
387	0.121155	0.699718	33.3392	0.362982	0.3	0.203699	737.197				387	0.118397	0.698779	33.356	0.361599	0.3	0.200379	722.927				387	0.11815	0.699552	33.3365	0.403086	0.299944	0.200014	756.505
388	0.118611	0.699735	33.344	0.362024	0.299929	0.20069	734.494				388	0.124436	0.69929	33.3691	0.366061	0.299978	0.200334	805.798				388	0.115372	0.699916	33.3381	0.401794	0.299974	0.200021	685.622
389	0.114548	0.699886	33.3605	0.361728	0.299993	0.200913	759.903				389	0.120176	0.699369	33.3698	0.364242	0.299969	0.200221	766.764				389	0.121527	0.699763	33.3616	0.402001	0.299963	0.200007	699.523
390	0.119455	0.69914	33.4798	0.363837	0.299845	0.201878	734.882				390	0.123562	0.699498	33.3583	0.364219	0.299991	0.20044	797.003				390	0.119645	0.699335	33.3623	0.402339	0.3	0.200043	681.563
391	0.121615	0.699447	33.4005	0.363487	0.299577	0.202971	716.864				391	0.119479	0.699175	33.3667	0.364996	0.299906	0.200362	761.184				391	0.122956	0.69873	33.3867	0.40261	0.299978	0.200406	733.447
392	0.120101	0.699721	33.3365	0.36347	0.299772	0.205101	764.152				392	0.122046	0.698408	33.3527	0.3629	0.299976	0.200374	774.874				392	0.125275	0.698328	33.4107	0.402777	0.299932	0.200366	758.465
393	0.115112	0.69983	33.3437	0.36062	0.29998	0.202773	747.727				393	0.12561	0.699535	33.3626	0.362375	0.299826	0.20036	789.797				393	0.128628	0.698091	33.3691	0.402957	0.299821	0.200283	808.992
394	0.11311	0.699946	33.3393	0.359349	0.299818	0.202276	679.256				394	0.127157	0.69981	33.3661	0.366138	0.299975	0.200437	808.531				394	0.13154	0.697937	33.3417	0.402647	0.299934	0.200418	801.722
395	0.115907	0.699872	33.3419	0.359458	0.299994	0.204017	679.339				395	0.129567	0.699829	33.3812	0.364934	0.299987	0.200542	910.288				395	0.131341	0.697643	33.3458	0.402244	0.299896	0.200386	794.159
396	0.119152	0.6997	33.4029	0.361037	0.299982	0.203885	707.644				396	0.129306	0.699121	33.3797	0.367345	0.299964	0.2013	811.28				396	0.131543	0.699296	33.3441	0.40282	0.299824	0.200217	880.34
397	0.117716	0.699851	33.3799	0.361725	0.299964	0.205389	758.637				397	0.129254	0.699791	33.352	0.36827	0.299971	0.201271	818.727				397	0.132017	0.699959	33.3487	0.402822	0.299861	0.200127	880.844
398	0.118957	0.699121	33.3415	0.357618	0.299878	0.205394	756.844				398	0.131158	0.698904	33.394	0.369762	0.299946	0.201025	858.431				398	0.135006	0.699904	33.3357	0.40286	0.299951	0.200079	835.975
399	0.118863	0.699931	33.3458	0.357658	0.299684	0.203622	686.669				399	0.130591	0.698461	33.3814	0.369979	0.299992	0.200603	843.642				399	0.136301	0.699942	33.3825	0.403862	0.299996	0.200073	867.729
400	0.121824	0.699851	33.3408	0.3543	0.299845	0.204024	752.902				400	0.131111	0.698957	33.4017	0.370902	0.299727	0.200065	867.152				400	0.136405	0.699317	33.3551	0.403506	0.299965	0.200128	884.772
401	0.121238	0.699625	33.3544	0.355224	0.29987	0.201276	736.901				401	0.130698	0.699937	33.4383	0.371702	0.299291	0.200035	830.918				401	0.13614	0.699829	33.3488	0.403442	0.299952	0.200272	866.626
402	0.119941	0.699929	33.3534	0.356885	0.299801	0.200769	781.735				402	0.130485	0.699959	33.3804	0.374355	0.298563	0.200086	792.572				402	0.13714	0.699785	33.3665	0.403286	0.299668	0.200334	890.076
403	0.121886	0.699873	33.3388	0.355799	0.299796	0.201523	737.476				403	0.128711	0.699968	33.3559	0.372737	0.29919	0.200117	774.407				403	0.134842	0.699757	33.335	0.403378	0.299741	0.200042	847.336
404	0.121304	0.699973	33.3728	0.355625	0.299928	0.200662	806.771				404	0.131126	0.699569	33.3602	0.373135	0.299379	0.20003	806.563				404	0.137059	0.699868	33.3621	0.40413	0.299986	0.200033	839.011
405	0.120924	0.699867	33.3563	0.35505	0.299925	0.20014	791.744				405	0.12694	0.6999	33.3852	0.373635	0.299799	0.200033	820.649				405	0.136627	0.699888	33.3416	0.405187	0.299977	0.200058	868.598
406	0.121058	0.699884	33.391	0.356101	0.299964	0.200008	775.765				406	0.119765	0.699869	33.4315	0.372859	0.299859	0.200082	723.24				406	0.136506	0.699898	33.3563	0.407459	0.299525	0.200164	865.475
407	0.119791	0.699214	33.3376	0.355904	0.299899	0.200026	773.776				407	0.129209	0.699186	33.4239	0.371742	0.299442	0.20002	773.34				407	0.137872	0.699645	33.3733	0.405487	0.298667	0.200048	917.177
408	0.12099	0.699226	33.3348	0.356739	0.299966	0.200238	770.304				408	0.127911	0.699892	33.3926	0.371648	0.299798	0.200047	829.799				408	0.13796	0.699821	33.3544	0.405617	0.298283	0.200004	825.613
409	0.121305	0.699967	33.3374	0.356098	0.299919	0.20021	771.91				409	0.12644	0.699393	33.3627	0.366539	0.299591	0.200525	802.616				409	0.136991	0.699804	33.3536	0.404833	0.297012	0.200183	912.767
410	0.121002	0.699943	33.3437	0.35725	0.299913	0.200565	716.253				410	0.122231	0.699873	33.3733	0.366837	0.299641	0.200177	734.976				410	0.138376	0.699551	33.3647	0.401033	0.298848	0.200016	845.389
411	0.120207	0.699746	33.3507	0.357933	0.3	0.200842	764.5				411	0.122939	0.699819	33.3822	0.369171	0.299818	0.200303	766.382				411	0.138695	0.699826	33.3645	0.404697	0.299332	0.2	835.931
412	0.121603	0.699903	33.3486	0.356395	0.299953	0.200626	776.003				412	0.122919	0.699955	33.3908	0.368983	0.299797	0.200623	823.36				412	0.137773	0.699634	33.3622	0.405343	0.299768	0.200045	898.623
413	0.119291	0.699808	33.3601	0.357098	0.299896	0.200606	731.732				413	0.126062	0.699634	33.4118	0.368664	0.299787	0.200822	812.246				413	0.138662	0.698555	33.3635	0.404956	0.299726	0.200588	811.611
414	0.120359	0.699613	33.3826	0.35888	0.29987	0.200642	766.989				414	0.124948	0.699927	33.4147	0.367796	0.299977	0.200366	750.559				414	0.139169	0.699861	33.4148	0.402382	0.299932	0.200644	841.334
415	0.121398	0.699847	33.4174	0.360852	0.299886	0.200033	784.4				415	0.125204	0.699841	33.3939	0.365194	0.299966	0.20035	806.156				415	0.139051	0.699782	33.3648	0.404451	0.299934	0.200565	855.406
416	0.121554	0.699852	33.4166	0.360755	0.299956	0.2	790.246				416	0.126538	0.699509	33.3945	0.365195	0.299945	0.200717	827.217				416	0.13595	0.69965	33.4094	0.407138	0.299968	0.200327	900.135
417	0.119342	0.698653	33.4276	0.363271	0.29988	0.200003	779.646				417	0.127701	0.699778	33.3933	0.358811	0.299955	0.201864	800.141				417	0.138475	0.699825	33.4982	0.401147	0.299859	0.200027	861.982
418	0.121421	0.699146	33.3726	0.361334	0.299989	0.200012	761.008				418	0.125667	0.699798	33.43	0.356293	0.299999	0.201096	842.267				418	0.138537	0.699943	33.4567	0.400282	0.299772	0.200059	828.818
419	0.121686	0.699795	33.3402	0.364644	0.299912	0.20005	791.083				419	0.124971	0.699875	33.4153	0.355674	0.299962	0.201695	818.864				419	0.138241	0.69997	33.3626	0.402049	0.299484	0.200002	884.789
420	0.121204	0.699686	33.3378	0.366417	0.299893	0.20006	761.708				420	0.127245	0.699947	33.3548	0.35149	0.29948	0.200784	741.406				420	0.13835	0.699962	33.3616	0.402033	0.299617	0.200096	949.283
421	0.122407	0.699518	33.336	0.366018	0.299942	0.20028	786.041				421	0.12613	0.699596	33.3708	0.353569	0.299971	0.200709	757.078				421	0.136942	0.699909	33.3638	0.403156	0.299806	0.200232	839.434
422	0.121837	0.699661	33.3642	0.364296	0.29992	0.200113	738.654				422	0.123063	0.699772	33.3474	0.356595	0.299994	0.200826	759.881				422	0.136638	0.699808	33.3906	0.403125	0.299908	0.2	872.885
423	0.122794	0.699841	33.3363	0.363762	0.299965	0.200364	729.817				423	0.125676	0.69991	33.3431	0.346705	0.299988	0.201785	735.632				423	0.133448	0.699579	33.3736	0.40188	0.299875	0.2	890.85
424	0.122112	0.698994	33.3349	0.363697	0.299994	0.200494	764.81				424	0.127219	0.699983	33.3393	0.35213	0.299941	0.201945	805.387				424	0.137181	0.699903	33.3812	0.401734	0.299892	0.200024	810.584
425	0.122506	0.699496	33.3387	0.360388	0.299994	0.201221	786.518				425	0.123343	0.69996	33.338	0.358484	0.299952	0.201479	814.414				425	0.133152	0.69929	33.3454	0.401479	0.299664	0.200073	848.9
426	0.122848	0.699333	33.3371	0.361901	0.299908	0.201108	757.087				426	0.122029	0.699825	33.3511	0.361319	0.299972	0.201776	767.616				426	0.131305	0.699869	33.346	0.401435	0.3	0.200157	831.507
427	0.121083	0.699917	33.3385	0.364235	0.299994	0.200529	713.496				427	0.119536	0.699845	33.3763	0.363088	0.299848	0.202113	723.773				427	0.134868	0.698883	33.3665	0.400674	0.299997	0.200054	869.733
428	0.119862	0.69987	33.3443	0.364671	0.299972	0.200041	802.484				428	0.115895	0.699963	33.396	0.362357	0.299953	0.200737	785.583				428	0.134789	0.699764	33.3567	0.400994	0.299933	0.200021	847.75
429	0.120407	0.699167	33.3599	0.363995	0.3	0.200044	751.503				429	0.120701	0.699951	33.3385	0.359856	0.299812	0.200555	764.198				429	0.130697	0.699237	33.3587	0.400968	0.299995	0.200046	875.951
430	0.121744	0.699748	33.3857	0.363913	0.299955	0.200096	739.496				430	0.121079	0.699861	33.342	0.364681	0.299948	0.200104	763.439				430	0.132125	0.698611	33.3588	0.400418	0.299975	0.20001	848.526
431	0.121157	0.699804	33.3539	0.364226	0.299895	0.200028	752.599				431	0.122914	0.699867	33.3373	0.365623	0.299989	0.200015	746.051				431	0.133071	0.69864	33.3395	0.400767	0.299891	0.200056	821.126
432	0.119003	0.699596	33.3417	0.36468	0.29998	0.200002	780.932				432	0.11994	0.699924	33.3631	0.369323	0.299945	0.200199	742.809				432	0.131881	0.699262	33.3414	0.401169	0.299992	0.200127	807.782
433	0.113273	0.699171	33.3434	0.365131	0.299914	0.200028	735.468				433	0.12212	0.699868	33.3396	0.368029	0.299853	0.200353	754.199				433	0.131349	0.699788	33.3379	0.402167	0.29997	0.200219	859.796
434	0.121376	0.69851	33.3433	0.366286	0.299994	0.200005	764.023				434	0.120651	0.699598	33.3787	0.369392	0.299804	0.200149	751.497				434	0.135269	0.699948	33.3793	0.402235	0.299712	0.200008	832.849
435	0.121057	0.698004	33.3606	0.367679	0.299975	0.200021	787.476				435	0.120483	0.699242	33.3903	0.371961	0.299895	0.200209	756.235				435	0.135147	0.699855	33.3384	0.402677	0.299766	0.200008	795.731
436	0.121663	0.698645	33.3538	0.366147	0.299958	0.200011	747.84				436	0.117895	0.699852	33.3748	0.37232	0.299926	0.200137	744.843				436	0.130845	0.699968	33.3368	0.402974	0.299967	0.200132	799.972
437	0.121525	0.699925	33.345	0.367312	0.299991	0.200003	738.168				437	0.116983	0.699446	33.3357	0.372015	0.299982	0.20002	695.045				437	0.135449	0.699943	33.341	0.403622	0.299941	0.200185	830.407
438	0.121511	0.699952	33.3401	0.369572	0.299992	0.200024	750.657				438	0.121852	0.698988	33.3396	0.373727	0.299985	0.200037	731.257				438	0.132506	0.699655	33.3533	0.404594	0.299959	0.200005	860.189
439	0.121431	0.699931	33.3491	0.369139	0.299982	0.20012	776.03				439	0.121426	0.699764	33.335	0.373624	0.299905	0.200012	795.619				439	0.133532	0.699848	33.3766	0.403994	0.299772	0.200036	807.418
440	0.121643	0.699871	33.358	0.369081	0.299773	0.201234	723.555				440	0.122376	0.699936	33.337	0.375567	0.299957	0.200031	782.685				440	0.135524	0.69976	33.4126	0.40394	0.29991	0.200037	829.276
441	0.121076	0.699474	33.34	0.368852	0.299973	0.200374	778.642				441	0.119133	0.699726	33.3523	0.376674	0.299912	0.200192	750.242				441	0.13346	0.699507	33.3436	0.406407	0.299976	0.20007	870.608
442	0.121195	0.699319	33.3353	0.369157	0.299969	0.200323	788.149				442	0.117952	0.69954	33.3386	0.376171	0.299918	0.200018	765.584				442	0.135723	0.69994	33.4117	0.408161	0.299982	0.200096	886.546
443	0.118788	0.69987	33.3343	0.369432	0.299987	0.200351	726.49				443	0.118858	0.699845	33.36	0.381021	0.299991	0.200119	763.944				443	0.134739	0.699668	33.4885	0.40691	0.299962	0.200008	835.429
444	0.121228	0.699282	33.348	0.369089	0.299972	0.200485	729.896				444	0.116324	0.699945	33.3418	0.381678	0.299994	0.200048	740.097				444	0.128707	0.698986	33.3372	0.405918	0.299927	0.2	818.271
445	0.120203	0.698908	33.3577	0.369641	0.299954	0.200845	823.844				445	0.11496	0.699662	33.3951	0.382518	0.299861	0.200023	731.896				445	0.128261	0.69866	33.3405	0.405579	0.299954	0.20001	749.856
446	0.115771	0.699695	33.3472	0.371648	0.299982	0.200054	763.247				446	0.114633	0.699669	33.3639	0.381395	0.299834	0.200048	686.108				446	0.13632	0.699546	33.3677	0.404925	0.299891	0.200101	815.79
447	0.120847	0.699811	33.3417	0.37146	0.299964	0.200039	712.297				447	0.113199	0.699892	33.3587	0.380924	0.299996	0.200026	708.729				447	0.136015	0.699456	33.3988	0.403126	0.3	0.200076	819.224
448	0.119426	0.699791	33.3414	0.3718	0.299956	0.200004	721.418				448	0.111485	0.699891	33.3897	0.382059	0.29984	0.200186	654.177				448	0.135809	0.699641	33.3569	0.402704	0.299972	0.200065	886.039
449	0.1185	0.699696	33.3494	0.370315	0.299998	0.200031	754.198				449	0.112391	0.699801	33.3562	0.382275	0.29995	0.200761	772.692				449	0.134541	0.699815	33.3773	0.402895	0.299722	0.200074	788.8
450	0.115461	0.699819	33.3389	0.370416	0.299919	0.20002	712.366				450	0.109928	0.699371	33.3348	0.379581	0.299811	0.200055	717.008				450	0.132579	0.699972	33.337	0.403797	0.299991	0.200001	825.892
451	0.117904	0.699891	33.346	0.370141	0.299821	0.200099	729.037				451	0.109478	0.699921	33.3458	0.378369	0.299788	0.200084	673.324				451	0.133133	0.699753	33.3364	0.404102	0.299995	0.2	814.07
452	0.121377	0.699519	33.3953	0.36728	0.299868	0.200037	775.727				452	0.109016	0.699994	33.3639	0.380339	0.299996	0.200036	671.467				452	0.136056	0.699924	33.3411	0.404408	0.299936	0.200015	859.049
453	0.121465	0.699756	33.3455	0.36892	0.29962	0.200111	766.206				453	0.108737	0.69995	33.3621	0.380447	0.299922	0.20003	649.24				453	0.131863	0.69996	33.335	0.404096	0.299903	0.200021	881.778
454	0.121315	0.699872	33.3462	0.367924	0.299735	0.200005	732.793				454	0.108849	0.699812	33.3601	0.38438	0.299937	0.200014	674.658				454	0.132495	0.699811	33.3389	0.403799	0.3	0.2	864.783
455	0.121384	0.69991	33.3763	0.368201	0.299643	0.200098	728.814				455	0.108847	0.699807	33.3425	0.386759	0.299971	0.200017	685.331				455	0.135215	0.699971	33.3468	0.403412	0.299994	0.2	909.378
456	0.118005	0.699791	33.4163	0.365982	0.299982	0.200711	750.514				456	0.10614	0.69977	33.3449	0.384516	0.299962	0.200215	728.27				456	0.136184	0.699598	33.3652	0.404031	0.299922	0.200047	854.724
457	0.116205	0.699925	33.4933	0.364499	0.299845	0.200035	783.396				457	0.108106	0.699445	33.3687	0.384536	0.299857	0.200056	659.64				457	0.135037	0.699872	33.3523	0.403799	0.299898	0.200356	840.973
458	0.116348	0.699901	33.6185	0.365023	0.29996	0.200023	738.515				458	0.108849	0.698999	33.3353	0.388171	0.299962	0.200092	657.521				458	0.135441	0.699906	33.3481	0.403462	0.29997	0.20057	844.28
459	0.119933	0.699863	33.5497	0.366311	0.299964	0.200192	699.071				459	0.10814	0.698522	33.3423	0.385159	0.299973	0.200015	681.788				459	0.135606	0.699824	33.3893	0.403106	0.299923	0.201298	860.28
460	0.118332	0.699567	33.5084	0.367702	0.299996	0.200004	724.913				460	0.108255	0.698333	33.3611	0.386086	0.299829	0.200001	725.258				460	0.136302	0.699862	33.409	0.403017	0.29997	0.200007	866.618
461	0.119921	0.699921	33.4698	0.365827	0.299942	0.200205	745.633				461	0.105883	0.696848	33.3805	0.38812	0.299692	0.200079	637.947				461	0.133535	0.699702	33.4206	0.402973	0.299778	0.200047	832.176
462	0.116067	0.699644	33.4078	0.364927	0.29996	0.200008	758.512				462	0.104436	0.698807	33.3754	0.390857	0.299688	0.200174	650.795				462	0.129511	0.699842	33.4553	0.403697	0.29995	0.200039	859.758
463	0.120864	0.699767	33.3519	0.36368	0.299869	0.200091	732.759				463	0.106434	0.699189	33.3973	0.391147	0.299634	0.200021	644.803				463	0.132894	0.699766	33.3818	0.403748	0.299646	0.200151	759.398
464	0.121157	0.699641	33.3666	0.362857	0.299895	0.2	755.716				464	0.106798	0.699127	33.3739	0.394496	0.299582	0.200018	656.637				464	0.136075	0.699971	33.3723	0.403475	0.299949	0.20027	812.845
465	0.121502	0.699877	33.3602	0.361935	0.299979	0.200013	747.919				465	0.109817	0.699955	33.3821	0.391345	0.299507	0.200029	628.819				465	0.136168	0.699603	33.3742	0.403313	0.299637	0.200202	910.25
466	0.121377	0.699846	33.3685	0.361018	0.299889	0.200007	758.657				466	0.108268	0.699973	33.4157	0.392585	0.29977	0.200145	667.975				466	0.134351	0.69977	33.3556	0.403817	0.299986	0.200268	881.319
467	0.119975	0.69941	33.3859	0.359567	0.299963	0.20006	785.579				467	0.110536	0.699484	33.4529	0.394623	0.299796	0.200651	709.105				467	0.133676	0.699549	33.3405	0.403293	0.299802	0.200189	826.348
468	0.121129	0.699778	33.4229	0.358599	0.29992	0.20007	786.937				468	0.107172	0.699553	33.4627	0.396748	0.299922	0.200031	695.136				468	0.13275	0.69988	33.3432	0.403784	0.299768	0.200518	813.867
469	0.121688	0.699886	33.4443	0.359957	0.299935	0.200067	762.898				469	0.106044	0.699785	33.4556	0.396386	0.299889	0.200016	663.725				469	0.136114	0.699407	33.3635	0.403876	0.299554	0.200764	879.146
470	0.120866	0.699763	33.38	0.36004	0.299943	0.200059	757.616				470	0.105386	0.699824	33.4652	0.395709	0.299889	0.200066	625.326				470	0.136264	0.699503	33.3504	0.402402	0.299615	0.200722	867.7
471	0.121241	0.699884	33.3831	0.362286	0.299951	0.200258	799.032				471	0.106531	0.699667	33.5473	0.395142	0.299958	0.200372	696.991				471	0.135102	0.698879	33.3458	0.402667	0.299738	0.200691	830.423
472	0.121045	0.699929	33.4151	0.358781	0.299976	0.200861	773.15				472	0.104796	0.699912	33.5624	0.398631	0.299548	0.200396	677.93				472	0.134511	0.699928	33.3458	0.401628	0.299634	0.200626	880.403
473	0.120646	0.699863	33.4205	0.355562	0.299833	0.200794	748.793				473	0.105657	0.699207	33.7619	0.397757	0.299602	0.200311	681.5				473	0.136234	0.699985	33.3692	0.40156	0.299849	0.200563	870.716
474	0.120866	0.699852	33.3787	0.35431	0.299994	0.201688	719.253				474	0.103304	0.699744	33.7345	0.395614	0.299916	0.200478	665.178				474	0.135197	0.699964	33.4488	0.400063	0.299563	0.200638	854.752
475	0.11816	0.699857	33.3923	0.349054	0.299962	0.200252	732.831				475	0.101238	0.699923	33.613	0.39662	0.299837	0.200384	632.84				475	0.137085	0.699914	33.4721	0.400471	0.299618	0.200748	896.455
476	0.118031	0.699967	33.4029	0.350134	0.299958	0.200053	747.076				476	0.10353	0.69995	33.5939	0.394819	0.299989	0.200322	612.579				476	0.133508	0.69987	33.5263	0.401269	0.299044	0.200741	900.584
477	0.11292	0.699861	33.3981	0.350748	0.299986	0.200012	728.692				477	0.10444	0.699842	33.5862	0.396293	0.299978	0.200573	688.539				477	0.136145	0.699928	33.6071	0.402042	0.299268	0.200706	841.751
478	0.115471	0.699869	33.4194	0.350484	0.299986	0.200042	721.361				478	0.104549	0.699882	33.6627	0.399046	0.299957	0.201508	678.004				478	0.134387	0.699905	33.3773	0.395906	0.298933	0.200134	890.366
479	0.10743	0.699217	33.392	0.348014	0.299815	0.200033	681.982				479	0.104561	0.699919	33.6194	0.39973	0.299979	0.200761	666.56				479	0.126768	0.699919	33.3923	0.395105	0.299279	0.200365	807.722
480	0.115779	0.699866	33.3828	0.348026	0.29995	0.200024	644.404				480	0.104053	0.699922	33.5694	0.399985	0.299941	0.200148	641.218				480	0.136312	0.699969	33.3744	0.395174	0.298865	0.200114	820.242
481	0.114912	0.699257	33.3696	0.348787	0.299973	0.20005	714.934				481	0.103527	0.699824	33.5797	0.399413	0.299963	0.200281	677.309				481	0.13357	0.699857	33.3754	0.396543	0.298634	0.200296	850.66
482	0.11491	0.699482	33.3387	0.349603	0.299984	0.200017	766.792				482	0.104364	0.69988	33.608	0.39988	0.299991	0.201016	637.483				482	0.135924	0.699815	33.4229	0.396561	0.298777	0.200484	908.198
483	0.11857	0.698848	33.3428	0.351327	0.299941	0.200006	715.691				483	0.104387	0.699823	33.6133	0.399901	0.3	0.200658	632.636				483	0.136088	0.699965	33.3963	0.39759	0.298967	0.200331	838.081
484	0.121395	0.699174	33.3356	0.351019	0.29987	0.20005	741.692				484	0.104385	0.699313	33.5782	0.397337	0.299978	0.200038	668.738				484	0.136332	0.699695	33.363	0.393808	0.299584	0.200659	843.911
485	0.118194	0.699906	33.3343	0.352474	0.299636	0.200015	741.867				485	0.101649	0.699196	33.5455	0.400011	0.299903	0.200013	673.316				485	0.136711	0.699826	33.3604	0.395274	0.29931	0.200753	914.133
486	0.119094	0.699919	33.3466	0.349608	0.299746	0.200294	736.384				486	0.103424	0.69996	33.3974	0.401043	0.299698	0.200018	623.206				486	0.136873	0.699965	33.357	0.398334	0.299925	0.200156	863.453
487	0.120805	0.699734	33.3351	0.355411	0.299716	0.200442	731.084				487	0.103295	0.699937	33.408	0.40067	0.299599	0.200004	616.645				487	0.136057	0.699846	33.3354	0.397602	0.299989	0.200195	853.187
488	0.118847	0.699339	33.3531	0.356011	0.299217	0.200994	714.516				488	0.104305	0.699821	33.3926	0.400035	0.299975	0.200049	638.497				488	0.129996	0.699941	33.3446	0.396183	0.299988	0.200294	876.37
489	0.12058	0.699134	33.3391	0.358047	0.299568	0.200595	694.285				489	0.104049	0.699445	33.4174	0.400591	0.299981	0.200005	660.488				489	0.135185	0.699902	33.3476	0.397373	0.299976	0.20006	822.333
490	0.119665	0.699468	33.3436	0.358438	0.299743	0.20093	788.154				490	0.103946	0.699198	33.3884	0.403415	0.299971	0.200008	634.84				490	0.137122	0.699902	33.3435	0.394891	0.299957	0.2	808.656
491	0.119525	0.698566	33.3399	0.352108	0.299971	0.202984	747.032				491	0.10355	0.699944	33.4136	0.402743	0.299931	0.200036	635.926				491	0.137012	0.699838	33.3543	0.395791	0.299955	0.2	890.39
492	0.119587	0.699361	33.366	0.354137	0.299934	0.203608	724.695				492	0.102798	0.699918	33.5387	0.403032	0.299941	0.200005	638.855				492	0.137159	0.69965	33.3531	0.395677	0.299735	0.200069	905.539
493	0.120402	0.699271	33.3387	0.353613	0.299967	0.203994	800.22				493	0.103676	0.699793	33.4424	0.40342	0.299936	0.20022	679.803				493	0.137329	0.699902	33.3678	0.393209	0.299779	0.200007	834.781
494	0.120379	0.699514	33.341	0.357013	0.299962	0.202594	725.382				494	0.100273	0.699474	33.4379	0.404123	0.299963	0.200193	629.303				494	0.136893	0.699959	33.3874	0.393025	0.299579	0.200023	845.019
495	0.117224	0.699256	33.3505	0.356875	0.299895	0.202434	764.447				495	0.0959335	0.698834	33.4321	0.405068	0.299967	0.200318	616.814				495	0.133725	0.699927	33.371	0.392359	0.299167	0.20001	886.862
496	0.118472	0.699341	33.3501	0.356271	0.299863	0.202331	739.28				496	0.103286	0.69947	33.5693	0.405975	0.299936	0.200471	625.929				496	0.134498	0.699788	33.3863	0.391722	0.299954	0.200189	843.566
497	0.122458	0.699395	33.3396	0.350808	0.299991	0.20371	802.579				497	0.103205	0.699125	33.6191	0.407627	0.299985	0.200024	606.651				497	0.135305	0.699853	33.3751	0.390546	0.3	0.200202	835.581
498	0.120885	0.699207	33.3376	0.350288	0.299928	0.202823	749.533				498	0.102405	0.699963	33.7015	0.409441	0.3	0.2	614.751				498	0.133283	0.699483	33.3875	0.394101	0.299984	0.200174	877.716
499	0.116632	0.699086	33.3372	0.354185	0.3	0.202316	753.256				499	0.10303	0.699781	33.7103	0.409489	0.299923	0.200006	668.845				499	0.137357	0.698913	33.3785	0.397609	0.299956	0.200175	901.2
500	0.117837	0.69944	33.3399	0.352586	0.299991	0.202197	797.992				500	0.102668	0.699346	33.6427	0.407904	0.299952	0.200006	615.78				500	0.135391	0.698875	33.3968	0.397606	0.299963	0.200026	855.957
501	0.120769	0.699548	33.3439	0.353606	0.299979	0.200357	758.113				501	0.102394	0.698843	33.6355	0.40761	0.299876	0.200141	660.826				501	0.133943	0.69838	33.3908	0.395949	0.299972	0.200112	827.127
502	0.120253	0.69908	33.3465	0.35697	0.299939	0.200463	716.189				502	0.103121	0.699166	33.7144	0.405762	0.299257	0.200779	687.745				502	0.135892	0.698496	33.3833	0.397313	0.299966	0.200097	882.381
503	0.115433	0.699637	33.3477	0.357938	0.299668	0.200655	722.869				503	0.0994383	0.698836	33.6338	0.405918	0.299977	0.200624	614.604				503	0.136063	0.699933	33.3797	0.39768	0.299986	0.200042	878.404
504	0.113497	0.699854	33.3618	0.353901	0.299967	0.200554	681.484				504	0.0941248	0.69818	33.6455	0.405653	0.299899	0.200218	550.693				504	0.135855	0.699975	33.3649	0.397681	0.299912	0.200081	913.656
505	0.117283	0.69975	33.3546	0.360574	0.299984	0.200735	727.777				505	0.0946468	0.699972	33.6659	0.406835	0.29999	0.200166	571.824				505	0.135472	0.699757	33.3646	0.399965	0.299956	0.200135	869.921
506	0.121831	0.699787	33.3519	0.361217	0.299985	0.201301	719.783				506	0.100066	0.699863	33.524	0.410728	0.299923	0.20027	666.07				506	0.134937	0.699547	33.3507	0.400987	0.299971	0.200008	834.809
507	0.122308	0.699528	33.35	0.358731	0.299962	0.201728	793.808				507	0.102168	0.69967	33.4272	0.410919	0.299805	0.200091	641.525				507	0.133192	0.699406	33.3575	0.401173	0.29996	0.200022	909.85
508	0.117853	0.698342	33.3637	0.358205	0.299885	0.201516	754.01				508	0.100354	0.699276	33.3855	0.411999	0.299895	0.200053	606.765				508	0.129156	0.699355	33.3588	0.400542	0.299829	0.200022	811.407
509	0.122697	0.698857	33.3393	0.362585	0.299985	0.201041	700.819				509	0.0977466	0.699407	33.3745	0.413143	0.299836	0.200028	589.384				509	0.139268	0.699427	33.3504	0.39809	0.299476	0.200067	814.475
510	0.120867	0.699418	33.3566	0.364961	0.299924	0.201393	750.521				510	0.101348	0.699904	33.3412	0.413779	0.299911	0.200002	625.945				510	0.137699	0.699453	33.3449	0.396505	0.299978	0.200007	831.272
511	0.122404	0.699564	33.351	0.365682	0.299999	0.201319	814.834				511	0.100691	0.699929	33.3447	0.412599	0.299953	0.20005	640.423				511	0.13768	0.699623	33.346	0.394861	0.299951	0.200101	889.707
512	0.122501	0.699462	33.3351	0.365438	0.299996	0.201425	770.155				512	0.100173	0.699862	33.3595	0.413364	0.299985	0.200343	628.128				512	0.136149	0.699874	33.3623	0.394529	0.299998	0.20008	848.055
513	0.122054	0.699554	33.3451	0.3681	0.29989	0.201159	743.823				513	0.0977327	0.699955	33.3399	0.412853	0.299868	0.200457	652.336				513	0.136694	0.699884	33.3649	0.394872	0.3	0.200411	860.065
514	0.119192	0.699561	33.3356	0.369788	0.299796	0.201301	764.552				514	0.0991041	0.699978	33.3543	0.412423	0.29986	0.201415	607.953				514	0.134886	0.699909	33.3667	0.393112	0.299984	0.200054	843.476
515	0.116701	0.699607	33.3416	0.369499	0.299793	0.201813	734.403				515	0.098414	0.699872	33.367	0.411428	0.299967	0.201224	599.933				515	0.134068	0.699315	33.3947	0.390896	0.299957	0.200027	841.632
516	0.118024	0.699548	33.3797	0.372543	0.299782	0.200046	753.928				516	0.101555	0.699875	33.3652	0.416653	0.299898	0.203408	601.197				516	0.137562	0.699834	33.4425	0.391355	0.299943	0.200019	893.926
517	0.120673	0.699165	33.3929	0.370049	0.299637	0.200002	735.2				517	0.0968154	0.699946	33.369	0.413931	0.29976	0.201604	654.044				517	0.134859	0.699802	33.4371	0.38917	0.299955	0.200028	838.295
518	0.123953	0.698851	33.3438	0.371897	0.299442	0.200063	812.999				518	0.101112	0.699722	33.3622	0.411716	0.299978	0.200019	617.617				518	0.134225	0.69989	33.5115	0.390723	0.299985	0.200037	822.397
519	0.123948	0.69871	33.3534	0.37309	0.299953	0.200005	770.466				519	0.100287	0.699873	33.4134	0.410902	0.299993	0.200001	614.968				519	0.134949	0.699038	33.5091	0.389153	0.29981	0.200026	840.811
520	0.121508	0.699193	33.3384	0.372721	0.299903	0.200034	755.586				520	0.100254	0.699899	33.4058	0.41295	0.29998	0.200031	612.075				520	0.127096	0.698515	33.5197	0.388266	0.29987	0.200016	820.677
521	0.124015	0.698895	33.346	0.374495	0.299977	0.20005	763.565				521	0.0993857	0.699937	33.4426	0.409248	0.29988	0.200027	636.745				521	0.128413	0.698589	33.461	0.386623	0.299857	0.200051	785.783
522	0.125574	0.698409	33.3365	0.376899	0.299869	0.200024	831.985				522	0.100241	0.699491	33.4326	0.411434	0.29999	0.200008	616.793				522	0.131111	0.699097	33.4359	0.385128	0.299963	0.200033	843.488
523	0.125123	0.697804	33.3405	0.382805	0.29983	0.200036	808.848				523	0.100874	0.699637	33.4178	0.412221	0.299969	0.200157	600.941				523	0.134026	0.699266	33.3864	0.385689	0.299926	0.200006	846.643
524	0.122007	0.697763	33.3565	0.37876	0.299997	0.200032	767.297				524	0.100901	0.699904	33.3432	0.412076	0.3	0.200003	602.131				524	0.134329	0.69972	33.383	0.384741	0.299941	0.20002	847.215
525	0.126601	0.697533	33.3455	0.383022	0.299987	0.200008	741.28				525	0.10091	0.69988	33.3538	0.412622	0.299977	0.200017	609.156				525	0.136787	0.699346	33.3569	0.384307	0.299981	0.200164	778.867
526	0.121846	0.697116	33.3447	0.386943	0.299983	0.200023	766.034				526	0.100658	0.699098	33.3677	0.413718	0.299934	0.200062	618.161				526	0.136387	0.699923	33.3539	0.384312	0.299964	0.200591	874.603
527	0.122123	0.696896	33.3362	0.385132	0.29997	0.200096	795.454				527	0.101094	0.699492	33.4022	0.414341	0.299893	0.200191	619.969				527	0.136091	0.699907	33.3518	0.384988	0.299957	0.200479	838.184
528	0.119865	0.696991	33.3369	0.384897	0.29996	0.200437	794.384				528	0.101595	0.699092	33.438	0.415292	0.299786	0.200137	624.162				528	0.133946	0.69992	33.3353	0.38422	0.299986	0.200735	846.69
529	0.123386	0.69545	33.347	0.3852	0.299794	0.20001	813.063				529	0.101808	0.699003	33.4721	0.415352	0.299997	0.200054	609.125				529	0.136509	0.699909	33.3439	0.384679	0.299799	0.201127	798.14
530	0.124092	0.69606	33.3359	0.377883	0.299907	0.200036	761.189				530	0.101086	0.699034	33.4641	0.414513	0.299954	0.200012	649.947				530	0.13587	0.699871	33.3387	0.383783	0.299902	0.200006	900.122
531	0.123075	0.697965	33.3537	0.384858	0.29979	0.200517	735.812				531	0.100597	0.698692	33.435	0.41626	0.299903	0.200059	635.541				531	0.135081	0.699926	33.3382	0.383647	0.299641	0.200011	815.079
532	0.125274	0.698102	33.3511	0.384856	0.29981	0.200717	839.116				532	0.0944987	0.698084	33.467	0.416974	0.299951	0.2	622.37				532	0.135841	0.699875	33.3422	0.383686	0.299668	0.200039	829.602
533	0.126659	0.697009	33.3362	0.379422	0.299958	0.201164	771.819				533	0.095411	0.698845	33.4983	0.420732	0.299969	0.200086	582.146				533	0.135994	0.699924	33.339	0.38334	0.299343	0.200065	866.366
534	0.126435	0.696506	33.3395	0.377607	0.299866	0.201642	732.283				534	0.0976991	0.699338	33.4003	0.419339	0.3	0.20005	585.594				534	0.136431	0.699582	33.3494	0.383004	0.299181	0.200023	910.231
535	0.125684	0.69718	33.3442	0.379698	0.299914	0.20123	807.538				535	0.0991812	0.699403	33.481	0.4178	0.299987	0.200023	600.376				535	0.134946	0.699582	33.3557	0.381812	0.299876	0.200012	888.14
536	0.124541	0.697487	33.3713	0.380935	0.299983	0.200955	782.339				536	0.102087	0.699494	33.4808	0.416213	0.299714	0.200026	610.197				536	0.134674	0.699949	33.3422	0.382487	0.299896	0.200007	855.036
537	0.12784	0.697113	33.3388	0.379404	0.299959	0.201403	813.098				537	0.102548	0.699301	33.4118	0.416351	0.299992	0.200016	602.615				537	0.130908	0.699893	33.3645	0.38128	0.299988	0.200007	844.534
538	0.126155	0.698761	33.3417	0.382945	0.299946	0.200863	780.514				538	0.100267	0.698989	33.5018	0.415966	0.299996	0.200086	632.883				538	0.13147	0.699185	33.3836	0.381352	0.299985	0.200029	796.437
539	0.125107	0.698661	33.3508	0.387749	0.299975	0.201698	805.676				539	0.0993522	0.699214	33.5522	0.416626	0.299978	0.200117	625.74				539	0.136205	0.699382	33.3887	0.38149	0.299976	0.200112	820.144
540	0.124464	0.698533	33.353	0.38243	0.299934	0.202528	754.149				540	0.100947	0.699579	33.5465	0.417648	0.299949	0.200076	613.579				540	0.13455	0.699437	33.4439	0.382849	0.299892	0.200646	796.686
541	0.12441	0.698476	33.3364	0.393001	0.29972	0.201974	760.197				541	0.102077	0.699694	33.671	0.419747	0.299946	0.200036	639.592				541	0.132924	0.699705	33.3977	0.382623	0.299516	0.200412	871.259
542	0.124002	0.69842	33.341	0.389999	0.29988	0.201754	757.043				542	0.102956	0.699733	33.6986	0.420171	0.299974	0.200015	633.171				542	0.131962	0.69993	33.3413	0.382317	0.299948	0.200574	806.545
543	0.122313	0.697988	33.3382	0.394448	0.299571	0.200955	791.431				543	0.101546	0.69971	33.6079	0.42144	0.299883	0.200065	666.222				543	0.135964	0.699945	33.3447	0.382524	0.299942	0.20059	864.062
544	0.119115	0.697938	33.3351	0.394928	0.299755	0.200878	737.972				544	0.102332	0.699914	33.6662	0.422059	0.299868	0.200011	675.269				544	0.135617	0.699801	33.3413	0.383189	0.299981	0.200006	799.688
545	0.118536	0.697178	33.3374	0.382456	0.299653	0.200428	740.786				545	0.102694	0.699329	33.5073	0.420293	0.299977	0.200074	623.414				545	0.135998	0.699837	33.339	0.382728	0.29995	0.20014	917.955
546	0.120066	0.696778	33.3386	0.377732	0.299937	0.200407	695.498				546	0.103476	0.699763	33.4775	0.419299	0.299978	0.20001	616.462				546	0.135337	0.699881	33.3437	0.383394	0.29963	0.200027	842.276
547	0.124993	0.696547	33.334	0.375146	0.299877	0.200776	740.806				547	0.103224	0.699844	33.3588	0.419662	0.299834	0.200008	652.771				547	0.136321	0.699853	33.3498	0.383334	0.3	0.20002	832.201
548	0.124892	0.697338	33.338	0.376393	0.299988	0.201187	778.202				548	0.105443	0.699815	33.3964	0.422317	0.299747	0.200025	621.485				548	0.135255	0.699594	33.3635	0.383437	0.29995	0.20005	886.598
549	0.125921	0.697347	33.3888	0.373738	0.299983	0.200408	782.159				549	0.104726	0.699937	33.4201	0.422916	0.299643	0.200154	625.64				549	0.133196	0.699581	33.3423	0.383587	0.299972	0.200166	816.326
550	0.123951	0.697656	33.3427	0.375301	0.299906	0.200262	743.978				550	0.105495	0.699978	33.3663	0.425707	0.299998	0.20019	645.867				550	0.13552	0.699982	33.3486	0.383511	0.299978	0.200004	812.823
551	0.119357	0.697378	33.3365	0.373963	0.299985	0.200005	755.767				551	0.103532	0.699963	33.34	0.428383	0.299997	0.200007	664.701				551	0.135333	0.699892	33.3377	0.383481	0.299996	0.200008	799.592
552	0.120565	0.696973	33.3493	0.37468	0.299992	0.200261	781.566				552	0.105737	0.699754	33.3446	0.426741	0.29998	0.20002	643.15				552	0.132878	0.699892	33.335	0.383427	0.299986	0.200027	865.203
553	0.117945	0.697755	33.3737	0.375903	0.29996	0.200174	747.432				553	0.105971	0.699905	33.3344	0.425925	0.299856	0.20001	636.379				553	0.134361	0.699924	33.3394	0.383673	0.29993	0.200057	867.208
554	0.11806	0.6979	33.4774	0.37718	0.299936	0.201058	730.218				554	0.103372	0.699757	33.3455	0.425876	0.29999	0.200079	632.137				554	0.133957	0.699812	33.344	0.383983	0.299886	0.200082	828.529
555	0.113998	0.697784	33.499	0.377184	0.29999	0.201958	753.091				555	0.101825	0.69997	33.3494	0.425849	0.299992	0.200705	664.265				555	0.133232	0.699943	33.3509	0.383702	0.299858	0.200402	809.848
556	0.117113	0.699001	33.4497	0.374814	0.299998	0.20101	735.636				556	0.103748	0.699879	33.3345	0.42725	0.299954	0.203555	630.704				556	0.133237	0.699921	33.373	0.383802	0.299835	0.200398	848.072
557	0.125545	0.698835	33.4136	0.374393	0.299972	0.202021	771.265				557	0.102926	0.69992	33.3586	0.428068	0.299974	0.200024	615.175				557	0.136054	0.69992	33.4488	0.383451	0.29975	0.20146	799.129
558	0.126015	0.699083	33.4662	0.372751	0.299915	0.200854	787.394				558	0.104963	0.699847	33.3388	0.425829	0.299976	0.200011	665.853				558	0.133913	0.699867	33.4092	0.38369	0.299505	0.201823	854.983
559	0.125872	0.698744	33.3954	0.371862	0.299837	0.203069	806.591				559	0.101354	0.699381	33.3375	0.425384	0.299999	0.200028	678.38				559	0.129442	0.699962	33.3921	0.38419	0.299627	0.201119	838.504
560	0.12354	0.699122	33.3364	0.37233	0.299734	0.202152	740.017				560	0.100794	0.698968	33.3428	0.425154	0.299996	0.200041	593.402				560	0.122677	0.699866	33.42	0.384553	0.2992	0.200937	783.691
561	0.124322	0.699597	33.339	0.372741	0.299937	0.200806	748.153				561	0.103536	0.697871	33.3372	0.425393	0.299945	0.200592	631.82				561	0.123909	0.699573	33.3424	0.386345	0.299254	0.200765	752.731
562	0.12476	0.699397	33.353	0.372633	0.299974	0.200002	752.242				562	0.102925	0.698344	33.3388	0.424867	0.299822	0.200039	635.441				562	0.115844	0.699876	33.3722	0.387803	0.299166	0.200646	703.014
563	0.123945	0.698817	33.4085	0.372833	0.299909	0.200026	827.032				563	0.101281	0.698113	33.342	0.423515	0.299841	0.200033	627.494				563	0.119446	0.699963	33.3358	0.383375	0.298677	0.200834	729.355
564	0.122908	0.698816	33.3758	0.372021	0.299781	0.200094	793.833				564	0.0992898	0.699383	33.3483	0.424815	0.299797	0.200017	591.059				564	0.13272	0.699959	33.3694	0.383503	0.299226	0.201429	786.174
565	0.124724	0.698714	33.3445	0.372481	0.299701	0.200017	759.433				565	0.0997189	0.698375	33.3399	0.423512	0.299723	0.200007	623.862				565	0.135627	0.699971	33.3389	0.383456	0.299625	0.201631	886.023
566	0.124062	0.698653	33.3392	0.371705	0.29998	0.200076	815.277				566	0.10416	0.699308	33.36	0.423564	0.299693	0.200139	653.28				566	0.134343	0.699619	33.353	0.383402	0.299762	0.200942	882.711
567	0.124859	0.698097	33.3352	0.372934	0.29999	0.200065	787.47				567	0.104271	0.699537	33.3733	0.422361	0.299723	0.200374	681.254				567	0.133648	0.699709	33.3581	0.383147	0.29981	0.201212	838.879
568	0.123979	0.698393	33.3409	0.373427	0.299757	0.200009	763.211				568	0.103593	0.699735	33.4118	0.425177	0.299691	0.200687	627.399				568	0.132564	0.69874	33.3668	0.383687	0.299835	0.200734	881.697
569	0.121278	0.698896	33.3412	0.372241	0.299978	0.200002	812.765				569	0.102734	0.699923	33.3529	0.427867	0.299836	0.200027	663.551				569	0.13032	0.698644	33.3381	0.383285	0.299602	0.200966	831.462
570	0.119144	0.698897	33.3483	0.371902	0.299965	0.200038	749.571				570	0.101436	0.699959	33.3912	0.426856	0.299781	0.200028	643.445				570	0.135794	0.69886	33.3474	0.383494	0.299705	0.200116	860.794
571	0.117789	0.699168	33.3534	0.370525	0.299969	0.200029	777.763				571	0.102115	0.699717	33.3558	0.42628	0.299715	0.200036	595.398				571	0.136199	0.698654	33.3391	0.383062	0.299718	0.200012	835.416
572	0.120184	0.699223	33.3645	0.369183	0.299985	0.200057	782.876				572	0.103042	0.699659	33.3506	0.435257	0.299855	0.2	623.834				572	0.135953	0.698621	33.3362	0.383122	0.299578	0.20008	829.999
573	0.122487	0.6993	33.3488	0.369281	0.299946	0.2	746.3				573	0.101791	0.699709	33.349	0.434895	0.3	0.200072	611.828				573	0.135748	0.69782	33.3605	0.383964	0.299913	0.200017	863.37
574	0.119326	0.698987	33.3396	0.370896	0.299724	0.200116	767.284				574	0.103751	0.699379	33.3726	0.432721	0.299729	0.200017	673.455				574	0.135776	0.698789	33.3384	0.384032	0.29969	0.200007	830.74
575	0.124372	0.69894	33.3538	0.37216	0.299311	0.20003	764.092				575	0.104155	0.6994	33.4448	0.433946	0.299537	0.200014	628.913				575	0.13607	0.698747	33.3406	0.383812	0.29997	0.200015	855.333
576	0.125084	0.698431	33.3483	0.371011	0.299348	0.200015	752.435				576	0.104205	0.699119	33.3828	0.449476	0.299987	0.200034	631.4				576	0.135501	0.698651	33.335	0.383398	0.299965	0.200009	854.857
577	0.123828	0.697375	33.3525	0.369283	0.298925	0.200238	773.65				577	0.103354	0.69969	33.3773	0.448039	0.299975	0.200007	684.944				577	0.135372	0.699304	33.3446	0.383615	0.299678	0.200103	860.108
578	0.124431	0.696546	33.3495	0.370675	0.299949	0.200048	743.265				578	0.102458	0.699737	33.4413	0.444587	0.299993	0.200007	648.138				578	0.135499	0.699856	33.3488	0.383851	0.299768	0.200095	841.825
579	0.121997	0.697491	33.3559	0.371191	0.3	0.200075	753.882				579	0.101337	0.699871	33.4151	0.438819	0.299983	0.200005	653.408				579	0.133521	0.699855	33.3413	0.383536	0.299886	0.2	822.565
580	0.120589	0.697904	33.3605	0.371761	0.299981	0.200069	784.36				580	0.100466	0.699954	33.4339	0.431506	0.299914	0.200092	665.869				580	0.129471	0.699878	33.3602	0.383051	0.299738	0.200067	846.454
581	0.123638	0.698743	33.3915	0.371907	0.299734	0.200047	761.86				581	0.102238	0.699938	33.4994	0.433982	0.299972	0.200035	674.389				581	0.135984	0.699339	33.35	0.38355	0.299958	0.200025	810.126
582	0.121575	0.699259	33.4544	0.37263	0.299668	0.20103	750.425				582	0.104723	0.6999	33.3869	0.428527	0.299957	0.200125	617.429				582	0.135707	0.699965	33.3419	0.383673	0.299957	0.200029	869.831
583	0.121997	0.69899	33.3475	0.372699	0.299992	0.200048	762.536				583	0.104448	0.699848	33.4348	0.432003	0.299628	0.200156	614.124				583	0.135549	0.699829	33.3383	0.383472	0.299856	0.200045	874.629
584	0.120427	0.699163	33.3726	0.37121	0.299918	0.200011	742.892				584	0.103984	0.699987	33.4302	0.427448	0.299979	0.200008	669.511				584	0.135207	0.699319	33.3465	0.383548	0.299956	0.20003	886.068
585	0.120902	0.699606	33.35	0.371402	0.299977	0.200015	715.032				585	0.10296	0.699841	33.4407	0.427711	0.299925	0.200249	618.538				585	0.13603	0.699128	33.34	0.383381	0.299872	0.200008	853.356
586	0.122558	0.699554	33.3688	0.371091	0.3	0.200115	733.8				586	0.103357	0.699726	33.3893	0.433154	0.299893	0.200339	635.559				586	0.135939	0.699909	33.3366	0.383068	0.299746	0.2	821.34
587	0.122701	0.699414	33.3915	0.371795	0.299959	0.200011	815.829				587	0.104117	0.69989	33.4116	0.434241	0.299985	0.200676	625.574				587	0.136079	0.69984	33.3487	0.383833	0.299225	0.20001	813.291
588	0.122141	0.699258	33.4654	0.371765	0.299912	0.200023	737.966				588	0.104231	0.699934	33.4545	0.426364	0.299808	0.20069	632.679				588	0.134581	0.699626	33.3377	0.383877	0.299912	0.200502	908.668
589	0.121083	0.698676	33.4356	0.37247	0.299939	0.200099	756.46				589	0.104024	0.699837	33.394	0.423501	0.299886	0.200478	636.409				589	0.132858	0.699446	33.3443	0.38404	0.29955	0.201235	811.75
590	0.115003	0.698333	33.4388	0.372535	0.299975	0.2	726.148				590	0.104003	0.69989	33.3516	0.407811	0.299974	0.200029	633.274				590	0.130415	0.699922	33.3432	0.383934	0.299847	0.200763	778.439
591	0.119263	0.698528	33.5922	0.372745	0.29984	0.200012	728.766				591	0.103532	0.699938	33.3369	0.411036	0.299902	0.200018	629.806				591	0.126935	0.699839	33.3542	0.384223	0.299922	0.200979	826.761
592	0.119707	0.698145	33.5186	0.372701	0.299975	0.200049	754.11				592	0.103676	0.699925	33.3439	0.40647	0.299977	0.20005	685.772				592	0.128198	0.699345	33.398	0.383725	0.299875	0.200036	827.892
593	0.119819	0.698417	33.4953	0.372737	0.299967	0.200461	736.868				593	0.104573	0.699573	33.347	0.411115	0.29982	0.200036	633.109				593	0.119739	0.69977	33.3467	0.383683	0.299923	0.200006	736.143
594	0.119438	0.698647	33.3505	0.373357	0.299947	0.200102	752.406				594	0.10372	0.699507	33.3919	0.413382	0.29965	0.20006	621.184				594	0.112405	0.699671	33.3812	0.383713	0.299914	0.200071	759.712
595	0.119626	0.698802	33.3972	0.373511	0.299797	0.200002	764.644				595	0.103045	0.699924	33.4164	0.409669	0.29993	0.200022	664.143				595	0.111453	0.69983	33.3724	0.383862	0.299999	0.200028	675.279
596	0.120021	0.698427	33.4393	0.373624	0.299776	0.200173	750.504				596	0.098914	0.699857	33.4176	0.409418	0.299963	0.200006	634.592				596	0.115348	0.699856	33.3983	0.384162	0.299856	0.200136	735.621
597	0.119189	0.699149	33.4972	0.373627	0.299459	0.200003	725.199				597	0.10255	0.699904	33.3725	0.414183	0.299979	0.200154	599.293				597	0.11055	0.699963	33.3913	0.385157	0.299384	0.2003	727.935
598	0.121089	0.698668	33.4518	0.373224	0.29993	0.200004	837.039				598	0.100387	0.699679	33.377	0.417037	0.299998	0.200049	654.027				598	0.110959	0.699946	33.3732	0.383493	0.299078	0.200002	694.838
599	0.121555	0.698113	33.444	0.372599	0.29968	0.200043	771.415				599	0.0994305	0.699318	33.3712	0.417591	0.299968	0.200049	616.507				599	0.104422	0.699894	33.4593	0.38347	0.299243	0.200194	674.201
600	0.120919	0.697983	33.381	0.372924	0.299542	0.200063	769.216				600	0.0974678	0.699322	33.3873	0.417754	0.299705	0.200006	654.237				600	0.108784	0.699923	33.359	0.383445	0.299601	0.200151	674.732
601	0.122137	0.697864	33.374	0.37255	0.299494	0.200128	763.944				601	0.100888	0.699964	33.3416	0.422692	0.299973	0.200007	633.622				601	0.111117	0.69965	33.3437	0.382935	0.299911	0.200057	673.822
602	0.120674	0.697723	33.3809	0.373083	0.299526	0.200121	737.169				602	0.104209	0.699884	33.3453	0.422669	0.299991	0.200049	656.476				602	0.101024	0.699498	33.3396	0.383582	0.299996	0.200456	685.624
603	0.122292	0.698402	33.3598	0.373382	0.298715	0.200005	720.592				603	0.10207	0.699879	33.3569	0.423089	0.299977	0.200183	660.501				603	0.0987658	0.699634	33.3373	0.384237	0.299993	0.200132	605.67
604	0.121178	0.698058	33.3809	0.372908	0.29869	0.2	756.865				604	0.102408	0.699728	33.3423	0.423435	0.299981	0.200924	621.356				604	0.102153	0.699787	33.3377	0.385671	0.299889	0.200399	579.17
605	0.122212	0.698274	33.3689	0.372961	0.298106	0.200006	825.188				605	0.102653	0.699776	33.3348	0.4225	0.299893	0.201368	605.164				605	0.0941728	0.699601	33.3342	0.386603	0.299842	0.200934	550.827
606	0.12207	0.698819	33.4026	0.37341	0.298503	0.200021	780.568				606	0.102642	0.699862	33.3414	0.422299	0.299954	0.201369	644.276				606	0.0937534	0.699811	33.3405	0.386317	0.299613	0.200451	599.455
607	0.121489	0.699396	33.5258	0.373422	0.299519	0.200107	754.376				607	0.100858	0.699908	33.3651	0.422416	0.299975	0.200601	657.74				607	0.091026	0.699999	33.3432	0.384031	0.29991	0.200667	527.426
608	0.12187	0.699596	33.5107	0.374602	0.29964	0.200152	762.067				608	0.102007	0.699946	33.3465	0.422691	0.29994	0.20004	620.415				608	0.102711	0.699826	33.4446	0.384464	0.299959	0.2	607.266
609	0.114902	0.699751	33.4771	0.373671	0.299662	0.200007	742.509				609	0.102074	0.699883	33.3521	0.422263	0.299951	0.200308	603.961				609	0.0926549	0.699903	33.4587	0.384456	0.299965	0.20026	577.606
610	0.121551	0.699147	33.4509	0.373432	0.299982	0.200176	747.882				610	0.102165	0.699983	33.3957	0.422608	0.299926	0.200041	649.868				610	0.0888555	0.699912	33.3381	0.383278	0.299921	0.200038	563.419
611	0.121669	0.698413	33.5401	0.373925	0.299812	0.200023	775.569				611	0.101848	0.699948	33.3448	0.422388	0.299952	0.200015	656.107				611	0.0826907	0.699891	33.3444	0.382901	0.299996	0.200047	512.178
612	0.121794	0.698491	33.5747	0.373534	0.299675	0.200075	831.688				612	0.101925	0.69984	33.3374	0.421673	0.299965	0.20001	630.072				612	0.0797872	0.699981	33.3417	0.383489	0.299821	0.20003	473.999
613	0.120676	0.697689	33.5104	0.373358	0.299396	0.200047	751.467				613	0.100654	0.699831	33.3456	0.422197	0.299991	0.200013	649.385				613	0.0866171	0.699823	33.339	0.384403	0.3	0.200026	481.306
614	0.12151	0.697986	33.5062	0.374148	0.299369	0.2001	729.753				614	0.0975925	0.699781	33.348	0.422264	0.299984	0.20006	618.548				614	0.0809092	0.699966	33.3405	0.385842	0.299943	0.200043	548.987
615	0.119883	0.697961	33.5502	0.373826	0.299673	0.200022	781.749				615	0.0956814	0.699725	33.3856	0.422087	0.299926	0.200046	590.92				615	0.0805007	0.699712	33.3474	0.384843	0.299996	0.200006	475.598
616	0.118962	0.698564	33.6226	0.373993	0.299408	0.200029	787.28				616	0.0943177	0.699896	33.3419	0.422336	0.29991	0.200055	612.094				616	0.0732271	0.699642	33.3586	0.384018	0.299971	0.200005	466.913
617	0.120516	0.697484	33.6398	0.373784	0.299143	0.200219	740.838				617	0.0972581	0.699712	33.3404	0.422458	0.299934	0.200106	581.155				617	0.0709744	0.69958	33.3551	0.384802	0.299969	0.200024	422.891
618	0.110858	0.696351	33.511	0.374043	0.299578	0.200096	748.41				618	0.0982677	0.699686	33.3398	0.42258	0.29973	0.200007	579.967				618	0.0658613	0.69976	33.338	0.384351	0.299879	0.200023	430.147
619	0.116485	0.696863	33.5531	0.3738	0.299312	0.200013	694.991				619	0.0968354	0.699303	33.3835	0.422795	0.299968	0.200017	584.841				619	0.0627994	0.699947	33.3363	0.384234	0.299971	0.200049	379.695
620	0.121795	0.698258	33.5128	0.373755	0.299919	0.200039	788.688				620	0.0994063	0.699025	33.3981	0.422591	0.29994	0.200003	573.831				620	0.0589667	0.69933	33.348	0.384035	0.299965	0.20012	373.274
621	0.121995	0.698029	33.4137	0.373286	0.299924	0.200028	721.959				621	0.097723	0.699511	33.4933	0.422541	0.299995	0.200051	597.898				621	0.0686566	0.699602	33.36	0.384856	0.299953	0.200001	368.869
622	0.122178	0.698173	33.4444	0.373523	0.299743	0.2	791.514				622	0.0955898	0.699752	33.5214	0.422673	0.29981	0.200991	579.995				622	0.0726291	0.699067	33.3631	0.386357	0.299944	0.200033	363.836
623	0.121061	0.698422	33.4649	0.373676	0.299956	0.2	747.351				623	0.0964912	0.699583	33.5189	0.422573	0.299428	0.200101	587.706				623	0.0693881	0.698623	33.3882	0.386144	0.299971	0.200103	467.34
624	0.121874	0.698233	33.4026	0.373978	0.29994	0.200013	778.737				624	0.0982521	0.699786	33.4734	0.422284	0.299921	0.200085	569.267				624	0.0615099	0.699922	33.3812	0.386177	0.299968	0.200018	412.932
625	0.121528	0.698937	33.4084	0.374439	0.299975	0.200015	772.296				625	0.0980089	0.699815	33.4781	0.422116	0.299956	0.200044	648.83				625	0.0492971	0.699824	33.3928	0.38559	0.299976	0.200181	318.52
626	0.121871	0.698324	33.3382	0.375161	0.299947	0.200066	771.266				626	0.0982025	0.699507	33.5087	0.422401	0.299934	0.200226	639.404				626	0.048011	0.699955	33.3747	0.384418	0.299998	0.200004	285.024
627	0.120808	0.699163	33.3457	0.37975	0.299968	0.200004	758.635				627	0.096252	0.699887	33.4603	0.422948	0.299715	0.200205	618.824				627	0.0425977	0.699903	33.3674	0.384563	0.299993	0.200068	284.625
628	0.121498	0.699096	33.3383	0.381704	0.299968	0.200004	757.483				628	0.0939415	0.699828	33.4739	0.422537	0.299825	0.20002	640.471				628	0.0367283	0.699832	33.3924	0.38462	0.299971	0.200086	238.023
629	0.121528	0.699097	33.3449	0.378615	0.299996	0.200017	782.634				629	0.0973878	0.699646	33.4354	0.422436	0.299975	0.200037	575.658				629	0.0334504	0.699696	33.4082	0.38614	0.299984	0.200017	201.247
630	0.117654	0.699116	33.3355	0.382852	0.299976	0.200024	762.343				630	0.0995385	0.699277	33.4178	0.422095	0.299986	0.200071	603.642				630	0.0358309	0.699779	33.4152	0.388051	0.299786	0.20003	188.86
631	0.112711	0.699178	33.3439	0.379483	0.29996	0.200003	679.093				631	0.10039	0.69989	33.4044	0.422918	0.299859	0.200035	638.292				631	0.0332184	0.699873	33.3415	0.385525	0.29946	0.200023	195.016
632	0.116918	0.699226	33.3365	0.378172	0.299938	0.20003	747.557				632	0.0994692	0.699882	33.3545	0.424384	0.29999	0.20002	599.647				632	0.028031	0.699623	33.3441	0.385801	0.299822	0.200084	184.778
633	0.113799	0.69882	33.338	0.37871	0.299962	0.200025	702.127				633	0.100983	0.699879	33.3696	0.424047	0.299985	0.200138	626.929				633	0.0253267	0.699447	33.3601	0.385551	0.3	0.200206	144.952
634	0.116211	0.698953	33.3442	0.378531	0.299979	0.200005	698.19				634	0.101398	0.699783	33.3982	0.423601	0.3	0.2	597.952				634	0.0215177	0.699891	33.3603	0.387597	0.299996	0.200069	129.241
635	0.120704	0.69896	33.3921	0.37816	0.3	0.2	727.919				635	0.102213	0.699435	33.3988	0.423818	0.299902	0.200022	621.302				635	0.0225521	0.699799	33.3693	0.387798	0.299964	0.200002	137.754
636	0.121673	0.698526	33.4084	0.375674	0.299768	0.200025	741.129				636	0.101904	0.699162	33.4022	0.423438	0.299579	0.200101	661.608				636	0.0301756	0.699163	33.3937	0.388991	0.299987	0.200261	213.044
637	0.119578	0.698929	33.3866	0.374377	0.299887	0.200215	773.424				637	0.100796	0.698952	33.4171	0.423548	0.299383	0.200096	613.145				637	0.0310729	0.698013	33.3398	0.389753	0.299962	0.2	196.462
638	0.118898	0.699078	33.372	0.374621	0.299648	0.200282	681.197				638	0.101092	0.69957	33.362	0.423509	0.299957	0.200176	641.349				638	0.036499	0.69891	33.3626	0.389516	0.299993	0.200015	175.816
639	0.121092	0.69915	33.3348	0.375004	0.29922	0.200003	713.077				639	0.100593	0.699912	33.4074	0.42361	0.299939	0.200079	663.047				639	0.0362572	0.698635	33.4017	0.388974	0.299977	0.200056	207.61
640	0.121606	0.699325	33.3496	0.374804	0.299692	0.20001	739.707				640	0.102157	0.699913	33.4171	0.423983	0.299779	0.200014	646.517				640	0.0427945	0.697271	33.3973	0.389194	0.299983	0.200001	278.813
641	0.120971	0.699054	33.3393	0.374813	0.29985	0.200019	730.935				641	0.101743	0.699863	33.4995	0.423591	0.29998	0.200117	639.078				641	0.0413815	0.699379	33.4433	0.389508	0.29998	0.200026	249.323
642	0.119391	0.699241	33.3374	0.374238	0.3	0.200024	773.156				642	0.104771	0.699941	33.7356	0.423673	0.299973	0.201136	647.889				642	0.0403433	0.699708	33.382	0.390173	0.299971	0.200012	212.529
643	0.12158	0.69943	33.3373	0.37437	0.299812	0.200038	712.351				643	0.105034	0.699543	33.6897	0.42406	0.3	0.201169	666.901				643	0.0383915	0.699123	33.393	0.389451	0.299863	0.200251	242.403
644	0.120692	0.699467	33.3358	0.37489	0.299965	0.200011	766.379				644	0.104602	0.699273	33.7254	0.423096	0.2999	0.200233	655.34				644	0.0412874	0.699896	33.4158	0.390099	0.299895	0.200869	230.987
645	0.119594	0.699456	33.3423	0.374595	0.299978	0.200073	719.677				645	0.103243	0.698939	33.7905	0.42358	0.299688	0.200007	667.649				645	0.0402608	0.699785	33.3884	0.38865	0.299862	0.200339	242.595
646	0.121142	0.699401	33.3408	0.374696	0.299934	0.200136	734.657				646	0.101926	0.69854	33.7207	0.424466	0.299915	0.200029	657.559				646	0.0365703	0.699974	33.3805	0.3879	0.299909	0.200925	207.961
647	0.120676	0.699288	33.3501	0.374875	0.299996	0.200283	706.916				647	0.101207	0.69985	33.7697	0.425852	0.299786	0.200041	606.601				647	0.0329249	0.699853	33.3815	0.388368	0.299961	0.200867	210.738
648	0.121173	0.699307	33.3662	0.374525	0.299992	0.200363	825.517				648	0.101766	0.699811	33.7662	0.428799	0.299921	0.200021	644.383				648	0.0382925	0.69988	33.3575	0.387735	0.299958	0.201207	199.199
649	0.121342	0.699136	33.3957	0.374352	0.299975	0.200058	790.713				649	0.100908	0.699827	33.6395	0.423272	0.299792	0.200004	669.835				649	0.0331271	0.699802	33.3779	0.386185	0.299981	0.201183	218.015
650	0.121068	0.698646	33.3488	0.374584	0.299995	0.200192	747.148				650	0.102028	0.699911	33.5556	0.423981	0.299852	0.200008	634.924				650	0.032867	0.699832	33.3598	0.387307	0.299973	0.200728	189.765
651	0.118604	0.699154	33.338	0.374822	0.29999	0.200027	796.028				651	0.102592	0.699724	33.5285	0.423889	0.299734	0.200094	623.923				651	0.0328317	0.699963	33.3611	0.386648	0.299918	0.201173	170.549
652	0.119868	0.699019	33.3345	0.375108	0.299599	0.20002	723.41				652	0.101512	0.699944	33.5457	0.423972	0.299653	0.200026	652.155				652	0.0308308	0.699967	33.3602	0.386226	0.29996	0.200908	195.191
653	0.120703	0.698999	33.3402	0.375032	0.299311	0.200177	735.99				653	0.103889	0.699946	33.6633	0.424674	0.299501	0.20002	642.784				653	0.0286743	0.699934	33.3657	0.384887	0.299964	0.200818	169.985
654	0.12137	0.698823	33.3366	0.375488	0.299675	0.200005	795.552				654	0.103052	0.699909	33.7403	0.427044	0.299822	0.200006	635.189				654	0.0260136	0.699819	33.3603	0.38496	0.299909	0.201616	152.662
655	0.120284	0.698816	33.3397	0.37598	0.299646	0.200008	763.243				655	0.102213	0.699835	33.669	0.426033	0.299906	0.200005	637.756				655	0.0281676	0.699895	33.3713	0.384452	0.299933	0.201489	159.362
656	0.118496	0.698997	33.3444	0.376302	0.299632	0.20004	753.16				656	0.103371	0.699066	33.7098	0.423003	0.299873	0.200042	648.701				656	0.0276139	0.699481	33.3769	0.383438	0.299895	0.201696	181.481
657	0.119079	0.699037	33.3376	0.376712	0.299979	0.200014	743.413				657	0.10042	0.699519	33.6174	0.423399	0.29991	0.200048	655.929				657	0.0242863	0.69867	33.3853	0.383453	0.299932	0.201192	168.741
658	0.116491	0.698937	33.3534	0.378152	0.299951	0.200051	759.785				658	0.102582	0.69935	33.5743	0.422272	0.299863	0.200052	604.754				658	0.0266083	0.699509	33.3674	0.383412	0.299953	0.20186	164.453
659	0.120227	0.699374	33.3338	0.377374	0.299891	0.200067	756.063				659	0.104616	0.699391	33.7387	0.423248	0.299831	0.200115	686.657				659	0.030213	0.699641	33.3714	0.384132	0.3	0.201744	160.685
660	0.117689	0.699018	33.3445	0.376372	0.29993	0.200036	725.083				660	0.104905	0.699699	33.7521	0.422251	0.299903	0.200307	665.691				660	0.0292631	0.699524	33.3704	0.383985	0.299955	0.202403	178.313
661	0.120808	0.698295	33.3392	0.376301	0.299916	0.200071	745.067				661	0.103858	0.699897	33.8005	0.419875	0.299909	0.20027	674.558				661	0.025933	0.698572	33.3681	0.385282	0.299945	0.2024	156.217
662	0.120865	0.698381	33.3506	0.378945	0.299477	0.200004	767.653				662	0.102549	0.699862	33.6588	0.418849	0.299834	0.200576	686.988				662	0.0218548	0.698946	33.3696	0.385115	0.299771	0.202568	131.085
663	0.120713	0.698245	33.351	0.377509	0.29987	0.200037	744.189				663	0.102238	0.699788	33.5844	0.419563	0.299933	0.200165	653.78				663	0.0259422	0.698838	33.3734	0.383926	0.2999	0.202963	132.204
664	0.118348	0.698327	33.363	0.377059	0.299985	0.200001	739.944				664	0.103402	0.699329	33.5438	0.420697	0.299864	0.200141	630.821				664	0.0306417	0.698336	33.3756	0.384479	0.29995	0.202002	170.702
665	0.11585	0.698993	33.3942	0.376356	0.299982	0.200015	762.25				665	0.102723	0.699459	33.5107	0.421938	0.299949	0.200126	656.826				665	0.0352013	0.699088	33.3841	0.385091	0.299979	0.202814	168.495
666	0.11243	0.69895	33.4577	0.376192	0.299845	0.200063	723.139				666	0.10472	0.69895	33.4764	0.42288	0.299984	0.200132	691.279				666	0.0310431	0.698653	33.3853	0.383557	0.299972	0.201813	194.071
667	0.115568	0.69942	33.3345	0.375633	0.299875	0.20011	704.2				667	0.103881	0.697748	33.5635	0.423089	0.299985	0.200243	630.674				667	0.034941	0.699362	33.3815	0.383429	0.29997	0.201397	191.693
668	0.110053	0.699066	33.338	0.375603	0.299966	0.200051	753.652				668	0.103351	0.698976	33.6601	0.421133	0.3	0.200243	614.993				668	0.0347148	0.699206	33.4099	0.383211	0.299924	0.201453	188.164
669	0.107942	0.699019	33.3543	0.376306	0.299886	0.200004	666.895				669	0.101978	0.6985	33.6298	0.42244	0.3	0.200306	629.618				669	0.0385808	0.699238	33.4463	0.383607	0.29978	0.20158	218.058
670	0.108095	0.698705	33.3427	0.376387	0.299993	0.200016	618.67				670	0.103793	0.698783	33.6587	0.424537	0.299916	0.200214	650.445				670	0.0459883	0.698779	33.4671	0.38383	0.299824	0.201128	248.141
671	0.111404	0.698385	33.3436	0.376211	0.3	0.200128	674.22				671	0.102111	0.698345	33.4909	0.425823	0.299983	0.200296	658.636				671	0.0401233	0.697304	33.4309	0.383444	0.299401	0.200496	275.574
672	0.1118	0.698723	33.3376	0.376093	0.299904	0.200079	653.644				672	0.103651	0.697445	33.5554	0.426638	0.299932	0.200691	626.19				672	0.0353562	0.697205	33.4328	0.383489	0.298651	0.200268	206.577
673	0.109624	0.698204	33.3366	0.375393	0.299976	0.200149	702.904				673	0.101949	0.69651	33.4319	0.429407	0.299966	0.201513	605.669				673	0.033626	0.696572	33.4393	0.383829	0.29999	0.200206	208.089
674	0.113792	0.697504	33.3549	0.37508	0.299991	0.200013	720.86				674	0.104196	0.695991	33.4028	0.435269	0.299984	0.200084	690.176				674	0.0274106	0.696839	33.4885	0.383806	0.299997	0.20024	171.436
675	0.115794	0.69826	33.3571	0.376136	0.299872	0.200065	700.815				675	0.103882	0.696028	33.3566	0.425729	0.299971	0.200146	644.329				675	0.0324421	0.697144	33.5267	0.384283	0.299986	0.200689	193.004
676	0.115352	0.698838	33.3577	0.376018	0.299968	0.200018	754.193				676	0.103524	0.69668	33.343	0.425251	0.299879	0.20012	619.13				676	0.031906	0.697595	33.576	0.38354	0.299822	0.201551	199.518
677	0.120536	0.698806	33.3408	0.374853	0.299959	0.20005	780.52				677	0.102101	0.697735	33.3409	0.424327	0.299991	0.200114	653.772				677	0.0320627	0.697362	33.557	0.383576	0.299928	0.201163	180.886
678	0.120071	0.698894	33.3521	0.374826	0.299892	0.200072	716.727				678	0.100977	0.698119	33.343	0.423625	0.299999	0.20016	656.218				678	0.0283687	0.697182	33.5766	0.383406	0.3	0.202227	187.62
679	0.120514	0.698318	33.3851	0.374772	0.299665	0.200076	719.982				679	0.102012	0.698194	33.3646	0.423753	0.299955	0.200351	609.378				679	0.033163	0.697463	33.5517	0.383539	0.299975	0.203052	166.449
680	0.119334	0.69906	33.4057	0.374739	0.299181	0.200426	795.958				680	0.0999493	0.697495	33.3508	0.425678	0.299958	0.200482	645.81				680	0.0290561	0.697301	33.6085	0.383712	0.299974	0.203458	177.743
681	0.117273	0.699046	33.4067	0.374753	0.299224	0.200014	730.564				681	0.103224	0.699928	33.3459	0.424338	0.3	0.200521	658.584				681	0.0256793	0.697127	33.7147	0.383527	0.3	0.203187	178.194
682	0.115574	0.698952	33.3999	0.374302	0.298949	0.200024	723.807				682	0.102998	0.699797	33.3893	0.425803	0.299984	0.200035	621.927				682	0.0247813	0.697567	33.7682	0.383261	0.299956	0.202844	133.695
683	0.118416	0.698518	33.3648	0.375124	0.298555	0.200302	756.65				683	0.102487	0.699683	33.3481	0.428658	0.299969	0.200015	621.777				683	0.0235187	0.697114	33.7025	0.383448	0.29973	0.202695	138.835
684	0.120251	0.698437	33.3491	0.375069	0.299485	0.200666	766.567				684	0.100532	0.699402	33.3397	0.426703	0.299896	0.200088	602.58				684	0.0273229	0.697189	33.6478	0.383477	0.299813	0.20194	139.143
685	0.11936	0.698854	33.3763	0.375805	0.299634	0.200022	741.53				685	0.1024	0.698967	33.3446	0.43026	0.299977	0.20001	683.258				685	0.0272449	0.695438	33.5524	0.383315	0.299953	0.201818	171.154
686	0.119141	0.69908	33.3663	0.375344	0.299699	0.200073	746.318				686	0.102887	0.699445	33.3569	0.422868	0.299982	0.2	653.347				686	0.0333436	0.695496	33.5437	0.383736	0.299991	0.201132	214.113
687	0.118279	0.698983	33.3468	0.376774	0.299707	0.200639	760.776				687	0.101004	0.698747	33.3577	0.422739	0.299939	0.200021	672.306				687	0.0299595	0.695522	33.5689	0.383741	0.299993	0.20002	194.109
688	0.117584	0.699083	33.3366	0.376587	0.29971	0.200486	718.053				688	0.0968327	0.696791	33.3709	0.422423	0.299989	0.200034	649.372				688	0.0340412	0.69554	33.6043	0.383521	0.299956	0.200052	202.913
689	0.116955	0.698286	33.3357	0.376641	0.299494	0.201313	716.827				689	0.102465	0.697467	33.3519	0.425411	0.299951	0.200059	565.675				689	0.034273	0.695099	33.5725	0.383404	0.299993	0.20008	187.916
690	0.118201	0.698919	33.3496	0.377607	0.29959	0.200607	739.854				690	0.100111	0.698882	33.3545	0.42814	0.299579	0.200483	644.617				690	0.0325984	0.695098	33.5549	0.383376	0.299893	0.200139	196.628
691	0.119139	0.699002	33.3408	0.376479	0.299182	0.20017	724.714				691	0.102224	0.699961	33.3366	0.424486	0.299992	0.200047	649.319				691	0.0364102	0.695476	33.4976	0.38346	0.299904	0.200014	186.42
692	0.118047	0.698753	33.334	0.376829	0.299083	0.20045	723.639				692	0.102581	0.699924	33.3553	0.424182	0.299967	0.20004	635.932				692	0.0317912	0.695361	33.5204	0.384418	0.299984	0.200159	198.792
693	0.11746	0.699092	33.3408	0.377412	0.298734	0.201536	678.996				693	0.102398	0.699829	33.3514	0.425515	0.299959	0.2	640.406				693	0.0320018	0.695299	33.4909	0.383627	0.299992	0.200351	183.168
694	0.117312	0.699058	33.3527	0.377999	0.299539	0.201743	723.67				694	0.102682	0.699947	33.3463	0.423623	0.299938	0.200038	643.298				694	0.0380819	0.695661	33.5262	0.383937	0.299913	0.200478	214.933
695	0.116092	0.699096	33.3549	0.378123	0.298938	0.200646	779.621				695	0.100646	0.699927	33.3656	0.422566	0.299917	0.200078	668.5				695	0.0425124	0.695241	33.4598	0.383555	0.299958	0.200676	232.423
696	0.113871	0.699008	33.3659	0.377773	0.299395	0.200189	656.36				696	0.103781	0.699941	33.3439	0.422607	0.299978	0.200393	664.766				696	0.0462613	0.695427	33.392	0.383893	0.299989	0.201046	245.881
697	0.11226	0.698758	33.4102	0.378096	0.29967	0.200295	719.475				697	0.102863	0.699865	33.3484	0.42256	0.3	0.201309	622.954				697	0.0431968	0.69523	33.4655	0.383587	0.299895	0.200001	275.392
698	0.114517	0.698606	33.4139	0.377398	0.299591	0.201128	687.205				698	0.102086	0.699854	33.3741	0.423227	0.299939	0.20137	626.569				698	0.0476742	0.695045	33.4047	0.383823	0.299988	0.200019	248.444
699	0.113169	0.698877	33.3857	0.377923	0.299687	0.201932	724.124				699	0.102375	0.699892	33.3856	0.424177	0.299977	0.201037	639.305				699	0.0490467	0.694918	33.3986	0.383457	0.299981	0.200016	241.798
700	0.114587	0.698705	33.3826	0.377738	0.299577	0.202268	682.623				700	0.101339	0.699764	33.4019	0.424784	0.299942	0.201939	647.625				700	0.0516466	0.695427	33.4154	0.383473	0.299947	0.2	300.136
701	0.11424	0.698856	33.4309	0.37825	0.299333	0.201267	744.645				701	0.0989917	0.699524	33.348	0.425194	0.299999	0.201178	610.156				701	0.0531985	0.694561	33.3848	0.382989	0.299995	0.200442	345.893
702	0.116361	0.698755	33.4065	0.377985	0.299581	0.200836	745.764				702	0.0963324	0.699902	33.3557	0.424519	0.299899	0.200743	601.482				702	0.0533909	0.695302	33.3761	0.382985	0.299908	0.200583	368.605
703	0.1173	0.698853	33.3368	0.377817	0.29989	0.200764	701.778				703	0.0942731	0.699938	33.337	0.42453	0.29986	0.20109	546.396				703	0.0544006	0.695479	33.4042	0.382607	0.299959	0.200235	294.056
704	0.116582	0.699012	33.3379	0.377637	0.29984	0.201018	738.842				704	0.100223	0.699975	33.3361	0.423906	0.29971	0.200144	641.462				704	0.0556848	0.694454	33.446	0.382528	0.299985	0.200556	316.016
705	0.117108	0.698895	33.3427	0.377978	0.299988	0.201238	731.961				705	0.0973205	0.699907	33.3372	0.424146	0.299815	0.200106	619.592				705	0.0569222	0.69394	33.5568	0.381788	0.299999	0.200741	304.23
706	0.117169	0.698806	33.3562	0.377892	0.3	0.20063	713.563				706	0.0979506	0.699848	33.3417	0.422683	0.299964	0.200017	610.54				706	0.0488356	0.694119	33.5273	0.381858	0.299937	0.20023	271.227
707	0.116574	0.698851	33.3475	0.378095	0.299896	0.200458	734.746				707	0.0994595	0.699507	33.3407	0.424497	0.299889	0.200067	625.305				707	0.0503931	0.693751	33.4346	0.381588	0.298949	0.200366	304.564
708	0.116317	0.699039	33.3435	0.378345	0.299696	0.200743	736.645				708	0.0987111	0.699683	33.3357	0.422894	0.299967	0.200075	655.322				708	0.0600049	0.694536	33.408	0.38086	0.299948	0.200817	334.918
709	0.115668	0.698671	33.3355	0.378115	0.299428	0.200589	722.47				709	0.100974	0.699701	33.3389	0.423069	0.3	0.200089	661.239				709	0.0549146	0.695367	33.455	0.382734	0.299998	0.201292	369.294
710	0.111497	0.698505	33.3571	0.377409	0.299268	0.201649	687.79				710	0.101763	0.699857	33.3936	0.423878	0.299982	0.200023	638.178				710	0.059211	0.696325	33.3795	0.383234	0.299897	0.201013	348.584
711	0.117339	0.698668	33.3502	0.377199	0.299203	0.20118	689.032				711	0.101251	0.699916	33.52	0.424981	0.299905	0.200027	600.723				711	0.0657115	0.696333	33.3937	0.383501	0.299827	0.20103	359.455
712	0.116972	0.698781	33.3598	0.376234	0.299094	0.201801	718.585				712	0.102631	0.699653	33.4657	0.427315	0.299927	0.200021	616.761				712	0.0664865	0.697131	33.4054	0.38345	0.29948	0.200276	346.977
713	0.116566	0.699234	33.3452	0.376373	0.299855	0.202041	743.355				713	0.100448	0.699419	33.3393	0.42336	0.299931	0.200065	664.84				713	0.0602565	0.697244	33.3857	0.383449	0.299624	0.200163	400.929
714	0.116519	0.699355	33.3484	0.376207	0.299768	0.201184	747.967				714	0.102409	0.699925	33.343	0.423508	0.299963	0.20003	610.994				714	0.0533835	0.696893	33.3953	0.383302	0.299656	0.200008	328.392
715	0.115011	0.699407	33.3816	0.379838	0.299887	0.200673	759.725				715	0.101801	0.699866	33.3425	0.422213	0.299934	0.200023	621.763				715	0.0604147	0.697245	33.4041	0.383606	0.299577	0.200011	320.423
716	0.114671	0.699432	33.3461	0.377702	0.299665	0.201223	701.616				716	0.102257	0.699924	33.3451	0.42216	0.299975	0.200164	631.534				716	0.0587372	0.697643	33.4135	0.383532	0.2996	0.20006	376.272
717	0.114531	0.699395	33.3576	0.377491	0.299622	0.200582	716.74				717	0.100893	0.699782	33.3402	0.420703	0.299965	0.200076	638.73				717	0.0558889	0.696928	33.3844	0.383642	0.299593	0.200237	348.016
718	0.113806	0.699294	33.339	0.378388	0.299398	0.200008	748.351				718	0.100285	0.69998	33.3415	0.420415	0.299981	0.200007	608.338				718	0.0590696	0.69739	33.3734	0.384134	0.299694	0.200048	311.666
719	0.115716	0.699102	33.3369	0.378393	0.299453	0.20001	762.718				719	0.0953533	0.69989	33.3382	0.419604	0.299951	0.20001	592.066				719	0.0622023	0.697288	33.3961	0.383881	0.299928	0.200043	338.579
720	0.11542	0.699133	33.34	0.378503	0.29998	0.200021	730.654				720	0.0902413	0.699919	33.3515	0.420612	0.299701	0.200003	561				720	0.0559842	0.697327	33.3978	0.383673	0.29993	0.200005	347.42
721	0.116023	0.699078	33.3435	0.379199	0.299986	0.200089	776.312				721	0.0927324	0.699831	33.3445	0.420624	0.299708	0.200042	590.464				721	0.0636021	0.697542	33.3757	0.383838	0.299983	0.20002	373.66
722	0.11519	0.698938	33.3381	0.378345	0.299926	0.200011	765.708				722	0.0902028	0.699718	33.3483	0.422489	0.299989	0.200088	579.83				722	0.058152	0.696917	33.3679	0.384961	0.299981	0.200014	313.394
723	0.117403	0.699297	33.3548	0.377484	0.299993	0.200017	704.32				723	0.0941401	0.699459	33.344	0.421688	0.299928	0.200001	544.296				723	0.0549757	0.697487	33.3709	0.386249	0.299898	0.200053	348.319
724	0.118059	0.699381	33.3371	0.37787	0.299976	0.200228	750.755				724	0.0993496	0.6997	33.3471	0.421676	0.299621	0.200094	620.971				724	0.0536159	0.696193	33.3836	0.387552	0.299991	0.200046	332.788
725	0.11581	0.699011	33.3456	0.377833	0.299968	0.200044	748.628				725	0.0994756	0.699517	33.3515	0.422043	0.299325	0.200044	629.63				725	0.0471366	0.696806	33.4039	0.386731	0.29984	0.200048	271.269
726	0.119148	0.69885	33.337	0.378578	0.299975	0.2	761.039				726	0.0981082	0.699927	33.3981	0.421787	0.299811	0.200006	627.186				726	0.0503158	0.697587	33.438	0.386969	0.3	0.200043	265.672
727	0.119246	0.69886	33.3478	0.378715	0.299979	0.20002	773.213				727	0.100399	0.69985	33.3626	0.420465	0.299911	0.200003	620.418				727	0.0534949	0.697652	33.4281	0.387917	0.3	0.200002	317.755
728	0.118125	0.698715	33.3695	0.376337	0.299869	0.200019	758.367				728	0.100159	0.699744	33.3649	0.421089	0.299918	0.200023	661.614				728	0.0491555	0.69753	33.4225	0.388739	0.299972	0.2	281.514
729	0.119959	0.699394	33.3833	0.375614	0.299882	0.200084	740.396				729	0.0984642	0.699919	33.3989	0.420772	0.299938	0.20016	641.577				729	0.0473382	0.696788	33.5559	0.389288	0.299979	0.200073	269.688
730	0.114263	0.699443	33.3655	0.3759	0.299658	0.200028	794.401				730	0.0986395	0.699974	33.4089	0.419474	0.299999	0.200318	589.76				730	0.0461957	0.696958	33.3832	0.390497	0.299949	0.200116	275.109
731	0.11799	0.699596	33.3795	0.376716	0.299993	0.200016	683.526				731	0.0992345	0.699923	33.4268	0.418736	0.299949	0.200465	610.524				731	0.0407671	0.696234	33.4521	0.38918	0.299896	0.200049	240.3
732	0.117952	0.69936	33.378	0.375126	0.299979	0.200055	746.365				732	0.0990914	0.699871	33.4087	0.416378	0.299982	0.200016	609.66				732	0.0486122	0.696335	33.6655	0.386941	0.299496	0.200031	292.387
733	0.120088	0.699581	33.5185	0.375466	0.299918	0.200119	714.627				733	0.0988287	0.69989	33.4344	0.415716	0.299874	0.200031	621.829				733	0.0577838	0.696995	33.6536	0.387826	0.29999	0.200059	287.815
734	0.120082	0.699239	33.615	0.375841	0.299981	0.200036	782.286				734	0.100006	0.699749	33.3412	0.417639	0.299943	0.200066	651.572				734	0.0541107	0.697215	33.4802	0.390552	0.29996	0.200262	359.256
735	0.119291	0.699377	33.5459	0.375633	0.299942	0.200201	756.393				735	0.101952	0.699629	33.3501	0.417176	0.299484	0.20001	621.843				735	0.0522463	0.697034	33.512	0.389705	0.299831	0.200348	286.664
736	0.119766	0.699646	33.459	0.374079	0.299947	0.200442	718.458				736	0.101257	0.699619	33.3561	0.41734	0.299973	0.200011	613.959				736	0.0508114	0.696209	33.6147	0.386053	0.29995	0.200761	316.537
737	0.117656	0.699742	33.4277	0.374752	0.299978	0.200671	719.01				737	0.097968	0.699722	33.3603	0.417684	0.299968	0.200032	587.581				737	0.0516828	0.696333	33.4725	0.38697	0.299911	0.200532	313.258
738	0.119892	0.699029	33.5385	0.374516	0.299952	0.201344	764.669				738	0.0960551	0.699566	33.3596	0.418374	0.299964	0.200021	641.567				738	0.0456756	0.69604	33.4403	0.388573	0.299857	0.200328	271.343
739	0.119962	0.699601	33.5002	0.374161	0.29998	0.201183	731.314				739	0.102284	0.699654	33.417	0.42159	0.299605	0.200074	654.383				739	0.0525755	0.695759	33.4557	0.388819	0.299812	0.200196	325.817
740	0.117884	0.698747	33.4375	0.373512	0.299985	0.201184	742.851				740	0.101029	0.699492	33.5538	0.422563	0.299667	0.200001	655.422				740	0.0539659	0.695647	33.445	0.388067	0.299737	0.200036	341.139
741	0.117877	0.699278	33.3841	0.375702	0.299983	0.200799	752.898				741	0.102312	0.699494	33.4457	0.422277	0.29996	0.200009	600.269				741	0.044363	0.694102	33.4888	0.384909	0.299878	0.200404	274.619
742	0.117843	0.698671	33.3945	0.375583	0.299939	0.201402	722.954				742	0.102479	0.699576	33.4176	0.423071	0.299984	0.200042	670.194				742	0.0550252	0.694997	33.4404	0.385476	0.299692	0.200037	276.405
743	0.116556	0.698235	33.4697	0.376951	0.299981	0.200992	746.388				743	0.101088	0.699077	33.3687	0.423074	0.299803	0.200018	613.697				743	0.0470561	0.693076	33.4266	0.385518	0.299766	0.200007	315.966
744	0.115692	0.696925	33.396	0.377583	0.299944	0.201132	732.803				744	0.0966331	0.699447	33.3704	0.422056	0.299914	0.200002	605.394				744	0.0493302	0.694294	33.519	0.385445	0.299924	0.200323	303.925
745	0.114639	0.69858	33.3846	0.379045	0.299915	0.201413	761.078				745	0.096054	0.698982	33.3581	0.420906	0.299699	0.2	584.386				745	0.0567313	0.694869	33.5771	0.384444	0.29998	0.201587	315.172
746	0.118674	0.698195	33.3464	0.374406	0.299838	0.202532	747.558				746	0.0952207	0.699092	33.3815	0.421085	0.299719	0.200072	637.909				746	0.0521569	0.694253	33.4954	0.383823	0.299932	0.203365	334.83
747	0.119317	0.699298	33.3387	0.374428	0.299947	0.203525	729.696				747	0.0994723	0.69927	33.3839	0.422215	0.299633	0.200409	599.169				747	0.0564423	0.69513	33.5298	0.38443	0.299961	0.205468	322.604
748	0.121565	0.699612	33.3344	0.374477	0.299949	0.201536	775.636				748	0.104115	0.699424	33.4029	0.422084	0.299662	0.201198	623.557				748	0.0538741	0.694726	33.5307	0.381554	0.299965	0.203223	352.37
749	0.120926	0.699287	33.3597	0.373886	0.299903	0.200775	760.039				749	0.104319	0.699813	33.4637	0.421886	0.299976	0.200693	622.217				749	0.0604847	0.694857	33.5671	0.383677	0.299515	0.203319	341.827
750	0.120838	0.699284	33.3776	0.37455	0.29994	0.20121	748.653				750	0.104552	0.699932	33.4369	0.42242	0.299974	0.201282	670.09				750	0.0652867	0.695355	33.5029	0.381355	0.299926	0.203177	370.31
751	0.1201	0.6997	33.4105	0.375572	0.299949	0.201763	718.732				751	0.103647	0.699664	33.4202	0.422832	0.299996	0.200015	672.772				751	0.0588874	0.694774	33.4525	0.378081	0.299841	0.201429	374.383
752	0.120588	0.699729	33.4021	0.374335	0.299994	0.20095	774.387				752	0.104419	0.699822	33.531	0.423228	0.29999	0.200029	627.979				752	0.0601793	0.693822	33.3655	0.377613	0.299927	0.200733	386.593
753	0.121572	0.699966	33.4243	0.37359	0.299999	0.20158	738.587				753	0.100835	0.699969	33.3976	0.423484	0.299617	0.200055	610.599				753	0.0573586	0.691545	33.4196	0.372988	0.299993	0.20002	353.046
754	0.118537	0.699965	33.4196	0.372278	0.299967	0.200036	732.069				754	0.100706	0.699826	33.3436	0.423434	0.299571	0.200143	608.635				754	0.0540527	0.690687	33.4273	0.370805	0.299985	0.200038	303.454
755	0.121418	0.6998	33.4134	0.372287	0.299937	0.200034	726.174				755	0.104033	0.699261	33.3635	0.423428	0.299977	0.200068	631.287				755	0.0481179	0.692314	33.3473	0.370223	0.29996	0.20009	284.864
756	0.121242	0.699667	33.3724	0.370384	0.299956	0.20002	808.853				756	0.104471	0.698999	33.427	0.42397	0.299988	0.2001	664.731				756	0.0462861	0.694806	33.3619	0.368408	0.299981	0.200008	259.507
757	0.119639	0.699942	33.4104	0.369961	0.299879	0.200115	733.831				757	0.101766	0.699976	33.4718	0.423675	0.299978	0.200048	663.98				757	0.0430226	0.695257	33.3366	0.369661	0.299911	0.20002	259.143
758	0.113087	0.699595	33.4378	0.369408	0.299615	0.200356	704.5				758	0.105121	0.69993	33.5162	0.424189	0.299988	0.200098	682.138				758	0.041217	0.694445	33.3372	0.369737	0.299919	0.20002	252.423
759	0.108491	0.699852	33.4469	0.368457	0.299656	0.200883	658.794				759	0.103217	0.69993	33.4561	0.424182	0.299939	0.200019	692.098				759	0.0451601	0.695007	33.3345	0.368508	0.299598	0.200021	266.105
760	0.111121	0.699932	33.4396	0.369262	0.299231	0.20071	659.361				760	0.103192	0.699946	33.4237	0.42475	0.299876	0.200231	630.738				760	0.0457324	0.695065	33.3401	0.367816	0.299985	0.200036	281.438
761	0.105265	0.699759	33.4346	0.368097	0.298771	0.200065	679.852				761	0.105946	0.699865	33.5352	0.423815	0.299972	0.200026	644.98				761	0.0472517	0.695329	33.3396	0.362544	0.299548	0.200686	265.63
762	0.104213	0.699739	33.4618	0.371697	0.29931	0.20001	679.08				762	0.103088	0.699919	33.5109	0.423417	0.299621	0.200004	676.388				762	0.0360969	0.694536	33.3354	0.366068	0.299952	0.200022	256.479
763	0.102723	0.699934	33.4488	0.373681	0.299476	0.200021	661.428				763	0.104735	0.699867	33.4907	0.423164	0.299335	0.200101	627.222				763	0.0434439	0.695152	33.3414	0.366344	0.299986	0.200079	245.025
764	0.109545	0.699917	33.44	0.374497	0.299286	0.200023	637.337				764	0.103594	0.699966	33.5735	0.422697	0.299761	0.200018	656.555				764	0.0386912	0.694832	33.3376	0.366716	0.299975	0.200339	221.676
765	0.109184	0.699917	33.4891	0.374599	0.299488	0.200143	639.149				765	0.103735	0.699955	33.3403	0.423135	0.299881	0.200136	663.88				765	0.0331149	0.693308	33.3497	0.369034	0.29995	0.200261	191.785
766	0.119121	0.699809	33.4781	0.374378	0.299928	0.201236	719.013				766	0.105634	0.699853	33.3868	0.423332	0.299961	0.200033	678.563				766	0.0307339	0.694313	33.3492	0.367308	0.299947	0.200422	180.912
767	0.119274	0.699914	33.4269	0.374374	0.299971	0.202891	799.426				767	0.103786	0.699923	33.361	0.423395	0.299952	0.200002	618.87				767	0.029708	0.693731	33.3537	0.368177	0.299623	0.200304	188.697
768	0.118001	0.699919	33.3873	0.37438	0.299978	0.200016	747.14				768	0.102126	0.699927	33.3438	0.422726	0.299984	0.200013	617.517				768	0.0392645	0.695843	33.3819	0.362082	0.29947	0.200017	177.897
769	0.118066	0.699898	33.3964	0.374262	0.29983	0.200088	726.059				769	0.105461	0.699864	33.3429	0.421394	0.299832	0.200007	663.574				769	0.0418928	0.695774	33.3823	0.362056	0.299775	0.200206	254.869
770	0.116396	0.699401	33.419	0.375108	0.299888	0.200064	686.748				770	0.105972	0.699763	33.3369	0.419336	0.299963	0.200034	651.159				770	0.0363244	0.695083	33.401	0.362976	0.299976	0.200041	211.159
771	0.117198	0.699946	33.4591	0.375036	0.299962	0.200128	781.207				771	0.105047	0.699948	33.3383	0.418869	0.299944	0.200251	672.736				771	0.034239	0.695746	33.3848	0.36134	0.299949	0.200053	193.852
772	0.119432	0.699956	33.4687	0.375052	0.299855	0.200556	756.563				772	0.105445	0.699966	33.3692	0.418894	0.299989	0.200001	623.399				772	0.0358079	0.696532	33.4297	0.359646	0.299784	0.200028	182.277
773	0.119587	0.699887	33.4359	0.375003	0.3	0.200068	734.641				773	0.105287	0.699916	33.3399	0.419948	0.29985	0.200008	690.193				773	0.0382699	0.696437	33.4322	0.360504	0.299901	0.200001	214.249
774	0.118642	0.699817	33.4429	0.37524	0.299986	0.200064	793.156				774	0.10494	0.699886	33.3443	0.419362	0.299934	0.200056	623.24				774	0.0410121	0.695119	33.3997	0.366213	0.299956	0.200035	276.822
775	0.11928	0.699419	33.5559	0.37559	0.299789	0.200008	764.166				775	0.100849	0.699907	33.3393	0.416816	0.299987	0.200094	634.371				775	0.0376806	0.694134	33.4127	0.370046	0.299901	0.200008	212.257
776	0.117789	0.699314	33.5959	0.374427	0.299949	0.200031	704.262				776	0.105337	0.699342	33.3538	0.416926	0.299988	0.200394	640.006				776	0.0335027	0.693748	33.3828	0.371588	0.299971	0.2	206.658
777	0.11884	0.699341	33.6207	0.37441	0.29988	0.200024	728.701				777	0.103669	0.698856	33.3394	0.414088	0.3	0.200042	658.371				777	0.0378752	0.693815	33.3934	0.370762	0.299969	0.200005	197.561
778	0.117447	0.699298	33.6359	0.374342	0.2999	0.200016	785.937				778	0.10357	0.698723	33.3361	0.409932	0.29991	0.200777	669.729				778	0.0343746	0.692897	33.3898	0.373123	0.299964	0.200008	225.305
779	0.115778	0.699678	33.6424	0.374429	0.299978	0.20004	702.519				779	0.104008	0.699698	33.34	0.41295	0.29992	0.201439	620.802				779	0.0357416	0.692837	33.3972	0.373056	0.299982	0.200016	218.877
780	0.116277	0.699637	33.5791	0.375198	0.299967	0.200037	715.881				780	0.103385	0.699708	33.3356	0.42425	0.299888	0.202202	705.592				780	0.0318912	0.692811	33.38	0.374401	0.299929	0.200003	196.084
781	0.108184	0.699373	33.5448	0.374348	0.299939	0.200072	708.098				781	0.105826	0.699263	33.3378	0.41501	0.299966	0.201756	616.199				781	0.0334499	0.693204	33.3488	0.373618	0.299973	0.200408	201.063
782	0.113712	0.699909	33.5494	0.374504	0.299945	0.200043	671.041				782	0.103997	0.698738	33.3379	0.413533	0.299946	0.203957	649.995				782	0.0376233	0.693277	33.3794	0.372414	0.299987	0.201097	215.884
783	0.115498	0.699444	33.61	0.374572	0.299791	0.200037	711.218				783	0.102127	0.699421	33.3511	0.406002	0.29999	0.203023	677.212				783	0.0410824	0.693526	33.3954	0.371015	0.3	0.200967	220.955
784	0.11496	0.699364	33.5783	0.374939	0.29992	0.200014	708.461				784	0.104737	0.699327	33.3922	0.402991	0.299995	0.200809	657.181				784	0.0403098	0.693354	33.3817	0.371673	0.299908	0.200435	243.911
785	0.110727	0.699441	33.5738	0.375286	0.29996	0.200121	740.673				785	0.106028	0.69988	33.335	0.401027	0.299919	0.200023	664.667				785	0.0390613	0.693426	33.3655	0.371969	0.299488	0.200703	234.171
786	0.11681	0.699243	33.5773	0.376617	0.299911	0.200754	725.462				786	0.10627	0.699751	33.3376	0.402893	0.299925	0.200042	630.512				786	0.0401531	0.692907	33.3497	0.371614	0.29869	0.200509	213.937
787	0.112886	0.699068	33.4542	0.37639	0.299995	0.202637	741.107				787	0.105707	0.698984	33.347	0.401399	0.29989	0.200037	707.79				787	0.038202	0.693505	33.3738	0.372407	0.298814	0.200006	226.927
788	0.117604	0.699643	33.4475	0.375708	0.299902	0.202255	727.599				788	0.104429	0.699091	33.3401	0.401838	0.29987	0.200148	683.561				788	0.0351092	0.693382	33.3366	0.373502	0.29836	0.200029	195.615
789	0.118719	0.699365	33.421	0.374298	0.299971	0.204597	763.82				789	0.105084	0.699499	33.3408	0.401074	0.299764	0.200002	603.19				789	0.0325154	0.693271	33.3391	0.373247	0.298581	0.200257	211.525
790	0.118109	0.699363	33.4138	0.373879	0.299968	0.201616	722.894				790	0.105007	0.699959	33.3499	0.402163	0.299955	0.200014	665.099				790	0.026544	0.693013	33.3371	0.375731	0.298542	0.200053	172.287
791	0.118506	0.698452	33.4078	0.374409	0.299923	0.201856	774.267				791	0.103837	0.699869	33.3674	0.39541	0.299955	0.200013	647.574				791	0.0246263	0.69293	33.3399	0.376289	0.299068	0.20004	138.667
792	0.114569	0.699439	33.4214	0.37431	0.299725	0.200785	765.435				792	0.105086	0.699537	33.3453	0.397361	0.299814	0.200021	607.095				792	0.0274263	0.693273	33.338	0.376042	0.299623	0.20004	160.393
793	0.115875	0.699937	33.3987	0.37354	0.299952	0.200605	746.538				793	0.105523	0.699953	33.3381	0.400143	0.299983	0.200053	646.501				793	0.0333748	0.693597	33.3472	0.374277	0.299898	0.200028	145.506
794	0.114962	0.699773	33.4247	0.374637	0.3	0.200192	735.29				794	0.104868	0.699943	33.3852	0.405132	0.299959	0.200043	709.825				794	0.0343884	0.693261	33.3653	0.37349	0.299829	0.20008	207.259
795	0.116735	0.699339	33.399	0.374498	0.299784	0.200197	707.607				795	0.105393	0.699922	33.3352	0.408473	0.299682	0.200008	665.745				795	0.036672	0.693498	33.338	0.372512	0.299997	0.200167	209.894
796	0.117521	0.699965	33.354	0.374336	0.299825	0.2002	737.411				796	0.104903	0.699935	33.3604	0.408449	0.29996	0.200003	641.97				796	0.0392509	0.694521	33.3364	0.371275	0.299954	0.200023	230.71
797	0.119794	0.69987	33.379	0.374529	0.299982	0.20019	718.734				797	0.103014	0.699904	33.3388	0.403669	0.299967	0.200027	697.624				797	0.0428102	0.694664	33.3354	0.370358	0.299991	0.200191	268.01
798	0.118237	0.699439	33.3507	0.374719	0.299863	0.200092	756.981				798	0.0987952	0.699832	33.3455	0.406172	0.299731	0.200045	578.217				798	0.0417223	0.694842	33.3419	0.370379	0.299898	0.200041	262.22
799	0.118105	0.699885	33.3535	0.374357	0.299955	0.200048	764.487				799	0.0981471	0.699633	33.3674	0.402691	0.299906	0.200205	595.363				799	0.0456871	0.695488	33.3439	0.369411	0.299972	0.200036	262.962
800	0.117233	0.699919	33.3485	0.374365	0.299979	0.20003	730.104				800	0.0985138	0.699395	33.3566	0.40327	0.299813	0.200183	619.54				800	0.0530412	0.695749	33.3394	0.36836	0.299978	0.200007	295.44
801	0.117363	0.699726	33.3646	0.374436	0.299902	0.200014	708.182				801	0.0949604	0.699274	33.3413	0.404104	0.299652	0.200159	604.641				801	0.0588056	0.696034	33.3377	0.368114	0.299928	0.20001	331.707
802	0.118686	0.69991	33.3744	0.374478	0.299884	0.200162	769.683				802	0.0925779	0.699302	33.3449	0.404989	0.299434	0.20005	571.441				802	0.0591349	0.695639	33.3438	0.366805	0.299729	0.200067	380.793
803	0.118892	0.699793	33.3504	0.375313	0.299986	0.200039	763.357				803	0.0909227	0.699253	33.354	0.4	0.299979	0.200003	559.362				803	0.0504789	0.694459	33.4011	0.367342	0.29943	0.200646	331.587
804	0.119672	0.699795	33.3461	0.374735	0.299929	0.200054	718.081				804	0.0915139	0.699098	33.3473	0.393248	0.299702	0.200018	578.414				804	0.0565299	0.694765	33.4473	0.365159	0.2987	0.20085	287.221
805	0.119662	0.699818	33.3581	0.37476	0.299983	0.200127	756.997				805	0.0998397	0.69897	33.3473	0.388912	0.299974	0.200059	626.425				805	0.0555477	0.695062	33.5217	0.366378	0.297904	0.201317	324.133
806	0.119335	0.699231	33.3577	0.374689	0.29997	0.2	764.047				806	0.0963195	0.698713	33.3513	0.392285	0.299969	0.2	605.961				806	0.0534617	0.693582	33.5551	0.368007	0.299085	0.200877	301.895
807	0.119268	0.699661	33.3638	0.374962	0.29997	0.200021	744.145				807	0.0994644	0.698889	33.3619	0.390708	0.299998	0.200029	612.552				807	0.0501852	0.692577	33.5189	0.369229	0.299155	0.200039	310.645
808	0.119262	0.699216	33.3635	0.374893	0.299924	0.200271	739.283				808	0.0964214	0.698678	33.3743	0.390829	0.299974	0.200007	635.129				808	0.0513669	0.692728	33.52	0.367868	0.299768	0.200009	326.166
809	0.118386	0.699928	33.3633	0.37496	0.299929	0.200039	758.538				809	0.0980895	0.698779	33.3708	0.386586	0.299934	0.200047	610.842				809	0.0553069	0.688046	33.8653	0.367151	0.299933	0.200397	309.514
810	0.118943	0.699826	33.3682	0.37454	0.299739	0.200009	730.24				810	0.105142	0.69824	33.4031	0.393443	0.29997	0.20005	612.039				810	0.0667849	0.693128	33.549	0.363732	0.299964	0.200537	365.896
811	0.118176	0.699899	33.361	0.375714	0.299983	0.200032	742.613				811	0.104786	0.697425	33.5103	0.389971	0.299822	0.200498	630.622				811	0.0732051	0.694248	33.5035	0.361658	0.299912	0.200012	492.944
812	0.115465	0.699933	33.378	0.375353	0.299979	0.200057	789.231				812	0.104798	0.697413	33.3985	0.392454	0.29972	0.200079	686.346				812	0.0711913	0.695237	33.4395	0.362291	0.299887	0.200037	478.277
813	0.115979	0.699909	33.3467	0.375382	0.299974	0.200476	734.478				813	0.104623	0.69751	33.4466	0.395945	0.299986	0.20005	685.372				813	0.0695082	0.696286	33.3962	0.362172	0.299711	0.200041	412.345
814	0.115918	0.699915	33.3483	0.375231	0.299975	0.200315	731.017				814	0.103718	0.697478	33.3749	0.391115	0.299993	0.200008	634.555				814	0.0650531	0.69542	33.414	0.364376	0.3	0.200041	403.634
815	0.116303	0.699904	33.3381	0.375418	0.299909	0.200024	754.825				815	0.10465	0.697768	33.4034	0.385722	0.299958	0.20001	666.037				815	0.0630757	0.695683	33.387	0.364797	0.299989	0.200008	369.581
816	0.115977	0.69998	33.3432	0.376093	0.299766	0.200052	738.672				816	0.104455	0.698398	33.3861	0.38348	0.299949	0.200219	622.731				816	0.0637545	0.696335	33.4175	0.36451	0.299976	0.200013	398.358
817	0.115026	0.699828	33.3466	0.376587	0.299973	0.200036	666.631				817	0.104339	0.698473	33.3642	0.3819	0.29998	0.20077	641.998				817	0.0630555	0.696294	33.351	0.364848	0.299964	0.200099	358.84
818	0.115707	0.699941	33.3431	0.378068	0.299878	0.200005	707.869				818	0.10104	0.698918	33.3733	0.381556	0.29999	0.20244	628.966				818	0.0609	0.696266	33.3494	0.366036	0.299928	0.200045	390.824
819	0.116225	0.699918	33.348	0.376776	0.299608	0.2	753.9				819	0.105878	0.698685	33.3591	0.377973	0.29999	0.202671	633.963				819	0.0558839	0.695858	33.3436	0.365714	0.299965	0.200011	334.991
820	0.112053	0.699753	33.3438	0.377488	0.299703	0.20001	737.398				820	0.102698	0.698577	33.3403	0.376223	0.299881	0.200464	683.241				820	0.0548937	0.696506	33.3401	0.363858	0.3	0.200031	367.44
821	0.114878	0.699868	33.376	0.378014	0.299985	0.200056	780.466				821	0.105531	0.698412	33.3417	0.376331	0.299961	0.201032	651.635				821	0.0439125	0.696092	33.3381	0.366199	0.299979	0.2	259.026
822	0.1135	0.699841	33.3951	0.377301	0.299978	0.20003	748.229				822	0.107542	0.698254	33.4126	0.378552	0.299994	0.202039	695.264				822	0.0449251	0.696043	33.3381	0.36604	0.299961	0.200084	292.021
823	0.116661	0.699807	33.3444	0.376525	0.299966	0.200158	709.838				823	0.108006	0.698613	33.4078	0.376641	0.299963	0.20277	713.487				823	0.0418499	0.696066	33.3504	0.366119	0.299973	0.200104	249.144
824	0.116512	0.699393	33.337	0.375996	0.299964	0.200397	694.997				824	0.111052	0.697154	33.3395	0.385031	0.299996	0.202276	671.177				824	0.0391415	0.695633	33.3457	0.369549	0.299986	0.200484	217.534
825	0.116066	0.69954	33.3407	0.375685	0.299904	0.200474	784.047				825	0.109599	0.697896	33.3394	0.379948	0.299935	0.202804	690.344				825	0.0384642	0.69536	33.3402	0.370666	0.299973	0.201117	222.19
826	0.117432	0.69993	33.3529	0.374954	0.299978	0.200385	703.832				826	0.110857	0.697764	33.3343	0.38102	0.299982	0.201788	636.484				826	0.0379287	0.695172	33.3465	0.372715	0.299915	0.202869	229.269
827	0.118235	0.699911	33.3378	0.375146	0.3	0.201004	720.681				827	0.111132	0.697314	33.362	0.381319	0.299968	0.202397	683.341				827	0.0365631	0.695145	33.3506	0.372483	0.299909	0.200566	206.188
828	0.118205	0.699953	33.3426	0.373335	0.299964	0.200264	764.111				828	0.107214	0.696768	33.3769	0.381111	0.299989	0.200915	702.632				828	0.0342249	0.695063	33.3385	0.372035	0.299995	0.200292	242.497
829	0.118498	0.699947	33.3718	0.373827	0.299685	0.200016	729.346				829	0.108524	0.695803	33.4347	0.3846	0.299976	0.200021	667.609				829	0.0335417	0.694638	33.3394	0.37195	0.3	0.200439	188.456
830	0.117341	0.699846	33.3833	0.373403	0.299243	0.200062	762.075				830	0.108538	0.694256	33.3624	0.391741	0.29984	0.200606	669.481				830	0.0333235	0.695176	33.3572	0.373555	0.299987	0.200037	197.125
831	0.117535	0.699798	33.3369	0.373481	0.299996	0.200064	726.234				831	0.109664	0.695064	33.3828	0.394188	0.29979	0.200849	672.111				831	0.041164	0.695009	33.387	0.371268	0.299951	0.20001	218.199
832	0.118026	0.699727	33.3493	0.371214	0.29999	0.200211	768.49				832	0.108686	0.694648	33.3937	0.395393	0.299348	0.20021	700.219				832	0.0514135	0.69514	33.399	0.3683	0.29958	0.200015	293.578
833	0.115612	0.699992	33.3463	0.371855	0.29999	0.200152	747.875				833	0.112476	0.697898	33.4536	0.388247	0.29992	0.20006	683.456				833	0.0490384	0.695333	33.3787	0.368971	0.299987	0.200411	326.63
834	0.116105	0.699971	33.3361	0.372162	0.299945	0.200122	721.764				834	0.111429	0.697169	33.4461	0.390256	0.3	0.200307	721.717				834	0.0464717	0.695111	33.3782	0.369994	0.299948	0.200018	268.922
835	0.111528	0.699652	33.3358	0.371994	0.299994	0.200505	768.994				835	0.111959	0.697561	33.4588	0.387475	0.29995	0.200322	715.242				835	0.0467294	0.694931	33.4015	0.369385	0.29996	0.200065	296.083
836	0.108986	0.699236	33.3684	0.370968	0.299973	0.20038	657.373				836	0.114543	0.697857	33.6561	0.38306	0.299981	0.200261	774.807				836	0.0466104	0.694877	33.4075	0.369924	0.299974	0.200013	251.533
837	0.111242	0.699811	33.3457	0.369539	0.299919	0.200455	670.881				837	0.11255	0.698459	33.6084	0.381929	0.299926	0.200034	729.296				837	0.0466994	0.695405	33.5125	0.370081	0.299926	0.200137	267.634
838	0.109585	0.699874	33.3374	0.369737	0.299931	0.200412	697.481				838	0.112106	0.698277	33.5891	0.382413	0.299999	0.200006	731.576				838	0.0501175	0.695567	33.4999	0.369041	0.299933	0.200004	281.996
839	0.114461	0.699849	33.3424	0.372394	0.299972	0.20054	683.723				839	0.111043	0.698755	33.6598	0.380858	0.299996	0.200023	695.173				839	0.0510239	0.695578	33.5314	0.368637	0.299968	0.20004	295.751
840	0.116958	0.699762	33.3399	0.372844	0.299913	0.200847	710.696				840	0.111563	0.699203	33.6975	0.376616	0.299959	0.20002	690.397				840	0.0551278	0.695643	33.4601	0.367197	0.299976	0.200087	355.492
841	0.11765	0.699903	33.3391	0.373169	0.29989	0.200773	685.38				841	0.111738	0.69942	33.8534	0.376274	0.299943	0.200002	669.336				841	0.0546899	0.695789	33.4766	0.36683	0.299951	0.200021	319.252
842	0.11851	0.699857	33.3365	0.373915	0.299909	0.200187	753.53				842	0.11292	0.699074	33.8995	0.371445	0.299978	0.200074	693.85				842	0.0484631	0.695234	33.5106	0.368594	0.299999	0.200141	293.08
843	0.118406	0.699671	33.338	0.373744	0.299744	0.200074	733.586				843	0.110996	0.699377	34.0686	0.371432	0.299771	0.200074	697.742				843	0.0464185	0.694904	33.4531	0.369446	0.299931	0.200004	270.363
844	0.118189	0.699899	33.3962	0.374811	0.299371	0.200009	774.597				844	0.114475	0.699382	33.9235	0.369796	0.299847	0.200035	714.028				844	0.0370409	0.693657	33.4319	0.372087	0.2999	0.200018	245.219
845	0.113651	0.699917	33.3366	0.374973	0.299487	0.2	762.417				845	0.115454	0.699474	33.774	0.368819	0.299001	0.200053	698.656				845	0.0398616	0.690618	33.3958	0.37094	0.299713	0.200007	197.849
846	0.114595	0.699811	33.3365	0.375759	0.299981	0.200047	721.047				846	0.119991	0.699098	33.8269	0.37174	0.297655	0.200025	759.903				846	0.0354056	0.691332	33.4326	0.371287	0.299903	0.200001	232.202
847	0.115947	0.69984	33.3495	0.373491	0.299847	0.200084	691.319				847	0.116364	0.699246	34.0171	0.371421	0.297633	0.200282	732.167				847	0.0368522	0.691856	33.364	0.370845	0.299949	0.200034	225.388
848	0.117821	0.699877	33.3358	0.373531	0.29997	0.200092	680.408				848	0.121159	0.698401	33.6913	0.369413	0.299347	0.20084	691.747				848	0.0393178	0.692724	33.4038	0.370891	0.29961	0.201064	202.693
849	0.118537	0.699817	33.3484	0.374324	0.299516	0.200168	755.338				849	0.120052	0.698847	33.5523	0.369951	0.299304	0.201382	766.209				849	0.0391736	0.691969	33.3668	0.369892	0.299113	0.20009	236.873
850	0.117705	0.699813	33.3356	0.374593	0.299892	0.200726	755.459				850	0.119321	0.698839	33.4824	0.36896	0.299966	0.20143	731.619				850	0.0472228	0.690956	33.3523	0.368848	0.299974	0.200544	311.866
851	0.11977	0.699938	33.3432	0.374393	0.299952	0.201031	728.619				851	0.121825	0.699188	33.4585	0.366283	0.2999	0.201501	740.485				851	0.0492745	0.690128	33.3887	0.367963	0.299989	0.200016	275.788
852	0.119087	0.69995	33.3379	0.374723	0.29984	0.200698	752.905				852	0.119957	0.699572	33.4004	0.365697	0.299831	0.20194	757.48				852	0.04942	0.690785	33.3712	0.367861	0.299985	0.200001	302.414
853	0.11947	0.699661	33.337	0.37432	0.299703	0.200738	801.664				853	0.124196	0.699695	33.4114	0.368112	0.299999	0.20194	773.829				853	0.0522474	0.6903	33.3907	0.368665	0.299916	0.200007	351.5
854	0.119043	0.69991	33.339	0.374331	0.299659	0.200755	710.858				854	0.119041	0.699268	33.4727	0.367669	0.299951	0.201666	818.548				854	0.0540147	0.690405	33.3857	0.367897	0.299977	0.200021	331.712
855	0.117379	0.699495	33.3362	0.374869	0.299827	0.200003	709.018				855	0.125096	0.699286	33.5424	0.366414	0.29993	0.20055	779.911				855	0.0491634	0.690206	33.3831	0.36821	0.299856	0.200009	298.356
856	0.115585	0.699952	33.345	0.374466	0.299941	0.200131	758.436				856	0.125337	0.698926	33.4934	0.36539	0.299996	0.200836	762.526				856	0.0393195	0.690405	33.3867	0.371334	0.299982	0.200028	276.824
857	0.114918	0.699923	33.3669	0.373501	0.299994	0.200036	736.282				857	0.125079	0.699838	33.4069	0.366057	0.299888	0.201512	834.384				857	0.0417512	0.691673	33.3885	0.371165	0.299901	0.200003	257.457
858	0.117633	0.699641	33.3849	0.373427	0.299997	0.200023	703.145				858	0.126415	0.699922	33.3416	0.362625	0.299347	0.20087	773.617				858	0.0467472	0.692938	33.4279	0.369241	0.299986	0.200013	292.327
859	0.116687	0.699523	33.3373	0.373736	0.299901	0.200017	726.926				859	0.126356	0.699725	33.3348	0.36338	0.299626	0.201126	781.21				859	0.0478259	0.694051	33.4421	0.369287	0.299973	0.200118	247.664
860	0.114557	0.699736	33.3971	0.373467	0.299949	0.200023	736.669				860	0.125639	0.699391	33.3406	0.364253	0.299928	0.200657	750.283				860	0.041847	0.693647	33.4132	0.37117	0.29992	0.200098	282.367
861	0.119222	0.699851	33.3448	0.373822	0.299847	0.2	721.291				861	0.123486	0.699955	33.3398	0.364483	0.299958	0.200094	797.582				861	0.0466559	0.695138	33.4471	0.369728	0.299808	0.200062	251.047
862	0.118528	0.69983	33.3833	0.373374	0.299901	0.200312	716.81				862	0.122139	0.699946	33.338	0.366192	0.299902	0.200151	788.983				862	0.0502977	0.696086	33.3991	0.368924	0.299587	0.20001	274.106
863	0.119612	0.699598	33.3423	0.374649	0.299956	0.20002	729.876				863	0.119642	0.699959	33.3365	0.367848	0.299503	0.200075	719.821				863	0.0494185	0.696097	33.3765	0.369131	0.299915	0.200003	281.586
864	0.118992	0.699869	33.3519	0.374753	0.299992	0.200018	756.591				864	0.12186	0.699894	33.3432	0.367708	0.299982	0.200005	767.382				864	0.0584345	0.696657	33.398	0.366816	0.299987	0.200044	311.716
865	0.116534	0.699899	33.3367	0.374611	0.299931	0.200037	753.669				865	0.12535	0.699291	33.3357	0.369792	0.29998	0.200148	767.477				865	0.0607541	0.696161	33.4704	0.36735	0.299986	0.200632	355.309
866	0.117793	0.699917	33.3392	0.374113	0.299994	0.200071	726.63				866	0.121627	0.699382	33.3515	0.3702	0.299987	0.20001	742.839				866	0.0684776	0.696386	33.4904	0.365305	0.299952	0.200079	401.027
867	0.11654	0.699758	33.3377	0.374208	0.299714	0.200063	723.634				867	0.122518	0.698264	33.3441	0.367986	0.29995	0.20003	789.893				867	0.0715035	0.696134	33.4452	0.364499	0.3	0.200021	414.73
868	0.119668	0.699793	33.3435	0.374401	0.299956	0.200786	740.046				868	0.125554	0.698455	33.3352	0.369538	0.299966	0.200005	841.724				868	0.0750375	0.695756	33.3749	0.365617	0.299993	0.200035	401.755
869	0.118835	0.699567	33.3371	0.374329	0.299728	0.203492	727.182				869	0.12147	0.698431	33.3393	0.369005	0.299966	0.200034	794.041				869	0.0656804	0.69546	33.3493	0.370996	0.299948	0.200111	405.239
870	0.119158	0.699625	33.3374	0.374321	0.3	0.200876	708.911				870	0.116663	0.698398	33.3384	0.370108	0.299912	0.200024	774.143				870	0.0705184	0.696289	33.3359	0.374041	0.29997	0.200519	377.197
871	0.118473	0.699699	33.3361	0.374407	0.299935	0.201036	754.174				871	0.112669	0.699128	33.3495	0.371778	0.299997	0.200022	727.683				871	0.0744893	0.696157	33.338	0.376401	0.299953	0.201768	417.533
872	0.117786	0.699644	33.3357	0.374503	0.299924	0.200029	714.731				872	0.114889	0.699185	33.3771	0.369579	0.299979	0.200021	681.876				872	0.0671244	0.695791	33.3403	0.378351	0.299958	0.201073	444.378
873	0.119509	0.698966	33.3454	0.374363	0.299591	0.200051	729.704				873	0.126414	0.699	33.3526	0.369343	0.299913	0.20016	763.003				873	0.0647617	0.696336	33.4071	0.377565	0.299996	0.200345	406.197
874	0.11964	0.69995	33.3494	0.374413	0.299957	0.200031	747.632				874	0.126673	0.699237	33.341	0.36808	0.299927	0.200028	814.833				874	0.0737137	0.697072	33.4289	0.375118	0.299721	0.200015	445.724
875	0.118698	0.6999	33.375	0.374394	0.299729	0.200005	769.282				875	0.125856	0.699046	33.348	0.365521	0.299995	0.200068	832.808				875	0.0765902	0.697017	33.373	0.373979	0.299958	0.200019	404.191
876	0.117498	0.699853	33.3466	0.374733	0.299949	0.200036	790.177				876	0.125631	0.698505	33.3478	0.365188	0.299969	0.200006	797.876				876	0.0704532	0.696758	33.3437	0.373171	0.299982	0.200009	415.415
877	0.120183	0.699964	33.3578	0.374453	0.299989	0.200065	695.289				877	0.126585	0.698649	33.3416	0.36505	0.299987	0.200106	758.355				877	0.0680739	0.696488	33.3365	0.37642	0.299925	0.200052	432.427
878	0.118196	0.699853	33.3425	0.374507	0.299972	0.200157	753.131				878	0.124118	0.698552	33.3798	0.366523	0.299858	0.200068	779.473				878	0.0696426	0.69661	33.3347	0.378669	0.299941	0.200215	359.269
879	0.113135	0.699931	33.3566	0.374216	0.299956	0.200657	747.335				879	0.126219	0.699008	33.4103	0.368013	0.299923	0.200002	810.541				879	0.0659236	0.69601	33.341	0.380087	0.299359	0.200239	407.719
880	0.119935	0.69981	33.3354	0.374392	0.299982	0.201295	705.573				880	0.12275	0.698531	33.4207	0.370506	0.299949	0.200055	783.873				880	0.0634342	0.69569	33.3436	0.38221	0.299629	0.200234	354.283
881	0.119698	0.69983	33.3396	0.374577	0.299979	0.202743	767.179				881	0.126261	0.697737	33.3993	0.370484	0.299779	0.200035	742.731				881	0.0616018	0.69564	33.3569	0.385676	0.299259	0.200207	363.566
882	0.118235	0.69916	33.3402	0.374513	0.299991	0.203734	749.727				882	0.12666	0.697654	33.4599	0.370062	0.299986	0.200011	834.822				882	0.0608354	0.696066	33.3777	0.384101	0.3	0.200063	347.284
883	0.115866	0.699304	33.3503	0.375097	0.299966	0.206005	688.23				883	0.126822	0.697225	33.4051	0.368033	0.299932	0.200124	805.935				883	0.0495779	0.695943	33.3431	0.384251	0.3	0.200025	343.408
884	0.115796	0.69984	33.3375	0.375814	0.299993	0.208341	721.338				884	0.126531	0.697934	33.4035	0.368947	0.299994	0.200229	746.31				884	0.0552413	0.696478	33.3418	0.387112	0.299784	0.20003	326.449
885	0.112453	0.699525	33.3424	0.375217	0.299984	0.206229	744.403				885	0.12702	0.696628	33.4041	0.365809	0.29997	0.200962	833.454				885	0.0526674	0.695982	33.3398	0.389921	0.299915	0.200014	330.267
886	0.118418	0.699841	33.3362	0.376536	0.299881	0.204972	721.853				886	0.125107	0.696686	33.3846	0.367062	0.299948	0.200138	773.359				886	0.0497356	0.695373	33.3492	0.391494	0.299962	0.200083	314.904
887	0.120227	0.69992	33.3457	0.377426	0.29982	0.203584	755.221				887	0.126984	0.696571	33.4016	0.366526	0.29953	0.200064	760.32				887	0.0528887	0.695776	33.3535	0.389803	0.299955	0.200736	309.681
888	0.119396	0.699693	33.3372	0.377129	0.299039	0.202613	732.788				888	0.124608	0.695484	33.4192	0.36626	0.299949	0.200019	788.516				888	0.0469131	0.695558	33.369	0.389136	0.299873	0.200145	293.97
889	0.114554	0.699904	33.3381	0.375525	0.298796	0.201985	735.283				889	0.121618	0.696313	33.3932	0.363705	0.299882	0.200006	795.881				889	0.0445416	0.695686	33.3513	0.3877	0.299959	0.200103	276.386
890	0.110487	0.699925	33.3338	0.376881	0.299039	0.201948	667.875				890	0.118098	0.696812	33.4394	0.359055	0.299861	0.200079	791.302				890	0.0470162	0.695391	33.3369	0.388658	0.299939	0.200007	281.072
891	0.114182	0.699968	33.3357	0.38113	0.299395	0.204682	688.308				891	0.119328	0.697181	33.4226	0.358682	0.29997	0.200091	753.677				891	0.0397091	0.695124	33.3746	0.38769	0.299977	0.20003	238.728
892	0.111421	0.699959	33.337	0.379742	0.299518	0.201424	669.926				892	0.120949	0.697021	33.4444	0.356957	0.299906	0.200003	779.881				892	0.0374049	0.694969	33.3641	0.387638	0.29991	0.200003	254.507
893	0.108673	0.699948	33.3725	0.378009	0.299578	0.200452	693.006				893	0.124095	0.697592	33.3799	0.357685	0.299813	0.200431	780.485				893	0.0340969	0.69433	33.3645	0.389116	0.299969	0.200014	205.475
894	0.117427	0.699738	33.4142	0.376933	0.299609	0.200006	711.786				894	0.118356	0.697833	33.3707	0.357833	0.299889	0.200728	741.203				894	0.0335782	0.694628	33.3879	0.385348	0.299993	0.200051	190.14
895	0.12126	0.699902	33.3688	0.375883	0.299608	0.2001	687.942				895	0.122383	0.69772	33.4682	0.357683	0.299761	0.200011	748.963				895	0.0348039	0.694544	33.3999	0.384432	0.299925	0.200041	194.781
896	0.120201	0.699749	33.3498	0.375573	0.299435	0.200145	756.88				896	0.12623	0.697346	33.3523	0.356585	0.299903	0.200001	809.417				896	0.0306593	0.694332	33.3624	0.382593	0.299977	0.200007	207.381
897	0.12142	0.699762	33.3348	0.375393	0.299795	0.2	764.194				897	0.126943	0.696346	33.3586	0.355018	0.299869	0.200115	820.625				897	0.0299483	0.69467	33.363	0.378882	0.3	0.200011	184.034
898	0.122884	0.699525	33.342	0.375938	0.299915	0.20003	772.987				898	0.123899	0.69452	33.3776	0.355056	0.29988	0.200123	793.993				898	0.0329639	0.695019	33.3705	0.378209	0.299962	0.200046	169.296
899	0.1223	0.699956	33.3353	0.375816	0.299761	0.200018	749.992				899	0.123825	0.694996	33.4044	0.354702	0.299642	0.200012	829.518				899	0.033861	0.695162	33.3583	0.380226	0.299542	0.200079	186.276
900	0.121132	0.699938	33.3485	0.377002	0.299787	0.200837	771.778				900	0.121009	0.695537	33.3997	0.354231	0.299961	0.200037	784.874				900	0.0442893	0.69529	33.3503	0.376555	0.299979	0.200027	261.768
901	0.120518	0.699917	33.3489	0.377379	0.299816	0.20075	783.324				901	0.124975	0.694712	33.41	0.354858	0.299939	0.200088	738.986				901	0.0409386	0.694971	33.3462	0.376041	0.29986	0.200076	253.957
902	0.119538	0.699878	33.3566	0.376493	0.299812	0.201539	742.602				902	0.122368	0.693418	33.4287	0.354022	0.299978	0.200023	734.417				902	0.042909	0.695477	33.3464	0.374707	0.299945	0.2	247.253
903	0.119795	0.699836	33.3693	0.374401	0.299518	0.200008	717.849				903	0.125387	0.694266	33.4081	0.352358	0.299903	0.200027	788.697				903	0.04157	0.695122	33.3553	0.37228	0.299991	0.200027	232.274
904	0.116436	0.699971	33.3735	0.374573	0.299751	0.20002	765.945				904	0.124779	0.692945	33.4559	0.351991	0.3	0.200211	767.529				904	0.0400916	0.69518	33.3343	0.373808	0.299964	0.200085	229.076
905	0.116726	0.699914	33.3604	0.374546	0.29983	0.200031	742.133				905	0.122336	0.692914	33.5019	0.351875	0.299971	0.200526	759.967				905	0.0417461	0.694824	33.3345	0.371703	0.299772	0.200008	252.589
906	0.118755	0.699655	33.357	0.374518	0.299553	0.200061	771.145				906	0.123933	0.693458	33.5682	0.353654	0.299973	0.200686	736.731				906	0.0371818	0.695056	33.3414	0.372015	0.299953	0.20001	237.452
907	0.119707	0.699942	33.3996	0.374342	0.299643	0.200128	728.379				907	0.123816	0.694176	33.6774	0.35284	0.299998	0.200029	799.857				907	0.0315807	0.695013	33.3508	0.372401	0.29994	0.200119	218.166
908	0.119252	0.699925	33.3661	0.374381	0.299828	0.200072	797.869				908	0.123354	0.693741	33.626	0.351851	0.29998	0.20007	787.082				908	0.029784	0.694966	33.3345	0.372862	0.299973	0.200006	188.56
909	0.114753	0.699938	33.3871	0.375028	0.299632	0.200062	697.595				909	0.123206	0.694273	33.7019	0.350784	0.299978	0.200015	742.201				909	0.0275835	0.694799	33.3484	0.37429	0.299931	0.200054	170.71
910	0.112517	0.699737	33.4034	0.37467	0.299631	0.200136	694.589				910	0.123193	0.693655	33.6404	0.350047	0.299983	0.200153	758.957				910	0.033347	0.695239	33.368	0.372053	0.299992	0.200718	177.191
911	0.118437	0.699912	33.3984	0.374385	0.29938	0.200511	755.169				911	0.12202	0.694831	33.5898	0.35047	0.299961	0.200612	783.069				911	0.0360277	0.695345	33.384	0.371753	0.299853	0.201738	207.099
912	0.11617	0.699949	33.356	0.374409	0.299448	0.200003	739.02				912	0.123499	0.695444	33.5597	0.350694	0.299946	0.200374	763.837				912	0.0400583	0.695387	33.3531	0.369285	0.299712	0.202581	255.911
913	0.114303	0.699913	33.3812	0.374167	0.29929	0.200039	710.056				913	0.122757	0.696093	33.6145	0.351516	0.299769	0.200732	784.954				913	0.0498695	0.695881	33.3565	0.366472	0.299896	0.201483	280.372
914	0.116326	0.699893	33.3555	0.375277	0.299538	0.200042	778.863				914	0.121587	0.695015	33.5713	0.351743	0.299786	0.20125	755.253				914	0.0566055	0.69595	33.3765	0.3653	0.299948	0.202296	360.624
915	0.114741	0.699899	33.3702	0.374084	0.299761	0.200095	728.396				915	0.120452	0.694441	33.4881	0.351092	0.299658	0.200263	783.228				915	0.0487251	0.695223	33.4313	0.367715	0.299858	0.200281	343.001
916	0.117948	0.699608	33.3895	0.373891	0.299994	0.200018	737.152				916	0.12339	0.694255	33.4982	0.35087	0.299698	0.200119	762.124				916	0.0418326	0.695027	33.3792	0.369856	0.299937	0.200323	255.373
917	0.116309	0.699707	33.3641	0.376467	0.299903	0.200071	758.914				917	0.122482	0.695359	33.6059	0.350722	0.299656	0.200421	773.809				917	0.0331292	0.694604	33.4147	0.372426	0.299994	0.20005	203.578
918	0.117469	0.699919	33.3518	0.374761	0.299976	0.200177	735.651				918	0.123704	0.694772	33.5547	0.35056	0.299391	0.200285	808.695				918	0.0363061	0.694582	33.3793	0.371699	0.29999	0.200044	225.166
919	0.114678	0.699863	33.3574	0.373927	0.299996	0.200025	687.184				919	0.118998	0.695108	33.4929	0.350704	0.299571	0.200259	787.109				919	0.0354283	0.694698	33.4516	0.37143	0.299973	0.200061	224.946
920	0.114113	0.699853	33.3896	0.374165	0.299993	0.200116	714.877				920	0.117574	0.694947	33.4269	0.351621	0.299436	0.2	726.059				920	0.0457364	0.695072	33.4123	0.368512	0.299807	0.200022	292.315
921	0.115784	0.69959	33.3621	0.374367	0.299962	0.200045	760.729				921	0.124409	0.695582	33.3966	0.351086	0.29961	0.20001	791.041				921	0.0463092	0.695163	33.3666	0.369443	0.299757	0.200822	277.269
922	0.107685	0.699985	33.338	0.373964	0.299894	0.200029	673.166				922	0.123993	0.694818	33.3901	0.35139	0.299786	0.200027	799.022				922	0.0481541	0.695204	33.34	0.369311	0.29971	0.202521	249.85
923	0.10474	0.699824	33.3628	0.374058	0.299997	0.200034	623.823				923	0.122129	0.696209	33.3719	0.351703	0.299591	0.2	752.946				923	0.0500023	0.694906	33.3422	0.369233	0.299463	0.201817	260.585
924	0.103329	0.699806	33.3681	0.374137	0.29992	0.200031	619.983				924	0.119775	0.695306	33.3754	0.351509	0.299573	0.200045	783.75				924	0.0471836	0.694733	33.3674	0.370853	0.299105	0.200451	310.083
925	0.107709	0.699164	33.4021	0.37418	0.299646	0.20005	670.919				925	0.119856	0.695288	33.3698	0.351555	0.299717	0.200073	771.354				925	0.0459031	0.695151	33.3953	0.37218	0.299761	0.200882	264.577
926	0.103741	0.69938	33.4587	0.374129	0.299956	0.200102	629.818				926	0.122472	0.69546	33.3904	0.351301	0.299484	0.200207	700.357				926	0.0445635	0.695298	33.3759	0.370109	0.3	0.200029	247.855
927	0.105148	0.699788	33.4285	0.373625	0.299973	0.20009	645.257				927	0.116799	0.695167	33.4023	0.351295	0.299492	0.200674	708.321				927	0.0456168	0.695392	33.3806	0.369836	0.299929	0.2	282.338
928	0.114512	0.69964	33.3555	0.37423	0.299984	0.2002	681.892				928	0.11579	0.695734	33.401	0.351718	0.299839	0.200254	681.651				928	0.0389018	0.694236	33.3863	0.373959	0.299976	0.200009	248.797
929	0.113623	0.699494	33.3375	0.372939	0.299935	0.200115	749.497				929	0.117022	0.695477	33.4395	0.35194	0.29983	0.200375	746.001				929	0.0403827	0.69507	33.3696	0.370313	0.3	0.200035	225.992
930	0.109854	0.699447	33.3362	0.372322	0.299955	0.200009	713.82				930	0.117648	0.695509	33.44	0.352077	0.299625	0.200281	727.853				930	0.0377583	0.695154	33.3373	0.367243	0.299991	0.200027	236.973
931	0.111081	0.699435	33.3707	0.370927	0.299992	0.200021	685.606				931	0.114704	0.695919	33.4319	0.353082	0.299711	0.200194	740.221				931	0.0367942	0.695149	33.339	0.36602	0.299839	0.200019	234.374
932	0.105176	0.699325	33.3757	0.370152	0.299909	0.200018	667.869				932	0.120573	0.69541	33.4062	0.352917	0.299745	0.200259	752.437				932	0.0411061	0.694972	33.3346	0.364495	0.299888	0.20004	250.428
933	0.106653	0.699073	33.4184	0.369251	0.299942	0.200002	674.072				933	0.120912	0.69602	33.3982	0.352913	0.299643	0.200341	723.907				933	0.0417026	0.695094	33.3406	0.366539	0.299743	0.200146	219.129
934	0.111886	0.699525	33.4409	0.367111	0.299979	0.2	679.336				934	0.121167	0.696943	33.427	0.354193	0.299658	0.200465	788.485				934	0.0416179	0.695065	33.3343	0.368579	0.3	0.200005	219.447
935	0.112063	0.69971	33.3448	0.363131	0.299955	0.20004	695.615				935	0.12123	0.696968	33.3954	0.354448	0.2995	0.200453	712.046				935	0.0394635	0.694971	33.3357	0.368697	0.299913	0.200012	262.305
936	0.111948	0.699922	33.3486	0.361476	0.299982	0.200101	686.016				936	0.120717	0.696888	33.3973	0.35443	0.299808	0.200545	810.528				936	0.0460338	0.695333	33.3627	0.365995	0.299988	0.200016	228.033
937	0.114164	0.69986	33.3458	0.365232	0.299982	0.200006	723.069				937	0.119302	0.696963	33.4042	0.355194	0.299538	0.200364	739.497				937	0.0551769	0.695894	33.3434	0.360443	0.299955	0.200007	340.479
938	0.113488	0.699915	33.3364	0.366619	0.299976	0.200038	699.431				938	0.121249	0.69651	33.4061	0.354851	0.299614	0.200572	749.647				938	0.0499819	0.695435	33.3655	0.360754	0.299985	0.200032	313.97
939	0.111847	0.699983	33.338	0.365158	0.299976	0.200078	706.691				939	0.116422	0.697241	33.394	0.35456	0.299702	0.200204	746.806				939	0.0497868	0.695587	33.3653	0.360272	0.299976	0.20014	285.797
940	0.110847	0.699884	33.3427	0.36899	0.299991	0.200142	685.19				940	0.120275	0.69673	33.4012	0.353709	0.299731	0.200061	750.103				940	0.046868	0.695853	33.3549	0.360459	0.299969	0.200307	306.659
941	0.110594	0.699757	33.3437	0.368701	0.299985	0.200037	737.899				941	0.120677	0.69688	33.4477	0.352911	0.299758	0.200201	797.788				941	0.0421633	0.695675	33.3569	0.360074	0.299933	0.20012	272.787
942	0.106241	0.699763	33.3379	0.370828	0.299989	0.200286	635.38				942	0.118972	0.697057	33.4911	0.353139	0.299832	0.200557	697.547				942	0.0382092	0.695916	33.3815	0.360838	0.299977	0.20009	245.993
943	0.10216	0.698976	33.3386	0.379177	0.299961	0.200012	616.582				943	0.11761	0.697573	33.5019	0.354491	0.299191	0.200007	820.54				943	0.04062	0.695258	33.3767	0.36004	0.299997	0.200003	233.606
944	0.101496	0.698294	33.3441	0.376901	0.299929	0.200296	631.869				944	0.120687	0.697283	33.4341	0.353133	0.299968	0.20001	740.208				944	0.0417044	0.694641	33.4427	0.361164	0.299952	0.20001	256.091
945	0.10353	0.698452	33.3375	0.378279	0.299963	0.200429	649.744				945	0.121413	0.697605	33.4267	0.353153	0.299984	0.200034	726.71				945	0.0394376	0.693515	33.5134	0.359403	0.299998	0.20008	226.828
946	0.109933	0.698725	33.3391	0.370425	0.299978	0.200019	689.386				946	0.121734	0.697544	33.4872	0.353031	0.299947	0.200031	759.147				946	0.0374824	0.691072	33.5228	0.359594	0.29996	0.200106	232.607
947	0.112163	0.698246	33.3417	0.368912	0.299949	0.200044	667.272				947	0.119047	0.697937	33.464	0.353192	0.299882	0.200464	757.672				947	0.0352402	0.689021	33.4336	0.358077	0.29997	0.200017	216.832
948	0.112336	0.699492	33.3424	0.365356	0.299908	0.200025	726.041				948	0.122614	0.698074	33.5477	0.35329	0.299974	0.200026	734.493				948	0.036383	0.692942	33.4864	0.356228	0.299986	0.200073	243.303
949	0.109487	0.699619	33.339	0.362686	0.2999	0.200017	697.101				949	0.122055	0.6979	33.5712	0.353316	0.299829	0.200027	772.714				949	0.0365508	0.693639	33.4691	0.351887	0.299933	0.2	227.832
950	0.102309	0.699627	33.3421	0.365027	0.299906	0.200005	651.107				950	0.120982	0.697742	33.6796	0.353022	0.299945	0.200031	765.009				950	0.0418456	0.693454	33.5575	0.351242	0.3	0.200002	215.927
951	0.101115	0.699429	33.351	0.365058	0.29999	0.200007	671.128				951	0.120906	0.698327	33.599	0.353465	0.299959	0.20008	737.532				951	0.0443809	0.693858	33.43	0.347186	0.299998	0.200024	258.519
952	0.0949998	0.699145	33.381	0.364376	0.299827	0.200048	629.114				952	0.12088	0.697862	33.6035	0.353379	0.299951	0.200041	756.493				952	0.040423	0.694192	33.3773	0.347465	0.299989	0.200014	248.519
953	0.103979	0.698399	33.3676	0.368089	0.299955	0.200002	611.973				953	0.120781	0.697481	33.7891	0.353079	0.299894	0.2	831.023				953	0.0432775	0.694283	33.3448	0.348326	0.29983	0.200061	265.737
954	0.107924	0.698803	33.3459	0.369789	0.299873	0.20012	643.483				954	0.117819	0.697532	33.7203	0.353219	0.299669	0.200024	749.287				954	0.042583	0.694074	33.3349	0.348066	0.29961	0.200045	236.211
955	0.10639	0.699499	33.3361	0.369279	0.299957	0.200172	657.607				955	0.118367	0.697588	33.7804	0.353053	0.299953	0.200018	710.932				955	0.048717	0.694112	33.343	0.344234	0.299905	0.200236	251.529
956	0.109496	0.699665	33.3385	0.368987	0.299999	0.200155	656.689				956	0.117493	0.695505	33.5617	0.352302	0.299993	0.200062	707.473				956	0.0518707	0.694224	33.3369	0.344187	0.299961	0.20057	302.876
957	0.109488	0.699936	33.3441	0.36821	0.299979	0.200092	710.044				957	0.121476	0.696358	33.5795	0.35044	0.299983	0.200034	781.96				957	0.0498677	0.693837	33.3641	0.343568	0.299985	0.200915	294.444
958	0.110762	0.699774	33.3386	0.368893	0.299973	0.200017	649.975				958	0.120687	0.696071	33.4875	0.35093	0.299979	0.200021	732.451				958	0.0489141	0.694737	33.3375	0.343293	0.299995	0.201786	298.575
959	0.112158	0.699484	33.3389	0.368677	0.299916	0.200006	695.823				959	0.121126	0.696618	33.446	0.350943	0.29994	0.200036	737.313				959	0.0520294	0.695375	33.3413	0.342849	0.299958	0.201039	276.152
960	0.112677	0.699466	33.3388	0.369331	0.299873	0.200029	717.689				960	0.121289	0.696355	33.4328	0.351352	0.299994	0.200034	752.625				960	0.0502355	0.694485	33.3748	0.343374	0.299993	0.200715	318.773
961	0.113368	0.699641	33.3412	0.370577	0.299917	0.200026	709.712				961	0.118638	0.696406	33.4321	0.351565	0.299964	0.200119	784.466				961	0.0535507	0.694805	33.3376	0.347001	0.299998	0.200058	287.413
962	0.112861	0.699789	33.336	0.369609	0.299991	0.200001	696.799				962	0.11769	0.69676	33.4307	0.350844	0.299868	0.200144	715.419				962	0.0650756	0.69568	33.3358	0.348339	0.299968	0.200045	357.023
963	0.11119	0.699579	33.3384	0.367369	0.299984	0.200014	743.146				963	0.121425	0.695904	33.4723	0.350723	0.299979	0.200076	722.074				963	0.0692594	0.696282	33.3412	0.346665	0.299986	0.20001	374.729
964	0.112609	0.699935	33.3452	0.368837	0.299829	0.200116	709.636				964	0.119601	0.695982	33.4702	0.350277	0.299992	0.200029	761.865				964	0.0704355	0.696975	33.346	0.346663	0.299955	0.200046	406.71
965	0.113606	0.699927	33.3362	0.36876	0.299989	0.200024	649.429				965	0.121782	0.696976	33.4213	0.351639	0.299986	0.200024	761.893				965	0.0773644	0.697484	33.3448	0.348464	0.299972	0.200037	459.851
966	0.114043	0.699812	33.3371	0.368767	0.299977	0.200013	663.078				966	0.120774	0.69738	33.429	0.351519	0.299956	0.200058	777.414				966	0.0899061	0.697555	33.3448	0.348717	0.299908	0.200046	547.43
967	0.11423	0.699685	33.3372	0.370613	0.299977	0.2	704.824				967	0.120849	0.698045	33.3948	0.352047	0.299986	0.200024	744.25				967	0.0897871	0.697546	33.3455	0.352146	0.299983	0.200021	561.199
968	0.112323	0.699387	33.3373	0.370285	0.299963	0.2	738.892				968	0.118097	0.698525	33.3727	0.353169	0.29995	0.200009	782.073				968	0.0904491	0.697445	33.341	0.354185	0.29995	0.200033	605.266
969	0.110164	0.699628	33.344	0.370052	0.299954	0.200006	688.874				969	0.115701	0.698587	33.3698	0.3531	0.29993	0.20011	799.998				969	0.0753931	0.696114	33.3359	0.355326	0.3	0.200095	469.278
970	0.111488	0.699733	33.3443	0.372177	0.299641	0.200052	707.014				970	0.112376	0.698658	33.3702	0.353011	0.299955	0.20002	690.479				970	0.0781988	0.696033	33.3414	0.355234	0.299965	0.200006	474.674
971	0.110784	0.699876	33.3545	0.374786	0.29945	0.200024	709.361				971	0.11633	0.698388	33.4222	0.352423	0.299993	0.200002	721.21				971	0.0864957	0.696511	33.336	0.354262	0.299889	0.200034	471.122
972	0.112403	0.699938	33.3513	0.376349	0.299926	0.200006	664.803				972	0.119612	0.698377	33.5094	0.351233	0.299983	0.200014	796.237				972	0.0907727	0.697053	33.34	0.350728	0.299998	0.200021	519.55
973	0.111556	0.699702	33.3429	0.377828	0.299816	0.2	677.108				973	0.119056	0.698983	33.4746	0.351574	0.299988	0.20001	781.82				973	0.0875548	0.696883	33.3441	0.353653	0.299954	0.200326	551.653
974	0.111649	0.699286	33.367	0.380863	0.299308	0.200182	674.282				974	0.114175	0.698564	33.533	0.350882	0.299997	0.200019	706.368				974	0.0850109	0.696678	33.3502	0.354224	0.299839	0.200427	498.348
975	0.111149	0.699786	33.379	0.377793	0.299571	0.200178	698.41				975	0.107624	0.697872	33.4782	0.351464	0.299907	0.200037	690.007				975	0.0786452	0.696376	33.3736	0.351225	0.299752	0.200375	459.523
976	0.112239	0.69986	33.3354	0.383195	0.299718	0.200011	672.818				976	0.104731	0.698344	33.4424	0.351195	0.299998	0.200048	653.661				976	0.0673047	0.695588	33.3645	0.351471	0.299875	0.200015	421.053
977	0.111944	0.699622	33.3336	0.379137	0.299915	0.200022	675.498				977	0.105422	0.698589	33.4245	0.351972	0.299977	0.200015	625.722				977	0.0753268	0.696118	33.3914	0.347942	0.299988	0.200004	433.135
978	0.107814	0.699754	33.3382	0.379271	0.299962	0.200012	768.631				978	0.106861	0.699076	33.3701	0.352596	0.299894	0.2	630.436				978	0.0761984	0.696518	33.4943	0.351524	0.299882	0.200002	432.842
979	0.109919	0.699494	33.3506	0.386454	0.299702	0.200073	662.242				979	0.105241	0.699405	33.3744	0.353538	0.29998	0.200049	650.281				979	0.0708496	0.696119	33.4188	0.35121	0.299944	0.20003	445.461
980	0.113007	0.699808	33.3363	0.386138	0.3	0.200036	686.144				980	0.106672	0.699498	33.3584	0.35305	0.299982	0.200003	659.979				980	0.0673542	0.696265	33.5073	0.351792	0.299996	0.200004	359.112
981	0.113919	0.699241	33.3409	0.387452	0.3	0.2	722.872				981	0.112572	0.699501	33.3707	0.352515	0.299948	0.200035	682.138				981	0.0665851	0.695425	33.4826	0.351679	0.299963	0.200019	359.229
982	0.114107	0.699465	33.3434	0.386115	0.299925	0.200125	737.812				982	0.113723	0.699661	33.3814	0.353161	0.299992	0.200006	681.326				982	0.0637508	0.694895	33.4347	0.347553	0.299941	0.200035	343.938
983	0.112399	0.699794	33.3633	0.385948	0.299958	0.200017	678.563				983	0.116609	0.699563	33.4026	0.353708	0.299979	0.200155	699.05				983	0.0663586	0.694553	33.3947	0.34699	0.299905	0.200031	385.578
984	0.113744	0.699792	33.3626	0.384273	0.299672	0.200005	651.749				984	0.116399	0.699246	33.4123	0.353407	0.299995	0.200315	755.235				984	0.063081	0.69534	33.3817	0.342447	0.299991	0.200023	379.997
985	0.113559	0.699797	33.3434	0.38457	0.299933	0.200022	739.483				985	0.113805	0.699703	33.3991	0.353537	0.29997	0.20005	747.89				985	0.0599865	0.694696	33.5211	0.340651	0.299933	0.200021	393.715
986	0.112473	0.699808	33.35	0.393672	0.299952	0.20014	702.03				986	0.113647	0.699765	33.4063	0.353538	0.299985	0.200419	681.045				986	0.0541836	0.694744	33.5213	0.34048	0.299991	0.200082	330
987	0.110215	0.69991	33.3396	0.398074	0.299977	0.200404	705.211				987	0.115563	0.699556	33.4252	0.354086	0.299992	0.200786	732.68				987	0.0575202	0.694861	33.4261	0.33944	0.299908	0.200089	318.496
988	0.108504	0.699831	33.3369	0.394974	0.299938	0.200705	725.009				988	0.115086	0.699472	33.3536	0.35534	0.299864	0.200006	734.534				988	0.0508427	0.694838	33.3851	0.339476	0.299918	0.202095	334.874
989	0.110614	0.699463	33.337	0.40294	0.299937	0.20039	727.42				989	0.115042	0.699888	33.3624	0.356399	0.299963	0.200034	716.709				989	0.0446314	0.694184	33.3652	0.338072	0.299995	0.206567	284.084
990	0.103497	0.699753	33.3395	0.401485	0.299891	0.200077	675.75				990	0.114593	0.699765	33.3662	0.356255	0.299994	0.20001	705.859				990	0.0479387	0.694345	33.336	0.338825	0.299943	0.208476	267.843
991	0.108066	0.699573	33.3415	0.418423	0.29973	0.200168	660.978				991	0.115689	0.699908	33.3521	0.357908	0.299945	0.200027	767.121				991	0.0479309	0.694187	33.3442	0.338545	0.299945	0.203013	307.361
992	0.11137	0.699377	33.3448	0.42148	0.299896	0.200606	697.638				992	0.114745	0.699881	33.3489	0.35901	0.29997	0.200121	735.825				992	0.0473095	0.694288	33.3617	0.336884	0.299996	0.20288	282.621
993	0.110877	0.699342	33.3448	0.423785	0.299763	0.200274	722.092				993	0.112951	0.69976	33.3582	0.357321	0.299958	0.200169	733.13				993	0.0572365	0.695362	33.3504	0.336401	0.299993	0.201724	344.468
994	0.109577	0.699694	33.3492	0.42915	0.299869	0.200373	677.478				994	0.109798	0.699837	33.3394	0.359585	0.299894	0.200042	670.751				994	0.0551707	0.695111	33.3363	0.336179	0.299995	0.202207	326.997
995	0.110655	0.699781	33.3342	0.426838	0.299744	0.200145	724.625				995	0.108418	0.699835	33.3462	0.358913	0.299843	0.200005	677.577				995	0.0556437	0.694611	33.3449	0.336807	0.299964	0.202821	387.32
996	0.109763	0.699875	33.336	0.428408	0.299683	0.200364	683.625				996	0.117334	0.699929	33.3455	0.36143	0.299796	0.200042	774.177				996	0.0516705	0.693278	33.3377	0.335597	0.299981	0.202523	294.599
997	0.109671	0.699869	33.3387	0.42907	0.299752	0.20001	644.194				997	0.114505	0.699864	33.357	0.359085	0.299997	0.200038	729.261				997	0.0514639	0.694022	33.3535	0.335441	0.299972	0.203265	342.999
998	0.110055	0.699509	33.3621	0.435805	0.29952	0.200195	696.978				998	0.110659	0.699769	33.3751	0.360302	0.29994	0.200054	737.837				998	0.0483846	0.693653	33.4001	0.335292	0.299943	0.20092	274.787
999	0.109871	0.699902	33.3755	0.429918	0.299714	0.200021	686.646				999	0.116747	0.699796	33.3987	0.358205	0.299819	0.20002	729.98				999	0.0440359	0.69429	33.3604	0.336098	0.299957	0.201637	273.329
1000	0.108798	0.699697	33.3654	0.435901	0.299605	0.200019	683.615				1000	0.116783	0.699602	33.4211	0.358991	0.29999	0.200042	703.348				1000	0.0443037	0.69386	33.3465	0.33605	0.299987	0.200506	256.689
1001	0.106775	0.699908	33.3416	0.435059	0.299795	0.200054	645.901				1001	0.117198	0.69998	33.4178	0.359925	0.299991	0.200172	786.653				1001	0.0478723	0.693435	33.3419	0.337476	0.299923	0.200632	288.754
1002	0.110662	0.699917	33.345	0.425294	0.299764	0.200042	661.869				1002	0.116284	0.69993	33.4715	0.357072	0.299987	0.20043	722.371				1002	0.0510715	0.692355	33.3574	0.337423	0.299971	0.200003	308.628
1003	0.111048	0.699583	33.3383	0.42435	0.299446	0.200294	690.156				1003	0.116113	0.699871	33.449	0.358055	0.299975	0.200436	730.163				1003	0.0485796	0.69275	33.3691	0.337329	0.299931	0.20009	315.909
1004	0.110101	0.699514	33.3641	0.427055	0.299408	0.200915	695.101				1004	0.116511	0.698875	33.4138	0.357821	0.29993	0.200832	784.937				1004	0.0448784	0.693274	33.3458	0.338264	0.299996	0.200239	264.236
1005	0.108934	0.699951	33.3399	0.422671	0.29925	0.200737	651.098				1005	0.11608	0.699201	33.4058	0.35788	0.299938	0.200999	725.488				1005	0.0423764	0.693048	33.3455	0.337289	0.299981	0.200014	252.737
1006	0.107858	0.699961	33.3363	0.428346	0.299044	0.200002	655.067				1006	0.116145	0.698437	33.4451	0.358269	0.299626	0.200207	677.565				1006	0.0455217	0.693189	33.3642	0.339341	0.299969	0.200007	242.444
1007	0.108594	0.69987	33.346	0.439773	0.299367	0.200132	700.837				1007	0.11619	0.699006	33.3852	0.357021	0.299745	0.200298	709.467				1007	0.0532622	0.693313	33.3591	0.338917	0.29999	0.200023	314.127
1008	0.11014	0.699629	33.3643	0.432191	0.29953	0.20001	705.405				1008	0.116929	0.698185	33.376	0.35701	0.299747	0.200301	757.99				1008	0.0528989	0.692875	33.3387	0.3395	0.299959	0.20004	286.95
1009	0.107123	0.699754	33.3463	0.442745	0.299619	0.20004	655.454				1009	0.117101	0.698989	33.3466	0.357801	0.299535	0.200425	729.136				1009	0.0488881	0.69081	33.3565	0.337871	0.299991	0.200081	302.755
1010	0.108122	0.698614	33.3393	0.446868	0.299411	0.200029	652.083				1010	0.115046	0.699277	33.3878	0.356775	0.299597	0.200538	688.668				1010	0.0548404	0.692068	33.3965	0.338618	0.299938	0.200015	281.101
1011	0.108377	0.699089	33.3406	0.447204	0.299503	0.200009	669.519				1011	0.115478	0.699841	33.4208	0.35736	0.299162	0.201464	749.764				1011	0.0508211	0.692567	33.4022	0.339269	0.299734	0.200018	296.728
1012	0.108423	0.69937	33.3555	0.448035	0.299481	0.200301	689.911				1012	0.117664	0.699145	33.3744	0.359094	0.299544	0.200664	723.892				1012	0.0537494	0.692241	33.428	0.336001	0.299819	0.200016	291.688
1013	0.108343	0.699277	33.339	0.454208	0.29929	0.200269	656.171				1013	0.114864	0.699778	33.4227	0.358578	0.299671	0.200429	744.223				1013	0.0761029	0.695626	33.3655	0.337803	0.3	0.200008	372.567
1014	0.107811	0.697197	33.3381	0.459222	0.299358	0.200035	688.461				1014	0.117421	0.699964	33.3648	0.360295	0.299912	0.200166	715.495				1014	0.0796611	0.695697	33.3396	0.33817	0.299961	0.200021	462.756
1015	0.106395	0.698506	33.3406	0.457801	0.299139	0.200075	693.826				1015	0.116694	0.699842	33.3757	0.356894	0.299868	0.200217	743.301				1015	0.0811251	0.695934	33.3357	0.338229	0.29999	0.200036	501.111
1016	0.107266	0.697689	33.3441	0.460406	0.299069	0.20036	649.069				1016	0.116855	0.699909	33.3583	0.355749	0.299993	0.200026	737.408				1016	0.0813657	0.696471	33.3437	0.338212	0.3	0.200395	523.391
1017	0.106913	0.699122	33.3544	0.455349	0.299038	0.200234	629.221				1017	0.116568	0.69995	33.3791	0.354829	0.299973	0.2	705.549				1017	0.0829472	0.696786	33.3525	0.338063	0.299986	0.200102	457.603
1018	0.105099	0.698917	33.3384	0.436963	0.299002	0.200244	667.859				1018	0.116443	0.699865	33.4088	0.35499	0.299938	0.2	736.459				1018	0.0842773	0.69693	33.3494	0.338525	0.299993	0.200147	513.612
1019	0.108721	0.699189	33.3395	0.429138	0.298996	0.200606	687.123				1019	0.112761	0.699913	33.3894	0.357269	0.299835	0.200034	725.072				1019	0.0860812	0.696703	33.3431	0.338287	0.299801	0.20056	529.722
1020	0.107173	0.69947	33.3385	0.419533	0.298697	0.201323	669.188				1020	0.116455	0.699665	33.384	0.352205	0.299956	0.200019	656.902				1020	0.0903198	0.697655	33.3396	0.339253	0.299751	0.201611	507.768
1021	0.102351	0.699445	33.3471	0.417765	0.298681	0.202188	664.106				1021	0.1162	0.699918	33.4032	0.34892	0.299862	0.200032	690.625				1021	0.0840654	0.697294	33.3474	0.339156	0.299596	0.201123	517.245
1022	0.109543	0.69972	33.358	0.414985	0.298666	0.200055	665.092				1022	0.116505	0.699976	33.3963	0.349408	0.299851	0.20001	698.008				1022	0.0759807	0.697091	33.3547	0.339448	0.299597	0.201371	468.989
1023	0.113022	0.699937	33.3869	0.403164	0.298898	0.200037	689.96				1023	0.115647	0.699776	33.3624	0.344535	0.299969	0.200037	766.515				1023	0.0678684	0.69672	33.3639	0.338709	0.29956	0.200931	399.395
1024	0.111173	0.699954	33.3912	0.410321	0.299019	0.200159	674.025				1024	0.116045	0.699856	33.3492	0.343202	0.299991	0.200038	744.762				1024	0.0720428	0.698465	33.3805	0.341145	0.299939	0.200167	420.593
1025	0.111074	0.699883	33.4076	0.425702	0.298885	0.200003	716.232				1025	0.115796	0.6999	33.3493	0.343961	0.299995	0.200026	719.711				1025	0.065338	0.698675	33.3711	0.342338	0.299959	0.200497	402.981
1026	0.111632	0.69996	33.3531	0.420517	0.298952	0.200054	710.738				1026	0.116412	0.699749	33.3345	0.344223	0.299968	0.200096	719.019				1026	0.0716012	0.698076	33.3666	0.341584	0.299944	0.200201	408.274
1027	0.110679	0.699777	33.352	0.43786	0.298742	0.200001	662.771				1027	0.116136	0.699943	33.3483	0.345941	0.299971	0.200017	747.162				1027	0.0634582	0.698739	33.3995	0.342108	0.299929	0.20062	423.36
1028	0.111818	0.699967	33.3647	0.430855	0.298718	0.2	698.439				1028	0.116079	0.699832	33.3373	0.346169	0.299619	0.200023	678.46				1028	0.0611836	0.69869	33.3769	0.342219	0.299981	0.200325	397.931
1029	0.112446	0.699859	33.3435	0.421645	0.298689	0.200047	732.083				1029	0.116028	0.699342	33.3541	0.348543	0.299643	0.200037	726.039				1029	0.0577839	0.69911	33.4003	0.342731	0.299929	0.202123	359.564
1030	0.112415	0.699863	33.3395	0.420443	0.298564	0.20001	677.554				1030	0.114381	0.699419	33.3503	0.351235	0.29996	0.200061	750.475				1030	0.053933	0.699177	33.4625	0.342999	0.3	0.200001	360.303
1031	0.113275	0.69958	33.347	0.409871	0.298398	0.200003	756.264				1031	0.115206	0.699451	33.3492	0.351673	0.3	0.200012	687.812				1031	0.0491558	0.698563	33.4332	0.342115	0.299963	0.200076	307.2
1032	0.110314	0.69991	33.349	0.411865	0.2985	0.20001	682.322				1032	0.112841	0.699897	33.3355	0.352464	0.299996	0.200039	693.495				1032	0.0481589	0.698305	33.4071	0.341821	0.299919	0.200031	278.068
1033	0.111956	0.699841	33.3404	0.427027	0.298526	0.200043	681.79				1033	0.104389	0.699611	33.3394	0.352625	0.299977	0.200006	665.651				1033	0.0549363	0.69822	33.4104	0.342309	0.299992	0.200037	293.335
1034	0.111578	0.699976	33.3468	0.428449	0.298549	0.200014	666.911				1034	0.101579	0.699785	33.3393	0.354091	0.299876	0.200016	637.187				1034	0.0590939	0.698815	33.4039	0.342515	0.299978	0.200001	343.987
1035	0.112408	0.699952	33.3437	0.420842	0.298569	0.200006	736.513				1035	0.100802	0.699726	33.3358	0.35409	0.299888	0.200003	573.111				1035	0.0579205	0.698773	33.4123	0.342362	0.3	0.200014	326.483
1036	0.113205	0.699857	33.3381	0.42165	0.298755	0.200049	715.693				1036	0.110099	0.699543	33.3376	0.354358	0.299754	0.200115	679.233				1036	0.0531238	0.699156	33.3406	0.343589	0.299967	0.200015	333.508
1037	0.113768	0.699748	33.3598	0.421862	0.29881	0.200002	682.681				1037	0.108218	0.699106	33.3575	0.355029	0.299837	0.200484	633.504				1037	0.0550815	0.69988	33.3414	0.344864	0.299926	0.200041	308.206
1038	0.113992	0.699936	33.3437	0.418868	0.298629	0.200005	782.701				1038	0.103598	0.699892	33.3834	0.358029	0.299969	0.201167	693.819				1038	0.0574006	0.699973	33.3449	0.344944	0.299954	0.20002	357.8
1039	0.114471	0.699858	33.3439	0.413673	0.29877	0.200006	674.928				1039	0.102776	0.699126	33.3767	0.35844	0.299936	0.201449	626.524				1039	0.0481064	0.699716	33.3424	0.345003	0.299969	0.200021	308.147
1040	0.109228	0.699671	33.3371	0.425466	0.298665	0.200042	721.215				1040	0.102793	0.697975	33.3526	0.357516	0.299999	0.200047	609.048				1040	0.0449428	0.699665	33.3769	0.345189	0.299846	0.20014	271.408
1041	0.11245	0.699776	33.3396	0.41875	0.298491	0.200614	658.174				1041	0.097423	0.698328	33.3876	0.360722	0.299945	0.200192	603.488				1041	0.0465794	0.699793	33.4623	0.346204	0.299982	0.200008	256.989
1042	0.112476	0.699865	33.342	0.424455	0.298587	0.200978	668.713				1042	0.0963244	0.699329	33.361	0.358402	0.299966	0.200299	620.625				1042	0.0441995	0.699969	33.344	0.345404	0.299959	0.200084	286.162
1043	0.112212	0.699943	33.3635	0.423097	0.29858	0.200014	656.104				1043	0.091472	0.698646	33.3668	0.357635	0.29997	0.200001	595.157				1043	0.0486524	0.699738	33.3511	0.346687	0.299996	0.200007	285.516
1044	0.108799	0.699935	33.4068	0.438093	0.298543	0.200182	689.527				1044	0.0976854	0.698878	33.342	0.358193	0.29999	0.20014	561.626				1044	0.049505	0.699752	33.34	0.345143	0.299963	0.200004	298.681
1045	0.10856	0.699887	33.421	0.432998	0.298464	0.200195	675.065				1045	0.0956724	0.69936	33.3461	0.358853	0.299692	0.200076	581.654				1045	0.0572991	0.699182	33.3417	0.345866	0.299893	0.200183	295.1
1046	0.111875	0.699928	33.3855	0.426796	0.298397	0.200049	652.521				1046	0.100724	0.698643	33.335	0.3621	0.299831	0.200017	645.964				1046	0.0541058	0.699047	33.3479	0.345422	0.299854	0.200019	314.727
1047	0.111848	0.699872	33.3844	0.42843	0.298519	0.200008	682.166				1047	0.109806	0.699504	33.3501	0.363292	0.299803	0.200018	671.69				1047	0.0559814	0.699889	33.358	0.343701	0.299954	0.200163	302.841
1048	0.10614	0.699825	33.3958	0.425604	0.298489	0.200199	710.509				1048	0.103145	0.699547	33.3458	0.363211	0.299874	0.200069	649.331				1048	0.0486335	0.699948	33.3442	0.343837	0.299992	0.200042	307.033
1049	0.10629	0.699867	33.3663	0.423457	0.298418	0.200695	660.043				1049	0.102657	0.699831	33.3498	0.364257	0.29996	0.200383	584.905				1049	0.0485498	0.699841	33.3394	0.343364	0.299851	0.200003	330.178
1050	0.109797	0.69993	33.3597	0.423158	0.298411	0.200463	655.68				1050	0.108357	0.699905	33.3467	0.364161	0.299945	0.200003	618.34				1050	0.0511215	0.699638	33.3371	0.343311	0.299946	0.200037	258.051
1051	0.10623	0.699873	33.3989	0.419746	0.298313	0.20091	717.614				1051	0.107319	0.699954	33.3488	0.359163	0.299946	0.200055	714.888				1051	0.0487658	0.699479	33.3473	0.343373	0.299687	0.20002	306.825
1052	0.110075	0.699845	33.4417	0.438008	0.297765	0.200934	668.063				1052	0.111306	0.699855	33.3373	0.357297	0.299699	0.20001	725.624				1052	0.0440308	0.699813	33.3419	0.344284	0.299649	0.200544	259.498
1053	0.108633	0.699803	33.5042	0.438426	0.297101	0.202103	660.556				1053	0.107543	0.699923	33.3427	0.357146	0.299686	0.200008	674.179				1053	0.0442676	0.699769	33.3368	0.344235	0.299835	0.200357	246.824
1054	0.111044	0.699779	33.3353	0.437815	0.29727	0.203101	707.162				1054	0.109934	0.699901	33.3379	0.35746	0.299991	0.200017	670.198				1054	0.0497331	0.699563	33.3408	0.343244	0.29988	0.200286	297.336
1055	0.111027	0.69987	33.3472	0.437141	0.297971	0.202446	647.555				1055	0.111633	0.699939	33.3377	0.356144	0.299977	0.200015	706.079				1055	0.0485576	0.699866	33.369	0.343734	0.299997	0.200037	286.049
1056	0.109445	0.699933	33.3772	0.438187	0.298096	0.202807	683.264				1056	0.116151	0.699943	33.338	0.354072	0.299953	0.200022	699.334				1056	0.0580159	0.699967	33.3779	0.343451	0.299885	0.200073	378.406
1057	0.108951	0.69991	33.3751	0.436964	0.297561	0.203052	654.331				1057	0.115323	0.699888	33.3578	0.353332	0.29996	0.20002	746.458				1057	0.0522778	0.69969	33.349	0.343448	0.299837	0.200065	301.076
1058	0.111552	0.699923	33.4378	0.440445	0.297544	0.202105	681.022				1058	0.114263	0.69994	33.3376	0.354757	0.299984	0.20001	762.194				1058	0.045659	0.699938	33.358	0.343562	0.29998	0.2006	294.065
1059	0.112287	0.699681	33.4186	0.437091	0.298181	0.201856	688.779				1059	0.114362	0.699926	33.3455	0.357492	0.299985	0.200052	733.889				1059	0.0556026	0.699806	33.3372	0.3437	0.299965	0.200015	314.291
1060	0.111741	0.699693	33.415	0.439403	0.298427	0.201652	665.338				1060	0.114369	0.699602	33.3461	0.357597	0.299956	0.200004	726.37				1060	0.0595988	0.699584	33.3467	0.344228	0.299957	0.200002	329.732
1061	0.10892	0.69973	33.411	0.436239	0.298366	0.201766	669.866				1061	0.116259	0.699393	33.359	0.358795	0.299963	0.20001	701.74				1061	0.0630637	0.699729	33.3509	0.343954	0.299945	0.200036	378.101
1062	0.11309	0.699441	33.3817	0.432138	0.298234	0.203083	665.601				1062	0.112476	0.699921	33.3374	0.359087	0.299981	0.200012	729.525				1062	0.0638663	0.699885	33.3433	0.344086	0.299969	0.200065	413.356
1063	0.112362	0.699939	33.3568	0.428409	0.298394	0.203595	682.383				1063	0.115942	0.699882	33.3376	0.358616	0.299962	0.200097	701.872				1063	0.0821802	0.699825	33.3351	0.344719	0.29992	0.200016	474.472
1064	0.109723	0.69998	33.3562	0.425631	0.298386	0.202686	685.948				1064	0.116496	0.699866	33.3393	0.360219	0.299978	0.200036	738.627				1064	0.0822754	0.699912	33.3385	0.345352	0.29995	0.200068	452.143
1065	0.112987	0.699964	33.3442	0.426868	0.298381	0.20166	692.331				1065	0.116459	0.699836	33.3373	0.358783	0.29998	0.200014	728.085				1065	0.0818165	0.699757	33.3389	0.345074	0.299987	0.2	458.113
1066	0.113729	0.699899	33.3647	0.421625	0.298268	0.201462	714.673				1066	0.116263	0.699823	33.3406	0.361666	0.299965	0.200021	711.186				1066	0.0897898	0.699665	33.3617	0.344929	0.29999	0.200013	490.915
1067	0.112484	0.699937	33.3968	0.426516	0.297648	0.200659	688.846				1067	0.115868	0.699985	33.3757	0.362936	0.299985	0.200014	702.947				1067	0.080468	0.69949	33.3392	0.34453	0.299951	0.200042	499.032
1068	0.111398	0.69998	33.3391	0.427764	0.297534	0.200917	716.322				1068	0.115491	0.69988	33.3368	0.36426	0.299971	0.200652	703.484				1068	0.0764817	0.699862	33.3444	0.343572	0.299946	0.200106	457.212
1069	0.112671	0.699972	33.3709	0.427775	0.297799	0.201688	672.302				1069	0.116334	0.699949	33.3397	0.361244	0.299925	0.200062	774.567				1069	0.0750379	0.699932	33.3422	0.343699	0.29987	0.200037	426.024
1070	0.112024	0.699703	33.3542	0.431093	0.298077	0.20173	690.672				1070	0.116166	0.699921	33.3344	0.360735	0.299991	0.200112	704.464				1070	0.0747545	0.699886	33.35	0.343795	0.299978	0.200043	491.387
1071	0.10964	0.699962	33.3546	0.433334	0.298348	0.202286	665.422				1071	0.115501	0.699906	33.3366	0.361797	0.299827	0.200004	740.048				1071	0.0841675	0.699092	33.4068	0.343815	0.299998	0.20016	445.095
1072	0.10259	0.699971	33.3908	0.438362	0.298168	0.201833	642.528				1072	0.115267	0.69984	33.3365	0.364308	0.299945	0.200034	765.424				1072	0.0982003	0.699872	33.4233	0.343745	0.299989	0.200405	557.966
1073	0.110011	0.69986	33.4126	0.437308	0.298358	0.201719	670.904				1073	0.114503	0.699867	33.3366	0.369837	0.299945	0.200026	755.29				1073	0.0979985	0.699898	33.3814	0.343463	0.3	0.201111	568.862
1074	0.107876	0.699743	33.3508	0.457276	0.298346	0.201614	677.784				1074	0.114199	0.699856	33.3378	0.366369	0.299894	0.200022	716.654				1074	0.0981735	0.699736	33.3908	0.343643	0.299907	0.200407	591.697
1075	0.108763	0.699889	33.339	0.459313	0.298406	0.200897	662.092				1075	0.111803	0.699911	33.336	0.366109	0.299981	0.200033	691.294				1075	0.0940446	0.699895	33.4068	0.34368	0.299988	0.200316	628.001
1076	0.108499	0.699821	33.3417	0.452576	0.298381	0.201098	714.432				1076	0.111798	0.699832	33.3352	0.367557	0.299873	0.200016	716.372				1076	0.0882989	0.699408	33.3905	0.343519	0.299841	0.200588	567.791
1077	0.108567	0.699777	33.341	0.455534	0.298403	0.201983	642.294				1077	0.110957	0.699283	33.3404	0.366367	0.299961	0.200049	656.607				1077	0.0897504	0.699867	33.4432	0.346996	0.299872	0.200335	497.661
1078	0.107127	0.699782	33.335	0.450813	0.298394	0.202403	671.557				1078	0.112691	0.699987	33.338	0.365363	0.299899	0.200014	744.36				1078	0.0829264	0.699554	33.4388	0.347731	0.299973	0.200067	578.764
1079	0.108262	0.699408	33.3374	0.448691	0.298381	0.201818	707.371				1079	0.10966	0.699921	33.3359	0.366561	0.299597	0.200043	691.358				1079	0.0911748	0.699674	33.4321	0.347094	0.299972	0.200018	521.179
1080	0.108095	0.699929	33.3362	0.448117	0.298401	0.202247	650.135				1080	0.107307	0.699859	33.3383	0.365161	0.299453	0.200085	646.943				1080	0.0974462	0.699887	33.3365	0.344902	0.299958	0.200038	572.465
1081	0.107681	0.699619	33.3358	0.448933	0.298435	0.201537	656.233				1081	0.104159	0.699934	33.3344	0.365094	0.299552	0.200036	656.364				1081	0.0978958	0.699845	33.3369	0.346054	0.299727	0.200038	563.114
1082	0.108244	0.699958	33.3441	0.447388	0.298426	0.200826	678.016				1082	0.110218	0.699935	33.3382	0.360147	0.299174	0.200172	686.53				1082	0.100859	0.699374	33.3367	0.344197	0.29999	0.200008	582.415
1083	0.109037	0.699929	33.3348	0.443527	0.298441	0.200602	678.617				1083	0.110294	0.699844	33.3499	0.361046	0.299327	0.200005	676.531				1083	0.0901725	0.699428	33.3396	0.345642	0.299916	0.200012	605.445
1084	0.107321	0.699984	33.342	0.435617	0.298387	0.200791	673.907				1084	0.110668	0.69899	33.3473	0.360359	0.299701	0.200265	706.675				1084	0.0857971	0.699941	33.3419	0.346901	0.299737	0.200016	474.752
1085	0.104007	0.699777	33.3466	0.431049	0.298392	0.200656	637.666				1085	0.111719	0.699009	33.3362	0.359436	0.299978	0.200628	697.403				1085	0.0850482	0.699871	33.3702	0.350031	0.299936	0.200016	473.42
1086	0.106725	0.699961	33.3445	0.43805	0.298969	0.20083	666.066				1086	0.110448	0.698638	33.3585	0.360444	0.299932	0.200346	711.611				1086	0.078676	0.699943	33.3773	0.348447	0.299447	0.2001	491.525
1087	0.106343	0.699813	33.3384	0.433427	0.298939	0.201889	646.702				1087	0.11119	0.699529	33.3409	0.358878	0.299834	0.200142	659.687				1087	0.0729566	0.699895	33.3969	0.349788	0.299987	0.200027	448.283
1088	0.106679	0.699713	33.3384	0.428294	0.298912	0.204414	623.636				1088	0.110702	0.699117	33.3394	0.359392	0.29996	0.200246	676.262				1088	0.0727888	0.699769	33.3621	0.349265	0.299985	0.200133	431.515
1089	0.107745	0.699715	33.3383	0.426617	0.298694	0.203952	662.927				1089	0.110003	0.699333	33.342	0.357811	0.299979	0.200001	695.415				1089	0.0705633	0.699894	33.335	0.34855	0.299975	0.200452	412.562
1090	0.107996	0.699913	33.3356	0.426883	0.298608	0.202348	679.125				1090	0.108517	0.69905	33.3401	0.357374	0.29999	0.200021	723.262				1090	0.0672036	0.69995	33.3666	0.347536	0.299972	0.200032	408.58
1091	0.107734	0.699877	33.3404	0.430991	0.298683	0.201373	658.826				1091	0.111934	0.699476	33.3508	0.358372	0.299989	0.200249	641.942				1091	0.0704342	0.699466	33.3392	0.349885	0.299982	0.200061	374.443
1092	0.107034	0.69992	33.3467	0.432072	0.298692	0.203008	634.598				1092	0.105958	0.69992	33.3658	0.360204	0.3	0.2	682.802				1092	0.065748	0.698544	33.3701	0.351472	0.299962	0.200033	415.831
1093	0.106876	0.699914	33.3546	0.435023	0.298561	0.200302	654.912				1093	0.105407	0.699944	33.3601	0.361597	0.299982	0.200176	717.201				1093	0.0596048	0.698508	33.3353	0.348966	0.299967	0.200106	394.981
1094	0.106186	0.699823	33.3346	0.432413	0.298593	0.201177	683.522				1094	0.104942	0.699956	33.3833	0.362426	0.299986	0.200139	634.244				1094	0.0615919	0.69909	33.3435	0.347781	0.3	0.2	351.01
1095	0.105411	0.699386	33.3893	0.43355	0.298496	0.200925	624.767				1095	0.105159	0.699657	33.3813	0.360057	0.299993	0.200007	606.139				1095	0.0578303	0.699422	33.3392	0.34772	0.29997	0.200082	382.84
1096	0.10501	0.699351	33.3456	0.4289	0.298224	0.200033	644.551				1096	0.105757	0.699354	33.3599	0.360306	0.299949	0.20025	686.013				1096	0.0523366	0.699008	33.3808	0.349387	0.299905	0.200008	310.888
1097	0.103194	0.699902	33.3461	0.430184	0.298399	0.20008	616.688				1097	0.106817	0.699705	33.3727	0.359996	0.299832	0.200712	654.736				1097	0.052763	0.699512	33.3745	0.349323	0.299986	0.200009	318.967
1098	0.10419	0.699933	33.347	0.437501	0.29845	0.20005	657.029				1098	0.104843	0.699433	33.3894	0.361469	0.299991	0.200543	654.142				1098	0.0559211	0.699783	33.3364	0.350401	0.3	0.2	326.019
1099	0.102548	0.699895	33.3434	0.437393	0.298418	0.200131	616.415				1099	0.105876	0.699031	33.398	0.359608	0.3	0.200491	645.287				1099	0.0513973	0.699615	33.3433	0.348727	0.299993	0.200028	300.3
1100	0.101674	0.699922	33.3417	0.446418	0.298419	0.20004	625.636				1100	0.103651	0.69989	33.3845	0.361212	0.299999	0.200001	659.276				1100	0.0557866	0.699602	33.365	0.350011	0.299924	0.200655	315.676
1101	0.104005	0.69959	33.3356	0.446824	0.298356	0.200131	652.503				1101	0.104176	0.69981	33.3633	0.365069	0.299896	0.200066	627.535				1101	0.0572141	0.699709	33.3991	0.351442	0.299994	0.20111	372.091
1102	0.0993865	0.69983	33.3417	0.45982	0.298409	0.200006	601.457				1102	0.105424	0.699923	33.3583	0.364198	0.299948	0.200055	683.769				1102	0.0621085	0.69995	33.4492	0.350219	0.299852	0.202452	337.309
1103	0.0984153	0.699674	33.346	0.456018	0.298409	0.200138	651.018				1103	0.103194	0.699951	33.3802	0.365323	0.299986	0.200053	641.923				1103	0.0630046	0.699937	33.4278	0.350249	0.299966	0.202259	387.199
1104	0.0995046	0.699973	33.3497	0.448587	0.298341	0.200022	639.741				1104	0.104306	0.699605	33.3926	0.363787	0.299915	0.200004	677.591				1104	0.0678784	0.699779	33.4529	0.347434	0.3	0.202979	388.039
1105	0.102099	0.699914	33.3609	0.440161	0.298425	0.200014	612.229				1105	0.102199	0.699852	33.395	0.365761	0.299776	0.200126	644.426				1105	0.063703	0.69993	33.4033	0.345916	0.299836	0.20161	375.802
1106	0.102036	0.69979	33.3636	0.43558	0.29846	0.20001	629.977				1106	0.0973502	0.699902	33.3601	0.3674	0.299974	0.200178	617.08				1106	0.0591578	0.699678	33.3703	0.345302	0.299822	0.202097	389.902
1107	0.103533	0.69985	33.3536	0.438307	0.298501	0.200052	650.887				1107	0.0999311	0.699943	33.3399	0.367608	0.299982	0.200037	654.913				1107	0.0620235	0.699217	33.3584	0.349769	0.29996	0.202793	358.166
1108	0.101808	0.699858	33.3401	0.443638	0.298494	0.200031	612.27				1108	0.100754	0.699901	33.352	0.367478	0.299938	0.20034	615.652				1108	0.0626656	0.699131	33.3674	0.351696	0.299972	0.201135	393.129
1109	0.101379	0.699949	33.3398	0.449221	0.298548	0.200029	590.897				1109	0.10058	0.69987	33.4906	0.367525	0.299986	0.200031	604.627				1109	0.070007	0.699316	33.3611	0.353009	0.299993	0.201076	397.264
1110	0.0982882	0.699898	33.3947	0.451078	0.298506	0.200021	652.418				1110	0.100052	0.699771	33.3739	0.368127	0.29998	0.200098	603.436				1110	0.0692946	0.699744	33.365	0.353204	0.299738	0.200578	477.519
1111	0.100238	0.699939	33.3429	0.449539	0.298446	0.200089	618.869				1111	0.100989	0.69991	33.3438	0.36708	0.299982	0.200013	672.176				1111	0.0649539	0.69962	33.3742	0.349785	0.299525	0.200236	369.874
1112	0.101399	0.699882	33.3384	0.446314	0.298479	0.200427	601.654				1112	0.103326	0.699877	33.34	0.36569	0.299966	0.200008	686.302				1112	0.0655363	0.699154	33.3597	0.348036	0.299996	0.20025	384.469
1113	0.100328	0.699897	33.3493	0.449826	0.298456	0.200632	615.552				1113	0.105888	0.699709	33.3372	0.362552	0.299905	0.2	643.833				1113	0.0693884	0.697507	33.3607	0.34908	0.299962	0.200503	389.208
1114	0.100188	0.699799	33.4061	0.449723	0.29846	0.200454	635.238				1114	0.105532	0.699791	33.3393	0.362288	0.299995	0.200113	686.551				1114	0.0710736	0.698238	33.4103	0.351669	0.299994	0.20026	477.458
1115	0.0997728	0.699934	33.3733	0.443301	0.298537	0.202712	586.165				1115	0.107959	0.699145	33.3449	0.36009	0.299995	0.200158	650.756				1115	0.0694484	0.699965	33.3813	0.351057	0.299906	0.200244	430.431
1116	0.0984716	0.699889	33.3589	0.452957	0.298429	0.20058	620.847				1116	0.107024	0.699348	33.3465	0.359423	0.299961	0.200078	687.94				1116	0.0626154	0.699838	33.3963	0.353144	0.299969	0.200001	393.843
1117	0.0964042	0.699801	33.3634	0.45623	0.298495	0.200031	607.329				1117	0.107	0.699442	33.3384	0.361323	0.299725	0.200141	671.047				1117	0.0635189	0.699594	33.3974	0.353105	0.299959	0.2	340.667
1118	0.100409	0.699533	33.3539	0.448444	0.298516	0.200054	629.41				1118	0.106203	0.699268	33.3388	0.362542	0.299326	0.200088	663.781				1118	0.0587648	0.699784	33.4364	0.353755	0.29995	0.200021	350.121
1119	0.0999057	0.699845	33.367	0.449107	0.298499	0.200351	622.664				1119	0.102129	0.699273	33.3411	0.365104	0.29928	0.200064	667.468				1119	0.0626083	0.699942	33.4983	0.354906	0.299843	0.200028	350.834
1120	0.0981435	0.699861	33.398	0.45107	0.298028	0.200546	606.023				1120	0.0986795	0.699381	33.3746	0.364974	0.299303	0.200012	620.724				1120	0.0550133	0.699919	33.3847	0.354058	0.299915	0.200007	353.477
1121	0.0996426	0.699699	33.4126	0.44727	0.298588	0.200137	629.877				1121	0.0996916	0.699948	33.3377	0.362982	0.299381	0.200068	573.986				1121	0.0626393	0.699901	33.3467	0.357771	0.299744	0.200049	365.418
1122	0.100339	0.699686	33.3402	0.440342	0.298611	0.200543	617.055				1122	0.101423	0.699883	33.3359	0.364123	0.299857	0.200049	606.659				1122	0.0648504	0.699859	33.3433	0.3572	0.299731	0.200004	431.892
1123	0.100231	0.699874	33.3687	0.44754	0.298501	0.200295	633.974				1123	0.100813	0.699626	33.3357	0.364019	0.299965	0.200017	626.266				1123	0.0717752	0.699894	33.3539	0.361777	0.299968	0.200003	453.819
1124	0.101262	0.699792	33.372	0.449844	0.298721	0.200016	636.426				1124	0.104793	0.698114	33.3556	0.363117	0.299991	0.200027	632.199				1124	0.0859944	0.69942	33.4095	0.367768	0.299902	0.200073	492.137
1125	0.0997904	0.699679	33.3376	0.451466	0.298736	0.200032	590.325				1125	0.105156	0.699208	33.3721	0.364301	0.29995	0.200029	627.409				1125	0.0731662	0.699273	33.4132	0.363746	0.299864	0.200022	472.092
1126	0.10105	0.699944	33.3426	0.444358	0.298664	0.20005	631.096				1126	0.102065	0.698688	33.3366	0.363152	0.299969	0.20003	674.455				1126	0.069296	0.698959	33.376	0.361407	0.299953	0.200018	409.059
1127	0.100368	0.699566	33.3426	0.440153	0.298777	0.200019	654.288				1127	0.103412	0.698483	33.3408	0.362022	0.299997	0.200007	616.282				1127	0.058231	0.69883	33.4053	0.360428	0.299976	0.200137	366.785
1128	0.101058	0.699733	33.3357	0.43797	0.298893	0.200003	640.428				1128	0.110531	0.698485	33.3342	0.356619	0.299983	0.200028	690.404				1128	0.0563019	0.699336	33.3778	0.362749	0.299976	0.2	338.491
1129	0.101324	0.699576	33.3432	0.43733	0.298621	0.200185	660.949				1129	0.108506	0.699785	33.3627	0.357899	0.299986	0.200025	695.66				1129	0.0462323	0.699823	33.3784	0.360619	0.29997	0.200048	321.467
1130	0.102141	0.699668	33.3441	0.433596	0.298672	0.200062	608.384				1130	0.105225	0.699804	33.3405	0.360303	0.299972	0.200002	666.962				1130	0.045885	0.699859	33.3862	0.356991	0.299916	0.200015	241.119
1131	0.100009	0.699648	33.3433	0.438442	0.298677	0.200033	666.174				1131	0.10812	0.699932	33.3671	0.360965	0.299959	0.200004	676.514				1131	0.0517824	0.699826	33.3911	0.358907	0.299983	0.200012	288.143
1132	0.097863	0.699419	33.3613	0.435696	0.298926	0.200021	636.568				1132	0.108386	0.69984	33.3404	0.360567	0.3	0.200047	689.646				1132	0.0486532	0.699981	33.3957	0.358754	0.299965	0.200104	315.267
1133	0.0954102	0.699598	33.3682	0.424105	0.29887	0.200442	577.395				1133	0.109737	0.698252	33.3356	0.359132	0.3	0.200048	688.584				1133	0.0596305	0.699826	33.4397	0.355768	0.299933	0.200799	282.248
1134	0.104002	0.699955	33.3691	0.423557	0.298849	0.20152	618.305				1134	0.10847	0.699064	33.3366	0.360154	0.299951	0.200135	690.035				1134	0.0747689	0.699749	33.5219	0.357522	0.29997	0.200134	394.493
1135	0.10296	0.69995	33.3618	0.424406	0.298821	0.201138	667.707				1135	0.110648	0.699148	33.3372	0.358479	0.299934	0.200022	676.832				1135	0.0721263	0.699862	33.4645	0.35557	0.299942	0.200006	458.195
1136	0.103474	0.699954	33.3643	0.425588	0.298471	0.201428	637.949				1136	0.106715	0.699225	33.3448	0.361361	0.299977	0.200112	655.971				1136	0.0816855	0.699988	33.4935	0.35785	0.299974	0.200095	497.454
1137	0.104914	0.699905	33.3518	0.421275	0.298491	0.200136	622.234				1137	0.102321	0.699174	33.3387	0.364471	0.299992	0.200003	656.33				1137	0.0783596	0.699968	33.5508	0.359714	0.299991	0.200139	481.125
1138	0.105197	0.699931	33.3699	0.418822	0.298607	0.2	690.034				1138	0.102294	0.698991	33.3626	0.365816	0.299935	0.20002	612.202				1138	0.0763506	0.699586	33.6751	0.363533	0.299994	0.200116	472.707
1139	0.104687	0.699799	33.3874	0.419485	0.29866	0.200018	639.222				1139	0.104007	0.69896	33.3462	0.364144	0.299966	0.200099	635.619				1139	0.0832452	0.699906	33.5613	0.360554	0.299982	0.200066	458.727
1140	0.103208	0.69981	33.4084	0.421258	0.298621	0.200009	618.937				1140	0.107966	0.69922	33.3658	0.359884	0.299991	0.200157	618.176				1140	0.0854095	0.699442	33.5328	0.363318	0.299968	0.20003	484.747
1141	0.0996352	0.699843	33.448	0.421161	0.298609	0.200012	621.701				1141	0.107739	0.699453	33.3585	0.359939	0.299951	0.200449	712.545				1141	0.0827095	0.699396	33.5112	0.364456	0.299847	0.200022	547.632
1142	0.10109	0.699892	33.3929	0.420447	0.298597	0.200024	644.502				1142	0.107912	0.699454	33.3657	0.359266	0.299975	0.200021	670.442				1142	0.0744962	0.699821	33.4461	0.358844	0.29985	0.200137	446.965
1143	0.0999372	0.699922	33.3517	0.415865	0.298568	0.200012	631.643				1143	0.11018	0.699304	33.4047	0.359259	0.3	0.200019	685.944				1143	0.0817597	0.699971	33.474	0.360332	0.29997	0.200032	474.074
1144	0.10078	0.699965	33.3437	0.41488	0.298407	0.20001	639.269				1144	0.111945	0.69945	33.3935	0.357625	0.299704	0.200011	725.424				1144	0.0752644	0.699913	33.5977	0.357549	0.299932	0.200068	453.093
1145	0.0964702	0.699814	33.3381	0.413911	0.298263	0.200051	628.451				1145	0.111277	0.699572	33.3862	0.357265	0.299776	0.200033	679.277				1145	0.0684351	0.699575	33.7017	0.358418	0.299595	0.200018	396.197
1146	0.100214	0.6999	33.3445	0.412649	0.298573	0.200077	601.293				1146	0.110354	0.699769	33.3646	0.354877	0.3	0.200197	652.356				1146	0.0684935	0.699759	33.6421	0.353269	0.299955	0.20002	419.579
1147	0.102297	0.699845	33.3389	0.410217	0.298429	0.200047	651.441				1147	0.110328	0.699603	33.3674	0.354883	0.299988	0.200063	695.227				1147	0.0696918	0.699328	33.4983	0.351019	0.299994	0.200055	427.994
1148	0.100467	0.699821	33.3353	0.4136	0.298555	0.20003	664.548				1148	0.110677	0.699885	33.3393	0.352927	0.299851	0.200046	748.196				1148	0.0705442	0.699487	33.5773	0.352399	0.299891	0.200106	402.91
1149	0.09986	0.699498	33.3355	0.417934	0.298687	0.200092	591.993				1149	0.114606	0.699849	33.3726	0.352462	0.299518	0.200142	709.995				1149	0.070573	0.699492	33.5954	0.351937	0.299952	0.200062	471.28
1150	0.0994968	0.699703	33.3399	0.419822	0.298591	0.200014	654.23				1150	0.115953	0.699808	33.4214	0.352848	0.299122	0.200121	700.992				1150	0.0671744	0.699487	33.5068	0.35134	0.299995	0.200078	431.387
1151	0.0944294	0.699811	33.3377	0.425085	0.29862	0.200083	631.106				1151	0.122073	0.699838	33.3348	0.352938	0.298547	0.200004	755.213				1151	0.0620294	0.699968	33.6907	0.35307	0.299953	0.200028	361.998
1152	0.0998003	0.699686	33.3413	0.414512	0.298767	0.200011	614.674				1152	0.122968	0.699878	33.3368	0.352689	0.299568	0.200011	742.679				1152	0.0625058	0.699923	33.6743	0.351619	0.299761	0.200093	349.968
1153	0.104748	0.699473	33.3564	0.412383	0.298911	0.200076	635.106				1153	0.12222	0.699563	33.338	0.352728	0.299488	0.200006	774.344				1153	0.0699927	0.699818	33.6164	0.348625	0.299654	0.200067	431.946
1154	0.103385	0.699034	33.3612	0.412338	0.298508	0.200128	695.11				1154	0.125883	0.69855	33.3603	0.352116	0.299953	0.200022	762.945				1154	0.0803117	0.699859	33.5281	0.345909	0.299946	0.200042	448.398
1155	0.105415	0.699435	33.4758	0.416131	0.2985	0.20042	632.559				1155	0.12523	0.698249	33.3434	0.352643	0.299967	0.200015	783.066				1155	0.0822285	0.699809	33.6536	0.344273	0.299964	0.200015	465.041
1156	0.102826	0.699847	33.3351	0.414792	0.298694	0.200001	655.764				1156	0.127011	0.699385	33.34	0.352134	0.299979	0.200023	787.453				1156	0.0882512	0.699403	33.5157	0.343973	0.299951	0.200071	515.495
1157	0.102031	0.699979	33.3421	0.417357	0.298748	0.200089	680.856				1157	0.125376	0.698895	33.3453	0.351885	0.299994	0.200038	812.746				1157	0.0851199	0.699448	33.4669	0.343791	0.299987	0.200022	523.369
1158	0.10265	0.699858	33.3389	0.424122	0.298699	0.200016	615.014				1158	0.126998	0.699425	33.3805	0.351872	0.299954	0.200167	808.037				1158	0.0805558	0.699675	33.4273	0.344173	0.299925	0.200005	488.479
1159	0.10262	0.699944	33.3932	0.422768	0.298683	0.200013	647.267				1159	0.126237	0.69942	33.3484	0.351171	0.299912	0.200194	799.528				1159	0.0857936	0.69924	33.4329	0.344177	0.299901	0.200094	501.546
1160	0.105229	0.699956	33.3785	0.423636	0.298873	0.200031	636.909				1160	0.121134	0.699872	33.3579	0.350859	0.299977	0.200017	781.983				1160	0.0823055	0.699178	33.458	0.344233	0.299883	0.200015	502.63
1161	0.10298	0.699812	33.3557	0.425666	0.299067	0.200379	660.58				1161	0.123371	0.699417	33.3508	0.349319	0.299961	0.200004	826.889				1161	0.0902486	0.698207	33.4206	0.344197	0.299991	0.200018	501.719
1162	0.103441	0.699947	33.4124	0.421923	0.299185	0.200035	695.751				1162	0.125128	0.699246	33.3499	0.349581	0.299992	0.200221	800.175				1162	0.0930218	0.697726	33.375	0.344252	0.299993	0.200037	564.942
1163	0.104554	0.69994	33.3387	0.430748	0.299288	0.200042	658.832				1163	0.127915	0.699208	33.3546	0.350354	0.299963	0.20003	795.266				1163	0.0914184	0.699001	33.3368	0.344046	0.299944	0.200069	522.099
1164	0.104484	0.699503	33.3347	0.428696	0.29909	0.200288	616.45				1164	0.125874	0.699791	33.356	0.349451	0.299915	0.200284	797.233				1164	0.092594	0.69901	33.339	0.344023	0.29987	0.200018	568.024
1165	0.105164	0.699576	33.3444	0.426165	0.298579	0.200234	631.484				1165	0.122501	0.699617	33.3589	0.350199	0.299906	0.200334	771.079				1165	0.0972864	0.699111	33.3341	0.34391	0.29918	0.20002	549.986
1166	0.103824	0.699637	33.3462	0.423011	0.298784	0.200147	650.261				1166	0.119037	0.699427	33.403	0.349487	0.299755	0.200303	758.833				1166	0.115734	0.699585	33.3405	0.3438	0.299998	0.200014	663.45
1167	0.104153	0.699163	33.3352	0.424061	0.298852	0.200208	648.633				1167	0.125879	0.699345	33.4008	0.349369	0.299823	0.200023	737.185				1167	0.117892	0.699865	33.3559	0.343746	0.299978	0.200062	747.37
1168	0.102369	0.699946	33.3347	0.424022	0.298929	0.200342	634.702				1168	0.127995	0.699714	33.3561	0.343654	0.299995	0.200045	864.344				1168	0.117363	0.699632	33.3566	0.344682	0.299992	0.200117	758.968
1169	0.105598	0.699798	33.3364	0.417574	0.298997	0.200052	665.404				1169	0.128151	0.699896	33.3538	0.343014	0.299886	0.200017	802.793				1169	0.116824	0.699568	33.3362	0.345799	0.299957	0.200003	724.036
1170	0.105082	0.699972	33.341	0.42238	0.298755	0.200098	665.165				1170	0.126981	0.699933	33.3626	0.3455	0.299974	0.200035	823.923				1170	0.117584	0.699941	33.3376	0.345692	0.299984	0.200014	745.263
1171	0.104086	0.699943	33.3415	0.419284	0.298642	0.200019	637.795				1171	0.123608	0.699938	33.3584	0.34655	0.299984	0.200161	767.242				1171	0.118343	0.699944	33.3413	0.34737	0.299826	0.20006	769.18
1172	0.105652	0.699348	33.3392	0.417687	0.298397	0.20001	648.383				1172	0.124754	0.699856	33.3998	0.340872	0.29984	0.200063	740.513				1172	0.116781	0.699768	33.3451	0.345289	0.299908	0.200074	734.316
1173	0.104424	0.699361	33.387	0.416497	0.298699	0.200035	630.805				1173	0.121382	0.699887	33.3641	0.341912	0.29964	0.200136	822.235				1173	0.1182	0.699447	33.3482	0.343928	0.299983	0.200017	727.796
1174	0.10481	0.699094	33.3425	0.415589	0.298696	0.20002	655.688				1174	0.127931	0.699813	33.4246	0.339529	0.299782	0.200053	838.44				1174	0.117017	0.699369	33.3397	0.343882	0.299874	0.200033	813.792
1175	0.104762	0.699212	33.3409	0.411366	0.298921	0.200035	670.324				1175	0.128915	0.699883	33.3918	0.341706	0.299946	0.2	757.206				1175	0.11637	0.699442	33.3367	0.34407	0.299712	0.200692	694.163
1176	0.105579	0.699062	33.3426	0.411398	0.299001	0.200108	643.027				1176	0.128167	0.699616	33.404	0.339928	0.299949	0.200013	852.998				1176	0.115394	0.699896	33.3566	0.345393	0.299941	0.200087	691.627
1177	0.105702	0.699285	33.4257	0.411384	0.298869	0.200175	626.655				1177	0.128296	0.699371	33.3718	0.339792	0.299945	0.200073	826.617				1177	0.11786	0.699915	33.38	0.345375	0.299967	0.200056	738.114
1178	0.104905	0.698788	33.4798	0.411628	0.298712	0.200577	634.539				1178	0.126853	0.69993	33.3545	0.337796	0.299827	0.200089	785.716				1178	0.118182	0.699406	33.5929	0.34513	0.299901	0.200007	758.315
1179	0.104793	0.699348	33.3735	0.411275	0.298579	0.200337	699.276				1179	0.127135	0.699851	33.3488	0.335762	0.299999	0.200089	830.658				1179	0.117388	0.69976	33.5991	0.345474	0.299924	0.200029	732.964
1180	0.104776	0.699502	33.4256	0.411376	0.298803	0.200652	638.407				1180	0.12716	0.699732	33.3525	0.335851	0.299996	0.200039	790.218				1180	0.116257	0.699948	33.5626	0.345719	0.29999	0.200047	774.153
1181	0.103829	0.699192	33.3375	0.411396	0.298835	0.200563	657.894				1181	0.126462	0.699954	33.3531	0.335401	0.299897	0.200128	775.535				1181	0.115991	0.699935	33.3767	0.345442	0.299902	0.200056	738.182
1182	0.10051	0.699468	33.38	0.411751	0.298613	0.20004	648.335				1182	0.127785	0.699456	33.3526	0.334917	0.299939	0.200281	769.516				1182	0.116172	0.699676	33.4478	0.345836	0.299998	0.200066	700.439
1183	0.101164	0.699252	33.3446	0.411495	0.298761	0.200126	634.217				1183	0.127872	0.699435	33.3524	0.334648	0.299981	0.200561	817.224				1183	0.117495	0.699161	33.4722	0.346341	0.29996	0.200148	728.173
1184	0.105317	0.698451	33.3357	0.411481	0.298773	0.200181	636.254				1184	0.124729	0.699873	33.3616	0.335553	0.299978	0.200253	788.342				1184	0.11813	0.698243	33.4885	0.346374	0.299965	0.200114	789.044
1185	0.103738	0.699383	33.3541	0.412036	0.298532	0.200034	689.345				1185	0.125166	0.699969	33.3612	0.334493	0.299955	0.20001	784.321				1185	0.117281	0.698226	33.4995	0.347796	0.299936	0.200174	759.561
1186	0.0976314	0.699135	33.3375	0.412503	0.298894	0.200179	602.087				1186	0.126801	0.699888	33.3771	0.335109	0.299836	0.200081	847.095				1186	0.118096	0.699339	33.5352	0.350839	0.299972	0.200024	757.11
1187	0.0975257	0.699404	33.3637	0.412368	0.299017	0.200006	614.123				1187	0.12588	0.699775	33.3908	0.334431	0.3	0.200018	802.594				1187	0.117999	0.698736	33.5036	0.349059	0.299987	0.200012	727.65
1188	0.10313	0.698871	33.3766	0.413494	0.298886	0.200013	639.772				1188	0.122404	0.699951	33.3916	0.333534	0.299952	0.200014	740.157				1188	0.118392	0.699223	33.4478	0.349907	0.299949	0.200144	715.326
1189	0.105486	0.698427	33.4313	0.413737	0.298731	0.200032	649.068				1189	0.120283	0.699914	33.3827	0.333931	0.29988	0.200017	739.72				1189	0.114644	0.699877	33.4754	0.347932	0.29985	0.200524	738.503
1190	0.104555	0.699752	33.4752	0.413103	0.298998	0.20001	675.062				1190	0.127024	0.699912	33.3879	0.334028	0.299956	0.200038	819.986				1190	0.108538	0.699782	33.4716	0.346859	0.299986	0.200386	705.068
1191	0.106043	0.699958	33.3519	0.413147	0.299114	0.200096	668.306				1191	0.124544	0.699943	33.3753	0.334866	0.299965	0.200155	797.984				1191	0.107982	0.699633	33.5091	0.348053	0.3	0.200598	654.649
1192	0.105674	0.699734	33.4102	0.413606	0.298999	0.200024	642.153				1192	0.126998	0.699747	33.373	0.335751	0.299845	0.200231	738.101				1192	0.112207	0.699764	33.4845	0.347208	0.299959	0.200041	649.934
1193	0.105498	0.699145	33.4543	0.412066	0.298617	0.200164	664.472				1193	0.126304	0.699779	33.3663	0.333856	0.299713	0.200233	755.407				1193	0.11425	0.699894	33.4003	0.347616	0.299941	0.200092	677.271
1194	0.103211	0.699463	33.337	0.412156	0.298948	0.200018	657.815				1194	0.126919	0.699791	33.3545	0.333264	0.299885	0.200195	814.506				1194	0.118265	0.699502	33.4106	0.35049	0.299963	0.200033	736.959
1195	0.0975852	0.699241	33.34	0.411524	0.298967	0.200159	641.936				1195	0.124398	0.699462	33.3638	0.333719	0.299721	0.200116	813.051				1195	0.118651	0.698769	33.3977	0.349377	0.299947	0.200047	765.083
1196	0.0950653	0.698176	33.3662	0.412036	0.299009	0.200337	589.028				1196	0.121492	0.699611	33.3772	0.335392	0.299531	0.20017	766.454				1196	0.118576	0.699574	33.4471	0.35063	0.299999	0.20002	739.894
1197	0.100096	0.699586	33.3359	0.411483	0.299084	0.200535	627.256				1197	0.126208	0.699931	33.3774	0.33721	0.299969	0.200018	748.213				1197	0.117848	0.699492	33.3916	0.352863	0.299987	0.200054	752.989
1198	0.102588	0.699672	33.3541	0.412706	0.299155	0.200494	671.508				1198	0.125094	0.699759	33.3831	0.337206	0.299847	0.200168	837.807				1198	0.118273	0.699802	33.4062	0.353195	0.299663	0.200006	765.345
1199	0.105712	0.699342	33.3676	0.412225	0.298925	0.200278	623.324				1199	0.123573	0.699979	33.3919	0.339117	0.299777	0.200322	763.065				1199	0.117635	0.699845	33.374	0.350593	0.29999	0.200056	713.63
1200	0.10341	0.699853	33.3586	0.411815	0.298928	0.200188	656.929				1200	0.127188	0.699899	33.3862	0.338663	0.299942	0.200821	803.806				1200	0.114986	0.699944	33.3614	0.352548	0.299871	0.200014	755.604
1201	0.102924	0.699784	33.358	0.409765	0.299093	0.200022	670.211				1201	0.126686	0.699477	33.387	0.338186	0.299951	0.200173	820.065				1201	0.115321	0.699822	33.4072	0.349147	0.299979	0.20016	766.01
1202	0.100776	0.699907	33.365	0.408813	0.299107	0.200038	632.889				1202	0.126486	0.699859	33.3783	0.338689	0.299936	0.200274	794.882				1202	0.117392	0.699263	33.4139	0.349048	0.299973	0.200066	700.553
1203	0.0977659	0.699765	33.3955	0.409646	0.298618	0.200724	598.348				1203	0.127042	0.699875	33.3952	0.340035	0.299929	0.200085	770.526				1203	0.118074	0.698875	33.4075	0.348737	0.299894	0.200018	744.849
1204	0.105652	0.69958	33.3965	0.409604	0.298548	0.200609	614.49				1204	0.126971	0.699914	33.3947	0.339565	0.299924	0.200049	768.585				1204	0.116401	0.698407	33.364	0.349802	0.299859	0.200009	726.885
1205	0.105613	0.699915	33.4026	0.409894	0.298735	0.200354	689.777				1205	0.127035	0.699788	33.4479	0.339516	0.299953	0.200004	776.777				1205	0.117195	0.698605	33.3767	0.350369	0.299974	0.200287	734.4
1206	0.105014	0.699951	33.3524	0.40991	0.298717	0.200006	646.707				1206	0.126569	0.699965	33.5418	0.343548	0.299951	0.20002	827.532				1206	0.116863	0.697865	33.3807	0.350063	0.299967	0.201192	741.947
1207	0.105026	0.699935	33.3493	0.410386	0.299083	0.200007	610.683				1207	0.124504	0.699753	33.5215	0.34607	0.299893	0.200035	814.405				1207	0.116635	0.69952	33.3735	0.353793	0.299344	0.200698	734.879
1208	0.104711	0.699916	33.3513	0.410022	0.299027	0.200121	639.323				1208	0.125788	0.699941	33.6162	0.345029	0.299701	0.200414	817.811				1208	0.117317	0.699747	33.3378	0.354801	0.299999	0.201426	724.728
1209	0.102281	0.699706	33.3565	0.409472	0.298901	0.200613	652.886				1209	0.127245	0.69976	33.3937	0.345292	0.299535	0.200138	814.302				1209	0.112958	0.699676	33.3414	0.352644	0.299942	0.200715	724.758
1210	0.102369	0.699871	33.3466	0.409159	0.299103	0.200002	617.006				1210	0.126901	0.699913	33.3885	0.34575	0.299666	0.200348	751.745				1210	0.115267	0.699849	33.3361	0.34943	0.299989	0.2	712.936
1211	0.10338	0.699683	33.341	0.409596	0.299206	0.20003	635.149				1211	0.125431	0.699961	33.3979	0.346092	0.299779	0.201044	832.272				1211	0.117321	0.699721	33.3497	0.349765	0.299988	0.200041	759.479
1212	0.105002	0.699786	33.3548	0.409333	0.299416	0.200012	651.846				1212	0.121897	0.699913	33.4261	0.34448	0.299985	0.201244	743.132				1212	0.117535	0.699544	33.3524	0.348603	0.299971	0.200069	792.07
1213	0.104877	0.699717	33.3688	0.408837	0.299602	0.200082	670.979				1213	0.125865	0.699973	33.3966	0.344503	0.29997	0.20108	738.147				1213	0.117149	0.699267	33.352	0.348935	0.299966	0.200029	713.656
1214	0.101814	0.699171	33.3413	0.409073	0.299564	0.200167	635.302				1214	0.121512	0.699924	33.4194	0.34521	0.299958	0.201421	793.464				1214	0.11629	0.699746	33.3654	0.348302	0.299978	0.20002	763.546
1215	0.101509	0.699663	33.3403	0.409172	0.299553	0.200279	665.404				1215	0.123827	0.699888	33.3953	0.344783	0.299936	0.201145	743.355				1215	0.115248	0.699893	33.3364	0.348501	0.299989	0.200004	750.983
1216	0.100777	0.699059	33.3614	0.408881	0.299726	0.20041	643.208				1216	0.12444	0.69984	33.3797	0.343469	0.299993	0.200593	784.349				1216	0.116954	0.699615	33.3471	0.349058	0.299933	0.200006	714.577
1217	0.104008	0.699762	33.37	0.407448	0.299893	0.200003	603.684				1217	0.12199	0.699869	33.3893	0.34241	0.299978	0.201465	753.244				1217	0.117505	0.699931	33.3379	0.348511	0.299977	0.200052	709.178
1218	0.102621	0.699837	33.334	0.408774	0.299785	0.200032	634.607				1218	0.121828	0.699252	33.3835	0.342876	0.299919	0.201158	759.028				1218	0.114868	0.699919	33.3438	0.347461	0.299987	0.200031	714.656
1219	0.103188	0.699572	33.3453	0.409305	0.299848	0.200214	639.187				1219	0.118939	0.699551	33.4098	0.342584	0.299993	0.201028	763.872				1219	0.114696	0.699879	33.3689	0.348063	0.299825	0.200082	733.532
1220	0.101425	0.699392	33.3814	0.40965	0.299951	0.200013	652.377				1220	0.11778	0.698966	33.4832	0.345315	0.299958	0.203481	741.222				1220	0.114777	0.6995	33.3903	0.348438	0.299994	0.200147	695.563
1221	0.102019	0.698535	33.3614	0.409417	0.299948	0.200035	633.768				1221	0.12334	0.69947	33.544	0.345553	0.29993	0.203877	770.926				1221	0.117042	0.699863	33.3474	0.348279	0.299881	0.200124	690.602
1222	0.105709	0.698825	33.3463	0.408711	0.299896	0.20045	669.086				1222	0.122947	0.699912	33.5974	0.347016	0.299977	0.202724	816.49				1222	0.114823	0.699845	33.3371	0.348992	0.299992	0.200494	756.302
1223	0.105202	0.698641	33.3786	0.409514	0.29984	0.200027	677.877				1223	0.123927	0.699856	33.535	0.345368	0.299976	0.202771	782.316				1223	0.115123	0.699789	33.3385	0.350512	0.299965	0.200818	711.435
1224	0.105649	0.698828	33.3452	0.407738	0.299894	0.200225	644.568				1224	0.126805	0.699918	33.4999	0.345061	0.299959	0.202918	766.573				1224	0.115129	0.699364	33.3447	0.35161	0.299972	0.200024	732.775
1225	0.105434	0.698919	33.346	0.407955	0.299787	0.200264	628.132				1225	0.127219	0.699881	33.465	0.345535	0.299932	0.201518	796.666				1225	0.117297	0.699723	33.341	0.349937	0.299641	0.200064	749.423
1226	0.105233	0.697247	33.4068	0.407149	0.299896	0.200025	651.14				1226	0.126839	0.69979	33.4361	0.344583	0.299537	0.201644	783.817				1226	0.117011	0.699641	33.3365	0.349957	0.299947	0.200042	736.737
1227	0.105665	0.698178	33.6333	0.408896	0.299808	0.200132	691.954				1227	0.125105	0.699362	33.4381	0.345588	0.299989	0.200949	821.418				1227	0.117388	0.699905	33.3414	0.349675	0.299883	0.200687	714.276
1228	0.105295	0.6985	33.3971	0.4091	0.29985	0.200026	650.03				1228	0.123197	0.699242	33.4618	0.345199	0.299957	0.201046	801.763				1228	0.116728	0.699905	33.3471	0.350692	0.299952	0.201182	750.155
1229	0.105777	0.69906	33.3907	0.410155	0.299803	0.200018	665.044				1229	0.123962	0.699742	33.4004	0.345514	0.299934	0.200481	821.32				1229	0.11754	0.699925	33.337	0.350929	0.299948	0.201592	756.739
1230	0.106148	0.699197	33.3578	0.410307	0.299671	0.200095	648.126				1230	0.127323	0.699631	33.4178	0.347573	0.299955	0.200564	775.115				1230	0.117043	0.699923	33.352	0.352326	0.299909	0.20085	719.391
1231	0.105692	0.698633	33.3643	0.410454	0.299591	0.200009	690.935				1231	0.127206	0.699638	33.4244	0.347943	0.29994	0.200425	859.15				1231	0.116887	0.699918	33.3619	0.353546	0.299805	0.201845	720.065
1232	0.105279	0.696894	33.3379	0.410986	0.299783	0.200014	688.517				1232	0.126732	0.699553	33.489	0.350116	0.299967	0.200675	836.304				1232	0.116167	0.699869	33.3467	0.35308	0.299642	0.202211	745.029
1233	0.105971	0.696469	33.3384	0.410427	0.299831	0.200018	682.923				1233	0.12513	0.699659	33.5581	0.34893	0.299853	0.200163	831.558				1233	0.113044	0.699684	33.3711	0.353781	0.299992	0.200521	712.454
1234	0.10551	0.695955	33.3385	0.411182	0.299765	0.200057	696.789				1234	0.125727	0.699567	33.6094	0.348293	0.299584	0.200822	747.839				1234	0.112921	0.699625	33.3532	0.35231	0.299944	0.200058	693.903
1235	0.105686	0.696842	33.337	0.411623	0.299872	0.20008	650.773				1235	0.121102	0.699435	33.5115	0.348558	0.299774	0.200933	814.54				1235	0.110877	0.699367	33.3385	0.353235	0.299968	0.200256	684.226
1236	0.105755	0.69821	33.3498	0.411364	0.299851	0.200032	700.149				1236	0.117775	0.699097	33.4227	0.348138	0.299796	0.200779	763.765				1236	0.11086	0.699614	33.3593	0.35412	0.299849	0.20036	718.64
1237	0.105953	0.698543	33.3516	0.408342	0.299748	0.200055	630.791				1237	0.11624	0.698932	33.4187	0.348194	0.299703	0.200512	772.279				1237	0.113861	0.699226	33.3415	0.354596	0.299857	0.201244	711.082
1238	0.106051	0.69914	33.3415	0.407773	0.299602	0.200035	627.222				1238	0.117178	0.698086	33.4294	0.34913	0.299614	0.200882	722.715				1238	0.115115	0.699084	33.3457	0.353646	0.299918	0.201414	690.62
1239	0.104459	0.699251	33.3479	0.407986	0.299738	0.2	636.635				1239	0.111973	0.699767	33.4337	0.34956	0.299146	0.200472	740.532				1239	0.114277	0.699529	33.345	0.354441	0.299699	0.201316	747.393
1240	0.105602	0.699195	33.3634	0.408644	0.299847	0.200005	675.959				1240	0.107423	0.699831	33.4555	0.347592	0.298736	0.200746	618.511				1240	0.112968	0.698685	33.3441	0.357952	0.29998	0.200939	718.382
1241	0.105935	0.699037	33.3657	0.40803	0.299909	0.200002	664.41				1241	0.10964	0.699812	33.4345	0.348011	0.298408	0.200757	674.122				1241	0.116247	0.699499	33.3553	0.359025	0.299946	0.200014	746.937
1242	0.105161	0.699153	33.3379	0.407063	0.299966	0.200028	663.406				1242	0.112987	0.699666	33.4325	0.346901	0.299046	0.201494	744.091				1242	0.111848	0.699428	33.3435	0.363539	0.299982	0.200004	717.242
1243	0.103909	0.698851	33.3394	0.405825	0.299925	0.200005	669.122				1243	0.10859	0.699609	33.415	0.344483	0.299751	0.201487	673.213				1243	0.114682	0.699229	33.3357	0.368616	0.299984	0.200034	730.754
1244	0.103561	0.699447	33.3402	0.404109	0.299945	0.2	644.542				1244	0.11138	0.69964	33.4415	0.344216	0.299911	0.201269	690.798				1244	0.114704	0.698516	33.3356	0.36067	0.299982	0.20003	775.208
1245	0.100494	0.699456	33.3351	0.402297	0.299979	0.200056	646.819				1245	0.117569	0.699676	33.4267	0.342622	0.299859	0.201628	671.499				1245	0.114696	0.69905	33.3413	0.360392	0.29995	0.200002	745.256
1246	0.104474	0.69938	33.3441	0.39989	0.299942	0.20004	615.46				1246	0.125362	0.699842	33.4504	0.342496	0.299393	0.201231	834.472				1246	0.113617	0.698777	33.3462	0.360432	0.299967	0.200021	723.269
1247	0.104878	0.699324	33.3424	0.398811	0.29998	0.200004	665.234				1247	0.126491	0.6997	33.4697	0.34584	0.299932	0.20062	826.231				1247	0.110998	0.699538	33.3387	0.359794	0.299968	0.200095	717.936
1248	0.10513	0.69959	33.3423	0.399925	0.299969	0.200044	659.127				1248	0.127388	0.699928	33.471	0.344964	0.299905	0.201075	806.831				1248	0.114218	0.699642	33.339	0.360866	0.299907	0.20065	696.993
1249	0.103445	0.699787	33.34	0.398936	0.299721	0.200008	640.399				1249	0.126717	0.699655	33.471	0.351781	0.3	0.201919	830.618				1249	0.114197	0.699835	33.3389	0.361229	0.299989	0.200415	728.181
1250	0.0975146	0.699793	33.357	0.399905	0.299342	0.200054	672.121				1250	0.126098	0.699801	33.5309	0.349461	0.299982	0.201336	765.796				1250	0.114342	0.699884	33.3582	0.365862	0.299976	0.200002	717.698
1251	0.100906	0.699639	33.342	0.400583	0.299771	0.200003	635.375				1251	0.126914	0.699772	33.4546	0.342301	0.3	0.200564	798.202				1251	0.114723	0.69993	33.336	0.367796	0.299936	0.20001	680.003
1252	0.105321	0.699835	33.3356	0.403523	0.299879	0.200044	612.355				1252	0.124089	0.699539	33.4756	0.343013	0.299952	0.201012	838.627				1252	0.114729	0.699486	33.3535	0.367465	0.299905	0.200075	745.53
1253	0.103471	0.699791	33.3346	0.407129	0.299847	0.200054	663.529				1253	0.126632	0.698638	33.5156	0.342849	0.3	0.201656	785.738				1253	0.115087	0.699197	33.4151	0.369641	0.299981	0.200078	755.388
1254	0.104247	0.699642	33.3485	0.4121	0.2999	0.200021	645.311				1254	0.124881	0.698662	33.4252	0.339922	0.299972	0.202702	816.421				1254	0.114505	0.699587	33.4391	0.370821	0.299995	0.200022	683.43
1255	0.102863	0.699326	33.3429	0.412528	0.299972	0.200017	665.857				1255	0.127701	0.699511	33.4283	0.341953	0.299944	0.201825	779.612				1255	0.114139	0.699611	33.4207	0.365608	0.299944	0.200004	738.364
1256	0.0991681	0.699692	33.3398	0.403825	0.299938	0.200014	618.224				1256	0.127604	0.699524	33.4485	0.342503	0.299986	0.202387	846.816				1256	0.112577	0.699329	33.4267	0.369478	0.299973	0.200022	712.074
1257	0.102302	0.699434	33.3399	0.403484	0.299798	0.20026	676.709				1257	0.126392	0.699947	33.5122	0.345604	0.299956	0.202491	792.246				1257	0.115336	0.699709	33.4698	0.370031	0.29999	0.200211	698.605
1258	0.103127	0.699816	33.346	0.405204	0.2994	0.200682	630.626				1258	0.126402	0.699898	33.4946	0.344772	0.299861	0.203143	744.281				1258	0.113345	0.699948	33.4583	0.369303	0.299972	0.200049	717.822
1259	0.103783	0.698966	33.3353	0.411524	0.299238	0.200033	654.076				1259	0.126568	0.699808	33.4902	0.345978	0.299772	0.202792	803.387				1259	0.113761	0.699942	33.4383	0.361489	0.299942	0.200022	736.293
1260	0.103077	0.698363	33.3389	0.403677	0.29907	0.200033	660.189				1260	0.125728	0.699911	33.4741	0.345812	0.299759	0.202971	804.917				1260	0.111652	0.699937	33.4241	0.35974	0.299978	0.200088	722.421
1261	0.102958	0.698232	33.3533	0.405537	0.29982	0.200014	692.349				1261	0.125573	0.699872	33.4755	0.344611	0.299384	0.201885	781.832				1261	0.113982	0.699485	33.4005	0.357622	0.299924	0.200008	706.498
1262	0.101928	0.697829	33.372	0.407852	0.299965	0.200142	642.23				1262	0.125055	0.699902	33.5275	0.340886	0.299072	0.2009	800.731				1262	0.116744	0.699644	33.4058	0.354984	0.299995	0.200026	735.234
1263	0.103697	0.698419	33.3446	0.407253	0.299849	0.200733	619.729				1263	0.125641	0.69992	33.5924	0.341041	0.298902	0.201124	773.273				1263	0.115846	0.699655	33.4141	0.355182	0.299969	0.200048	740.453
1264	0.101804	0.698756	33.3379	0.400214	0.29991	0.200509	692.194				1264	0.124206	0.699716	33.5252	0.340296	0.298758	0.200659	774.057				1264	0.118304	0.699873	33.4572	0.354757	0.299965	0.200016	758.074
1265	0.103952	0.697721	33.3373	0.396394	0.299975	0.200094	628.693				1265	0.123291	0.699014	33.4887	0.340382	0.299058	0.200284	771.173				1265	0.115291	0.699802	33.3889	0.354975	0.299985	0.200105	696.267
1266	0.10445	0.698552	33.3585	0.396484	0.299988	0.200038	635.981				1266	0.123125	0.697678	33.4507	0.340282	0.29963	0.200882	727.812				1266	0.114611	0.699611	33.4041	0.356225	0.29993	0.200789	679.388
1267	0.102973	0.698717	33.4202	0.398384	0.299911	0.200037	710.063				1267	0.120871	0.699246	33.4909	0.344468	0.299963	0.200213	737.474				1267	0.115542	0.699856	33.4237	0.355926	0.299994	0.200016	729.475
1268	0.102112	0.697806	33.3543	0.398064	0.299812	0.200679	641.064				1268	0.121596	0.699643	33.5054	0.345844	0.299958	0.200016	719.604				1268	0.115184	0.699426	33.4091	0.354838	0.299983	0.200026	728.218
1269	0.104774	0.698948	33.3383	0.39817	0.299987	0.200034	647.917				1269	0.120148	0.699847	33.5247	0.346582	0.299987	0.200169	725.826				1269	0.116296	0.698588	33.3967	0.355602	0.29994	0.200263	676.281
1270	0.104812	0.698603	33.3572	0.396194	0.299979	0.200034	729.152				1270	0.123747	0.699675	33.5875	0.350174	0.299813	0.200334	813.419				1270	0.114402	0.699297	33.3821	0.355276	0.299977	0.200463	703.816
1271	0.10306	0.698189	33.342	0.400281	0.29981	0.200213	670.866				1271	0.125108	0.699802	33.612	0.351584	0.299522	0.200346	757.186				1271	0.114325	0.6981	33.528	0.351265	0.299746	0.200049	752.699
1272	0.101405	0.698787	33.3539	0.400978	0.299889	0.200464	665.53				1272	0.11676	0.699615	33.5976	0.352366	0.299912	0.200047	762.932				1272	0.11252	0.698369	33.5207	0.351999	0.299961	0.200017	731.551
1273	0.104376	0.698195	33.3364	0.403401	0.299763	0.200895	638.729				1273	0.125266	0.699754	33.55	0.352208	0.299988	0.200143	782.623				1273	0.110673	0.697169	33.3376	0.352286	0.299984	0.20002	668.334
1274	0.101852	0.697917	33.3363	0.40001	0.299389	0.200336	654.614				1274	0.126313	0.69966	33.5545	0.35294	0.3	0.200126	783.382				1274	0.112997	0.697045	33.3398	0.353888	0.299945	0.20001	680.981
1275	0.104651	0.698801	33.3556	0.398867	0.299996	0.20013	605.208				1275	0.124485	0.699699	33.5513	0.353352	0.299862	0.200039	786.538				1275	0.115509	0.696744	33.363	0.353247	0.299938	0.200015	724.558
1276	0.10403	0.697944	33.3444	0.39915	0.299981	0.200235	640.426				1276	0.11801	0.699695	33.5501	0.353152	0.29986	0.2	765.238				1276	0.117728	0.696841	33.335	0.353598	0.299917	0.200176	761.734
1277	0.104001	0.697977	33.3368	0.399279	0.299714	0.20006	685.817				1277	0.116635	0.699801	33.5663	0.352778	0.3	0.200007	728.546				1277	0.116924	0.699213	33.3501	0.353455	0.299973	0.20018	718.902
1278	0.103981	0.698084	33.3409	0.398354	0.299952	0.200095	649.85				1278	0.125047	0.699525	33.6224	0.352845	0.299956	0.200052	785.478				1278	0.115129	0.699555	33.3543	0.353739	0.299977	0.200012	706.612
1279	0.103173	0.698633	33.3426	0.398223	0.299945	0.200255	650.533				1279	0.123779	0.698935	33.5939	0.352616	0.299964	0.200144	750.846				1279	0.116837	0.699509	33.3503	0.354263	0.299939	0.200017	763.639
1280	0.103189	0.698813	33.3547	0.397731	0.299972	0.20002	673.339				1280	0.124293	0.699685	33.6226	0.35218	0.299971	0.200845	768.615				1280	0.114431	0.699518	33.3368	0.35379	0.299941	0.200132	730.231
1281	0.104848	0.698939	33.3607	0.396623	0.29998	0.20001	652.47				1281	0.124821	0.699236	33.5987	0.352576	0.299897	0.200009	796.832				1281	0.116255	0.699761	33.3402	0.353633	0.299933	0.2	712.484
1282	0.103966	0.698924	33.3428	0.397266	0.29998	0.200043	669.038				1282	0.124136	0.698684	33.6051	0.352897	0.299798	0.200025	832.383				1282	0.113225	0.699952	33.3368	0.353895	0.299971	0.200006	735.716
1283	0.103735	0.698776	33.3449	0.397408	0.299992	0.20004	655.848				1283	0.124324	0.696982	33.614	0.352873	0.29945	0.200041	742.809				1283	0.117362	0.699857	33.3499	0.352718	0.299931	0.200052	727.245
1284	0.104914	0.698129	33.386	0.398934	0.299974	0.20009	647.239				1284	0.124591	0.696732	33.572	0.352776	0.299472	0.200039	793.589				1284	0.11687	0.699578	33.3436	0.352551	0.29996	0.200022	735.037
1285	0.103786	0.69779	33.3639	0.398719	0.29995	0.200161	638.465				1285	0.124344	0.69718	33.5726	0.352586	0.299782	0.200018	781.463				1285	0.118326	0.699547	33.3467	0.353341	0.299912	0.200005	748.259
1286	0.102759	0.697704	33.346	0.395325	0.299949	0.200311	609.551				1286	0.124066	0.698414	33.5715	0.352571	0.299862	0.20002	753.198				1286	0.117248	0.699942	33.3884	0.3538	0.3	0.2003	746.367
1287	0.105021	0.698307	33.3381	0.395129	0.299887	0.200166	609.67				1287	0.125275	0.698006	33.578	0.352778	0.299837	0.200019	704.777				1287	0.115921	0.699839	33.4415	0.354545	0.3	0.200058	744.214
1288	0.104143	0.698968	33.3604	0.395135	0.299959	0.200298	661.382				1288	0.123744	0.698581	33.5693	0.352651	0.299995	0.200072	795.63				1288	0.116519	0.698972	33.3417	0.35207	0.299967	0.200006	706.783
1289	0.104204	0.698657	33.3529	0.395125	0.299732	0.200048	649.819				1289	0.119531	0.699359	33.5743	0.35242	0.299912	0.200173	777.959				1289	0.112025	0.699473	33.3432	0.351057	0.299946	0.200294	702.645
1290	0.105107	0.699103	33.3663	0.394885	0.299603	0.200554	634.664				1290	0.109507	0.698506	33.576	0.352774	0.299982	0.200709	689.881				1290	0.11048	0.698831	33.3727	0.349906	0.299964	0.200283	701.734
1291	0.103433	0.698474	33.3526	0.394604	0.299992	0.200029	694.77				1291	0.110493	0.699018	33.5745	0.353879	0.299968	0.201292	669.573				1291	0.11885	0.699866	33.349	0.348444	0.299971	0.200973	716.442
1292	0.103754	0.697655	33.3348	0.394949	0.299569	0.200018	610.476				1292	0.122647	0.698643	33.5778	0.355821	0.299964	0.201748	731.292				1292	0.117754	0.699908	33.3412	0.349311	0.299958	0.202324	730.88
1293	0.103015	0.697378	33.3364	0.394891	0.299992	0.200016	635.928				1293	0.125053	0.699284	33.5736	0.356517	0.299983	0.201836	748.515				1293	0.113234	0.699844	33.3419	0.349401	0.299998	0.202255	759.943
1294	0.104162	0.698093	33.35	0.395173	0.299974	0.200031	612.903				1294	0.126209	0.699243	33.5746	0.358506	0.299947	0.201242	789.583				1294	0.117536	0.699879	33.3383	0.351715	0.29999	0.203616	721.666
1295	0.104199	0.698321	33.3513	0.396785	0.299917	0.200022	669.714				1295	0.126863	0.699565	33.5783	0.358666	0.299835	0.201347	786.982				1295	0.109334	0.69975	33.3413	0.351923	0.29998	0.204247	707.541
1296	0.104859	0.698379	33.3391	0.399473	0.299974	0.200036	726.013				1296	0.124316	0.699133	33.5867	0.360317	0.299955	0.201084	827.588				1296	0.114488	0.69989	33.3729	0.351746	0.299745	0.204245	678.869
1297	0.104534	0.69824	33.3373	0.399348	0.299977	0.200104	616.395				1297	0.127009	0.699012	33.5894	0.36468	0.29999	0.201958	781.254				1297	0.111541	0.69984	33.366	0.35159	0.299921	0.20132	709.648
1298	0.10324	0.698315	33.3416	0.401478	0.299986	0.200181	676.868				1298	0.126879	0.699431	33.5765	0.365444	0.299998	0.201776	795.935				1298	0.10752	0.69914	33.3539	0.351911	0.299763	0.201835	673.579
1299	0.104121	0.698452	33.3552	0.400316	0.299964	0.200194	666.708				1299	0.126702	0.699696	33.5734	0.368561	0.299941	0.201362	836.226				1299	0.11545	0.699732	33.3534	0.351532	0.299847	0.202223	747.877
1300	0.104636	0.697539	33.3383	0.399449	0.299942	0.200445	629.255				1300	0.12572	0.699316	33.5863	0.373054	0.299175	0.20126	813.25				1300	0.11336	0.699948	33.3581	0.352075	0.299819	0.203737	681.712
1301	0.104671	0.697789	33.3773	0.398948	0.299927	0.202228	641.63				1301	0.127014	0.698461	33.5911	0.370424	0.299716	0.202087	807.365				1301	0.114885	0.699842	33.35	0.351562	0.299813	0.204662	689.169
1302	0.103869	0.699001	33.3416	0.400389	0.299897	0.204143	663.531				1302	0.124662	0.699766	33.5862	0.372077	0.299987	0.201511	814.628				1302	0.115257	0.699618	33.3473	0.351563	0.299997	0.203839	703.836
1303	0.101763	0.699082	33.3355	0.394187	0.299814	0.200312	640.41				1303	0.126754	0.699943	33.575	0.379539	0.299901	0.201537	802.745				1303	0.1172	0.699425	33.352	0.351265	0.299953	0.202653	740.308
1304	0.102433	0.69844	33.3356	0.395607	0.299975	0.200206	622.475				1304	0.127285	0.699758	33.5733	0.373933	0.299989	0.202394	776.675				1304	0.115882	0.69918	33.3375	0.350344	0.299849	0.204856	735.184
1305	0.105232	0.697813	33.3604	0.397204	0.299945	0.200209	641.566				1305	0.125786	0.699932	33.5752	0.382468	0.29996	0.201919	763.305				1305	0.115311	0.698602	33.3343	0.350078	0.299848	0.203572	736.947
1306	0.103643	0.698751	33.3646	0.398722	0.299877	0.200003	654.969				1306	0.126211	0.69987	33.5751	0.381064	0.299521	0.202093	851.794				1306	0.11753	0.698013	33.339	0.349635	0.299402	0.201411	731.166
1307	0.105009	0.698757	33.3689	0.398334	0.299949	0.200028	667.11				1307	0.127124	0.699898	33.5755	0.38249	0.299086	0.201789	822.308				1307	0.116606	0.697809	33.3428	0.35064	0.299669	0.201104	703.097
1308	0.104497	0.698618	33.3383	0.402022	0.299997	0.200178	633.966				1308	0.126489	0.69993	33.5753	0.387779	0.299966	0.201984	782.353				1308	0.11735	0.699801	33.3382	0.35306	0.299699	0.200015	739.205
1309	0.105453	0.698404	33.3406	0.401728	0.299995	0.200241	708.965				1309	0.126352	0.699486	33.5737	0.384698	0.299942	0.201149	799.873				1309	0.117501	0.699171	33.3383	0.353047	0.299883	0.200032	736.685
1310	0.105276	0.697887	33.3798	0.400067	0.299889	0.200246	653.591				1310	0.126372	0.699902	33.5871	0.38616	0.299621	0.201022	807.508				1310	0.117333	0.699955	33.3387	0.351374	0.299611	0.200297	763.219
1311	0.104735	0.699114	33.3379	0.398659	0.299583	0.200508	628.925				1311	0.123359	0.699859	33.626	0.372707	0.299428	0.201077	816.618				1311	0.116318	0.699983	33.3367	0.353133	0.299266	0.20044	696.351
1312	0.10458	0.698519	33.3547	0.396386	0.299914	0.200494	667.939				1312	0.126704	0.699526	33.6148	0.374816	0.299943	0.201646	840.68				1312	0.115027	0.699817	33.3443	0.353291	0.299732	0.200358	727.452
1313	0.102119	0.699377	33.3347	0.396824	0.299973	0.201075	654.524				1313	0.126648	0.699138	33.5785	0.376783	0.299907	0.200768	803.606				1313	0.116669	0.699339	33.3579	0.350754	0.299534	0.20027	735.862
1314	0.104731	0.699447	33.337	0.394676	0.299932	0.200685	600.014				1314	0.126	0.699535	33.5795	0.379958	0.3	0.200846	789.189				1314	0.115871	0.699428	33.3442	0.350779	0.299967	0.200053	752.154
1315	0.10545	0.699941	33.3386	0.389676	0.299971	0.200084	638.693				1315	0.126114	0.699933	33.5745	0.378483	0.29992	0.200049	781.252				1315	0.116177	0.69938	33.3397	0.350971	0.3	0.200451	739.224
1316	0.104847	0.699874	33.3542	0.394608	0.299945	0.200049	673.763				1316	0.125175	0.699947	33.5739	0.382267	0.2999	0.20002	782.705				1316	0.11536	0.69997	33.3354	0.356917	0.299916	0.201965	744.649
1317	0.102653	0.699723	33.3456	0.393618	0.299956	0.200014	626.183				1317	0.125115	0.699968	33.5776	0.379627	0.299894	0.200069	785.124				1317	0.116479	0.699956	33.342	0.356467	0.299991	0.200489	730.12
1318	0.103314	0.699822	33.3842	0.394495	0.299949	0.20018	635.808				1318	0.124407	0.699906	33.5675	0.384287	0.299506	0.200012	748.651				1318	0.11718	0.699529	33.375	0.356103	0.299797	0.200114	714.251
1319	0.100542	0.699863	33.3579	0.395895	0.29996	0.200135	644.729				1319	0.124402	0.699866	33.5743	0.387104	0.299715	0.200019	765.731				1319	0.115559	0.699899	33.3903	0.351987	0.299981	0.200013	777.853
1320	0.102606	0.699754	33.3385	0.395019	0.299951	0.200046	657.127				1320	0.124008	0.699814	33.621	0.392258	0.299978	0.200016	794.21				1320	0.116773	0.699865	33.3535	0.350824	0.299964	0.200003	753.752
1321	0.100935	0.699954	33.338	0.397755	0.299887	0.200007	606.809				1321	0.124765	0.699972	33.5649	0.394862	0.299812	0.200125	797.484				1321	0.11353	0.699926	33.3829	0.352602	0.299989	0.200035	716.381
1322	0.103908	0.699956	33.3399	0.393983	0.299764	0.200031	641.99				1322	0.124658	0.699848	33.5733	0.392705	0.299998	0.200016	759.229				1322	0.103009	0.699955	33.3871	0.356643	0.299967	0.200398	681.926
1323	0.10384	0.699641	33.3407	0.397669	0.299422	0.200014	677.036				1323	0.123109	0.699905	33.6096	0.385477	0.299976	0.200053	807.03				1323	0.112623	0.699906	33.3682	0.363975	0.299582	0.200707	673.462
1324	0.105574	0.699949	33.3763	0.397551	0.299959	0.200059	617.685				1324	0.125029	0.699945	33.5952	0.389281	0.299994	0.200139	781.542				1324	0.117098	0.699369	33.3803	0.363248	0.299989	0.200436	709.295
1325	0.105914	0.69974	33.3707	0.396494	0.29996	0.200031	656.867				1325	0.124665	0.69964	33.5908	0.388062	0.299872	0.200111	801.738				1325	0.115392	0.699928	33.3722	0.363853	0.299928	0.201452	723.266
1326	0.105832	0.699846	33.3894	0.397842	0.299977	0.200032	655.965				1326	0.124927	0.699954	33.5835	0.377662	0.299896	0.200338	807.253				1326	0.116461	0.699763	33.3902	0.364751	0.299708	0.201544	744.479
1327	0.102065	0.699917	33.4246	0.396927	0.299991	0.200065	670.617				1327	0.123364	0.699233	33.5904	0.37377	0.299867	0.200079	732.046				1327	0.115679	0.699111	33.3739	0.361376	0.299945	0.201621	721.557
1328	0.102857	0.699474	33.4011	0.39633	0.299995	0.200087	633.863				1328	0.121391	0.699875	33.6072	0.377681	0.299986	0.200055	780.294				1328	0.113866	0.699483	33.4114	0.35858	0.299988	0.201793	685.997
1329	0.102464	0.699854	33.391	0.392489	0.299811	0.200214	620.319				1329	0.123965	0.699648	33.6005	0.370976	0.299944	0.200067	791.784				1329	0.115839	0.699758	33.4238	0.355796	0.299998	0.204059	706.991
1330	0.104879	0.699921	33.3978	0.391231	0.3	0.2	637.239				1330	0.124217	0.699344	33.6001	0.368538	0.299995	0.200046	797.687				1330	0.114885	0.699414	33.4272	0.351714	0.299958	0.201248	738.666
1331	0.104073	0.699913	33.429	0.393727	0.299984	0.20012	690.316				1331	0.124579	0.699454	33.5708	0.3576	0.299999	0.2	777.761				1331	0.115509	0.699492	33.4229	0.350667	0.299964	0.20113	720.374
1332	0.104811	0.699709	33.4543	0.392525	0.299905	0.200042	682.501				1332	0.125875	0.698332	33.5928	0.355881	0.299959	0.200242	796.986				1332	0.111613	0.699937	33.4519	0.351148	0.299975	0.201626	709.96
1333	0.10486	0.699847	33.4173	0.388223	0.299872	0.2	662.719				1333	0.126235	0.698915	33.6397	0.359472	0.29995	0.200055	758.586				1333	0.108106	0.699903	33.5177	0.346896	0.299946	0.20056	702.261
1334	0.105132	0.69986	33.427	0.390392	0.298988	0.200041	667.795				1334	0.125286	0.69984	33.6296	0.360111	0.299986	0.200043	844.17				1334	0.110769	0.699291	33.5726	0.347069	0.299963	0.200007	683.408
1335	0.103427	0.699953	33.4204	0.389658	0.297999	0.200001	641.702				1335	0.122559	0.69971	33.6385	0.36343	0.299974	0.200028	788.418				1335	0.115891	0.69979	33.5484	0.347574	0.299989	0.20002	734.26
1336	0.10493	0.699711	33.412	0.388719	0.299417	0.200066	652.883				1336	0.121955	0.699591	33.61	0.357329	0.299967	0.200014	758.658				1336	0.116279	0.699089	33.4996	0.347618	0.299943	0.200228	745.675
1337	0.105112	0.699388	33.4336	0.388696	0.299973	0.200084	651.838				1337	0.125974	0.699628	33.5754	0.351514	0.299963	0.200061	767.622				1337	0.115706	0.69977	33.5001	0.347525	0.299982	0.200043	717.003
1338	0.104812	0.699516	33.3775	0.388756	0.299997	0.200215	645.277				1338	0.123826	0.699687	33.6036	0.352255	0.299981	0.200035	795.846				1338	0.116143	0.699955	33.5058	0.348036	0.299959	0.200015	728.185
1339	0.104944	0.698915	33.4433	0.382421	0.299778	0.200631	652.909				1339	0.117926	0.699061	33.6654	0.351465	0.299975	0.200052	755.358				1339	0.115745	0.699988	33.4971	0.347018	0.299939	0.200094	696.995
1340	0.103654	0.699431	33.3714	0.379444	0.299907	0.200152	606.68				1340	0.125214	0.699797	33.6611	0.350146	0.299952	0.200002	722.66				1340	0.114615	0.699915	33.4866	0.347095	0.299963	0.200004	742.147
1341	0.105052	0.699701	33.4452	0.381898	0.299971	0.20017	622.118				1341	0.124767	0.699729	33.6133	0.348693	0.29982	0.2	807.633				1341	0.113365	0.699781	33.5364	0.347383	0.299984	0.200005	710.222
1342	0.104134	0.699971	33.4715	0.387544	0.299964	0.200098	685.951				1342	0.125923	0.699767	33.5738	0.347626	0.299415	0.200009	774.605				1342	0.11305	0.699552	33.537	0.34739	0.299982	0.200114	703.29
1343	0.106002	0.699805	33.3951	0.385424	0.299848	0.2	642.017				1343	0.126383	0.699444	33.5647	0.346383	0.299052	0.200004	766.623				1343	0.115257	0.69835	33.4715	0.347432	0.299998	0.200061	703.063
1344	0.106667	0.699501	33.3391	0.389152	0.3	0.200027	666.582				1344	0.123759	0.699655	33.587	0.34597	0.299353	0.200007	764.513				1344	0.116732	0.698168	33.5109	0.348082	0.299983	0.200075	779.9
1345	0.106404	0.699645	33.3413	0.387004	0.299968	0.200136	663.077				1345	0.124528	0.699929	33.5792	0.348168	0.298872	0.200067	773.579				1345	0.114778	0.699196	33.4125	0.348472	0.29997	0.200008	751.618
1346	0.104497	0.699431	33.338	0.391302	0.299983	0.200132	710.463				1346	0.122603	0.699655	33.567	0.348821	0.299186	0.20045	753.893				1346	0.115116	0.699796	33.419	0.348075	0.299724	0.200065	686.897
1347	0.105775	0.698749	33.3378	0.391431	0.299964	0.200168	665.177				1347	0.122382	0.699609	33.6113	0.349019	0.299518	0.200792	740.999				1347	0.114158	0.69979	33.6643	0.347766	0.29967	0.2	669.651
1348	0.107401	0.699085	33.337	0.390001	0.29996	0.200002	653.136				1348	0.114228	0.69953	33.5811	0.348773	0.299996	0.200034	775.593				1348	0.113343	0.699897	33.7144	0.347476	0.29901	0.200064	716.942
1349	0.105445	0.699119	33.3475	0.380528	0.299694	0.200018	657.45				1349	0.117068	0.699138	33.5821	0.348465	0.299984	0.200538	784.199				1349	0.112486	0.69991	33.6628	0.347892	0.298537	0.200044	676.273
1350	0.10565	0.698962	33.3361	0.373495	0.299375	0.200145	647.864				1350	0.1163	0.699059	33.5924	0.348869	0.299864	0.200008	725.339				1350	0.108509	0.699941	33.4947	0.347115	0.299951	0.200021	688.204
1351	0.105456	0.699033	33.3356	0.378793	0.299622	0.200017	652.742				1351	0.113445	0.698969	33.5875	0.348076	0.299998	0.2	707.26				1351	0.108508	0.69956	33.4816	0.347579	0.299979	0.200416	692.813
1352	0.106288	0.698968	33.3737	0.386465	0.299976	0.200017	670.29				1352	0.115859	0.699545	33.6504	0.349459	0.299905	0.200026	713.815				1352	0.108931	0.699765	33.369	0.348137	0.299919	0.200051	655.728
1353	0.106351	0.699251	33.3906	0.3871	0.299938	0.200217	705.423				1353	0.113339	0.697625	33.585	0.349427	0.299743	0.200015	710.043				1353	0.106587	0.699711	33.428	0.348432	0.29999	0.200093	644.576
1354	0.104032	0.698655	33.3409	0.386413	0.299883	0.20009	708.591				1354	0.0989113	0.699045	33.6358	0.348617	0.299925	0.200016	641.538				1354	0.116686	0.699767	33.4504	0.347749	0.299962	0.200145	692.801
1355	0.103657	0.698319	33.346	0.37532	0.299943	0.200034	643.347				1355	0.0988037	0.698985	33.6037	0.348793	0.3	0.200244	660.704				1355	0.116574	0.699956	33.4875	0.347372	0.299959	0.200033	740.08
1356	0.105221	0.698592	33.3377	0.377475	0.299903	0.20003	673.529				1356	0.0941651	0.69994	33.5828	0.349311	0.299961	0.200021	610.86				1356	0.116874	0.6996	33.5703	0.347375	0.299976	0.200007	726.77
1357	0.104904	0.698612	33.3387	0.375348	0.299994	0.200157	684.892				1357	0.109126	0.699933	33.5826	0.349288	0.299964	0.200006	627.049				1357	0.11717	0.6988	33.5291	0.348124	0.299898	0.200048	694.846
1358	0.104042	0.698493	33.3508	0.373641	0.299988	0.200406	610.08				1358	0.118378	0.69992	33.5868	0.349307	0.3	0.200001	709.884				1358	0.116743	0.699539	33.4714	0.347652	0.299974	0.200002	728.256
1359	0.104729	0.69929	33.348	0.378697	0.299922	0.200419	653.983				1359	0.12268	0.699931	33.5731	0.349587	0.299972	0.200033	791.362				1359	0.116583	0.698668	33.4762	0.347276	0.299977	0.200024	723.499
1360	0.104162	0.699108	33.345	0.374773	0.299483	0.200323	696.532				1360	0.125728	0.699945	33.571	0.350999	0.299867	0.200025	806.683				1360	0.113035	0.69977	33.4415	0.346664	0.299976	0.200051	748.071
1361	0.101841	0.698665	33.3367	0.372415	0.299957	0.200001	646.419				1361	0.126846	0.699964	33.6161	0.350545	0.299788	0.200049	787.065				1361	0.112377	0.699761	33.4101	0.347515	0.29999	0.200008	720.196
1362	0.102629	0.698721	33.356	0.368109	0.299876	0.200108	681.553				1362	0.126252	0.699916	33.658	0.349823	0.299992	0.200064	849.767				1362	0.116471	0.699981	33.5004	0.349049	0.299981	0.200325	722.229
1363	0.100144	0.698558	33.3466	0.351547	0.299195	0.200357	639.973				1363	0.121801	0.698976	33.5747	0.349205	0.299935	0.200003	811.854				1363	0.114781	0.699947	33.5584	0.349063	0.299967	0.20001	763.507
1364	0.100498	0.697825	33.3412	0.349549	0.299596	0.20002	647.38				1364	0.12399	0.699388	33.5735	0.348667	0.299977	0.200015	776.633				1364	0.113632	0.69979	33.4787	0.348189	0.299904	0.200074	706.609
1365	0.0979676	0.696958	33.3432	0.353337	0.2994	0.200001	598.312				1365	0.123189	0.699585	33.5781	0.349819	0.299989	0.200014	826.732				1365	0.116837	0.699788	33.5228	0.347337	0.299891	0.200032	744.423
1366	0.102654	0.698918	33.337	0.354819	0.299665	0.200018	613.421				1366	0.122315	0.699808	33.5904	0.346285	0.299895	0.200036	798.559				1366	0.115942	0.699695	33.544	0.347162	0.299936	0.200005	760.344
1367	0.104316	0.698869	33.3371	0.354129	0.299447	0.200032	641.712				1367	0.120337	0.699883	33.5908	0.345633	0.299547	0.200112	743.765				1367	0.116147	0.699905	33.5698	0.346777	0.299895	0.200107	727.04
1368	0.103974	0.699384	33.3417	0.34775	0.299937	0.200009	716.531				1368	0.122753	0.699864	33.6024	0.342986	0.298956	0.200386	721.78				1368	0.116583	0.699908	33.5334	0.345609	0.299756	0.200157	670.454
1369	0.103195	0.699676	33.3573	0.347423	0.299975	0.200101	674.171				1369	0.125233	0.699952	33.656	0.342173	0.299493	0.200697	791.341				1369	0.114539	0.699924	33.476	0.345859	0.2997	0.200007	753.354
1370	0.101403	0.699991	33.3548	0.34464	0.299852	0.200003	620.825				1370	0.124179	0.699891	33.6287	0.343154	0.299892	0.20061	775.319				1370	0.117023	0.699887	33.4996	0.346244	0.3	0.200126	728.144
1371	0.100415	0.699773	33.3487	0.3425	0.299998	0.200074	651.696				1371	0.126947	0.699389	33.6026	0.340985	0.299962	0.200002	807.635				1371	0.116832	0.699945	33.5272	0.345423	0.299951	0.200071	738.119
1372	0.101473	0.69978	33.3365	0.345999	0.299981	0.200012	626.446				1372	0.126395	0.699974	33.5752	0.339816	0.299968	0.200065	839.936				1372	0.115551	0.699836	33.5118	0.34504	0.299939	0.200006	681.182
1373	0.102998	0.699834	33.339	0.349289	0.299976	0.200016	651.051				1373	0.126308	0.699907	33.5896	0.337809	0.299969	0.2	804.198				1373	0.116606	0.699635	33.6122	0.345701	0.29976	0.200099	747.504
1374	0.100564	0.6998	33.3435	0.346407	0.3	0.200496	592.842				1374	0.126472	0.699673	33.6368	0.336918	0.299979	0.200028	785.517				1374	0.113359	0.699733	33.7048	0.345306	0.299995	0.200053	733.139
1375	0.0987065	0.699842	33.3348	0.344612	0.299863	0.200389	607.68				1375	0.1253	0.699326	33.5721	0.336286	0.299996	0.200007	852.132				1375	0.11661	0.699699	33.6299	0.342637	0.299923	0.200019	757.122
1376	0.100161	0.699875	33.3379	0.340644	0.299963	0.200639	631.095				1376	0.126617	0.699868	33.5747	0.336609	0.29998	0.200081	824.57				1376	0.116222	0.699478	33.6789	0.341234	0.299921	0.200043	738.547
1377	0.101281	0.69978	33.3369	0.340565	0.299973	0.200591	619.63				1377	0.124202	0.699944	33.571	0.336453	0.299976	0.200252	755.837				1377	0.115057	0.699815	33.718	0.339839	0.299988	0.200066	730.34
1378	0.099185	0.699446	33.3517	0.341583	0.299959	0.200768	631.316				1378	0.126188	0.699844	33.5726	0.336965	0.299982	0.200066	773.175				1378	0.116462	0.699538	33.6487	0.337893	0.299921	0.200001	688.065
1379	0.0994019	0.699188	33.3781	0.339595	0.299985	0.200812	632.542				1379	0.124116	0.699759	33.5717	0.336469	0.29979	0.200018	790.694				1379	0.116361	0.699803	33.6337	0.337587	0.299925	0.200026	710.026
1380	0.100337	0.699245	33.3918	0.339657	0.299959	0.201299	598.675				1380	0.120145	0.699759	33.5779	0.336775	0.299356	0.200012	784.798				1380	0.111512	0.699399	33.6672	0.340027	0.29988	0.200049	724.962
1381	0.101746	0.698227	33.3397	0.339614	0.299938	0.202109	626.645				1381	0.122723	0.69997	33.5772	0.336709	0.299263	0.200009	780.371				1381	0.109995	0.699808	33.5913	0.339133	0.29999	0.200021	714.76
1382	0.100332	0.697004	33.3384	0.339906	0.299998	0.202355	592.132				1382	0.114738	0.699928	33.5704	0.336058	0.299676	0.200025	728.351				1382	0.109621	0.699617	33.5228	0.337678	0.299902	0.200069	667.138
1383	0.100874	0.698273	33.3412	0.340113	0.299963	0.201799	652.313				1383	0.12504	0.699966	33.5791	0.335728	0.299978	0.200028	793.206				1383	0.110442	0.69969	33.5449	0.337811	0.29962	0.200225	640.78
1384	0.101098	0.697837	33.3353	0.340032	0.29997	0.200434	605.46				1384	0.127099	0.699943	33.6021	0.336349	0.299979	0.200063	811.332				1384	0.111173	0.699621	33.5381	0.339888	0.299523	0.20017	688.056
1385	0.101088	0.696779	33.3399	0.341137	0.299982	0.200549	606.087				1385	0.126667	0.699833	33.575	0.336696	0.299917	0.200009	820.248				1385	0.116356	0.69993	33.5291	0.338979	0.299661	0.2	692.511
1386	0.100339	0.69698	33.3526	0.341758	0.299975	0.200444	609.683				1386	0.124644	0.699782	33.5726	0.336765	0.29965	0.200003	805.572				1386	0.117313	0.699936	33.5464	0.338171	0.299805	0.200058	703.634
1387	0.0979388	0.697961	33.3393	0.34315	0.29997	0.200447	625.863				1387	0.124119	0.699958	33.5762	0.337396	0.299537	0.200016	786.803				1387	0.116862	0.699927	33.6284	0.338247	0.299927	0.200205	703.446
1388	0.0995691	0.698362	33.3382	0.344169	0.299938	0.20001	631.963				1388	0.123675	0.699827	33.5822	0.337915	0.299497	0.200041	785.001				1388	0.114247	0.699846	33.6928	0.340433	0.299914	0.200115	755.797
1389	0.100767	0.697046	33.339	0.345477	0.299978	0.200005	627.203				1389	0.124407	0.699714	33.603	0.337859	0.299642	0.200041	753.625				1389	0.117223	0.699953	33.6734	0.339982	0.299991	0.200061	704.348
1390	0.10024	0.697799	33.3469	0.34691	0.299854	0.200214	610.083				1390	0.124832	0.699343	33.5778	0.338426	0.299746	0.200017	753.744				1390	0.117371	0.699814	33.6731	0.33876	0.299965	0.20002	746.26
1391	0.100894	0.697854	33.3454	0.349181	0.299956	0.200005	663.01				1391	0.126783	0.699456	33.5948	0.339949	0.299934	0.200076	790.158				1391	0.115464	0.699862	33.6944	0.338419	0.299853	0.200039	699.601
1392	0.101118	0.699061	33.3572	0.35243	0.299971	0.200032	593.605				1392	0.125114	0.69956	33.5827	0.339315	0.29999	0.200066	758.448				1392	0.116979	0.699859	33.7688	0.338989	0.299785	0.200024	757.311
1393	0.101285	0.699388	33.3381	0.351969	0.299861	0.200098	643.216				1393	0.125929	0.699928	33.5775	0.339806	0.299973	0.200139	773.272				1393	0.11564	0.699902	33.8515	0.337694	0.299868	0.200036	738.269
1394	0.101444	0.699302	33.3627	0.352358	0.29994	0.200249	674.835				1394	0.117833	0.699349	33.5782	0.341227	0.299978	0.200069	762.926				1394	0.116612	0.699866	33.7865	0.337941	0.299918	0.200067	705.414
1395	0.0985524	0.699839	33.3479	0.353913	0.299949	0.200759	602.763				1395	0.126235	0.69936	33.6252	0.341325	0.299998	0.201055	802.011				1395	0.116768	0.699889	33.6405	0.337722	0.299939	0.20001	746.706
1396	0.101835	0.69992	33.3499	0.355611	0.299998	0.201071	624.486				1396	0.126826	0.699882	33.572	0.341303	0.299969	0.200654	825.157				1396	0.114754	0.699807	33.6404	0.337821	0.299948	0.200203	747.486
1397	0.100429	0.699967	33.3551	0.355554	0.299962	0.201138	618.019				1397	0.124569	0.699707	33.5757	0.341349	0.299958	0.200834	788.019				1397	0.116838	0.699937	33.5008	0.336166	0.299966	0.200021	710.443
1398	0.101273	0.699931	33.3467	0.359762	0.299944	0.200959	623.893				1398	0.124134	0.699921	33.5788	0.34288	0.299946	0.201125	783.945				1398	0.116619	0.699793	33.4307	0.335223	0.299979	0.200001	713.571
1399	0.100658	0.699874	33.3416	0.366666	0.299995	0.201919	615.22				1399	0.121853	0.699692	33.5739	0.341741	0.299942	0.200766	775.345				1399	0.114731	0.699627	33.467	0.333572	0.299955	0.200013	713.234
1400	0.102125	0.699837	33.349	0.368327	0.299928	0.20176	605.901				1400	0.125222	0.697992	33.5909	0.345421	0.299839	0.200062	798.141				1400	0.112015	0.699623	33.4806	0.333614	0.299953	0.20002	705.73
1401	0.101548	0.699969	33.3417	0.367255	0.299967	0.202836	623.667				1401	0.126174	0.698849	33.5733	0.344934	0.299969	0.200016	766.545				1401	0.115646	0.69986	33.4409	0.333741	0.299973	0.200048	719.505
1402	0.10133	0.699736	33.3374	0.360159	0.299972	0.202707	644.41				1402	0.126429	0.69995	33.5709	0.345811	0.299956	0.200008	810.735				1402	0.114962	0.699822	33.4264	0.333591	0.299999	0.20007	663.895
1403	0.099507	0.69916	33.3359	0.366404	0.299401	0.203144	622.892				1403	0.126857	0.699823	33.5642	0.344915	0.29999	0.200064	793.645				1403	0.115418	0.699847	33.4594	0.332742	0.299923	0.200012	740.028
1404	0.100266	0.699315	33.3353	0.36846	0.299982	0.20309	579.186				1404	0.125511	0.69994	33.568	0.343852	0.299976	0.200014	755.818				1404	0.117727	0.69992	33.4083	0.331961	0.299933	0.200259	711.46
1405	0.100148	0.699113	33.3759	0.370021	0.299903	0.203189	604.495				1405	0.122907	0.699867	33.5546	0.344451	0.299881	0.200093	834.407				1405	0.11259	0.699767	33.4032	0.331576	0.299946	0.200039	730.225
1406	0.0989471	0.698545	33.3412	0.364706	0.299931	0.20305	610.975				1406	0.124416	0.699546	33.5678	0.346654	0.299802	0.200664	772.215				1406	0.118575	0.699211	33.4103	0.331614	0.299978	0.200015	666.351
1407	0.0970829	0.699001	33.3415	0.363152	0.299923	0.202252	626.022				1407	0.125555	0.699903	33.5624	0.343633	0.299696	0.200187	794.185				1407	0.117131	0.698582	33.409	0.333636	0.299937	0.200138	753.375
1408	0.0969807	0.699758	33.337	0.366892	0.299971	0.203389	623.968				1408	0.126694	0.699842	33.5673	0.338526	0.299537	0.200094	771.457				1408	0.117672	0.698812	33.3711	0.332363	0.299707	0.200006	736.287
1409	0.0988193	0.699841	33.3397	0.366302	0.299991	0.202493	644.786				1409	0.126522	0.699924	33.5831	0.33817	0.299994	0.200039	787.248				1409	0.117612	0.699076	33.3939	0.331021	0.299889	0.200063	709.654
1410	0.0986722	0.699459	33.3378	0.365901	0.3	0.203096	623.836				1410	0.126095	0.699938	33.5788	0.336475	0.299872	0.2001	802.1				1410	0.116935	0.699153	33.4734	0.331477	0.299664	0.200047	691.317
1411	0.0984619	0.699506	33.3444	0.36095	0.299971	0.202808	665.542				1411	0.126123	0.699498	33.577	0.336637	0.299931	0.200016	766.204				1411	0.11786	0.699571	33.367	0.330092	0.299912	0.200058	752.607
1412	0.099986	0.699914	33.3412	0.350972	0.299841	0.203451	618.553				1412	0.126209	0.699629	33.5828	0.337696	0.29955	0.200222	768.646				1412	0.116477	0.699809	33.3356	0.330037	0.29996	0.20006	757.121
1413	0.100104	0.699908	33.3575	0.344682	0.299978	0.203619	629.48				1413	0.125835	0.69982	33.5809	0.337574	0.299839	0.200101	760.298				1413	0.118072	0.699929	33.3544	0.330029	0.299895	0.200121	737.912
1414	0.0978722	0.699387	33.3458	0.34731	0.299997	0.204013	592.647				1414	0.122486	0.699642	33.5831	0.33608	0.299993	0.200076	856.47				1414	0.118654	0.699685	33.3535	0.330026	0.299346	0.2	821.756
1415	0.0995264	0.699812	33.3357	0.34867	0.3	0.203902	578.446				1415	0.123806	0.699416	33.6608	0.335446	0.299935	0.200025	781.509				1415	0.117509	0.699886	33.3561	0.330077	0.299478	0.200038	719.872
1416	0.0995313	0.699871	33.3435	0.353291	0.299896	0.203744	578.873				1416	0.125924	0.699278	33.6876	0.335457	0.299782	0.200112	760.356				1416	0.117538	0.699517	33.3661	0.330347	0.299969	0.200025	759.385
1417	0.0999132	0.699955	33.3619	0.350263	0.299926	0.203076	650.609				1417	0.125316	0.699226	33.6373	0.335388	0.299645	0.200058	798.813				1417	0.117617	0.699773	33.4042	0.330037	0.299886	0.200127	692.78
1418	0.0973267	0.699904	33.34	0.352375	0.299827	0.202803	593.69				1418	0.125856	0.699257	33.5878	0.335539	0.299823	0.201896	736.541				1418	0.118134	0.699198	33.4663	0.330076	0.299909	0.200092	790.615
1419	0.0965641	0.699864	33.3382	0.354064	0.29999	0.203224	607.015				1419	0.123897	0.698991	33.5989	0.335514	0.299946	0.200004	805.415				1419	0.118721	0.699594	33.4344	0.330574	0.299559	0.20023	721.74
1420	0.0999657	0.699905	33.345	0.356935	0.299956	0.204186	610.284				1420	0.121613	0.698914	33.6125	0.335937	0.299627	0.200014	757.133				1420	0.118378	0.69954	33.4604	0.330268	0.299989	0.200195	703.272
1421	0.0997939	0.69983	33.344	0.363391	0.299976	0.205378	584.097				1421	0.123193	0.698561	33.6524	0.335928	0.299989	0.20004	813.595				1421	0.117822	0.699899	33.4027	0.330106	0.299991	0.200014	783.344
1422	0.100041	0.699889	33.366	0.360978	0.299995	0.205484	626.371				1422	0.126265	0.698905	33.6425	0.338866	0.299989	0.200054	812.721				1422	0.118275	0.699895	33.457	0.330018	0.299987	0.200004	755.951
1423	0.0998335	0.699868	33.4162	0.364182	0.299977	0.205176	601.624				1423	0.122977	0.699368	33.6244	0.337573	0.299843	0.200054	780.66				1423	0.115522	0.699981	33.3983	0.330017	0.299912	0.200078	702.212
1424	0.100377	0.699864	33.5447	0.36101	0.299986	0.206655	641.106				1424	0.119215	0.698867	33.6524	0.33661	0.299684	0.200009	755.69				1424	0.104705	0.699924	33.3565	0.330095	0.299958	0.200048	700.019
1425	0.100355	0.699834	33.419	0.36293	0.299893	0.206946	658.91				1425	0.115243	0.699187	33.668	0.337953	0.299965	0.200022	751.667				1425	0.107127	0.699694	33.3391	0.330069	0.299956	0.200116	649.085
1426	0.100242	0.69972	33.3615	0.364062	0.29998	0.207564	624.395				1426	0.123942	0.699348	33.7306	0.336128	0.299981	0.200027	771.578				1426	0.104716	0.699587	33.3356	0.33043	0.299668	0.200524	622.028
1427	0.100702	0.699808	33.3384	0.362255	0.299987	0.207815	604.782				1427	0.125223	0.698262	33.7597	0.337361	0.299995	0.200018	783.613				1427	0.112106	0.699537	33.3374	0.330455	0.299924	0.20071	666.25
1428	0.100698	0.699939	33.3397	0.363276	0.299903	0.208298	618.22				1428	0.122526	0.699244	33.7602	0.339186	0.299996	0.200003	762.1				1428	0.113638	0.699957	33.3819	0.330045	0.299943	0.200881	696.709
1429	0.100736	0.699885	33.3413	0.365026	0.299934	0.207711	630.733				1429	0.121704	0.699679	33.8375	0.336978	0.299964	0.200122	813.785				1429	0.114018	0.699835	33.3506	0.330029	0.299874	0.201662	734.826
1430	0.0991625	0.699872	33.3413	0.363725	0.299962	0.207532	611.65				1430	0.123343	0.699813	33.8348	0.33704	0.299778	0.200805	718.245				1430	0.114325	0.699897	33.3449	0.330063	0.299879	0.201024	691.839
1431	0.0987162	0.699495	33.3416	0.358227	0.299966	0.207484	599.371				1431	0.126545	0.69974	33.7912	0.337277	0.299482	0.20004	755.26				1431	0.117697	0.699557	33.3464	0.330158	0.299944	0.201212	687.036
1432	0.099447	0.698859	33.3935	0.362639	0.299972	0.207387	591.264				1432	0.126455	0.699735	33.7534	0.339719	0.299924	0.200075	772.963				1432	0.117087	0.699918	33.3428	0.330253	0.299971	0.201473	781.853
1433	0.100442	0.699293	33.4154	0.362946	0.299992	0.207675	637.555				1433	0.12605	0.699471	33.7636	0.339681	0.299661	0.200004	790.123				1433	0.118338	0.699847	33.3473	0.330082	0.299942	0.200357	752.612
1434	0.100008	0.699905	33.343	0.36612	0.299895	0.207436	621.048				1434	0.125861	0.699466	33.7396	0.339459	0.299986	0.200023	772.561				1434	0.11705	0.699817	33.3446	0.330052	0.299983	0.200126	744.11
1435	0.102194	0.699635	33.3399	0.372777	0.299887	0.207587	627.303				1435	0.126347	0.699385	33.7382	0.339365	0.29999	0.200176	812.424				1435	0.116668	0.699806	33.3593	0.330076	0.299941	0.200057	747.375
1436	0.100026	0.699439	33.3674	0.372699	0.3	0.207558	621.34				1436	0.126413	0.698697	33.6848	0.34247	0.299958	0.200461	800.316				1436	0.114529	0.699787	33.3517	0.330041	0.29981	0.200039	742.137
1437	0.100229	0.699063	33.3422	0.377173	0.299983	0.207994	637.501				1437	0.12646	0.698885	33.654	0.341733	0.299936	0.200299	800.059				1437	0.117528	0.699144	33.3523	0.330785	0.299955	0.20008	716.534
1438	0.0977722	0.699797	33.3514	0.377335	0.29995	0.207074	604.856				1438	0.125249	0.698887	33.682	0.3435	0.299926	0.200248	795.421				1438	0.1184	0.699606	33.3568	0.332589	0.299957	0.200058	718.937
1439	0.0959734	0.699862	33.3531	0.380238	0.299986	0.207366	623.909				1439	0.124364	0.699715	33.6378	0.347943	0.299997	0.200014	791.841				1439	0.115963	0.69995	33.3759	0.33353	0.29991	0.200016	775.536
1440	0.0998736	0.699334	33.3394	0.375468	0.299959	0.208581	607.364				1440	0.123582	0.699126	33.6552	0.351356	0.299996	0.200103	784.903				1440	0.113466	0.699834	33.4299	0.332065	0.299953	0.200027	753.074
1441	0.101126	0.699554	33.3422	0.379309	0.3	0.208971	608.678				1441	0.121299	0.699797	33.7296	0.353065	0.299838	0.200011	782.363				1441	0.115744	0.699842	33.4497	0.333053	0.299971	0.200095	695.236
1442	0.0969332	0.699458	33.3664	0.37608	0.299975	0.207242	604.625				1442	0.124809	0.699729	33.6172	0.3632	0.29983	0.200008	756.866				1442	0.117741	0.699934	33.4384	0.333321	0.299976	0.2	772.695
1443	0.10053	0.699791	33.349	0.377626	0.299999	0.207124	600.971				1443	0.126338	0.699517	33.6182	0.366488	0.299393	0.2	780.582				1443	0.117648	0.699688	33.4444	0.332068	0.299939	0.200043	722.375
1444	0.102528	0.699952	33.3355	0.383302	0.299792	0.207222	587.838				1444	0.124117	0.699243	33.5951	0.364784	0.299301	0.200014	807.867				1444	0.11746	0.699711	33.4659	0.333234	0.29999	0.200097	715.322
1445	0.1009	0.699842	33.3372	0.382272	0.3	0.207094	663.251				1445	0.122949	0.699606	33.6137	0.362304	0.299491	0.200084	757.416				1445	0.115151	0.699585	33.4666	0.336447	0.299976	0.200368	699.734
1446	0.10215	0.699855	33.3356	0.384759	0.299967	0.207016	616.164				1446	0.126128	0.699634	33.5797	0.369689	0.299235	0.200013	760.213				1446	0.116649	0.699804	33.4264	0.334268	0.299991	0.200332	742.713
1447	0.100877	0.699875	33.3373	0.382308	0.299978	0.207033	621.554				1447	0.12618	0.6997	33.5768	0.368091	0.298521	0.200016	834.984				1447	0.117588	0.699637	33.381	0.332702	0.299999	0.200605	717.21
1448	0.0977294	0.699707	33.3422	0.384827	0.299874	0.207026	596.858				1448	0.125779	0.69939	33.5712	0.360999	0.298109	0.200003	809.237				1448	0.115075	0.699201	33.4148	0.332725	0.29998	0.200959	729.575
1449	0.102402	0.699743	33.347	0.384112	0.299956	0.207007	662.38				1449	0.117975	0.69931	33.6177	0.360561	0.299134	0.200096	785.441				1449	0.115852	0.699604	33.3923	0.33179	0.299989	0.200455	697.365
1450	0.0995523	0.69886	33.3385	0.379833	0.29995	0.206809	607.847				1450	0.12252	0.699337	33.5967	0.363061	0.299638	0.200021	715.048				1450	0.114826	0.699736	33.4452	0.330981	0.299995	0.200218	728.078
1451	0.102375	0.69934	33.3371	0.377192	0.299949	0.20677	618.776				1451	0.120874	0.699376	33.5815	0.362696	0.29975	0.200016	767.537				1451	0.117031	0.699529	33.3742	0.330564	0.299973	0.200026	716.196
1452	0.101933	0.699042	33.3506	0.378901	0.3	0.206869	646.781				1452	0.126043	0.699411	33.6316	0.357464	0.29964	0.200061	753.152				1452	0.116326	0.699127	33.3721	0.330703	0.299947	0.200225	703.874
1453	0.101649	0.697256	33.3399	0.382473	0.299958	0.207131	620.892				1453	0.125754	0.699149	33.6294	0.354465	0.299898	0.20001	774.05				1453	0.116495	0.699269	33.3756	0.332046	0.299728	0.200394	670.5
1454	0.100526	0.698099	33.3635	0.385506	0.299735	0.207053	581.02				1454	0.125004	0.698957	33.5268	0.351484	0.299845	0.200014	759.039				1454	0.113891	0.699206	33.3667	0.332694	0.299947	0.20031	737.163
1455	0.100021	0.698508	33.3394	0.385756	0.299995	0.207062	587.034				1455	0.125437	0.698675	33.4699	0.346617	0.299558	0.200024	794.953				1455	0.113639	0.699635	33.4135	0.331986	0.299663	0.201212	738.306
1456	0.102388	0.699077	33.3411	0.388665	0.299942	0.207025	630.826				1456	0.125378	0.698409	33.4944	0.343627	0.299702	0.200026	811.353				1456	0.114028	0.699697	33.3662	0.331299	0.299895	0.201018	697.669
1457	0.0991786	0.69937	33.3384	0.389072	0.299938	0.206913	616.126				1457	0.123809	0.698251	33.4381	0.347264	0.29998	0.200029	767.555				1457	0.118933	0.699768	33.3395	0.332013	0.299995	0.20128	722.269
1458	0.101204	0.698525	33.3376	0.387965	0.299908	0.207053	589.723				1458	0.12219	0.698599	33.4584	0.349669	0.299915	0.200006	766.545				1458	0.117829	0.699692	33.3461	0.332683	0.29996	0.201455	764.661
1459	0.101249	0.698156	33.3361	0.386148	0.299999	0.207076	619.843				1459	0.120172	0.698529	33.4646	0.351316	0.29973	0.200001	784.189				1459	0.117663	0.699261	33.3518	0.333993	0.299937	0.202607	772.621
1460	0.10133	0.69818	33.3419	0.387844	0.299935	0.20703	635.867				1460	0.120483	0.699117	33.5321	0.371602	0.299849	0.200048	755.99				1460	0.114573	0.699612	33.3535	0.335241	0.29999	0.20383	713.297
1461	0.097353	0.698692	33.3498	0.386985	0.299866	0.207002	639.895				1461	0.123997	0.698879	33.5249	0.37117	0.299999	0.200048	734.421				1461	0.116373	0.69941	33.3552	0.337633	0.299978	0.203315	753.938
1462	0.0966164	0.698527	33.3568	0.384887	0.299552	0.207023	613.111				1462	0.124262	0.698677	33.4993	0.37214	0.29992	0.200148	765.528				1462	0.117907	0.699075	33.3402	0.338	0.299955	0.205436	714.313
1463	0.0962234	0.699009	33.3759	0.38819	0.299397	0.207083	565.56				1463	0.124053	0.698709	33.4869	0.368432	0.299952	0.200017	771.958				1463	0.116362	0.699534	33.3673	0.33957	0.299986	0.203955	695.056
1464	0.102282	0.699006	33.3378	0.390466	0.299822	0.207065	595.701				1464	0.1226	0.698608	33.4715	0.368144	0.299973	0.200008	742.016				1464	0.118351	0.699923	33.349	0.346426	0.299914	0.204181	666.769
1465	0.101931	0.698942	33.3402	0.392561	0.299719	0.207003	622.192				1465	0.120626	0.698794	33.4909	0.369512	0.299957	0.20021	765.584				1465	0.116105	0.699969	33.4081	0.345742	0.299976	0.20296	753.46
1466	0.10209	0.699057	33.3467	0.390571	0.29936	0.207007	647.949				1466	0.120815	0.698359	33.4814	0.362397	0.299944	0.200015	758.94				1466	0.115936	0.699936	33.351	0.349947	0.299796	0.201844	736.676
1467	0.10105	0.698958	33.362	0.390675	0.299921	0.207014	643.313				1467	0.12336	0.697976	33.4594	0.3568	0.299902	0.200018	817.367				1467	0.116546	0.69984	33.3415	0.349864	0.299796	0.201454	699.387
1468	0.10134	0.698538	33.3422	0.390444	0.299929	0.207109	636.403				1468	0.122404	0.697907	33.4744	0.356204	0.29999	0.200001	785.812				1468	0.115855	0.69993	33.3376	0.349078	0.299994	0.202426	707.313
1469	0.0994142	0.698112	33.3452	0.389335	0.299984	0.207096	637.535				1469	0.121287	0.698317	33.5571	0.351932	0.299969	0.200083	776.974				1469	0.117116	0.699739	33.3548	0.349684	0.3	0.202079	774.355
1470	0.101814	0.697856	33.3381	0.38983	0.299959	0.207044	610.867				1470	0.118677	0.69803	33.5338	0.36149	0.299954	0.20004	790.857				1470	0.11426	0.699828	33.3626	0.351565	0.299952	0.202172	717.85
1471	0.101806	0.698153	33.3433	0.389937	0.299996	0.207107	637.044				1471	0.120193	0.69789	33.5102	0.363383	0.299919	0.200024	788.107				1471	0.113319	0.699321	33.3534	0.349234	0.299735	0.201259	677.49
1472	0.0995108	0.698399	33.3409	0.390435	0.3	0.207139	629.23				1472	0.119152	0.698702	33.4942	0.361417	0.299951	0.200195	769.401				1472	0.118691	0.699726	33.3493	0.345423	0.3	0.200493	783.338
1473	0.103869	0.698757	33.336	0.390678	0.299901	0.207143	608.176				1473	0.113839	0.698478	33.5046	0.353791	0.2998	0.200656	740.415				1473	0.118478	0.699646	33.3795	0.341745	0.299966	0.200587	754.541
1474	0.104014	0.697869	33.3415	0.390487	0.29998	0.207016	622.073				1474	0.11134	0.697783	33.4662	0.349454	0.299858	0.200033	685.787				1474	0.118386	0.699433	33.3759	0.341647	0.299962	0.200636	749.901
1475	0.103939	0.697923	33.3384	0.390279	0.299935	0.207007	635.617				1475	0.113099	0.698044	33.4509	0.352139	0.299932	0.200012	751.585				1475	0.115958	0.69945	33.3833	0.34239	0.299965	0.200479	747.697
1476	0.102862	0.698064	33.344	0.390112	0.29996	0.20704	655.921				1476	0.117952	0.6977	33.462	0.349823	0.29987	0.200176	762.853				1476	0.111571	0.699473	33.3771	0.342392	0.299853	0.200365	716.995
1477	0.103785	0.69745	33.3485	0.390771	0.299924	0.207244	640.154				1477	0.119005	0.698389	33.444	0.349161	0.299935	0.200031	722.779				1477	0.103149	0.699383	33.3784	0.339486	0.299836	0.200353	660.616
1478	0.10387	0.698062	33.3666	0.3904	0.299997	0.207528	635.45				1478	0.119636	0.698407	33.4521	0.350922	0.3	0.200054	751.291				1478	0.100094	0.699509	33.3983	0.343685	0.299992	0.200029	593.551
1479	0.103543	0.698336	33.3681	0.390478	0.299956	0.20822	637.436				1479	0.119711	0.697897	33.4967	0.35932	0.29996	0.200109	799.222				1479	0.104846	0.699016	33.3481	0.34802	0.299976	0.200011	607.483
1480	0.103117	0.69814	33.3543	0.390812	0.299911	0.208003	624.191				1480	0.118992	0.69829	33.5639	0.355869	0.299973	0.200068	773.568				1480	0.107113	0.698399	33.375	0.348217	0.299963	0.20007	657.847
1481	0.102767	0.698407	33.3455	0.390624	0.299869	0.207744	603.273				1481	0.116135	0.698438	33.5649	0.349045	0.299952	0.200038	716.36				1481	0.114218	0.698575	33.3677	0.352103	0.299903	0.200104	713.067
1482	0.102106	0.698209	33.3387	0.39046	0.299969	0.207857	655.573				1482	0.116743	0.698184	33.5188	0.34599	0.299956	0.200031	715.222				1482	0.113797	0.699227	33.3545	0.354569	0.299957	0.20022	684.649
1483	0.103704	0.698639	33.3371	0.391127	0.299972	0.207646	616.264				1483	0.115055	0.697444	33.3989	0.341549	0.299951	0.200011	791.633				1483	0.118949	0.698776	33.3445	0.353447	0.299946	0.200035	735.955
1484	0.104093	0.698434	33.3515	0.39275	0.29992	0.206997	640.827				1484	0.116266	0.697084	33.4419	0.341372	0.299979	0.20004	753.218				1484	0.117937	0.698585	33.3633	0.359348	0.299997	0.20005	763.55
1485	0.102409	0.698384	33.3348	0.392096	0.299728	0.2069	591.062				1485	0.113602	0.697319	33.4689	0.341836	0.299976	0.200043	694.756				1485	0.118637	0.697475	33.3836	0.359253	0.299922	0.200005	732.392
1486	0.104043	0.698764	33.3398	0.395008	0.299858	0.206727	644.409				1486	0.115331	0.697436	33.4821	0.339612	0.29997	0.200061	711.642				1486	0.115357	0.696997	33.4849	0.355125	0.299339	0.2	712.974
1487	0.104818	0.698117	33.337	0.394947	0.299882	0.207112	633.83				1487	0.115272	0.697466	33.4439	0.345033	0.299935	0.200022	732.843				1487	0.114778	0.697054	33.5501	0.353269	0.299489	0.200038	708.433
1488	0.104336	0.698805	33.3473	0.39668	0.299966	0.206374	633.987				1488	0.113889	0.697361	33.3902	0.343901	0.29967	0.200027	681.428				1488	0.118344	0.697803	33.3425	0.347958	0.299933	0.20009	717.048
1489	0.10459	0.698285	33.349	0.39663	0.299995	0.204563	641.55				1489	0.112455	0.697384	33.3605	0.340933	0.299461	0.200133	697.998				1489	0.119254	0.697287	33.338	0.346906	0.29999	0.200234	735.478
1490	0.102289	0.698364	33.3384	0.397648	0.299895	0.204217	643.23				1490	0.115382	0.697404	33.3662	0.342385	0.29994	0.200065	721.992				1490	0.119054	0.698065	33.3483	0.349069	0.299817	0.200444	718.184
1491	0.104111	0.698678	33.3381	0.396143	0.299942	0.202644	638.682				1491	0.114055	0.697208	33.3858	0.342303	0.299985	0.200013	695.555				1491	0.118132	0.697604	33.3769	0.348449	0.299594	0.200495	727.047
1492	0.102108	0.698943	33.3353	0.398564	0.299957	0.202289	651.434				1492	0.116969	0.697847	33.4186	0.348302	0.29995	0.200015	718.911				1492	0.118438	0.698752	33.3807	0.349488	0.298611	0.200026	727.403
1493	0.102889	0.699109	33.3758	0.394973	0.299765	0.201937	640.622				1493	0.118735	0.698319	33.4514	0.348171	0.299929	0.200009	735.609				1493	0.118946	0.698461	33.3362	0.349643	0.298722	0.200046	729.88
1494	0.102459	0.699015	33.4344	0.396229	0.299994	0.201404	655.078				1494	0.116494	0.697969	33.4226	0.33522	0.299669	0.200079	756.68				1494	0.119029	0.699346	33.3412	0.350578	0.298877	0.200023	693.775
1495	0.103839	0.698729	33.3372	0.399807	0.299991	0.200998	651.851				1495	0.113212	0.69784	33.4383	0.335972	0.299411	0.200173	723.903				1495	0.118558	0.699658	33.361	0.347909	0.299963	0.200347	717.464
1496	0.101902	0.699048	33.3397	0.397706	0.299944	0.201103	610.213				1496	0.11311	0.697285	33.4546	0.335319	0.299612	0.200032	691.64				1496	0.118558	0.699708	33.3577	0.347893	0.299984	0.200042	765.562
1497	0.102326	0.699105	33.3399	0.397423	0.299923	0.200953	615.119				1497	0.112549	0.697633	33.4393	0.335505	0.299714	0.200026	748.732				1497	0.119199	0.698993	33.4093	0.346868	0.299986	0.200066	805.523
1498	0.0971714	0.699247	33.3393	0.398076	0.299992	0.20038	646.861				1498	0.118903	0.697789	33.4707	0.335495	0.299048	0.200015	711.686				1498	0.11894	0.699969	33.4363	0.345692	0.299857	0.200022	727.294
1499	0.102368	0.699347	33.34	0.396843	0.299957	0.200101	603.6				1499	0.118916	0.698014	33.5094	0.335462	0.299947	0.200133	717.399				1499	0.11984	0.699969	33.3407	0.344538	0.299197	0.200026	776.618
1500	0.102876	0.699366	33.3399	0.396969	0.299838	0.200034	626.514				1500	0.118938	0.696868	33.501	0.335408	0.299854	0.200026	767.807				1500	0.118505	0.69971	33.3375	0.346033	0.29919	0.200058	790.767
1501	0.102188	0.69938	33.3372	0.399889	0.299926	0.200032	670.745				1501	0.117565	0.697361	33.5135	0.335331	0.299921	0.200065	715.003				1501	0.117409	0.699735	33.358	0.344663	0.299968	0.200163	717.371
1502	0.0962294	0.699896	33.3448	0.401142	0.299977	0.200031	644.674				1502	0.117572	0.697256	33.5967	0.3354	0.299696	0.200088	726.665				1502	0.113391	0.69889	33.3611	0.344467	0.299955	0.200338	737.223
1503	0.0948996	0.699868	33.3434	0.400109	0.299944	0.20001	557.115				1503	0.11719	0.697799	33.5966	0.335499	0.299569	0.200145	756.116				1503	0.118181	0.699676	33.3352	0.340101	0.299966	0.2	749.911
1504	0.0988823	0.699755	33.3538	0.399871	0.299382	0.200048	570.874				1504	0.114892	0.697834	33.6367	0.335333	0.299467	0.200243	763.366				1504	0.11873	0.699824	33.351	0.343361	0.299975	0.200024	723.036
1505	0.094862	0.699885	33.3865	0.401771	0.299296	0.200082	634.287				1505	0.114167	0.697867	33.6036	0.335361	0.299548	0.200197	729.864				1505	0.119545	0.69982	33.387	0.343514	0.299994	0.200018	703.671
1506	0.0958748	0.699965	33.385	0.406999	0.298329	0.200086	579.998				1506	0.115844	0.697182	33.6169	0.335398	0.299702	0.200037	730.576				1506	0.117102	0.699965	33.3678	0.343374	0.299961	0.200042	770.327
1507	0.0952191	0.699873	33.3864	0.411406	0.299059	0.200066	568.357				1507	0.115656	0.697224	33.6548	0.335175	0.29979	0.20003	754.612				1507	0.117836	0.699831	33.3743	0.339064	0.299927	0.200081	747.622
1508	0.10024	0.699608	33.3382	0.419868	0.298635	0.200004	622.934				1508	0.116844	0.69803	33.5175	0.33537	0.299809	0.200011	750.462				1508	0.119049	0.699926	33.3344	0.337237	0.29993	0.200042	706.996
1509	0.0995104	0.699412	33.3368	0.426174	0.299799	0.200013	631.669				1509	0.114747	0.69812	33.4624	0.33533	0.299807	0.200179	721.126				1509	0.118929	0.699924	33.3448	0.336561	0.3	0.200114	734.102
1510	0.103654	0.699712	33.3375	0.426796	0.299925	0.20002	652.448				1510	0.113843	0.697901	33.4262	0.335299	0.299863	0.200009	733.966				1510	0.118957	0.699854	33.3361	0.337041	0.299952	0.200034	748.752
1511	0.104287	0.699946	33.3353	0.426453	0.299911	0.200012	632.773				1511	0.114072	0.697463	33.4507	0.335225	0.299859	0.200016	725.101				1511	0.118915	0.699954	33.3386	0.344266	0.299782	0.200029	756.409
1512	0.103699	0.699925	33.3409	0.432074	0.299985	0.200018	660.53				1512	0.112264	0.697387	33.4312	0.33479	0.299911	0.200004	708.209				1512	0.119774	0.699884	33.3425	0.342903	0.299819	0.200001	711.851
1513	0.1042	0.699835	33.3758	0.430596	0.299937	0.200483	693.051				1513	0.115315	0.697336	33.5003	0.335094	0.299839	0.200014	741.58				1513	0.11843	0.699929	33.3486	0.345938	0.299836	0.200002	696.776
1514	0.102449	0.699969	33.3423	0.439017	0.299775	0.200088	624.944				1514	0.115394	0.698097	33.4499	0.334627	0.299955	0.20001	697.092				1514	0.116649	0.699629	33.3814	0.34632	0.299906	0.200074	742.015
1515	0.102155	0.699958	33.3394	0.440509	0.299993	0.200196	601.551				1515	0.112723	0.698081	33.3873	0.334907	0.299989	0.200017	674.35				1515	0.115435	0.698544	33.3374	0.344243	0.299847	0.200011	743.54
1516	0.10062	0.699898	33.3393	0.438741	0.299994	0.200002	648.002				1516	0.111808	0.697765	33.3791	0.334886	0.299937	0.200014	773.469				1516	0.11396	0.699088	33.373	0.343932	0.299955	0.200056	679.491
1517	0.104098	0.699963	33.3414	0.438294	0.299924	0.200033	628.292				1517	0.110822	0.697645	33.3764	0.335174	0.299953	0.200057	691.709				1517	0.114662	0.6989	33.3357	0.342408	0.299991	0.20005	759.72
1518	0.102445	0.699901	33.3375	0.436764	0.299999	0.200015	666.482				1518	0.111144	0.697499	33.3861	0.335372	0.299961	0.200029	700.383				1518	0.116529	0.69894	33.3386	0.343225	0.299975	0.200019	724.383
1519	0.103268	0.699717	33.344	0.438305	0.299985	0.200003	693.896				1519	0.112149	0.697851	33.3884	0.335063	0.29992	0.200012	758.146				1519	0.11826	0.699147	33.3389	0.340852	0.299987	0.200044	729.839
1520	0.103608	0.699912	33.3758	0.438019	0.299941	0.200152	662.661				1520	0.115033	0.697656	33.4061	0.335207	0.299832	0.200002	717.526				1520	0.114138	0.69969	33.3401	0.337802	0.299969	0.200127	715.258
1521	0.103962	0.699907	33.3423	0.434299	0.299684	0.200006	638.866				1521	0.113539	0.697717	33.379	0.336587	0.299612	0.200108	681.136				1521	0.115981	0.699781	33.3515	0.339253	0.299985	0.200104	717.589
1522	0.103494	0.699659	33.3405	0.433597	0.299351	0.2	617.244				1522	0.112339	0.697909	33.3906	0.335308	0.299596	0.200163	695.828				1522	0.114	0.699594	33.3618	0.340782	0.299962	0.200021	781.289
1523	0.101883	0.699188	33.3471	0.435089	0.299992	0.200005	675.924				1523	0.114683	0.698214	33.4117	0.336557	0.298969	0.200098	743.385				1523	0.114832	0.699473	33.3829	0.340767	0.299939	0.200018	701.111
1524	0.0993116	0.699844	33.3359	0.436002	0.29999	0.200139	624.595				1524	0.116307	0.698579	33.4541	0.335306	0.299526	0.200233	731.8				1524	0.115831	0.699619	33.3536	0.340011	0.299916	0.200004	682.766
1525	0.0977847	0.699534	33.336	0.435799	0.299991	0.200077	568.815				1525	0.115209	0.69862	33.5062	0.335351	0.299436	0.200061	694.266				1525	0.119645	0.699039	33.3453	0.340508	0.299965	0.200177	736.851
1526	0.0969403	0.699327	33.3394	0.436272	0.299978	0.200014	631.106				1526	0.111595	0.698193	33.4901	0.33561	0.299456	0.200045	715.438				1526	0.119076	0.699083	33.3354	0.341949	0.299882	0.200069	750.832
1527	0.093735	0.699921	33.3356	0.43737	0.299996	0.200057	589.496				1527	0.115832	0.698514	33.4762	0.334961	0.29952	0.2	687.337				1527	0.11946	0.698519	33.3394	0.342527	0.299861	0.200153	748.36
1528	0.0865464	0.69961	33.3373	0.436665	0.299957	0.200022	543.016				1528	0.115802	0.698522	33.4817	0.334626	0.299816	0.200014	745.571				1528	0.119431	0.698771	33.3535	0.344257	0.299948	0.200134	794.577
1529	0.0912035	0.699791	33.3432	0.438465	0.299893	0.200079	555.461				1529	0.118887	0.698669	33.4689	0.33488	0.299878	0.200017	697.599				1529	0.119591	0.697267	33.3425	0.347143	0.299986	0.200061	756.061
1530	0.088448	0.69993	33.3381	0.439839	0.299923	0.200142	559.542				1530	0.118892	0.698185	33.4653	0.334896	0.299812	0.200018	795.819				1530	0.118977	0.697377	33.34	0.344735	0.299881	0.200058	727.581
1531	0.0861631	0.69974	33.3376	0.44019	0.299917	0.200261	515.834				1531	0.116218	0.698205	33.4833	0.334907	0.299801	0.200031	706.588				1531	0.1194	0.697417	33.3411	0.345838	0.299829	0.200004	760.982
1532	0.0878335	0.699666	33.3403	0.440013	0.299871	0.200199	526.469				1532	0.114668	0.698476	33.5242	0.335137	0.299767	0.200036	661.231				1532	0.120718	0.697046	33.3373	0.35121	0.299918	0.200032	786.983
1533	0.0823766	0.699923	33.3958	0.438581	0.299592	0.200461	536.483				1533	0.112611	0.69842	33.5249	0.335235	0.299845	0.200001	669.211				1533	0.120817	0.69725	33.3351	0.349797	0.299989	0.200079	774.152
1534	0.088327	0.699921	33.355	0.439347	0.299979	0.200886	536.15				1534	0.117308	0.697875	33.4731	0.335695	0.29974	0.200009	725.715				1534	0.120439	0.697815	33.3383	0.354084	0.299849	0.200002	714.506
1535	0.0915654	0.699864	33.3995	0.441739	0.29993	0.201717	532.24				1535	0.117205	0.698317	33.4596	0.335608	0.299693	0.200018	772.141				1535	0.120841	0.69828	33.3441	0.344857	0.299964	0.200003	774.217
1536	0.101345	0.699921	33.4724	0.44175	0.299712	0.203137	544.886				1536	0.1187	0.698356	33.5008	0.335479	0.299948	0.200386	735.871				1536	0.121644	0.69962	33.34	0.340191	0.299779	0.200033	792.018
1537	0.0991897	0.699875	33.4199	0.441043	0.299807	0.203752	618.783				1537	0.116823	0.698337	33.5013	0.335576	0.299981	0.200019	666.974				1537	0.12104	0.699567	33.3563	0.339135	0.299958	0.200018	788.237
1538	0.103942	0.69986	33.3448	0.441348	0.299482	0.204969	633.059				1538	0.112743	0.69819	33.5396	0.335427	0.299999	0.200006	748.69				1538	0.121331	0.699753	33.3349	0.344249	0.299996	0.200047	793.309
1539	0.0988271	0.699894	33.3799	0.441467	0.299869	0.203767	644.016				1539	0.100878	0.696667	33.5267	0.335711	0.29995	0.200008	680.931				1539	0.121327	0.699879	33.3547	0.340025	0.299985	0.200078	780.487
1540	0.103301	0.699955	33.336	0.441404	0.299881	0.203187	627.125				1540	0.115319	0.696027	33.4503	0.33534	0.299348	0.200006	649.872				1540	0.120453	0.699924	33.3894	0.334975	0.299867	0.200055	720.329
1541	0.103135	0.699842	33.3601	0.44143	0.299973	0.203437	650.646				1541	0.112587	0.697188	33.4665	0.335408	0.299467	0.200047	742.681				1541	0.117977	0.699987	33.3535	0.335569	0.29999	0.200002	740.945
1542	0.103219	0.699945	33.3459	0.441403	0.299967	0.204656	655.229				1542	0.107587	0.698693	33.519	0.335532	0.299937	0.200183	679.19				1542	0.114557	0.699959	33.3592	0.337219	0.299895	0.200031	745.734
1543	0.103782	0.699879	33.3416	0.44142	0.299957	0.20365	654.941				1543	0.10857	0.698829	33.5395	0.335529	0.299979	0.200103	679.597				1543	0.116256	0.699928	33.3418	0.336246	0.299986	0.200004	733.087
1544	0.104014	0.69994	33.3504	0.441462	0.299997	0.203178	600.244				1544	0.108118	0.698772	33.6081	0.335395	0.299965	0.200016	665.2				1544	0.112434	0.699217	33.3384	0.337674	0.299971	0.200098	732.405
1545	0.104157	0.699754	33.3983	0.441574	0.299964	0.203711	658.707				1545	0.11217	0.699109	33.419	0.335564	0.299984	0.200016	700.612				1545	0.113245	0.699907	33.3377	0.339145	0.299991	0.20004	761.778
1546	0.101556	0.699084	33.4076	0.441452	0.299754	0.202418	633.802				1546	0.11222	0.698748	33.4228	0.335901	0.299953	0.200024	699.844				1546	0.11365	0.699914	33.3537	0.335993	0.299928	0.200048	730.448
1547	0.0996623	0.698891	33.4148	0.44041	0.3	0.202191	617.761				1547	0.113583	0.698861	33.4338	0.336259	0.299849	0.200043	746.462				1547	0.114257	0.699836	33.3469	0.333303	0.299987	0.200049	706.225
1548	0.102661	0.699425	33.5335	0.441122	0.29997	0.201018	570.542				1548	0.113994	0.698742	33.5307	0.336007	0.299988	0.200145	740.1				1548	0.113628	0.699592	33.3448	0.334556	0.299813	0.200031	728.191
1549	0.102613	0.699968	33.5951	0.44146	0.299964	0.200695	646.016				1549	0.110508	0.698655	33.4438	0.335818	0.299966	0.201201	682.476				1549	0.115406	0.699852	33.3396	0.333936	0.29955	0.200031	746.864
1550	0.101585	0.699917	33.523	0.441566	0.299975	0.20059	637.647				1550	0.112398	0.699421	33.4891	0.335916	0.299997	0.200083	682.442				1550	0.115193	0.699907	33.3393	0.334832	0.299642	0.200065	724.13
1551	0.103971	0.699867	33.3607	0.442148	0.299991	0.200667	636.994				1551	0.117101	0.699278	33.5268	0.336299	0.299974	0.200086	721.822				1551	0.112434	0.699542	33.3388	0.335864	0.299713	0.20006	687.482
1552	0.100935	0.699905	33.3693	0.442392	0.299973	0.200741	630.003				1552	0.119207	0.698205	33.5589	0.335968	0.299993	0.200043	734.19				1552	0.111414	0.699631	33.3368	0.334271	0.299844	0.200074	751.771
1553	0.103713	0.699976	33.3696	0.442908	0.299971	0.200508	639.017				1553	0.120141	0.699132	33.5964	0.33702	0.299933	0.200006	730.978				1553	0.113131	0.699943	33.3365	0.336999	0.299348	0.200036	714.373
1554	0.104044	0.699669	33.4354	0.443371	0.299957	0.200298	646.14				1554	0.118869	0.699071	33.5552	0.338184	0.299974	0.20022	757.024				1554	0.110251	0.699871	33.3414	0.337487	0.299833	0.200036	688.942
1555	0.104032	0.699355	33.454	0.442941	0.299794	0.20008	657.522				1555	0.123283	0.699268	33.7214	0.338121	0.299971	0.200009	726.168				1555	0.110868	0.699945	33.3404	0.338655	0.299699	0.200158	747.535
1556	0.104223	0.698859	33.4311	0.444581	0.299999	0.200124	650.786				1556	0.120336	0.698775	33.6022	0.337835	0.299857	0.2	821.555				1556	0.10873	0.699802	33.338	0.340201	0.29986	0.200168	693.517
1557	0.103682	0.699807	33.4614	0.444753	0.3	0.200067	642.731				1557	0.123568	0.699814	33.6896	0.336584	0.299808	0.200188	771.507				1557	0.115477	0.699107	33.3469	0.34357	0.299829	0.200171	715.588
1558	0.103256	0.699787	33.443	0.442231	0.299851	0.200066	601.138				1558	0.124535	0.699853	33.6739	0.336807	0.299656	0.200025	780.066				1558	0.115076	0.699233	33.3613	0.347851	0.299621	0.200266	729.501
1559	0.103201	0.69977	33.698	0.442926	0.299816	0.20006	636.462				1559	0.124321	0.699617	33.7302	0.33981	0.299818	0.200034	780.519				1559	0.116389	0.699196	33.3598	0.346334	0.299434	0.200195	756.917
1560	0.0996289	0.69981	33.5589	0.443687	0.299636	0.20005	640.68				1560	0.122731	0.699582	33.7978	0.340645	0.299978	0.200069	801.677				1560	0.11532	0.699479	33.338	0.33983	0.299697	0.200028	696.25
1561	0.0963962	0.699876	33.5549	0.445932	0.299994	0.200305	585.09				1561	0.121368	0.699608	33.7828	0.339521	0.299997	0.200014	751.276				1561	0.114088	0.69931	33.3366	0.337627	0.299587	0.200021	691.417
1562	0.104017	0.699914	33.5695	0.443918	0.299837	0.20033	677.711				1562	0.122824	0.699581	33.8104	0.337572	0.299959	0.2	737.118				1562	0.112473	0.699636	33.3528	0.336131	0.299573	0.200053	728.878
1563	0.10241	0.699894	33.4376	0.441688	0.299934	0.200326	666.891				1563	0.120495	0.699133	33.7586	0.337971	0.299957	0.200167	801.218				1563	0.114852	0.699903	33.3431	0.339061	0.299188	0.200088	689.345
1564	0.0991401	0.699867	33.6283	0.440823	0.299983	0.200074	623.641				1564	0.125184	0.699304	33.7462	0.339742	0.299945	0.20003	789.189				1564	0.114103	0.699873	33.3412	0.336428	0.299695	0.200102	765.831
1565	0.103766	0.699962	33.561	0.441943	0.299859	0.200061	639.805				1565	0.125059	0.69949	33.6613	0.336724	0.299942	0.200138	772.15				1565	0.11424	0.699847	33.3393	0.337985	0.299672	0.200623	724.686
1566	0.104223	0.699814	33.6832	0.443167	0.299946	0.200156	615.586				1566	0.122552	0.699011	33.6554	0.336812	0.299804	0.200023	764.112				1566	0.113253	0.699764	33.3445	0.337478	0.299967	0.2	670.516
1567	0.10398	0.699745	33.6432	0.441971	0.299954	0.200147	701.656				1567	0.12694	0.699898	33.609	0.337387	0.299945	0.200007	839.859				1567	0.112383	0.699958	33.4093	0.336548	0.299979	0.200019	690.625
1568	0.103847	0.699645	33.5575	0.439588	0.299908	0.200258	670.81				1568	0.12673	0.69986	33.6277	0.338764	0.299765	0.200149	827.551				1568	0.112081	0.699964	33.3407	0.333654	0.299935	0.200089	744.699
1569	0.10298	0.699886	33.4702	0.439059	0.299597	0.200068	629.826				1569	0.126861	0.699867	33.6399	0.338748	0.299964	0.200266	796.822				1569	0.113761	0.699747	33.3409	0.333312	0.299971	0.200223	722.424
1570	0.0990527	0.699885	33.3377	0.449688	0.29953	0.200082	673.697				1570	0.125875	0.699907	33.6609	0.338531	0.299971	0.200019	821.387				1570	0.113736	0.699208	33.3403	0.33302	0.299947	0.200376	719.802
1571	0.101895	0.69997	33.3365	0.44635	0.299983	0.200148	663.811				1571	0.124635	0.699936	33.6722	0.337573	0.299924	0.200004	786.311				1571	0.113418	0.699928	33.3366	0.331303	0.299974	0.200602	739.479
1572	0.0982415	0.699718	33.3393	0.44331	0.299973	0.200089	575.832				1572	0.126364	0.699323	33.6541	0.337803	0.299962	0.200025	739.789				1572	0.111869	0.699919	33.3417	0.331332	0.299672	0.200365	730.477
1573	0.0995861	0.699763	33.3494	0.444404	0.299799	0.200056	596.84				1573	0.126175	0.699543	33.7389	0.338878	0.299991	0.200002	767.422				1573	0.11272	0.699679	33.3684	0.330057	0.299844	0.201541	669.516
1574	0.10388	0.699898	33.3443	0.443818	0.299924	0.200122	629.998				1574	0.126705	0.699055	33.7876	0.341009	0.299917	0.200076	824.147				1574	0.111531	0.699747	33.3839	0.330208	0.299967	0.201773	733.64
1575	0.103914	0.69996	33.3554	0.443166	0.299969	0.200122	657.435				1575	0.12634	0.698833	33.8281	0.341556	0.29999	0.200055	780.642				1575	0.113166	0.69972	33.3789	0.330028	0.299933	0.201693	711.266
1576	0.104183	0.699895	33.3893	0.442623	0.299974	0.200295	672.499				1576	0.126566	0.698541	33.7918	0.342711	0.299995	0.200018	777.884				1576	0.111592	0.699306	33.36	0.330079	0.2999	0.201728	711.777
1577	0.103894	0.69994	33.4012	0.442781	0.299993	0.200098	635.274				1577	0.12595	0.696328	33.8279	0.344252	0.299974	0.200346	745.024				1577	0.113369	0.699855	33.338	0.330006	0.299894	0.2022	669.701
1578	0.103924	0.699636	33.3955	0.441072	0.299948	0.200037	665.125				1578	0.124732	0.694963	33.859	0.344476	0.299889	0.200009	805.434				1578	0.113505	0.69984	33.4078	0.330006	0.299988	0.202647	690.325
1579	0.103901	0.699628	33.4126	0.440929	0.29953	0.200042	645.682				1579	0.126212	0.696217	33.7953	0.343567	0.299878	0.200083	786.717				1579	0.112611	0.699868	33.3952	0.330011	0.29985	0.202093	691.4
1580	0.10358	0.699629	33.3834	0.439673	0.299948	0.200071	638.245				1580	0.126772	0.695767	33.7	0.344134	0.299978	0.201133	777.515				1580	0.109093	0.699504	33.342	0.330182	0.299868	0.201143	669.107
1581	0.101771	0.699497	33.3418	0.441399	0.299994	0.200052	646.983				1581	0.123722	0.698131	33.6129	0.342454	0.299873	0.200015	811.85				1581	0.104571	0.699762	33.4002	0.330033	0.299738	0.201049	664.412
1582	0.102774	0.699329	33.3386	0.441357	0.3	0.20006	653.513				1582	0.121201	0.699189	33.5701	0.344521	0.299954	0.200132	758.041				1582	0.102995	0.699929	33.3978	0.330046	0.299672	0.200427	598.127
1583	0.103084	0.699354	33.3354	0.441494	0.299881	0.200078	654.887				1583	0.119926	0.698901	33.5714	0.343113	0.299977	0.200124	752.256				1583	0.104547	0.69963	33.3884	0.330047	0.299954	0.200021	689.288
1584	0.103578	0.699026	33.3371	0.441369	0.299431	0.200188	628.367				1584	0.11277	0.698451	33.5899	0.341017	0.299935	0.200016	684.332				1584	0.103742	0.699715	33.4354	0.330064	0.299918	0.200021	637.083
1585	0.104192	0.699307	33.3447	0.441462	0.299824	0.200035	663.551				1585	0.112733	0.697943	33.6725	0.34177	0.29999	0.2	659.062				1585	0.108615	0.699817	33.483	0.330029	0.299453	0.2	656.02
1586	0.103768	0.699037	33.3393	0.441694	0.299972	0.20007	673.284				1586	0.110583	0.697009	33.6451	0.34037	0.299952	0.200105	669.205				1586	0.107359	0.699979	33.4669	0.330435	0.299585	0.200019	645.747
1587	0.102111	0.698674	33.356	0.441488	0.299976	0.200063	657.17				1587	0.110713	0.696846	33.5999	0.340504	0.299985	0.200275	695.196				1587	0.108159	0.69996	33.4043	0.33008	0.299997	0.200012	683.088
1588	0.103665	0.698991	33.3852	0.440318	0.299964	0.200023	631.219				1588	0.111465	0.696775	33.6157	0.340571	0.299975	0.200418	657.304				1588	0.111181	0.699562	33.4012	0.330104	0.299993	0.200251	726.542
1589	0.103663	0.698263	33.3437	0.440537	0.299941	0.200057	699.571				1589	0.116321	0.697261	33.6096	0.342292	0.299692	0.200494	694.137				1589	0.111386	0.699789	33.3909	0.330054	0.299934	0.20005	733.519
1590	0.103741	0.699885	33.3359	0.439846	0.299901	0.200026	631.131				1590	0.121462	0.697665	33.7045	0.339909	0.299547	0.20003	763.498				1590	0.110921	0.699865	33.3705	0.330121	0.299907	0.200024	692.782
1591	0.103773	0.699904	33.3598	0.440506	0.299844	0.200001	649.89				1591	0.122878	0.697403	33.7484	0.34012	0.299644	0.200349	779.654				1591	0.110199	0.699835	33.4083	0.330075	0.29984	0.200047	662.526
1592	0.101888	0.699827	33.3598	0.440934	0.3	0.20004	671.505				1592	0.124403	0.697765	33.7151	0.339553	0.299331	0.200456	748.24				1592	0.111488	0.699547	33.516	0.330043	0.29973	0.200127	685.75
1593	0.103904	0.699841	33.4699	0.441469	0.299989	0.200044	637.178				1593	0.120496	0.697532	33.6393	0.340379	0.299193	0.200054	764.495				1593	0.109096	0.6986	33.508	0.33011	0.299543	0.200005	722.421
1594	0.102848	0.699861	33.4657	0.441274	0.299996	0.200801	638.431				1594	0.126658	0.697006	33.6784	0.340655	0.299091	0.200004	768.675				1594	0.110345	0.698709	33.3932	0.33044	0.299394	0.200013	718.595
1595	0.10343	0.699526	33.4329	0.442236	0.3	0.200534	643.862				1595	0.124334	0.697676	33.7109	0.343712	0.299697	0.2	812.6				1595	0.109151	0.699041	33.4001	0.330336	0.299467	0.200049	654.686
1596	0.104132	0.699215	33.4749	0.444078	0.299952	0.200106	660.361				1596	0.123468	0.697411	33.7672	0.343738	0.299997	0.200031	774.158				1596	0.111231	0.699815	33.4064	0.330401	0.299539	0.200298	734.697
1597	0.103821	0.699341	33.4592	0.445175	0.299945	0.200124	637.254				1597	0.121601	0.697242	33.7649	0.343607	0.299967	0.200007	818.099				1597	0.110731	0.699265	33.359	0.331634	0.299903	0.200167	699.432
1598	0.103372	0.699884	33.3426	0.446752	0.299642	0.200153	615.075				1598	0.121484	0.697333	33.7003	0.345458	0.299987	0.200032	733.166				1598	0.108437	0.699917	33.4124	0.331328	0.3	0.20001	672.234
1599	0.100671	0.699736	33.3418	0.447085	0.299879	0.200286	608.185				1599	0.126756	0.697007	33.694	0.344857	0.299962	0.200027	739.94				1599	0.105569	0.699763	33.4277	0.33303	0.299991	0.200009	705.136
1600	0.102116	0.69993	33.3385	0.44488	0.299968	0.200011	663.355				1600	0.126404	0.697048	33.6173	0.347091	0.299994	0.20004	804.529				1600	0.107801	0.699457	33.5628	0.334523	0.299986	0.200025	697.08
1601	0.10283	0.699834	33.3358	0.44243	0.299939	0.200027	677.494				1601	0.126323	0.697251	33.6157	0.346767	0.299929	0.200009	831.481				1601	0.109894	0.699368	33.4526	0.330212	0.299984	0.200078	648.897
1602	0.103655	0.699916	33.3446	0.443007	0.299959	0.20019	638.192				1602	0.126394	0.696649	33.7184	0.345844	0.29996	0.200239	799.654				1602	0.110201	0.699858	33.3427	0.330152	0.29998	0.200122	725.296
1603	0.103519	0.699976	33.3423	0.444023	0.299733	0.200013	674.128				1603	0.125615	0.696178	33.8389	0.343469	0.299975	0.200025	789.734				1603	0.110097	0.699737	33.3367	0.33083	0.29999	0.200028	699.253
1604	0.102302	0.699916	33.3409	0.442177	0.299377	0.200024	674.687				1604	0.125624	0.696225	33.8974	0.343504	0.299959	0.200577	795.122				1604	0.110913	0.699206	33.3473	0.331418	0.299844	0.200049	682.609
1605	0.1045	0.699368	33.3351	0.442341	0.299389	0.20002	629.525				1605	0.125068	0.696937	33.8912	0.34456	0.29998	0.200264	769.451				1605	0.110288	0.699903	33.3535	0.330351	0.299475	0.200017	708.289
1606	0.103708	0.699762	33.3383	0.441852	0.299085	0.200019	660.477				1606	0.125478	0.696823	33.8532	0.343101	0.299949	0.20098	764.743				1606	0.111103	0.699961	33.3958	0.330027	0.299985	0.200032	685.905
1607	0.103683	0.699512	33.3355	0.4419	0.298932	0.200116	646.24				1607	0.12685	0.696842	33.851	0.343664	0.299973	0.20184	779.973				1607	0.110228	0.699762	33.3911	0.330238	0.299982	0.200019	711.421
1608	0.103379	0.699229	33.3479	0.443125	0.29937	0.200362	626.435				1608	0.125955	0.698003	33.6306	0.348552	0.299985	0.203036	810.06				1608	0.112427	0.699634	33.3392	0.330079	0.299969	0.200009	683.442
1609	0.102668	0.699903	33.3533	0.443011	0.2993	0.200628	588.766				1609	0.125956	0.697922	33.537	0.350253	0.299949	0.203715	813.952				1609	0.112906	0.699668	33.339	0.330367	0.299938	0.200041	723.609
1610	0.100409	0.699854	33.3405	0.443488	0.299322	0.200006	679.306				1610	0.126557	0.697586	33.6253	0.34934	0.299977	0.202516	822.772				1610	0.110989	0.699966	33.3504	0.330627	0.299867	0.200025	679.441
1611	0.10327	0.699844	33.3459	0.44194	0.299118	0.200013	656.325				1611	0.123291	0.697868	33.636	0.349124	0.299815	0.201659	810.144				1611	0.111021	0.699933	33.3355	0.331575	0.29983	0.200014	690.449
1612	0.103277	0.69989	33.3603	0.441768	0.299357	0.200079	653.054				1612	0.125661	0.697481	33.7262	0.348333	0.299794	0.201837	781.807				1612	0.111751	0.699743	33.3363	0.331133	0.299934	0.200013	683.162
1613	0.102999	0.699941	33.4154	0.441882	0.299997	0.20001	603.506				1613	0.121804	0.697826	33.6613	0.350034	0.299979	0.201308	774.046				1613	0.112033	0.699651	33.3484	0.332229	0.299862	0.200116	680.551
1614	0.10171	0.699799	33.449	0.441049	0.299975	0.200092	647.84				1614	0.12629	0.698719	33.7447	0.352232	0.299978	0.201597	798.186				1614	0.114237	0.699928	33.3531	0.330115	0.299932	0.200001	749.13
1615	0.103291	0.699952	33.4329	0.441521	0.299963	0.200011	671.935				1615	0.125705	0.698908	33.6808	0.354466	0.299876	0.201768	798.203				1615	0.114875	0.699782	33.348	0.330075	0.299999	0.200004	716.822
1616	0.103474	0.699801	33.4129	0.441456	0.299936	0.200065	634.993				1616	0.125869	0.699213	33.688	0.355314	0.29945	0.201488	797.362				1616	0.114393	0.698915	33.3666	0.33013	0.299951	0.200038	740.124
1617	0.101355	0.699611	33.4059	0.441388	0.299989	0.200075	665.463				1617	0.123819	0.698931	33.7165	0.355159	0.299192	0.20163	806.969				1617	0.115214	0.699111	33.3814	0.330079	0.299715	0.200035	764.123
1618	0.102265	0.699892	33.371	0.441688	0.299904	0.200053	638.73				1618	0.124166	0.699509	33.651	0.357394	0.299521	0.200104	801.745				1618	0.113982	0.698939	33.3623	0.33008	0.299908	0.200251	706.719
1619	0.098636	0.699521	33.3523	0.443064	0.299457	0.200023	631.541				1619	0.12624	0.699387	33.673	0.357026	0.299675	0.200083	810.299				1619	0.115929	0.699499	33.3346	0.330068	0.299964	0.200348	721.233
1620	0.0982878	0.699281	33.3373	0.442145	0.299522	0.200022	629.691				1620	0.124566	0.698967	33.7571	0.356859	0.299961	0.200132	799.489				1620	0.111797	0.698542	33.345	0.330047	0.299986	0.200539	704.985
1621	0.0965137	0.698995	33.3391	0.441335	0.29949	0.200058	639.011				1621	0.126457	0.6986	33.4736	0.354496	0.299894	0.200376	745.356				1621	0.109104	0.698737	33.3366	0.330537	0.299768	0.200868	668.836
1622	0.0947224	0.698971	33.3653	0.441651	0.299431	0.2	553.468				1622	0.126038	0.698828	33.4059	0.355995	0.299643	0.200663	837.42				1622	0.108737	0.698673	33.3488	0.330122	0.299502	0.200456	675.91
1623	0.0970685	0.697388	33.5048	0.442046	0.299542	0.200025	594.11				1623	0.126803	0.698745	33.397	0.355084	0.299989	0.200045	833.676				1623	0.106964	0.69777	33.3356	0.330152	0.299814	0.20039	696.035
1624	0.0976342	0.698812	33.3534	0.441572	0.299629	0.200012	630.053				1624	0.125764	0.698606	33.43	0.354847	0.299933	0.200148	745.981				1624	0.111013	0.698226	33.3416	0.330073	0.299978	0.201894	668.564
1625	0.0935615	0.697495	33.3486	0.441976	0.299717	0.200033	558.194				1625	0.121401	0.697922	33.4318	0.354446	0.299958	0.200086	807.865				1625	0.107592	0.698019	33.3419	0.330069	0.299987	0.201936	674.729
1626	0.0943766	0.69886	33.3509	0.44313	0.299987	0.20004	563.487				1626	0.122017	0.698527	33.4568	0.356235	0.299479	0.200042	759.958				1626	0.114038	0.698918	33.352	0.330038	0.299891	0.201112	689.142
1627	0.0939859	0.699372	33.3567	0.444068	0.299986	0.200007	623.547				1627	0.11974	0.698172	33.435	0.358276	0.299355	0.200027	754.535				1627	0.113569	0.698968	33.3359	0.33006	0.299526	0.201038	783.707
1628	0.0958968	0.698214	33.3506	0.447833	0.299961	0.200013	618.922				1628	0.117617	0.69694	33.4305	0.357428	0.299935	0.200015	780.663				1628	0.112915	0.698439	33.3349	0.330138	0.299693	0.200735	731.143
1629	0.0998468	0.698243	33.3742	0.447917	0.299976	0.20001	637.07				1629	0.123805	0.697446	33.4287	0.356613	0.299908	0.200009	777.493				1629	0.113482	0.697481	33.3355	0.330099	0.299642	0.200375	689.402
1630	0.0989685	0.698343	33.3944	0.448006	0.299916	0.200144	604.15				1630	0.125846	0.696073	33.4289	0.356955	0.299981	0.200034	744.013				1630	0.111763	0.697623	33.3432	0.330057	0.299522	0.20053	719.358
1631	0.0987903	0.69758	33.5817	0.449517	0.299969	0.200013	625.899				1631	0.12531	0.695915	33.4544	0.356956	0.299966	0.200053	742.902				1631	0.113209	0.696637	33.3654	0.330052	0.299993	0.200023	732.497
1632	0.0976713	0.696445	33.5093	0.445919	0.299782	0.200262	575.269				1632	0.123	0.697367	33.5119	0.355358	0.299955	0.200025	741.966				1632	0.113651	0.695852	33.3374	0.330128	0.299923	0.200029	711.971
1633	0.102423	0.69713	33.427	0.447415	0.299936	0.200015	628.254				1633	0.12001	0.696484	33.4315	0.356793	0.299991	0.200005	756.597				1633	0.113445	0.6982	33.3445	0.330256	0.299988	0.200037	721.311
1634	0.098326	0.696862	33.3385	0.448168	0.299565	0.200069	615.33				1634	0.120884	0.696115	33.4508	0.356716	0.299995	0.200028	738.235				1634	0.11585	0.697728	33.3899	0.330288	0.299937	0.200016	724.211
1635	0.0961833	0.695832	33.3633	0.447248	0.299923	0.200104	605.645				1635	0.118968	0.696114	33.4507	0.359128	0.299959	0.20001	746.849				1635	0.115192	0.6957	33.4171	0.33004	0.299971	0.200006	735.605
1636	0.0982426	0.697072	33.3538	0.449715	0.299874	0.200221	588.119				1636	0.125939	0.69626	33.4498	0.359217	0.299987	0.2	762.18				1636	0.114408	0.693552	33.3439	0.330063	0.299996	0.200008	712.412
1637	0.0956746	0.698745	33.3715	0.44794	0.299992	0.200332	616.509				1637	0.124816	0.697838	33.4548	0.359509	0.299956	0.200041	796.814				1637	0.113138	0.697099	33.3769	0.330647	0.299964	0.200014	702.505
1638	0.0966705	0.698924	33.3461	0.446673	0.299604	0.200438	631.388				1638	0.126155	0.696074	33.4771	0.359798	0.299986	0.20003	805.138				1638	0.115074	0.698757	33.3381	0.330259	0.299989	0.200248	708.947
1639	0.0945163	0.699539	33.3549	0.444718	0.299782	0.200634	612.288				1639	0.125602	0.697272	33.4751	0.359406	0.299853	0.200025	752.043				1639	0.114947	0.699867	33.3354	0.330906	0.299966	0.200063	712.336
1640	0.0985712	0.69991	33.3728	0.445874	0.298898	0.200535	599.504				1640	0.126138	0.6938	33.5153	0.360241	0.299983	0.200008	835.71				1640	0.113096	0.69961	33.3402	0.331048	0.299983	0.200024	692.181
1641	0.0993366	0.699977	33.4103	0.447165	0.299594	0.200386	624.683				1641	0.125919	0.697403	33.5666	0.361079	0.299963	0.200126	788.676				1641	0.114087	0.699803	33.348	0.331597	0.299986	0.200033	751.251
1642	0.0985594	0.699625	33.3572	0.445534	0.299519	0.200471	600.825				1642	0.126263	0.696982	33.6151	0.36091	0.299964	0.200256	772.771				1642	0.113253	0.699687	33.3539	0.332564	0.299943	0.200022	692.136
1643	0.102769	0.699555	33.3585	0.450257	0.2997	0.200833	595.707				1643	0.125822	0.696016	33.5012	0.361297	0.299995	0.201334	760.174				1643	0.113351	0.699858	33.401	0.331788	0.299954	0.200074	706.605
1644	0.102591	0.699881	33.3685	0.45336	0.299676	0.200359	664.577				1644	0.125796	0.696829	33.5051	0.361263	0.299976	0.201071	794.868				1644	0.110527	0.699868	33.4012	0.330635	0.3	0.200047	711.447
1645	0.10219	0.699914	33.353	0.450918	0.299997	0.200368	709.978				1645	0.123882	0.699576	33.4837	0.360627	0.299934	0.201075	784.243				1645	0.109295	0.699871	33.4077	0.33062	0.299969	0.200303	680.888
1646	0.102414	0.699915	33.3649	0.44777	0.299849	0.200159	632.983				1646	0.125747	0.699911	33.4227	0.360015	0.299964	0.201077	760.648				1646	0.108969	0.699662	33.3794	0.330009	0.299986	0.200133	682.1
1647	0.0997381	0.699889	33.4077	0.446566	0.299996	0.200253	617.177				1647	0.126296	0.699387	33.4492	0.359993	0.299966	0.201003	760.31				1647	0.107099	0.698902	33.3502	0.330087	0.299976	0.20003	647.382
1648	0.100244	0.699904	33.4412	0.445671	0.299996	0.200196	615.318				1648	0.124219	0.699926	33.4389	0.360373	0.299964	0.201077	792.889				1648	0.109119	0.698999	33.3566	0.330106	0.29991	0.200052	710.758
1649	0.101707	0.699901	33.3625	0.445761	0.29963	0.200031	624.683				1649	0.122048	0.699914	33.4264	0.360131	0.299904	0.200637	758.604				1649	0.109708	0.698808	33.3377	0.330088	0.299817	0.200047	707.988
1650	0.100531	0.699902	33.3682	0.446353	0.299969	0.20002	618.805				1650	0.117477	0.699883	33.4244	0.360436	0.299965	0.200224	714.052				1650	0.11079	0.69955	33.3579	0.330402	0.299945	0.200085	639.042
1651	0.100008	0.699878	33.3627	0.447389	0.3	0.200064	588.856				1651	0.126448	0.69997	33.4842	0.362392	0.299929	0.200001	749.65				1651	0.111184	0.699483	33.3408	0.330934	0.299947	0.200287	664.371
1652	0.103638	0.699914	33.3575	0.447844	0.29994	0.200015	727.106				1652	0.12591	0.699816	33.4556	0.36035	0.299897	0.200058	795.302				1652	0.110926	0.699913	33.3458	0.330088	0.299893	0.200149	688.114
1653	0.10272	0.699893	33.3674	0.447019	0.299958	0.200057	632.847				1653	0.125979	0.699375	33.4532	0.360113	0.299721	0.200052	798.408				1653	0.109616	0.699893	33.3377	0.330036	0.299957	0.200096	691.047
1654	0.0969248	0.699966	33.3732	0.446201	0.299994	0.200011	604.016				1654	0.1236	0.699823	33.4769	0.360364	0.299702	0.200019	768.38				1654	0.111463	0.69985	33.341	0.330194	0.299944	0.200003	677.005
1655	0.0924676	0.699903	33.3733	0.446512	0.299892	0.200103	585.66				1655	0.123458	0.699886	33.4802	0.3593	0.299933	0.200012	815.812				1655	0.111253	0.699935	33.3594	0.330078	0.299803	0.200009	772.459
1656	0.103152	0.699879	33.3712	0.447853	0.29997	0.20007	587.334				1656	0.121223	0.699861	33.4591	0.360243	0.299806	0.200009	764.758				1656	0.108676	0.699812	33.3415	0.330032	0.299575	0.200014	695.706
1657	0.102913	0.69996	33.389	0.446693	0.299958	0.200069	644.734				1657	0.119615	0.699296	33.4292	0.357522	0.299927	0.200146	771.859				1657	0.111064	0.699846	33.3488	0.330064	0.299995	0.2	656.964
1658	0.103472	0.699904	33.4239	0.44254	0.299997	0.200079	630.356				1658	0.119303	0.699835	33.4395	0.357916	0.299989	0.200184	683.75				1658	0.110551	0.699897	33.3612	0.330064	0.299944	0.200036	706.107
1659	0.103485	0.699425	33.3931	0.443666	0.29997	0.200082	639.447				1659	0.118581	0.699931	33.4681	0.35745	0.3	0.200182	779.669				1659	0.111053	0.69991	33.3481	0.330058	0.299985	0.200059	704.392
1660	0.101985	0.699486	33.3995	0.442203	0.299896	0.200072	612.951				1660	0.117454	0.699925	33.4805	0.360681	0.299808	0.200037	708.442				1660	0.109128	0.699125	33.3373	0.330117	0.299948	0.20028	679.07
1661	0.104692	0.69954	33.4195	0.441044	0.299967	0.200126	641.411				1661	0.123614	0.699804	33.496	0.361332	0.29979	0.200163	764.538				1661	0.110747	0.699404	33.3418	0.330049	0.299907	0.200001	699.52
1662	0.104326	0.699466	33.4033	0.440937	0.299983	0.200026	625.474				1662	0.11568	0.699892	33.5023	0.361408	0.29994	0.200013	780.676				1662	0.111534	0.698607	33.3614	0.330731	0.299973	0.200009	699.953
1663	0.104268	0.699286	33.4173	0.440712	0.299979	0.200016	651.643				1663	0.11587	0.699915	33.5076	0.360544	0.299822	0.200076	722.965				1663	0.11055	0.69935	33.4038	0.330072	0.299998	0.200177	711.829
1664	0.103194	0.699686	33.4171	0.440613	0.299991	0.200007	661.964				1664	0.126587	0.699847	33.4394	0.360193	0.299933	0.200056	774.909				1664	0.110926	0.699821	33.3944	0.33025	0.3	0.200022	697.148
1665	0.0994887	0.699862	33.4382	0.441664	0.299977	0.200023	625.974				1665	0.125317	0.69994	33.4504	0.360222	0.299859	0.200018	782.484				1665	0.109628	0.699938	33.3653	0.330039	0.29998	0.200437	732.566
1666	0.101553	0.699842	33.4392	0.443881	0.299947	0.200004	608.301				1666	0.126253	0.699907	33.4546	0.360216	0.299796	0.200016	777.173				1666	0.103659	0.699688	33.3576	0.330155	0.299881	0.200059	648.886
1667	0.0966234	0.699686	33.4555	0.44382	0.299978	0.200129	618.355				1667	0.126352	0.699913	33.4582	0.360434	0.299756	0.200082	790.962				1667	0.104249	0.699381	33.3541	0.330117	0.299936	0.200056	682.92
1668	0.0998463	0.699683	33.5598	0.444888	0.299967	0.20003	612.855				1668	0.125418	0.699832	33.4801	0.361156	0.29981	0.200147	824.529				1668	0.0994274	0.699574	33.3393	0.330082	0.299953	0.200071	693.702
1669	0.101496	0.699919	33.4664	0.445308	0.299984	0.200134	646.576				1669	0.126576	0.699887	33.5168	0.36105	0.299943	0.200005	822.583				1669	0.102355	0.699873	33.3421	0.330022	0.299962	0.200058	621.948
1670	0.097316	0.699795	33.4294	0.441293	0.299869	0.200095	603.842				1670	0.126158	0.69938	33.5116	0.362197	0.299713	0.200092	796.423				1670	0.10288	0.699948	33.3406	0.330149	0.299974	0.200057	670.681
1671	0.0978919	0.699846	33.4364	0.439197	0.299952	0.2	576.703				1671	0.124171	0.699385	33.5183	0.360624	0.299884	0.200066	771.8				1671	0.103569	0.699944	33.3346	0.330604	0.299994	0.200008	658.33
1672	0.103937	0.69987	33.4393	0.438607	0.299999	0.200016	659.441				1672	0.120886	0.699808	33.5469	0.360786	0.299801	0.20001	736.749				1672	0.107083	0.699535	33.3383	0.330154	0.299929	0.200062	613.793
1673	0.103395	0.699249	33.4371	0.438784	0.29996	0.200048	652.622				1673	0.126733	0.699869	33.638	0.360587	0.29967	0.200042	808.458				1673	0.110059	0.699844	33.3349	0.330119	0.3	0.200009	661.539
1674	0.104027	0.699379	33.4325	0.437899	0.299943	0.200017	653.434				1674	0.126513	0.69999	33.5198	0.360759	0.299735	0.200005	853.598				1674	0.109186	0.699282	33.3463	0.330259	0.299986	0.200019	671.277
1675	0.104004	0.698834	33.441	0.438535	0.299975	0.20005	660.5				1675	0.126122	0.699916	33.5338	0.360286	0.299814	0.200324	767.862				1675	0.109742	0.699789	33.3355	0.330807	0.299967	0.20017	675.507
1676	0.102257	0.698303	33.4434	0.43739	0.299997	0.200151	693.15				1676	0.122953	0.699869	33.5356	0.359098	0.299862	0.200043	786.754				1676	0.109865	0.699896	33.3405	0.333293	0.299925	0.200053	715.182
1677	0.101724	0.699537	33.446	0.438232	0.299922	0.200031	611.314				1677	0.126409	0.699825	33.523	0.360492	0.299779	0.200487	792.125				1677	0.110402	0.699778	33.3453	0.337412	0.299917	0.2	706.104
1678	0.100767	0.699814	33.4758	0.437768	0.299899	0.200079	621.712				1678	0.125311	0.699968	33.5102	0.360249	0.299661	0.200062	801.89				1678	0.103332	0.699902	33.3615	0.339371	0.299945	0.200056	672.281
1679	0.0963798	0.699516	33.4196	0.440234	0.299966	0.200138	628.527				1679	0.123282	0.699842	33.5139	0.360323	0.299656	0.200032	766.516				1679	0.0995341	0.699815	33.3706	0.341203	0.299695	0.200026	659.583
1680	0.100195	0.69826	33.4614	0.440295	0.299959	0.200192	588.368				1680	0.126775	0.699972	33.5048	0.36043	0.299726	0.20016	826.483				1680	0.102384	0.699884	33.3627	0.346144	0.299844	0.200031	635.659
1681	0.102693	0.698259	33.5159	0.437795	0.299912	0.200101	658.493				1681	0.125557	0.69994	33.5387	0.360344	0.299543	0.200001	806.058				1681	0.106401	0.699862	33.4069	0.348791	0.29943	0.200086	633.918
1682	0.10367	0.698505	33.459	0.438986	0.299856	0.200236	677.055				1682	0.126788	0.699763	33.5231	0.360299	0.299961	0.200001	787.028				1682	0.107129	0.699817	33.4681	0.344237	0.2994	0.200113	634.732
1683	0.102573	0.69841	33.5097	0.441986	0.299897	0.200072	673.685				1683	0.126053	0.699706	33.5101	0.360606	0.299916	0.200081	822.431				1683	0.107633	0.699862	33.4445	0.341182	0.299421	0.200043	666.673
1684	0.102516	0.699234	33.4612	0.442023	0.299936	0.200035	627.449				1684	0.121664	0.699925	33.522	0.360489	0.299991	0.200227	775.002				1684	0.107568	0.699845	33.3652	0.340079	0.29951	0.200008	661.964
1685	0.100225	0.699466	33.4667	0.443338	0.299935	0.200003	666.546				1685	0.117771	0.69988	33.5133	0.360611	0.299947	0.200601	787.211				1685	0.110308	0.699839	33.3399	0.339294	0.299512	0.200762	662.275
1686	0.0965237	0.699554	33.4535	0.448223	0.299976	0.200026	580.18				1686	0.124406	0.699843	33.5449	0.360095	0.29992	0.200012	798.423				1686	0.111028	0.699772	33.3494	0.339151	0.299963	0.203138	683.911
1687	0.0949738	0.699746	33.4371	0.454733	0.299949	0.200065	558.672				1687	0.123914	0.699868	33.5295	0.359882	0.299908	0.200024	760.215				1687	0.111566	0.699876	33.3459	0.33901	0.299783	0.204952	677.767
1688	0.0947063	0.699648	33.4711	0.451768	0.299934	0.20001	623.167				1688	0.116131	0.699526	33.5225	0.3598	0.299987	0.200026	715.733				1688	0.110897	0.699932	33.364	0.341165	0.299823	0.202767	693.193
1689	0.0960478	0.699547	33.4024	0.455902	0.299964	0.200424	622.446				1689	0.115344	0.699543	33.5282	0.360014	0.299982	0.200057	724.101				1689	0.109591	0.699897	33.3666	0.340824	0.299489	0.203422	674.227
1690	0.0960326	0.699647	33.4162	0.452723	0.299874	0.200011	611.652				1690	0.124284	0.69809	33.5485	0.360721	0.299862	0.200015	763				1690	0.108042	0.699808	33.3384	0.338632	0.299976	0.202913	687.624
1691	0.103417	0.699956	33.4256	0.448796	0.299843	0.200018	613.678				1691	0.119353	0.697672	33.5332	0.360147	0.299992	0.20002	784.884				1691	0.111302	0.699792	33.3648	0.338891	0.299993	0.201695	738.179
1692	0.102756	0.699771	33.4273	0.455072	0.299765	0.200037	699.505				1692	0.116035	0.698193	33.492	0.359101	0.299978	0.200278	722.765				1692	0.111252	0.69956	33.4383	0.339509	0.299844	0.20181	683.642
1693	0.102127	0.699266	33.4232	0.460276	0.299908	0.200029	676.295				1693	0.121389	0.698757	33.5034	0.359922	0.299963	0.200015	790.041				1693	0.111339	0.69919	33.5119	0.338427	0.299804	0.201276	710.807
1694	0.0991167	0.699948	33.4	0.467748	0.299993	0.200028	611.848				1694	0.124269	0.699846	33.5015	0.359818	0.299999	0.200247	799.665				1694	0.110967	0.699241	33.5014	0.336149	0.299593	0.200005	723.037
1695	0.0970398	0.69996	33.3965	0.465473	0.299967	0.200005	624.58				1695	0.125227	0.69994	33.5	0.360347	0.299939	0.200051	830.657				1695	0.111173	0.699003	33.5879	0.337768	0.299561	0.200073	710.499
1696	0.0967627	0.699889	33.4007	0.468158	0.299693	0.200031	612.565				1696	0.126583	0.699844	33.4935	0.359941	0.29998	0.200022	773.136				1696	0.106539	0.699773	33.7021	0.336212	0.299674	0.200006	648.71
1697	0.100396	0.699942	33.4088	0.474989	0.299476	0.200026	583.164				1697	0.126932	0.69977	33.5802	0.359812	0.299941	0.20006	806.049				1697	0.109452	0.699786	33.597	0.336542	0.299664	0.20006	667.336
1698	0.0954656	0.699817	33.3819	0.476459	0.299527	0.200062	639.138				1698	0.125572	0.699685	33.57	0.359667	0.299975	0.200006	778.003				1698	0.109374	0.699588	33.5064	0.336906	0.299076	0.200218	713.697
1699	0.0976351	0.699742	33.3839	0.478369	0.299679	0.200018	573.944				1699	0.126449	0.699675	33.6166	0.36148	0.299997	0.200002	766.286				1699	0.110732	0.699237	33.6954	0.339479	0.299972	0.200751	667.826
1700	0.0996933	0.699567	33.3904	0.481234	0.29899	0.200028	593.805				1700	0.126745	0.699682	33.6031	0.360917	0.299959	0.200068	834.613				1700	0.110769	0.698413	33.5929	0.337614	0.299983	0.200809	684.71
1701	0.0949996	0.699879	33.4094	0.478507	0.299355	0.200017	639.912				1701	0.125856	0.698822	33.6447	0.361096	0.299968	0.200035	811.509				1701	0.108878	0.698585	33.58	0.336603	0.299881	0.201207	683.022
1702	0.0967782	0.699867	33.3945	0.475521	0.299661	0.200106	612.946				1702	0.126899	0.699514	33.6562	0.361872	0.299981	0.200056	809.968				1702	0.11056	0.699495	33.6003	0.336333	0.29999	0.201344	674.189
1703	0.100964	0.699701	33.4015	0.473704	0.299975	0.200027	613.747				1703	0.126515	0.698957	33.6064	0.360137	0.299998	0.200016	856.382				1703	0.109325	0.699233	33.5593	0.336286	0.29993	0.202175	681.007
1704	0.101928	0.69942	33.3784	0.477501	0.299884	0.200066	671.72				1704	0.125434	0.699567	33.6748	0.360113	0.299981	0.200003	783.234				1704	0.110664	0.698966	33.5056	0.335203	0.29992	0.202664	698.869
1705	0.100131	0.699956	33.3785	0.474862	0.299972	0.200132	660.346				1705	0.12656	0.699892	33.658	0.36011	0.299898	0.2	769.157				1705	0.109407	0.699721	33.4886	0.334642	0.299852	0.203126	689.887
1706	0.101949	0.699916	33.3749	0.474585	0.299853	0.200179	599.027				1706	0.125834	0.69979	33.5028	0.360549	0.299831	0.200038	870.174				1706	0.110556	0.69968	33.428	0.332564	0.299972	0.203081	673.759
1707	0.0998491	0.699775	33.3684	0.474601	0.299386	0.200074	644.556				1707	0.126418	0.699459	33.5034	0.360444	0.299864	0.200374	813.28				1707	0.111085	0.699205	33.4675	0.331157	0.299963	0.204858	682.908
1708	0.0972327	0.699635	33.3677	0.473784	0.29951	0.200113	602.299				1708	0.124416	0.699796	33.4283	0.360315	0.299934	0.200378	755.767				1708	0.111462	0.697434	33.4775	0.331585	0.299997	0.205734	633.441
1709	0.103622	0.699945	33.3694	0.475274	0.299743	0.200379	618.515				1709	0.122078	0.699919	33.4698	0.360283	0.299952	0.200303	771.509				1709	0.110724	0.69665	33.4906	0.334957	0.299906	0.204664	666.017
1710	0.103538	0.69997	33.3788	0.481148	0.299959	0.200221	647.584				1710	0.121038	0.6999	33.475	0.360491	0.299996	0.200346	819.488				1710	0.102704	0.697402	33.4647	0.336016	0.299992	0.205186	691.967
1711	0.102405	0.699913	33.4381	0.480805	0.299952	0.200005	670.761				1711	0.119945	0.699956	33.4587	0.360568	0.299972	0.200799	703.242				1711	0.092613	0.69622	33.4551	0.337364	0.299902	0.204957	616.947
1712	0.100588	0.699693	33.3505	0.487273	0.299938	0.200032	628.823				1712	0.126016	0.699866	33.4275	0.36031	0.299934	0.200203	755.797				1712	0.0949453	0.695323	33.5011	0.336521	0.299785	0.203765	500.134
1713	0.104457	0.699452	33.3741	0.480635	0.299971	0.20001	656.158				1713	0.124391	0.69977	33.4232	0.360434	0.299893	0.200172	784.611				1713	0.0984423	0.695986	33.4952	0.337245	0.299472	0.203618	617.099
1714	0.104372	0.699461	33.3601	0.480787	0.299991	0.200202	674.882				1714	0.126599	0.699721	33.4175	0.360381	0.299918	0.200347	796.3				1714	0.107684	0.697852	33.5042	0.338178	0.299905	0.203911	593.307
1715	0.105436	0.699861	33.4264	0.480282	0.299986	0.200025	667.421				1715	0.127082	0.699529	33.427	0.360252	0.299992	0.200142	779.238				1715	0.107393	0.698224	33.4855	0.339986	0.299979	0.203996	676.361
1716	0.106511	0.69953	33.3569	0.480404	0.299924	0.200006	620.902				1716	0.126189	0.699345	33.4464	0.360444	0.299994	0.200121	764.839				1716	0.111164	0.699727	33.4723	0.341204	0.299992	0.202636	689.554
1717	0.105533	0.699341	33.3442	0.482693	0.299927	0.200039	621.288				1717	0.126603	0.698742	33.4484	0.36028	0.3	0.200022	783.065				1717	0.110701	0.699906	33.4649	0.341426	0.299865	0.203048	703.659
1718	0.103909	0.699594	33.3377	0.484493	0.299978	0.200072	696.547				1718	0.127192	0.699097	33.4816	0.360233	0.299916	0.200045	784.754				1718	0.109272	0.699781	33.4589	0.34135	0.299994	0.202373	708.1
1719	0.103573	0.699005	33.3407	0.481062	0.299973	0.200033	621.553				1719	0.124181	0.699049	33.4769	0.360183	0.299931	0.200011	817.321				1719	0.105414	0.699737	33.4962	0.33986	0.299967	0.203934	644.804
1720	0.0994247	0.6989	33.4009	0.479085	0.299996	0.200215	646.486				1720	0.124989	0.698298	33.5162	0.360235	0.299901	0.20018	760.82				1720	0.104562	0.699891	33.5056	0.337769	0.299956	0.203484	647.626
1721	0.0942679	0.698474	33.444	0.476955	0.299915	0.200195	596.865				1721	0.127135	0.698192	33.5114	0.360194	0.3	0.200065	776.613				1721	0.10347	0.699648	33.4671	0.336763	0.299973	0.201259	672.664
1722	0.104292	0.698872	33.434	0.472349	0.299892	0.2	622.398				1722	0.12622	0.697956	33.5118	0.359796	0.299943	0.200049	837.819				1722	0.104548	0.699888	33.4292	0.336614	0.299708	0.201168	632.06
1723	0.103307	0.697884	33.4066	0.470854	0.299766	0.200017	673.318				1723	0.125548	0.698497	33.5099	0.359659	0.299919	0.200078	807.978				1723	0.110919	0.699737	33.4347	0.336458	0.29997	0.202233	661.266
1724	0.101741	0.69774	33.4258	0.466885	0.299999	0.200065	622.633				1724	0.122375	0.697671	33.5781	0.359615	0.299986	0.200044	740.935				1724	0.111095	0.69985	33.4604	0.337385	0.29993	0.201183	707.436
1725	0.100782	0.698881	33.5071	0.469334	0.299994	0.200136	619.754				1725	0.124459	0.696955	33.5438	0.359366	0.299958	0.200069	810.361				1725	0.109998	0.69988	33.5005	0.336213	0.299821	0.200868	710.396
1726	0.101412	0.699395	33.5452	0.460781	0.299946	0.200087	670.36				1726	0.118613	0.696139	33.5848	0.359422	0.299961	0.200231	771.797				1726	0.105343	0.699861	33.5311	0.336285	0.29991	0.200768	652.41
1727	0.101685	0.699808	33.493	0.45752	0.299975	0.200063	627.473				1727	0.118253	0.6964	33.5981	0.358802	0.299969	0.200016	736.347				1727	0.108128	0.699767	33.549	0.335839	0.299993	0.200541	653.546
1728	0.101222	0.699425	33.4984	0.455532	0.299924	0.200136	619.402				1728	0.116309	0.697291	33.5799	0.359621	0.299998	0.200018	729.155				1728	0.111298	0.699974	33.5557	0.339864	0.299824	0.200525	668.917
1729	0.0992117	0.699532	33.4692	0.454945	0.29998	0.200284	618.536				1729	0.117613	0.698211	33.5306	0.360322	0.299911	0.200545	734.909				1729	0.109271	0.699863	33.6441	0.338077	0.299961	0.200587	695.576
1730	0.101883	0.698938	33.5169	0.455222	0.299925	0.200351	628.142				1730	0.111495	0.697997	33.5752	0.361332	0.299977	0.20002	726.197				1730	0.109741	0.699742	33.5307	0.341146	0.29985	0.200445	692.588
1731	0.102926	0.699156	33.5127	0.457628	0.299981	0.200397	630.405				1731	0.118825	0.69869	33.565	0.361803	0.299945	0.200009	690.373				1731	0.111067	0.699607	33.5273	0.337568	0.299915	0.200362	728.229
1732	0.104419	0.698369	33.5168	0.458806	0.299906	0.200495	646.221				1732	0.113825	0.698071	33.555	0.361788	0.29997	0.200037	722.695				1732	0.110131	0.699553	33.5157	0.342208	0.299912	0.201153	701.476
1733	0.10435	0.699159	33.5072	0.460344	0.299992	0.200406	644.889				1733	0.120071	0.699384	33.5684	0.360796	0.29999	0.20007	770.099				1733	0.111282	0.699696	33.5741	0.343209	0.299889	0.200846	691.124
1734	0.104206	0.698103	33.4835	0.457921	0.299968	0.200757	655.781				1734	0.124832	0.699708	33.5889	0.360284	0.299956	0.200021	774.476				1734	0.110272	0.6997	33.5841	0.345748	0.299654	0.201098	690.497
1735	0.104275	0.698552	33.5031	0.453651	0.299908	0.200261	640.11				1735	0.129649	0.699746	33.6025	0.359946	0.299716	0.200067	775.194				1735	0.108721	0.699861	33.5062	0.348157	0.299226	0.201366	703.932
1736	0.102596	0.699483	33.568	0.452176	0.299982	0.200184	680.51				1736	0.129614	0.699727	33.6131	0.360098	0.299997	0.200503	752.375				1736	0.110729	0.699938	33.4989	0.349536	0.298456	0.200589	681.084
1737	0.101625	0.699475	33.526	0.457768	0.299791	0.200336	601.203				1737	0.130441	0.699738	33.5991	0.359759	0.299949	0.200602	852.526				1737	0.110059	0.69951	33.4887	0.346504	0.299014	0.200274	677.54
1738	0.101423	0.699198	33.5728	0.457712	0.299971	0.200749	648.886				1738	0.130328	0.699977	33.5805	0.360373	0.299931	0.200954	823.422				1738	0.107285	0.699781	33.5408	0.351654	0.298021	0.200562	649.351
1739	0.104344	0.699852	33.5009	0.456989	0.299854	0.200696	631.972				1739	0.130064	0.699873	33.6268	0.360442	0.299798	0.200003	799.494				1739	0.103186	0.699662	33.6071	0.352754	0.298036	0.200325	662.233
1740	0.102325	0.699504	33.4862	0.455039	0.29994	0.200202	661.959				1740	0.130768	0.699975	33.6013	0.360312	0.299806	0.200003	779.506				1740	0.103989	0.699831	33.5916	0.356441	0.298456	0.200668	637.984
1741	0.104198	0.699965	33.5031	0.450406	0.299996	0.200986	635.764				1741	0.130645	0.699882	33.5827	0.360358	0.299617	0.200141	821.104				1741	0.104086	0.699946	33.5471	0.357034	0.297578	0.200679	635.231
1742	0.10378	0.699939	33.4881	0.448784	0.299888	0.201884	609.901				1742	0.132388	0.699971	33.5692	0.360166	0.299843	0.200031	863.063				1742	0.107627	0.699592	33.5362	0.355836	0.297697	0.200659	645.342
1743	0.10371	0.699915	33.4745	0.452574	0.299948	0.201453	633.323				1743	0.13203	0.699946	33.5765	0.360104	0.299991	0.200279	822.443				1743	0.111674	0.699934	33.5257	0.358955	0.298668	0.200345	680.474
1744	0.103659	0.699946	33.4894	0.45082	0.299921	0.201686	647.426				1744	0.131145	0.699792	33.5557	0.360341	0.299997	0.200218	866.817				1744	0.111254	0.699639	33.5377	0.362265	0.299738	0.201278	712.669
1745	0.100527	0.699825	33.4989	0.441613	0.299964	0.201686	670.23				1745	0.130754	0.699924	33.5996	0.360425	0.299948	0.200181	823.778				1745	0.111582	0.699821	33.5484	0.364641	0.299992	0.202709	663
1746	0.104344	0.699944	33.5075	0.437084	0.299983	0.203095	675.754				1746	0.128591	0.699915	33.5771	0.359906	0.299956	0.200134	789.486				1746	0.112488	0.699862	33.5143	0.35406	0.299918	0.20369	651.174
1747	0.103922	0.699926	33.5007	0.436281	0.299974	0.20209	680.302				1747	0.130789	0.699868	33.6021	0.360117	0.299996	0.200448	772.9				1747	0.111412	0.699931	33.5079	0.350371	0.299993	0.203236	706.769
1748	0.10397	0.699556	33.4906	0.439521	0.29997	0.201546	648.747				1748	0.129745	0.699523	33.6118	0.360133	0.299942	0.200611	835.137				1748	0.109571	0.699764	33.5811	0.352649	0.299956	0.201972	678.59
1749	0.102118	0.699446	33.4889	0.437232	0.299989	0.201735	660.705				1749	0.129859	0.699407	33.6293	0.360372	0.3	0.200852	829.506				1749	0.11387	0.699855	33.5375	0.354916	0.299689	0.203474	699.007
1750	0.0977849	0.699841	33.4793	0.442033	0.299974	0.202226	643.906				1750	0.127867	0.699925	33.6629	0.360137	0.299951	0.201584	768.369				1750	0.112635	0.699707	33.5401	0.354361	0.29996	0.203771	699.25
1751	0.1004	0.699693	33.4873	0.441372	0.299962	0.202338	566.401				1751	0.13036	0.699911	33.5812	0.360095	0.299903	0.20097	874.013				1751	0.112908	0.699954	33.538	0.356003	0.29995	0.204459	736.298
1752	0.10282	0.698697	33.4865	0.439485	0.3	0.20137	605.047				1752	0.128206	0.699913	33.5875	0.360679	0.299973	0.201086	823.629				1752	0.113075	0.69989	33.5408	0.359333	0.299969	0.204662	685.43
1753	0.100855	0.699594	33.4826	0.440475	0.299901	0.201857	628.198				1753	0.129952	0.699892	33.5903	0.360841	0.299911	0.201296	761.164				1753	0.111007	0.699832	33.5133	0.362485	0.299843	0.205226	706.29
1754	0.102482	0.699246	33.4809	0.441952	0.29996	0.20188	574.211				1754	0.129807	0.699606	33.577	0.360368	0.299944	0.201672	785.788				1754	0.113971	0.699962	33.5316	0.36066	0.299949	0.204351	720.373
1755	0.101865	0.698078	33.4803	0.449943	0.299664	0.202883	639.289				1755	0.125493	0.699662	33.5701	0.360218	0.299963	0.202694	787.101				1755	0.112872	0.699977	33.5306	0.358638	0.299961	0.203692	757.017
1756	0.102389	0.699506	33.5075	0.445699	0.299967	0.202484	645.151				1756	0.126044	0.699827	33.5761	0.360107	0.299984	0.20204	761.851				1756	0.112668	0.699605	33.5537	0.354532	0.299902	0.203652	766.194
1757	0.103898	0.699941	33.5095	0.446434	0.29974	0.202189	621.583				1757	0.129148	0.69956	33.6033	0.360086	0.299838	0.203106	792.029				1757	0.11518	0.699921	33.5717	0.354375	0.299989	0.202984	706.217
1758	0.10369	0.699613	33.5108	0.449027	0.3	0.203414	609.18				1758	0.126111	0.699881	33.6075	0.36009	0.299853	0.202448	805.359				1758	0.115961	0.699877	33.5815	0.350603	0.299991	0.203718	753.061
1759	0.100588	0.699751	33.5153	0.45178	0.299982	0.204276	646.525				1759	0.127851	0.6996	33.6097	0.360164	0.299913	0.203298	817.694				1759	0.117051	0.699764	33.6217	0.34944	0.299975	0.202824	661.163
1760	0.100221	0.699882	33.6166	0.454593	0.299886	0.203153	633.972				1760	0.128489	0.699536	33.6186	0.3604	0.299779	0.203201	789.824				1760	0.119591	0.699536	33.6967	0.351038	0.299965	0.203979	721.489
1761	0.101143	0.699649	33.5914	0.459774	0.3	0.203077	633.923				1761	0.129995	0.699351	33.6483	0.359962	0.299966	0.20324	791.456				1761	0.118998	0.699062	33.723	0.356657	0.299878	0.202774	758.302
1762	0.104364	0.699954	33.6982	0.458886	0.299931	0.203014	628.217				1762	0.130184	0.699132	33.6445	0.360049	0.299903	0.203004	823.579				1762	0.119661	0.698139	33.7311	0.358762	0.299982	0.204507	725.236
1763	0.103926	0.699871	33.6776	0.459337	0.299929	0.202154	667.025				1763	0.126307	0.699445	33.6446	0.359029	0.299929	0.20297	813.182				1763	0.119449	0.6995	33.716	0.359188	0.299981	0.203787	727.94
1764	0.103213	0.699805	33.6668	0.467348	0.299988	0.201831	658.112				1764	0.126065	0.699839	33.6454	0.359032	0.299778	0.203991	805.5				1764	0.117328	0.699313	33.7447	0.362301	0.299986	0.202399	735.812
1765	0.101169	0.699971	33.7407	0.471774	0.299861	0.202896	618.532				1765	0.128099	0.699656	33.5881	0.359426	0.299735	0.203328	850.698				1765	0.115537	0.69965	33.7051	0.368088	0.299899	0.203881	756.271
1766	0.0977812	0.699963	33.7743	0.469605	0.299956	0.201532	648.405				1766	0.126196	0.699742	33.6147	0.359339	0.299806	0.203187	801.564				1766	0.105845	0.699814	33.7005	0.368838	0.2993	0.204519	660.32
1767	0.0951711	0.699808	33.6902	0.465634	0.299934	0.201912	604.381				1767	0.128437	0.699647	33.6502	0.359385	0.299798	0.204075	760.535				1767	0.113804	0.699272	33.7576	0.369856	0.299655	0.205921	707.855
1768	0.096666	0.699861	33.7692	0.460704	0.29988	0.201384	629.085				1768	0.127168	0.699644	33.649	0.359697	0.299852	0.204724	800.945				1768	0.115601	0.699211	33.7511	0.373053	0.299869	0.206991	720.013
1769	0.10318	0.699954	33.8633	0.451703	0.299899	0.202647	623.853				1769	0.127611	0.699656	33.6631	0.360072	0.299838	0.205609	784.724				1769	0.117786	0.699205	33.7492	0.371712	0.299877	0.206261	715.307
1770	0.100008	0.699867	33.8638	0.455052	0.299856	0.202461	693.264				1770	0.127826	0.69947	33.6751	0.36033	0.299862	0.206551	798.006				1770	0.115964	0.699312	33.8072	0.371556	0.299623	0.203543	711.075
1771	0.10347	0.699845	33.8067	0.45954	0.299988	0.20321	630.93				1771	0.126142	0.699685	33.6354	0.360002	0.299838	0.204655	762.115				1771	0.116726	0.699218	33.8385	0.372008	0.299683	0.203063	766.665
1772	0.103677	0.699803	33.7918	0.463429	0.299916	0.201939	629.368				1772	0.121086	0.699788	33.5725	0.359847	0.299965	0.203809	799.619				1772	0.116939	0.699224	33.8327	0.372284	0.299736	0.202881	727.809
1773	0.10372	0.699723	33.6555	0.464969	0.299881	0.201917	642.338				1773	0.127948	0.699851	33.5772	0.360085	0.299889	0.20263	753.692				1773	0.11737	0.699914	33.737	0.37497	0.29971	0.202377	721.425
1774	0.102792	0.69981	33.7086	0.462403	0.299954	0.201053	656.143				1774	0.126801	0.699814	33.5778	0.360118	0.299859	0.202153	775.45				1774	0.116987	0.699799	33.7282	0.374427	0.299938	0.201988	762.867
1775	0.103277	0.69919	33.6517	0.459811	0.299934	0.20146	632.076				1775	0.127025	0.699909	33.5727	0.359938	0.299743	0.201165	762.407				1775	0.116425	0.699279	33.7592	0.373047	0.299867	0.201605	707.531
1776	0.100476	0.699791	33.653	0.450325	0.299699	0.20161	669.788				1776	0.126377	0.699345	33.5754	0.359984	0.299741	0.200394	828.971				1776	0.115132	0.699874	33.784	0.37444	0.299959	0.20158	725.187
1777	0.100625	0.699511	33.7295	0.449345	0.299545	0.201881	633.859				1777	0.128919	0.699811	33.5787	0.360108	0.299938	0.200516	793.649				1777	0.113196	0.699922	33.7537	0.374272	0.299896	0.20192	705.778
1778	0.101475	0.699976	33.6177	0.452791	0.299652	0.202507	620.989				1778	0.127541	0.699926	33.5784	0.359929	0.299947	0.200493	800.528				1778	0.118452	0.699964	33.7298	0.370534	0.299895	0.201028	737.624
1779	0.0972159	0.699743	33.5794	0.458112	0.299867	0.20197	638.032				1779	0.127628	0.699913	33.579	0.359473	0.299888	0.200736	841.352				1779	0.116704	0.69999	33.7345	0.370598	0.299982	0.201692	740.446
1780	0.0990614	0.699941	33.5077	0.456757	0.299813	0.202284	590.392				1780	0.126203	0.699941	33.5723	0.360128	0.299718	0.201053	794.073				1780	0.113215	0.699865	33.7238	0.368434	0.299925	0.201833	721.249
1781	0.0955398	0.699942	33.4715	0.458574	0.299647	0.202125	608.52				1781	0.123682	0.699852	33.5722	0.360227	0.299831	0.200948	772.022				1781	0.113651	0.699866	33.695	0.36535	0.299975	0.203398	692.508
1782	0.0937712	0.69977	33.4857	0.457926	0.299645	0.20261	613.75				1782	0.118988	0.699875	33.5836	0.360141	0.299817	0.200668	807.454				1782	0.111509	0.699948	33.6771	0.361655	0.299878	0.202902	662.08
1783	0.101934	0.699644	33.5014	0.454867	0.299853	0.201206	659.863				1783	0.123819	0.699821	33.6142	0.360285	0.299804	0.200772	783.668				1783	0.11425	0.699728	33.6796	0.360129	0.299466	0.201843	673.219
1784	0.103916	0.69956	33.5224	0.456814	0.299982	0.201263	652.344				1784	0.128416	0.699936	33.5824	0.360044	0.299645	0.200626	794.983				1784	0.118129	0.699951	33.6577	0.356392	0.299319	0.202869	756.052
1785	0.103842	0.69911	33.5369	0.458966	0.299985	0.20089	618.901				1785	0.129214	0.699627	33.5855	0.360106	0.299809	0.200333	788.356				1785	0.116141	0.699703	33.6651	0.353834	0.29985	0.20187	713.904
1786	0.10086	0.699627	33.5038	0.455365	0.299984	0.200657	688.287				1786	0.128165	0.699774	33.5758	0.361098	0.299788	0.200146	773.914				1786	0.113637	0.699692	33.6208	0.353257	0.299234	0.201296	716.175
1787	0.0978598	0.699847	33.5084	0.463768	0.3	0.201375	602.678				1787	0.126983	0.699938	33.5732	0.361587	0.299622	0.200036	746.105				1787	0.112312	0.699882	33.6479	0.347982	0.299978	0.201678	660.53
1788	0.100389	0.699312	33.5135	0.468579	0.299992	0.200293	584.105				1788	0.126732	0.699594	33.5918	0.362249	0.299939	0.200026	783.493				1788	0.121138	0.699844	33.6279	0.351177	0.299903	0.201762	751.675
1789	0.104142	0.699845	33.4927	0.466492	0.299969	0.200478	642.444				1789	0.12654	0.698347	33.5989	0.360581	0.299834	0.2	753.771				1789	0.117837	0.699954	33.6079	0.353917	0.299973	0.203422	747.765
1790	0.10413	0.699638	33.4702	0.461031	0.299965	0.200524	712.594				1790	0.125349	0.699719	33.6726	0.360266	0.299986	0.200009	840.821				1790	0.120374	0.699941	33.574	0.354459	0.299984	0.203448	790.349
1791	0.104078	0.698873	33.4647	0.454749	0.3	0.200002	616.936				1791	0.126038	0.69996	33.6562	0.360761	0.299923	0.200206	774.641				1791	0.122268	0.699945	33.5623	0.353772	0.299984	0.20247	751.738
1792	0.104327	0.699483	33.4727	0.461015	0.299927	0.200031	660.314				1792	0.126354	0.699912	33.6609	0.363569	0.299953	0.200068	771.282				1792	0.121303	0.699251	33.5902	0.352999	0.299954	0.202647	737.542
1793	0.103823	0.6995	33.474	0.448746	0.299952	0.20003	655.964				1793	0.127385	0.699933	33.7573	0.363435	0.29996	0.200049	778.815				1793	0.121925	0.699749	33.5759	0.348356	0.299978	0.202109	736.477
1794	0.102786	0.699488	33.4742	0.448202	0.29997	0.20002	616.319				1794	0.123154	0.699983	33.8392	0.360718	0.299991	0.200012	819.335				1794	0.122632	0.699546	33.6093	0.346359	0.299975	0.200957	765.276
1795	0.101268	0.699364	33.4784	0.449762	0.29995	0.200205	600.37				1795	0.128744	0.699672	33.8017	0.361151	0.299991	0.20002	779.278				1795	0.124934	0.699741	33.6053	0.343369	0.299977	0.200652	792.601
1796	0.104278	0.698774	33.4725	0.447354	0.299979	0.200025	668.935				1796	0.127591	0.699988	33.8398	0.361282	0.299937	0.200036	795.134				1796	0.126059	0.698829	33.6659	0.334132	0.299941	0.2003	772.067
1797	0.100693	0.699307	33.4815	0.438854	0.299903	0.200034	638.712				1797	0.125719	0.699685	33.7463	0.360144	0.299968	0.200003	815.724				1797	0.126418	0.699359	33.6558	0.334646	0.299959	0.200273	757.999
1798	0.1041	0.699612	33.4952	0.438876	0.299851	0.200016	622.925				1798	0.126358	0.699636	33.6779	0.360586	0.299983	0.20005	766.252				1798	0.123787	0.699719	33.6083	0.340138	0.299931	0.200343	777.432
1799	0.104444	0.699947	33.5305	0.438082	0.299734	0.200043	648.623				1799	0.12509	0.699392	33.681	0.360153	0.299965	0.20004	810.497				1799	0.122252	0.699599	33.5841	0.340235	0.2997	0.200638	833.347
1800	0.103342	0.699855	33.4909	0.434563	0.299975	0.200023	676.311				1800	0.128464	0.699695	33.6356	0.360154	0.299941	0.200118	865.611				1800	0.122496	0.699953	33.6041	0.342223	0.29962	0.201485	763.829
1801	0.104257	0.699746	33.4923	0.436936	0.299966	0.200057	656.255				1801	0.127915	0.699941	33.613	0.36026	0.299861	0.200506	825.923				1801	0.119038	0.699818	33.614	0.34339	0.299303	0.200902	818.805
1802	0.10401	0.69981	33.4876	0.43711	0.299937	0.200501	653.698				1802	0.129228	0.699879	33.589	0.360411	0.299718	0.200013	797.04				1802	0.122647	0.699556	33.6094	0.348731	0.299928	0.200522	822.561
1803	0.100769	0.69962	33.4851	0.437446	0.299942	0.200619	626.226				1803	0.129135	0.699741	33.574	0.360669	0.299982	0.200038	839.149				1803	0.124767	0.699047	33.6184	0.349712	0.299974	0.20069	804.179
1804	0.101706	0.699505	33.5168	0.436315	0.299959	0.200438	663.75				1804	0.128675	0.699925	33.5779	0.360149	0.299831	0.200021	790.551				1804	0.123611	0.699196	33.6098	0.345989	0.29999	0.200567	810.012
1805	0.0976824	0.699549	33.4882	0.430991	0.29994	0.200739	582.713				1805	0.128766	0.699828	33.6287	0.360155	0.299974	0.200036	796.178				1805	0.125117	0.699895	33.6399	0.342785	0.299934	0.200183	761.37
1806	0.102752	0.699931	33.4954	0.43082	0.299977	0.200001	636.742				1806	0.128456	0.699894	33.6338	0.36019	0.3	0.200013	781.508				1806	0.123807	0.699635	33.6057	0.34587	0.299977	0.200439	720.312
1807	0.101283	0.699957	33.5044	0.430687	0.29996	0.20001	661.392				1807	0.125718	0.69996	33.6065	0.359984	0.299918	0.200148	814.541				1807	0.123484	0.69994	33.6049	0.348757	0.299984	0.200196	784.68
1808	0.102524	0.699945	33.4797	0.432055	0.299959	0.200001	654.512				1808	0.128199	0.699847	33.5721	0.360149	0.299889	0.200644	751.452				1808	0.123425	0.699992	33.6002	0.349259	0.299882	0.200295	765.712
1809	0.104009	0.699902	33.4822	0.427898	0.299996	0.200047	639.607				1809	0.128804	0.69986	33.5715	0.360192	0.299895	0.200285	765.674				1809	0.122233	0.699652	33.5444	0.350514	0.299915	0.200085	763.398
1810	0.104253	0.699888	33.511	0.430361	0.299995	0.200003	669.429				1810	0.127225	0.699743	33.5746	0.360174	0.299974	0.200004	797.39				1810	0.123784	0.699803	33.5427	0.349397	0.3	0.200219	804.208
1811	0.10413	0.699862	33.501	0.431405	0.299982	0.200037	674.726				1811	0.127894	0.699836	33.5524	0.360399	0.299999	0.200008	828.387				1811	0.126274	0.699894	33.6216	0.342386	0.299959	0.200056	836.735
1812	0.10277	0.69992	33.4759	0.424	0.299924	0.200022	619.879				1812	0.128345	0.699836	33.5402	0.360134	0.299951	0.200044	809.421				1812	0.124531	0.699355	33.6317	0.341957	0.299996	0.200218	802.891
1813	0.0983552	0.699835	33.492	0.42136	0.299932	0.200032	607.463				1813	0.128297	0.699156	33.5218	0.36017	0.299957	0.2	769.606				1813	0.123894	0.699019	33.6356	0.340673	0.299894	0.200109	749.063
1814	0.0962184	0.699932	33.4885	0.426056	0.299711	0.200087	635.891				1814	0.127739	0.699857	33.484	0.36009	0.299998	0.200135	852.685				1814	0.125289	0.699468	33.6281	0.34193	0.299733	0.200074	765.025
1815	0.0999431	0.699902	33.4982	0.426103	0.299707	0.200433	591.027				1815	0.126398	0.699479	33.475	0.359964	0.3	0.200225	820.263				1815	0.125636	0.69953	33.6954	0.341697	0.299787	0.200396	794.627
1816	0.0988945	0.699383	33.4941	0.431213	0.299902	0.201123	590.505				1816	0.12912	0.699879	33.4867	0.36011	0.299971	0.200188	767.102				1816	0.125769	0.69988	33.7148	0.340743	0.29998	0.200047	811.755
1817	0.1027	0.698864	33.4683	0.43667	0.299941	0.201354	610.166				1817	0.128784	0.699782	33.4822	0.360279	0.299966	0.200579	822.12				1817	0.120955	0.699867	33.7447	0.343261	0.299914	0.200053	771.868
1818	0.104022	0.698327	33.487	0.42948	0.299875	0.200082	700.716				1818	0.127165	0.699657	33.5723	0.360613	0.299964	0.20071	817.257				1818	0.116984	0.699681	33.6985	0.346062	0.299997	0.200061	769.434
1819	0.103977	0.697027	33.5029	0.428907	0.299957	0.200078	662.409				1819	0.129285	0.699894	33.5563	0.360166	0.299982	0.200702	729.945				1819	0.118014	0.699807	33.5859	0.346618	0.299992	0.200069	713.966
1820	0.102511	0.698492	33.5086	0.426025	0.29997	0.200115	610.087				1820	0.128588	0.699799	33.5058	0.360708	0.299989	0.201086	820.917				1820	0.121404	0.699797	33.532	0.352349	0.299995	0.200089	717.989
1821	0.103946	0.698701	33.5081	0.426666	0.299998	0.200217	643.731				1821	0.12908	0.699738	33.4989	0.361145	0.299953	0.200373	848.969				1821	0.12067	0.69984	33.5358	0.351789	0.29993	0.20006	804.015
1822	0.104207	0.698002	33.5145	0.440617	0.299965	0.200137	710.202				1822	0.129402	0.699754	33.513	0.360535	0.299996	0.200004	823.601				1822	0.121507	0.699804	33.574	0.347504	0.299565	0.200094	741.011
1823	0.103633	0.698421	33.5128	0.43767	0.299997	0.20008	655.408				1823	0.129035	0.698292	33.4489	0.361177	0.299961	0.20001	803.655				1823	0.122982	0.69982	33.5809	0.346612	0.299839	0.200165	782.293
1824	0.104156	0.69989	33.5063	0.442267	0.3	0.200053	650.476				1824	0.127106	0.698555	33.4759	0.360282	0.299979	0.20002	852.726				1824	0.121502	0.699599	33.5894	0.346841	0.299981	0.200211	830.999
1825	0.10394	0.699825	33.5093	0.429626	0.299971	0.200077	669.529				1825	0.127355	0.698628	33.4639	0.360349	0.299962	0.20009	808.67				1825	0.120759	0.69933	33.5764	0.349197	0.299986	0.200168	804.027
1826	0.10306	0.699477	33.5076	0.42672	0.299885	0.200084	666.326				1826	0.124849	0.699055	33.4773	0.360928	0.299952	0.200128	792.796				1826	0.122233	0.69995	33.5896	0.344624	0.29997	0.200219	743.363
1827	0.104048	0.699617	33.5109	0.425416	0.299963	0.200205	608.337				1827	0.129717	0.699274	33.4777	0.360207	0.299856	0.200045	802.528				1827	0.12286	0.699781	33.6097	0.343402	0.299881	0.200223	788.283
1828	0.103972	0.699026	33.5133	0.423434	0.299907	0.200059	706.495				1828	0.128944	0.698586	33.5149	0.360626	0.299988	0.200202	821.373				1828	0.12329	0.699941	33.6084	0.34411	0.299495	0.200203	781.925
1829	0.104319	0.698536	33.5188	0.423097	0.299875	0.200123	647.604				1829	0.128613	0.699918	33.5153	0.360907	0.299853	0.200255	817.893				1829	0.12445	0.6998	33.6894	0.340403	0.299973	0.200163	723.383
1830	0.104167	0.699432	33.515	0.421279	0.299965	0.200093	649.535				1830	0.125135	0.69996	33.5431	0.361728	0.299846	0.200541	796.995				1830	0.122929	0.699283	33.7031	0.343828	0.299972	0.200279	791.076
1831	0.104263	0.699624	33.5562	0.421346	0.299993	0.200116	647.797				1831	0.122326	0.699904	33.5085	0.361063	0.29986	0.200519	752.706				1831	0.121601	0.699725	33.582	0.346847	0.299964	0.201333	764.675
1832	0.10363	0.698798	33.5539	0.422991	0.299989	0.200156	662.203				1832	0.121162	0.699901	33.4769	0.36223	0.299833	0.200435	745.848				1832	0.120845	0.699816	33.5854	0.346123	0.299999	0.203568	738.555
1833	0.103994	0.699249	33.5069	0.426369	0.299785	0.200161	645.882				1833	0.122835	0.699945	33.4755	0.363362	0.299754	0.200816	732.445				1833	0.120348	0.699577	33.6228	0.344063	0.299739	0.206301	723.227
1834	0.103613	0.698515	33.5484	0.429896	0.299901	0.200148	646.482				1834	0.12673	0.699792	33.4681	0.362602	0.299859	0.20149	768.14				1834	0.120714	0.699583	33.5732	0.347705	0.299957	0.200769	809.434
1835	0.102375	0.697918	33.5312	0.426267	0.299953	0.200173	665.761				1835	0.121892	0.699826	33.475	0.361782	0.299794	0.201252	764.165				1835	0.117017	0.699554	33.5856	0.346782	0.299908	0.200678	767.848
1836	0.103615	0.699582	33.5092	0.429089	0.299883	0.200172	638.967				1836	0.122503	0.699893	33.4768	0.36458	0.299637	0.201146	695.599				1836	0.120444	0.699334	33.5357	0.351427	0.299548	0.200993	707.78
1837	0.100711	0.699699	33.5058	0.431575	0.299971	0.200169	591.432				1837	0.123826	0.699985	33.4674	0.368588	0.299733	0.201314	769.214				1837	0.118431	0.698746	33.5432	0.350372	0.299608	0.201919	810.581
1838	0.101329	0.698654	33.5077	0.432802	0.299962	0.200188	651.968				1838	0.126275	0.69988	33.4292	0.371549	0.299618	0.201519	730.196				1838	0.119545	0.698444	33.5441	0.349313	0.299967	0.201342	790.898
1839	0.103348	0.699499	33.5101	0.433768	0.299886	0.200123	641.328				1839	0.125814	0.699876	33.4367	0.36598	0.29973	0.201762	802.149				1839	0.117995	0.69943	33.5145	0.351708	0.299796	0.200219	755.718
1840	0.103466	0.699491	33.5469	0.430146	0.299984	0.200395	657.451				1840	0.123893	0.699311	33.4334	0.365404	0.299792	0.201514	763.5				1840	0.119484	0.699643	33.5096	0.354744	0.299741	0.200366	791.384
1841	0.103941	0.699113	33.5376	0.427093	0.3	0.200573	617.393				1841	0.118762	0.699376	33.44	0.357024	0.299794	0.201881	770.594				1841	0.118205	0.699646	33.4649	0.359589	0.299674	0.20038	720.267
1842	0.103233	0.699953	33.5369	0.426258	0.299974	0.200774	664.456				1842	0.11628	0.699611	33.4376	0.358426	0.299823	0.201506	694.083				1842	0.117872	0.698375	33.4521	0.359943	0.299753	0.200337	714.765
1843	0.101566	0.69992	33.5472	0.427981	0.299972	0.200116	627.416				1843	0.124113	0.699665	33.4688	0.366559	0.299841	0.200789	839.924				1843	0.117957	0.699735	33.4373	0.361445	0.299992	0.200706	745.88
1844	0.103172	0.699719	33.5062	0.431493	0.299953	0.200091	590.627				1844	0.124155	0.699926	33.4999	0.370546	0.299934	0.200789	760.625				1844	0.118187	0.699826	33.452	0.359777	0.299933	0.200902	748.41
1845	0.100827	0.699437	33.5131	0.431449	0.299937	0.200092	631.687				1845	0.120405	0.699761	33.5181	0.376567	0.29998	0.20033	771.708				1845	0.1198	0.699618	33.4402	0.357917	0.299963	0.20129	734.655
1846	0.0983297	0.699354	33.5136	0.432395	0.299964	0.200134	621.422				1846	0.120684	0.699646	33.5257	0.376025	0.299984	0.200344	778.55				1846	0.118752	0.699798	33.4338	0.357572	0.299946	0.200758	706.784
1847	0.0963375	0.699022	33.5106	0.433183	0.299987	0.200213	629.475				1847	0.119339	0.699684	33.5466	0.375691	0.299958	0.200056	757.125				1847	0.119943	0.699941	33.4341	0.358001	0.299964	0.200603	772.647
1848	0.097018	0.699655	33.5157	0.431013	0.299978	0.200282	604.511				1848	0.115312	0.699151	33.5336	0.378376	0.299923	0.200055	736.134				1848	0.120018	0.699918	33.5034	0.351794	0.3	0.200321	764.377
1849	0.100588	0.699797	33.5596	0.433236	0.299949	0.200099	661.416				1849	0.117184	0.699419	33.5408	0.388641	0.299927	0.200001	728.926				1849	0.120011	0.699953	33.5727	0.349928	0.299997	0.200335	741.494
1850	0.102412	0.699902	33.5735	0.433765	0.299956	0.200271	594.165				1850	0.124191	0.699892	33.6032	0.387301	0.3	0.200145	768.1				1850	0.120516	0.699889	33.481	0.354297	0.299929	0.200262	732.99
1851	0.103377	0.699951	33.607	0.430048	0.299972	0.200073	591.925				1851	0.129269	0.699768	33.7492	0.383323	0.29986	0.200007	817.639				1851	0.120657	0.699967	33.467	0.351934	0.299782	0.200425	750.441
1852	0.101155	0.699773	33.5608	0.430101	0.299969	0.200072	637.091				1852	0.128664	0.699868	33.6948	0.383542	0.299979	0.200101	813.27				1852	0.115706	0.699795	33.4711	0.350766	0.29999	0.200359	762.053
1853	0.101988	0.69981	33.5167	0.427237	0.299992	0.200078	628.42				1853	0.128716	0.699895	33.8146	0.379837	0.299958	0.200016	770.21				1853	0.120049	0.699831	33.4986	0.34959	0.299961	0.200292	769.897
1854	0.103205	0.699957	33.5183	0.43096	0.299962	0.200134	660.8				1854	0.128438	0.699888	33.924	0.383854	0.299964	0.200113	863.418				1854	0.121277	0.69988	33.4515	0.354486	0.299983	0.200264	771.27
1855	0.103578	0.699883	33.5342	0.436562	0.299793	0.200078	601.79				1855	0.127221	0.699991	33.9863	0.375962	0.29992	0.200707	784.231				1855	0.119851	0.699878	33.4438	0.355242	0.29997	0.200365	778.979
1856	0.103428	0.699884	33.5266	0.431236	0.299993	0.20009	716.548				1856	0.128439	0.699949	33.9138	0.384848	0.29996	0.201397	793.111				1856	0.119553	0.699667	33.453	0.357475	0.299843	0.200148	713.741
1857	0.104204	0.699907	33.5645	0.426924	0.299953	0.200097	655.704				1857	0.123369	0.699905	33.8803	0.382457	0.299758	0.200826	790.602				1857	0.116611	0.69951	33.4355	0.3604	0.299445	0.200168	707.362
1858	0.102198	0.699771	33.5467	0.424818	0.299985	0.200171	643.799				1858	0.12859	0.699921	33.5997	0.394375	0.299368	0.2009	853.228				1858	0.117368	0.699729	33.4279	0.357399	0.29955	0.20024	704.83
1859	0.0994184	0.699637	33.5831	0.426837	0.299978	0.200122	650.86				1859	0.127478	0.69992	33.5929	0.389454	0.298992	0.200518	781.26				1859	0.114149	0.699802	33.4079	0.360388	0.299973	0.200311	718.248
1860	0.096165	0.699737	33.6157	0.427638	0.299919	0.200092	587.818				1860	0.127566	0.699508	33.5448	0.390375	0.298134	0.200734	795.323				1860	0.116155	0.699871	33.371	0.360029	0.29995	0.200558	730.946
1861	0.0949677	0.699863	33.614	0.42866	0.299986	0.200074	608.162				1861	0.128328	0.699863	33.4706	0.400248	0.298257	0.200331	814.942				1861	0.119701	0.699818	33.4157	0.360078	0.299938	0.200117	735.04
1862	0.0987675	0.69993	33.6432	0.4274	0.299749	0.200075	625.34				1862	0.127982	0.699968	33.5134	0.394028	0.298859	0.200893	831.371				1862	0.118643	0.69994	33.3957	0.354809	0.299939	0.200578	735.396
1863	0.100992	0.699887	33.6389	0.427278	0.299701	0.20007	634.75				1863	0.127875	0.699764	33.5739	0.388351	0.298801	0.200512	755.82				1863	0.117788	0.69987	33.4117	0.358627	0.299978	0.200667	824.067
1864	0.100401	0.699893	33.6456	0.428858	0.29984	0.200062	621.458				1864	0.125056	0.699523	33.522	0.393218	0.299181	0.200754	804.422				1864	0.120343	0.699573	33.4063	0.357158	0.299962	0.200137	747.689
1865	0.0988128	0.69988	33.608	0.428351	0.299989	0.200065	659.488				1865	0.122189	0.699994	33.5227	0.388879	0.299809	0.201079	791.972				1865	0.120809	0.698609	33.4508	0.357453	0.299946	0.200693	826.239
1866	0.098695	0.699787	33.5891	0.427678	0.299939	0.200073	660.908				1866	0.124724	0.699896	33.4996	0.389389	0.299984	0.201581	751.906				1866	0.122825	0.697917	33.4319	0.351055	0.3	0.200028	755.169
1867	0.104331	0.69998	33.6343	0.42805	0.299956	0.200093	631.398				1867	0.122784	0.699892	33.4489	0.390023	0.299995	0.201945	836.079				1867	0.123808	0.697885	33.4394	0.348571	0.299921	0.200067	779.536
1868	0.102655	0.699949	33.7004	0.430817	0.299902	0.200149	625.629				1868	0.124052	0.699539	33.478	0.389965	0.299987	0.201909	820.847				1868	0.124803	0.6975	33.4362	0.343484	0.29999	0.200016	806.678
1869	0.10432	0.699811	33.6155	0.429784	0.299868	0.200205	646.692				1869	0.122942	0.699147	33.5742	0.392273	0.299941	0.20194	748.906				1869	0.125329	0.69868	33.4238	0.343094	0.299892	0.200078	785.844
1870	0.103491	0.699912	33.5634	0.426832	0.299752	0.20037	675.106				1870	0.121666	0.699541	33.4199	0.392269	0.299999	0.201551	781.153				1870	0.126358	0.69846	33.4873	0.34151	0.299953	0.200384	775.295
1871	0.104659	0.69979	33.5632	0.427508	0.299827	0.200082	701.055				1871	0.123568	0.699544	33.481	0.392235	0.299977	0.201418	780.756				1871	0.125998	0.698236	33.5325	0.340878	0.299771	0.200196	790.884
1872	0.104692	0.699922	33.5489	0.42678	0.3	0.200069	654.339				1872	0.12324	0.699369	33.5335	0.388328	0.299952	0.20334	724.034				1872	0.125754	0.698115	33.4776	0.340736	0.299967	0.200227	805.006
1873	0.103706	0.699877	33.5148	0.423453	0.299876	0.2001	623.173				1873	0.122336	0.699925	33.5793	0.385689	0.299983	0.2038	741.198				1873	0.123984	0.698263	33.4533	0.339421	0.299945	0.200102	815.295
1874	0.104835	0.699862	33.5189	0.423181	0.299906	0.200162	671.059				1874	0.122843	0.699442	33.4788	0.389713	0.299958	0.203058	750.259				1874	0.125965	0.698225	33.4544	0.336695	0.299951	0.200045	799.5
1875	0.1038	0.699853	33.5235	0.424475	0.299819	0.20066	659.592				1875	0.122896	0.699203	33.4973	0.386138	0.299983	0.200886	766.693				1875	0.124893	0.69918	33.5161	0.338966	0.29996	0.200099	805.622
1876	0.104626	0.699974	33.5151	0.424246	0.299778	0.20014	668.93				1876	0.125715	0.699921	33.4588	0.38957	0.299966	0.20027	763.852				1876	0.124513	0.699772	33.4905	0.33932	0.29967	0.200056	770.523
1877	0.104751	0.699701	33.5341	0.42209	0.29993	0.200362	649.017				1877	0.125125	0.699844	33.427	0.393891	0.299524	0.200016	744.362				1877	0.124265	0.699539	33.4451	0.343918	0.299663	0.200105	765.835
1878	0.105256	0.699532	33.5156	0.421476	0.299973	0.200372	647.349				1878	0.122629	0.699739	33.3981	0.394481	0.299923	0.200092	817.246				1878	0.127898	0.699947	33.4907	0.338865	0.299982	0.200128	851.71
1879	0.103863	0.699952	33.5076	0.422482	0.29996	0.200265	674.545				1879	0.125393	0.699893	33.425	0.39159	0.299858	0.200647	763.118				1879	0.129051	0.699978	33.5005	0.339278	0.29998	0.200213	810.84
1880	0.105528	0.699934	33.508	0.422721	0.299928	0.200622	699.634				1880	0.121135	0.69987	33.4652	0.390016	0.299558	0.200651	748.523				1880	0.129047	0.699929	33.4981	0.338538	0.299891	0.200168	839.853
1881	0.103687	0.699819	33.51	0.421481	0.299894	0.200381	649.276				1881	0.119306	0.699866	33.4443	0.389652	0.3	0.200028	727.265				1881	0.125633	0.699941	33.4952	0.346073	0.299304	0.200307	819.57
1882	0.105445	0.69938	33.5104	0.421945	0.299982	0.200213	683.067				1882	0.122541	0.69928	33.4294	0.393289	0.29994	0.200184	776.262				1882	0.126503	0.699996	33.5135	0.342851	0.299996	0.200211	740.267
1883	0.105012	0.697521	33.5046	0.425028	0.299938	0.200159	666.202				1883	0.126007	0.699297	33.366	0.394859	0.299956	0.200487	813.65				1883	0.124253	0.699878	33.5739	0.340963	0.299952	0.200241	777.248
1884	0.104806	0.699838	33.5138	0.425142	0.299837	0.20017	680.266				1884	0.124553	0.699632	33.3802	0.392551	0.299979	0.200064	761.763				1884	0.124108	0.699841	33.5783	0.336458	0.299995	0.200216	745.715
1885	0.104601	0.699743	33.5076	0.424595	0.299995	0.200294	610.487				1885	0.125945	0.699878	33.3939	0.384308	0.3	0.200039	788.59				1885	0.126372	0.699576	33.5173	0.339803	0.299944	0.200294	828.083
1886	0.102633	0.699899	33.5115	0.42642	0.299983	0.200175	675.077				1886	0.120351	0.699817	33.4134	0.388648	0.299819	0.20009	804.373				1886	0.128249	0.698892	33.4769	0.33706	0.299992	0.200659	827.678
1887	0.104692	0.699768	33.5037	0.423741	0.299989	0.200306	654.431				1887	0.121071	0.699675	33.384	0.38878	0.299627	0.200091	776.068				1887	0.12796	0.699077	33.4419	0.33902	0.299995	0.200952	813.598
1888	0.10303	0.699919	33.5018	0.426385	0.29977	0.200468	655.719				1888	0.126292	0.699916	33.3822	0.391718	0.299945	0.200185	799.099				1888	0.126402	0.699092	33.4058	0.339593	0.299942	0.201341	808.779
1889	0.102973	0.699943	33.5071	0.428166	0.299998	0.200187	661.01				1889	0.12637	0.699937	33.3829	0.392944	0.299971	0.200265	809.212				1889	0.123728	0.698928	33.363	0.344243	0.299945	0.200285	831.032
1890	0.0980469	0.69975	33.5114	0.428618	0.29991	0.200171	627.163				1890	0.126591	0.69987	33.3878	0.393723	0.299947	0.200257	837.731				1890	0.120692	0.69969	33.3861	0.343995	0.299988	0.20021	752.509
1891	0.101132	0.69911	33.5924	0.42708	0.299933	0.200243	594.312				1891	0.126405	0.699494	33.3644	0.403296	0.299967	0.20007	799.086				1891	0.121757	0.699453	33.4873	0.340608	0.299983	0.200241	783.018
1892	0.102915	0.69876	33.6406	0.426414	0.299859	0.200334	645.424				1892	0.127892	0.6986	33.338	0.411306	0.299843	0.200452	799.311				1892	0.124549	0.699454	33.5112	0.337013	0.299896	0.200216	780.783
1893	0.104503	0.697964	33.6249	0.425622	0.299952	0.200149	628.419				1893	0.128148	0.699373	33.3441	0.412033	0.299628	0.200004	810.89				1893	0.125165	0.699891	33.4955	0.335394	0.299847	0.200275	772.708
1894	0.104192	0.697857	33.7614	0.426107	0.299994	0.200142	624.04				1894	0.128405	0.69933	33.3381	0.416383	0.299945	0.200027	777.18				1894	0.127594	0.699584	33.3735	0.335522	0.299962	0.200316	750.532
1895	0.104315	0.698985	33.8051	0.427	0.299978	0.200109	673.877				1895	0.126103	0.699861	33.3388	0.415435	0.29998	0.200092	754.638				1895	0.126979	0.699363	33.3895	0.33658	0.299761	0.200409	833.368
1896	0.101074	0.699351	34.0283	0.426593	0.299985	0.200163	663.221				1896	0.128798	0.699923	33.3459	0.425745	0.299966	0.200054	815.336				1896	0.127618	0.699784	33.3943	0.334279	0.299954	0.200692	833.562
1897	0.102632	0.699754	34.1199	0.427755	0.299966	0.20015	642.554				1897	0.129602	0.69994	33.3713	0.43044	0.299965	0.200067	830.073				1897	0.122595	0.69955	33.4027	0.337422	0.299904	0.201213	770.425
1898	0.104377	0.699934	33.9121	0.427417	0.299951	0.200136	625.81				1898	0.1305	0.699955	33.3468	0.438859	0.299977	0.200055	809.469				1898	0.120265	0.69972	33.4131	0.334023	0.299836	0.202438	755.344
1899	0.103876	0.699958	33.8702	0.428288	0.299992	0.200141	618.483				1899	0.12766	0.699946	33.3517	0.441304	0.299951	0.20002	772.537				1899	0.123844	0.69955	33.4187	0.331663	0.299996	0.201487	757.155
1900	0.104783	0.699941	33.8027	0.426288	0.299922	0.200142	673.637				1900	0.128641	0.699747	33.3471	0.437203	0.299499	0.200196	849.118				1900	0.123443	0.699872	33.4142	0.332417	0.299985	0.202607	762.836
1901	0.104507	0.699875	33.759	0.427637	0.3	0.200177	646.176				1901	0.127328	0.699932	33.3878	0.43502	0.299969	0.200045	823.757				1901	0.120996	0.699871	33.4069	0.331428	0.299954	0.202849	773.503
1902	0.103971	0.699667	33.6904	0.428825	0.299923	0.200178	627.087				1902	0.128463	0.699927	33.495	0.436971	0.299969	0.200078	797.153				1902	0.122509	0.699722	33.4033	0.331423	0.299879	0.203305	744.607
1903	0.103803	0.699908	33.6946	0.429787	0.3	0.200174	648.592				1903	0.130672	0.699487	33.5833	0.433763	0.29998	0.200007	843.005				1903	0.120347	0.699868	33.4045	0.331897	0.299934	0.203387	748.244
1904	0.10429	0.699673	33.7024	0.430259	0.299997	0.200309	629.078				1904	0.129544	0.699973	33.5963	0.432284	0.299952	0.200035	830.795				1904	0.119914	0.699794	33.3704	0.331079	0.299723	0.20168	752.192
1905	0.104087	0.699366	33.8334	0.430718	0.299918	0.200212	643.274				1905	0.126146	0.699773	33.5665	0.436138	0.299981	0.200193	808.225				1905	0.129528	0.699512	33.3747	0.331092	0.299863	0.202266	793.392
1906	0.103668	0.699839	33.743	0.429817	0.299973	0.200202	622.4				1906	0.129466	0.699604	33.5019	0.429642	0.299958	0.200026	750.42				1906	0.12854	0.699457	33.3805	0.330994	0.299709	0.202147	797.244
1907	0.102357	0.699631	33.7546	0.429711	0.299967	0.20037	673.289				1907	0.126578	0.699935	33.6139	0.432547	0.299997	0.20013	829.208				1907	0.126461	0.699783	33.4118	0.330961	0.299664	0.203023	817.765
1908	0.102802	0.699907	33.7383	0.430347	0.299978	0.200178	656.876				1908	0.121396	0.699926	33.7415	0.432619	0.299904	0.200149	774.403				1908	0.124313	0.699899	33.3808	0.33075	0.299894	0.202073	853.713
1909	0.103649	0.699812	33.7188	0.430296	0.299983	0.200201	639.636				1909	0.12549	0.699956	33.7795	0.428889	0.299863	0.200014	753.935				1909	0.123507	0.699879	33.3747	0.330947	0.299975	0.202372	778.396
1910	0.103268	0.699711	33.7549	0.429475	0.299979	0.200212	657.752				1910	0.125888	0.699578	33.7567	0.431618	0.3	0.200043	730.254				1910	0.125712	0.699823	33.3691	0.330798	0.299994	0.202995	763.058
1911	0.104232	0.699919	33.6673	0.431986	0.299987	0.200387	655.349				1911	0.129134	0.699308	33.5409	0.425633	0.299982	0.200234	810.91				1911	0.125038	0.699623	33.3749	0.330904	0.299906	0.202625	769.416
1912	0.104287	0.699929	33.531	0.434795	0.299994	0.200268	645.262				1912	0.129316	0.698837	33.4676	0.418471	0.299932	0.200041	820.804				1912	0.127105	0.699416	33.3588	0.330965	0.299973	0.203414	794.866
1913	0.102459	0.69965	33.5232	0.427844	0.299992	0.200536	639.578				1913	0.12581	0.699297	33.4253	0.425452	0.299965	0.200006	812.718				1913	0.122963	0.698953	33.3773	0.331111	0.299915	0.201775	806.82
1914	0.100439	0.69992	33.5269	0.429523	0.299994	0.200199	655.824				1914	0.125517	0.69987	33.4015	0.422406	0.299863	0.200016	771.866				1914	0.11627	0.699286	33.3591	0.331113	0.299973	0.202036	725.385
1915	0.10262	0.699786	33.5126	0.429502	0.299952	0.20023	635.114				1915	0.125693	0.699212	33.3442	0.417134	0.299991	0.200025	806.913				1915	0.109567	0.699444	33.3648	0.331548	0.299926	0.202072	693.468
1916	0.100703	0.699753	33.5052	0.42936	0.299908	0.200188	629.55				1916	0.117554	0.699691	33.3579	0.41613	0.299942	0.200067	776.107				1916	0.110509	0.699198	33.346	0.331728	0.299808	0.201479	690.168
1917	0.104277	0.699921	33.5164	0.429719	0.299964	0.200244	625.211				1917	0.124322	0.699882	33.3544	0.427585	0.299978	0.200021	725.396				1917	0.108001	0.699872	33.3856	0.331761	0.29997	0.201049	652.136
1918	0.103659	0.699699	33.5126	0.429194	0.299974	0.200175	686.313				1918	0.127638	0.699862	33.3849	0.434239	0.299924	0.2	848.947				1918	0.110643	0.699667	33.3468	0.331814	0.299946	0.201973	696.022
1919	0.10293	0.699788	33.5213	0.429478	0.299955	0.200241	647.018				1919	0.124671	0.699972	33.3804	0.432615	0.299967	0.200086	836.284				1919	0.120983	0.699628	33.3775	0.332116	0.299936	0.202549	632.432
1920	0.102898	0.699866	33.5303	0.429471	0.299978	0.200293	620.636				1920	0.1288	0.699729	33.3396	0.427629	0.299859	0.200596	761.978				1920	0.122785	0.699445	33.3934	0.332567	0.299827	0.20209	721.508
1921	0.101782	0.699589	33.5916	0.42956	0.299887	0.200187	645.466				1921	0.12851	0.699705	33.3351	0.428605	0.299839	0.200017	865.637				1921	0.129352	0.699803	33.4115	0.331713	0.299747	0.202204	730.788
1922	0.0985198	0.699922	33.5771	0.429817	0.299739	0.200262	638.991				1922	0.128266	0.699833	33.3669	0.421106	0.299926	0.200199	812.907				1922	0.129228	0.699547	33.3941	0.332705	0.299953	0.201449	836.522
1923	0.104018	0.699967	33.5078	0.429819	0.299582	0.200198	600.681				1923	0.127371	0.69983	33.3372	0.427301	0.299965	0.200059	793.234				1923	0.126475	0.699944	33.4015	0.332511	0.2999	0.202197	796.43
1924	0.10415	0.699752	33.5112	0.429828	0.299779	0.200203	615.626				1924	0.128568	0.699885	33.3393	0.434495	0.3	0.200019	847.823				1924	0.125786	0.699917	33.3856	0.331367	0.299882	0.201112	792.01
1925	0.100646	0.699547	33.5062	0.427408	0.299924	0.200331	670.392				1925	0.128897	0.699959	33.4511	0.433892	0.299918	0.200524	779.805				1925	0.126736	0.699956	33.4342	0.331932	0.299767	0.201872	864.859
1926	0.101007	0.699568	33.4995	0.429071	0.29954	0.200177	624.485				1926	0.125967	0.699866	33.4043	0.434614	0.299974	0.200414	797.059				1926	0.126832	0.699531	33.4916	0.331715	0.299823	0.201941	825.329
1927	0.101022	0.699462	33.506	0.429484	0.299991	0.200282	609.856				1927	0.126517	0.699932	33.3501	0.422454	0.29995	0.200018	807.545				1927	0.128737	0.699429	33.3883	0.331383	0.299796	0.202074	788.934
1928	0.103644	0.698668	33.5029	0.431052	0.299981	0.200287	591.354				1928	0.128601	0.699879	33.3461	0.42602	0.299955	0.200031	843.463				1928	0.129307	0.699943	33.3837	0.331365	0.299734	0.203006	816.455
1929	0.102376	0.699614	33.5	0.431305	0.299992	0.200191	693.592				1929	0.128681	0.699917	33.3531	0.425469	0.299974	0.200073	815.575				1929	0.128403	0.699877	33.4573	0.331171	0.299651	0.201071	806.263
1930	0.103828	0.699541	33.5132	0.430668	0.299888	0.200192	663.986				1930	0.128517	0.699412	33.3465	0.433647	0.3	0.200008	787.763				1930	0.128844	0.69975	33.4133	0.331083	0.299592	0.20055	768.344
1931	0.101638	0.699802	33.5186	0.431642	0.299937	0.200178	652.205				1931	0.128403	0.699971	33.3785	0.44235	0.299999	0.200009	862.23				1931	0.128935	0.699936	33.4272	0.33098	0.299433	0.200111	768.483
1932	0.100185	0.699582	33.5503	0.432905	0.299983	0.20019	628.002				1932	0.125176	0.699734	33.4592	0.437153	0.299917	0.200052	827.949				1932	0.129196	0.699625	33.4572	0.331144	0.299217	0.200053	848.09
1933	0.0994297	0.699528	33.6115	0.431877	0.29994	0.200189	639.115				1933	0.127447	0.699868	33.4184	0.436149	0.299964	0.200024	747.774				1933	0.129169	0.699867	33.5321	0.331079	0.29934	0.200066	813.512
1934	0.103694	0.699912	33.7109	0.431027	0.299924	0.200175	622.043				1934	0.128529	0.699856	33.3938	0.438877	0.299705	0.200058	798.8				1934	0.129091	0.699787	33.3557	0.330494	0.299502	0.200096	827.987
1935	0.102766	0.699857	33.6261	0.430945	0.299988	0.200185	641.697				1935	0.128262	0.699869	33.3766	0.442185	0.299699	0.200008	833.87				1935	0.128677	0.699899	33.3385	0.330529	0.299536	0.200093	819.647
1936	0.10136	0.699955	33.5964	0.430478	0.299963	0.200244	663.118				1936	0.129037	0.699657	33.3395	0.447242	0.299732	0.200008	831.358				1936	0.129377	0.699396	33.3496	0.330557	0.299581	0.200089	773.646
1937	0.103711	0.699954	33.5103	0.430967	0.299951	0.200228	623.091				1937	0.125686	0.699153	33.3416	0.446505	0.298976	0.200056	752.395				1937	0.129849	0.699908	33.3665	0.330808	0.29959	0.200179	755.158
1938	0.103476	0.69995	33.5109	0.429991	0.3	0.200208	609.087				1938	0.12797	0.699943	33.3374	0.444224	0.299178	0.200246	787.258				1938	0.12843	0.699935	33.3856	0.332462	0.299572	0.200348	827.46
1939	0.102783	0.69998	33.5056	0.430574	0.299988	0.200199	645.485				1939	0.1273	0.699953	33.3468	0.449055	0.299345	0.20002	847.656				1939	0.12729	0.699926	33.3498	0.331691	0.299673	0.200225	817.391
1940	0.103931	0.699867	33.5067	0.429664	0.299994	0.200247	646.594				1940	0.12915	0.699931	33.3471	0.452129	0.299714	0.20005	805.003				1940	0.129927	0.699914	33.3668	0.331341	0.299808	0.200144	832.863
1941	0.104322	0.69903	33.5083	0.430684	0.299981	0.200352	669.423				1941	0.127451	0.699802	33.339	0.451309	0.299824	0.200052	827.236				1941	0.128554	0.699696	33.3661	0.331473	0.299875	0.200094	758.674
1942	0.104012	0.697831	33.5298	0.431358	0.299864	0.200229	618.548				1942	0.12659	0.69967	33.3371	0.445774	0.299989	0.200005	824.517				1942	0.128592	0.699574	33.3817	0.331023	0.299914	0.200005	878.006
1943	0.101751	0.698747	33.5517	0.432619	0.299985	0.200197	651.194				1943	0.128899	0.699657	33.3414	0.436226	0.29994	0.200036	761.673				1943	0.129009	0.699976	33.4564	0.330772	0.299926	0.200037	846.666
1944	0.103385	0.699854	33.5293	0.43445	0.299968	0.200215	635.202				1944	0.128993	0.699973	33.3362	0.447461	0.299919	0.2	749.493				1944	0.125831	0.699885	33.442	0.33101	0.299895	0.200021	761.286
1945	0.100463	0.699824	33.5527	0.434923	0.29998	0.200212	638.377				1945	0.128592	0.699933	33.3385	0.441186	0.3	0.200023	825.229				1945	0.123321	0.699367	33.4303	0.330982	0.299882	0.200113	756.497
1946	0.0971691	0.699771	33.5161	0.442185	0.299944	0.20018	598.248				1946	0.126722	0.699937	33.3398	0.433917	0.299917	0.200171	769.749				1946	0.128947	0.699011	33.3716	0.330866	0.299739	0.200003	790.645
1947	0.0984139	0.699999	33.5119	0.436653	0.299494	0.200176	618.855				1947	0.126869	0.69984	33.3387	0.434296	0.3	0.200356	789.588				1947	0.129046	0.699152	33.3532	0.330948	0.299576	0.20004	836.979
1948	0.0997297	0.699792	33.5206	0.435136	0.299946	0.200213	606.527				1948	0.128083	0.699743	33.3365	0.429493	0.299964	0.2	806.912				1948	0.128863	0.699215	33.3664	0.330529	0.299734	0.2	814.487
1949	0.0979548	0.69938	33.5163	0.433149	0.29992	0.200248	600.218				1949	0.127285	0.699888	33.3387	0.434189	0.299977	0.200048	819.328				1949	0.128968	0.698995	33.3769	0.330198	0.299863	0.200027	859.424
1950	0.0978534	0.699409	33.5346	0.437102	0.299848	0.200209	643.177				1950	0.125953	0.69993	33.3344	0.431814	0.299836	0.200134	812.165				1950	0.129107	0.699161	33.4663	0.330437	0.299881	0.200002	805.708
1951	0.104088	0.699443	33.5751	0.429268	0.299868	0.2002	642.46				1951	0.122234	0.69974	33.3368	0.431777	0.299875	0.200036	743.875				1951	0.129215	0.698515	33.4177	0.330249	0.299818	0.200031	792.938
1952	0.104027	0.699809	33.5369	0.429235	0.299585	0.200395	633.773				1952	0.117875	0.698977	33.3457	0.43442	0.299569	0.200087	719.619				1952	0.124318	0.69912	33.3648	0.330425	0.29975	0.200068	777.036
1953	0.102926	0.699518	33.5168	0.429377	0.299953	0.200187	611.851				1953	0.116998	0.698842	33.3367	0.429214	0.29978	0.200012	710.889				1953	0.130561	0.699289	33.3645	0.330406	0.299851	0.200026	824.824
1954	0.103847	0.698937	33.5377	0.429273	0.299861	0.200183	665.242				1954	0.113053	0.698889	33.3405	0.424644	0.299245	0.200291	725.111				1954	0.129573	0.699903	33.3736	0.330393	0.299847	0.200047	767.165
1955	0.103638	0.698106	33.5757	0.428829	0.299696	0.20021	658.252				1955	0.10699	0.698675	33.3633	0.41749	0.29991	0.20009	635.379				1955	0.127752	0.699948	33.4054	0.330486	0.299958	0.200049	824.356
1956	0.102283	0.698491	33.505	0.430818	0.299966	0.200183	643.191				1956	0.10594	0.697395	33.3634	0.420673	0.299985	0.200049	633.701				1956	0.125081	0.699912	33.3384	0.330446	0.299838	0.200076	809.941
1957	0.103328	0.698946	33.5137	0.42931	0.299983	0.200196	619.015				1957	0.114229	0.698779	33.387	0.424683	0.299991	0.200472	706.741				1957	0.130662	0.699939	33.3351	0.330499	0.299885	0.200022	817.017
1958	0.100842	0.698737	33.494	0.429385	0.299978	0.200188	659.627				1958	0.112282	0.699911	33.3961	0.418875	0.299967	0.200054	709.385				1958	0.130605	0.699859	33.3461	0.330523	0.299956	0.200032	843.932
1959	0.101749	0.698657	33.5027	0.429519	0.299968	0.200272	634.03				1959	0.103417	0.699703	33.429	0.416336	0.299977	0.200053	637.615				1959	0.130441	0.699812	33.3573	0.330455	0.299955	0.200056	755.934
1960	0.101287	0.699209	33.5012	0.429731	0.299932	0.200177	623.715				1960	0.10131	0.699566	33.389	0.41322	0.299975	0.200035	651.381				1960	0.129654	0.69985	33.3557	0.330458	0.299785	0.200018	869.444
1961	0.102732	0.699792	33.5083	0.429835	0.299948	0.200197	683.655				1961	0.105773	0.699939	33.4208	0.40969	0.299967	0.200108	699.63				1961	0.126331	0.699869	33.363	0.330512	0.299868	0.20004	805.56
1962	0.100843	0.699796	33.5155	0.42963	0.299932	0.200362	639.271				1962	0.0977455	0.699726	33.338	0.409111	0.299979	0.200262	630.084				1962	0.128123	0.699769	33.3773	0.330632	0.299516	0.200002	798.415
1963	0.101879	0.699751	33.5021	0.429503	0.29999	0.200584	595.197				1963	0.0910321	0.699472	33.3516	0.407079	0.299938	0.200748	591.882				1963	0.127612	0.699553	33.3773	0.331057	0.299613	0.20008	848.431
1964	0.10083	0.699096	33.4979	0.429203	0.299809	0.200187	620.146				1964	0.0845368	0.699951	33.3853	0.411234	0.299619	0.200036	592.342				1964	0.12833	0.699813	33.381	0.331278	0.299976	0.200029	813.862
1965	0.0963768	0.698942	33.5032	0.430181	0.299744	0.200242	642.63				1965	0.0848414	0.699627	33.3342	0.408103	0.299981	0.20004	490.824				1965	0.124064	0.699453	33.3817	0.332078	0.299953	0.200014	787.079
1966	0.100674	0.697688	33.5	0.431025	0.299711	0.20023	639.624				1966	0.0707455	0.699777	33.337	0.406333	0.299908	0.200006	464.567				1966	0.127134	0.699563	33.4645	0.332728	0.299998	0.200068	777.306
1967	0.101899	0.697686	33.5283	0.431074	0.3	0.200342	590.186				1967	0.0629069	0.69974	33.3549	0.404652	0.299699	0.200025	466.568				1967	0.124529	0.699704	33.489	0.332176	0.299985	0.200378	781.677
1968	0.099579	0.69922	33.5029	0.429523	0.2999	0.200184	656.82				1968	0.0613192	0.699071	33.3621	0.402751	0.299942	0.200027	361.618				1968	0.12083	0.699576	33.4915	0.330839	0.299969	0.200008	760.054
1969	0.096272	0.699763	33.4929	0.432104	0.299888	0.200249	589.427				1969	0.0612924	0.699712	33.3395	0.402945	0.299809	0.200033	386.314				1969	0.125503	0.69894	33.4615	0.330726	0.299961	0.200019	785.076
1970	0.0946259	0.699669	33.497	0.43322	0.2999	0.20038	557.662				1970	0.0580291	0.699807	33.3397	0.401829	0.299969	0.200046	322.338				1970	0.127593	0.697186	33.462	0.330597	0.299996	0.200174	798.924
1971	0.0991729	0.699734	33.4917	0.431613	0.299877	0.200185	593.739				1971	0.0604807	0.699797	33.3996	0.397985	0.299999	0.200967	360.32				1971	0.124565	0.699594	33.4444	0.33068	0.299796	0.200109	863.562
1972	0.101711	0.699513	33.5147	0.43159	0.29971	0.200206	648.903				1972	0.0588495	0.699956	33.3817	0.397838	0.299992	0.200343	370.647				1972	0.13019	0.699894	33.4382	0.330757	0.299982	0.200113	778.924
1973	0.102858	0.69939	33.5673	0.431065	0.29989	0.200289	617.484				1973	0.0517038	0.699969	33.3378	0.397868	0.299989	0.20111	333.142				1973	0.129535	0.699978	33.4218	0.330645	0.299952	0.200053	836.216
1974	0.100977	0.699384	33.5253	0.431539	0.299917	0.200219	638.182				1974	0.0503364	0.699949	33.3386	0.396229	0.299878	0.20117	313.247				1974	0.131308	0.699917	33.4111	0.330651	0.3	0.200003	851.302
1975	0.102763	0.699173	33.5483	0.432454	0.299799	0.200227	640.477				1975	0.0480527	0.699848	33.3379	0.394579	0.299981	0.201159	288.064				1975	0.128149	0.699885	33.458	0.330606	0.299868	0.2	840.032
1976	0.102438	0.698355	33.5812	0.432618	0.299981	0.200188	669.45				1976	0.0432577	0.699872	33.3466	0.393592	0.299962	0.201385	269.318				1976	0.125555	0.69991	33.5431	0.331474	0.299812	0.200045	722.647
1977	0.10318	0.699104	33.6336	0.433319	0.299981	0.200242	660.371				1977	0.0408764	0.69982	33.3507	0.394821	0.299868	0.200669	256.949				1977	0.131357	0.699697	33.6192	0.330496	0.299899	0.20001	762.935
1978	0.103185	0.69926	33.7239	0.433271	0.299978	0.200233	620.557				1978	0.0364623	0.699803	33.3464	0.394947	0.299946	0.200825	216.226				1978	0.128154	0.699952	33.5143	0.33053	0.299992	0.200016	855.566
1979	0.100393	0.699235	33.7282	0.432302	0.3	0.200225	671.224				1979	0.0358923	0.69993	33.3407	0.39468	0.299997	0.201547	185.394				1979	0.129814	0.699933	33.4502	0.331578	0.29998	0.200106	810.845
1980	0.101655	0.699471	33.5121	0.43136	0.299914	0.20018	672.715				1980	0.0365887	0.699898	33.3514	0.394524	0.29995	0.201846	221.423				1980	0.127737	0.699903	33.4176	0.332742	0.299866	0.200065	792.61
[truncated: 3,020 more rows]
