# Supplementary material for: Simulations reveal challenges to artificial community selection and possible strategies for success
Source: PLoS Biol. 2019 Jun 25;17(6):e3000295. doi: 10.1371/journal.pbio.3000295 (PMC6658139; doi:10.1371/journal.pbio.3000295)
Supplement: S22 Data — (XLSX) [file pbio.3000295.s079.xlsx]

## Sheet: Left_Dynamics
1						cyan						gray
cycle #	average selected fp	average selected P(T)				cycle #	average selected fp	average selected P(T)				cycle #	average selected fp	average selected P(T)
1	0.1295	808.457				1	0.0760956	489.354				1	0.12573	781.799
2	0.129738	612.029				2	0.0763507	364.917				2	0.129515	613.132
3	0.129747	611.916				3	0.0834503	400.943				3	0.129673	614.156
4	0.129588	637.089				4	0.0958487	457.265				4	0.131064	617.551
5	0.129774	626.815				5	0.103128	486.666				5	0.132039	645.274
6	0.129879	619.25				6	0.114727	538.569				6	0.135134	649.072
7	0.129866	632.719				7	0.125396	601.724				7	0.137437	672.106
8	0.129768	619.52				8	0.129315	611.12				8	0.139959	674.205
9	0.1296	627.242				9	0.129672	629.45				9	0.142514	693.796
10	0.129729	630.163				10	0.129819	616.057				10	0.145681	709.007
11	0.129948	632.086				11	0.129814	624.357				11	0.149673	735.097
12	0.129577	629.12				12	0.129773	609.508				12	0.154739	752.147
13	0.129811	626.508				13	0.129826	615.818				13	0.15799	762.248
14	0.129761	620.655				14	0.129634	616.646				14	0.158226	762.208
15	0.129123	615.25				15	0.129687	616.755				15	0.158338	786.635
16	0.129668	612.396				16	0.129564	613.59				16	0.158233	771.291
17	0.129453	628.861				17	0.12952	634.805				17	0.158254	783.595
18	0.129499	615.254				18	0.129488	623.335				18	0.158169	766.309
19	0.129804	628.805				19	0.129687	616.02				19	0.158137	775.062
20	0.129727	633.336				20	0.129962	629.211				20	0.158517	778.462
21	0.129414	615.834				21	0.130175	635.834				21	0.158574	777.833
22	0.129955	620.642				22	0.1316	625.913				22	0.158777	774.794
23	0.130663	624.063				23	0.132219	618.858				23	0.158866	769.505
24	0.130927	624.244				24	0.133356	628.52				24	0.158941	763.551
25	0.131452	624.239				25	0.133611	633.587				25	0.159606	789.968
26	0.13161	620.659				26	0.134351	635.899				26	0.160124	778.158
27	0.131899	642.61				27	0.135544	639.412				27	0.163211	808.205
28	0.132653	636.039				28	0.135574	665.365				28	0.163955	818.697
29	0.133592	650.944				29	0.137194	661.062				29	0.165251	824.354
30	0.134069	639.317				30	0.137946	676.989				30	0.16661	809.636
31	0.134579	649.229				31	0.138883	665.292				31	0.170128	829.949
32	0.134793	635.368				32	0.13871	676.369				32	0.173766	847.244
33	0.134951	640.77				33	0.14146	688.74				33	0.17554	886.005
34	0.135578	645.457				34	0.143184	697.357				34	0.182637	903.462
35	0.136865	647.018				35	0.14483	705.03				35	0.186158	939.193
36	0.137698	653.392				36	0.146699	711.758				36	0.189377	939.3
37	0.141274	692.764				37	0.148891	714.903				37	0.193044	965.405
38	0.142515	685.859				38	0.151511	719.539				38	0.19849	993.657
39	0.145003	715.425				39	0.153962	752.297				39	0.204393	1020.39
40	0.147836	711.193				40	0.155566	752				40	0.207436	1031.91
41	0.151609	737.859				41	0.157619	772.519				41	0.209944	1038.22
42	0.155681	763.301				42	0.158954	783.79				42	0.209305	1074.18
43	0.157308	770.982				43	0.161105	797.404				43	0.209611	1050.02
44	0.159053	776.976				44	0.162257	799.138				44	0.209464	1069.31
45	0.16085	775.91				45	0.164288	802.834				45	0.209371	1076.97
46	0.162198	779.259				46	0.165883	809.739				46	0.209873	1078
47	0.162759	808.067				47	0.167942	811.066				47	0.210009	1071.73
48	0.163491	795.248				48	0.170974	847.892				48	0.210946	1062.82
49	0.16437	812.564				49	0.174571	850.085				49	0.210782	1082.23
50	0.164153	820.751				50	0.176429	879.039				50	0.212879	1075.11
51	0.164513	822.882				51	0.179085	896.162				51	0.211948	1095.98
52	0.164557	796.106				52	0.180557	904.9				52	0.215378	1077.92
53	0.164325	798.67				53	0.181526	882.81				53	0.215825	1105.9
54	0.164475	796.897				54	0.182585	888.474				54	0.219854	1124.76
55	0.164589	794.357				55	0.183527	891.305				55	0.221381	1137.16
56	0.16599	828.21				56	0.183922	926.236				56	0.223988	1138.5
57	0.166897	817.816				57	0.183462	909.229				57	0.22735	1145.74
58	0.167834	837.38				58	0.184148	929.922				58	0.231107	1152.06
59	0.170154	828.215				59	0.184287	908.834				59	0.236418	1213.92
60	0.172063	850.746				60	0.183992	919.243				60	0.240383	1209.01
61	0.174963	869.683				61	0.184256	922.018				61	0.243693	1252.87
62	0.178757	859.746				62	0.184428	920.099				62	0.245791	1271
63	0.181398	875.31				63	0.184146	917.123				63	0.246077	1271.19
64	0.18557	930.418				64	0.184388	910.075				64	0.24594	1296.36
65	0.18887	944.865				65	0.184027	900.262				65	0.24669	1272.43
66	0.193103	946.207				66	0.184135	929.457				66	0.246897	1257.13
67	0.195185	980.88				67	0.184251	911.735				67	0.247092	1295.85
68	0.196529	998.506				68	0.184146	927.113				68	0.247714	1309.38
69	0.198075	1008.65				69	0.18385	933.191				69	0.248471	1316.87
70	0.199588	1010.36				70	0.183826	931.01				70	0.250008	1316.16
71	0.201984	1016.08				71	0.184298	930.694				71	0.251812	1314.38
72	0.201685	1032.95				72	0.184022	920.447				72	0.251887	1336.41
73	0.203898	1024.32				73	0.184348	915.454				73	0.253387	1342.68
74	0.20613	1022.45				74	0.184079	903.77				74	0.254045	1313.03
75	0.208032	1054.07				75	0.183981	932.041				75	0.255301	1348.61
76	0.211188	1082.72				76	0.184399	913.768				76	0.256786	1359.56
77	0.211489	1091.01				77	0.184222	929.065				77	0.259552	1368.03
78	0.212059	1087.3				78	0.18441	905.912				78	0.260332	1367.56
79	0.214273	1090.55				79	0.184609	913.421				79	0.261642	1361.63
80	0.21575	1088.76				80	0.185211	918.007				80	0.263058	1382.83
81	0.217152	1085.81				81	0.185289	890.707				81	0.26425	1363.3
82	0.218639	1126.33				82	0.186163	902.41				82	0.26481	1402.58
83	0.219394	1104.97				83	0.187861	950.576				83	0.266408	1419.42
84	0.22083	1130.89				84	0.191267	948.901				84	0.266976	1422.8
85	0.222807	1145.52				85	0.193442	947.072				85	0.267455	1416.04
86	0.224957	1156.7				86	0.196623	986.838				86	0.269087	1410.64
87	0.227585	1166.27				87	0.199079	1008.76				87	0.270942	1441.48
88	0.230494	1200.1				88	0.202126	1023.36				88	0.273347	1448.45
89	0.235005	1204.01				89	0.202967	1034.34				89	0.273397	1417.54
90	0.237934	1249.94				90	0.204145	1031.95				90	0.275188	1450.81
91	0.242175	1237.21				91	0.204542	1049.29				91	0.277247	1479.83
92	0.24538	1272.58				92	0.205926	1035.98				92	0.279439	1480.3
93	0.248903	1291.13				93	0.206199	1020.74				93	0.279198	1470.78
94	0.25155	1297.11				94	0.206208	1047.6				94	0.279146	1492.55
95	0.252888	1339.45				95	0.206911	1063.01				95	0.279993	1503.93
96	0.252643	1315.42				96	0.208163	1071.41				96	0.280165	1497.9
97	0.253751	1295.93				97	0.210283	1075.16				97	0.280242	1514.15
98	0.253777	1334.88				98	0.212949	1082.94				98	0.280618	1513.56
99	0.256793	1354.22				99	0.216282	1085.92				99	0.280482	1501.94
100	0.259195	1368.48				100	0.218972	1095.03				100	0.280502	1487.41
101	0.261572	1380.6				101	0.220584	1140.98				101	0.280122	1507.42
102	0.267044	1398.61				102	0.220934	1115.67				102	0.281115	1508.84
103	0.268338	1432.52				103	0.223034	1143.02				103	0.28064	1502.71
104	0.273893	1460.21				104	0.223966	1154.28				104	0.281044	1515.85
105	0.279934	1442.57				105	0.224634	1158.08				105	0.280815	1516.82
106	0.284663	1518.96				106	0.225201	1151.48				106	0.281332	1508.39
107	0.287077	1533.28				107	0.225248	1171.15				107	0.282481	1493.55
108	0.288708	1534.48				108	0.225345	1150.86				108	0.283308	1527
109	0.29058	1576.24				109	0.224995	1130.41				109	0.284946	1533.28
110	0.293631	1593.27				110	0.225425	1163.46				110	0.288854	1543.35
111	0.295376	1597.73				111	0.225258	1130.82				111	0.289951	1572.83
112	0.295768	1557.84				112	0.225232	1149.34				112	0.292789	1580.87
113	0.29568	1577.03				113	0.225349	1153.57				113	0.294488	1585.43
114	0.295389	1582.24				114	0.225893	1152.08				114	0.296007	1574.93
115	0.296377	1578.12				115	0.225318	1174.63				115	0.301087	1624.05
116	0.29642	1610.67				116	0.224854	1126.14				116	0.301455	1627.7
117	0.295611	1619.26				117	0.225066	1170.12				117	0.304287	1634.34
118	0.297433	1615.24				118	0.225996	1145.53				118	0.309797	1674.21
119	0.299465	1568.82				119	0.226269	1170.68				119	0.313153	1696.12
120	0.300183	1606.88				120	0.227923	1186.57				120	0.316085	1689.66
121	0.302537	1620.93				121	0.232127	1201.48				121	0.317934	1737.59
122	0.302624	1619.9				122	0.233059	1206.53				122	0.319359	1755.39
123	0.304046	1654.58				123	0.234377	1203.43				123	0.321985	1755.9
124	0.305648	1671.67				124	0.23643	1202.86				124	0.324585	1775.57
125	0.308756	1677.09				125	0.238112	1252.96				125	0.325545	1793.2
126	0.309887	1703.37				126	0.243244	1248.31				126	0.326694	1792.3
127	0.309975	1703.85				127	0.247993	1286.17				127	0.330762	1837.92
128	0.313918	1706.51				128	0.254771	1338.17				128	0.331305	1847.22
129	0.316462	1706.07				129	0.261223	1373.43				129	0.333935	1846.08
130	0.322877	1749.86				130	0.267212	1430.49				130	0.33811	1844.07
131	0.325259	1778.24				131	0.269921	1420.88				131	0.337282	1862.41
132	0.329814	1824.56				132	0.274142	1447.28				132	0.340231	1869.69
133	0.332462	1838.82				133	0.279265	1501.12				133	0.345764	1928.25
134	0.333324	1843.16				134	0.282232	1526.11				134	0.350638	1956.82
135	0.334231	1877.18				135	0.282738	1517.32				135	0.352257	1966.35
136	0.339006	1855.41				136	0.282149	1504.65				136	0.358303	2018.03
137	0.340337	1919.21				137	0.282166	1530.42				137	0.361765	2026.2
138	0.340933	1893.52				138	0.283825	1503.98				138	0.364346	2018.95
139	0.341957	1866.17				139	0.283825	1508.77				139	0.365745	2064.67
140	0.342201	1931.37				140	0.286414	1546.64				140	0.367525	2082.14
141	0.342382	1895.26				141	0.28842	1562.11				141	0.368368	2114.2
142	0.342029	1909.95				142	0.290607	1568.75				142	0.367976	2062.48
143	0.342375	1907.73				143	0.295748	1582.24				143	0.367334	2059.46
144	0.342233	1927.59				144	0.299571	1620.82				144	0.36734	2108
145	0.340829	1882.53				145	0.300554	1633.24				145	0.367593	2113.93
146	0.341245	1881.4				146	0.302755	1606.15				146	0.368306	2093.98
147	0.342153	1929.15				147	0.30366	1639.2				147	0.367903	2111.1
148	0.342597	1932.72				148	0.305269	1649.52				148	0.368373	2104.22
149	0.341738	1919.52				149	0.305044	1643.59				149	0.368521	2074.74
150	0.34184	1896.74				150	0.306064	1684.15				150	0.367861	2112.78
151	0.341621	1904.22				151	0.306284	1647.44				151	0.369354	2118.35
152	0.341003	1895.44				152	0.306461	1653.1				152	0.36898	2093.17
153	0.341449	1876.65				153	0.306063	1680.06				153	0.370389	2113.6
154	0.341782	1908.01				154	0.306429	1688.31				154	0.373275	2068.61
155	0.343912	1909.66				155	0.306337	1677.23				155	0.372511	2145.8
156	0.343323	1939.33				156	0.306726	1662.62				156	0.373041	2160.04
157	0.343055	1857.96				157	0.306154	1684.03				157	0.373104	2149.3
158	0.342448	1873.96				158	0.305967	1684.47				158	0.373617	2117.69
159	0.343535	1935.07				159	0.306992	1675.81				159	0.375408	2138.67
160	0.343907	1898.42				160	0.306319	1688.29				160	0.375009	2140.13
161	0.344448	1915.8				161	0.306465	1682.06				161	0.381063	2133.9
162	0.347529	1967.26				162	0.306218	1669.83				162	0.380652	2178.51
163	0.347609	1928.5				163	0.306093	1644.92				163	0.384714	2192.56
164	0.34849	1934.96				164	0.307104	1674.7				164	0.382198	2228.26
165	0.350564	1930.05				165	0.306852	1674.66				165	0.380588	2194.94
166	0.353844	1997.43				166	0.306091	1624.46				166	0.379877	2139.59
167	0.354522	2007.79				167	0.307136	1652.99				167	0.377924	2183.78
168	0.362769	2007.54				168	0.307016	1661.27				168	0.377492	2182.04
169	0.362526	2053.92				169	0.306532	1656.15				169	0.379546	2178.72
170	0.364408	2054.86				170	0.307997	1693.31				170	0.37865	2184.69
171	0.368492	2062.73				171	0.308119	1701.48				171	0.380372	2192.67
172	0.372227	2107.45				172	0.308982	1695.31				172	0.38158	2174.82
173	0.376309	2140.11				173	0.310964	1688.86				173	0.3796	2196.58
174	0.378836	2185.85				174	0.311277	1703.54				174	0.376519	2176.19
175	0.380778	2139.05				175	0.31503	1710.12				175	0.375985	2151.03
176	0.379727	2212.14				176	0.316494	1706.96				176	0.37784	2166.15
177	0.381276	2165.68				177	0.317022	1744.8				177	0.37831	2136.72
178	0.381568	2180.86				178	0.319181	1758.59				178	0.380785	2195.45
179	0.382051	2171.21				179	0.320692	1751.98				179	0.377682	2200.01
180	0.381076	2185.38				180	0.32639	1792.25				180	0.38086	2208.45
181	0.381909	2179.33				181	0.327628	1802.25				181	0.383159	2232.25
182	0.382806	2158.71				182	0.32997	1797.43				182	0.382787	2216.63
183	0.381727	2195.84				183	0.330698	1832.44				183	0.382597	2237.48
184	0.385138	2206.59				184	0.330238	1837.4				184	0.379572	2178.97
185	0.387639	2277.46				185	0.330642	1826.28				185	0.381577	2194
186	0.38731	2265.08				186	0.330142	1800.95				186	0.38008	2174.12
187	0.388987	2240.2				187	0.329565	1811.93				187	0.381691	2191.43
188	0.38604	2259.24				188	0.330993	1805.73				188	0.379544	2195.53
189	0.389955	2280.91				189	0.331323	1847.17				189	0.382649	2164.52
190	0.389462	2274.76				190	0.333294	1866.9				190	0.380399	2192.11
191	0.394138	2305.73				191	0.333357	1855.91				191	0.383485	2213.95
192	0.39651	2303.59				192	0.3341	1872.3				192	0.380505	2233
193	0.394182	2334.76				193	0.336805	1877.07				193	0.380681	2221.86
194	0.39288	2257.09				194	0.337994	1873.88				194	0.379512	2185.59
195	0.393477	2260.63				195	0.338538	1908.63				195	0.38281	2165.37
196	0.392566	2303.79				196	0.338967	1913.15				196	0.38492	2203.85
197	0.38958	2276.3				197	0.342701	1920.21				197	0.384644	2212.74
198	0.391828	2253.74				198	0.344042	1941.75				198	0.383826	2223.99
199	0.39076	2288.73				199	0.350731	1961.94				199	0.381349	2206.72
200	0.391264	2299.05				200	0.35204	1952.41				200	0.381372	2211.97
201	0.390416	2253.13				201	0.353183	1991.08				201	0.380936	2158.66
202	0.389707	2272.01				202	0.353138	1998.98				202	0.381169	2183.15
203	0.39049	2259.81				203	0.355969	1995.77				203	0.380378	2179.18
204	0.388821	2238.27				204	0.357301	2018.9				204	0.380926	2199.24
205	0.388253	2254.26				205	0.358075	2009.36				205	0.381472	2190.77
206	0.389575	2246.29				206	0.358246	1992.05				206	0.380872	2166.18
207	0.388312	2284.3				207	0.358117	2025.05				207	0.380124	2193.31
208	0.386907	2256.58				208	0.3587	2018.46				208	0.380308	2194.98
209	0.386615	2243.14				209	0.358245	2004.88				209	0.383796	2195.77
210	0.389706	2276.94				210	0.35817	2022.65				210	0.381106	2191.5
211	0.389149	2280.33				211	0.358215	2010.85				211	0.384651	2245.1
212	0.394213	2279.3				212	0.357883	1989.11				212	0.381897	2190.41
213	0.393799	2298.74				213	0.357875	2020.83				213	0.38083	2195.29
214	0.394295	2288.45				214	0.357046	2020.15				214	0.379706	2184.42
215	0.389713	2311.8				215	0.358959	2003.29				215	0.377062	2198.11
216	0.392772	2246.27				216	0.358876	2026.06				216	0.378976	2185.07
217	0.391308	2243.05				217	0.360968	2026.81				217	0.378846	2204
218	0.389938	2279.9				218	0.361533	2014.04				218	0.379497	2161.63
219	0.390228	2261.8				219	0.364768	2064.66				219	0.381007	2188.46
220	0.391711	2256.72				220	0.367497	2075.86				220	0.381099	2196.47
221	0.391982	2297.05				221	0.372654	2140.03				221	0.381932	2205.48
222	0.392645	2283.77				222	0.372503	2103.25				222	0.385199	2208.34
223	0.394702	2290.17				223	0.37462	2112.61				223	0.387433	2213.89
224	0.395649	2298.87				224	0.378905	2174.09				224	0.390543	2270.33
225	0.397727	2299.03				225	0.382218	2210.1				225	0.390189	2269.89
226	0.396734	2277.89				226	0.386411	2210.03				226	0.388434	2293.95
227	0.401402	2310.31				227	0.388751	2244.49				227	0.390366	2278.08
228	0.399392	2323.39				228	0.392715	2276.65				228	0.391807	2261.71
229	0.400587	2347.06				229	0.400884	2340.57				229	0.391411	2238.42
230	0.398891	2340.78				230	0.402921	2315.24				230	0.392571	2260.57
231	0.401856	2325.97				231	0.40308	2386.82				231	0.387302	2276.25
232	0.406684	2382.93				232	0.406432	2404.85				232	0.383283	2214.31
233	0.406413	2389.85				233	0.404832	2375.95				233	0.3817	2155.21
234	0.410913	2442.69				234	0.407653	2412.89				234	0.379867	2212.54
235	0.415687	2463.38				235	0.411716	2434.54				235	0.385543	2202.76
236	0.416704	2482.31				236	0.415355	2440.43				236	0.397639	2291.31
237	0.425403	2472.15				237	0.414675	2453.09				237	0.394757	2312.41
238	0.429876	2574.02				238	0.417536	2455.92				238	0.392308	2307.48
239	0.432796	2569.75				239	0.42078	2455.15				239	0.388499	2219.95
240	0.434659	2641.96				240	0.424843	2504.23				240	0.388835	2282.2
241	0.434814	2635.01				241	0.425511	2503				241	0.388893	2275.55
242	0.435078	2565.73				242	0.425334	2536.64				242	0.385081	2247.79
243	0.433798	2573.65				243	0.425957	2527.41				243	0.384671	2262.63
244	0.433134	2610.95				244	0.426378	2546.87				244	0.388143	2243.72
245	0.434455	2605.56				245	0.428446	2572.02				245	0.38963	2274.47
246	0.435371	2624.16				246	0.428847	2549.79				246	0.393494	2270.99
247	0.435256	2616.14				247	0.428083	2581.52				247	0.392612	2261.19
248	0.435965	2612.61				248	0.428767	2563.59				248	0.393206	2265.29
249	0.436108	2644.73				249	0.430417	2582.44				249	0.394931	2307.8
250	0.434341	2626.32				250	0.42921	2595.86				250	0.391537	2268.32
251	0.435536	2597.34				251	0.432445	2589.84				251	0.386341	2213.97
252	0.434012	2625.16				252	0.429422	2613.2				252	0.388785	2266.97
253	0.43478	2614.1				253	0.431406	2597.19				253	0.391835	2267.19
254	0.434279	2582.86				254	0.433218	2607.66				254	0.389111	2285.09
255	0.434249	2597.35				255	0.4359	2639.2				255	0.389572	2280.58
256	0.437963	2634.01				256	0.43822	2626.56				256	0.391019	2269.11
257	0.437726	2597.64				257	0.436364	2655.37				257	0.384998	2264.2
258	0.435802	2608.07				258	0.43802	2641.09				258	0.381325	2174.01
259	0.436102	2652.09				259	0.438812	2642.8				259	0.378905	2165.37
260	0.435361	2643.81				260	0.439543	2590.9				260	0.379437	2192.35
261	0.43967	2626.25				261	0.439208	2602.39				261	0.377799	2178.88
262	0.437855	2625.03				262	0.435641	2636.03				262	0.376967	2206.11
263	0.438523	2634.02				263	0.437304	2625.95				263	0.379158	2149.81
264	0.441051	2620.8				264	0.438292	2642.96				264	0.377606	2173.67
265	0.439707	2634.98				265	0.439308	2637.6				265	0.378857	2155.73
266	0.438235	2673.95				266	0.440982	2634.87				266	0.373805	2161.48
267	0.438917	2643.71				267	0.441674	2661.62				267	0.37756	2168.07
268	0.437533	2650.2				268	0.443089	2660.15				268	0.379923	2161.65
269	0.4398	2639.31				269	0.437793	2634.21				269	0.380622	2189.67
270	0.438948	2644.49				270	0.441154	2584.23				270	0.384113	2212.26
271	0.439088	2612.77				271	0.441216	2610.04				271	0.384088	2198.47
272	0.439166	2598.42				272	0.439782	2659.84				272	0.384476	2218.01
273	0.439047	2623.94				273	0.437178	2658.95				273	0.384092	2240.58
274	0.43877	2614.48				274	0.437397	2628.07				274	0.382532	2183.14
275	0.440502	2646.61				275	0.434932	2620.77				275	0.382577	2207.2
276	0.439309	2636.21				276	0.439921	2630.14				276	0.383009	2193.38
277	0.439557	2639.04				277	0.438844	2623.24				277	0.384884	2217.62
278	0.437356	2653.73				278	0.437743	2635.41				278	0.389593	2246.36
279	0.433694	2631.37				279	0.438338	2661.92				279	0.390549	2268.53
280	0.43587	2588.4				280	0.436616	2651.21				280	0.387549	2289.33
281	0.436137	2639.02				281	0.437606	2651.09				281	0.39376	2290.44
282	0.436692	2560.89				282	0.441297	2616.92				282	0.393661	2272.44
283	0.437258	2617.89				283	0.441441	2646.32				283	0.394879	2318.55
284	0.436119	2614.19				284	0.441751	2633.98				284	0.399029	2329.44
285	0.43733	2639.49				285	0.441359	2607.54				285	0.401087	2360.39
286	0.440005	2660.12				286	0.443586	2635.89				286	0.404301	2375.49
287	0.438475	2653.88				287	0.44244	2639.04				287	0.403096	2351.4
288	0.435229	2633.3				288	0.440578	2656.55				288	0.402012	2354.08
289	0.436762	2623.63				289	0.441215	2635.5				289	0.401517	2338.52
290	0.437664	2650.03				290	0.443246	2653.16				290	0.405107	2405.84
291	0.436526	2649.52				291	0.442248	2607.71				291	0.40766	2412.95
292	0.435358	2610.24				292	0.440172	2611.54				292	0.411537	2411.42
293	0.43855	2648.76				293	0.442217	2659.55				293	0.411175	2422.64
294	0.441339	2658.99				294	0.444987	2648.63				294	0.409828	2410.09
295	0.44174	2628.83				295	0.439878	2662.72				295	0.414472	2438.32
296	0.43809	2632.88				296	0.440985	2649.47				296	0.415652	2479.01
297	0.438667	2663.8				297	0.440113	2649.52				297	0.417002	2456.01
298	0.440773	2604.89				298	0.440869	2665.01				298	0.421794	2512.05
299	0.441305	2633.28				299	0.44048	2659.68				299	0.422664	2509.78
300	0.437898	2652.08				300	0.437448	2632.57				300	0.428342	2503.44
301	0.439664	2660.02				301	0.439325	2660.93				301	0.428342	2554.61
302	0.439612	2634.68				302	0.43897	2650.43				302	0.434764	2594.25
303	0.438385	2632.68				303	0.441434	2625.33				303	0.434068	2612.14
304	0.439803	2646.45				304	0.439889	2633.15				304	0.429828	2602.28
305	0.438908	2626.73				305	0.440457	2656.08				305	0.427087	2590.33
306	0.439322	2640.46				306	0.439538	2607.08				306	0.428095	2527.91
307	0.438464	2618.42				307	0.438036	2623.52				307	0.422562	2531.55
308	0.438425	2588.77				308	0.43822	2617.25				308	0.422691	2566.64
309	0.438581	2620.96				309	0.439848	2636.09				309	0.415481	2516.42
310	0.439122	2620.35				310	0.439766	2656.89				310	0.416496	2479.24
311	0.4391	2639.13				311	0.440111	2652.53				311	0.419323	2427.88
312	0.439643	2638.86				312	0.439912	2652.75				312	0.424214	2487.93
313	0.438219	2639.4				313	0.442949	2645.04				313	0.424049	2506.12
314	0.439375	2587.43				314	0.442494	2653.9				314	0.432668	2551.34
315	0.439541	2662.62				315	0.439547	2625.64				315	0.426739	2612.44
316	0.43971	2614.94				316	0.438846	2599.12				316	0.426036	2593.65
317	0.439607	2622.4				317	0.438794	2631.09				317	0.427587	2511.38
318	0.437015	2647.52				318	0.437994	2625.32				318	0.425504	2529.38
319	0.437976	2622.28				319	0.440093	2647				319	0.427507	2582.9
320	0.439897	2636.73				320	0.437864	2637.96				320	0.422804	2543.45
321	0.436135	2650.14				321	0.436971	2645.36				321	0.425041	2564.73
322	0.438088	2646.16				322	0.439307	2587.81				322	0.421959	2476.72
323	0.438839	2622.88				323	0.440412	2605.89				323	0.419402	2495.83
324	0.437141	2650.16				324	0.439379	2645.18				324	0.420276	2466.11
325	0.43759	2648.5				325	0.438199	2633.26				325	0.4196	2474.94
326	0.439362	2612.48				326	0.43921	2648.99				326	0.417833	2507.55
327	0.440274	2621.4				327	0.438992	2634.46				327	0.416013	2443.07
328	0.439191	2649.18				328	0.440871	2634.6				328	0.415768	2457.79
329	0.437963	2600.13				329	0.438893	2668.2				329	0.416432	2447.16
330	0.439451	2615.05				330	0.436161	2638.49				330	0.416552	2486.1
331	0.439458	2609.75				331	0.433681	2600.82				331	0.41587	2474.46
332	0.43884	2625.55				332	0.434843	2625.25				332	0.420163	2441.86
333	0.437539	2646.97				333	0.437592	2647.67				333	0.422519	2518.98
334	0.439469	2647.11				334	0.437226	2613.74				334	0.426676	2529.55
335	0.43968	2653.22				335	0.437384	2622.74				335	0.429756	2580.61
336	0.438329	2623.79				336	0.436059	2641.86				336	0.428793	2565.93
337	0.437727	2644.92				337	0.438327	2593.5				337	0.431178	2595.84
338	0.438404	2617.34				338	0.435359	2609.78				338	0.431685	2630.24
339	0.43837	2587.26				339	0.435812	2595.67				339	0.429973	2608.93
340	0.439627	2619.15				340	0.43952	2622.99				340	0.43402	2618.24
341	0.438736	2614.77				341	0.438006	2650.96				341	0.432744	2614.44
342	0.43782	2639.45				342	0.44019	2652.63				342	0.436005	2639.94
343	0.438769	2625.18				343	0.439023	2645.93				343	0.43363	2578.5
344	0.437569	2632.99				344	0.438853	2622.92				344	0.433969	2587.27
345	0.439468	2588.91				345	0.436844	2650.76				345	0.430965	2619.22
346	0.438278	2664.27				346	0.437597	2621.49				346	0.43127	2609.67
347	0.439441	2616.23				347	0.440239	2604.51				347	0.432348	2619
348	0.439018	2615.79				348	0.443417	2638.84				348	0.432108	2610.39
349	0.439276	2638.85				349	0.43209	2652.66				349	0.431763	2603.94
350	0.438943	2627.87				350	0.441101	2637.7				350	0.430106	2571.18
351	0.438507	2628.65				351	0.439294	2640.91				351	0.433752	2587.6
352	0.438164	2659.81				352	0.438956	2644.14				352	0.435547	2618.56
353	0.43923	2642.74				353	0.438053	2587.77				353	0.437999	2581.05
354	0.43916	2660.53				354	0.4382	2603.53				354	0.437923	2612.35
355	0.438573	2633.75				355	0.43812	2644.26				355	0.43404	2591.21
356	0.438219	2630				356	0.437276	2640.85				356	0.439248	2616.5
357	0.436267	2598.58				357	0.438823	2654.23				357	0.436938	2654.2
358	0.439565	2619.01				358	0.43868	2636.46				358	0.434674	2644.9
359	0.438258	2642				359	0.436283	2631.5				359	0.436854	2576.99
360	0.437807	2592.52				360	0.437502	2600.74				360	0.433504	2632.25
361	0.438399	2606.93				361	0.437275	2607				361	0.433445	2583.42
362	0.438759	2603.12				362	0.435677	2639.83				362	0.433404	2629.03
363	0.439515	2625.56				363	0.438206	2587.89				363	0.431539	2581.72
364	0.439046	2658.6				364	0.439366	2615.82				364	0.431658	2603.27
365	0.439032	2640.47				365	0.437513	2642.96				365	0.431793	2591.36
366	0.439653	2654.93				366	0.437235	2650.5				366	0.433236	2554.52
367	0.437657	2628.75				367	0.439641	2636.9				367	0.437968	2631.85
368	0.439021	2642.56				368	0.438621	2630.18				368	0.434666	2650.77
369	0.438597	2621.09				369	0.435282	2634.29				369	0.436837	2600.1
370	0.438463	2586.95				370	0.439443	2618.27				370	0.442795	2605.61
371	0.438367	2625.6				371	0.43999	2641.82				371	0.439861	2647.02
372	0.437132	2607.89				372	0.438956	2655.72				372	0.43656	2631.36
373	0.43778	2644.86				373	0.437276	2649.45				373	0.434146	2615.3
374	0.437841	2626.97				374	0.434506	2642.36				374	0.435715	2568.89
375	0.438032	2638.8				375	0.434377	2610.14				375	0.434703	2597.36
376	0.438742	2655.4				376	0.437086	2635.6				376	0.433507	2639.74
377	0.438757	2642.59				377	0.436884	2606.67				377	0.430401	2631.68
378	0.438214	2650.37				378	0.439802	2592.07				378	0.432922	2596.03
379	0.437871	2630.32				379	0.438771	2620.41				379	0.436303	2611.46
380	0.436634	2646.7				380	0.439681	2617.04				380	0.435134	2615.64
381	0.438918	2588.24				381	0.440486	2649.43				381	0.434666	2602.86
382	0.440815	2656.38				382	0.437397	2640.11				382	0.437657	2630.73
383	0.440232	2627.31				383	0.436026	2646.48				383	0.441573	2659.61
384	0.439102	2630.81				384	0.434064	2567.2				384	0.436087	2646.79
385	0.439074	2644.31				385	0.43455	2578.98				385	0.435101	2576.12
386	0.437426	2630.01				386	0.437229	2626.88				386	0.432286	2628.71
387	0.440012	2628.89				387	0.434563	2626.57				387	0.434516	2589.63
388	0.440303	2611.26				388	0.435822	2627.84				388	0.437363	2650.72
389	0.439236	2619.4				389	0.43531	2616.46				389	0.434468	2601.12
390	0.437926	2648.08				390	0.436702	2616.59				390	0.439696	2620.42
391	0.440599	2599.76				391	0.435465	2637.97				391	0.435152	2623.79
392	0.439822	2631.28				392	0.438153	2645.04				392	0.435159	2637.06
393	0.439891	2663.61				393	0.43893	2618.69				393	0.434482	2626.07
394	0.438481	2647.79				394	0.43623	2645.62				394	0.438276	2643.86
395	0.440095	2638.57				395	0.435862	2637.73				395	0.438681	2590.88
396	0.438317	2641.47				396	0.436196	2598.78				396	0.438533	2661.29
397	0.437863	2647.08				397	0.435907	2616.45				397	0.437037	2618.13
398	0.438812	2616.06				398	0.43547	2631.31				398	0.436876	2609.88
399	0.438384	2637.28				399	0.437901	2588.73				399	0.434969	2635.42
400	0.43772	2622.95				400	0.434912	2596.45				400	0.436797	2618.55
401	0.43889	2584.21				401	0.434918	2584.11				401	0.439404	2622.97
402	0.438713	2621.26				402	0.4375	2610.42				402	0.43714	2653.67
403	0.438437	2608.17				403	0.438498	2611.89				403	0.43528	2636.6
404	0.439449	2641.17				404	0.439237	2572.54				404	0.437666	2656.25
405	0.439439	2638.61				405	0.440187	2616.48				405	0.436916	2632.64
406	0.440768	2628.63				406	0.440001	2616.39				406	0.438042	2641.23
407	0.439525	2650.1				407	0.438628	2650.77				407	0.439012	2610.56
408	0.439595	2642.14				408	0.439714	2626.27				408	0.440407	2633
409	0.440124	2656.22				409	0.434706	2640.16				409	0.437372	2650.61
410	0.439844	2649.84				410	0.436756	2587.95				410	0.43813	2596.63
411	0.439734	2657.09				411	0.437481	2605.02				411	0.435338	2606.6
412	0.440744	2665.36				412	0.434873	2625.82				412	0.436833	2595.02
413	0.440937	2652.3				413	0.439088	2628.46				413	0.438848	2619.68
414	0.441944	2658.13				414	0.43825	2651.57				414	0.438513	2662.4
415	0.439492	2660.06				415	0.434962	2632.67				415	0.434654	2632.78
416	0.44287	2656.41				416	0.436288	2628.23				416	0.436772	2637.33
417	0.441634	2611.13				417	0.438456	2601.71				417	0.436652	2619.97
418	0.442041	2610.76				418	0.432282	2657.5				418	0.435523	2634.08
419	0.441782	2657.74				419	0.435148	2630.13				419	0.438188	2616.37
420	0.441266	2647.86				420	0.439603	2582.9				420	0.436414	2573.8
421	0.439873	2658.66				421	0.43929	2609.93				421	0.438748	2615.55
422	0.442905	2651.44				422	0.438132	2657.32				422	0.435112	2606.68
423	0.43888	2643.33				423	0.436638	2639.66				423	0.436264	2644.5
424	0.439907	2627.12				424	0.43539	2623.19				424	0.437453	2623.4
425	0.442934	2637.04				425	0.438474	2625.43				425	0.439201	2625.54
426	0.440828	2649.35				426	0.439503	2630.57				426	0.437485	2657.16
427	0.44054	2604.5				427	0.438419	2613.33				427	0.436914	2638.03
428	0.438104	2627.36				428	0.439493	2638.53				428	0.436196	2591.57
429	0.439778	2612.84				429	0.437897	2633.52				429	0.432793	2640.27
430	0.437753	2635.53				430	0.436498	2595.8				430	0.435616	2646.25
431	0.440254	2663.4				431	0.436886	2620.89				431	0.434938	2572.76
432	0.437114	2650.11				432	0.438403	2610.51				432	0.433171	2579.13
433	0.437365	2654.79				433	0.43782	2645.24				433	0.433673	2625.96
434	0.439209	2628.37				434	0.439118	2626.58				434	0.432074	2612.35
435	0.43971	2642.42				435	0.435726	2639.84				435	0.434847	2627.1
436	0.438632	2617.2				436	0.437587	2576.86				436	0.433493	2602.56
437	0.438242	2589.68				437	0.437801	2590.93				437	0.436559	2610.86
438	0.440379	2624.97				438	0.437206	2636.38				438	0.435783	2641.55
439	0.439444	2610.82				439	0.435804	2628.29				439	0.437493	2640.85
440	0.439755	2647.62				440	0.436484	2639.46				440	0.437486	2642.83
441	0.436047	2618.7				441	0.43549	2626.66				441	0.437233	2624.11
442	0.43869	2634.8				442	0.43669	2613.85				442	0.43932	2626.57
443	0.436982	2651.71				443	0.437978	2603.69				443	0.437466	2611.94
444	0.439567	2644.65				444	0.438614	2663.75				444	0.438098	2622.86
445	0.437509	2661.71				445	0.437835	2628.82				445	0.43838	2651.28
446	0.438026	2637.65				446	0.434391	2578.03				446	0.438071	2591.12
447	0.439467	2641.17				447	0.438023	2600.14				447	0.441076	2617.7
448	0.439181	2660.91				448	0.432818	2648.64				448	0.441615	2612.64
449	0.438389	2637.83				449	0.438562	2613.69				449	0.440828	2629.79
450	0.440076	2653.36				450	0.438832	2649.21				450	0.438873	2664.02
451	0.439458	2644.28				451	0.436735	2636.03				451	0.439476	2661.89
452	0.439204	2646.61				452	0.438009	2633.29				452	0.438445	2648.32
453	0.438131	2653.23				453	0.432586	2610.92				453	0.436668	2625.28
454	0.438382	2650.3				454	0.436409	2621.71				454	0.437933	2640.91
455	0.438048	2664.62				455	0.440023	2615.97				455	0.438392	2616.24
456	0.438928	2636.12				456	0.441102	2591.4				456	0.438471	2581.92
457	0.437008	2643.21				457	0.439422	2625.47				457	0.436974	2615.13
458	0.439393	2651.89				458	0.440113	2651.15				458	0.435742	2604.85
459	0.440735	2643.2				459	0.437237	2638.44				459	0.433642	2627.72
460	0.438461	2659.2				460	0.436155	2636.82				460	0.434708	2610.85
461	0.440205	2654.95				461	0.436012	2641.95				461	0.435333	2615.3
462	0.438446	2646.39				462	0.43547	2581.69				462	0.438146	2637.62
463	0.442393	2662.25				463	0.437949	2589.12				463	0.437053	2632.8
464	0.441745	2660.96				464	0.437073	2639.73				464	0.435559	2654.2
465	0.441391	2659.56				465	0.438264	2629.58				465	0.433771	2618.63
466	0.439721	2654				466	0.436421	2647.91				466	0.431842	2617.47
467	0.439067	2659.41				467	0.436598	2620.5				467	0.433323	2557.92
468	0.437225	2653.66				468	0.435893	2611.99				468	0.435478	2576.08
469	0.437287	2642.83				469	0.438646	2610.7				469	0.435092	2623.88
470	0.439431	2598.93				470	0.440508	2623.93				470	0.43623	2619.02
471	0.438991	2605.66				471	0.437506	2648.06				471	0.437538	2646.69
472	0.439026	2638.45				472	0.441495	2601.27				472	0.44001	2623.7
473	0.438575	2629.82				473	0.442106	2623.02				473	0.440337	2631.98
474	0.440405	2625.63				474	0.441576	2662.8				474	0.441497	2660.36
475	0.441804	2655.51				475	0.439739	2619.46				475	0.43746	2660.42
476	0.440788	2659.14				476	0.436067	2654.21				476	0.433742	2643.01
477	0.441977	2655.59				477	0.435647	2643.61				477	0.437401	2625.69
478	0.440299	2644.35				478	0.435484	2639.04				478	0.437802	2630.11
479	0.44094	2643.14				479	0.436561	2606.46				479	0.435275	2651.2
480	0.438367	2671.04				480	0.436787	2638.07				480	0.439151	2646.14
481	0.440707	2664.13				481	0.436453	2611.78				481	0.440232	2660.36
482	0.44134	2662.14				482	0.436101	2581.58				482	0.443679	2639.15
483	0.44115	2658.63				483	0.439461	2620.05				483	0.439789	2651.27
484	0.439512	2651.99				484	0.440219	2621.37				484	0.438513	2623.98
485	0.440968	2671.09				485	0.439686	2652.02				485	0.439899	2626.33
486	0.439542	2672.06				486	0.437157	2635.11				486	0.439748	2668.26
487	0.442351	2621.96				487	0.437203	2641.49				487	0.44026	2598.13
488	0.441482	2665.97				488	0.434602	2641.73				488	0.437632	2617.43
489	0.439846	2653.42				489	0.437571	2627.16				489	0.440555	2655.07
490	0.44065	2621.72				490	0.435347	2647.06				490	0.442146	2664.99
491	0.44266	2631.59				491	0.435184	2630.7				491	0.446899	2655.18
492	0.439459	2661.71				492	0.437076	2639.47				492	0.44168	2649.33
493	0.439251	2607.95				493	0.435456	2652.5				493	0.438925	2643.51
494	0.439917	2629.45				494	0.436163	2622.64				494	0.439122	2637.09
495	0.440066	2613.9				495	0.438181	2641.76				495	0.439805	2645.95
496	0.437884	2637.33				496	0.435497	2633.1				496	0.438858	2634.24
497	0.439957	2616.7				497	0.438444	2643.38				497	0.441019	2601.31
498	0.440218	2653.51				498	0.438637	2587.74				498	0.438787	2627.14
499	0.439121	2664.77				499	0.43941	2641.37				499	0.439774	2617.52
500	0.438739	2636.5				500	0.438744	2662.89				500	0.437937	2633.92
501	0.439471	2653.28				501	0.4369	2649.96				501	0.444147	2638.75
502	0.438867	2624.89				502	0.440556	2626.8				502	0.444609	2661.33
503	0.439321	2591.36				503	0.437021	2614.79				503	0.437245	2672.33
504	0.438534	2621.61				504	0.431558	2606.52				504	0.440752	2669.19
505	0.439153	2607.67				505	0.438568	2594.24				505	0.43846	2672.47
506	0.434329	2633.47				506	0.435612	2664.4				506	0.438062	2647.29
507	0.438113	2626.51				507	0.439315	2631.87				507	0.441348	2662.75
508	0.437305	2639.89				508	0.438306	2660.07				508	0.441819	2598.35
509	0.43861	2652.8				509	0.436525	2642.26				509	0.442245	2628.68
510	0.436955	2634.31				510	0.436101	2614.44				510	0.442467	2652.87
511	0.438226	2654.67				511	0.43877	2616.84				511	0.440797	2653.93
512	0.43871	2645.23				512	0.435616	2644.1				512	0.439221	2664.51
513	0.438628	2657.97				513	0.437316	2599.28				513	0.435786	2627.57
514	0.438341	2581.33				514	0.436067	2610.6				514	0.438067	2628.02
515	0.439686	2596.33				515	0.435133	2593.9				515	0.441533	2613.02
516	0.439135	2642.78				516	0.435767	2606.96				516	0.443998	2671.02
517	0.439727	2638.79				517	0.437539	2603.08				517	0.44485	2646.98
518	0.438462	2655.4				518	0.438102	2577.88				518	0.441442	2666.24
519	0.439079	2639.49				519	0.439029	2616.88				519	0.437409	2660.98
520	0.439273	2626.77				520	0.437049	2613.24				520	0.438602	2627.42
521	0.437856	2595.06				521	0.438578	2640.68				521	0.437409	2651.93
522	0.439598	2625.35				522	0.43783	2629.85				522	0.442572	2634.69
523	0.437918	2646.47				523	0.438371	2641.18				523	0.440871	2634.08
524	0.440526	2596.58				524	0.439282	2662.16				524	0.439439	2643.1
525	0.438269	2621.77				525	0.43921	2639.97				525	0.439314	2625.95
526	0.439533	2604.3				526	0.437354	2663.29				526	0.438324	2633.21
527	0.440441	2631.62				527	0.440876	2652.26				527	0.437078	2620.67
528	0.436907	2654.6				528	0.438328	2653.74				528	0.437882	2579.88
529	0.438216	2637.39				529	0.440254	2651.97				529	0.438998	2617.74
530	0.439637	2652.63				530	0.440708	2649.63				530	0.440335	2613.73
531	0.43911	2619.06				531	0.439203	2672.59				531	0.439362	2639.83
532	0.439523	2646.31				532	0.440237	2647.17				532	0.43584	2635.66
533	0.438986	2627.53				533	0.443103	2663.55				533	0.437398	2641.7
534	0.439383	2590.99				534	0.441312	2609.86				534	0.437023	2589.55
535	0.439011	2629.69				535	0.439815	2609.83				535	0.437656	2594.53
536	0.439442	2619.75				536	0.440352	2658.08				536	0.439942	2650.52
537	0.438824	2652.6				537	0.439835	2647.65				537	0.437489	2634.48
538	0.439836	2633.2				538	0.43832	2658.49				538	0.434223	2642.94
539	0.440028	2645.5				539	0.440873	2631.68				539	0.435195	2616.3
540	0.438678	2654.79				540	0.442354	2646.59				540	0.436627	2622.88
541	0.436775	2636.58				541	0.441229	2668.55				541	0.432761	2648.31
542	0.438248	2658.82				542	0.443775	2670.19				542	0.43203	2626.67
543	0.438399	2632.43				543	0.44081	2671.62				543	0.435214	2593.94
544	0.437564	2641.9				544	0.439844	2649.38				544	0.435455	2637.42
545	0.437428	2654.04				545	0.437598	2645.7				545	0.436475	2628.96
546	0.433373	2627.82				546	0.439779	2624.08				546	0.437653	2597.79
547	0.436221	2641.18				547	0.439674	2634.7				547	0.438943	2619.3
548	0.43776	2644.82				548	0.438354	2635.46				548	0.438465	2640.34
549	0.436826	2637.96				549	0.440189	2673.46				549	0.439969	2652.99
550	0.438178	2654.13				550	0.44018	2660.73				550	0.439242	2669.31
551	0.439314	2634.09				551	0.441607	2634.55				551	0.442345	2637.82
552	0.437481	2647.86				552	0.438788	2650.3				552	0.439365	2649.91
553	0.437048	2644.45				553	0.44187	2669.31				553	0.437291	2654
554	0.438802	2648.73				554	0.440371	2619.15				554	0.440206	2607.03
555	0.440054	2586.1				555	0.440841	2624.12				555	0.439029	2626.98
556	0.440021	2606.78				556	0.438298	2675.9				556	0.437843	2611.37
557	0.438933	2650.58				557	0.440729	2616.78				557	0.437621	2635.12
558	0.439359	2637.36				558	0.439357	2653.83				558	0.43908	2618.74
559	0.440801	2656.44				559	0.439621	2659.4				559	0.438043	2656.9
560	0.440376	2644.33				560	0.43686	2647.69				560	0.438188	2669.06
561	0.439369	2631.28				561	0.437852	2615.15				561	0.440341	2640.41
562	0.437717	2653.55				562	0.439332	2642.86				562	0.438723	2656.37
563	0.438204	2641.33				563	0.441534	2628.83				563	0.439485	2630.57
564	0.43843	2646.02				564	0.441636	2595.66				564	0.440367	2594.79
565	0.437724	2636.68				565	0.441672	2626.85				565	0.439867	2637.16
566	0.436792	2625.03				566	0.437013	2615.51				566	0.441023	2624.91
567	0.439506	2613.73				567	0.439685	2643.69				567	0.439445	2658.25
568	0.439908	2625.38				568	0.43704	2627.25				568	0.441257	2635.8
569	0.43941	2649.03				569	0.440867	2651.89				569	0.438792	2635.5
570	0.439458	2596.85				570	0.44279	2661.51				570	0.437149	2655.03
571	0.438629	2613.67				571	0.440159	2645.68				571	0.440185	2649.08
572	0.43859	2605.6				572	0.439229	2612.72				572	0.439408	2667.1
573	0.437314	2617.58				573	0.437041	2614.38				573	0.440965	2645.64
574	0.438795	2662.26				574	0.434599	2625.58				574	0.440534	2655.31
575	0.437232	2645.66				575	0.436369	2607.36				575	0.438099	2664.26
576	0.43838	2647.66				576	0.437968	2621.48				576	0.438557	2638.89
577	0.438333	2621.83				577	0.437045	2644.66				577	0.439198	2612.79
578	0.438896	2635.28				578	0.434876	2636.08				578	0.438238	2646.6
579	0.438958	2616.87				579	0.435807	2593.49				579	0.439499	2576.22
580	0.439406	2587.98				580	0.435013	2630.03				580	0.438773	2622.78
581	0.439261	2620.42				581	0.43315	2626.28				581	0.439583	2618.27
582	0.438421	2617.06				582	0.436434	2602.2				582	0.43993	2659.75
583	0.437974	2637.96				583	0.437811	2614.35				583	0.43992	2649.43
584	0.438622	2625.5				584	0.437316	2642.06				584	0.437759	2663.98
585	0.438705	2651.24				585	0.433867	2585.04				585	0.440343	2647.18
586	0.437967	2650.38				586	0.437975	2613.46				586	0.437895	2636.85
587	0.439693	2643.17				587	0.434089	2640.8				587	0.438265	2655.97
588	0.436127	2659.07				588	0.436818	2648.12				588	0.440186	2646.4
589	0.438825	2644.19				589	0.43653	2623.39				589	0.440664	2661.36
590	0.440577	2650.6				590	0.436551	2620.8				590	0.439293	2641.95
591	0.43994	2596.25				591	0.43717	2629.84				591	0.440969	2648.2
592	0.439503	2607.07				592	0.436173	2608.71				592	0.439201	2621.86
593	0.439196	2646.45				593	0.437029	2622.43				593	0.439592	2625.97
594	0.439857	2642.22				594	0.4384	2605.19				594	0.439828	2647.42
595	0.441261	2656.61				595	0.439286	2585.3				595	0.437951	2597.62
596	0.440448	2630.41				596	0.442208	2622.49				596	0.439829	2619.05
597	0.441055	2643.4				597	0.439286	2623.92				597	0.4363	2653.26
598	0.440285	2669.31				598	0.438293	2648.05				598	0.435357	2640.8
599	0.441155	2657.16				599	0.439504	2635.91				599	0.438552	2629.58
600	0.438779	2630.89				600	0.440317	2648.18				600	0.43875	2629.75
601	0.439304	2657.9				601	0.4393	2660.71				601	0.43791	2635.9
602	0.441819	2658.71				602	0.436077	2638.88				602	0.437525	2611.47
603	0.441698	2619.46				603	0.435655	2647.22				603	0.437778	2629.7
604	0.440952	2642.87				604	0.433471	2621.78				604	0.43752	2661.33
605	0.439375	2660.23				605	0.437867	2644.9				605	0.438595	2650.38
606	0.44271	2607.2				606	0.438662	2646.47				606	0.436402	2645.34
607	0.437421	2619.93				607	0.438808	2634.15				607	0.438946	2620.42
608	0.440883	2615.93				608	0.439237	2648.8				608	0.438324	2635.44
609	0.441254	2646.92				609	0.43641	2642.17				609	0.43844	2622.19
610	0.441475	2659.46				610	0.434896	2647.89				610	0.438408	2582.3
611	0.441307	2664.68				611	0.440133	2595.26				611	0.439005	2613.16
612	0.440591	2660.04				612	0.440682	2606.72				612	0.436695	2607.08
613	0.438626	2636.44				613	0.439648	2647.77				613	0.438277	2631.4
614	0.441059	2659.15				614	0.439681	2638.46				614	0.438063	2626.83
615	0.443324	2638.65				615	0.443536	2665.33				615	0.437949	2635.38
616	0.442159	2610.75				616	0.438641	2629.54				616	0.43753	2651.81
617	0.441555	2640.67				617	0.437583	2638.27				617	0.437889	2628.1
618	0.443136	2626.65				618	0.439251	2607.73				618	0.435582	2642.57
619	0.442565	2654.19				619	0.440898	2636.24				619	0.437996	2634.22
620	0.441967	2652.56				620	0.436871	2649.57				620	0.438342	2649.93
621	0.440534	2650.49				621	0.438681	2601.16				621	0.434027	2646.36
622	0.44256	2668.07				622	0.439579	2625.88				622	0.437232	2633.33
623	0.442042	2654.25				623	0.437274	2654.28				623	0.437666	2651.87
624	0.442933	2669.95				624	0.436683	2596.37				624	0.438459	2643.81
625	0.442	2665.39				625	0.436589	2637.44				625	0.438154	2645.97
626	0.441504	2666.65				626	0.43566	2633.92				626	0.437133	2581.69
627	0.439987	2665.9				627	0.437444	2639.73				627	0.43789	2593.74
628	0.440335	2650.39				628	0.439923	2622.93				628	0.436149	2631.99
629	0.442067	2666.13				629	0.438999	2646.02				629	0.438257	2626.25
630	0.443004	2645.91				630	0.436807	2658.56				630	0.437529	2649.43
631	0.443217	2654.67				631	0.43867	2650.51				631	0.436648	2628.71
632	0.441227	2647.78				632	0.439418	2656.53				632	0.439252	2634.1
633	0.441278	2661				633	0.43974	2634.85				633	0.437096	2654.6
634	0.438244	2632.98				634	0.442668	2645.33				634	0.439484	2644.36
635	0.442532	2639.54				635	0.442049	2636.88				635	0.438282	2612
636	0.440321	2650.48				636	0.44449	2603.18				636	0.437379	2643.88
637	0.441287	2628.98				637	0.440153	2637.15				637	0.438301	2635.05
638	0.441798	2640.62				638	0.444975	2625.94				638	0.43946	2617.75
639	0.442002	2666.6				639	0.442203	2662.37				639	0.439244	2632.93
640	0.440735	2655.19				640	0.441538	2649.7				640	0.438948	2661.56
641	0.437171	2661.37				641	0.445219	2651.78				641	0.437528	2599.68
642	0.44366	2659.03				642	0.436738	2640.3				642	0.438713	2614.49
643	0.439553	2648.7				643	0.444741	2636.93				643	0.439196	2664.65
644	0.441661	2626.02				644	0.444188	2664.67				644	0.437447	2652.84
645	0.440615	2621.79				645	0.444003	2664.52				645	0.440084	2627.96
646	0.442203	2658.4				646	0.44168	2653.47				646	0.440342	2629.94
647	0.442829	2614.73				647	0.443551	2668.75				647	0.440173	2635.63
648	0.441696	2641.95				648	0.443687	2660.35				648	0.438469	2620.75
649	0.442041	2617.77				649	0.442181	2645.98				649	0.438939	2641.18
650	0.440506	2647.2				650	0.444919	2667.34				650	0.439948	2627.63
651	0.441872	2667.63				651	0.439744	2650.11				651	0.438193	2592.29
652	0.441236	2654.01				652	0.443812	2626.43				652	0.438237	2619.01
653	0.443458	2657.53				653	0.444087	2636.53				653	0.437814	2614.49
654	0.442925	2642.11				654	0.44157	2637.77				654	0.439393	2637
655	0.440309	2652.6				655	0.442389	2672.9				655	0.43896	2621.85
656	0.44372	2651.54				656	0.443438	2633.15				656	0.439806	2638.73
657	0.443132	2611.11				657	0.444972	2614.02				657	0.438916	2652.69
658	0.44208	2648.89				658	0.443952	2622.45				658	0.439229	2637.66
659	0.441496	2627.88				659	0.442154	2671.79				659	0.439909	2664.66
660	0.441255	2653.92				660	0.441164	2665.83				660	0.439321	2637.82
661	0.439952	2659.96				661	0.443213	2641.26				661	0.437549	2647.4
662	0.441779	2652.41				662	0.441198	2647.63				662	0.438326	2585.94
663	0.438988	2660.17				663	0.443164	2643.64				663	0.438285	2598.9
664	0.441933	2642.68				664	0.438001	2621.1				664	0.438502	2636.05
665	0.439859	2663.97				665	0.444963	2639.82				665	0.438386	2629.62
666	0.44196	2660.95				666	0.442834	2672.66				666	0.4359	2640.75
667	0.441179	2665.28				667	0.441992	2663.72				667	0.437398	2617.53
668	0.442044	2676.72				668	0.443776	2656.49				668	0.435896	2619.02
669	0.442674	2659.61				669	0.44422	2646.47				669	0.438104	2648.41
670	0.441129	2666.52				670	0.44395	2655.94				670	0.438648	2650.73
671	0.441098	2656.55				671	0.444062	2650.19				671	0.438579	2612.51
672	0.441813	2663.66				672	0.443704	2626.79				672	0.43778	2651.83
673	0.442867	2605.96				673	0.445321	2651.64				673	0.438503	2642.19
674	0.441667	2614.99				674	0.445127	2632.86				674	0.437454	2609.46
675	0.442933	2662.54				675	0.44297	2664.01				675	0.438371	2616.1
676	0.441613	2662.16				676	0.444388	2649.02				676	0.43578	2639.29
677	0.441323	2661.61				677	0.442905	2663.1				677	0.43567	2582.76
678	0.442612	2649.74				678	0.442608	2611.37				678	0.437538	2601.42
679	0.440789	2633.04				679	0.439006	2613.7				679	0.438441	2648.83
680	0.442114	2666.96				680	0.441532	2647.52				680	0.438229	2653.52
681	0.441394	2658.09				681	0.44216	2656.17				681	0.438099	2619.79
682	0.440062	2640.01				682	0.441352	2659.69				682	0.439404	2614.75
683	0.440713	2669.67				683	0.444314	2657.68				683	0.439401	2637.9
684	0.443026	2662.68				684	0.441201	2634.18				684	0.439288	2617.73
685	0.441857	2630.9				685	0.44455	2626.56				685	0.438634	2640.29
686	0.44203	2656.97				686	0.442692	2648.19				686	0.438721	2624.39
687	0.440102	2654.41				687	0.444746	2659.54				687	0.440677	2587.73
688	0.443017	2620.49				688	0.445542	2623.96				688	0.44011	2623.53
689	0.443438	2628.98				689	0.444958	2637.72				689	0.440645	2618.05
690	0.440511	2668.94				690	0.441773	2619.7				690	0.437938	2637.99
691	0.438952	2623.67				691	0.442693	2652.4				691	0.438648	2629.24
692	0.442436	2643.46				692	0.442742	2641.56				692	0.439769	2648.07
693	0.438166	2642.46				693	0.444339	2616.7				693	0.439562	2587.28
694	0.441009	2667.93				694	0.443047	2644.78				694	0.437205	2664.45
695	0.441045	2640.84				695	0.442857	2631.19				695	0.436669	2620.03
696	0.441309	2648.4				696	0.438961	2647.03				696	0.440302	2620.97
697	0.441652	2621.57				697	0.437609	2632.63				697	0.437403	2643.28
698	0.440634	2602.51				698	0.437699	2655.41				698	0.438003	2629.99
699	0.440975	2635.18				699	0.440168	2589.37				699	0.438627	2624.31
700	0.438205	2620.39				700	0.438908	2598.58				700	0.440261	2661.72
701	0.4411	2644.92				701	0.439322	2647.22				701	0.439948	2646.19
702	0.43907	2641.1				702	0.441707	2655.84				702	0.438755	2655.96
703	0.440225	2645.83				703	0.442472	2630.61				703	0.438576	2644.6
704	0.441229	2663.94				704	0.443139	2658.33				704	0.436993	2627.3
705	0.440899	2640.83				705	0.442297	2641.64				705	0.438264	2607.14
706	0.439699	2667.7				706	0.441546	2641.49				706	0.437249	2620.23
707	0.440512	2645.87				707	0.441055	2644.24				707	0.437106	2646.89
708	0.441131	2670.86				708	0.437534	2662.84				708	0.438525	2590.17
709	0.443081	2608.02				709	0.436305	2600.26				709	0.437855	2602.96
710	0.442829	2619.25				710	0.435827	2610.34				710	0.437782	2595.05
711	0.440471	2653.84				711	0.438932	2592.62				711	0.438126	2622.28
712	0.442233	2644.56				712	0.440099	2626.43				712	0.435971	2646.55
713	0.438211	2658.46				713	0.442103	2670.14				713	0.436791	2631.94
714	0.440595	2649.23				714	0.441832	2650.59				714	0.438887	2645.56
715	0.441963	2649.95				715	0.439877	2660.5				715	0.436713	2621.66
716	0.442217	2615.62				716	0.438134	2632.76				716	0.4366	2633.55
717	0.443198	2639.75				717	0.438925	2641.3				717	0.438029	2621.05
718	0.441507	2640.9				718	0.439028	2665.34				718	0.439218	2580.18
719	0.442501	2663.03				719	0.436341	2650.47				719	0.438883	2621.71
720	0.442467	2674.63				720	0.438592	2651.64				720	0.43813	2621.21
721	0.441894	2635.51				721	0.437346	2618.63				721	0.43909	2637.6
722	0.437824	2645.06				722	0.439539	2654.49				722	0.437932	2629
723	0.441212	2655.99				723	0.438153	2622.16				723	0.437941	2638.81
724	0.440153	2616.26				724	0.438475	2588.72				724	0.438878	2651.92
725	0.439173	2636.32				725	0.439029	2618.48				725	0.438466	2639.55
726	0.441248	2621.11				726	0.439564	2611.6				726	0.437523	2653.31
727	0.440268	2634.39				727	0.439366	2643.55				727	0.439426	2637.39
728	0.441591	2672.45				728	0.442555	2641.97				728	0.438438	2639.67
729	0.440729	2651.54				729	0.443058	2651.43				729	0.437862	2654.94
730	0.43707	2649.54				730	0.441959	2669.23				730	0.4364	2630.26
731	0.4392	2625.45				731	0.436628	2642.79				731	0.436715	2645.06
732	0.438645	2646.16				732	0.439903	2609.05				732	0.437969	2632.38
733	0.441755	2651.21				733	0.44417	2631.73				733	0.438432	2645.25
734	0.44005	2605.9				734	0.443849	2647.54				734	0.437679	2657.31
735	0.439847	2630.18				735	0.444369	2632.15				735	0.439279	2644.01
736	0.441677	2624.12				736	0.440883	2644.81				736	0.43909	2653.94
737	0.441706	2654.35				737	0.441838	2670.86				737	0.43849	2641.61
738	0.440545	2652.78				738	0.436659	2652.31				738	0.439	2647.81
739	0.441494	2634.84				739	0.440167	2635.76				739	0.438212	2586.61
740	0.442145	2671.9				740	0.437746	2648.62				740	0.437434	2658.67
741	0.439616	2655.84				741	0.435917	2637.03				741	0.435896	2609.8
742	0.438038	2627.55				742	0.437182	2613.12				742	0.438464	2614.26
743	0.44016	2654.27				743	0.438571	2625.07				743	0.438073	2631.78
744	0.442149	2677.47				744	0.441336	2649.81				744	0.437973	2618.45
745	0.441292	2605.04				745	0.440679	2607.42				745	0.438164	2620.41
746	0.441404	2619.47				746	0.438467	2620.35				746	0.438617	2649.31
747	0.440868	2655.89				747	0.436998	2607.8				747	0.439193	2639.35
748	0.442739	2658.52				748	0.440787	2629.23				748	0.438955	2613.61
749	0.441122	2662.1				749	0.439262	2658.75				749	0.439118	2642.76
750	0.441538	2644.24				750	0.439959	2650.33				750	0.438589	2635.89
751	0.442145	2646.21				751	0.44225	2663.24				751	0.43723	2613.04
752	0.440587	2656.13				752	0.441487	2655.04				752	0.437679	2627.82
753	0.438659	2654.31				753	0.44096	2657.49				753	0.439409	2642.28
754	0.439941	2657.14				754	0.441264	2629.06				754	0.438987	2598.39
755	0.44171	2654.29				755	0.43934	2672.64				755	0.437715	2611.28
756	0.439376	2660.56				756	0.437174	2595.22				756	0.438097	2593.93
757	0.441648	2630.97				757	0.439019	2599.39				757	0.436364	2614.48
758	0.440458	2638.85				758	0.440376	2629.62				758	0.437267	2645.5
759	0.440644	2657.97				759	0.439017	2626.4				759	0.437061	2645.2
760	0.442374	2613.37				760	0.43724	2632.29				760	0.436306	2641.86
761	0.440926	2629.89				761	0.437156	2644.36				761	0.438106	2618.47
762	0.439858	2617.24				762	0.438876	2630.2				762	0.438696	2632.59
763	0.442813	2640.15				763	0.439859	2656.71				763	0.437497	2611.64
764	0.439094	2656.35				764	0.438485	2643.26				764	0.437357	2590.67
765	0.435968	2638.77				765	0.439556	2656.07				765	0.438361	2618.83
766	0.437988	2652.42				766	0.43938	2665.38				766	0.438205	2612.83
767	0.438187	2619.67				767	0.439498	2649.75				767	0.438657	2642.02
768	0.4376	2635.05				768	0.44047	2611.59				768	0.438131	2624.61
769	0.435961	2656.46				769	0.434627	2650.53				769	0.437593	2644.6
770	0.440042	2578.68				770	0.436827	2650.19				770	0.436772	2653.98
771	0.442031	2625.2				771	0.438084	2599.01				771	0.436354	2625.96
772	0.44138	2658.41				772	0.440558	2620.67				772	0.438765	2655.89
773	0.440591	2624.61				773	0.43898	2644.43				773	0.438979	2635.18
774	0.440518	2666.29				774	0.443378	2646.07				774	0.437908	2634.58
775	0.441949	2616.66				775	0.438029	2660.21				775	0.439403	2586.17
776	0.442758	2647.42				776	0.442556	2652.52				776	0.435774	2655.02
777	0.441591	2636.4				777	0.438414	2649.21				777	0.438149	2619.53
778	0.441513	2666.31				778	0.438346	2614.4				778	0.437833	2623.45
779	0.437868	2638.54				779	0.440917	2630.14				779	0.436455	2633.88
780	0.443124	2661.36				780	0.438247	2650.33				780	0.435546	2610.67
781	0.443926	2667.65				781	0.441831	2603.51				781	0.43828	2614.26
782	0.441721	2659.04				782	0.443431	2631.73				782	0.43617	2651.85
783	0.441217	2622.98				783	0.440967	2665.66				783	0.438484	2646.56
784	0.441253	2625.32				784	0.444165	2656.95				784	0.437777	2652.94
785	0.440667	2646.03				785	0.443154	2682				785	0.438144	2634.86
786	0.442242	2647.1				786	0.443885	2638.34				786	0.438576	2633.47
787	0.438994	2633.26				787	0.443718	2654.65				787	0.437631	2607.03
788	0.442485	2609.98				788	0.443623	2635.06				788	0.438163	2620.56
789	0.439613	2623.15				789	0.444602	2655.12				789	0.436457	2638.56
790	0.441181	2660.32				790	0.443302	2678.08				790	0.438154	2586.83
791	0.441887	2603.34				791	0.436472	2663.26				791	0.436656	2607.77
792	0.440351	2630.19				792	0.439643	2631.79				792	0.436794	2594.06
793	0.441042	2618.89				793	0.444845	2639.1				793	0.438122	2619.78
794	0.439036	2624.98				794	0.444452	2657.05				794	0.437594	2652.02
795	0.442506	2628.01				795	0.445254	2652.01				795	0.436721	2641.08
796	0.441247	2603.89				796	0.439724	2619.63				796	0.438112	2644.43
797	0.443385	2629.33				797	0.442721	2657.27				797	0.438557	2612.54
798	0.441198	2616.35				798	0.440418	2629.42				798	0.438892	2646.33
799	0.441145	2674.77				799	0.436132	2639.17				799	0.438707	2614.86
800	0.442934	2641.28				800	0.435679	2643.83				800	0.438776	2585.99
801	0.441077	2654.74				801	0.44096	2656.73				801	0.437971	2617.31
802	0.441616	2605.35				802	0.442401	2596.62				802	0.43896	2612.93
803	0.442465	2620.59				803	0.442552	2611.77				803	0.439359	2633.79
804	0.442614	2657.39				804	0.438456	2654.4				804	0.4371	2625.83
805	0.440326	2655.85				805	0.438744	2646.27				805	0.439336	2628.21
806	0.441453	2659.03				806	0.438965	2654.12				806	0.438724	2655.34
807	0.443339	2656.91				807	0.44144	2642.38				807	0.438005	2636.99
808	0.442676	2651				808	0.443936	2645.73				808	0.438682	2652.68
809	0.441436	2620.16				809	0.444076	2627.81				809	0.437425	2641.74
810	0.443089	2639.58				810	0.443742	2648.59				810	0.436504	2641.75
811	0.440178	2661.29				811	0.442601	2667.79				811	0.438151	2579.06
812	0.440108	2616.24				812	0.443344	2622.32				812	0.437418	2592.9
813	0.441046	2627.23				813	0.44118	2642.27				813	0.438979	2650.8
814	0.441215	2673.59				814	0.435628	2610.17				814	0.438513	2640.35
815	0.443005	2658.24				815	0.441093	2633.27				815	0.440859	2658.43
816	0.441317	2649.62				816	0.438123	2663.56				816	0.441391	2637.42
817	0.442706	2632.29				817	0.440385	2656.81				817	0.440127	2636.01
818	0.442364	2658.51				818	0.439793	2666.13				818	0.439636	2669.87
819	0.435847	2624.36				819	0.442062	2642.59				819	0.439687	2665.67
820	0.442816	2649.58				820	0.439989	2652.78				820	0.437396	2651.31
821	0.442732	2638.63				821	0.442353	2632.04				821	0.438278	2643.45
822	0.44255	2673.9				822	0.440504	2601.16				822	0.439526	2644.86
823	0.443569	2674.66				823	0.439403	2630.23				823	0.438591	2605.34
824	0.441646	2638.01				824	0.436416	2622.72				824	0.438028	2619.58
825	0.442492	2657.76				825	0.438649	2647.81				825	0.43675	2641.23
826	0.443635	2641.96				826	0.438201	2630.5				826	0.437863	2596.98
827	0.442747	2627.89				827	0.436854	2636.34				827	0.43849	2605.52
828	0.442494	2647.28				828	0.437099	2646.23				828	0.438516	2596.77
829	0.443554	2645.4				829	0.438753	2639.97				829	0.43927	2617.4
830	0.442905	2664.49				830	0.441453	2608.21				830	0.439107	2650.5
831	0.44231	2649.87				831	0.441817	2667.6				831	0.438541	2647.23
832	0.441956	2652.48				832	0.442488	2640.14				832	0.437108	2646.89
833	0.439758	2673.58				833	0.441223	2631.57				833	0.437074	2622.56
834	0.442139	2654.36				834	0.43985	2621.67				834	0.439515	2642.59
835	0.442059	2631.77				835	0.442541	2658.64				835	0.439171	2632.58
836	0.440886	2625.77				836	0.443151	2655.57				836	0.43914	2592.22
837	0.440804	2647.68				837	0.439871	2647.87				837	0.438478	2621.86
838	0.438554	2633.28				838	0.443516	2659.13				838	0.437717	2613.76
839	0.44069	2642.79				839	0.444047	2655.1				839	0.436329	2638.72
840	0.439361	2667.74				840	0.443942	2669.54				840	0.437912	2624.84
841	0.441071	2655.38				841	0.441445	2655.4				841	0.43942	2636.72
842	0.442403	2665.37				842	0.441255	2676.22				842	0.437601	2653.99
843	0.44111	2659.66				843	0.442159	2654.33				843	0.438141	2635.11
844	0.443045	2659.65				844	0.439253	2643.03				844	0.438096	2654.48
845	0.44441	2677.31				845	0.438814	2620.54				845	0.438398	2642
846	0.443511	2658.2				846	0.443087	2634.27				846	0.438081	2644.19
847	0.439427	2668.57				847	0.442448	2665.85				847	0.438027	2651
848	0.443812	2645.89				848	0.441819	2617.76				848	0.43808	2632.2
849	0.442959	2654.91				849	0.44163	2633.34				849	0.439183	2661.9
850	0.443538	2677.49				850	0.438102	2615.48				850	0.438719	2647.33
851	0.440129	2626.12				851	0.440074	2631.16				851	0.440379	2640.85
852	0.444321	2652.97				852	0.440517	2666.96				852	0.436317	2655.9
853	0.443722	2619.29				853	0.442352	2656.16				853	0.438244	2643.78
854	0.442557	2640.51				854	0.442941	2651.19				854	0.439962	2662.38
855	0.442434	2651.62				855	0.442752	2640.17				855	0.440074	2653.61
856	0.442833	2658.5				856	0.442321	2656.07				856	0.439923	2646.5
857	0.442463	2645.85				857	0.438216	2647.16				857	0.43999	2664.91
858	0.444438	2646.79				858	0.442981	2612.89				858	0.44032	2647.35
859	0.443729	2661.19				859	0.440651	2640.38				859	0.439476	2613.22
860	0.443952	2638.84				860	0.440081	2629				860	0.438963	2667.4
861	0.441681	2657.73				861	0.44156	2642.77				861	0.439555	2620.65
862	0.440337	2643.75				862	0.441534	2641.91				862	0.439624	2613.65
863	0.440419	2609.79				863	0.44174	2663.66				863	0.439136	2617.18
864	0.443248	2634.2				864	0.440313	2672.18				864	0.439834	2659.61
865	0.442165	2629.06				865	0.44161	2651.4				865	0.43708	2638.81
866	0.440801	2661.18				866	0.440553	2670.39				866	0.439367	2658.94
867	0.441665	2645.69				867	0.438953	2658.18				867	0.438796	2642.39
868	0.440589	2653.45				868	0.442649	2662.99				868	0.437059	2635.25
869	0.435833	2651.13				869	0.443361	2675.46				869	0.439678	2609
870	0.440036	2655.21				870	0.440555	2659.83				870	0.437437	2620.17
871	0.438573	2663.26				871	0.44214	2654.43				871	0.438038	2648.72
872	0.438863	2647.33				872	0.441692	2648.29				872	0.436609	2588.8
873	0.442122	2653.99				873	0.438714	2652.91				873	0.439272	2613.72
874	0.439088	2662.97				874	0.441509	2679.62				874	0.437706	2597.68
875	0.439269	2643.69				875	0.442963	2653.45				875	0.436951	2616.14
876	0.435396	2657.34				876	0.443925	2636.47				876	0.437826	2649.87
877	0.437736	2647.27				877	0.44344	2670.63				877	0.43786	2640.75
878	0.438079	2646.76				878	0.439538	2664.42				878	0.437419	2643.31
879	0.438081	2584.74				879	0.442154	2624.37				879	0.436925	2615.57
880	0.441241	2666.72				880	0.4419	2631.88				880	0.439804	2639.36
881	0.44054	2672.14				881	0.44247	2654.15				881	0.438506	2626.14
882	0.440996	2654.99				882	0.442099	2663.37				882	0.439475	2587.85
883	0.437659	2656.37				883	0.443741	2662.49				883	0.439667	2628.53
884	0.442948	2621.29				884	0.441899	2649.6				884	0.440591	2617.21
885	0.44146	2626.34				885	0.442402	2653.27				885	0.438119	2643.77
886	0.441488	2665.29				886	0.440528	2667.23				886	0.438567	2627.19
887	0.442093	2653.13				887	0.439766	2659.15				887	0.439748	2645.5
888	0.442013	2635.4				888	0.441547	2627.62				888	0.439582	2660.69
889	0.442962	2651.95				889	0.442112	2665.8				889	0.439833	2639.94
890	0.441922	2664.59				890	0.442579	2656.69				890	0.437731	2657.95
891	0.441656	2616.3				891	0.44404	2635.08				891	0.442165	2647.49
892	0.440088	2637.52				892	0.441102	2638.29				892	0.441642	2655.47
893	0.441997	2660.24				893	0.442555	2665.09				893	0.439773	2657.64
894	0.443022	2670.5				894	0.443309	2627.18				894	0.442081	2644.2
895	0.442937	2666.99				895	0.443326	2635.23				895	0.441606	2658.56
896	0.443521	2651.58				896	0.443123	2632.14				896	0.440754	2664.19
897	0.442808	2639.87				897	0.443305	2653.01				897	0.43951	2654.34
898	0.440738	2671.97				898	0.441665	2674.73				898	0.440738	2658.44
899	0.442804	2629.35				899	0.440034	2641.99				899	0.440048	2648.98
900	0.438756	2648.36				900	0.442459	2658.68				900	0.44006	2621.87
901	0.442159	2619.32				901	0.440322	2643.06				901	0.44091	2626.56
902	0.442301	2638.46				902	0.441362	2650.56				902	0.441858	2641.78
903	0.441441	2635.55				903	0.442228	2639.1				903	0.438893	2635.2
904	0.442159	2604.6				904	0.441937	2615.49				904	0.440466	2634.15
905	0.442816	2635.96				905	0.442168	2641.57				905	0.44056	2664.04
906	0.440532	2626.88				906	0.441254	2625.14				906	0.44281	2666.38
907	0.438754	2640.81				907	0.440731	2651.48				907	0.440751	2661.36
908	0.43992	2628.35				908	0.441925	2641.99				908	0.44161	2643.89
909	0.440018	2648.12				909	0.441744	2655.22				909	0.441303	2650.68
910	0.441748	2612.01				910	0.442117	2660.34				910	0.441077	2625.01
911	0.442582	2623.56				911	0.443138	2650.97				911	0.43981	2630.83
912	0.442467	2656.98				912	0.442446	2627.54				912	0.441323	2666.28
913	0.438871	2638.79				913	0.442928	2629.4				913	0.441418	2617.91
914	0.441476	2664.66				914	0.442692	2651.02				914	0.442389	2632.27
915	0.441977	2657.43				915	0.440619	2634.91				915	0.441706	2659.69
916	0.442749	2644.58				916	0.441864	2634.08				916	0.44204	2675.12
917	0.441436	2655.5				917	0.443803	2635.8				917	0.44128	2646.08
918	0.439113	2667.03				918	0.442048	2656.31				918	0.440371	2640.5
919	0.442091	2628.19				919	0.443331	2683.31				919	0.44004	2649.68
920	0.440791	2661.13				920	0.442102	2661.67				920	0.438444	2623.71
921	0.441354	2655.66				921	0.440927	2657.85				921	0.437915	2642.36
922	0.440996	2632.01				922	0.444175	2620.99				922	0.44047	2631.08
923	0.442044	2651.5				923	0.443063	2671.57				923	0.440297	2601.14
924	0.439891	2661.84				924	0.441677	2669.08				924	0.439762	2626.95
925	0.441936	2613.53				925	0.44371	2667.78				925	0.439754	2622
926	0.44159	2630.67				926	0.442613	2663.7				926	0.438934	2637.08
927	0.43944	2662.72				927	0.444902	2633.41				927	0.441148	2634.27
928	0.438601	2657.49				928	0.442282	2648.56				928	0.439543	2644.63
929	0.440097	2639.87				929	0.441423	2660.02				929	0.439527	2663.62
930	0.439204	2649.22				930	0.442467	2621.9				930	0.439393	2639.42
931	0.43992	2638.41				931	0.442042	2638.76				931	0.44001	2655.02
932	0.442621	2630.6				932	0.440389	2627.28				932	0.440987	2644.66
933	0.443801	2654.98				933	0.441817	2643.82				933	0.440152	2657.34
934	0.441795	2641.62				934	0.441656	2665.08				934	0.439885	2596.88
935	0.44033	2615.66				935	0.441457	2662.33				935	0.441158	2617.36
936	0.442416	2638.11				936	0.439338	2651.14				936	0.440705	2652.88
937	0.441615	2631.23				937	0.44135	2646.14				937	0.439951	2645.68
938	0.442351	2659.06				938	0.442768	2660.9				938	0.440351	2659.42
939	0.441711	2643.99				939	0.440488	2668.29				939	0.439221	2637.41
940	0.440247	2651.02				940	0.441339	2661.48				940	0.439819	2633.8
941	0.441173	2664.39				941	0.441156	2615.5				941	0.44076	2664.35
942	0.441307	2650.87				942	0.442295	2610.85				942	0.439775	2664.62
943	0.442341	2660.54				943	0.44034	2640.25				943	0.439247	2624.15
944	0.440835	2650.34				944	0.439354	2632.23				944	0.43829	2649.88
945	0.441796	2658.24				945	0.440042	2652.24				945	0.439876	2642.56
946	0.441044	2608.73				946	0.440786	2655.16				946	0.436533	2616.32
947	0.439652	2616.75				947	0.441341	2646.54				947	0.439015	2633.75
948	0.441714	2660.2				948	0.438859	2670.33				948	0.440398	2653.74
949	0.442717	2658.73				949	0.439406	2649.06				949	0.441115	2601.61
950	0.442457	2670.24				950	0.439551	2653.86				950	0.441559	2621.77
951	0.44181	2649.89				951	0.441816	2649.55				951	0.443718	2669.14
952	0.442474	2654.28				952	0.440396	2657.56				952	0.437498	2661.57
953	0.440704	2657.74				953	0.437537	2665.57				953	0.43834	2633.49
954	0.440839	2654.86				954	0.439535	2651.82				954	0.443254	2634.33
955	0.441272	2638.89				955	0.441346	2657.79				955	0.443182	2667.61
956	0.440043	2650.64				956	0.439906	2663.9				956	0.442415	2640.91
957	0.441064	2652.63				957	0.441472	2647.7				957	0.442266	2651.86
958	0.441099	2635.24				958	0.440663	2619.52				958	0.439504	2635.32
959	0.442199	2650.14				959	0.439968	2622				959	0.442823	2603.35
960	0.442259	2665.15				960	0.440774	2644.2				960	0.442284	2634.43
961	0.443254	2618.81				961	0.43947	2632.25				961	0.437052	2628.58
962	0.440138	2635.23				962	0.44126	2636.8				962	0.439728	2645.75
963	0.43998	2666.74				963	0.440248	2655.62				963	0.440136	2653.35
964	0.437414	2660.42				964	0.441691	2661.27				964	0.44116	2650.88
965	0.44178	2643.2				965	0.437693	2658.92				965	0.441508	2672.75
966	0.440152	2641.52				966	0.439988	2648.82				966	0.441044	2643.2
967	0.441619	2654.05				967	0.440064	2644.95				967	0.438005	2652.65
968	0.441717	2629.74				968	0.441183	2678.81				968	0.440813	2647.42
969	0.43755	2647.73				969	0.441465	2657.66				969	0.439775	2651.39
970	0.439403	2636.79				970	0.441677	2673.82				970	0.43876	2604.78
971	0.442427	2603.01				971	0.439675	2658.31				971	0.442078	2613.9
972	0.441675	2635.45				972	0.437656	2642.43				972	0.442268	2659.03
973	0.439955	2623.56				973	0.441067	2621.03				973	0.440267	2641.7
974	0.440667	2647.67				974	0.441138	2640.07				974	0.441831	2618.28
975	0.440669	2638.11				975	0.439645	2646.45				975	0.440688	2655.84
976	0.440987	2658.2				976	0.4406	2610.4				976	0.441042	2654.08
977	0.442642	2664.2				977	0.441216	2625				977	0.439073	2620.14
978	0.441917	2641.36				978	0.440487	2603.42				978	0.43734	2625.45
979	0.44047	2672.06				979	0.440843	2637.14				979	0.439017	2650.05
980	0.441797	2648.15				980	0.439034	2645.47				980	0.438688	2595.91
981	0.441839	2660.6				981	0.441174	2658.37				981	0.438574	2624.86
982	0.441315	2650.52				982	0.441519	2664.38				982	0.439829	2607.57
983	0.443828	2652.68				983	0.438067	2636.52				983	0.440654	2630.44
984	0.44365	2634.77				984	0.438716	2649.8				984	0.441669	2650.22
985	0.443427	2641.89				985	0.439769	2639.28				985	0.441289	2662.36
986	0.441023	2659.32				986	0.441216	2595.9				986	0.440489	2655.56
987	0.443374	2648.77				987	0.441129	2637.91				987	0.439785	2642.28
988	0.443135	2658.96				988	0.441219	2616.11				988	0.4358	2642.69
989	0.440578	2662.75				989	0.440544	2642.21				989	0.439987	2630.52
990	0.442895	2660.41				990	0.437991	2644.98				990	0.440492	2599.99
991	0.441854	2683				991	0.438991	2645.08				991	0.43979	2634.51
992	0.439771	2653.29				992	0.44079	2664.11				992	0.442068	2628.93
993	0.441671	2646.04				993	0.440769	2648.95				993	0.441104	2652.52
994	0.442688	2622.43				994	0.441455	2658.58				994	0.4413	2644.9
995	0.441327	2638.16				995	0.439728	2646.48				995	0.440575	2643.86
996	0.442056	2648.36				996	0.441036	2658.79				996	0.440508	2661.17
997	0.440714	2612.56				997	0.438995	2661.8				997	0.439499	2648.03
998	0.442413	2633.28				998	0.439864	2643.61				998	0.440914	2669.22
999	0.441141	2662.47				999	0.440897	2663.7				999	0.438635	2644.03
1000	0.440029	2618.17				1000	0.439777	2650.61				1000	0.441465	2658.48
1001	0.438575	2642.74				1001	0.440663	2648				1001	0.440554	2675.02
1002	0.437483	2639.93				1002	0.436515	2661.95				1002	0.439379	2652.13
1003	0.436652	2640.08				1003	0.439133	2650.95				1003	0.44053	2664.3
1004	0.438993	2628.52				1004	0.441075	2621.05				1004	0.441469	2651.34
1005	0.438971	2640.9				1005	0.436448	2669.25				1005	0.441122	2645.02
1006	0.441598	2632.16				1006	0.439073	2578.43				1006	0.441186	2675.08
1007	0.441995	2603.45				1007	0.441245	2628.16				1007	0.44064	2656.3
1008	0.441962	2640.33				1008	0.44066	2640.81				1008	0.439728	2618.44
1009	0.441417	2616.45				1009	0.439552	2658.48				1009	0.439219	2670.32
1010	0.442892	2654.51				1010	0.439768	2652.38				1010	0.43963	2662.49
1011	0.443281	2644.59				1011	0.441199	2665.55				1011	0.44233	2613.04
1012	0.442653	2668.8				1012	0.440946	2646.9				1012	0.442368	2626.47
1013	0.44274	2682.38				1013	0.44069	2641.67				1013	0.441449	2657.91
1014	0.441911	2646.19				1014	0.435903	2659.37				1014	0.441122	2645.66
1015	0.441122	2651.32				1015	0.441345	2651.12				1015	0.440511	2669.78
1016	0.442592	2654.34				1016	0.439407	2661.06				1016	0.44306	2651.83
1017	0.44187	2648.24				1017	0.440621	2651.89				1017	0.439857	2643.09
1018	0.439168	2660.31				1018	0.438914	2639.82				1018	0.442582	2669.76
1019	0.437663	2660.03				1019	0.439316	2617.44				1019	0.441175	2657.05
1020	0.440523	2623.25				1020	0.439648	2632.88				1020	0.44135	2664.91
1021	0.442327	2653.15				1021	0.440347	2647.55				1021	0.441926	2647.29
1022	0.437962	2649.06				1022	0.441134	2604				1022	0.442328	2651.31
1023	0.439299	2656.61				1023	0.441181	2630.44				1023	0.442256	2622.42
1024	0.441308	2668.68				1024	0.438598	2669.69				1024	0.441561	2631.46
1025	0.441284	2631.46				1025	0.438411	2665.19				1025	0.441441	2668.2
1026	0.442186	2638.65				1026	0.440333	2632.76				1026	0.441594	2617.05
1027	0.439231	2660.71				1027	0.438831	2633.21				1027	0.439284	2632.8
1028	0.437032	2627.64				1028	0.440614	2655.99				1028	0.440777	2618.96
1029	0.441087	2641.97				1029	0.439759	2621.11				1029	0.43971	2631.72
1030	0.438684	2616.13				1030	0.441007	2638.36				1030	0.440643	2616.81
1031	0.440402	2622.49				1031	0.442013	2631.41				1031	0.43789	2657.53
1032	0.44108	2649.76				1032	0.440251	2674.35				1032	0.441019	2599.16
1033	0.441583	2616.02				1033	0.441492	2609.09				1033	0.440994	2657.17
1034	0.442037	2634.38				1034	0.440682	2659.88				1034	0.440555	2618.08
1035	0.440663	2626.43				1035	0.43826	2617.54				1035	0.441848	2625.68
1036	0.444217	2643.87				1036	0.435556	2660.15				1036	0.441367	2644.63
1037	0.441153	2666.58				1037	0.440829	2612.96				1037	0.442087	2654.88
1038	0.440413	2656.99				1038	0.439111	2638.24				1038	0.439609	2640.43
1039	0.443251	2658.28				1039	0.438226	2628.35				1039	0.440837	2662.38
1040	0.441455	2643.57				1040	0.436287	2653.52				1040	0.441572	2643.62
1041	0.442151	2658.75				1041	0.439672	2645.63				1041	0.439536	2656.64
1042	0.440958	2640.65				1042	0.440049	2642.69				1042	0.43929	2595.69
1043	0.442165	2602.45				1043	0.440681	2658.66				1043	0.437592	2595.87
1044	0.438731	2638.95				1044	0.440816	2639.91				1044	0.438147	2644.96
1045	0.442415	2638.31				1045	0.440133	2671.77				1045	0.437621	2627.44
1046	0.442613	2661.46				1046	0.439298	2642.93				1046	0.437565	2642.89
1047	0.442063	2643.99				1047	0.440404	2649.11				1047	0.439936	2631.9
1048	0.442291	2655.25				1048	0.440798	2603.63				1048	0.439596	2636.4
1049	0.439693	2664.05				1049	0.440886	2611.38				1049	0.439889	2611.17
1050	0.443319	2661.99				1050	0.44089	2649.95				1050	0.441133	2621.58
1051	0.44154	2669.11				1051	0.439669	2648.41				1051	0.44052	2658.89
1052	0.438863	2644.55				1052	0.440551	2660.16				1052	0.439188	2602.37
1053	0.441901	2665.14				1053	0.439449	2629.4				1053	0.439612	2622.8
1054	0.441657	2599.44				1054	0.440008	2642.71				1054	0.434199	2644.42
1055	0.440995	2619.44				1055	0.439779	2667.41				1055	0.435942	2654.77
1056	0.442122	2644.84				1056	0.438094	2648.75				1056	0.438656	2634.24
1057	0.441964	2648				1057	0.43856	2663.21				1057	0.439623	2627.89
1058	0.44201	2661.42				1058	0.437652	2637.69				1058	0.441449	2647.84
1059	0.441624	2644.12				1059	0.440661	2645.41				1059	0.441128	2629.83
1060	0.442964	2653.77				1060	0.440664	2623.15				1060	0.441321	2642.52
1061	0.441635	2625.73				1061	0.44074	2633.52				1061	0.440527	2630.35
1062	0.4424	2640.55				1062	0.440384	2651.43				1062	0.4388	2592.61
1063	0.443735	2658.11				1063	0.439939	2602.24				1063	0.437798	2615.49
1064	0.441096	2620.24				1064	0.439743	2627.88				1064	0.437665	2616.47
1065	0.443122	2640.5				1065	0.438103	2657.85				1065	0.437862	2648.76
1066	0.441382	2619.18				1066	0.439768	2624.88				1066	0.438623	2627.9
1067	0.441188	2642.5				1067	0.43933	2651.99				1067	0.437636	2638.25
1068	0.44015	2663.46				1068	0.440896	2649.31				1068	0.437971	2652.23
1069	0.441635	2654.02				1069	0.44102	2656.2				1069	0.43785	2632.75
1070	0.441975	2657.69				1070	0.438397	2630.78				1070	0.438851	2655.03
1071	0.439104	2634.75				1071	0.440754	2646.94				1071	0.441693	2641.89
1072	0.439322	2651.28				1072	0.440309	2630.29				1072	0.44117	2671
1073	0.438431	2636.03				1073	0.439901	2592.55				1073	0.441788	2602.53
1074	0.439891	2592.19				1074	0.441106	2634.07				1074	0.440683	2662.78
1075	0.438949	2626.94				1075	0.440716	2622				1075	0.440539	2633.99
1076	0.438496	2614.22				1076	0.440404	2647.55				1076	0.442734	2638.48
1077	0.441818	2646.4				1077	0.441265	2639.87				1077	0.440947	2656.27
1078	0.440327	2638.6				1078	0.441005	2649.59				1078	0.441134	2643.37
1079	0.440419	2653.04				1079	0.441525	2666.27				1079	0.441709	2627.5
1080	0.438084	2650.84				1080	0.439626	2640.05				1080	0.442179	2627.75
1081	0.441221	2643.29				1081	0.440753	2669.38				1081	0.441398	2637.75
1082	0.438821	2658.92				1082	0.438584	2645.69				1082	0.43703	2650.37
1083	0.439257	2649.36				1083	0.440638	2652.07				1083	0.441937	2613.24
1084	0.439858	2653.52				1084	0.440883	2601.71				1084	0.439369	2624.36
1085	0.441963	2663.26				1085	0.439896	2612.91				1085	0.443302	2624.03
1086	0.443416	2646.79				1086	0.438828	2651				1086	0.443454	2633.9
1087	0.44064	2668.16				1087	0.439717	2645.8				1087	0.440433	2663.84
1088	0.440885	2654.76				1088	0.44168	2670.74				1088	0.442199	2664.79
1089	0.440888	2660.24				1089	0.437785	2632.7				1089	0.44165	2664.45
1090	0.440969	2608.88				1090	0.438999	2627.27				1090	0.44074	2640.07
1091	0.440599	2615.19				1091	0.438505	2667.44				1091	0.441693	2657.87
1092	0.439922	2651.3				1092	0.437415	2649.22				1092	0.440971	2641.32
1093	0.440699	2653.5				1093	0.438879	2618.69				1093	0.441716	2612.23
1094	0.440796	2663.03				1094	0.439109	2651.91				1094	0.439799	2642.39
1095	0.437392	2644.12				1095	0.438397	2639.66				1095	0.441712	2623.16
1096	0.439059	2632.91				1096	0.440131	2620.34				1096	0.441053	2658.74
1097	0.437792	2655.21				1097	0.438195	2638.02				1097	0.441689	2645.78
1098	0.438443	2645.47				1098	0.435908	2651.55				1098	0.442135	2649.16
1099	0.437356	2654.63				1099	0.439471	2593.65				1099	0.440939	2660.58
1100	0.436974	2632.24				1100	0.440692	2622.46				1100	0.440792	2652.68
1101	0.437496	2632.68				1101	0.438856	2654.2				1101	0.441547	2667.2
1102	0.43768	2602.69				1102	0.437577	2648.19				1102	0.44039	2656.06
1103	0.43786	2616.54				1103	0.438225	2627.63				1103	0.440824	2643.39
1104	0.439584	2653.35				1104	0.439444	2634.43				1104	0.441171	2656.99
1105	0.436382	2590.07				1105	0.439507	2639.09				1105	0.441294	2655.78
1106	0.436723	2611.99				1106	0.440156	2627.09				1106	0.440552	2667.17
1107	0.437305	2646.95				1107	0.439522	2643.91				1107	0.442262	2653.13
1108	0.437139	2645.91				1108	0.440023	2666.48				1108	0.441147	2663.1
1109	0.436523	2618.86				1109	0.441817	2677.08				1109	0.440228	2611.71
1110	0.438291	2626.29				1110	0.440379	2667.76				1110	0.439966	2610.2
1111	0.439522	2633.65				1111	0.441379	2636.92				1111	0.440443	2652.83
1112	0.438432	2608.65				1112	0.439664	2654.02				1112	0.439492	2639.33
1113	0.438187	2631.86				1113	0.441402	2634.75				1113	0.439482	2660.73
1114	0.437715	2622.48				1114	0.440647	2595.86				1114	0.4392	2638.36
1115	0.439722	2597.57				1115	0.440933	2626.39				1115	0.439403	2637.71
1116	0.440642	2625.36				1116	0.440683	2621.54				1116	0.439529	2668.36
1117	0.439701	2621.74				1117	0.440785	2645.35				1117	0.438127	2648.43
1118	0.439773	2656.79				1118	0.441174	2639.36				1118	0.439361	2657.48
1119	0.440445	2639.34				1119	0.44122	2653.64				1119	0.438844	2642.29
1120	0.437834	2646.14				1120	0.440255	2673.07				1120	0.438799	2636.1
1121	0.440787	2660.83				1121	0.441393	2652.52				1121	0.440075	2657
1122	0.442027	2645.16				1122	0.440172	2666.59				1122	0.439703	2653.33
1123	0.440448	2664.7				1123	0.442087	2650.95				1123	0.439411	2654.27
1124	0.441847	2649.12				1124	0.440499	2651.61				1124	0.442057	2651.35
1125	0.440522	2647.18				1125	0.439953	2657.4				1125	0.44015	2645.73
1126	0.438652	2662.15				1126	0.437247	2646.57				1126	0.440052	2619.97
1127	0.442574	2650.75				1127	0.438328	2664.35				1127	0.440909	2633.13
1128	0.442763	2678.67				1128	0.439427	2650.41				1128	0.440956	2659.23
1129	0.441205	2660.75				1129	0.437699	2651.19				1129	0.438608	2606.76
1130	0.442659	2655.53				1130	0.437833	2589.88				1130	0.439289	2615.69
1131	0.44069	2661.66				1131	0.438231	2596.97				1131	0.441632	2619.91
1132	0.43739	2650.14				1132	0.438796	2643.16				1132	0.441495	2631.42
1133	0.441909	2665.36				1133	0.439174	2637.09				1133	0.441946	2671.11
1134	0.44103	2656.81				1134	0.439189	2649.58				1134	0.43978	2650.25
1135	0.44162	2666.79				1135	0.439049	2638.54				1135	0.440625	2672.81
1136	0.442644	2659.29				1136	0.439592	2633.5				1136	0.442188	2641.34
1137	0.443166	2646.65				1137	0.439018	2673.81				1137	0.436785	2645.19
1138	0.440701	2663.2				1138	0.439886	2659.66				1138	0.441477	2629.97
1139	0.439883	2649.58				1139	0.441058	2636.29				1139	0.442922	2606.55
1140	0.441483	2681.3				1140	0.44036	2657.63				1140	0.441978	2641.51
1141	0.439764	2602.37				1141	0.441372	2650.55				1141	0.441248	2636.08
1142	0.438789	2625.33				1142	0.440845	2620.61				1142	0.44213	2656.73
1143	0.442836	2666.65				1143	0.441159	2634.75				1143	0.443014	2644.88
1144	0.441236	2644.35				1144	0.439782	2655.14				1144	0.442302	2652.97
1145	0.441031	2663.53				1145	0.440388	2610.59				1145	0.443181	2666.67
1146	0.438159	2647.43				1146	0.440091	2622.85				1146	0.443019	2639.85
1147	0.442311	2641.27				1147	0.434841	2659.85				1147	0.442167	2658.17
1148	0.443213	2624.95				1148	0.439775	2618.22				1148	0.441304	2666.57
1149	0.440919	2627.48				1149	0.439926	2654.55				1149	0.440064	2663.02
1150	0.443457	2665.14				1150	0.437211	2638.13				1150	0.440577	2658.34
1151	0.443407	2625.27				1151	0.439617	2649.49				1151	0.442458	2654.74
1152	0.441999	2626.87				1152	0.439172	2629.07				1152	0.439152	2652.12
1153	0.44343	2617.73				1153	0.437749	2645.67				1153	0.44319	2659.83
1154	0.442281	2647.33				1154	0.440335	2616.47				1154	0.4454	2670.28
1155	0.443832	2681.66				1155	0.439772	2594.19				1155	0.442469	2660.12
1156	0.442384	2671.44				1156	0.439872	2617.62				1156	0.44122	2671.25
1157	0.439894	2655.6				1157	0.439449	2615.3				1157	0.437196	2622.56
1158	0.43963	2654.64				1158	0.439236	2649.55				1158	0.440545	2622.07
1159	0.439805	2649.42				1159	0.438308	2630.33				1159	0.44069	2655.81
1160	0.44284	2638.63				1160	0.438005	2645.02				1160	0.442593	2643.29
1161	0.442613	2610.96				1161	0.439364	2654.23				1161	0.441736	2637.88
1162	0.440452	2633.8				1162	0.437835	2635.19				1162	0.442879	2664.02
1163	0.439286	2629.74				1163	0.437721	2655.8				1163	0.441283	2648.26
1164	0.439785	2640.93				1164	0.44054	2638.88				1164	0.440347	2634.49
1165	0.439965	2646.55				1165	0.439918	2663.33				1165	0.438001	2659.95
1166	0.442851	2662.71				1166	0.439958	2596.82				1166	0.439893	2635.78
1167	0.440606	2672.93				1167	0.43868	2601.4				1167	0.439339	2627.34
1168	0.437937	2650.14				1168	0.437062	2653.35				1168	0.441356	2643.66
1169	0.43981	2649.32				1169	0.439182	2643.78				1169	0.442815	2652.3
1170	0.440404	2645.02				1170	0.43956	2657.73				1170	0.443422	2629.09
1171	0.44163	2673.89				1171	0.440523	2645.29				1171	0.444059	2646.94
1172	0.442021	2611.42				1172	0.44081	2649.93				1172	0.443568	2663.81
1173	0.441688	2628				1173	0.4418	2609.25				1173	0.441888	2656.21
1174	0.440115	2664.34				1174	0.440071	2629.07				1174	0.444319	2652.34
1175	0.439719	2649.59				1175	0.439592	2649.13				1175	0.442872	2658.14
1176	0.44011	2663.38				1176	0.439766	2598.49				1176	0.443079	2656.62
1177	0.442017	2645.22				1177	0.439525	2621.17				1177	0.44357	2637.08
1178	0.443307	2636.68				1178	0.440608	2604.15				1178	0.445084	2652.65
1179	0.439775	2654.24				1179	0.438252	2629.54				1179	0.44409	2659.65
1180	0.440287	2666.19				1180	0.44149	2657.92				1180	0.440403	2646.61
1181	0.43759	2643.6				1181	0.440639	2663.38				1181	0.441197	2659.19
1182	0.440373	2634.11				1182	0.440515	2667.37				1182	0.442796	2646.57
1183	0.442099	2654.94				1183	0.439355	2634.19				1183	0.443822	2661.71
1184	0.440266	2631.81				1184	0.440409	2646.65				1184	0.444487	2648.77
1185	0.441852	2640.28				1185	0.438871	2620.84				1185	0.444001	2625.24
1186	0.440407	2668.26				1186	0.440495	2602.2				1186	0.442566	2644.58
1187	0.441468	2618.25				1187	0.44016	2640.92				1187	0.442354	2645.73
1188	0.440747	2625.73				1188	0.441371	2631.35				1188	0.441153	2653.9
1189	0.44019	2656.46				1189	0.437797	2646.61				1189	0.441758	2644.27
1190	0.441392	2626.16				1190	0.4388	2631.24				1190	0.439537	2653.55
1191	0.441865	2662.33				1191	0.439699	2642.7				1191	0.440531	2599.69
1192	0.441048	2660.6				1192	0.43798	2649.81				1192	0.440806	2613.44
1193	0.441481	2646.12				1193	0.440358	2631.09				1193	0.441712	2657.59
1194	0.436127	2627.24				1194	0.441282	2669.82				1194	0.442542	2646.03
1195	0.437756	2650.99				1195	0.438167	2645.09				1195	0.441884	2662.22
1196	0.44064	2629.25				1196	0.440506	2660.63				1196	0.441453	2660.18
1197	0.441927	2599.13				1197	0.4407	2664				1197	0.440571	2647.22
1198	0.443293	2638.54				1198	0.439113	2646.51				1198	0.442703	2620.44
1199	0.441363	2627.81				1199	0.440144	2659.79				1199	0.441689	2639.42
1200	0.441172	2648.7				1200	0.440471	2650.16				1200	0.442924	2672.11
1201	0.441573	2635.7				1201	0.440193	2651.5				1201	0.441509	2612.24
1202	0.44291	2653.88				1202	0.43861	2602.5				1202	0.441222	2637.98
1203	0.441588	2662.47				1203	0.439521	2614.78				1203	0.441164	2620.79
1204	0.440873	2631.75				1204	0.437708	2639.99				1204	0.439343	2629.39
1205	0.442365	2655.55				1205	0.439778	2642.57				1205	0.438735	2653.92
1206	0.441593	2680.84				1206	0.438146	2653.56				1206	0.440902	2667.1
1207	0.441732	2667.91				1207	0.440683	2630.52				1207	0.439312	2664.1
1208	0.442934	2611.85				1208	0.440149	2636.4				1208	0.440133	2632.94
1209	0.443272	2632.4				1209	0.438946	2662.57				1209	0.439747	2644.7
1210	0.441769	2656.49				1210	0.440097	2643.3				1210	0.436779	2659.56
1211	0.441083	2657.08				1211	0.439578	2670.14				1211	0.439161	2580.88
1212	0.43841	2647.61				1212	0.439704	2654.86				1212	0.437752	2612.26
1213	0.441761	2639.5				1213	0.440422	2642.55				1213	0.440259	2606.93
1214	0.442689	2650.92				1214	0.439451	2607.08				1214	0.441036	2635.93
1215	0.440806	2672.99				1215	0.440581	2625.44				1215	0.441298	2643.64
1216	0.439585	2660.99				1216	0.438541	2653.07				1216	0.441759	2652
1217	0.439368	2623.58				1217	0.440891	2608.37				1217	0.441475	2669.05
1218	0.442653	2658.74				1218	0.438972	2631.06				1218	0.441385	2655.08
1219	0.440695	2649.77				1219	0.440752	2616.08				1219	0.440729	2642.68
1220	0.441109	2623.13				1220	0.441932	2644.29				1220	0.43964	2652.88
1221	0.440596	2651.3				1221	0.442094	2663.79				1221	0.440139	2662.04
1222	0.442892	2666.97				1222	0.441437	2658.22				1222	0.440202	2672.38
1223	0.441708	2614.39				1223	0.43645	2649.77				1223	0.440789	2655.65
1224	0.441189	2628.59				1224	0.440525	2621.45				1224	0.440281	2667.61
1225	0.440273	2663.04				1225	0.440852	2648.69				1225	0.441361	2648.41
1226	0.441697	2649.03				1226	0.438582	2668.18				1226	0.43932	2659.72
1227	0.442942	2700.67				1227	0.440469	2662.41				1227	0.438841	2594.15
1228	0.43888	2637.87				1228	0.440068	2663.03				1228	0.439719	2607.27
1229	0.439604	2648.37				1229	0.441814	2634.35				1229	0.439665	2650.1
1230	0.44015	2624.76				1230	0.440242	2649.99				1230	0.439823	2638.29
1231	0.440927	2650.34				1231	0.438829	2637.45				1231	0.44079	2658.68
1232	0.441234	2633.85				1232	0.439864	2600.25				1232	0.440811	2644.48
1233	0.441021	2597.28				1233	0.440939	2629.91				1233	0.44158	2649.88
1234	0.44261	2632.58				1234	0.440646	2629.74				1234	0.440899	2675.13
1235	0.442231	2631.63				1235	0.440725	2646.01				1235	0.441732	2660.04
1236	0.441756	2635.56				1236	0.440124	2641.24				1236	0.43892	2662.44
1237	0.439993	2642.48				1237	0.438263	2646.67				1237	0.438909	2641.05
1238	0.437828	2648.47				1238	0.441865	2656.74				1238	0.438717	2637.54
1239	0.442442	2654.9				1239	0.441366	2652.83				1239	0.440825	2620.4
1240	0.443061	2651.18				1240	0.44172	2665.28				1240	0.441451	2641.48
1241	0.44162	2660.97				1241	0.439696	2644.89				1241	0.441344	2672.43
1242	0.442354	2654.23				1242	0.443624	2648.72				1242	0.440961	2609
1243	0.442244	2658.56				1243	0.442375	2615.25				1243	0.439913	2630.34
1244	0.438598	2620.13				1244	0.441932	2623.65				1244	0.441975	2611.47
1245	0.4423	2618.26				1245	0.443622	2665.09				1245	0.441327	2640.69
1246	0.441737	2657.78				1246	0.443229	2653.27				1246	0.441882	2664.43
1247	0.441644	2642.27				1247	0.43834	2654.45				1247	0.44147	2660.72
1248	0.438826	2647.11				1248	0.439012	2654.91				1248	0.441091	2663
1249	0.443941	2652.58				1249	0.440962	2649.67				1249	0.439914	2633.36
1250	0.441861	2639.24				1250	0.442226	2624.68				1250	0.440356	2654.66
1251	0.442411	2688.2				1251	0.442388	2637.21				1251	0.440277	2634.73
1252	0.441121	2673.74				1252	0.438493	2654.42				1252	0.436498	2587.7
1253	0.440302	2639.03				1253	0.440183	2611.69				1253	0.440749	2621.31
1254	0.44249	2669.21				1254	0.439821	2621.84				1254	0.439942	2624.73
1255	0.441139	2664.34				1255	0.441362	2658.2				1255	0.440376	2644.09
1256	0.440413	2625.35				1256	0.443527	2658.73				1256	0.439031	2624.6
1257	0.442153	2636.86				1257	0.443352	2643.15				1257	0.438179	2642.32
1258	0.437876	2641.94				1258	0.440965	2638.18				1258	0.438685	2588.98
1259	0.441612	2627.43				1259	0.441366	2661.13				1259	0.438601	2600.85
1260	0.441793	2639.16				1260	0.441632	2644.64				1260	0.440054	2648.98
1261	0.439119	2618.98				1261	0.439047	2653.49				1261	0.440486	2649.86
1262	0.441118	2639.15				1262	0.43985	2639.51				1262	0.440083	2652.4
1263	0.441706	2626.21				1263	0.442466	2588.11				1263	0.440945	2641.84
1264	0.440737	2593.17				1264	0.440575	2637.05				1264	0.440862	2638.06
1265	0.442709	2640.14				1265	0.440619	2625.24				1265	0.440763	2653.32
1266	0.44203	2623.73				1266	0.440997	2650.27				1266	0.4388	2656.65
1267	0.443264	2645.78				1267	0.440058	2636.69				1267	0.435879	2662.01
1268	0.44126	2647.06				1268	0.438562	2655.75				1268	0.439675	2648.95
1269	0.441169	2639.77				1269	0.440189	2663.31				1269	0.438157	2641.68
1270	0.440585	2607.19				1270	0.440391	2649.36				1270	0.441111	2613.02
1271	0.44145	2621.13				1271	0.440673	2665.12				1271	0.440995	2632.3
1272	0.438912	2649.58				1272	0.439722	2638.09				1272	0.439481	2647.38
1273	0.441959	2648.54				1273	0.441116	2653.52				1273	0.439164	2610
1274	0.441906	2665.83				1274	0.437826	2656.76				1274	0.440993	2629.87
1275	0.441753	2656.03				1275	0.439247	2659.32				1275	0.439252	2665.78
1276	0.43809	2644.58				1276	0.438223	2659.64				1276	0.437536	2659.32
1277	0.442041	2666.29				1277	0.439709	2641.91				1277	0.438148	2628.25
1278	0.442371	2656.89				1278	0.439395	2658.42				1278	0.440358	2630.08
1279	0.44303	2668.24				1279	0.440715	2670.29				1279	0.43996	2642.67
1280	0.441598	2666.65				1280	0.440671	2654.19				1280	0.440953	2631.31
1281	0.442976	2648.87				1281	0.441117	2663.58				1281	0.440275	2642.57
1282	0.441915	2676.04				1282	0.441015	2653.36				1282	0.440366	2631.36
1283	0.443619	2663.66				1283	0.440861	2653.14				1283	0.440519	2594.23
1284	0.441327	2676.39				1284	0.440186	2654.4				1284	0.441111	2630.96
1285	0.441325	2660.61				1285	0.436988	2642.6				1285	0.441805	2628.03
1286	0.442557	2655.99				1286	0.440196	2623.35				1286	0.44195	2643.36
1287	0.440971	2623.94				1287	0.44062	2675.98				1287	0.4417	2674.8
1288	0.43974	2638.56				1288	0.440996	2668.36				1288	0.442238	2632.04
1289	0.43774	2651.41				1289	0.440092	2615				1289	0.439883	2657.06
1290	0.440548	2606.23				1290	0.438297	2616.83				1290	0.441097	2637.54
1291	0.438872	2627.02				1291	0.43619	2642.58				1291	0.437855	2654.67
1292	0.440674	2603.3				1292	0.437546	2636.39				1292	0.441963	2644.97
1293	0.439705	2636.92				1293	0.439374	2660.05				1293	0.438934	2652.87
1294	0.439563	2619.44				1294	0.439853	2641.06				1294	0.43946	2587.08
1295	0.440809	2588.93				1295	0.43884	2634.84				1295	0.438979	2670.08
1296	0.439463	2619.78				1296	0.441388	2667.49				1296	0.439259	2622.86
1297	0.437831	2612.46				1297	0.439595	2654.69				1297	0.44049	2627.06
1298	0.437137	2638.38				1298	0.440253	2655.91				1298	0.439668	2648.16
1299	0.438652	2627.04				1299	0.440735	2647.94				1299	0.43852	2626.39
1300	0.436595	2635.58				1300	0.442179	2648.81				1300	0.43923	2633.24
1301	0.439258	2649.86				1301	0.440865	2615.17				1301	0.439853	2647.98
1302	0.439166	2646.84				1302	0.441945	2637.24				1302	0.438592	2651.29
1303	0.438558	2654.28				1303	0.440998	2665.04				1303	0.438589	2665.49
1304	0.441287	2642.14				1304	0.440177	2603.3				1304	0.439296	2647.29
1305	0.438465	2650.4				1305	0.440784	2627.32				1305	0.438085	2635.22
1306	0.438975	2592.93				1306	0.439112	2652.03				1306	0.438264	2611.49
1307	0.439013	2596.47				1307	0.438203	2659.35				1307	0.438245	2618.06
1308	0.438926	2643.14				1308	0.441234	2635.76				1308	0.439791	2654.16
1309	0.43873	2637.21				1309	0.439425	2640.1				1309	0.44	2596.82
1310	0.438748	2646.99				1310	0.438281	2641.06				1310	0.43726	2613.03
1311	0.438562	2631.97				1311	0.440011	2628.24				1311	0.440049	2609.27
1312	0.439468	2628.54				1312	0.440992	2646.58				1312	0.43989	2626.04
1313	0.440295	2608.3				1313	0.441638	2665.33				1313	0.439069	2644.97
1314	0.441272	2625.65				1314	0.438568	2657				1314	0.438714	2651.33
1315	0.441636	2652.61				1315	0.439942	2661.07				1315	0.439408	2653.59
1316	0.440343	2606.3				1316	0.441108	2636.75				1316	0.439415	2628.86
1317	0.437437	2622.94				1317	0.439218	2635.23				1317	0.439649	2654.13
1318	0.440214	2607.8				1318	0.4405	2630.1				1318	0.440424	2626.72
1319	0.438074	2626.21				1319	0.441862	2601.86				1319	0.439274	2588.01
1320	0.438365	2659.47				1320	0.439486	2636.53				1320	0.437921	2629.75
1321	0.436726	2642.15				1321	0.440853	2628.09				1321	0.439053	2622.08
1322	0.436073	2635.93				1322	0.440247	2650.38				1322	0.439132	2648.43
1323	0.435361	2607.67				1323	0.440106	2643.74				1323	0.438995	2637.74
1324	0.436181	2624.17				1324	0.44049	2649.42				1324	0.43946	2647.92
1325	0.436942	2609.96				1325	0.439821	2645.13				1325	0.438333	2661.87
1326	0.43708	2587.87				1326	0.43995	2649.66				1326	0.436371	2634.64
1327	0.438861	2615.97				1327	0.441151	2666.67				1327	0.438666	2657.41
1328	0.436193	2601.21				1328	0.44022	2658.11				1328	0.439564	2644.73
1329	0.438845	2631.2				1329	0.441116	2647.26				1329	0.439839	2648.41
1330	0.438249	2637.14				1330	0.439217	2662.6				1330	0.439576	2659.76
1331	0.43874	2644.68				1331	0.439669	2644.59				1331	0.439859	2650.05
1332	0.438669	2655.1				1332	0.441373	2620.63				1332	0.438095	2657.29
1333	0.437917	2638.63				1333	0.441847	2623.91				1333	0.439513	2642.74
1334	0.437224	2649.05				1334	0.442653	2648.78				1334	0.437759	2648.23
1335	0.434682	2629.33				1335	0.441593	2640.12				1335	0.438926	2591.08
1336	0.438087	2641.68				1336	0.441049	2635.59				1336	0.439043	2601.62
1337	0.438019	2647.61				1337	0.438638	2667.95				1337	0.440297	2653.46
1338	0.436759	2633.32				1338	0.441968	2654.49				1338	0.440259	2650.57
1339	0.437095	2662.41				1339	0.44048	2668.03				1339	0.438822	2657.29
1340	0.438203	2639.03				1340	0.438783	2651.91				1340	0.441148	2638.1
1341	0.440245	2651.75				1341	0.439633	2632.23				1341	0.441343	2633.67
1342	0.437218	2651.66				1342	0.438749	2615.53				1342	0.438108	2654.8
1343	0.43916	2645.94				1343	0.439083	2627.28				1343	0.440609	2660.96
1344	0.436157	2652.16				1344	0.439925	2655.76				1344	0.441313	2629.04
1345	0.43655	2627.55				1345	0.441165	2616.9				1345	0.439448	2657.47
1346	0.438916	2645.2				1346	0.439268	2621.02				1346	0.442826	2660.29
1347	0.43854	2578.64				1347	0.441249	2606.1				1347	0.440699	2629.01
1348	0.435611	2653.32				1348	0.440351	2644.96				1348	0.441272	2640.5
1349	0.438594	2614.73				1349	0.440839	2672.15				1349	0.440347	2658.95
1350	0.440899	2623.59				1350	0.438564	2657.58				1350	0.440118	2611.95
1351	0.441919	2648.21				1351	0.441782	2664.45				1351	0.437689	2617.6
1352	0.443821	2637.93				1352	0.442007	2637.24				1352	0.439584	2616.64
1353	0.44268	2632.07				1353	0.437711	2648.18				1353	0.439813	2631
1354	0.441764	2651.24				1354	0.439863	2628.91				1354	0.438801	2662.31
1355	0.438742	2656.63				1355	0.440254	2597.45				1355	0.435861	2640.73
1356	0.443577	2627.53				1356	0.441362	2631				1356	0.438471	2649.6
1357	0.44253	2666.43				1357	0.440913	2625.01				1357	0.438564	2629.59
1358	0.436249	2646.7				1358	0.439417	2644.16				1358	0.440514	2643.16
1359	0.442304	2626.73				1359	0.442776	2630.07				1359	0.439078	2673.5
1360	0.442251	2649.98				1360	0.442824	2657.17				1360	0.439456	2658.28
1361	0.441117	2655.73				1361	0.44104	2660.65				1361	0.440717	2660.57
1362	0.442488	2625.11				1362	0.440601	2656.18				1362	0.438168	2631.56
1363	0.44276	2645.25				1363	0.442519	2632.4				1363	0.440484	2648.53
1364	0.442877	2624.58				1364	0.441278	2620.72				1364	0.43932	2623.48
1365	0.443809	2643.22				1365	0.440862	2644.24				1365	0.440281	2591.2
1366	0.442709	2669.96				1366	0.439521	2623.16				1366	0.437682	2631.02
1367	0.440149	2656.95				1367	0.441898	2642.44				1367	0.438203	2617
1368	0.443854	2667.3				1368	0.442093	2665.74				1368	0.439556	2647.44
1369	0.441725	2652.24				1369	0.440241	2654.34				1369	0.439607	2642.64
1370	0.438182	2654.88				1370	0.438216	2658.17				1370	0.437568	2645.2
1371	0.441635	2630.23				1371	0.440682	2643.37				1371	0.439644	2662.49
1372	0.441865	2610.67				1372	0.439614	2643.4				1372	0.439568	2633.41
1373	0.44318	2641.91				1373	0.440351	2622.04				1373	0.437861	2653.53
1374	0.443255	2632.55				1374	0.437543	2624.48				1374	0.437439	2638.15
1375	0.441779	2663.92				1375	0.442121	2656.34				1375	0.439238	2652.11
1376	0.438996	2644.23				1376	0.440374	2603.98				1376	0.438341	2593.45
1377	0.440085	2644.37				1377	0.439426	2634.12				1377	0.43648	2598.57
1378	0.440834	2668.76				1378	0.440558	2603.24				1378	0.437776	2640.01
1379	0.442191	2640.87				1379	0.439469	2641.25				1379	0.440056	2629.1
1380	0.442247	2655.58				1380	0.441365	2626.29				1380	0.439555	2655.67
1381	0.442771	2657.86				1381	0.440527	2586.03				1381	0.439642	2633.05
1382	0.440699	2659.5				1382	0.440694	2623.68				1382	0.437391	2628.83
1383	0.441398	2663.6				1383	0.43831	2623.78				1383	0.437868	2609.41
1384	0.442565	2670.68				1384	0.439231	2637.35				1384	0.439847	2627.54
1385	0.439801	2666.71				1385	0.441088	2642.95				1385	0.439505	2652.8
1386	0.437864	2655.07				1386	0.43943	2648.55				1386	0.438571	2594.69
1387	0.43237	2648.22				1387	0.439604	2658.96				1387	0.440382	2616.94
1388	0.436071	2587.95				1388	0.44002	2649.66				1388	0.438873	2660.38
1389	0.438563	2608.8				1389	0.440697	2664.05				1389	0.438929	2657.21
1390	0.439802	2645.36				1390	0.439025	2656.91				1390	0.440026	2635.87
1391	0.437216	2636.12				1391	0.440934	2646.29				1391	0.437485	2632.71
1392	0.441524	2619.57				1392	0.43835	2659.72				1392	0.440936	2641.07
1393	0.440335	2656.96				1393	0.439078	2643.49				1393	0.439363	2613.1
1394	0.442533	2651.67				1394	0.439321	2666.27				1394	0.439928	2630.5
1395	0.44033	2633.14				1395	0.438802	2646.16				1395	0.439848	2628.64
1396	0.439292	2633.28				1396	0.4399	2655.12				1396	0.439571	2594.7
1397	0.440364	2649.97				1397	0.440555	2666.16				1397	0.439551	2626.37
1398	0.440162	2612.83				1398	0.440268	2648.47				1398	0.43946	2614.69
1399	0.439566	2630.91				1399	0.439475	2665.34				1399	0.436512	2642.02
1400	0.440943	2613.33				1400	0.43781	2650.79				1400	0.439874	2619.79
1401	0.438798	2632.4				1401	0.436415	2649.8				1401	0.440395	2641.14
1402	0.440034	2618.53				1402	0.440166	2606.53				1402	0.436851	2657.01
1403	0.435601	2656.93				1403	0.439308	2609.26				1403	0.439639	2641.7
1404	0.439193	2665.68				1404	0.44072	2642.57				1404	0.438969	2651.42
1405	0.43806	2633.72				1405	0.439021	2639.15				1405	0.43897	2647.55
1406	0.439745	2648.66				1406	0.437961	2653.22				1406	0.438219	2653.36
1407	0.438821	2618.09				1407	0.439845	2646.61				1407	0.440876	2664.41
1408	0.439412	2597.3				1408	0.439097	2635.3				1408	0.4398	2633.46
1409	0.440294	2635.78				1409	0.437636	2648.89				1409	0.440912	2663.2
1410	0.440402	2625.59				1410	0.438766	2646.62				1410	0.439492	2643.88
1411	0.438134	2642.93				1411	0.438396	2622.23				1411	0.438142	2643.52
1412	0.439755	2642.21				1412	0.438209	2652.65				1412	0.439602	2584.62
1413	0.440434	2650.83				1413	0.439779	2656.07				1413	0.439063	2612.37
1414	0.442242	2662.74				1414	0.440668	2628.46				1414	0.43969	2649.84
1415	0.441796	2650.07				1415	0.440393	2633.65				1415	0.439043	2640.9
1416	0.440416	2617.4				1416	0.438628	2652.24				1416	0.439349	2649.21
1417	0.440851	2632.5				1417	0.440395	2596.92				1417	0.439103	2631.14
1418	0.441482	2650.17				1418	0.440396	2631.44				1418	0.440146	2632.89
1419	0.44026	2631.62				1419	0.440895	2612.81				1419	0.44	2665.81
1420	0.439857	2631.73				1420	0.43977	2627.75				1420	0.439484	2653.51
1421	0.436949	2656.21				1421	0.441359	2652.58				1421	0.440433	2663.28
1422	0.440009	2657.95				1422	0.440332	2658.96				1422	0.439295	2646.16
1423	0.439325	2625.63				1423	0.440915	2653.4				1423	0.440123	2639.31
1424	0.438824	2651.01				1424	0.439618	2639.6				1424	0.439927	2609.84
1425	0.440827	2653.44				1425	0.441561	2649.91				1425	0.43853	2621.03
1426	0.441467	2660.98				1426	0.438011	2635.49				1426	0.438098	2653.24
1427	0.4415	2659.81				1427	0.438154	2591.47				1427	0.438438	2591.45
1428	0.441639	2637.41				1428	0.439774	2613.94				1428	0.439758	2610.97
1429	0.439776	2650.96				1429	0.439762	2622.6				1429	0.439424	2668.56
1430	0.4399	2659.62				1430	0.438968	2646.31				1430	0.439014	2657.05
1431	0.43975	2633.7				1431	0.439452	2638.13				1431	0.439933	2624.27
1432	0.440524	2640.31				1432	0.436621	2640.16				1432	0.438716	2632.04
1433	0.441586	2647.09				1433	0.439429	2660.08				1433	0.43879	2644.7
1434	0.440241	2614.1				1434	0.437714	2633.51				1434	0.439877	2617.32
1435	0.442	2629.77				1435	0.436188	2655.91				1435	0.439941	2643.68
1436	0.4395	2679.06				1436	0.439573	2628.36				1436	0.440692	2615.95
1437	0.441153	2658.86				1437	0.438714	2654.14				1437	0.440809	2599.96
1438	0.442694	2640.79				1438	0.439552	2588.51				1438	0.438927	2622.31
1439	0.442457	2640.4				1439	0.439245	2667.81				1439	0.440529	2616.41
1440	0.443197	2664.25				1440	0.439962	2621.85				1440	0.437874	2644.04
1441	0.442555	2634.99				1441	0.437869	2614.62				1441	0.437804	2623.79
1442	0.442277	2648.83				1442	0.439382	2648.45				1442	0.437312	2634.98
1443	0.442338	2635.69				1443	0.439294	2624.67				1443	0.438589	2589.59
1444	0.442624	2612.13				1444	0.438379	2625.02				1444	0.437373	2594.98
1445	0.440803	2639.78				1445	0.439253	2664.39				1445	0.438755	2644.27
1446	0.440554	2633.9				1446	0.439881	2651.89				1446	0.440031	2634.5
1447	0.442241	2658.75				1447	0.439092	2669.22				1447	0.438171	2651.35
1448	0.442647	2646.11				1448	0.437885	2635.46				1448	0.439904	2638.24
1449	0.443371	2651.76				1449	0.439205	2629.55				1449	0.438464	2625.11
1450	0.441949	2657.87				1450	0.439904	2656.27				1450	0.440357	2610.09
1451	0.442855	2658.98				1451	0.440418	2646.79				1451	0.43987	2621.51
1452	0.442895	2666.06				1452	0.439291	2662.14				1452	0.437451	2641.48
1453	0.442874	2653.51				1453	0.440801	2658.15				1453	0.438225	2592.33
1454	0.440505	2646.39				1454	0.440322	2644.2				1454	0.438749	2613.14
1455	0.440721	2601.84				1455	0.439895	2667.17				1455	0.437718	2663.05
1456	0.441992	2608.6				1456	0.438869	2660.24				1456	0.438779	2662.47
1457	0.442285	2660.18				1457	0.440326	2658.8				1457	0.439703	2633.59
1458	0.441647	2654.54				1458	0.438723	2646.85				1458	0.439593	2630.2
1459	0.44229	2648.48				1459	0.440752	2649.28				1459	0.438961	2643.7
1460	0.437186	2643.46				1460	0.438319	2618.53				1460	0.440165	2616.91
1461	0.441112	2650.39				1461	0.438847	2623.56				1461	0.438981	2638.75
1462	0.441473	2628.14				1462	0.43821	2648.77				1462	0.43981	2669.22
1463	0.442482	2637.05				1463	0.440038	2593.36				1463	0.439683	2657.24
1464	0.439437	2656.08				1464	0.437284	2624.99				1464	0.440292	2660.74
1465	0.439972	2611.56				1465	0.437414	2608.57				1465	0.439887	2635.05
1466	0.439296	2623.72				1466	0.438856	2621.9				1466	0.438605	2649.7
1467	0.437919	2662.83				1467	0.43823	2663.66				1467	0.439372	2619.36
1468	0.440059	2661.47				1468	0.439921	2643.47				1468	0.44069	2593.51
1469	0.438014	2628.1				1469	0.436632	2651.64				1469	0.440435	2622.95
1470	0.438178	2626.96				1470	0.440071	2620.39				1470	0.439414	2610.69
1471	0.437853	2627.82				1471	0.438417	2645.91				1471	0.438906	2645.44
1472	0.436781	2613				1472	0.438315	2626.01				1472	0.439433	2641.9
1473	0.435155	2625.74				1473	0.437228	2583.57				1473	0.439342	2645.64
1474	0.438844	2618.7				1474	0.438134	2620.97				1474	0.440077	2665.71
1475	0.438333	2580.61				1475	0.43841	2616.81				1475	0.43961	2636.49
1476	0.439384	2621.62				1476	0.43899	2640.35				1476	0.438942	2659.94
1477	0.440466	2620.16				1477	0.440296	2626.03				1477	0.439643	2645.91
1478	0.441288	2644.42				1478	0.441393	2656.12				1478	0.440429	2649.47
1479	0.441668	2640.9				1479	0.439766	2659.32				1479	0.440876	2677.77
1480	0.439647	2655.54				1480	0.440464	2639.86				1480	0.441464	2647.28
1481	0.442103	2665.23				1481	0.440299	2648.26				1481	0.440025	2652.27
1482	0.440035	2658.3				1482	0.441262	2655.86				1482	0.439225	2655.32
1483	0.440467	2657.32				1483	0.438082	2653.32				1483	0.442092	2658.64
1484	0.441551	2644.36				1484	0.439664	2601.15				1484	0.441109	2664.95
1485	0.438462	2651.42				1485	0.437556	2602.84				1485	0.440587	2659.89
1486	0.442108	2672.32				1486	0.437985	2641.47				1486	0.441865	2672.87
1487	0.438889	2655.47				1487	0.436708	2629.22				1487	0.439637	2647.83
1488	0.441375	2614.84				1488	0.437595	2650.22				1488	0.439663	2659.12
1489	0.442412	2674.46				1489	0.439504	2642.51				1489	0.439204	2596.29
1490	0.441339	2646.23				1490	0.43905	2629.24				1490	0.441288	2609.27
1491	0.442513	2666.41				1491	0.440754	2612.75				1491	0.440335	2654.75
1492	0.441575	2653.45				1492	0.439488	2628.81				1492	0.439212	2646.55
1493	0.442438	2633.29				1493	0.439647	2651.55				1493	0.437101	2655.57
1494	0.443479	2636.14				1494	0.439678	2593.16				1494	0.440014	2640.49
1495	0.441205	2658.72				1495	0.440154	2624.15				1495	0.43778	2634.21
1496	0.440444	2636.93				1496	0.438985	2616.26				1496	0.439057	2655.82
1497	0.440291	2640.49				1497	0.439645	2634.97				1497	0.439814	2652.36
1498	0.442228	2655.39				1498	0.442687	2664.56				1498	0.439038	2658.83
1499	0.440649	2659.03				1499	0.437673	2651.15				1499	0.44076	2651.16
1500	0.436384	2667.63				1500	0.438087	2660.44				1500	0.439555	2632.64
1501	0.435633	2645.8				1501	0.437792	2621.31				1501	0.439736	2612.47
1502	0.435114	2627.89				1502	0.439047	2648.46				1502	0.439537	2618.78
1503	0.440575	2610.58				1503	0.439533	2629.98				1503	0.439218	2654.9
1504	0.439177	2624.88				1504	0.439998	2588.54				1504	0.437577	2606.7
1505	0.443216	2659.02				1505	0.43996	2628.66				1505	0.436961	2621.54
1506	0.442503	2609.31				1506	0.440403	2618.05				1506	0.440464	2608.82
1507	0.440357	2635.96				1507	0.443946	2641.88				1507	0.439966	2631.77
1508	0.436155	2649.19				1508	0.439895	2635.52				1508	0.44077	2652.04
1509	0.442072	2627.35				1509	0.439471	2642.37				1509	0.43993	2651.93
1510	0.442109	2662.75				1510	0.438773	2669.71				1510	0.43938	2662.75
1511	0.441779	2649.78				1511	0.439731	2656.81				1511	0.440238	2630.92
1512	0.439165	2658.87				1512	0.44151	2618.75				1512	0.441126	2653.33
1513	0.43988	2630.55				1513	0.441301	2649.37				1513	0.4405	2629.07
1514	0.439685	2650.23				1514	0.437043	2661.95				1514	0.440661	2594.95
1515	0.440597	2623.65				1515	0.437814	2613.74				1515	0.438597	2622.15
1516	0.439039	2671.32				1516	0.439275	2620.37				1516	0.439921	2614.22
1517	0.442627	2603.82				1517	0.439602	2657.43				1517	0.440616	2652.77
1518	0.441524	2666.67				1518	0.439372	2651.56				1518	0.438901	2631.57
1519	0.442963	2670.59				1519	0.438658	2653.88				1519	0.440118	2646.75
1520	0.438973	2655.57				1520	0.43951	2637.26				1520	0.439731	2657.36
1521	0.443332	2625.38				1521	0.440729	2642.37				1521	0.43981	2656.58
1522	0.442975	2649.71				1522	0.440271	2611.65				1522	0.440367	2617.46
1523	0.441995	2636.31				1523	0.439682	2672.63				1523	0.441512	2623.26
1524	0.440808	2660.9				1524	0.438286	2633.31				1524	0.438308	2641.76
1525	0.441832	2656.09				1525	0.439692	2599.07				1525	0.440054	2624.47
1526	0.442549	2650.75				1526	0.439107	2607.34				1526	0.440991	2629.38
1527	0.441947	2660.63				1527	0.442298	2654.16				1527	0.440242	2660.59
1528	0.442803	2655.15				1528	0.438032	2662.52				1528	0.44216	2653.03
1529	0.441153	2671.16				1529	0.436543	2622.34				1529	0.441835	2670.97
1530	0.442251	2652.68				1530	0.438611	2630.17				1530	0.43907	2645.25
1531	0.440733	2654.79				1531	0.437892	2639.59				1531	0.438094	2634.6
1532	0.442488	2605.97				1532	0.438588	2615.69				1532	0.438672	2615.5
1533	0.442161	2622.9				1533	0.439094	2649.7				1533	0.439344	2625.7
1534	0.442823	2663.62				1534	0.438712	2620.96				1534	0.438872	2646.94
1535	0.441785	2647.35				1535	0.438566	2586.72				1535	0.439752	2601.4
1536	0.441336	2663.18				1536	0.439885	2625.76				1536	0.438673	2618.4
1537	0.441937	2654.93				1537	0.438577	2615.71				1537	0.436222	2655.2
1538	0.441263	2640.74				1538	0.439696	2638.96				1538	0.436926	2652.71
1539	0.442996	2615.23				1539	0.440026	2630.47				1539	0.438511	2631.14
1540	0.440752	2679.36				1540	0.438709	2629.27				1540	0.438976	2632.05
1541	0.440792	2675.25				1541	0.439579	2660.29				1541	0.437765	2636.92
1542	0.442368	2664.95				1542	0.438531	2651.04				1542	0.440428	2620.92
1543	0.437984	2646.4				1543	0.437888	2655.47				1543	0.440226	2638.8
1544	0.442071	2615.45				1544	0.439406	2639.75				1544	0.439737	2632.16
1545	0.441464	2636.83				1545	0.438833	2647.38				1545	0.440113	2597.47
1546	0.4418	2663.66				1546	0.439541	2589.48				1546	0.440131	2630.38
1547	0.443795	2615.02				1547	0.439899	2605.54				1547	0.440729	2619.49
1548	0.441859	2646.14				1548	0.439241	2646.71				1548	0.436544	2636.97
1549	0.441766	2619.02				1549	0.439064	2640.37				1549	0.43918	2627.07
1550	0.440943	2642.81				1550	0.439447	2661.78				1550	0.438529	2644.13
1551	0.438355	2652.71				1551	0.439178	2623.5				1551	0.437145	2656.1
1552	0.441767	2653.53				1552	0.438861	2630.89				1552	0.43852	2637.28
1553	0.442795	2662.63				1553	0.43832	2599.61				1553	0.437367	2655.16
1554	0.44265	2657.49				1554	0.436763	2614.99				1554	0.439059	2635.69
1555	0.439178	2650.35				1555	0.440224	2650				1555	0.43615	2640.87
1556	0.442296	2646.03				1556	0.439782	2667.76				1556	0.44054	2592.94
1557	0.440702	2608.02				1557	0.43785	2661.4				1557	0.439971	2603.98
1558	0.441087	2637.86				1558	0.438148	2630.91				1558	0.437727	2643.62
1559	0.443146	2632.33				1559	0.438302	2629.84				1559	0.437947	2624.9
1560	0.442709	2650.88				1560	0.438577	2649.81				1560	0.439273	2646.48
1561	0.440259	2644.94				1561	0.438372	2600.71				1561	0.438561	2628.21
1562	0.440324	2646.33				1562	0.439076	2626.77				1562	0.438061	2631.12
1563	0.441687	2671.88				1563	0.438928	2605.14				1563	0.438485	2594.36
1564	0.442664	2657.8				1564	0.438419	2627.58				1564	0.44048	2621.22
1565	0.440348	2625.03				1565	0.440959	2658.54				1565	0.438394	2646.82
1566	0.442096	2623.16				1566	0.440145	2654.46				1566	0.440437	2596.86
1567	0.440937	2649.83				1567	0.440803	2654.97				1567	0.440183	2615
1568	0.442802	2634.09				1568	0.438136	2633.14				1568	0.435202	2651.1
1569	0.441521	2648.19				1569	0.438636	2643.58				1569	0.439758	2613.66
1570	0.441231	2621.46				1570	0.435435	2618.1				1570	0.439999	2641.57
1571	0.437672	2614.41				1571	0.441038	2593.89				1571	0.439684	2642.12
1572	0.440346	2654.75				1572	0.441092	2629.92				1572	0.439713	2650.73
1573	0.440839	2607.08				1573	0.437648	2622.17				1573	0.439516	2626.42
1574	0.441734	2637.15				1574	0.438908	2647.81				1574	0.438171	2637.63
1575	0.439185	2668.54				1575	0.438867	2629.47				1575	0.436784	2613.81
1576	0.441238	2665.19				1576	0.439938	2647.26				1576	0.438466	2581.64
1577	0.440537	2637.02				1577	0.437759	2653.29				1577	0.437462	2617.74
1578	0.439736	2644.47				1578	0.439594	2640.68				1578	0.437951	2606.49
1579	0.440353	2652.57				1579	0.440358	2654.71				1579	0.43818	2636.74
1580	0.440424	2633.03				1580	0.43819	2647.47				1580	0.44167	2643.28
1581	0.441736	2648.75				1581	0.440216	2658.91				1581	0.439397	2635.53
1582	0.439269	2628.05				1582	0.439189	2664.35				1582	0.440668	2660.6
1583	0.439233	2599.28				1583	0.441025	2645.11				1583	0.441702	2644.87
1584	0.439752	2640.41				1584	0.440774	2673.82				1584	0.440218	2667.97
1585	0.439761	2626.04				1585	0.440665	2652.53				1585	0.440739	2656.81
1586	0.440352	2658.12				1586	0.439198	2659.16				1586	0.439947	2661.16
1587	0.440846	2634.11				1587	0.439547	2601.54				1587	0.439888	2671.56
1588	0.440994	2644.63				1588	0.440911	2610.57				1588	0.440488	2651.18
1589	0.4393	2664.83				1589	0.439691	2640.69				1589	0.438705	2659.11
1590	0.439864	2651.89				1590	0.438701	2638.91				1590	0.435745	2647.92
1591	0.439776	2667.41				1591	0.439586	2661.34				1591	0.437867	2648.07
1592	0.442398	2647.47				1592	0.438343	2637.29				1592	0.440403	2596.01
1593	0.438223	2638.55				1593	0.441774	2638.03				1593	0.439469	2669.8
1594	0.441658	2653.91				1594	0.440067	2668.03				1594	0.439207	2623.3
1595	0.440914	2650.32				1595	0.441564	2653.22				1595	0.43971	2624
1596	0.438417	2663.45				1596	0.440923	2651.77				1596	0.438405	2639.15
1597	0.441082	2649.52				1597	0.437424	2646.51				1597	0.440339	2628.41
1598	0.438326	2660.71				1598	0.438176	2641.52				1598	0.437548	2629.74
1599	0.442316	2664.06				1599	0.440544	2616.07				1599	0.438018	2659.47
1600	0.438288	2651.42				1600	0.440276	2629.37				1600	0.439802	2643.75
1601	0.440593	2676.58				1601	0.440856	2651.58				1601	0.437429	2655.32
1602	0.44102	2650.94				1602	0.439532	2603.77				1602	0.439817	2633.39
1603	0.442662	2655.97				1603	0.438941	2627.36				1603	0.43899	2628.81
1604	0.4399	2671.05				1604	0.43957	2665.57				1604	0.438166	2610.73
1605	0.441409	2654.97				1605	0.438868	2667.55				1605	0.441655	2629.36
1606	0.442664	2666.48				1606	0.439877	2626.48				1606	0.440407	2664.47
1607	0.441775	2658.57				1607	0.442038	2636.25				1607	0.44053	2603.45
1608	0.437474	2664.16				1608	0.44137	2639.51				1608	0.440036	2622.11
1609	0.440411	2602.84				1609	0.442489	2627.28				1609	0.438352	2655.21
1610	0.440831	2620.87				1610	0.44061	2650.12				1610	0.439557	2656.06
1611	0.438713	2645.14				1611	0.441305	2625.83				1611	0.439114	2640.67
1612	0.440004	2657.53				1612	0.439202	2607.3				1612	0.439842	2628.73
1613	0.441767	2658.78				1613	0.442496	2635.21				1613	0.437889	2641.79
1614	0.442986	2640.08				1614	0.43842	2627.37				1614	0.440719	2610.46
1615	0.442826	2652.8				1615	0.439693	2643.23				1615	0.440018	2648.56
1616	0.441416	2618.23				1616	0.438383	2643.33				1616	0.437638	2619.3
1617	0.439794	2644.45				1617	0.440855	2654.04				1617	0.437448	2591.31
1618	0.442766	2659.53				1618	0.439259	2653.16				1618	0.437114	2620.44
1619	0.438746	2618.82				1619	0.441428	2643.26				1619	0.437277	2615.03
1620	0.442929	2637.27				1620	0.441968	2659.74				1620	0.439818	2637.91
1621	0.44041	2665.83				1621	0.440894	2658.07				1621	0.439067	2631.92
1622	0.439116	2666.35				1622	0.440854	2662.32				1622	0.437826	2644.75
1623	0.438624	2627.48				1623	0.439313	2664.89				1623	0.436171	2652.54
1624	0.440421	2643.88				1624	0.439442	2654.49				1624	0.439302	2635.42
1625	0.439645	2650.26				1625	0.440973	2621.66				1625	0.439634	2650.52
1626	0.441955	2632.17				1626	0.440073	2663.71				1626	0.439597	2639.35
1627	0.442689	2654.78				1627	0.438253	2655.2				1627	0.439723	2647.02
1628	0.438795	2642.62				1628	0.438668	2610.8				1628	0.438003	2591.33
1629	0.442634	2606.72				1629	0.440143	2626.56				1629	0.439764	2607.55
1630	0.443609	2629.95				1630	0.442179	2649.19				1630	0.438255	2637.04
1631	0.442236	2636.25				1631	0.439882	2654.08				1631	0.438197	2634.56
1632	0.439628	2649.02				1632	0.440587	2656.09				1632	0.43827	2659.97
1633	0.43876	2646.46				1633	0.44183	2646.73				1633	0.438739	2633.32
1634	0.443003	2658.79				1634	0.439749	2647.79				1634	0.439141	2634.28
1635	0.442815	2672.78				1635	0.440666	2675.63				1635	0.436308	2652.23
1636	0.438358	2639.77				1636	0.439403	2643.93				1636	0.439765	2647.74
1637	0.436465	2644.47				1637	0.438691	2659.4				1637	0.439072	2666.57
1638	0.43945	2654.23				1638	0.441155	2650.58				1638	0.438401	2639.11
1639	0.44135	2667.55				1639	0.441205	2650.45				1639	0.438926	2626.34
1640	0.440486	2663.69				1640	0.441809	2623.98				1640	0.439986	2663.27
1641	0.441599	2648.52				1641	0.441853	2636.4				1641	0.437577	2650.22
1642	0.441779	2657.57				1642	0.440237	2653.68				1642	0.43826	2655.19
1643	0.441761	2653.88				1643	0.440858	2618.05				1643	0.438656	2641.3
1644	0.441936	2656.99				1644	0.441022	2629.53				1644	0.438665	2638.63
1645	0.435659	2663.56				1645	0.440627	2614.38				1645	0.439984	2610.35
1646	0.442576	2664.26				1646	0.439087	2628.65				1646	0.440675	2630.45
1647	0.440151	2658.74				1647	0.441325	2655.22				1647	0.440612	2641.34
1648	0.442443	2650.57				1648	0.438701	2646.14				1648	0.439785	2600.87
1649	0.440239	2660.78				1649	0.440141	2667.12				1649	0.440197	2623.63
1650	0.442304	2611.94				1650	0.439522	2628.49				1650	0.440648	2615.16
1651	0.443958	2621.99				1651	0.440071	2654.94				1651	0.440962	2630.09
1652	0.438673	2647.89				1652	0.441111	2638.59				1652	0.440499	2672.38
1653	0.444067	2655.57				1653	0.44131	2600.06				1653	0.437973	2659.28
1654	0.441879	2654.77				1654	0.441433	2630.73				1654	0.438884	2654.92
1655	0.441156	2639.69				1655	0.440465	2625.42				1655	0.437237	2625.03
1656	0.442576	2652.4				1656	0.441934	2655.15				1656	0.440199	2643.41
1657	0.440694	2627.58				1657	0.44078	2637.91				1657	0.44046	2629.28
1658	0.440164	2630.89				1658	0.442047	2655.45				1658	0.440806	2595.57
1659	0.442767	2666.12				1659	0.439801	2663.4				1659	0.439861	2631.51
1660	0.44162	2607.68				1660	0.441443	2649.42				1660	0.44172	2631.44
1661	0.440607	2628.8				1661	0.439339	2662.36				1661	0.441587	2647.85
1662	0.439752	2672.37				1662	0.440114	2648.64				1662	0.440117	2630.38
1663	0.438856	2667.36				1663	0.441549	2658.94				1663	0.440512	2636.87
1664	0.440436	2643.9				1664	0.441923	2655.28				1664	0.441796	2671.12
1665	0.442372	2636.45				1665	0.43945	2639.86				1665	0.442076	2652.1
1666	0.44172	2662.43				1666	0.442034	2615.69				1666	0.44159	2648.26
1667	0.441439	2625.78				1667	0.441889	2668.42				1667	0.440941	2660.95
1668	0.441075	2634.41				1668	0.442373	2667.6				1668	0.440999	2655.67
1669	0.44333	2638.81				1669	0.438706	2603.08				1669	0.441262	2668.86
1670	0.443349	2606.82				1670	0.43996	2614.17				1670	0.442275	2659.5
1671	0.442485	2635.52				1671	0.439431	2656.56				1671	0.43853	2663.04
1672	0.443333	2636.35				1672	0.439529	2653.17				1672	0.438801	2648.43
1673	0.44181	2666.06				1673	0.440614	2662.16				1673	0.439956	2654.24
1674	0.442621	2645.92				1674	0.440752	2648.21				1674	0.439732	2598.94
1675	0.440393	2650.2				1675	0.43944	2633.89				1675	0.438908	2610.53
1676	0.441351	2662.94				1676	0.438463	2664.2				1676	0.438485	2639.45
1677	0.442074	2645.11				1677	0.441394	2651.63				1677	0.437567	2635.53
1678	0.439496	2667.72				1678	0.441304	2629.7				1678	0.439817	2654.45
1679	0.441231	2660.12				1679	0.440092	2659.46				1679	0.440734	2639.71
1680	0.441447	2668.16				1680	0.441869	2665.15				1680	0.439618	2630.02
1681	0.441399	2668.43				1681	0.439357	2627.2				1681	0.437452	2657.01
1682	0.44046	2650.49				1682	0.439347	2638.47				1682	0.438988	2656.42
1683	0.441396	2671.03				1683	0.434692	2651.81				1683	0.439636	2658.65
1684	0.438361	2661.85				1684	0.437242	2592.35				1684	0.439097	2636.25
1685	0.441313	2668.05				1685	0.439111	2615.28				1685	0.438649	2638.46
1686	0.438695	2603.21				1686	0.436567	2654.84				1686	0.438476	2610.42
1687	0.443015	2619.26				1687	0.438968	2655.6				1687	0.438656	2623.62
1688	0.439726	2649.99				1688	0.439911	2630.96				1688	0.438738	2655.86
1689	0.439523	2646.94				1689	0.439332	2632.06				1689	0.437729	2585.7
1690	0.442978	2665.58				1690	0.439504	2644.09				1690	0.438583	2614.4
1691	0.442122	2648.58				1691	0.440849	2618.97				1691	0.439666	2604.15
1692	0.441464	2633.53				1692	0.438482	2643.62				1692	0.439092	2623.92
1693	0.442166	2627.95				1693	0.440157	2625.28				1693	0.439594	2661.22
1694	0.442647	2628.13				1694	0.440438	2587.6				1694	0.43985	2663.19
1695	0.438271	2652.12				1695	0.440076	2639.57				1695	0.44016	2655.76
1696	0.443633	2612.56				1696	0.441838	2613.39				1696	0.438376	2625.43
1697	0.44324	2636.94				1697	0.442062	2657.6				1697	0.439341	2642.03
1698	0.442615	2674.08				1698	0.440211	2632.56				1698	0.439038	2633.84
1699	0.444411	2658.97				1699	0.44006	2655.54				1699	0.439058	2590.49
1700	0.439613	2666.63				1700	0.442444	2662.53				1700	0.440187	2624.62
1701	0.435705	2618.63				1701	0.440452	2651.42				1701	0.438626	2615.54
1702	0.444026	2656.39				1702	0.436843	2654.95				1702	0.44034	2647.88
1703	0.443533	2635.68				1703	0.440568	2656.91				1703	0.439411	2634.51
1704	0.440664	2652.51				1704	0.441822	2659.12				1704	0.439382	2644.93
1705	0.441407	2634.81				1705	0.441706	2675.41				1705	0.438522	2661.26
1706	0.441444	2601.67				1706	0.438902	2654.94				1706	0.440253	2654.86
1707	0.441435	2638.82				1707	0.441213	2621.84				1707	0.440169	2646.47
1708	0.44211	2634.11				1708	0.441879	2617.87				1708	0.44021	2645.52
1709	0.442861	2663.86				1709	0.44068	2649.09				1709	0.437726	2647.62
1710	0.4418	2645.58				1710	0.438582	2624.36				1710	0.438584	2595.27
1711	0.443488	2659.12				1711	0.437869	2630.91				1711	0.440454	2605.36
1712	0.438896	2667.74				1712	0.438598	2654.48				1712	0.439498	2645.74
1713	0.441055	2652.42				1713	0.441841	2648.4				1713	0.438883	2637.08
1714	0.440427	2660.74				1714	0.441039	2665.14				1714	0.440408	2657.86
1715	0.442837	2644.51				1715	0.440022	2651.79				1715	0.43833	2638.14
1716	0.440062	2662.21				1716	0.440002	2638.81				1716	0.440033	2636.36
1717	0.442176	2651.35				1717	0.441174	2623.14				1717	0.44036	2672.97
1718	0.442	2653.41				1718	0.441659	2615.38				1718	0.437233	2648.86
1719	0.440537	2639.36				1719	0.440909	2654.68				1719	0.436268	2644.74
1720	0.442328	2631.06				1720	0.440898	2607.13				1720	0.43887	2647.78
1721	0.44044	2655.89				1721	0.438309	2627.69				1721	0.436131	2628.08
1722	0.440547	2637.14				1722	0.439502	2613.62				1722	0.439954	2607.29
1723	0.442517	2643.94				1723	0.440672	2644.44				1723	0.439559	2622.54
1724	0.44239	2660.33				1724	0.439474	2668.12				1724	0.438734	2647.4
1725	0.44197	2651.39				1725	0.440136	2650.86				1725	0.439305	2594.61
1726	0.44211	2681.89				1726	0.440887	2663.51				1726	0.43935	2619.21
1727	0.440406	2645.64				1727	0.439876	2636.6				1727	0.440501	2662.26
1728	0.444017	2650.78				1728	0.43759	2641.24				1728	0.440697	2663.57
1729	0.443267	2632.71				1729	0.439729	2629				1729	0.439339	2635.08
1730	0.443027	2636.83				1730	0.439763	2594.76				1730	0.4401	2632.6
1731	0.44052	2654.58				1731	0.441189	2625.18				1731	0.438141	2639.46
1732	0.443136	2628.04				1732	0.441261	2625.57				1732	0.437784	2614.57
1733	0.441392	2637.54				1733	0.440138	2648.47				1733	0.439867	2632.79
1734	0.441268	2610.31				1734	0.439644	2643.45				1734	0.441137	2636.53
1735	0.44051	2645.9				1735	0.441674	2642.97				1735	0.441158	2598.75
1736	0.435688	2618.35				1736	0.438869	2655.68				1736	0.444346	2636.89
1737	0.440486	2594.47				1737	0.44096	2642.41				1737	0.438559	2617.05
1738	0.442713	2632.23				1738	0.440353	2665.91				1738	0.439973	2654.64
1739	0.440731	2630.04				1739	0.440947	2641.32				1739	0.437466	2629.23
1740	0.441388	2651.4				1740	0.439677	2652.33				1740	0.440563	2651.52
1741	0.442651	2641.81				1741	0.442569	2661.76				1741	0.44195	2599.09
1742	0.437878	2648.21				1742	0.440345	2640.69				1742	0.439842	2607.08
1743	0.442448	2672.8				1743	0.434507	2662.79				1743	0.439853	2652.34
1744	0.441774	2653.86				1744	0.441233	2649.72				1744	0.440242	2647.95
1745	0.44163	2683.71				1745	0.439667	2659.46				1745	0.439574	2608.29
1746	0.442871	2656.98				1746	0.439379	2601.04				1746	0.438646	2659.4
1747	0.441569	2664.64				1747	0.440584	2622.47				1747	0.440027	2657.7
1748	0.441611	2658.78				1748	0.440478	2651.87				1748	0.438707	2619.62
1749	0.44101	2652.53				1749	0.440461	2645.72				1749	0.439338	2625.65
1750	0.438483	2667.96				1750	0.439063	2669				1750	0.437012	2654.55
1751	0.441511	2653.13				1751	0.439612	2636.02				1751	0.440707	2600.59
1752	0.437477	2653.12				1752	0.441018	2630.49				1752	0.438352	2623.48
1753	0.440796	2598.99				1753	0.441184	2670.67				1753	0.439707	2656.98
1754	0.437879	2653.65				1754	0.440122	2657.55				1754	0.439706	2658.74
1755	0.440918	2631.53				1755	0.439983	2656.76				1755	0.440093	2633.05
1756	0.442155	2640.15				1756	0.437902	2645.95				1756	0.440167	2629.22
1757	0.441929	2652.15				1757	0.439808	2645.25				1757	0.440413	2639.16
1758	0.441508	2642.09				1758	0.439464	2662.78				1758	0.439853	2620.37
1759	0.442631	2639.9				1759	0.438395	2649.92				1759	0.440367	2632.77
1760	0.442042	2670.56				1760	0.437154	2619.57				1760	0.440761	2624.87
1761	0.439728	2653.09				1761	0.437622	2648.89				1761	0.438798	2589.36
1762	0.441336	2637.96				1762	0.43995	2649.06				1762	0.439926	2614.58
1763	0.438992	2653.14				1763	0.436905	2607.54				1763	0.440136	2620.41
1764	0.442043	2656.44				1764	0.439688	2626.55				1764	0.439322	2645.01
1765	0.44296	2637.11				1765	0.440288	2647.24				1765	0.439237	2626.61
1766	0.443493	2646.72				1766	0.44125	2615.2				1766	0.439218	2645.56
1767	0.442382	2666.68				1767	0.441472	2629.88				1767	0.438285	2655.63
1768	0.440914	2619.88				1768	0.441599	2617.55				1768	0.440419	2637.21
1769	0.441651	2636.64				1769	0.442287	2646.13				1769	0.439448	2656.81
1770	0.441969	2671.18				1770	0.441318	2653.14				1770	0.439301	2643.09
1771	0.442306	2630.33				1771	0.440377	2663.26				1771	0.439552	2652.44
1772	0.440009	2654.59				1772	0.437881	2658.3				1772	0.438063	2583.83
1773	0.4415	2644.09				1773	0.437193	2628.9				1773	0.440889	2605.77
1774	0.442077	2654.84				1774	0.434738	2635.84				1774	0.43818	2644.5
1775	0.439485	2638.69				1775	0.439448	2624.02				1775	0.439686	2633.95
1776	0.437647	2645.53				1776	0.436869	2584.73				1776	0.438418	2647.63
1777	0.440591	2631.11				1777	0.437071	2610.57				1777	0.437635	2626.13
1778	0.440192	2604.16				1778	0.437896	2599.69				1778	0.43671	2633.76
1779	0.436114	2620.07				1779	0.435521	2635.95				1779	0.437895	2606.93
1780	0.441439	2625.23				1780	0.4378	2623.18				1780	0.440749	2624.47
1781	0.440796	2651.56				1781	0.439854	2645.45				1781	0.441063	2651.06
1782	0.440517	2651.52				1782	0.440877	2645.68				1782	0.440659	2599.83
1783	0.441341	2647.76				1783	0.436762	2643.29				1783	0.440059	2613.34
1784	0.442818	2663.94				1784	0.437373	2651.43				1784	0.439727	2649.45
1785	0.442452	2655.78				1785	0.439353	2639.06				1785	0.437595	2662.18
1786	0.441893	2657.99				1786	0.440751	2655.37				1786	0.439082	2640.68
1787	0.441277	2659.96				1787	0.439733	2659.53				1787	0.43996	2638.63
1788	0.4417	2663.4				1788	0.437125	2648.6				1788	0.438397	2641.09
1789	0.438235	2664.36				1789	0.439341	2605.03				1789	0.43934	2618.83
1790	0.440391	2649.83				1790	0.442564	2631.62				1790	0.43874	2641.58
1791	0.441921	2661.24				1791	0.442537	2657.19				1791	0.438501	2619.06
1792	0.43915	2654.42				1792	0.443506	2638.01				1792	0.437318	2576.95
1793	0.441633	2664.98				1793	0.442191	2644.19				1793	0.439247	2622.8
1794	0.440695	2605.22				1794	0.440472	2658.47				1794	0.43961	2612.14
1795	0.443585	2630.4				1795	0.441883	2661.49				1795	0.438309	2637.66
1796	0.441138	2649.95				1796	0.441765	2638.02				1796	0.439493	2635.87
1797	0.442517	2655.97				1797	0.439595	2670.71				1797	0.440044	2630.63
1798	0.438188	2666.12				1798	0.441611	2663.51				1798	0.435636	2658.94
1799	0.441048	2643.43				1799	0.440219	2618.08				1799	0.438451	2636.43
1800	0.442809	2649.84				1800	0.44092	2640.5				1800	0.440542	2658.11
1801	0.440896	2660.78				1801	0.440772	2650.46				1801	0.440696	2645.14
1802	0.440981	2659.51				1802	0.439758	2611.73				1802	0.440968	2660.13
1803	0.439595	2635.31				1803	0.439512	2627.4				1803	0.43901	2597.07
1804	0.441173	2662.78				1804	0.442654	2617.85				1804	0.439856	2605.54
1805	0.441712	2662.78				1805	0.442399	2637.93				1805	0.438895	2645.74
1806	0.440367	2634.7				1806	0.439299	2641.09				1806	0.438224	2639.37
1807	0.44185	2641.04				1807	0.443618	2650.43				1807	0.440777	2649.6
1808	0.439424	2666.71				1808	0.43951	2672.74				1808	0.440198	2643.54
1809	0.441851	2612.52				1809	0.4412	2642.02				1809	0.440407	2639.83
1810	0.442509	2631.91				1810	0.442875	2651.81				1810	0.439404	2610.37
1811	0.442505	2621.99				1811	0.437736	2629.24				1811	0.440308	2625.42
1812	0.440392	2638.12				1812	0.441679	2614.33				1812	0.439429	2651.56
1813	0.438324	2660.36				1813	0.439842	2636.58				1813	0.43852	2600.34
1814	0.440726	2660.18				1814	0.441528	2642.04				1814	0.437782	2613.39
1815	0.439626	2655.6				1815	0.441791	2654.97				1815	0.436553	2650
1816	0.439016	2635.98				1816	0.44101	2650.35				1816	0.439729	2659.93
1817	0.439273	2651.17				1817	0.440222	2650.96				1817	0.439603	2631.23
1818	0.437892	2625.66				1818	0.440082	2655.09				1818	0.440097	2633.67
1819	0.438194	2584.43				1819	0.441057	2651.59				1819	0.440549	2644.32
1820	0.440061	2623				1820	0.441125	2661.65				1820	0.438831	2620.81
1821	0.440686	2618.13				1821	0.440224	2647.25				1821	0.440387	2642.58
1822	0.439859	2642.92				1822	0.438151	2661.77				1822	0.438998	2628.29
1823	0.43845	2631.41				1823	0.440064	2595.95				1823	0.439701	2591.48
1824	0.437941	2640.03				1824	0.437688	2607.37				1824	0.439145	2615.94
1825	0.43833	2584.14				1825	0.439534	2647.16				1825	0.43862	2619.61
1826	0.438857	2658.92				1826	0.439473	2634.99				1826	0.440826	2649.3
1827	0.438104	2618.75				1827	0.440896	2662.2				1827	0.43958	2638.92
1828	0.437721	2657.77				1828	0.441819	2634.82				1828	0.438979	2645.82
1829	0.439279	2663.76				1829	0.439727	2637.82				1829	0.440798	2662.53
1830	0.439566	2596.21				1830	0.441202	2608.96				1830	0.440684	2643.15
1831	0.437611	2611.26				1831	0.43814	2634.41				1831	0.439667	2654.05
1832	0.439264	2639.45				1832	0.440705	2653.2				1832	0.441152	2650.77
1833	0.437749	2649.62				1833	0.440374	2599.16				1833	0.438955	2649.78
1834	0.437705	2656.88				1834	0.441248	2619.07				1834	0.439236	2661.24
1835	0.436827	2629.07				1835	0.441199	2665.71				1835	0.438074	2639.57
1836	0.43861	2623.63				1836	0.439663	2667.46				1836	0.436872	2605.91
1837	0.436533	2655.95				1837	0.435625	2633.36				1837	0.43611	2614.09
1838	0.439059	2645.83				1838	0.441306	2636.46				1838	0.439033	2647.13
1839	0.439015	2654.36				1839	0.441532	2653.59				1839	0.439445	2614.55
1840	0.439486	2643.5				1840	0.442364	2626.29				1840	0.439381	2631.18
1841	0.440785	2636.72				1841	0.442213	2645.46				1841	0.43997	2660.93
1842	0.439556	2668.64				1842	0.437833	2667.67				1842	0.439977	2646.84
1843	0.44013	2657.94				1843	0.437799	2657.03				1843	0.440231	2661.83
1844	0.440881	2654.38				1844	0.440295	2649.11				1844	0.439513	2645.7
1845	0.440426	2651.88				1845	0.437238	2623.46				1845	0.439562	2645.54
1846	0.440253	2643.07				1846	0.440741	2651.43				1846	0.438348	2608.56
1847	0.438849	2665.72				1847	0.439306	2629.28				1847	0.44015	2621.14
1848	0.438316	2653.85				1848	0.440582	2609.75				1848	0.436533	2644.55
1849	0.439654	2623.68				1849	0.438672	2625.77				1849	0.439172	2597.6
1850	0.440616	2656.71				1850	0.440124	2622.6				1850	0.440811	2622.38
1851	0.437222	2652.67				1851	0.43632	2640.01				1851	0.439367	2671.21
1852	0.439533	2615.83				1852	0.437606	2630.24				1852	0.439614	2653.18
1853	0.43986	2633.96				1853	0.439724	2644.91				1853	0.437415	2628.85
1854	0.440301	2661.26				1854	0.440677	2593.94				1854	0.438126	2629.91
1855	0.441586	2604.3				1855	0.439398	2609.2				1855	0.438603	2645.86
1856	0.440106	2621.89				1856	0.440293	2644.62				1856	0.440157	2619.83
1857	0.441639	2610.39				1857	0.438276	2631.72				1857	0.441159	2641.69
1858	0.441092	2634.42				1858	0.437912	2645.42				1858	0.440577	2621.81
1859	0.440357	2661.1				1859	0.437152	2632.51				1859	0.439787	2583.66
1860	0.439006	2651.61				1860	0.438999	2627.39				1860	0.440888	2628.32
1861	0.438788	2663.74				1861	0.439485	2662.22				1861	0.437375	2616.64
1862	0.441647	2643.03				1862	0.43717	2655.53				1862	0.439146	2642.72
1863	0.442547	2650.66				1863	0.439177	2622.13				1863	0.439842	2636.41
1864	0.439201	2625.32				1864	0.438519	2642.48				1864	0.439198	2643.72
1865	0.44189	2596.13				1865	0.438741	2650.11				1865	0.440413	2648.22
1866	0.441405	2638.87				1866	0.439395	2615.63				1866	0.438131	2645.55
1867	0.441404	2632.2				1867	0.438606	2633.12				1867	0.440003	2658.09
1868	0.439772	2647.33				1868	0.439675	2654.36				1868	0.440955	2656.75
1869	0.441067	2645.73				1869	0.439776	2603.27				1869	0.439473	2659.71
1870	0.441692	2643.55				1870	0.441318	2625.93				1870	0.439306	2607.86
1871	0.441898	2666.11				1871	0.440152	2668.65				1871	0.438763	2606.62
1872	0.440916	2649.39				1872	0.44216	2674.71				1872	0.438792	2645.65
1873	0.440387	2618.71				1873	0.441607	2630.85				1873	0.439092	2634.75
1874	0.441843	2626.98				1874	0.440198	2626.24				1874	0.439475	2666.94
1875	0.441686	2646.45				1875	0.44062	2647.74				1875	0.440081	2641.83
1876	0.440186	2645.84				1876	0.440268	2619.58				1876	0.440807	2632.21
1877	0.439365	2638.83				1877	0.438665	2640.68				1877	0.439741	2666.85
1878	0.441875	2658.49				1878	0.437401	2660.12				1878	0.438796	2652.45
1879	0.441836	2663.29				1879	0.435945	2646.89				1879	0.440549	2666.27
1880	0.442913	2671.85				1880	0.439212	2663.55				1880	0.440056	2652.52
1881	0.441408	2646.85				1881	0.440794	2637.22				1881	0.439105	2634.64
1882	0.441031	2650.18				1882	0.439016	2650.96				1882	0.43964	2610.2
1883	0.44289	2666.73				1883	0.439735	2635.15				1883	0.439862	2628.54
1884	0.441501	2656.38				1884	0.438718	2591.22				1884	0.436961	2637.89
1885	0.437128	2668.01				1885	0.438867	2629.12				1885	0.439355	2597.26
1886	0.441822	2647.72				1886	0.440503	2631.84				1886	0.440267	2620.59
1887	0.441066	2652.37				1887	0.439925	2648.76				1887	0.439094	2607.23
1888	0.440896	2662.91				1888	0.440215	2642.94				1888	0.439351	2627.58
1889	0.440595	2664.82				1889	0.441283	2661.41				1889	0.439293	2657.35
1890	0.441807	2641.52				1890	0.441329	2658.65				1890	0.439209	2649.42
1891	0.441471	2665.17				1891	0.440184	2642.89				1891	0.439735	2649.64
1892	0.441733	2657.4				1892	0.438891	2615.46				1892	0.439141	2634.62
1893	0.439621	2619.48				1893	0.439764	2658.57				1893	0.440134	2645.17
1894	0.442472	2634.99				1894	0.439881	2662.42				1894	0.43809	2620.34
1895	0.438701	2664.94				1895	0.442334	2609.7				1895	0.438783	2586.51
1896	0.442069	2615.31				1896	0.442445	2611.84				1896	0.439523	2633.69
1897	0.440867	2619.77				1897	0.441375	2651.49				1897	0.437648	2615.05
1898	0.43959	2657.92				1898	0.441452	2650.22				1898	0.43898	2641.77
1899	0.440004	2667.57				1899	0.441392	2663.5				1899	0.437927	2635.66
1900	0.441305	2644.66				1900	0.439604	2648.21				1900	0.439191	2636.73
1901	0.441294	2649.91				1901	0.442225	2644.08				1901	0.439539	2648.86
1902	0.440274	2640.29				1902	0.441801	2614.64				1902	0.439693	2631.98
1903	0.438963	2623.76				1903	0.440189	2638.9				1903	0.435043	2654.05
1904	0.440146	2633.79				1904	0.439507	2653.31				1904	0.439945	2640.99
1905	0.44165	2637.47				1905	0.439585	2608.1				1905	0.435459	2644.06
1906	0.441921	2602.55				1906	0.441057	2630.16				1906	0.438744	2646.25
1907	0.44351	2639.21				1907	0.440957	2666.34				1907	0.435777	2641.14
1908	0.440969	2626.33				1908	0.440309	2669.95				1908	0.437923	2663.46
1909	0.443123	2651.49				1909	0.4405	2638.7				1909	0.435755	2636.9
1910	0.442053	2649.4				1910	0.440889	2641.46				1910	0.439851	2650.75
1911	0.442136	2659.15				1911	0.441371	2648				1911	0.438019	2651.12
1912	0.441507	2666.68				1912	0.440036	2629.34				1912	0.438858	2638.1
1913	0.441103	2644.68				1913	0.440393	2642.85				1913	0.439776	2652.67
1914	0.438439	2651.67				1914	0.439873	2629.16				1914	0.439806	2647.97
1915	0.440982	2649.3				1915	0.439783	2594.83				1915	0.43899	2650.15
1916	0.440618	2652.02				1916	0.438888	2631.53				1916	0.437901	2646.79
1917	0.437939	2656.19				1917	0.440327	2623.04				1917	0.439163	2640.27
1918	0.442089	2654.2				1918	0.440892	2635.9				1918	0.439333	2649.65
1919	0.442265	2626.76				1919	0.440863	2629.03				1919	0.438215	2650.88
1920	0.441032	2629.59				1920	0.438615	2652.54				1920	0.438881	2655.1
1921	0.440423	2647.81				1921	0.441319	2596.11				1921	0.438909	2589.78
1922	0.441144	2631.56				1922	0.439452	2611.23				1922	0.438564	2604.87
1923	0.442219	2634.61				1923	0.440953	2656.86				1923	0.438885	2647.23
1924	0.438577	2647.3				1924	0.440303	2642.22				1924	0.436813	2630.92
1925	0.43974	2645.07				1925	0.439762	2656.64				1925	0.439955	2656.54
1926	0.439494	2666.86				1926	0.439674	2638.69				1926	0.438334	2634.78
1927	0.440236	2643.97				1927	0.441263	2651.55				1927	0.438517	2640.86
1928	0.43809	2648.86				1928	0.442101	2657.9				1928	0.439376	2665.4
1929	0.440902	2618.98				1929	0.442879	2664.96				1929	0.440713	2656.6
1930	0.43956	2627.95				1930	0.441849	2663.48				1930	0.439173	2664.8
1931	0.440744	2657.67				1931	0.439413	2636.02				1931	0.440136	2647.49
1932	0.440107	2602.49				1932	0.440194	2655.18				1932	0.440265	2640.99
1933	0.440498	2620.18				1933	0.44118	2624.75				1933	0.439677	2659.03
1934	0.44154	2627.12				1934	0.439765	2635.05				1934	0.436529	2658.4
1935	0.442116	2627.85				1935	0.441256	2658.45				1935	0.435083	2623.2
1936	0.440983	2661.04				1936	0.440534	2602.86				1936	0.438091	2584.66
1937	0.441885	2655.62				1937	0.440739	2632.04				1937	0.438728	2606.6
1938	0.440697	2658.37				1938	0.437188	2672.55				1938	0.437669	2651.35
1939	0.440615	2640.69				1939	0.441051	2659.8				1939	0.438667	2648.7
1940	0.442539	2663.31				1940	0.440435	2637.85				1940	0.438066	2626.24
1941	0.443456	2645.06				1941	0.440721	2644.4				1941	0.43978	2635.76
1942	0.441622	2665				1942	0.439585	2650.26				1942	0.438989	2639.35
1943	0.437907	2666.25				1943	0.440759	2617.71				1943	0.440256	2618.36
1944	0.44044	2651.26				1944	0.443141	2649.79				1944	0.439304	2641.8
1945	0.439452	2653.08				1945	0.440797	2659.38				1945	0.439465	2624.6
1946	0.439632	2642.44				1946	0.43888	2661.89				1946	0.439988	2675.69
1947	0.438872	2599.61				1947	0.440586	2603.24				1947	0.438986	2651.12
1948	0.437009	2628.61				1948	0.441861	2653.39				1948	0.436252	2638.31
1949	0.437298	2614.18				1949	0.439344	2665.29				1949	0.439178	2654.39
1950	0.437837	2633.04				1950	0.441557	2648.35				1950	0.438759	2634.82
1951	0.438957	2631.44				1951	0.439572	2612.77				1951	0.439125	2591.86
1952	0.440253	2647.65				1952	0.440419	2637.44				1952	0.438588	2615.41
1953	0.437296	2652.54				1953	0.440943	2629.95				1953	0.43977	2617.2
1954	0.441581	2645.19				1954	0.440297	2647.65				1954	0.439236	2648.48
1955	0.440712	2659.16				1955	0.439469	2640.79				1955	0.439644	2632.61
1956	0.438815	2646.64				1956	0.4408	2653.53				1956	0.43727	2644.27
1957	0.439604	2652.01				1957	0.43842	2657.07				1957	0.438523	2654.66
1958	0.438671	2659.45				1958	0.440032	2653.33				1958	0.44007	2646.97
1959	0.436278	2644.25				1959	0.440551	2655.66				1959	0.439129	2661.52
1960	0.437164	2607.11				1960	0.440484	2641.84				1960	0.439367	2643.42
1961	0.43848	2609.21				1961	0.440003	2648.1				1961	0.439187	2648.2
1962	0.441021	2640.93				1962	0.440349	2674.74				1962	0.439164	2649.58
1963	0.438555	2626.25				1963	0.440303	2646.98				1963	0.439879	2652.74
1964	0.439809	2629.76				1964	0.441206	2667.96				1964	0.438554	2662.44
1965	0.439886	2615.48				1965	0.441174	2650.6				1965	0.438247	2647.89
1966	0.440437	2624.84				1966	0.439497	2657.96				1966	0.439131	2649.24
1967	0.441614	2645.71				1967	0.440661	2665.82				1967	0.435976	2585.07
1968	0.441912	2607.98				1968	0.43954	2652.5				1968	0.440614	2603.66
1969	0.441441	2620.77				1969	0.437406	2661.4				1969	0.439219	2646.62
1970	0.441668	2664.92				1970	0.439646	2638.17				1970	0.439789	2646.98
1971	0.439686	2652.63				1971	0.440155	2648.25				1971	0.437169	2651.16
1972	0.441616	2643.46				1972	0.440159	2594.51				1972	0.436783	2629.22
1973	0.442299	2636.39				1973	0.440144	2604.11				1973	0.439223	2632.53
1974	0.442266	2641.46				1974	0.43871	2640.98				1974	0.440232	2656
1975	0.443045	2632.73				1975	0.4388	2628.99				1975	0.437591	2656.06
1976	0.441756	2645.91				1976	0.43625	2652.41				1976	0.439778	2657.77
1977	0.438776	2677.01				1977	0.440577	2638.32				1977	0.436678	2637.37
1978	0.438617	2665.76				1978	0.439635	2633.8				1978	0.440593	2631.06
1979	0.439017	2657.67				1979	0.438602	2664.13				1979	0.440397	2672.1
1980	0.44166	2645.33				1980	0.439779	2654.05				1980	0.440172	2658.83
1981	0.438218	2653.94				1981	0.440485	2675.25				1981	0.440119	2667.13
1982	0.435342	2626.42				1982	0.439225	2652.71				1982	0.441784	2653.95
1983	0.441811	2603.35				1983	0.439029	2641.06				1983	0.44039	2638.44
1984	0.441145	2628.13				1984	0.439603	2668.84				1984	0.437252	2667.81
1985	0.440853	2629.24				1985	0.43943	2658.86				1985	0.440652	2658.69
1986	0.437843	2646.78				1986	0.440805	2661.14				1986	0.4424	2673.65
1987	0.438198	2634.56				1987	0.440822	2647.94				1987	0.439024	2650.75
1988	0.440786	2637.57				1988	0.439973	2634.47				1988	0.441058	2650.94
1989	0.44205	2667.14				1989	0.440047	2617.43				1989	0.438482	2619.02
1990	0.441008	2640.45				1990	0.439801	2627.03				1990	0.437179	2620.83
1991	0.439742	2653.32				1991	0.440732	2657.38				1991	0.4398	2661.73
1992	0.439797	2654.61				1992	0.438536	2603.03				1992	0.441188	2598.94
1993	0.436529	2651.61				1993	0.440931	2626.07				1993	0.439443	2622.74
1994	0.441837	2616.93				1994	0.439502	2663.38				1994	0.440415	2665.92
1995	0.439336	2614.33				1995	0.439239	2654.89				1995	0.438627	2654.53
1996	0.441433	2655.13				1996	0.438929	2631.67				1996	0.439925	2636.22
1997	0.441784	2648.48				1997	0.43932	2630.27				1997	0.438381	2629.22
1998	0.441091	2659.44				1998	0.441654	2648.51				1998	0.439045	2639.44
[truncated: 2 more rows]

## Sheet: Right_Dynamics
black						cyan						gray
cycle #	average selected fp	average selected P(T)				cycle #	average selected fp	average selected P(T)				cycle #	average selected fp	average selected P(T)
1	0.12964	805.862				1	0.129483	807.931				1	0.129435	806.661
2	0.129621	613.013				2	0.129674	611.049				2	0.129696	611.355
3	0.129797	612.736				3	0.129676	611.916				3	0.129658	612.635
4	0.129716	612.538				4	0.129568	637.056				4	0.129692	610.921
5	0.129921	634.119				5	0.129829	628.504				5	0.129828	633.535
6	0.129569	624.186				6	0.129985	621.157				6	0.130325	626.317
7	0.129299	634.763				7	0.132477	644.955				7	0.129943	636.092
8	0.129683	621.984				8	0.135151	643.55				8	0.130688	625.424
9	0.129678	630.199				9	0.137633	665.324				9	0.1306	634.649
10	0.12954	633.211				10	0.140228	682.872				10	0.131116	641.103
11	0.129381	632.181				11	0.142496	694.713				11	0.132157	645.308
12	0.129513	629.483				12	0.145733	709.966				12	0.134596	654.126
13	0.129705	625.603				13	0.14886	720.784				13	0.135646	655.094
14	0.129471	620.217				14	0.153722	738.056				14	0.136422	656.747
15	0.129667	617.635				15	0.155989	772.221				15	0.137701	654.476
16	0.129654	612.043				16	0.158635	770.539				16	0.13845	679.044
17	0.130099	629.954				17	0.159053	786.782				17	0.140013	675.708
18	0.130491	622.055				18	0.158443	790.522				18	0.141043	691.203
19	0.131558	638.195				19	0.159122	773.126				19	0.142555	699.192
20	0.134222	653.048				20	0.159277	776.905				20	0.143498	689.898
21	0.136881	652.787				21	0.159746	779.309				21	0.145371	680.281
22	0.138417	662.666				22	0.159742	776.512				22	0.145629	690.927
23	0.1392	668.968				23	0.159596	772.282				23	0.145958	694.174
24	0.141177	673.675				24	0.160369	769.049				24	0.146466	726.227
25	0.143243	682.145				25	0.160791	793.994				25	0.146751	718.611
26	0.145185	716.995				26	0.160845	781.847				26	0.147318	708.469
27	0.145758	704.19				27	0.16062	796.415				27	0.148288	728.702
28	0.14634	720.431				28	0.162067	807.357				28	0.148634	718.266
29	0.146722	706.109				29	0.162366	811.199				29	0.149451	731.026
30	0.146629	716.525				30	0.16241	786.698				30	0.149614	736.182
31	0.147446	720.588				31	0.163286	793.481				31	0.149702	718.326
32	0.1473	721.518				32	0.164365	796.087				32	0.149998	721.783
33	0.147911	719.34				33	0.165857	796.37				33	0.150884	724.985
34	0.148236	717.284				34	0.167222	833.342				34	0.15117	724.346
35	0.149693	718.847				35	0.168718	825.285				35	0.151136	752.136
36	0.150947	717.938				36	0.170035	848.094				36	0.151667	740.141
37	0.151533	745.589				37	0.171078	836.709				37	0.151842	730.303
38	0.153107	734.594				38	0.172535	852.032				38	0.152316	746.996
39	0.155128	759.124				39	0.173516	860.828				39	0.152883	754.422
40	0.157219	775.008				40	0.174891	842.796				40	0.154253	743.186
41	0.158349	783.004				41	0.175678	844.646				41	0.154911	753.374
42	0.160672	795.203				42	0.175563	849.615				42	0.156037	759.522
43	0.161981	796.546				43	0.175784	884.678				43	0.156329	758.48
44	0.162824	793.441				44	0.175689	868.071				44	0.158027	762.705
45	0.163489	790.139				45	0.175908	854.218				45	0.158545	759.887
46	0.165103	818.976				46	0.176739	874.716				46	0.159785	791.773
47	0.16553	807.777				47	0.178711	890.855				47	0.160395	778.805
48	0.166421	824.378				48	0.179722	905.837				48	0.160786	795.454
49	0.166399	832.032				49	0.181144	909.298				49	0.161138	805.328
50	0.166584	833.459				50	0.183567	914.702				50	0.162043	808.314
51	0.166469	807.22				51	0.187103	922.509				51	0.162774	788.409
52	0.167413	811.789				52	0.189934	930.228				52	0.163751	795.051
53	0.168868	820.355				53	0.192864	971.139				53	0.165525	800.402
54	0.171727	823.774				54	0.195735	971.884				54	0.1676	805.221
55	0.175156	875.465				55	0.200884	1008.31				55	0.168576	841.794
56	0.177813	872.683				56	0.205211	1041.51				56	0.169599	830.467
57	0.179842	901.135				57	0.208103	1060.26				57	0.171748	858.176
58	0.187259	943.878				58	0.211488	1062.27				58	0.173044	843.935
59	0.19076	955.977				59	0.213642	1076.54				59	0.174633	859.039
60	0.192588	971.959				60	0.215588	1073				60	0.174598	866.215
61	0.19398	974.058				61	0.217374	1118.48				61	0.175092	843.504
62	0.194686	967.903				62	0.218238	1096.92				62	0.175649	848.599
63	0.19486	958.391				63	0.218785	1120.61				63	0.176746	848.971
64	0.195476	991.851				64	0.218351	1127.86				64	0.176926	891.546
65	0.195562	971.117				65	0.218355	1124.92				65	0.178698	880.929
66	0.196316	988.316				66	0.218525	1117.09				66	0.181002	914.215
67	0.197515	1002.6				67	0.217821	1107.14				67	0.186052	916.572
68	0.19902	1009.46				68	0.21853	1124.55				68	0.188357	938.442
69	0.201136	1016.59				69	0.219478	1107.22				69	0.191011	960.959
70	0.204876	1022.8				70	0.22011	1140.68				70	0.195007	975.607
71	0.206498	1025.65				71	0.220644	1108.27				71	0.198786	991.553
72	0.2096	1077.67				72	0.220952	1128.49				72	0.20139	989.209
73	0.212884	1070.11				73	0.222392	1137.02				73	0.203365	1041.36
74	0.216837	1106.91				74	0.222922	1139.81				74	0.208003	1043.35
75	0.218564	1127.31				75	0.223569	1136.37				75	0.212997	1083.71
76	0.221094	1130.84				76	0.224943	1134.14				76	0.215468	1107.9
77	0.223131	1144.48				77	0.225457	1128.71				77	0.21707	1114.54
78	0.225506	1141.61				78	0.228985	1178.72				78	0.217669	1112.03
79	0.226692	1171.93				79	0.230581	1160.43				79	0.217739	1105.08
80	0.230778	1168.49				80	0.231809	1188.51				80	0.218024	1117.33
81	0.23435	1213.12				81	0.233199	1199.65				81	0.218329	1104.32
82	0.235485	1235.64				82	0.234712	1208.22				82	0.218775	1132.81
83	0.236681	1241.37				83	0.236836	1213.25				83	0.219599	1106.16
84	0.23782	1241.53				84	0.237897	1235.34				84	0.220651	1122.41
85	0.239435	1231.87				85	0.239322	1223.25				85	0.223923	1142.9
86	0.240171	1262.69				86	0.240489	1262.46				86	0.225609	1152.04
87	0.24332	1248.8				87	0.241891	1234.45				87	0.228679	1161.56
88	0.244024	1236.25				88	0.241501	1252.05				88	0.231118	1166.53
89	0.246996	1277.27				89	0.243815	1263.73				89	0.232582	1215.28
90	0.248994	1304.79				90	0.244235	1265.25				90	0.234274	1194.82
91	0.25351	1326.65				91	0.245084	1258.92				91	0.236768	1226.02
92	0.257374	1343.71				92	0.245147	1280.22				92	0.237694	1242.15
93	0.261672	1392.13				93	0.244935	1256.33				93	0.238011	1238.64
94	0.26612	1383.71				94	0.244465	1288.89				94	0.23761	1231.12
95	0.266701	1367.7				95	0.245223	1249.36				95	0.236676	1245.1
96	0.268764	1409.11				96	0.244743	1270.62				96	0.237661	1198.99
97	0.268494	1432.26				97	0.245656	1276.13				97	0.237839	1242.26
98	0.271277	1439.47				98	0.245715	1270.82				98	0.237833	1213.87
99	0.272314	1439.75				99	0.24653	1303.33				99	0.238322	1237.08
100	0.271365	1460.67				100	0.246475	1281.71				100	0.23876	1244.52
101	0.272734	1437.23				101	0.246851	1258.4				101	0.239624	1249
102	0.273986	1450.53				102	0.247034	1297.15				102	0.241971	1253.91
103	0.277246	1487.33				103	0.248497	1265.6				103	0.243343	1283.49
104	0.278128	1448.25				104	0.248731	1288.72				104	0.24463	1230.3
105	0.281642	1480.22				105	0.249114	1295.34				105	0.246635	1287.24
106	0.281965	1481.57				106	0.249687	1293.76				106	0.248161	1262.04
107	0.282764	1523.79				107	0.250043	1320.41				107	0.251411	1305.42
108	0.283208	1532.91				108	0.251016	1331.41				108	0.254125	1325.05
109	0.284507	1540.49				109	0.252111	1333.78				109	0.256493	1336.2
110	0.286381	1500.04				110	0.253458	1306.05				110	0.257869	1375.85
111	0.287733	1532.05				111	0.254153	1333.74				111	0.25836	1356.72
112	0.290366	1552.09				112	0.254176	1341.86				112	0.26018	1370.02
113	0.294087	1558.79				113	0.257164	1338.87				113	0.265058	1354.24
114	0.299165	1618.56				114	0.259856	1348.98				114	0.267173	1407.56
115	0.299004	1634.12				115	0.261132	1381.75				115	0.269178	1423.68
116	0.300442	1633.16				116	0.263659	1400.16				116	0.272099	1439.1
117	0.305189	1671.34				117	0.265213	1369.18				117	0.273955	1438.57
118	0.308158	1690.49				118	0.266414	1400.36				118	0.274838	1469.72
119	0.31196	1700.42				119	0.269244	1421.12				119	0.276831	1481.51
120	0.316996	1703.62				120	0.273112	1445.28				120	0.278167	1479.89
121	0.318097	1734.82				121	0.274073	1441.16				121	0.279484	1504.92
122	0.321908	1755.31				122	0.276715	1482.09				122	0.279549	1506.86
123	0.322009	1782.81				123	0.277478	1488.19				123	0.280024	1502.83
124	0.322703	1793.42				124	0.278251	1486.54				124	0.280754	1486.77
125	0.321431	1775.99				125	0.280778	1447.74				125	0.281771	1513.62
126	0.322456	1751.7				126	0.281201	1480.44				126	0.283367	1524.93
127	0.32344	1781.46				127	0.283677	1493.25				127	0.286626	1527.84
128	0.322461	1783.53				128	0.285726	1504.63				128	0.290297	1563.65
129	0.324213	1774.25				129	0.285568	1537.06				129	0.289961	1575.01
130	0.328013	1807.27				130	0.288697	1555.27				130	0.29446	1585.38
131	0.330121	1827.7				131	0.291574	1529.37				131	0.298054	1627.37
132	0.331428	1812.83				132	0.291168	1564.26				132	0.298957	1638.83
133	0.333472	1848.8				133	0.293487	1581.25				133	0.303785	1656.51
134	0.333537	1865.08				134	0.294195	1579.93				134	0.305107	1617.34
135	0.334111	1852.66				135	0.294491	1567.09				135	0.307514	1653.27
136	0.33425	1831.45				136	0.294215	1592.14				136	0.310643	1678.23
137	0.335312	1841.33				137	0.293776	1596.27				137	0.316292	1743.13
138	0.337644	1850.01				138	0.294176	1551.57				138	0.320802	1731.37
139	0.342717	1913.57				139	0.294762	1580.55				139	0.325301	1785.01
140	0.347357	1946.93				140	0.294051	1585.84				140	0.328838	1833.69
141	0.350147	1945.78				141	0.294303	1583.08				141	0.332799	1820.29
142	0.355397	2002.37				142	0.293842	1568.21				142	0.334451	1835.74
143	0.355351	2000.6				143	0.294569	1593.9				143	0.333637	1875.06
144	0.353774	1974.97				144	0.295685	1602.77				144	0.341778	1872.35
145	0.356844	2017.8				145	0.296039	1563.89				145	0.345737	1936.64
146	0.359545	2023.02				146	0.297131	1596.99				146	0.349517	1962.4
147	0.35923	2014.85				147	0.298174	1613.5				147	0.353245	1982.98
148	0.359759	2037.41				148	0.299142	1603.41				148	0.354391	1982.96
149	0.362231	2043.82				149	0.301154	1604.79				149	0.354757	1965.4
150	0.36641	2116.95				150	0.30127	1634.69				150	0.354887	1996.25
151	0.37315	2097.77				151	0.303556	1651.56				151	0.355266	1987.76
152	0.37655	2165.57				152	0.306211	1620.84				152	0.356599	2024.24
153	0.379603	2159.14				153	0.309314	1664.82				153	0.357758	2025.83
154	0.380566	2197.88				154	0.309769	1680.73				154	0.357963	2010.48
155	0.382264	2195.11				155	0.313172	1686.91				155	0.360932	2060.03
156	0.390268	2282.61				156	0.316342	1742.76				156	0.360529	2064.67
157	0.395093	2279.87				157	0.31755	1756.61				157	0.36362	2061.58
158	0.394472	2320.88				158	0.318863	1752.02				158	0.365404	2086.29
159	0.394239	2311.48				159	0.321436	1742.44				159	0.365831	2038.72
160	0.404319	2336.87				160	0.321478	1760.74				160	0.369177	2117.86
161	0.408351	2400.07				161	0.322395	1757.2				161	0.371029	2075.46
162	0.410685	2410.11				162	0.324442	1806.06				162	0.371519	2105.65
163	0.413231	2460.25				163	0.325069	1769.91				163	0.37581	2163.46
164	0.414943	2462.55				164	0.326897	1781.06				164	0.379264	2175.92
165	0.417928	2474.34				165	0.326399	1817.48				165	0.379066	2165.99
166	0.423764	2470				166	0.327683	1789.94				166	0.381157	2141.56
167	0.425404	2561.38				167	0.330567	1800.41				167	0.384331	2195.91
168	0.42486	2518.48				168	0.330896	1794				168	0.386304	2194.12
169	0.425154	2521.55				169	0.331352	1831.45				169	0.388248	2243.79
170	0.426035	2499.76				170	0.333316	1846.05				170	0.388609	2192.31
171	0.425234	2549.02				171	0.335186	1849.81				171	0.390831	2274.24
172	0.428509	2557.84				172	0.337041	1836.12				172	0.390299	2287.56
173	0.428044	2590.76				173	0.337344	1849.03				173	0.390641	2274.6
174	0.430265	2590.58				174	0.339859	1854.21				174	0.391354	2248.37
175	0.43142	2580.23				175	0.340211	1896.96				175	0.3918	2259.13
176	0.436241	2617.89				176	0.340748	1908.52				176	0.392858	2287.96
177	0.437348	2636.82				177	0.341271	1898.53				177	0.395007	2257.72
178	0.436029	2612.67				178	0.33977	1910.35				178	0.397263	2285.03
179	0.437428	2621.88				179	0.341634	1907.8				179	0.398407	2286.6
180	0.434224	2641.88				180	0.34098	1892.51				180	0.399902	2317.31
181	0.436371	2585.99				181	0.341393	1924.17				181	0.400823	2361.78
182	0.437611	2620.5				182	0.342499	1930.23				182	0.401317	2311.82
183	0.438211	2660.49				183	0.342683	1915				183	0.403962	2361.02
184	0.438372	2660.07				184	0.34563	1931.59				184	0.405641	2354.71
185	0.439368	2636.86				185	0.348122	1953.4				185	0.406109	2377.45
186	0.431504	2624.23				186	0.349265	1942.48				186	0.405775	2371.35
187	0.436423	2632.64				187	0.352215	1991				187	0.40593	2344.04
188	0.43616	2616.8				188	0.354774	1999.85				188	0.406424	2389.17
189	0.43182	2617.49				189	0.35617	1995.01				189	0.407993	2389.44
190	0.435519	2600.3				190	0.360003	2045.03				190	0.410663	2439.55
191	0.437038	2573.01				191	0.363297	2049.15				191	0.411751	2427.09
192	0.437414	2613.85				192	0.366335	2042.59				192	0.413291	2447.34
193	0.437141	2599.08				193	0.364838	2078.91				193	0.410238	2391.72
194	0.435899	2637.02				194	0.371155	2090.57				194	0.412327	2414.97
195	0.433539	2604.61				195	0.372196	2142.05				195	0.410306	2440.94
196	0.436937	2628.94				196	0.372932	2093.9				196	0.411592	2440.48
197	0.436499	2653.89				197	0.374864	2105.91				197	0.414753	2428
198	0.434804	2628.95				198	0.376914	2162.97				198	0.413418	2408.3
199	0.434149	2642.03				199	0.378949	2177.24				199	0.41787	2452.22
200	0.43609	2626.37				200	0.378967	2160.85				200	0.413204	2486.08
201	0.436519	2636.01				201	0.379411	2184.07				201	0.4135	2429.97
202	0.437147	2592.43				202	0.378294	2166.93				202	0.413602	2471.89
203	0.436599	2599.56				203	0.379036	2148.12				203	0.417685	2483.01
204	0.437558	2633.04				204	0.37983	2180.61				204	0.415854	2495.26
205	0.437495	2631.21				205	0.379343	2180.48				205	0.415922	2469.33
206	0.439323	2637.46				206	0.382295	2169.98				206	0.413796	2473.33
207	0.43691	2635.82				207	0.38447	2192.08				207	0.416041	2449.98
208	0.43529	2633.72				208	0.385605	2247.47				208	0.416672	2435.98
209	0.438259	2598.86				209	0.386683	2204.06				209	0.417013	2475.62
210	0.44049	2620.47				210	0.385387	2221.51				210	0.41753	2493.63
211	0.437908	2648.86				211	0.386548	2223.64				211	0.416716	2512.25
212	0.437563	2597.85				212	0.38964	2254.96				212	0.416686	2482.8
213	0.436076	2616.16				213	0.391586	2268.25				213	0.412647	2398.3
214	0.437476	2599.11				214	0.393706	2299.55				214	0.410418	2438.36
215	0.436882	2622.85				215	0.401145	2334.69				215	0.409526	2428.12
216	0.438116	2609.38				216	0.400986	2353.1				216	0.414336	2415.92
217	0.439	2590.43				217	0.403771	2383.35				217	0.41712	2464.15
218	0.437007	2613.13				218	0.401528	2374.62				218	0.416133	2493.4
219	0.437217	2614.88				219	0.401037	2322.49				219	0.413503	2427.87
220	0.435555	2645.63				220	0.405126	2390.23				220	0.416523	2458.21
221	0.435083	2621.23				221	0.405719	2396.69				221	0.415861	2450.34
222	0.436311	2635.7				222	0.406507	2420.74				222	0.413677	2458.81
223	0.437075	2566.17				223	0.412181	2433.93				223	0.41391	2457.41
224	0.433056	2649.82				224	0.413252	2460.88				224	0.413243	2419.8
225	0.435486	2603.57				225	0.409009	2411.88				225	0.411576	2444.39
226	0.436896	2617.29				226	0.411355	2421.71				226	0.413274	2439.05
227	0.435437	2634.55				227	0.416618	2501.88				227	0.414359	2464.72
228	0.435038	2610.69				228	0.418334	2492.29				228	0.415475	2461.26
229	0.435368	2620.67				229	0.417907	2516.76				229	0.413616	2451.55
230	0.433723	2632.52				230	0.414581	2494.2				230	0.411852	2404.98
231	0.434431	2626.88				231	0.419447	2498.5				231	0.413588	2447.52
232	0.436088	2638.36				232	0.421037	2478.02				232	0.415233	2426.9
233	0.435779	2626.39				233	0.425709	2539.44				233	0.416794	2467.15
234	0.43561	2630.78				234	0.43207	2596.29				234	0.416012	2490.67
235	0.441935	2613.77				235	0.430108	2548.53				235	0.414175	2427.09
236	0.436824	2617.98				236	0.433674	2585.67				236	0.415944	2466.72
237	0.436044	2635.48				237	0.43422	2596.64				237	0.414483	2438.96
238	0.436895	2595.39				238	0.438592	2622.73				238	0.40891	2434.5
239	0.437914	2604.96				239	0.437678	2646.27				239	0.41069	2422.19
240	0.436348	2597.59				240	0.439082	2643.99				240	0.415239	2416.84
241	0.438397	2632.68				241	0.438212	2655.17				241	0.414817	2458.67
242	0.433743	2645.1				242	0.434762	2630.88				242	0.414144	2444.02
243	0.433623	2639.11				243	0.439129	2653.05				243	0.414749	2487.57
244	0.436656	2574.49				244	0.43785	2623.51				244	0.417074	2472.53
245	0.438169	2644.2				245	0.437108	2599.15				245	0.414365	2482
246	0.436998	2650.65				246	0.439885	2625.49				246	0.415294	2429.34
247	0.440906	2638.53				247	0.436717	2620.18				247	0.411006	2435.62
248	0.440654	2598.25				248	0.435115	2636.8				248	0.417377	2445.71
249	0.442494	2636.93				249	0.434918	2624.4				249	0.419938	2491.86
250	0.439198	2629.82				250	0.438353	2629.87				250	0.417877	2505.87
251	0.436454	2640.13				251	0.434087	2637.18				251	0.417824	2454.66
252	0.437799	2630.95				252	0.434719	2629.74				252	0.421142	2471.82
253	0.436421	2655.76				253	0.438627	2662.25				253	0.417991	2484.74
254	0.435213	2579.41				254	0.441119	2636.48				254	0.417533	2506.15
255	0.437234	2588.37				255	0.441795	2659.52				255	0.420607	2485.4
256	0.436629	2643.98				256	0.434939	2646.12				256	0.418913	2457.7
257	0.433813	2619.93				257	0.430432	2622.21				257	0.420421	2492.01
258	0.43659	2603.56				258	0.429796	2571.39				258	0.41965	2476.78
259	0.434944	2640.94				259	0.438538	2601.45				259	0.421218	2512.77
260	0.434473	2632.83				260	0.443466	2638.17				260	0.42133	2516.58
261	0.43692	2607.73				261	0.440367	2626.27				261	0.419261	2508.27
262	0.439407	2629.51				262	0.443509	2628.94				262	0.419458	2441.09
263	0.43826	2639.69				263	0.445757	2664.2				263	0.421669	2457.43
264	0.439	2602.48				264	0.439937	2646.48				264	0.421003	2522.75
265	0.4358	2615.26				265	0.443067	2649.94				265	0.420088	2514.34
266	0.436711	2595.81				266	0.436485	2644.98				266	0.42231	2500.56
267	0.437102	2621.82				267	0.439679	2663.78				267	0.427894	2578.11
268	0.439025	2610.66				268	0.440146	2632.33				268	0.428335	2578.71
269	0.438338	2664.25				269	0.438266	2640.93				269	0.428743	2538.95
270	0.435621	2589.1				270	0.439087	2660.3				270	0.429681	2581.48
271	0.43674	2650.07				271	0.442485	2618.24				271	0.426598	2596.06
272	0.435356	2600.6				272	0.44071	2630.85				272	0.425556	2524.47
273	0.436234	2638.66				273	0.442163	2662.12				273	0.424027	2537.95
274	0.438438	2606.76				274	0.441349	2620.3				274	0.420992	2499.89
275	0.435927	2628.19				275	0.441153	2650.93				275	0.425373	2532.52
276	0.435053	2614.85				276	0.439909	2660.34				276	0.42622	2527.5
277	0.43444	2634.08				277	0.442968	2656.48				277	0.425417	2488.07
278	0.435509	2623.78				278	0.442918	2642.84				278	0.421937	2520.41
279	0.434967	2628.89				279	0.439507	2665.76				279	0.425446	2525.63
280	0.436288	2647.01				280	0.4421	2626.23				280	0.426395	2555.12
281	0.436026	2632.67				281	0.444702	2598.93				281	0.42965	2567.57
282	0.43591	2592.22				282	0.442428	2637.45				282	0.432867	2586.75
283	0.434866	2598.99				283	0.442382	2643.25				283	0.432766	2624.71
284	0.436047	2625.17				284	0.440683	2653.16				284	0.433491	2613.13
285	0.436735	2621.22				285	0.439051	2648.63				285	0.434627	2576.49
286	0.43511	2619.21				286	0.439858	2649.9				286	0.434939	2637.38
287	0.431802	2640.8				287	0.44311	2662.88				287	0.433813	2638.74
288	0.434342	2630.77				288	0.443897	2633.17				288	0.438381	2585.89
289	0.434785	2601.36				289	0.43997	2674.38				289	0.437381	2602.65
290	0.436406	2646.32				290	0.438595	2657.04				290	0.43542	2633.4
291	0.437663	2633.87				291	0.436937	2662.76				291	0.438039	2628.81
292	0.438759	2611.61				292	0.440639	2602.06				292	0.439181	2655.07
293	0.438121	2640.17				293	0.438127	2603.51				293	0.439945	2647.75
294	0.437496	2650.17				294	0.437073	2645.32				294	0.441564	2638.94
295	0.440716	2615.18				295	0.435461	2630.05				295	0.440143	2652.67
296	0.435259	2614.67				296	0.43358	2637.71				296	0.438126	2648.1
297	0.436957	2609.4				297	0.437332	2634.47				297	0.440837	2630.28
298	0.438129	2623.96				298	0.437448	2626.01				298	0.44141	2648.76
299	0.437615	2649.09				299	0.438135	2596.07				299	0.437104	2657.76
300	0.437468	2644.95				300	0.437687	2661.35				300	0.43646	2614.16
301	0.439082	2646.38				301	0.437534	2634.53				301	0.436567	2627.84
302	0.43593	2617.95				302	0.442752	2593.31				302	0.437271	2596.68
303	0.436678	2644.06				303	0.441988	2630.76				303	0.438068	2612.88
304	0.434608	2622.53				304	0.441327	2670.71				304	0.438212	2631.38
305	0.437131	2585.36				305	0.438599	2666.68				305	0.43538	2611.04
306	0.437593	2618.79				306	0.438931	2629.23				306	0.435188	2616.13
307	0.439494	2616.61				307	0.43863	2630.24				307	0.435668	2609.01
308	0.434742	2634.55				308	0.439393	2647.93				308	0.436599	2565.88
309	0.436712	2635.66				309	0.437941	2621.23				309	0.437846	2619.1
310	0.434389	2630.25				310	0.439965	2636.32				310	0.441174	2607.4
311	0.434752	2557.68				311	0.442594	2628.28				311	0.436801	2633.8
312	0.434255	2572.28				312	0.443636	2598.84				312	0.438302	2631.7
313	0.434507	2626.46				313	0.442977	2646.58				313	0.435458	2649.45
314	0.434663	2618.43				314	0.44222	2624.19				314	0.43963	2579.31
315	0.43361	2627.21				315	0.441617	2665.14				315	0.43635	2605.47
316	0.433468	2605.46				316	0.441017	2642.28				316	0.435138	2639.16
317	0.434958	2605.53				317	0.439857	2647.88				317	0.436636	2619.98
318	0.436173	2642.38				318	0.441876	2662.28				318	0.435799	2649
319	0.435689	2628.89				319	0.441392	2645.23				319	0.435335	2627.81
320	0.433404	2630.27				320	0.440186	2660.55				320	0.436894	2616.02
321	0.434512	2612.75				321	0.439489	2645.4				321	0.436993	2650.56
322	0.434661	2611.93				322	0.437423	2656.87				322	0.435035	2639.07
323	0.438423	2581.79				323	0.438692	2593.23				323	0.43809	2598.92
324	0.436312	2613.41				324	0.435699	2599.8				324	0.435651	2637.51
325	0.435398	2626.58				325	0.439131	2643.02				325	0.436643	2648.37
326	0.439247	2582.68				326	0.439636	2640.57				326	0.43878	2617.48
327	0.436464	2608.42				327	0.437144	2656				327	0.440337	2632.46
328	0.439185	2669.68				328	0.435542	2625.58				328	0.436676	2647.34
329	0.435387	2637.72				329	0.438411	2624.5				329	0.438412	2587.79
330	0.437038	2634.51				330	0.43671	2657.04				330	0.436872	2613.76
331	0.437028	2630.93				331	0.435204	2641.49				331	0.431887	2601.48
332	0.436454	2635.07				332	0.435991	2646.65				332	0.437856	2630.41
333	0.437233	2616.51				333	0.436693	2626.13				333	0.438161	2653.68
334	0.439007	2636.92				334	0.436555	2620.61				334	0.437804	2648.97
335	0.436883	2629.88				335	0.437611	2595.97				335	0.44097	2654.6
336	0.439548	2586.18				336	0.436486	2619.8				336	0.43738	2634.83
337	0.43672	2627.37				337	0.437803	2654.34				337	0.433973	2636.67
338	0.437842	2619.06				338	0.438177	2588.2				338	0.439153	2631.59
339	0.440369	2647.45				339	0.439863	2612.6				339	0.441914	2587.71
340	0.435538	2637.36				340	0.44034	2666.75				340	0.440921	2619.88
341	0.435805	2637.1				341	0.440228	2651.72				341	0.437147	2618.33
342	0.435984	2571.28				342	0.440437	2636.3				342	0.437115	2645.3
343	0.436494	2586.11				343	0.439879	2636.98				343	0.435223	2623.63
344	0.43595	2629.38				344	0.439091	2646.6				344	0.435436	2635.86
345	0.436551	2628.31				345	0.439112	2609.86				345	0.43514	2648.93
346	0.435661	2643.01				346	0.439187	2630.06				346	0.436566	2622.78
347	0.436669	2622.57				347	0.438075	2622.53				347	0.434712	2641.64
348	0.435128	2621.24				348	0.438835	2596.81				348	0.434145	2626.37
349	0.437222	2593.05				349	0.43867	2629.24				349	0.436094	2634.26
350	0.436613	2608.77				350	0.43987	2619.83				350	0.434828	2645.36
351	0.433348	2629.19				351	0.44126	2639.9				351	0.435982	2632.16
352	0.434196	2574.72				352	0.440325	2636.88				352	0.43565	2593.13
353	0.431041	2587.62				353	0.436149	2637.25				353	0.439133	2597.3
354	0.437545	2586.03				354	0.437267	2579.09				354	0.440481	2650.26
355	0.438291	2617.52				355	0.438262	2596.99				355	0.440715	2630.52
356	0.435364	2636.41				356	0.440796	2649.75				356	0.439321	2639.8
357	0.439321	2645.08				357	0.438232	2646.58				357	0.434776	2606.84
358	0.437884	2641.22				358	0.43885	2660.02				358	0.435315	2613.03
359	0.437533	2630.72				359	0.43895	2641.14				359	0.436464	2633.25
360	0.43831	2633.63				360	0.441222	2636.02				360	0.438353	2582.36
361	0.436363	2680.74				361	0.435847	2659.87				361	0.441946	2621.51
362	0.437329	2578.42				362	0.440476	2652.21				362	0.434919	2658.56
363	0.437565	2621.98				363	0.437933	2640.06				363	0.43952	2604.34
364	0.437302	2606.52				364	0.44012	2643.99				364	0.438542	2644.54
365	0.433689	2630.5				365	0.439101	2640.99				365	0.436127	2637.15
366	0.436145	2616.17				366	0.439935	2672.78				366	0.437618	2635.82
367	0.434262	2627.99				367	0.440137	2658.28				367	0.435463	2622.38
368	0.436511	2575.26				368	0.43759	2651.96				368	0.43594	2633.16
369	0.436058	2588.26				369	0.438009	2645.01				369	0.438218	2619.23
370	0.435695	2624.25				370	0.43689	2636.88				370	0.441517	2584.08
371	0.435437	2631.74				371	0.437365	2608.2				371	0.437003	2622.45
372	0.435234	2633.84				372	0.439123	2624.45				372	0.438249	2634.54
373	0.436428	2629.03				373	0.439346	2652.75				373	0.43653	2645.01
374	0.436732	2623.42				374	0.438712	2595.06				374	0.435911	2629.75
375	0.435339	2585.75				375	0.438346	2616.27				375	0.441584	2644.99
376	0.434422	2602.85				376	0.437593	2594.02				376	0.435521	2660.83
377	0.433238	2626.51				377	0.437212	2613.39				377	0.436754	2636.88
378	0.432376	2565.04				378	0.43788	2643.59				378	0.434065	2638.83
379	0.43199	2580.51				379	0.436163	2639.9				379	0.43453	2638.15
380	0.433054	2577.52				380	0.437667	2640.89				380	0.434458	2629.16
381	0.435886	2610.92				381	0.436123	2615.55				381	0.438383	2561.65
382	0.434255	2633.94				382	0.436862	2632.06				382	0.438375	2661.92
383	0.435198	2618.32				383	0.437366	2612.34				383	0.439225	2627.55
384	0.43442	2628.1				384	0.437345	2578.67				384	0.436985	2630.32
385	0.434765	2605.88				385	0.438045	2614.24				385	0.43624	2634.53
386	0.436927	2627.48				386	0.437503	2610.51				386	0.435898	2621.4
387	0.435169	2613.54				387	0.436246	2629.52				387	0.434439	2619.37
388	0.435968	2572.49				388	0.435067	2611.63				388	0.433022	2643.42
389	0.435581	2607.58				389	0.434997	2623.15				389	0.430894	2618.74
390	0.435588	2604.76				390	0.438502	2636.7				390	0.433257	2577.97
391	0.433143	2613.15				391	0.438234	2636.98				391	0.435517	2643.66
392	0.436607	2609.57				392	0.437958	2644.57				392	0.437745	2638.26
393	0.437143	2638.45				393	0.44018	2646.21				393	0.440715	2608.48
394	0.435747	2641.47				394	0.439866	2650.66				394	0.438787	2622.5
395	0.436391	2631.67				395	0.43815	2592.6				395	0.43761	2646.32
396	0.436659	2640.25				396	0.440876	2611.65				396	0.439804	2615.83
397	0.438641	2635.16				397	0.442386	2646.05				397	0.439964	2623.92
398	0.43724	2640.78				398	0.438279	2642.98				398	0.439272	2660.45
399	0.436986	2577.59				399	0.442361	2657.34				399	0.437785	2641.35
400	0.439885	2604.9				400	0.439172	2655.46				400	0.436744	2643.38
401	0.43669	2644.11				401	0.441556	2645.19				401	0.440281	2642.5
402	0.436875	2632.85				402	0.441171	2611.82				402	0.439021	2649.64
403	0.434317	2636.13				403	0.440042	2628.16				403	0.442781	2637.09
404	0.435229	2618				404	0.442627	2656.75				404	0.442353	2646.83
405	0.436297	2618.56				405	0.443607	2656.11				405	0.441356	2634.32
406	0.433822	2654.24				406	0.443541	2663.35				406	0.438014	2598.9
407	0.434091	2637.18				407	0.442183	2649.11				407	0.436634	2631.76
408	0.434958	2603.72				408	0.439768	2659.67				408	0.437553	2610.61
409	0.434984	2625.22				409	0.437512	2630.29				409	0.437668	2638.75
410	0.433806	2619.86				410	0.441029	2632.91				410	0.434967	2632.03
411	0.434983	2590.52				411	0.436772	2633.88				411	0.437659	2633.01
412	0.43294	2599.91				412	0.443605	2619.04				412	0.439881	2584.45
413	0.433785	2629.44				413	0.43948	2640.49				413	0.435407	2591.73
414	0.434655	2570.66				414	0.440355	2623.8				414	0.438347	2646.52
415	0.436422	2603.75				415	0.440275	2608.73				415	0.438553	2639.55
416	0.438371	2647.39				416	0.441478	2636.36				416	0.437845	2637.78
417	0.439884	2660.07				417	0.44414	2642.87				417	0.436938	2636.76
418	0.440236	2627.25				418	0.442636	2656.38				418	0.434582	2617.84
419	0.43845	2643.29				419	0.441967	2638.04				419	0.435574	2608.53
420	0.436145	2635.53				420	0.440387	2655.45				420	0.437107	2610.92
421	0.439133	2622.2				421	0.440057	2658.6				421	0.439842	2656.64
422	0.438386	2631.66				422	0.438814	2649.75				422	0.437283	2601.68
423	0.436866	2660.89				423	0.440252	2667.81				423	0.437657	2612.5
424	0.440156	2658.67				424	0.438531	2649.76				424	0.437855	2596.46
425	0.434061	2648.07				425	0.440684	2653.94				425	0.439204	2618.02
426	0.439463	2628.33				426	0.438885	2665.08				426	0.441938	2611.74
427	0.438052	2643.33				427	0.437068	2636.96				427	0.436879	2668.45
428	0.436612	2610.99				428	0.437683	2602.12				428	0.441351	2600.26
429	0.436967	2599.3				429	0.439647	2655.61				429	0.44179	2659.18
430	0.439733	2630.26				430	0.440344	2659.26				430	0.444796	2659.8
431	0.43484	2613.37				431	0.440377	2616.29				431	0.44151	2649.16
432	0.434955	2636.84				432	0.439425	2621.83				432	0.43994	2622.14
433	0.437642	2628.8				433	0.43715	2649.1				433	0.441524	2652.9
434	0.435783	2639.27				434	0.43839	2637.43				434	0.441065	2644.11
435	0.436732	2575.21				435	0.437485	2650.16				435	0.435701	2656.98
436	0.435858	2593.98				436	0.435837	2623.59				436	0.439333	2649.24
437	0.439207	2638.62				437	0.437688	2622.95				437	0.4352	2641.86
438	0.434397	2627.93				438	0.435275	2649.64				438	0.434572	2647.86
439	0.433945	2633.56				439	0.433364	2631.31				439	0.440429	2645.03
440	0.433667	2614.35				440	0.435804	2644.15				440	0.439754	2652.44
441	0.43701	2622.29				441	0.437563	2629.24				441	0.436207	2638.22
442	0.436652	2592.3				442	0.440702	2631.48				442	0.435282	2641.02
443	0.436514	2606.66				443	0.439827	2611.67				443	0.435022	2571.08
444	0.435988	2641.24				444	0.440999	2629.78				444	0.437335	2601.03
445	0.436738	2594.14				445	0.438157	2648.17				445	0.436809	2632.23
446	0.435072	2604.44				446	0.441997	2603.96				446	0.435405	2635.02
447	0.435352	2592.2				447	0.43934	2627.71				447	0.435879	2627.79
448	0.436681	2606.14				448	0.438658	2611.97				448	0.434474	2633.38
449	0.434702	2598.27				449	0.43992	2624.3				449	0.438473	2629.56
450	0.438353	2576.24				450	0.436717	2664.81				450	0.437154	2601.4
451	0.43484	2615.4				451	0.438241	2641.36				451	0.434186	2605.31
452	0.433263	2596.73				452	0.440415	2664.3				452	0.432537	2616.04
453	0.436885	2637.42				453	0.441456	2629.53				453	0.435411	2573.31
454	0.436892	2621.61				454	0.43934	2643.84				454	0.437113	2607.15
455	0.435735	2635.8				455	0.442273	2635.56				455	0.432112	2638.86
456	0.438197	2645.59				456	0.445881	2604.55				456	0.432014	2625.39
457	0.43514	2628.72				457	0.439962	2630.44				457	0.435785	2614.95
458	0.433711	2636.23				458	0.436469	2616.93				458	0.436371	2615.61
459	0.433685	2610.58				459	0.441713	2651.87				459	0.441143	2637.78
460	0.433396	2626.6				460	0.440116	2651.78				460	0.440742	2626.07
461	0.434121	2564.74				461	0.440268	2664.54				461	0.440457	2640.43
462	0.433683	2578.45				462	0.437152	2661.5				462	0.437824	2624.53
463	0.435966	2626.27				463	0.4399	2658.13				463	0.436528	2581.05
464	0.439065	2626.83				464	0.439006	2617.97				464	0.436732	2615.15
465	0.440387	2660.01				465	0.438347	2626.15				465	0.438417	2617.87
466	0.437812	2636.36				466	0.439449	2647.9				466	0.438639	2633.11
467	0.439891	2633.18				467	0.436388	2623.61				467	0.437608	2663.3
468	0.440169	2615.75				468	0.441339	2621.96				468	0.437209	2627.91
469	0.439355	2628.87				469	0.438828	2658.1				469	0.435682	2640.22
470	0.436101	2647.57				470	0.434622	2644.97				470	0.43676	2627.21
471	0.437783	2594.92				471	0.437146	2609.33				471	0.438369	2656.51
472	0.435134	2606.89				472	0.435602	2644.04				472	0.440819	2637.48
473	0.436202	2598.49				473	0.43709	2633.72				473	0.436285	2645.38
474	0.437201	2623.81				474	0.438483	2611.92				474	0.436516	2646.53
475	0.436728	2646.82				475	0.437832	2627.36				475	0.439274	2632.98
476	0.437534	2639.31				476	0.437887	2649.99				476	0.440871	2613.35
477	0.436716	2639.67				477	0.437608	2600.75				477	0.439708	2659.83
478	0.436891	2611.32				478	0.437694	2617.57				478	0.440023	2638.49
479	0.439274	2638.88				479	0.436857	2658.45				479	0.439425	2627.41
480	0.437451	2619.45				480	0.436298	2649.7				480	0.437283	2632.73
481	0.43884	2591.93				481	0.436884	2621.61				481	0.438754	2609.31
482	0.440225	2622.34				482	0.43606	2621.73				482	0.43657	2621.41
483	0.441538	2623.31				483	0.436277	2628.43				483	0.438135	2647.22
484	0.439777	2649.43				484	0.435052	2601.67				484	0.438216	2599.48
485	0.442785	2644.83				485	0.435081	2628.11				485	0.439613	2613.54
486	0.440508	2647.61				486	0.436517	2607.65				486	0.437488	2669.37
487	0.44072	2660.18				487	0.442327	2567.78				487	0.440706	2601.3
488	0.440966	2647.74				488	0.440716	2622				488	0.440318	2651.97
489	0.442581	2672.37				489	0.43984	2617.44				489	0.441793	2645.27
490	0.442166	2655.05				490	0.438568	2643.64				490	0.438334	2659.86
491	0.441604	2662.28				491	0.440224	2644.95				491	0.438214	2625.43
492	0.441678	2666.99				492	0.440928	2646.89				492	0.438924	2629.82
493	0.438983	2664.85				493	0.438275	2664.35				493	0.435901	2663.62
494	0.437721	2619.27				494	0.438938	2646.14				494	0.438452	2656.07
495	0.438507	2622.67				495	0.440392	2667.96				495	0.435494	2641.11
496	0.437725	2636.98				496	0.440314	2661.6				496	0.437186	2623.66
497	0.440588	2632.76				497	0.442164	2660.36				497	0.435681	2632.1
498	0.439324	2640.6				498	0.439531	2673.23				498	0.435513	2614.24
499	0.439268	2656.61				499	0.438684	2649.05				499	0.437295	2575.04
500	0.441685	2650.58				500	0.442632	2615.45				500	0.439152	2630.62
501	0.440034	2636.13				501	0.438845	2650.97				501	0.439674	2612.46
502	0.438294	2642.2				502	0.440344	2641.61				502	0.440429	2648.51
503	0.437116	2640.11				503	0.441517	2628.24				503	0.439608	2631.94
504	0.437816	2616.14				504	0.443641	2638.77				504	0.439106	2636.02
505	0.438076	2633.12				505	0.44436	2642.14				505	0.438429	2655.2
506	0.438667	2647.77				506	0.437713	2647.91				506	0.437292	2645.06
507	0.439087	2600.89				507	0.442493	2637.5				507	0.439014	2657.61
508	0.440166	2625.03				508	0.44037	2665.6				508	0.440139	2645.63
509	0.442027	2608.48				509	0.439739	2664.34				509	0.435773	2639.01
510	0.441952	2637.02				510	0.440678	2624.52				510	0.442266	2598.43
511	0.441536	2644.77				511	0.44421	2639.61				511	0.442132	2662.41
512	0.439866	2657.26				512	0.44385	2660.02				512	0.442427	2632.03
513	0.443445	2651.04				513	0.445719	2626.19				513	0.442449	2648.01
514	0.441403	2650.46				514	0.444059	2630.05				514	0.437544	2660.03
515	0.443783	2662.38				515	0.439851	2634.2				515	0.437319	2635.54
516	0.443694	2651.99				516	0.439987	2641.46				516	0.435905	2625.57
517	0.439884	2602.4				517	0.4436	2621.21				517	0.437354	2611.09
518	0.442494	2656				518	0.441543	2646.76				518	0.438853	2624.03
519	0.441489	2632.92				519	0.440851	2672.08				519	0.441601	2644.43
520	0.442568	2654.29				520	0.441101	2643.95				520	0.438202	2602.53
521	0.44338	2642.94				521	0.438008	2669.98				521	0.440327	2615.53
522	0.44189	2658.42				522	0.438711	2639.23				522	0.43934	2612.97
523	0.4417	2655.16				523	0.437193	2594.46				523	0.440911	2625.76
524	0.440099	2664.18				524	0.436523	2619.89				524	0.440461	2674.29
525	0.44034	2658.56				525	0.438451	2616.26				525	0.441255	2653.72
526	0.439583	2647.72				526	0.440203	2653.16				526	0.439803	2664.2
527	0.442763	2669.61				527	0.43611	2636.64				527	0.439455	2638.27
528	0.443319	2669.97				528	0.439167	2641.12				528	0.439099	2643.01
529	0.44421	2657.62				529	0.440315	2654.53				529	0.438123	2664.73
530	0.442119	2635.94				530	0.442815	2647.5				530	0.43713	2648.48
531	0.440415	2628.44				531	0.440058	2663.98				531	0.438118	2654.26
532	0.440574	2648.95				532	0.437307	2637.92				532	0.436403	2627.65
533	0.441711	2637.85				533	0.436188	2650.73				533	0.439348	2633.52
534	0.440685	2649.25				534	0.4347	2646.9				534	0.437245	2668.99
535	0.442922	2665.56				535	0.438	2636.86				535	0.438689	2659.5
536	0.441564	2657.28				536	0.438732	2653.29				536	0.439448	2654.66
537	0.44093	2652.78				537	0.440737	2637.94				537	0.440236	2634.31
538	0.442718	2661.11				538	0.443375	2664.92				538	0.437693	2644.31
539	0.442317	2656.09				539	0.440918	2669.81				539	0.439238	2624.53
540	0.439296	2663.23				540	0.440959	2646.54				540	0.439076	2591.84
541	0.438616	2666.69				541	0.438003	2654.78				541	0.438206	2619.99
542	0.44013	2639.27				542	0.44098	2665.41				542	0.437161	2612.9
543	0.439548	2679.04				543	0.438177	2654.38				543	0.436877	2642.22
544	0.435802	2653.68				544	0.441834	2598.49				544	0.437611	2627.6
545	0.440739	2621.5				545	0.444239	2672.27				545	0.438049	2638.89
546	0.44222	2640.23				546	0.441693	2639.03				546	0.436733	2648.01
547	0.442233	2666.2				547	0.44135	2631.48				547	0.438366	2626.22
548	0.442952	2625.84				548	0.439614	2652.36				548	0.438156	2653.06
549	0.439834	2626.15				549	0.439762	2644.05				549	0.437657	2631.79
550	0.438776	2659.69				550	0.438201	2635.62				550	0.437989	2642.75
551	0.4399	2670.37				551	0.439345	2609.2				551	0.436037	2649.49
552	0.44162	2645.17				552	0.437798	2624.3				552	0.43599	2631.17
553	0.4414	2636.57				553	0.440806	2640.06				553	0.437031	2643.13
554	0.441016	2656.71				554	0.442635	2612.77				554	0.433706	2627.07
555	0.443339	2638.48				555	0.441317	2633.34				555	0.437011	2629.57
556	0.443653	2644.48				556	0.441485	2617.56				556	0.435028	2635.63
557	0.442514	2641.22				557	0.439439	2632.75				557	0.435853	2617.74
558	0.440657	2611.71				558	0.438594	2622.32				558	0.435806	2647.35
559	0.442511	2647.54				559	0.441788	2598.4				559	0.437432	2625.26
560	0.44275	2638.84				560	0.443517	2630.53				560	0.436709	2635.86
561	0.442943	2651.58				561	0.442322	2629.67				561	0.437941	2657.58
562	0.440863	2632.69				562	0.439619	2646.55				562	0.437458	2643.35
563	0.440544	2655.14				563	0.440039	2626.75				563	0.437675	2651.42
564	0.443716	2675.25				564	0.442594	2648.32				564	0.438168	2640.79
565	0.443472	2659.7				565	0.439116	2657.46				565	0.435976	2640.4
566	0.443169	2672.57				566	0.438171	2646.3				566	0.434883	2579.39
567	0.43881	2658.14				567	0.438332	2622.43				567	0.437403	2586.81
568	0.437559	2638.27				568	0.438481	2621.92				568	0.436395	2628.65
569	0.444146	2669.93				569	0.437256	2642.83				569	0.436182	2631.77
570	0.441123	2664.13				570	0.437219	2627.27				570	0.436866	2634.68
571	0.442467	2632.82				571	0.438467	2636.34				571	0.43755	2623.79
572	0.443028	2639.41				572	0.441857	2612.44				572	0.437336	2618.48
573	0.444141	2648.56				573	0.438853	2641.11				573	0.437138	2652.21
574	0.443246	2632.48				574	0.438596	2643.33				574	0.436161	2634.72
575	0.443536	2639.17				575	0.439071	2595.19				575	0.43795	2652.14
576	0.440223	2648.44				576	0.437946	2611				576	0.438957	2629.74
577	0.44317	2669.78				577	0.43803	2606.74				577	0.439306	2631.43
578	0.441908	2670.45				578	0.436196	2628.07				578	0.437166	2662.82
579	0.444706	2658.63				579	0.43963	2611.6				579	0.43799	2652.55
580	0.442972	2652.4				580	0.441823	2586.4				580	0.437584	2655.33
581	0.441476	2620.07				581	0.437509	2611.6				581	0.4404	2633.12
582	0.441581	2645.2				582	0.438369	2617.16				582	0.441807	2646.96
583	0.440672	2663.6				583	0.442386	2649.26				583	0.439601	2639.77
584	0.442719	2617.71				584	0.443239	2639.92				584	0.439878	2653.65
585	0.441476	2640.21				585	0.439822	2658.65				585	0.441411	2671
586	0.441259	2624.6				586	0.438414	2599.46				586	0.440246	2638.59
587	0.441971	2642.42				587	0.439788	2614.34				587	0.44022	2648.03
588	0.44376	2664.59				588	0.440831	2650.03				588	0.442291	2634.11
589	0.442305	2589.79				589	0.441947	2644.73				589	0.43906	2638.14
590	0.441185	2629.38				590	0.437099	2661.5				590	0.437726	2662.53
591	0.443715	2627.44				591	0.440852	2638.96				591	0.439021	2599.93
592	0.439014	2652.81				592	0.44142	2650.08				592	0.436825	2621
593	0.444395	2644.25				593	0.443177	2655.31				593	0.442301	2611.33
594	0.442306	2657.1				594	0.441687	2643.03				594	0.439907	2634.03
595	0.443164	2661.42				595	0.443614	2662.44				595	0.442575	2613.71
596	0.44253	2650.62				596	0.441859	2657.61				596	0.441193	2661.35
597	0.443542	2667.31				597	0.440822	2657.26				597	0.440996	2665.7
598	0.444498	2661.74				598	0.446612	2632.97				598	0.442356	2639.2
599	0.442191	2669.39				599	0.439107	2634.41				599	0.438491	2660.63
600	0.442362	2665.45				600	0.442048	2669.13				600	0.439652	2632.87
601	0.439514	2652.38				601	0.443138	2632.63				601	0.440053	2605.22
602	0.443628	2637.42				602	0.442768	2648.26				602	0.438086	2634.65
603	0.443891	2648.85				603	0.441747	2610.02				603	0.438484	2623.77
604	0.440977	2650.87				604	0.440223	2652.75				604	0.437201	2638.8
605	0.439952	2628.68				605	0.438935	2621.62				605	0.439014	2628.08
606	0.439452	2636.15				606	0.439747	2599.2				606	0.437636	2632.48
607	0.440956	2657.68				607	0.440116	2633.54				607	0.434943	2650.41
608	0.442267	2645.22				608	0.439413	2626.01				608	0.437081	2629.51
609	0.441102	2646.27				609	0.440066	2650.46				609	0.436869	2592.44
610	0.440918	2603.59				610	0.441763	2635.45				610	0.43358	2640.41
611	0.442333	2612.99				611	0.439722	2647.2				611	0.435316	2645.93
612	0.441869	2661.62				612	0.44033	2584.81				612	0.436392	2580.93
613	0.440316	2671.22				613	0.438673	2667.28				613	0.436512	2590.99
614	0.441968	2640.65				614	0.439533	2637.68				614	0.435676	2628.02
615	0.441659	2640.13				615	0.438742	2631.32				615	0.437248	2621.19
616	0.440469	2646.9				616	0.439314	2657.78				616	0.435549	2636.91
617	0.443653	2643.54				617	0.44125	2637.81				617	0.436335	2619.48
618	0.44133	2651.4				618	0.441036	2639.39				618	0.437059	2608.88
619	0.440218	2652.04				619	0.439267	2657.97				619	0.436263	2649.51
620	0.442255	2659.83				620	0.439698	2652.2				620	0.436482	2635.66
621	0.441198	2676.16				621	0.436099	2653.75				621	0.435761	2646.73
622	0.439325	2639.28				622	0.439406	2633.14				622	0.434715	2619.1
623	0.441502	2648.42				623	0.439968	2644.35				623	0.436926	2622.07
624	0.439423	2680.01				624	0.440693	2613.54				624	0.434628	2635.22
625	0.440469	2661.83				625	0.440902	2632.63				625	0.437107	2640.09
626	0.442826	2667.62				626	0.440308	2661.16				626	0.436468	2601.86
627	0.442216	2637.96				627	0.440989	2612.6				627	0.43665	2638.72
628	0.440251	2662.79				628	0.441556	2620.61				628	0.436063	2629.56
629	0.443012	2634.5				629	0.441901	2673.8				629	0.43613	2594.54
630	0.443962	2617.91				630	0.440415	2662.01				630	0.436614	2606.09
631	0.443314	2643.76				631	0.43456	2659.06				631	0.435378	2632.89
632	0.442793	2629.9				632	0.442703	2622.17				632	0.436802	2579.46
633	0.440079	2650.9				633	0.441312	2642.56				633	0.437006	2601.3
634	0.440687	2648.02				634	0.441485	2634.02				634	0.43645	2649.61
635	0.44176	2664.37				635	0.439247	2638.69				635	0.436368	2647.94
636	0.440839	2665.27				636	0.438314	2623.97				636	0.436464	2609.01
637	0.442679	2659.89				637	0.441848	2595.86				637	0.436487	2609.1
638	0.441334	2630.28				638	0.439849	2630.04				638	0.438265	2616.88
639	0.441363	2672.46				639	0.438521	2617.09				639	0.438403	2608.28
640	0.438566	2674.94				640	0.438355	2639.36				640	0.437	2635.9
641	0.441834	2612.79				641	0.440819	2624.65				641	0.440312	2620.46
642	0.441499	2630.49				642	0.4371	2637.4				642	0.442157	2590.97
643	0.442117	2670.54				643	0.440674	2644.7				643	0.437611	2617.52
644	0.442071	2655.4				644	0.438812	2645.22				644	0.437581	2604.5
645	0.440887	2671.95				645	0.440367	2662.91				645	0.435765	2633.17
646	0.440351	2648.16				646	0.437467	2641.8				646	0.43788	2627.75
647	0.442674	2639.33				647	0.437474	2652.33				647	0.439103	2634.89
648	0.439531	2672.23				648	0.438466	2590.15				648	0.437303	2650.99
649	0.438673	2662.59				649	0.437073	2595.89				649	0.436157	2630.34
650	0.439413	2617.53				650	0.437993	2645.55				650	0.437646	2648.02
651	0.43913	2580.78				651	0.436377	2627.07				651	0.435886	2625.9
652	0.440707	2611.8				652	0.436018	2645.29				652	0.436532	2628.58
653	0.440304	2659.75				653	0.438198	2620.41				653	0.437225	2647.52
654	0.440441	2657.14				654	0.437745	2629.69				654	0.437087	2628.35
655	0.439381	2639.38				655	0.436168	2643.86				655	0.43585	2643.42
656	0.44009	2633.54				656	0.436865	2644.45				656	0.436556	2633.05
657	0.439079	2636.46				657	0.437832	2654.49				657	0.435491	2633.9
658	0.439961	2623.56				658	0.437612	2638.9				658	0.435869	2637.17
659	0.438813	2639.32				659	0.439979	2642.13				659	0.437111	2630.41
660	0.440099	2621.13				660	0.438801	2611.5				660	0.436939	2652.41
661	0.440596	2591.87				661	0.439159	2617.12				661	0.436787	2635.12
662	0.439035	2622.59				662	0.436464	2645.65				662	0.4347	2631.08
663	0.439651	2621.57				663	0.439156	2586.42				663	0.435274	2569.4
664	0.439019	2645.38				664	0.439021	2616.74				664	0.438575	2594.26
665	0.438608	2629.25				665	0.438186	2651.07				665	0.436926	2635.47
666	0.437364	2634.35				666	0.437615	2667.79				666	0.438552	2627.33
667	0.440253	2658.08				667	0.438393	2631.53				667	0.438731	2643.94
668	0.439984	2637.52				668	0.439958	2630.84				668	0.438083	2627.25
669	0.436465	2646.99				669	0.439011	2638.51				669	0.438122	2627.66
670	0.44127	2652.19				670	0.437568	2618.57				670	0.437492	2656.56
671	0.44097	2654.05				671	0.436744	2626.99				671	0.438089	2643.1
672	0.43972	2600.68				672	0.438089	2612.68				672	0.437005	2616.29
673	0.435648	2605.18				673	0.437099	2576.26				673	0.438283	2644.15
674	0.441954	2644.83				674	0.438671	2626.77				674	0.438815	2646.38
675	0.440965	2648.65				675	0.44039	2618.05				675	0.437559	2605.86
676	0.438343	2649.45				676	0.441193	2648.49				676	0.437386	2617.51
677	0.440163	2639.55				677	0.439051	2634.96				677	0.438434	2643.48
678	0.440628	2642.07				678	0.440255	2644.74				678	0.438386	2592.98
679	0.439221	2614.82				679	0.436071	2654.16				679	0.438918	2610.65
680	0.441913	2630.41				680	0.437288	2633.09				680	0.437776	2659.02
681	0.43532	2649.12				681	0.439461	2657.23				681	0.439801	2654.99
682	0.439054	2607.56				682	0.439211	2647.26				682	0.437686	2630.69
683	0.440622	2622.22				683	0.43717	2640.79				683	0.442658	2639.84
684	0.438893	2664.78				684	0.438725	2652.54				684	0.439701	2657.12
685	0.440984	2643.91				685	0.439806	2643.17				685	0.440961	2630.79
686	0.441658	2665.51				686	0.43926	2605.53				686	0.441304	2636.94
687	0.44229	2628.35				687	0.439894	2656.34				687	0.438695	2631.2
688	0.443204	2644.71				688	0.441103	2633.68				688	0.439263	2601.42
689	0.441846	2618.52				689	0.438685	2622.31				689	0.438137	2630.2
690	0.442823	2628.42				690	0.442056	2629.6				690	0.437687	2610.15
691	0.439943	2672.59				691	0.439201	2643.25				691	0.436931	2637.12
692	0.440997	2666.5				692	0.440784	2663.61				692	0.436304	2620.29
693	0.44164	2673.96				693	0.440359	2669.27				693	0.438358	2636.18
694	0.439498	2639.54				694	0.440991	2646.87				694	0.438546	2581.85
695	0.440934	2657.24				695	0.438306	2637.65				695	0.435708	2592.63
696	0.44168	2635.22				696	0.443981	2620.53				696	0.437216	2635.32
697	0.440495	2603.07				697	0.442674	2634.02				697	0.43829	2638.87
698	0.441382	2637.29				698	0.440366	2651.44				698	0.437469	2652.8
699	0.439826	2631.32				699	0.440287	2614.69				699	0.438778	2634.61
700	0.439725	2659.41				700	0.438509	2624.7				700	0.43917	2620.21
701	0.438645	2641.18				701	0.441187	2621.01				701	0.439422	2667.53
702	0.440751	2637.42				702	0.442882	2648.04				702	0.438672	2645.14
703	0.439469	2662.07				703	0.441976	2673.86				703	0.437402	2657.06
704	0.44005	2643.49				704	0.440236	2659.58				704	0.434361	2619.38
705	0.440733	2663.79				705	0.438793	2656.08				705	0.439413	2641.78
706	0.43796	2640.98				706	0.439412	2639.2				706	0.437216	2613.35
707	0.440139	2649.86				707	0.441488	2652.57				707	0.440211	2622.36
708	0.441748	2598.27				708	0.439678	2638.29				708	0.44093	2660.66
709	0.441876	2668.82				709	0.439739	2597.29				709	0.439868	2611.51
710	0.441745	2643.92				710	0.438185	2629.55				710	0.441479	2631.37
711	0.44179	2646.03				711	0.439418	2622.19				711	0.438354	2661.39
712	0.443813	2646.12				712	0.439936	2645.32				712	0.439757	2649
713	0.442665	2649.65				713	0.439914	2638.12				713	0.437971	2638.43
714	0.441946	2645.42				714	0.440161	2642.66				714	0.43606	2624.97
715	0.441501	2670.65				715	0.44145	2669.58				715	0.437589	2634.95
716	0.44105	2669.26				716	0.440586	2639.46				716	0.439051	2620.54
717	0.441742	2630.19				717	0.441311	2675.96				717	0.438853	2639.85
718	0.441592	2663.33				718	0.443304	2653.36				718	0.440307	2621.72
719	0.441043	2657.86				719	0.442716	2650.2				719	0.439336	2601.27
720	0.439892	2636.72				720	0.435642	2638.14				720	0.439705	2630.05
721	0.440146	2634.57				721	0.442037	2659.64				721	0.441649	2622.61
722	0.440198	2660.54				722	0.43913	2655.96				722	0.441221	2647.96
723	0.439923	2613.55				723	0.44007	2658.86				723	0.442566	2677.98
724	0.439939	2624.15				724	0.439165	2671.17				724	0.443341	2633.34
725	0.4391	2616.13				725	0.439685	2607.33				725	0.440406	2660.65
726	0.439897	2628.4				726	0.442609	2621.3				726	0.44029	2639.88
727	0.440351	2659.83				727	0.440997	2652.65				727	0.439326	2601.7
728	0.435081	2644.77				728	0.440426	2647.16				728	0.437251	2661.6
729	0.442214	2647.43				729	0.441198	2662.11				729	0.437482	2567.49
730	0.441984	2639.87				730	0.438596	2640.47				730	0.439972	2626.94
731	0.443824	2653.21				731	0.439338	2641.86				731	0.43945	2626.5
732	0.438966	2630.6				732	0.438498	2616.28				732	0.438056	2655.22
733	0.437226	2605.84				733	0.439855	2632.24				733	0.441105	2662.85
734	0.443082	2639.23				734	0.436027	2653.7				734	0.441502	2651.08
735	0.443767	2629.69				735	0.438105	2602.16				735	0.439981	2645.49
736	0.44198	2657.76				736	0.43918	2621.08				736	0.43871	2644.46
737	0.441138	2649.15				737	0.442366	2614.19				737	0.43868	2611.51
738	0.440842	2661.83				738	0.440639	2639.84				738	0.438626	2616.48
739	0.440516	2600.17				739	0.442785	2663.74				739	0.440377	2649.94
740	0.44191	2610.72				740	0.445011	2662.33				740	0.438992	2601.58
741	0.440443	2658.01				741	0.438103	2664.94				741	0.44003	2621.02
742	0.441118	2638.26				742	0.439803	2639.63				742	0.439315	2672.8
743	0.442568	2642.54				743	0.442074	2656.79				743	0.437828	2655.43
744	0.442079	2654.77				744	0.443506	2654.75				744	0.439228	2633.83
745	0.443218	2652.19				745	0.442261	2669.57				745	0.441666	2640.28
746	0.442391	2658.99				746	0.440653	2657.59				746	0.440059	2645.27
747	0.437545	2666.43				747	0.440461	2649.78				747	0.438451	2626.48
748	0.443424	2664.29				748	0.442609	2666.38				748	0.44045	2652.55
749	0.442763	2648.17				749	0.442364	2645.97				749	0.439597	2657
750	0.440791	2656.17				750	0.439603	2616.76				750	0.441722	2660.13
751	0.443449	2639.62				751	0.442299	2646.83				751	0.441864	2658.87
752	0.442334	2644.86				752	0.438635	2638.81				752	0.439146	2640.38
753	0.443756	2659.05				753	0.440038	2660.58				753	0.439462	2641.29
754	0.442968	2626.73				754	0.44021	2645.47				754	0.441547	2640.1
755	0.44233	2633.89				755	0.437813	2649.24				755	0.440797	2612.54
756	0.44337	2624.48				756	0.4373	2586.83				756	0.443067	2638.85
757	0.441931	2653.18				757	0.43915	2614.68				757	0.441752	2637.11
758	0.443022	2672.95				758	0.441878	2649.63				758	0.43993	2656.79
759	0.436881	2649.07				759	0.440538	2642.23				759	0.436349	2638.43
760	0.443272	2663.5				760	0.441828	2664.75				760	0.436375	2642.49
761	0.4433	2648.48				761	0.43893	2639.93				761	0.439246	2593.91
762	0.440025	2634.83				762	0.438832	2639.13				762	0.438926	2602.76
763	0.442928	2651.14				763	0.438982	2657.61				763	0.437439	2641.17
764	0.443379	2617.44				764	0.436868	2653.86				764	0.436177	2622.97
765	0.442744	2649.72				765	0.438441	2617.06				765	0.43755	2647.48
766	0.440019	2631.37				766	0.441837	2650.54				766	0.436437	2623.49
767	0.437757	2653.6				767	0.441514	2653.22				767	0.434877	2607.71
768	0.439243	2646.13				768	0.441735	2626.9				768	0.435182	2576.98
769	0.439695	2649.85				769	0.439774	2639.32				769	0.436724	2606.25
770	0.43657	2656.05				770	0.43851	2659.24				770	0.43737	2643.08
771	0.437441	2629.88				771	0.438177	2608.09				771	0.436455	2578.48
772	0.439373	2667.78				772	0.440479	2630.18				772	0.435667	2604.33
773	0.439763	2653.32				773	0.437905	2664.71				773	0.437351	2592.81
774	0.438808	2646.58				774	0.437286	2657.57				774	0.439126	2621
775	0.439484	2661.46				775	0.43896	2634.11				775	0.438894	2654.76
776	0.442168	2657.87				776	0.437806	2632.6				776	0.436408	2637.99
777	0.443065	2626.94				777	0.437775	2637.61				777	0.437375	2637.76
778	0.440232	2662.17				778	0.439038	2610.6				778	0.437676	2621.5
779	0.440967	2634.3				779	0.440337	2634.88				779	0.437374	2637.41
780	0.442442	2626				780	0.439213	2665.5				780	0.438166	2619.51
781	0.443726	2641.02				781	0.437951	2665.3				781	0.438172	2589.55
782	0.439975	2661.93				782	0.437827	2659.86				782	0.438274	2617.17
783	0.441119	2658.43				783	0.439423	2624.65				783	0.437927	2604.72
784	0.440266	2632.43				784	0.44131	2646.02				784	0.437469	2640.64
785	0.438683	2650.4				785	0.440757	2636.2				785	0.438954	2623.56
786	0.435729	2630.8				786	0.441653	2595.25				786	0.438553	2638.58
787	0.438323	2603.19				787	0.440163	2632.25				787	0.434445	2642.18
788	0.435518	2627.71				788	0.441045	2624.18				788	0.435759	2622.34
789	0.436866	2603.38				789	0.441287	2644.4				789	0.437382	2584.79
790	0.437328	2608.84				790	0.44375	2643.59				790	0.435926	2644.71
791	0.436165	2617.51				791	0.437104	2652.18				791	0.437177	2643.37
792	0.440233	2613.46				792	0.440187	2663.04				792	0.435417	2577.69
793	0.440143	2631.02				793	0.439507	2659.43				793	0.436787	2591.32
794	0.439052	2659.89				794	0.439684	2671.64				794	0.437086	2636.9
795	0.439744	2654.41				795	0.439479	2642.97				795	0.436349	2625.13
796	0.441058	2654.42				796	0.438967	2654.68				796	0.436669	2641.76
797	0.441846	2632.74				797	0.442682	2664.78				797	0.43694	2620.08
798	0.442826	2648.66				798	0.441241	2671.67				798	0.436942	2611.52
799	0.441368	2669.3				799	0.442226	2626.68				799	0.433811	2640.06
800	0.438834	2671.33				800	0.442163	2632.04				800	0.436282	2633.21
801	0.440122	2667.63				801	0.442524	2646.05				801	0.436693	2606.2
802	0.440791	2650.62				802	0.441404	2640.2				802	0.435559	2631.66
803	0.440328	2661.31				803	0.439954	2630.65				803	0.436662	2630.75
804	0.439539	2641.55				804	0.436263	2653.31				804	0.435522	2590.27
805	0.441851	2606.98				805	0.4382	2646.49				805	0.437183	2613.43
806	0.442205	2631.53				806	0.436487	2612.12				806	0.436974	2638.79
807	0.44261	2627.58				807	0.436961	2641.67				807	0.437839	2589.03
808	0.443395	2656.69				808	0.435978	2630.57				808	0.435666	2601.2
809	0.441016	2651.88				809	0.437848	2606.05				809	0.436204	2588.37
810	0.437093	2653.02				810	0.441707	2624.28				810	0.435809	2606.03
811	0.442826	2663.43				811	0.438409	2659.53				811	0.435297	2642.7
812	0.443294	2654.64				812	0.438917	2613.55				812	0.435975	2632
813	0.441509	2661.25				813	0.439623	2615.64				813	0.436822	2638.03
814	0.440228	2658.93				814	0.435295	2657.74				814	0.436414	2604.31
815	0.441915	2654.88				815	0.435636	2595.32				815	0.435787	2620.77
816	0.438261	2673.76				816	0.438342	2645.77				816	0.437036	2604.63
817	0.438996	2657.84				817	0.438756	2641.88				817	0.434941	2566.05
818	0.43913	2617.2				818	0.439867	2658.54				818	0.435796	2602.65
819	0.43975	2620.23				819	0.439504	2627.3				819	0.43636	2602.7
820	0.440207	2639.57				820	0.440243	2641.89				820	0.436847	2633.84
821	0.440151	2628.41				821	0.441265	2640.69				821	0.438973	2623.16
822	0.441884	2641.41				822	0.440175	2656.47				822	0.436544	2632.03
823	0.436712	2651.85				823	0.440127	2607.32				823	0.437597	2638.4
824	0.441257	2660.1				824	0.441475	2606.32				824	0.437003	2624.14
825	0.442467	2664.76				825	0.440052	2642.8				825	0.438173	2649.76
826	0.442359	2654.44				826	0.440162	2634.5				826	0.438283	2625.89
827	0.440017	2650.14				827	0.440612	2645.14				827	0.440746	2652
828	0.439761	2622.05				828	0.440379	2652.28				828	0.438139	2657.2
829	0.442531	2636.5				829	0.440605	2634.49				829	0.437067	2639.88
830	0.442945	2652.62				830	0.441572	2671.46				830	0.437812	2644.01
831	0.439344	2668.53				831	0.440794	2643				831	0.437761	2632.79
832	0.440593	2622.65				832	0.439365	2649.33				832	0.437152	2644.32
833	0.443978	2648.47				833	0.43786	2663.98				833	0.437415	2654.65
834	0.441407	2666.26				834	0.439063	2649.57				834	0.43767	2636.14
835	0.440523	2633.57				835	0.438718	2612.45				835	0.43775	2651.9
836	0.440492	2644.22				836	0.438256	2656.13				836	0.436246	2635.53
837	0.441215	2649.64				837	0.438991	2659.43				837	0.437558	2643.13
838	0.439141	2630.38				838	0.439946	2594.18				838	0.436689	2651.71
839	0.441733	2641.08				839	0.440389	2614.99				839	0.436332	2627.07
840	0.43745	2661.16				840	0.440424	2652.2				840	0.437337	2647.55
841	0.44087	2664.4				841	0.437079	2641.75				841	0.437168	2630.38
842	0.440693	2662.68				842	0.438258	2655.44				842	0.436845	2633.87
843	0.441635	2642.58				843	0.437799	2634.73				843	0.437184	2645.62
844	0.441199	2663.62				844	0.439107	2633.34				844	0.437054	2627.85
845	0.439197	2640.81				845	0.437608	2658.02				845	0.437342	2649.58
846	0.442102	2602.19				846	0.440473	2656.74				846	0.436297	2625
847	0.442517	2633.86				847	0.440358	2643.62				847	0.437342	2639.03
848	0.442351	2621.45				848	0.442955	2643.5				848	0.435577	2638.59
849	0.441688	2645.37				849	0.440236	2646.8				849	0.43736	2628.39
850	0.442014	2647.71				850	0.441553	2624.31				850	0.436582	2591.32
851	0.442663	2653.93				851	0.438813	2631.3				851	0.435678	2651.47
852	0.440411	2664.56				852	0.439163	2652.46				852	0.435752	2553.08
853	0.442131	2654.37				853	0.438088	2600.41				853	0.437952	2622.26
854	0.442864	2623.19				854	0.439338	2620.06				854	0.439895	2619.19
855	0.443201	2627.92				855	0.439422	2660.42				855	0.436617	2649.73
856	0.444361	2655.57				856	0.435621	2654.19				856	0.436714	2645.17
857	0.44277	2643.58				857	0.43436	2617.71				857	0.436454	2616.74
858	0.44418	2643.48				858	0.437397	2627.59				858	0.437584	2650.93
859	0.442524	2625.41				859	0.435537	2630.29				859	0.439597	2649.71
860	0.444115	2638.18				860	0.437675	2599.03				860	0.436377	2621.49
861	0.443214	2665.71				861	0.439732	2632.2				861	0.436791	2627.66
862	0.443452	2611.7				862	0.434388	2638.33				862	0.437554	2658.48
863	0.441984	2642.34				863	0.437771	2648.19				863	0.439386	2602.64
864	0.436291	2651.67				864	0.437247	2646.36				864	0.441402	2611.73
865	0.44143	2631.48				865	0.437694	2620.97				865	0.442458	2620.72
866	0.443489	2669.63				866	0.43772	2641.36				866	0.43858	2640.88
867	0.441532	2652.03				867	0.435671	2615.39				867	0.439065	2624.04
868	0.443856	2665.68				868	0.440973	2592.15				868	0.43577	2675.49
869	0.44157	2639.41				869	0.44091	2626.38				869	0.439975	2608.89
870	0.442531	2651.81				870	0.441804	2623.91				870	0.442592	2648.44
871	0.443827	2677.13				871	0.440701	2643.71				871	0.439501	2658.54
872	0.441675	2658.28				872	0.440912	2641.5				872	0.437363	2655.5
873	0.444546	2625.77				873	0.43963	2653.26				873	0.438158	2607.19
874	0.441288	2667.43				874	0.439942	2657.52				874	0.439692	2636.43
875	0.443324	2663.5				875	0.441321	2651.07				875	0.441042	2627.02
876	0.442893	2643.95				876	0.440444	2659.9				876	0.439498	2658.47
877	0.440166	2616.57				877	0.438681	2648.76				877	0.438116	2630.94
878	0.437167	2635.67				878	0.443688	2657.44				878	0.436287	2644.98
879	0.44155	2628.87				879	0.439624	2655.04				879	0.439402	2581.15
880	0.442309	2662.36				880	0.440517	2651.73				880	0.438167	2602.81
881	0.442585	2653.58				881	0.439014	2613.83				881	0.438368	2645.78
882	0.439211	2661.78				882	0.436659	2619.88				882	0.438124	2637.99
883	0.441212	2600.81				883	0.440963	2634.41				883	0.436692	2654.23
884	0.443461	2608.14				884	0.444149	2625.69				884	0.439708	2650.2
885	0.443624	2660.87				885	0.441934	2649.82				885	0.439995	2629.95
886	0.441928	2653.25				886	0.442706	2659.92				886	0.439542	2647.22
887	0.441592	2663.48				887	0.439879	2663.26				887	0.438417	2651.7
888	0.441846	2652.66				888	0.440407	2635.26				888	0.436456	2619.61
889	0.440747	2650.34				889	0.436428	2650.29				889	0.438263	2644.97
890	0.444587	2647.97				890	0.436421	2640.59				890	0.436661	2642.95
891	0.442594	2662.19				891	0.439217	2622.3				891	0.437183	2607.89
892	0.443544	2675.93				892	0.440106	2626.23				892	0.438441	2620.59
893	0.442178	2668.05				893	0.437843	2653.08				893	0.43815	2645.44
894	0.442073	2670.08				894	0.437846	2589.54				894	0.435632	2588.72
895	0.439438	2621.76				895	0.439593	2621.79				895	0.435561	2608.46
896	0.442691	2641.36				896	0.439396	2607.24				896	0.437368	2588.95
897	0.441911	2653.18				897	0.442708	2632.49				897	0.434678	2611.09
898	0.440883	2628.33				898	0.440625	2667.83				898	0.436989	2597.58
899	0.440119	2640.83				899	0.439519	2665.78				899	0.437371	2569.01
900	0.44336	2622.71				900	0.438544	2664.06				900	0.437096	2607.08
901	0.442533	2648.11				901	0.437705	2630.74				901	0.437429	2602.6
902	0.442486	2643.3				902	0.438159	2643.72				902	0.437555	2632.33
903	0.441974	2666.95				903	0.438737	2624.2				903	0.437021	2617.88
904	0.44103	2669.29				904	0.440285	2600.85				904	0.437249	2631.11
905	0.444263	2656.7				905	0.437098	2628.17				905	0.439916	2651.46
906	0.44389	2658.89				906	0.44208	2609.77				906	0.437068	2636.56
907	0.444296	2631.46				907	0.440749	2654.21				907	0.437868	2595.34
908	0.442852	2682.24				908	0.442739	2641.44				908	0.438647	2658.14
909	0.443159	2639.82				909	0.442365	2664.96				909	0.44022	2662.69
910	0.443127	2660.91				910	0.444502	2680.17				910	0.440602	2603.38
911	0.443931	2679.19				911	0.445555	2654.24				911	0.439441	2664.75
912	0.439901	2660.97				912	0.436175	2647.97				912	0.442326	2626.42
913	0.439181	2612.46				913	0.443989	2636.55				913	0.439388	2673.85
914	0.44396	2655.36				914	0.443663	2639.65				914	0.440626	2638.31
915	0.442702	2641.9				915	0.439735	2617.85				915	0.439778	2630.88
916	0.444401	2659.11				916	0.43888	2638.95				916	0.438799	2631.88
917	0.443715	2653.61				917	0.439498	2662.46				917	0.43822	2661.96
918	0.441874	2649.86				918	0.438655	2645.03				918	0.437761	2634.44
919	0.440368	2654.43				919	0.439144	2659.71				919	0.4387	2656.06
920	0.44117	2654.49				920	0.439489	2651.54				920	0.43917	2641.83
921	0.441387	2637.06				921	0.437872	2639.74				921	0.435716	2626.28
922	0.44369	2664.99				922	0.440164	2617.45				922	0.438207	2599.98
923	0.439677	2656.53				923	0.440152	2636.83				923	0.436645	2609.54
924	0.442184	2647.92				924	0.440059	2653.98				924	0.437928	2648.11
925	0.440887	2667.63				925	0.443501	2619.81				925	0.438567	2596.66
926	0.443881	2655.31				926	0.441072	2623.18				926	0.437729	2618.44
927	0.441611	2639.98				927	0.43376	2662.34				927	0.437423	2600.9
928	0.439894	2667.34				928	0.43747	2602.95				928	0.439951	2617.12
929	0.440421	2635.28				929	0.435126	2643.81				929	0.438563	2641.35
930	0.440386	2634.87				930	0.437085	2623.14				930	0.438134	2646.45
931	0.443015	2663.42				931	0.439683	2651.12				931	0.43774	2644.77
932	0.441185	2659.18				932	0.439466	2625.22				932	0.438054	2627.21
933	0.441983	2647.35				933	0.440149	2638.94				933	0.43897	2636.44
934	0.443112	2663.68				934	0.439116	2661.79				934	0.439701	2632.35
935	0.441365	2659.9				935	0.439932	2647.67				935	0.439912	2593.76
936	0.4445	2631.7				936	0.437553	2657.95				936	0.440092	2626.07
937	0.444044	2644.55				937	0.439307	2653.08				937	0.439848	2621.49
938	0.440969	2653.93				938	0.439339	2657.48				938	0.43929	2647.31
939	0.437578	2617.07				939	0.439472	2634.04				939	0.43845	2629.07
940	0.443455	2641.52				940	0.439581	2595.57				940	0.435432	2634.81
941	0.439916	2662.91				941	0.436845	2620.61				941	0.438317	2579.69
942	0.443932	2632.02				942	0.437187	2605.68				942	0.438228	2600.23
943	0.443266	2658.56				943	0.438653	2640.61				943	0.437762	2636.59
944	0.443666	2640.81				944	0.44004	2638.85				944	0.438749	2638.5
945	0.443307	2658.7				945	0.4415	2646.72				945	0.43821	2655.57
946	0.441251	2646.33				946	0.442221	2661.72				946	0.437594	2630.62
947	0.442657	2656.2				947	0.440794	2656.09				947	0.438671	2628.49
948	0.444495	2640.15				948	0.441738	2628.63				948	0.437961	2659.73
949	0.441187	2660.11				949	0.44016	2627.23				949	0.441908	2650.74
950	0.443084	2605.51				950	0.439805	2647.38				950	0.440801	2661.19
951	0.444511	2628.2				951	0.440085	2638.73				951	0.441536	2657.74
952	0.441718	2654.96				952	0.440329	2634.02				952	0.441176	2645.1
953	0.443209	2656.21				953	0.436586	2650.66				953	0.441923	2614.88
954	0.442231	2646.8				954	0.434906	2651.26				954	0.441422	2642.94
955	0.441054	2661.94				955	0.43783	2619.73				955	0.44267	2668.34
956	0.443848	2654.87				956	0.439937	2657.81				956	0.443538	2617.43
957	0.441491	2667.84				957	0.440747	2644.15				957	0.441187	2636.8
958	0.442224	2660.79				958	0.439671	2609.32				958	0.440379	2611.42
959	0.442357	2660.65				959	0.441151	2634.46				959	0.44214	2637.2
960	0.440645	2668.93				960	0.440352	2621.21				960	0.44036	2660.8
961	0.441501	2652.77				961	0.438974	2625.61				961	0.441707	2661.64
962	0.441454	2625.49				962	0.439851	2641.04				962	0.438986	2662.02
963	0.440764	2664.35				963	0.438598	2631.98				963	0.443492	2642.36
964	0.442764	2636.44				964	0.438876	2634.91				964	0.442682	2666.25
965	0.439303	2627.12				965	0.442643	2625.98				965	0.441338	2639.94
966	0.440871	2639.14				966	0.439739	2678.52				966	0.443604	2621.73
967	0.443041	2671				967	0.440759	2610.46				967	0.443486	2636.55
968	0.443326	2661.34				968	0.436654	2655.83				968	0.442444	2629.79
969	0.443233	2653.37				969	0.43898	2614.25				969	0.443291	2659.83
970	0.443534	2649.44				970	0.438659	2667.42				970	0.439526	2647.46
971	0.443418	2648.87				971	0.437798	2610.39				971	0.436542	2648.94
972	0.443269	2639.31				972	0.437514	2633.48				972	0.435297	2580.13
973	0.442314	2639.75				973	0.439904	2622.8				973	0.43969	2608.35
974	0.438396	2657.94				974	0.437027	2653.59				974	0.441262	2658.15
975	0.437635	2608.13				975	0.44109	2639.46				975	0.439749	2649.61
976	0.441591	2636.8				976	0.440419	2645.54				976	0.44238	2662.41
977	0.44194	2624.03				977	0.435865	2662.43				977	0.442229	2642.97
978	0.441218	2641.65				978	0.437567	2631.7				978	0.439736	2644.99
979	0.440971	2669.3				979	0.439396	2660.36				979	0.442682	2621.63
980	0.440962	2650.26				980	0.438072	2658.57				980	0.44278	2639.34
981	0.437585	2660.08				981	0.438642	2657.43				981	0.440237	2653.72
982	0.440477	2633.83				982	0.438793	2598.68				982	0.44096	2617.12
983	0.441413	2653.57				983	0.438231	2602.6				983	0.442223	2638.12
984	0.440465	2630.49				984	0.436854	2638.21				984	0.442296	2608.4
985	0.437651	2601.99				985	0.438001	2632.26				985	0.441081	2645.79
986	0.438792	2634.14				986	0.436207	2635.08				986	0.441013	2655.18
987	0.439429	2629.01				987	0.438367	2631.29				987	0.441782	2652.71
988	0.441329	2656.89				988	0.437696	2618.9				988	0.442051	2676.88
989	0.440372	2643.98				989	0.435323	2650.93				989	0.442069	2645.97
990	0.440277	2639.84				990	0.436562	2635.9				990	0.440873	2664.79
991	0.441688	2670.79				991	0.433922	2637.45				991	0.442634	2647.16
992	0.441762	2648.16				992	0.435407	2619.52				992	0.439625	2592.45
993	0.440327	2612.89				993	0.436348	2615.87				993	0.441193	2633.68
994	0.437351	2613.23				994	0.439501	2657.88				994	0.441318	2636.68
995	0.436448	2631.93				995	0.438715	2640.02				995	0.436783	2654.38
996	0.435097	2620.06				996	0.440329	2627.36				996	0.441598	2644.42
997	0.436358	2623.77				997	0.438873	2646.74				997	0.442161	2650.74
998	0.437018	2641.4				998	0.443457	2638.79				998	0.441465	2649.49
999	0.438366	2639.6				999	0.435812	2652.39				999	0.442081	2661.84
1000	0.43977	2652.18				1000	0.441109	2660.15				1000	0.439995	2617.58
1001	0.439705	2642.27				1001	0.435112	2635.43				1001	0.439433	2661.77
1002	0.439662	2649.31				1002	0.438154	2586.62				1002	0.440649	2668.06
1003	0.440333	2610.72				1003	0.440114	2616.13				1003	0.442275	2615.12
1004	0.440739	2624.14				1004	0.439621	2664.37				1004	0.439799	2624.76
1005	0.440878	2647.03				1005	0.440196	2658.84				1005	0.440416	2655.38
1006	0.440323	2611.02				1006	0.442632	2674.29				1006	0.441453	2650.79
1007	0.439445	2632.11				1007	0.441076	2629.26				1007	0.442828	2666.91
1008	0.4405	2609.35				1008	0.441122	2642.06				1008	0.441138	2638.96
1009	0.44251	2636.39				1009	0.437735	2626.06				1009	0.442884	2650.63
1010	0.442379	2658.96				1010	0.436648	2630.09				1010	0.442631	2621.2
1011	0.445197	2667.05				1011	0.435368	2614.08				1011	0.441621	2639.12
1012	0.440258	2662.2				1012	0.438914	2577.13				1012	0.438055	2664.37
1013	0.441496	2637.16				1013	0.435913	2624.06				1013	0.440299	2608.51
1014	0.438642	2659.24				1014	0.436976	2607.21				1014	0.435928	2619.63
1015	0.441012	2631.42				1015	0.435734	2636.08				1015	0.439726	2601.39
1016	0.442276	2605.27				1016	0.440253	2624.28				1016	0.438642	2626.64
1017	0.441941	2650.67				1017	0.436799	2641.73				1017	0.435897	2662.29
1018	0.440803	2629.44				1018	0.43678	2576.38				1018	0.441888	2652.04
1019	0.441939	2648.52				1019	0.439505	2597.34				1019	0.442758	2655.2
1020	0.445611	2640.25				1020	0.437846	2636.82				1020	0.441587	2642.68
1021	0.445031	2649.19				1021	0.436785	2625.99				1021	0.441093	2649.09
1022	0.442664	2666.29				1022	0.43813	2634.93				1022	0.442885	2632.47
1023	0.442388	2667.72				1023	0.439345	2635.76				1023	0.440213	2611.36
1024	0.440399	2661.77				1024	0.436273	2621.59				1024	0.43999	2635.48
1025	0.443292	2667.11				1025	0.437603	2650.88				1025	0.44111	2622.33
1026	0.440822	2663.32				1026	0.436271	2646.61				1026	0.441091	2649.56
1027	0.44034	2612.85				1027	0.435546	2614.63				1027	0.438676	2640.51
1028	0.442998	2627.91				1028	0.437364	2572.4				1028	0.442384	2663.67
1029	0.442969	2668.48				1029	0.43458	2602.73				1029	0.440346	2668.11
1030	0.442757	2652.02				1030	0.433183	2635.6				1030	0.440977	2643.61
1031	0.443396	2655.16				1031	0.434079	2637.01				1031	0.442246	2627.02
1032	0.441593	2648.43				1032	0.438968	2629.23				1032	0.442441	2634.89
1033	0.441254	2649.24				1033	0.438898	2625.71				1033	0.442338	2656.1
1034	0.441926	2636.52				1034	0.439582	2644.79				1034	0.442168	2633.18
1035	0.443246	2637.05				1035	0.438457	2621.61				1035	0.44141	2646.42
1036	0.443049	2649.79				1036	0.436849	2630.69				1036	0.442692	2620.8
1037	0.436126	2611.57				1037	0.434995	2638.92				1037	0.441661	2631.09
1038	0.441055	2619.35				1038	0.434317	2655.38				1038	0.441449	2664.23
1039	0.440561	2625.99				1039	0.43393	2589.94				1039	0.441963	2612.93
1040	0.441458	2641.28				1040	0.439188	2584.92				1040	0.442895	2625.66
1041	0.440811	2667.29				1041	0.441417	2638.42				1041	0.441606	2674.51
1042	0.439167	2657.38				1042	0.437858	2634.85				1042	0.441242	2665.33
1043	0.440634	2643.45				1043	0.437534	2645.32				1043	0.441425	2646.5
1044	0.438578	2646.93				1044	0.431846	2644.47				1044	0.437208	2637.45
1045	0.436579	2652.14				1045	0.433482	2605.31				1045	0.439615	2645.54
1046	0.444069	2646.67				1046	0.436356	2606.9				1046	0.438736	2620.38
1047	0.443709	2617.57				1047	0.434703	2608.04				1047	0.437447	2636.6
1048	0.442997	2641.29				1048	0.429355	2614.28				1048	0.441473	2629.16
1049	0.444285	2642.52				1049	0.430783	2601.34				1049	0.439965	2655.64
1050	0.442365	2662.89				1050	0.428912	2583.78				1050	0.439102	2662.93
1051	0.443117	2646.96				1051	0.435417	2569.25				1051	0.440223	2651.31
1052	0.440168	2656.15				1052	0.432665	2605.35				1052	0.438641	2652.52
1053	0.44152	2666.95				1053	0.433531	2633.28				1053	0.438584	2632.51
1054	0.44346	2655.82				1054	0.437859	2574.58				1054	0.438135	2593.95
1055	0.443072	2667.37				1055	0.435346	2607.81				1055	0.437317	2622.25
1056	0.444117	2658.3				1056	0.439635	2598.56				1056	0.437132	2607.24
1057	0.442861	2624.27				1057	0.437054	2632.83				1057	0.437293	2643.15
1058	0.443831	2627.09				1058	0.439336	2628.76				1058	0.437836	2621.37
1059	0.442974	2633.87				1059	0.439212	2599.89				1059	0.438259	2631
1060	0.439495	2658.86				1060	0.442613	2626.96				1060	0.442115	2657.57
1061	0.442895	2670.49				1061	0.439065	2669.92				1061	0.440747	2637.13
1062	0.443978	2664.73				1062	0.44143	2641.01				1062	0.440264	2663.34
1063	0.443458	2653.41				1063	0.438014	2623.95				1063	0.441242	2656.15
1064	0.443488	2651.1				1064	0.437567	2643.49				1064	0.441084	2648.58
1065	0.442875	2637.81				1065	0.442059	2667.07				1065	0.439818	2597.43
1066	0.440762	2639.1				1066	0.441744	2648.12				1066	0.440411	2613.27
1067	0.440224	2644.97				1067	0.441315	2672.44				1067	0.43976	2645.95
1068	0.438015	2602.18				1068	0.439846	2646.33				1068	0.437985	2646.33
1069	0.441497	2618.99				1069	0.440329	2660.8				1069	0.438382	2650.06
1070	0.439396	2613.22				1070	0.441558	2605.36				1070	0.439299	2638.92
1071	0.44171	2647.42				1071	0.443233	2620.81				1071	0.439663	2625.91
1072	0.439783	2665.58				1072	0.440594	2652.93				1072	0.439133	2616.46
1073	0.442408	2660.7				1073	0.44155	2647.62				1073	0.439108	2631.42
1074	0.441771	2648.85				1074	0.441126	2669.31				1074	0.439599	2641.84
1075	0.439742	2641.44				1075	0.438193	2650.29				1075	0.44035	2606.57
1076	0.438635	2659.07				1076	0.441115	2645.97				1076	0.440928	2624.35
1077	0.438607	2629.23				1077	0.440662	2621.96				1077	0.441899	2660.61
1078	0.43821	2593.27				1078	0.441896	2631.94				1078	0.438249	2659.14
1079	0.439594	2630.61				1079	0.441465	2660.52				1079	0.440401	2636.92
1080	0.440784	2628.35				1080	0.443111	2611.11				1080	0.442113	2634.14
1081	0.43938	2635.41				1081	0.443353	2629.08				1081	0.440833	2646.64
1082	0.440004	2635.63				1082	0.440762	2665.5				1082	0.441523	2630.85
1083	0.438346	2637.69				1083	0.442018	2668.82				1083	0.442053	2654.23
1084	0.437315	2659.71				1084	0.441052	2647.18				1084	0.442804	2661.67
1085	0.439628	2647.71				1085	0.441066	2638.21				1085	0.438366	2640.49
1086	0.4401	2665.19				1086	0.441304	2650.78				1086	0.443487	2664.07
1087	0.441228	2654.92				1087	0.441876	2631.82				1087	0.443415	2637.37
1088	0.440189	2659.71				1088	0.4422	2651.68				1088	0.444305	2652.84
1089	0.442579	2601.68				1089	0.440633	2632.73				1089	0.443603	2661.43
1090	0.438927	2648.54				1090	0.438479	2596.13				1090	0.443977	2621.57
1091	0.440005	2622.62				1091	0.440998	2633.14				1091	0.439996	2639.71
1092	0.441022	2642.74				1092	0.438098	2618.05				1092	0.442681	2640.47
1093	0.438944	2645.2				1093	0.440286	2645.61				1093	0.443315	2662.75
1094	0.438902	2630.11				1094	0.440389	2635.58				1094	0.444873	2645.78
1095	0.440009	2639.44				1095	0.439477	2642.93				1095	0.442006	2662.13
1096	0.436939	2655.8				1096	0.441072	2661.77				1096	0.443624	2656.48
1097	0.440096	2646.51				1097	0.439315	2651.62				1097	0.44427	2656.49
1098	0.43999	2666.1				1098	0.438842	2641.68				1098	0.442236	2671.25
1099	0.439413	2650.9				1099	0.440941	2651.89				1099	0.440622	2670.71
1100	0.439968	2639.36				1100	0.436756	2649.51				1100	0.44377	2644.07
1101	0.440687	2617.22				1101	0.439782	2597.41				1101	0.443773	2629.99
1102	0.439487	2628.26				1102	0.440704	2613.24				1102	0.444476	2631.11
1103	0.439396	2645.47				1103	0.440147	2651.76				1103	0.44214	2657.26
1104	0.439661	2602.69				1104	0.440392	2642.89				1104	0.442746	2642.56
1105	0.439602	2634.58				1105	0.437623	2654.66				1105	0.443812	2653.42
1106	0.440391	2610.67				1106	0.437555	2640.38				1106	0.443247	2657.36
1107	0.440408	2633.5				1107	0.438587	2638.44				1107	0.441645	2650.95
1108	0.437753	2662.64				1108	0.440388	2619.86				1108	0.441398	2642.52
1109	0.436681	2644.74				1109	0.44148	2627.64				1109	0.44025	2642.36
1110	0.438682	2652.71				1110	0.439541	2647.96				1110	0.442665	2666.38
1111	0.441211	2632.1				1111	0.440061	2595.24				1111	0.441188	2619.77
1112	0.439902	2647.79				1112	0.437269	2622.13				1112	0.437958	2629.64
1113	0.438039	2622.19				1113	0.438837	2598.93				1113	0.442032	2618.87
1114	0.441409	2598.27				1114	0.441052	2645.53				1114	0.441099	2631.12
1115	0.439539	2625.69				1115	0.440491	2664.74				1115	0.442473	2676.55
1116	0.439741	2615.74				1116	0.44093	2663.6				1116	0.441707	2661.54
1117	0.438845	2640.56				1117	0.438278	2643.8				1117	0.440685	2665.17
1118	0.441077	2623.46				1118	0.438591	2634.01				1118	0.442242	2640.27
1119	0.439671	2647.85				1119	0.438498	2643.67				1119	0.442109	2654.51
1120	0.439165	2663.85				1120	0.441634	2640.17				1120	0.441919	2633.22
1121	0.438311	2644.14				1121	0.441277	2596.27				1121	0.442205	2621.13
1122	0.438532	2655.87				1122	0.440527	2625.02				1122	0.441925	2652.97
1123	0.440328	2642.8				1123	0.440034	2614.59				1123	0.439665	2635.36
1124	0.437226	2650.2				1124	0.440137	2649.41				1124	0.443171	2649
1125	0.440512	2664.3				1125	0.440803	2638.99				1125	0.440655	2638.17
1126	0.435777	2650.64				1126	0.440558	2653.22				1126	0.439923	2649.39
1127	0.438115	2611.72				1127	0.440338	2667.37				1127	0.442774	2658.62
1128	0.437814	2658.04				1128	0.440077	2646.97				1128	0.439308	2643.63
1129	0.441036	2628.8				1129	0.438728	2668.07				1129	0.44269	2658.3
1130	0.441711	2624.64				1130	0.439893	2637.78				1130	0.441122	2651.69
1131	0.440198	2633.58				1131	0.440904	2655.17				1131	0.44165	2663.45
1132	0.43957	2657.08				1132	0.44074	2659.95				1132	0.442395	2681.65
1133	0.440129	2647.61				1133	0.437159	2643.79				1133	0.43954	2654.03
1134	0.441782	2665.85				1134	0.437358	2600.33				1134	0.440779	2615.19
1135	0.440467	2651.63				1135	0.439842	2655.38				1135	0.442464	2663.53
1136	0.438674	2640.27				1136	0.436724	2665.63				1136	0.442133	2675.97
1137	0.440465	2613.42				1137	0.44096	2606.92				1137	0.441662	2618.16
1138	0.437655	2631.31				1138	0.437661	2608.53				1138	0.442244	2619.62
1139	0.440309	2661.23				1139	0.437979	2642.7				1139	0.437911	2653.96
1140	0.438945	2598.5				1140	0.44074	2637.45				1140	0.44072	2649.84
1141	0.441399	2625.62				1141	0.440171	2656.03				1141	0.438616	2654.37
1142	0.439249	2614.66				1142	0.440049	2642.24				1142	0.44008	2642.34
1143	0.439494	2635.97				1143	0.43826	2637.81				1143	0.439149	2641.54
1144	0.439058	2664.19				1144	0.439326	2660.64				1144	0.440988	2612.23
1145	0.437392	2642.16				1145	0.439411	2654.17				1145	0.442592	2643
1146	0.438589	2650.05				1146	0.439587	2660.77				1146	0.440755	2649.63
1147	0.43984	2620.05				1147	0.439195	2645.37				1147	0.442472	2617.47
1148	0.440683	2650.89				1148	0.439912	2642.89				1148	0.441492	2621.69
1149	0.439879	2658.75				1149	0.441372	2656.5				1149	0.434164	2655.55
1150	0.438451	2639.6				1150	0.440559	2670.29				1150	0.441751	2626.51
1151	0.440466	2660.71				1151	0.440691	2630.34				1151	0.442855	2656.39
1152	0.439884	2641.32				1152	0.439998	2653.54				1152	0.440539	2648.09
1153	0.440034	2659.01				1153	0.44018	2651.8				1153	0.443574	2658.69
1154	0.437592	2629.85				1154	0.439968	2628.02				1154	0.442448	2644.71
1155	0.439804	2596.7				1155	0.440485	2633.16				1155	0.441744	2648.51
1156	0.441953	2623.54				1156	0.440982	2651.46				1156	0.442064	2672.29
1157	0.439839	2630.38				1157	0.440861	2623.21				1157	0.436601	2658.27
1158	0.438337	2645.42				1158	0.436988	2629.69				1158	0.440858	2602.12
1159	0.436294	2678.14				1159	0.439253	2609.27				1159	0.437144	2664.64
1160	0.440438	2634.75				1160	0.439408	2632.66				1160	0.438468	2611.49
1161	0.442411	2655.31				1161	0.439629	2654.17				1161	0.440907	2660.51
1162	0.441161	2647.88				1162	0.438455	2653.53				1162	0.438577	2620.86
1163	0.441259	2660.62				1163	0.440265	2658.86				1163	0.437805	2640.77
1164	0.440935	2650.16				1164	0.438373	2623.12				1164	0.43935	2631.98
1165	0.440781	2661.33				1165	0.441593	2643.19				1165	0.439803	2646.1
1166	0.44182	2604.9				1166	0.441732	2628.57				1166	0.439878	2646.65
1167	0.440713	2614.45				1167	0.441254	2598.55				1167	0.438031	2644.27
1168	0.440681	2654.73				1168	0.44017	2626.91				1168	0.441282	2584.67
1169	0.441704	2648.79				1169	0.442159	2634.97				1169	0.44007	2662.32
1170	0.440295	2664.76				1170	0.438799	2651.18				1170	0.441418	2636.25
1171	0.439146	2640.64				1171	0.440574	2631.86				1171	0.440713	2640.09
1172	0.440144	2633.82				1172	0.439681	2638.73				1172	0.441148	2657.86
1173	0.439529	2663.52				1173	0.440878	2591.21				1173	0.440034	2633.32
1174	0.439383	2653.48				1174	0.440297	2659.07				1174	0.440631	2639.04
1175	0.437372	2658.71				1175	0.43775	2629.15				1175	0.437725	2657.55
1176	0.441415	2638.43				1176	0.440397	2636.66				1176	0.441823	2656.86
1177	0.438341	2644.78				1177	0.440238	2650.5				1177	0.434707	2658.9
1178	0.43951	2628.12				1178	0.438622	2631.71				1178	0.442448	2641.35
1179	0.440598	2632.56				1179	0.438095	2629.38				1179	0.442345	2647.93
1180	0.441327	2660.11				1180	0.438314	2659.38				1180	0.441064	2661.47
1181	0.440016	2612.46				1181	0.439649	2656.59				1181	0.44162	2625.58
1182	0.43977	2620.74				1182	0.439577	2662.18				1182	0.441256	2651.57
1183	0.437083	2662.48				1183	0.439233	2637.61				1183	0.441315	2614.33
1184	0.438648	2613.1				1184	0.437561	2633.51				1184	0.441592	2626.16
1185	0.43902	2649.24				1185	0.437668	2650.25				1185	0.437968	2664.55
1186	0.437887	2634.13				1186	0.43902	2659.7				1186	0.438051	2617.8
1187	0.439922	2647.73				1187	0.441003	2624.04				1187	0.436345	2647.59
1188	0.439727	2635.64				1188	0.440928	2660.35				1188	0.439721	2642.87
1189	0.43887	2649.68				1189	0.440238	2648.43				1189	0.440993	2653.63
1190	0.438627	2623.05				1190	0.441538	2621.09				1190	0.442006	2630.45
1191	0.437556	2579.4				1191	0.441647	2625.34				1191	0.441319	2655.37
1192	0.437996	2626.45				1192	0.44047	2669.35				1192	0.438798	2639.34
1193	0.438564	2610.41				1193	0.441841	2608.21				1193	0.438951	2597.18
1194	0.438163	2640.01				1194	0.440711	2625.61				1194	0.43797	2621.22
1195	0.437152	2622.5				1195	0.439613	2607.37				1195	0.438204	2610.8
1196	0.438556	2642.38				1196	0.439754	2635.18				1196	0.439749	2647.43
1197	0.439414	2663.2				1197	0.439801	2665.13				1197	0.439244	2629.95
1198	0.438959	2645.24				1198	0.441167	2656.56				1198	0.440877	2646.41
1199	0.439527	2651.94				1199	0.441747	2661.74				1199	0.438712	2654.88
1200	0.439121	2644.22				1200	0.442124	2646.5				1200	0.441076	2638.07
1201	0.440043	2654.41				1201	0.442476	2645.86				1201	0.442611	2671.78
1202	0.44122	2656.11				1202	0.439586	2625.18				1202	0.438511	2643.1
1203	0.44062	2648.15				1203	0.441893	2602.78				1203	0.442465	2661.33
1204	0.434034	2652.52				1204	0.442365	2639.38				1204	0.438825	2660.09
1205	0.437795	2639.95				1205	0.438684	2622.81				1205	0.441494	2653.86
1206	0.438842	2651.69				1206	0.439287	2651.11				1206	0.442502	2651.38
1207	0.436071	2661.01				1207	0.440024	2641.74				1207	0.440796	2652.88
1208	0.44002	2635.62				1208	0.440757	2648.85				1208	0.438853	2654.83
1209	0.438852	2670.38				1209	0.438894	2666.15				1209	0.442031	2605.01
1210	0.438877	2646.84				1210	0.439516	2647.69				1210	0.441235	2628.03
1211	0.436542	2639.57				1211	0.440568	2657.65				1211	0.442658	2659.12
1212	0.43843	2582.04				1212	0.44044	2655.12				1212	0.439354	2648.38
1213	0.438768	2603.98				1213	0.437397	2652.72				1213	0.440913	2666.51
1214	0.439062	2635.4				1214	0.440709	2613.16				1214	0.443357	2646.77
1215	0.440092	2631.37				1215	0.440508	2611.7				1215	0.442397	2644.71
1216	0.438508	2655.87				1216	0.441122	2651.84				1216	0.440583	2620.77
1217	0.439518	2632.55				1217	0.439271	2651.01				1217	0.441259	2637.71
1218	0.43578	2624.32				1218	0.442213	2654.74				1218	0.440907	2653.65
1219	0.441033	2606.82				1219	0.441654	2652.87				1219	0.441199	2607.16
1220	0.439735	2624.03				1220	0.441131	2645.82				1220	0.441002	2618.8
1221	0.439393	2658.35				1221	0.440505	2663.64				1221	0.443788	2615.17
1222	0.441046	2609.18				1222	0.438233	2653.34				1222	0.441553	2649.94
1223	0.441228	2625.14				1223	0.440246	2656.52				1223	0.442663	2657.25
1224	0.437855	2618.76				1224	0.440525	2644.64				1224	0.438843	2662.64
1225	0.440823	2642.03				1225	0.441359	2648.3				1225	0.443171	2665.43
1226	0.441908	2662.76				1226	0.440799	2624.1				1226	0.442326	2650.64
1227	0.437102	2652.68				1227	0.43861	2631.07				1227	0.442406	2649.99
1228	0.441492	2652.66				1228	0.441449	2660.27				1228	0.440582	2636.41
1229	0.440491	2640.1				1229	0.442601	2668.15				1229	0.441248	2613.69
1230	0.441522	2650.26				1230	0.441156	2662.72				1230	0.442428	2651.79
1231	0.442392	2640.97				1231	0.439672	2632.93				1231	0.443404	2625.85
1232	0.440165	2602.38				1232	0.439088	2644.5				1232	0.440871	2659.86
1233	0.440419	2636.84				1233	0.439275	2624.56				1233	0.442711	2651.02
1234	0.439072	2624.26				1234	0.440252	2626.43				1234	0.442139	2662.08
1235	0.440704	2642.11				1235	0.439107	2638.11				1235	0.442772	2609.25
1236	0.441865	2641.3				1236	0.441551	2622.17				1236	0.44375	2605.3
1237	0.43901	2652.6				1237	0.44138	2638.14				1237	0.44069	2643.41
1238	0.441137	2673				1238	0.439663	2665.59				1238	0.440016	2645.57
1239	0.440984	2648.71				1239	0.440402	2658.14				1239	0.440541	2618.15
1240	0.442721	2660.44				1240	0.440028	2655.54				1240	0.441229	2665.96
1241	0.44112	2659.61				1241	0.438558	2631.71				1241	0.44255	2653.74
1242	0.44343	2649.8				1242	0.439757	2650.16				1242	0.439219	2631.37
1243	0.442079	2668.95				1243	0.438823	2625.18				1243	0.439491	2634.13
1244	0.440635	2657.24				1244	0.439373	2594.03				1244	0.441037	2653.61
1245	0.44181	2638.96				1245	0.44098	2628.4				1245	0.440875	2616.47
1246	0.439488	2651.49				1246	0.438105	2621.07				1246	0.439319	2633.61
1247	0.442153	2624.24				1247	0.440693	2653.68				1247	0.43964	2620.16
1248	0.443756	2639.37				1248	0.440104	2640.47				1248	0.441602	2627.21
1249	0.439434	2628.87				1249	0.440903	2649.54				1249	0.44083	2666.56
1250	0.435832	2645.38				1250	0.440106	2659.42				1250	0.440305	2654.68
1251	0.436732	2652.7				1251	0.441107	2656.27				1251	0.438359	2656.96
1252	0.438794	2631.73				1252	0.439539	2653.26				1252	0.438455	2631.19
1253	0.435839	2659.77				1253	0.439808	2656.24				1253	0.438569	2640.9
1254	0.436114	2643.9				1254	0.440855	2656.9				1254	0.438148	2629.59
1255	0.440141	2621.16				1255	0.440916	2664.17				1255	0.440619	2600.84
1256	0.443033	2639.6				1256	0.440039	2652.17				1256	0.43959	2630.18
1257	0.443606	2660.65				1257	0.441867	2665.99				1257	0.441973	2618.22
1258	0.442344	2615.16				1258	0.441469	2639.43				1258	0.441436	2651.5
1259	0.443517	2612.24				1259	0.439868	2659.6				1259	0.439442	2642.55
1260	0.439716	2651.9				1260	0.439036	2647.34				1260	0.438968	2648.78
1261	0.443185	2674.23				1261	0.438018	2646.97				1261	0.441342	2585.54
1262	0.441847	2650.23				1262	0.438922	2666.07				1262	0.440566	2663.26
1263	0.442844	2651.49				1263	0.441438	2660.37				1263	0.440626	2628.61
1264	0.444894	2642.56				1264	0.441515	2654.94				1264	0.440821	2637
1265	0.445472	2635.75				1265	0.438697	2667.31				1265	0.441653	2654.44
1266	0.438074	2653.77				1266	0.439378	2646.91				1266	0.441092	2637.98
1267	0.441624	2636.2				1267	0.441079	2618.19				1267	0.443741	2655.79
1268	0.44152	2604.33				1268	0.440237	2657.89				1268	0.441647	2629.47
1269	0.441197	2636.95				1269	0.441012	2673.73				1269	0.441071	2629.64
1270	0.440527	2639.64				1270	0.441059	2616.04				1270	0.440063	2653.05
1271	0.442824	2656.66				1271	0.440831	2616.9				1271	0.440725	2615.95
1272	0.442957	2657.58				1272	0.439145	2653.22				1272	0.444291	2631.48
1273	0.442153	2658.28				1273	0.439681	2653.8				1273	0.442508	2654.76
1274	0.44167	2597.23				1274	0.438755	2653.18				1274	0.439903	2659.51
1275	0.441177	2664.78				1275	0.44071	2646.65				1275	0.442423	2655.58
1276	0.441264	2633.02				1276	0.440529	2635.65				1276	0.441974	2651.83
1277	0.44275	2648.65				1277	0.440077	2664.01				1277	0.442662	2657.67
1278	0.443466	2657.52				1278	0.441118	2665.5				1278	0.441388	2644.31
1279	0.444554	2646.29				1279	0.439926	2625.54				1279	0.441558	2645.79
1280	0.444031	2634.37				1280	0.439056	2655.3				1280	0.442305	2641.13
1281	0.443282	2658.35				1281	0.438774	2640.71				1281	0.436475	2670.93
1282	0.441238	2666.97				1282	0.439539	2619.98				1282	0.441847	2617.72
1283	0.441595	2644.17				1283	0.439565	2636.37				1283	0.441447	2658.35
1284	0.439935	2595.62				1284	0.439869	2653.65				1284	0.439827	2668.25
1285	0.441521	2617.4				1285	0.439499	2607.6				1285	0.439506	2648.9
1286	0.438805	2652.64				1286	0.440503	2616.35				1286	0.441403	2623.49
1287	0.441773	2654.05				1287	0.440355	2676.64				1287	0.442965	2640.32
1288	0.443217	2640.9				1288	0.441207	2662.74				1288	0.442346	2639.71
1289	0.442731	2638.05				1289	0.437203	2630.78				1289	0.441695	2650.74
1290	0.442296	2663.4				1290	0.438946	2635.02				1290	0.442503	2645.48
1291	0.439985	2624.77				1291	0.441481	2643.55				1291	0.442687	2654.45
1292	0.44185	2646.09				1292	0.440147	2633.47				1292	0.442256	2609.6
1293	0.440815	2673.39				1293	0.44073	2648.36				1293	0.441666	2667.16
1294	0.439832	2657.47				1294	0.439581	2660.73				1294	0.439868	2637.79
1295	0.436861	2658.99				1295	0.44096	2670.83				1295	0.440683	2644.52
1296	0.440355	2639.43				1296	0.440196	2656.73				1296	0.44016	2655.59
1297	0.440728	2642.43				1297	0.439509	2634.48				1297	0.44242	2651.1
1298	0.436328	2664.11				1298	0.440715	2654.42				1298	0.443702	2649.36
1299	0.441835	2595.94				1299	0.440134	2627.44				1299	0.443673	2622.77
1300	0.439508	2618.85				1300	0.440096	2599.15				1300	0.444013	2635.34
1301	0.443006	2632.07				1301	0.439669	2624.88				1301	0.443172	2653.96
1302	0.441039	2650.39				1302	0.440375	2630.51				1302	0.443065	2618.65
1303	0.441178	2644.96				1303	0.439866	2652.6				1303	0.441018	2635.74
1304	0.443486	2649.91				1304	0.439812	2633.81				1304	0.442549	2631.86
1305	0.44258	2669.45				1305	0.439332	2643.55				1305	0.441821	2647.73
1306	0.442148	2660.48				1306	0.438991	2656.21				1306	0.440951	2663.63
1307	0.443951	2630.28				1307	0.441249	2642.17				1307	0.442572	2655.41
1308	0.441187	2660.86				1308	0.437976	2664.36				1308	0.439663	2660.85
1309	0.444234	2680.03				1309	0.439657	2652.69				1309	0.442362	2652.32
1310	0.442003	2622.07				1310	0.439762	2660.22				1310	0.441698	2660.11
1311	0.440606	2625.14				1311	0.441917	2609.43				1311	0.440192	2619.44
1312	0.443791	2663.17				1312	0.441836	2610.33				1312	0.441966	2667.88
1313	0.439157	2658.29				1313	0.44163	2664.58				1313	0.442531	2629.69
1314	0.43133	2641.68				1314	0.442299	2644.5				1314	0.44268	2619.97
1315	0.438922	2637				1315	0.441024	2655.62				1315	0.44319	2644.9
1316	0.439927	2636.25				1316	0.440731	2638.93				1316	0.443156	2645.05
1317	0.442233	2627.68				1317	0.441189	2637.45				1317	0.441074	2645.87
1318	0.441088	2638.2				1318	0.440003	2652.12				1318	0.442768	2670.54
1319	0.443263	2648.54				1319	0.440714	2666.86				1319	0.442064	2651.86
1320	0.441731	2617.11				1320	0.441385	2635.57				1320	0.441367	2667.01
1321	0.441197	2633.23				1321	0.43839	2666.07				1321	0.441787	2650.06
1322	0.443164	2617.39				1322	0.441435	2648.75				1322	0.440004	2673.81
1323	0.443199	2636.65				1323	0.441368	2628.84				1323	0.437913	2596.04
1324	0.440761	2657.26				1324	0.440115	2634.86				1324	0.439127	2604.54
1325	0.438131	2657.5				1325	0.440248	2662.55				1325	0.438625	2646.06
1326	0.43867	2656.66				1326	0.4413	2616.67				1326	0.438557	2637.99
1327	0.438723	2636.14				1327	0.441173	2627.43				1327	0.439433	2650.29
1328	0.438741	2644.13				1328	0.439378	2614.45				1328	0.43989	2645.96
1329	0.438059	2637.77				1329	0.439266	2634.04				1329	0.438402	2645.31
1330	0.440044	2603.32				1330	0.440077	2663.79				1330	0.443253	2617.65
1331	0.440328	2629.05				1331	0.439678	2658.05				1331	0.440443	2627.86
1332	0.441837	2621.53				1332	0.4408	2664.29				1332	0.439526	2668.91
1333	0.440741	2658.28				1333	0.439959	2639.66				1333	0.443419	2616.89
1334	0.443267	2652.4				1334	0.441961	2653.32				1334	0.443652	2636.69
1335	0.442041	2658.78				1335	0.438176	2625.67				1335	0.442888	2638.89
1336	0.436166	2667.66				1336	0.44107	2604.43				1336	0.443049	2637.39
1337	0.437342	2642.2				1337	0.440451	2626.01				1337	0.440645	2652.93
1338	0.439589	2614.67				1338	0.440698	2625.7				1338	0.440727	2667.72
1339	0.441462	2625.05				1339	0.441441	2646.15				1339	0.441644	2659.91
1340	0.440903	2640.99				1340	0.439882	2638.07				1340	0.443564	2641.48
1341	0.440796	2640.37				1341	0.441069	2646.67				1341	0.440225	2651.76
1342	0.441738	2641.47				1342	0.438514	2657.45				1342	0.442002	2642.27
1343	0.439254	2660.18				1343	0.436911	2641.8				1343	0.443643	2626.59
1344	0.440166	2650.73				1344	0.439072	2653.52				1344	0.440059	2645.07
1345	0.439117	2654.26				1345	0.435511	2633.97				1345	0.441303	2629.05
1346	0.440454	2648.2				1346	0.441724	2645.7				1346	0.441477	2646.72
1347	0.44083	2645.85				1347	0.441295	2672.97				1347	0.442169	2656.58
1348	0.438025	2664.76				1348	0.43912	2643.44				1348	0.440603	2655.18
1349	0.43739	2650.5				1349	0.441323	2620.31				1349	0.442685	2670.6
1350	0.439436	2622.92				1350	0.440242	2623.98				1350	0.441565	2660.11
1351	0.438189	2650.94				1351	0.439477	2639.51				1351	0.443807	2632.43
1352	0.437702	2639.57				1352	0.440564	2628.68				1352	0.442266	2640.5
1353	0.436834	2606.7				1353	0.440007	2633.3				1353	0.437599	2641.91
1354	0.438677	2623.76				1354	0.439034	2664.74				1354	0.443826	2644.51
1355	0.439573	2650.91				1355	0.43876	2652.1				1355	0.441709	2646.56
1356	0.440037	2601.21				1356	0.440603	2659.93				1356	0.441849	2666.12
1357	0.440271	2619.27				1357	0.439044	2650.75				1357	0.443782	2651.03
1358	0.440038	2655.38				1358	0.440061	2641.53				1358	0.441321	2672.78
1359	0.439506	2653.3				1359	0.438953	2664.71				1359	0.44086	2656.39
1360	0.438283	2633.5				1360	0.438427	2652.2				1360	0.439379	2650.05
1361	0.434116	2622.86				1361	0.43927	2623.37				1361	0.438687	2667.84
1362	0.433797	2629.44				1362	0.438554	2657.4				1362	0.441672	2655.12
1363	0.438215	2618.14				1363	0.436658	2646.77				1363	0.436876	2661.38
1364	0.440648	2643.19				1364	0.439573	2613.87				1364	0.436121	2634.93
1365	0.440837	2667.89				1365	0.438538	2627.3				1365	0.441548	2654.68
1366	0.440549	2655.18				1366	0.439856	2650.07				1366	0.440378	2670.09
1367	0.44073	2662.38				1367	0.439611	2600.47				1367	0.438826	2662.19
1368	0.439671	2631.65				1368	0.438603	2618.38				1368	0.442795	2632.82
1369	0.44043	2638.06				1369	0.439517	2662.06				1369	0.44136	2664.49
1370	0.438506	2634.37				1370	0.440582	2653.26				1370	0.443259	2666.02
1371	0.438518	2589.75				1371	0.441509	2636.85				1371	0.442183	2639.44
1372	0.442231	2620.39				1372	0.439386	2636.29				1372	0.440921	2640.14
1373	0.441681	2680.54				1373	0.440394	2639.36				1373	0.442617	2654.8
1374	0.437867	2636.76				1374	0.440438	2619.31				1374	0.44462	2665.59
1375	0.441444	2633				1375	0.44106	2642.19				1375	0.443103	2670.18
1376	0.441067	2641.59				1376	0.439136	2625.78				1376	0.44597	2645.49
1377	0.442893	2662.46				1377	0.440265	2670.25				1377	0.442671	2657.01
1378	0.439253	2645.57				1378	0.441033	2597.39				1378	0.442202	2647.33
1379	0.442725	2664.24				1379	0.43995	2665.06				1379	0.442956	2625.89
1380	0.440729	2654.7				1380	0.439774	2618.22				1380	0.440227	2647.86
1381	0.4379	2655.78				1381	0.440886	2667.38				1381	0.442614	2634.58
1382	0.439595	2596.31				1382	0.440915	2621.82				1382	0.440506	2641.31
1383	0.440754	2606.31				1383	0.438461	2645.15				1383	0.441591	2661.17
1384	0.440848	2658.57				1384	0.439315	2630.51				1384	0.443388	2675.44
1385	0.439319	2648.61				1385	0.440785	2653.82				1385	0.440696	2659.69
1386	0.43786	2650.88				1386	0.439424	2645.16				1386	0.439404	2648.6
1387	0.440614	2635.02				1387	0.439507	2649.81				1387	0.44174	2666.08
1388	0.442842	2644.32				1388	0.439514	2596.17				1388	0.441075	2643.66
1389	0.441165	2668.29				1389	0.440935	2607.76				1389	0.441942	2609.92
1390	0.441246	2662.89				1390	0.440637	2643.32				1390	0.441786	2636.9
1391	0.440958	2645.55				1391	0.440401	2644.26				1391	0.440412	2620.92
1392	0.438306	2650.73				1392	0.440864	2659.67				1392	0.440061	2642.53
1393	0.440948	2654.71				1393	0.439262	2647.33				1393	0.440274	2649.41
1394	0.445062	2662.22				1394	0.439719	2634.25				1394	0.440144	2655.92
1395	0.444011	2658.49				1395	0.439625	2663.9				1395	0.439937	2660.72
1396	0.44462	2662.7				1396	0.43947	2656.49				1396	0.440418	2644.01
1397	0.440677	2661.92				1397	0.441182	2624.51				1397	0.440026	2661.18
1398	0.443815	2649.03				1398	0.440209	2667.3				1398	0.439226	2650.64
1399	0.438561	2663.17				1399	0.43712	2637.79				1399	0.440475	2651.76
1400	0.441135	2682.24				1400	0.440433	2629.38				1400	0.440725	2599.77
1401	0.439283	2643.22				1401	0.439644	2639.05				1401	0.441436	2613.15
1402	0.437336	2655.09				1402	0.438665	2645.8				1402	0.439033	2647.5
1403	0.443154	2650.67				1403	0.441038	2605.92				1403	0.438658	2632.76
1404	0.440977	2683.91				1404	0.43666	2618.21				1404	0.439463	2651.3
1405	0.441191	2664.85				1405	0.440491	2615.67				1405	0.440367	2637.1
1406	0.439918	2660.48				1406	0.439486	2636.54				1406	0.439415	2634.16
1407	0.440268	2655.16				1407	0.439463	2665.53				1407	0.439849	2655.36
1408	0.439106	2631.68				1408	0.441343	2654.69				1408	0.438039	2659.37
1409	0.438508	2624.77				1409	0.439829	2660.53				1409	0.438832	2622.79
1410	0.442015	2654.51				1410	0.441093	2645.9				1410	0.439561	2660.42
1411	0.436805	2663.02				1411	0.441435	2652.82				1411	0.440233	2653.43
1412	0.441755	2623.85				1412	0.441314	2626.18				1412	0.441378	2634
1413	0.440195	2626.79				1413	0.439722	2596.1				1413	0.441341	2635.78
1414	0.443926	2615.77				1414	0.439989	2630.75				1414	0.43979	2659.2
1415	0.438677	2632.42				1415	0.440301	2623.09				1415	0.439453	2601.66
1416	0.438417	2627.18				1416	0.437928	2654.23				1416	0.442231	2628.86
1417	0.439542	2597				1417	0.440202	2640.65				1417	0.440505	2611.1
1418	0.444342	2620.13				1418	0.439741	2650.94				1418	0.441591	2644.96
1419	0.443886	2667.83				1419	0.438725	2649.29				1419	0.440848	2629.64
1420	0.44343	2663.65				1420	0.438192	2639.64				1420	0.440678	2667.71
1421	0.444921	2666.69				1421	0.438433	2653.22				1421	0.439539	2655.15
1422	0.445294	2639.77				1422	0.438805	2639.54				1422	0.438047	2636.12
1423	0.442739	2654.11				1423	0.440433	2661.83				1423	0.439427	2652.57
1424	0.444275	2655.79				1424	0.440145	2598.33				1424	0.44099	2635.81
1425	0.444244	2659.66				1425	0.441685	2613.83				1425	0.443325	2614.14
1426	0.444919	2655.39				1426	0.441289	2651.52				1426	0.440505	2635
1427	0.444186	2668.77				1427	0.441551	2643.91				1427	0.440475	2625.84
1428	0.438347	2655.95				1428	0.441741	2667.89				1428	0.441578	2657.88
1429	0.443207	2654.96				1429	0.440827	2642.99				1429	0.44181	2646.28
1430	0.441055	2638.67				1430	0.441442	2645.14				1430	0.44104	2663.36
1431	0.441196	2671.97				1431	0.437583	2656.74				1431	0.438071	2649.23
1432	0.436751	2642.34				1432	0.437173	2655.04				1432	0.437195	2648.71
1433	0.441249	2674.6				1433	0.439803	2624.13				1433	0.438065	2644.57
1434	0.43713	2655.98				1434	0.440969	2663.21				1434	0.439027	2647.37
1435	0.437774	2614.82				1435	0.441189	2650.26				1435	0.437169	2652.08
1436	0.436821	2616.05				1436	0.441022	2627.58				1436	0.440255	2588.97
1437	0.435966	2636.55				1437	0.440975	2639.43				1437	0.441702	2673.27
1438	0.439407	2616.45				1438	0.439206	2664.93				1438	0.443418	2625.44
1439	0.440807	2625.2				1439	0.440814	2611.99				1439	0.441424	2639.86
1440	0.440186	2661.59				1440	0.439804	2629.59				1440	0.438987	2649.35
1441	0.439446	2660.6				1441	0.441426	2666.25				1441	0.439572	2634.85
1442	0.442582	2676.39				1442	0.440519	2653.26				1442	0.442583	2653.94
1443	0.443498	2650.66				1443	0.440521	2640.48				1443	0.440998	2666.71
1444	0.443177	2648.48				1444	0.438935	2637.05				1444	0.441233	2657.22
1445	0.44247	2666.66				1445	0.439327	2640.53				1445	0.441784	2643.26
1446	0.443075	2657.82				1446	0.440646	2637.49				1446	0.440359	2665.76
1447	0.439848	2661.61				1447	0.438608	2653.33				1447	0.438916	2647.68
1448	0.437945	2658.47				1448	0.439917	2629.02				1448	0.439861	2620.26
1449	0.443632	2650.61				1449	0.43994	2653.39				1449	0.439092	2631.65
1450	0.442544	2633.37				1450	0.439562	2596.29				1450	0.440536	2663.24
1451	0.442509	2640.93				1451	0.439858	2662.73				1451	0.440602	2616.44
1452	0.443177	2662.75				1452	0.439906	2665.94				1452	0.439155	2622.6
1453	0.443427	2624.69				1453	0.440293	2653.69				1453	0.439249	2658.7
1454	0.442651	2640.92				1454	0.44066	2607.15				1454	0.439749	2665.19
1455	0.442797	2665.78				1455	0.440331	2645.45				1455	0.440284	2634.02
1456	0.444323	2656.13				1456	0.440611	2629.4				1456	0.440565	2632.42
1457	0.44094	2662.16				1457	0.440682	2644.2				1457	0.440107	2642.75
1458	0.442378	2648.08				1458	0.439405	2640.87				1458	0.441185	2633.92
1459	0.443041	2663.96				1459	0.440325	2642.88				1459	0.441218	2640.02
1460	0.439852	2629.18				1460	0.439576	2663.07				1460	0.441423	2635.95
1461	0.441302	2667.44				1461	0.44053	2646.2				1461	0.442974	2604.03
1462	0.438708	2634.24				1462	0.440357	2650.61				1462	0.442578	2632.81
1463	0.441465	2610.61				1463	0.439954	2656.87				1463	0.440611	2626.95
1464	0.443573	2633.36				1464	0.439559	2664.09				1464	0.443599	2662.86
1465	0.442979	2642.02				1465	0.44086	2670.96				1465	0.442691	2656.69
1466	0.44113	2651.51				1466	0.440257	2650.87				1466	0.440412	2645.97
1467	0.442222	2639				1467	0.439324	2661.65				1467	0.438912	2659.8
1468	0.440845	2655.66				1468	0.439182	2650.71				1468	0.438669	2646.98
1469	0.440393	2660.3				1469	0.439976	2655.69				1469	0.438845	2658.25
1470	0.442516	2662.04				1470	0.440585	2662.21				1470	0.44232	2664.03
1471	0.443872	2638.5				1471	0.440396	2644.68				1471	0.441776	2658.09
1472	0.443223	2632.1				1472	0.438135	2655.02				1472	0.442768	2606.56
1473	0.44074	2645				1473	0.439076	2650.05				1473	0.43787	2654.3
1474	0.44214	2634.57				1474	0.439797	2650.93				1474	0.441764	2636.07
1475	0.441008	2647.74				1475	0.43956	2595.79				1475	0.441946	2647.25
1476	0.439671	2617.5				1476	0.440241	2657.61				1476	0.443402	2664.14
1477	0.440721	2622.02				1477	0.438279	2629				1477	0.443625	2651.81
1478	0.44352	2663.23				1478	0.439168	2628.27				1478	0.442174	2646.48
1479	0.443735	2622.25				1479	0.440581	2658.26				1479	0.442354	2620.69
1480	0.443522	2645.86				1480	0.439748	2642.63				1480	0.441761	2634.54
1481	0.439116	2614.44				1481	0.439239	2637.03				1481	0.439746	2646.59
1482	0.443176	2638.3				1482	0.440038	2658.63				1482	0.442381	2617.88
1483	0.44342	2666.67				1483	0.440962	2636.12				1483	0.443143	2632.37
1484	0.44258	2664.04				1484	0.43801	2658.93				1484	0.44355	2668.74
1485	0.442893	2671.15				1485	0.440366	2644.1				1485	0.443188	2671.21
1486	0.439791	2644.95				1486	0.440828	2646.23				1486	0.443034	2659.34
1487	0.442716	2660.27				1487	0.440185	2628.44				1487	0.439817	2633.59
1488	0.441968	2642.75				1488	0.440348	2632.3				1488	0.441167	2648.88
1489	0.442572	2609.07				1489	0.439842	2658.77				1489	0.440259	2634.61
1490	0.441269	2638.4				1490	0.441253	2606.29				1490	0.441633	2652.43
1491	0.442392	2635.9				1491	0.441048	2622.46				1491	0.441794	2625.66
1492	0.440539	2661.65				1492	0.439518	2669.42				1492	0.44305	2601.78
1493	0.441165	2645.32				1493	0.439487	2656.69				1493	0.442836	2633.39
1494	0.4413	2659.08				1494	0.4407	2636.76				1494	0.44328	2632.09
1495	0.439323	2659.52				1495	0.439338	2638.77				1495	0.442142	2661.55
1496	0.437977	2647.14				1496	0.440065	2635.02				1496	0.441503	2639.76
1497	0.440448	2614.2				1497	0.440697	2631.99				1497	0.441423	2646.45
1498	0.440749	2668.76				1498	0.439842	2649.31				1498	0.443223	2612.91
1499	0.439645	2656.04				1499	0.44014	2667.07				1499	0.44199	2663.76
1500	0.438831	2601.04				1500	0.440902	2648.7				1500	0.442695	2626.17
1501	0.440898	2604.44				1501	0.44002	2654.3				1501	0.439355	2634.38
1502	0.43864	2653.6				1502	0.441284	2646.56				1502	0.443303	2649.77
1503	0.441628	2653.48				1503	0.439382	2651.89				1503	0.442162	2645.24
1504	0.440206	2657.75				1504	0.439372	2636.65				1504	0.444212	2652.33
1505	0.440573	2650.67				1505	0.440076	2600.33				1505	0.440655	2663.11
1506	0.440314	2641.78				1506	0.441096	2625.73				1506	0.442287	2658.16
1507	0.436488	2654.68				1507	0.439285	2618.84				1507	0.437755	2661.74
1508	0.438195	2648.62				1508	0.441692	2654.91				1508	0.442494	2658.81
1509	0.440472	2630.71				1509	0.439618	2640.49				1509	0.442708	2646.82
1510	0.443187	2595.25				1510	0.44095	2648.66				1510	0.441837	2627.56
1511	0.44181	2617.17				1511	0.440402	2657.72				1511	0.440049	2642.4
1512	0.443178	2652.16				1512	0.442778	2642.82				1512	0.441395	2654.92
1513	0.439183	2662.45				1513	0.440469	2664.59				1513	0.44135	2610.04
1514	0.44136	2629.49				1514	0.438125	2650				1514	0.440352	2632.23
1515	0.441399	2647.3				1515	0.440857	2660.44				1515	0.440263	2619.67
1516	0.442025	2650.04				1516	0.436158	2665.77				1516	0.442118	2645.53
1517	0.442598	2629.86				1517	0.440045	2654.59				1517	0.440442	2626.85
1518	0.440367	2635.82				1518	0.438631	2649.87				1518	0.4425	2598.11
1519	0.442634	2641.45				1519	0.439886	2655.71				1519	0.44238	2634.53
1520	0.442828	2608.43				1520	0.440618	2654.49				1520	0.441066	2630.55
1521	0.442499	2635.84				1521	0.440048	2603.09				1521	0.442034	2651.73
1522	0.440259	2617.43				1522	0.439751	2617.52				1522	0.442217	2643.03
1523	0.443417	2649.47				1523	0.440344	2652.08				1523	0.442081	2646.88
1524	0.441843	2648.24				1524	0.440556	2645.91				1524	0.441887	2663.14
1525	0.441364	2661.42				1525	0.440888	2656.93				1525	0.442496	2650.19
1526	0.439783	2666.11				1526	0.440448	2647.64				1526	0.433773	2647.94
1527	0.441124	2657.26				1527	0.437527	2644.66				1527	0.443531	2659.56
1528	0.442741	2627.43				1528	0.439992	2654.56				1528	0.443949	2662.32
1529	0.442911	2669.73				1529	0.439156	2662.46				1529	0.443284	2656.24
1530	0.441737	2667.69				1530	0.44081	2629.57				1530	0.440781	2629.85
1531	0.443223	2612.68				1531	0.438084	2659.83				1531	0.44209	2630.29
1532	0.443902	2625.14				1532	0.43998	2645.96				1532	0.439795	2644.47
1533	0.441308	2663.33				1533	0.439296	2625.53				1533	0.439081	2659.12
1534	0.442526	2647.73				1534	0.440313	2644.22				1534	0.441139	2631.54
1535	0.441782	2674.92				1535	0.438344	2643.7				1535	0.440751	2636.95
1536	0.442333	2652.04				1536	0.439105	2617.21				1536	0.443048	2660.38
1537	0.443886	2657				1537	0.441813	2634.07				1537	0.440314	2658.16
1538	0.443777	2661.07				1538	0.441155	2672.64				1538	0.441289	2674.33
1539	0.443808	2674.3				1539	0.440442	2662.55				1539	0.44085	2652.09
1540	0.442575	2644.34				1540	0.439313	2673.84				1540	0.440571	2648.78
1541	0.440872	2661.96				1541	0.441357	2620.23				1541	0.440476	2634.05
1542	0.442066	2646.33				1542	0.439631	2632.21				1542	0.439277	2641.06
1543	0.443169	2621.53				1543	0.440787	2615.7				1543	0.442474	2666.38
1544	0.442255	2647.47				1544	0.439212	2640.06				1544	0.441543	2610.39
1545	0.442618	2678.05				1545	0.436789	2615				1545	0.440386	2624.16
1546	0.440117	2620.91				1546	0.44171	2673.57				1546	0.438276	2657.31
1547	0.442037	2633.86				1547	0.441421	2610.86				1547	0.440775	2623.73
1548	0.441234	2665.71				1548	0.439201	2659.68				1548	0.440291	2658.8
1549	0.441034	2625.86				1549	0.43986	2656.84				1549	0.440484	2654.91
1550	0.44169	2653.38				1550	0.437155	2647.07				1550	0.4395	2659.32
1551	0.439013	2658.88				1551	0.44041	2608.87				1551	0.438524	2628.72
1552	0.440668	2654.74				1552	0.440909	2641.57				1552	0.441907	2641.98
1553	0.440468	2635.61				1553	0.441608	2628.18				1553	0.441901	2651.3
1554	0.438678	2657.63				1554	0.439184	2649.65				1554	0.441309	2603.48
1555	0.441621	2619.43				1555	0.43999	2646.4				1555	0.442623	2635.99
1556	0.441723	2610.19				1556	0.438752	2644.58				1556	0.443055	2633.21
1557	0.441219	2637.97				1557	0.437774	2662.43				1557	0.440267	2656.5
1558	0.437343	2628.18				1558	0.436802	2645.91				1558	0.443234	2645
1559	0.437908	2652.36				1559	0.440202	2664.74				1559	0.441624	2652.13
1560	0.437907	2623.87				1560	0.437594	2636.87				1560	0.441545	2661.81
1561	0.43906	2641.28				1561	0.439207	2647.14				1561	0.443253	2651.69
1562	0.439753	2658.53				1562	0.440646	2603.69				1562	0.441338	2658.22
1563	0.436196	2639.03				1563	0.441476	2615.78				1563	0.439487	2646.68
1564	0.440278	2646.94				1564	0.440959	2664.59				1564	0.442295	2665.93
1565	0.440663	2651.85				1565	0.439269	2644.02				1565	0.439643	2663.43
1566	0.440137	2662.16				1566	0.437524	2649.84				1566	0.441794	2651.64
1567	0.441188	2590.72				1567	0.44076	2637.47				1567	0.44217	2632.77
1568	0.442285	2613.79				1568	0.439801	2638.68				1568	0.443273	2634.98
1569	0.437566	2640.79				1569	0.439664	2664.2				1569	0.442226	2652.44
1570	0.439615	2630.59				1570	0.438699	2653.11				1570	0.442669	2636.22
1571	0.437978	2659.27				1571	0.436807	2651.09				1571	0.441383	2639.8
1572	0.442008	2647.43				1572	0.439677	2642.63				1572	0.442068	2617.84
1573	0.440772	2643.09				1573	0.439139	2638.51				1573	0.441791	2634.95
1574	0.442889	2660.08				1574	0.437892	2612.9				1574	0.439523	2651.9
1575	0.442394	2659.29				1575	0.440376	2632.02				1575	0.439217	2606.44
1576	0.441768	2639.05				1576	0.440161	2661.56				1576	0.439464	2628.03
1577	0.443452	2668.16				1577	0.440372	2604.35				1577	0.437983	2610.84
1578	0.442316	2661.7				1578	0.440209	2616.2				1578	0.437068	2629.54
1579	0.44083	2634.87				1579	0.441726	2617.42				1579	0.440383	2669.61
1580	0.441185	2640.83				1580	0.44027	2637.71				1580	0.441276	2654.37
1581	0.441993	2678.61				1581	0.440005	2662.96				1581	0.440843	2668.26
1582	0.440066	2623.19				1582	0.439723	2644.99				1582	0.442395	2630.83
1583	0.443506	2641.01				1583	0.440083	2656.5				1583	0.440882	2664.56
1584	0.440454	2665.77				1584	0.441763	2642.93				1584	0.440829	2633.98
1585	0.438203	2663.97				1585	0.441435	2662.27				1585	0.44293	2607.38
1586	0.437682	2634.29				1586	0.441311	2635.09				1586	0.442368	2647.65
1587	0.437858	2622.27				1587	0.440259	2601.06				1587	0.441913	2628.7
1588	0.437215	2636.55				1588	0.440444	2629.13				1588	0.443018	2648.81
1589	0.439649	2625.81				1589	0.440413	2618.74				1589	0.441593	2632.65
1590	0.44047	2652.91				1590	0.439263	2651.97				1590	0.440905	2648.73
1591	0.439125	2628.14				1591	0.440867	2640.52				1591	0.441605	2658.69
1592	0.441913	2596.97				1592	0.440327	2653.17				1592	0.439478	2654.41
1593	0.441321	2625.13				1593	0.44152	2643.58				1593	0.442534	2686.29
1594	0.44263	2620.18				1594	0.439028	2635.39				1594	0.439082	2654.59
1595	0.440774	2648.18				1595	0.439819	2666.2				1595	0.441292	2658.05
1596	0.44156	2643.07				1596	0.440437	2658.47				1596	0.441162	2655.5
1597	0.43776	2648.15				1597	0.441139	2655.26				1597	0.441912	2654.02
1598	0.44121	2611.22				1598	0.438969	2664.23				1598	0.440833	2663.46
1599	0.443546	2624.13				1599	0.440055	2651.92				1599	0.441916	2650.45
1600	0.443071	2645.33				1600	0.441473	2618.27				1600	0.442403	2656.55
1601	0.44243	2646.44				1601	0.439231	2662.56				1601	0.442608	2618.12
1602	0.442174	2672.83				1602	0.438071	2619.59				1602	0.439797	2618.36
1603	0.441692	2641.87				1603	0.440051	2626.68				1603	0.442333	2662.95
1604	0.440201	2650.45				1604	0.439293	2616.73				1604	0.441095	2643.58
1605	0.44105	2620.11				1605	0.440564	2654.91				1605	0.44072	2655.89
1606	0.436896	2634.94				1606	0.439683	2645.73				1606	0.441798	2642.54
1607	0.438538	2644.34				1607	0.439465	2662.3				1607	0.443256	2658.34
1608	0.440218	2607.05				1608	0.439666	2644.66				1608	0.437818	2668.07
1609	0.438734	2617.52				1609	0.437769	2640.74				1609	0.443462	2660.03
1610	0.440286	2653.66				1610	0.436899	2648.64				1610	0.441658	2674.88
1611	0.437965	2659.84				1611	0.439898	2659.9				1611	0.436969	2646.95
1612	0.439849	2634.09				1612	0.438119	2617.88				1612	0.441845	2648.47
1613	0.440674	2632.39				1613	0.436542	2651.99				1613	0.442215	2641
1614	0.43967	2651.72				1614	0.437238	2641.23				1614	0.441058	2649.39
1615	0.441976	2636.07				1615	0.437165	2607.8				1615	0.439399	2660.99
1616	0.439001	2641.19				1616	0.439017	2621.39				1616	0.441932	2613.46
1617	0.439333	2621.99				1617	0.438253	2648.67				1617	0.441504	2634.66
1618	0.436701	2579.66				1618	0.43722	2599.88				1618	0.441434	2665.21
1619	0.440959	2618.64				1619	0.440425	2631.65				1619	0.438536	2658.25
1620	0.441764	2630.04				1620	0.442177	2618.67				1620	0.439009	2635.22
1621	0.441954	2658.95				1621	0.441525	2641.68				1621	0.441727	2632.93
1622	0.443539	2649.36				1622	0.441898	2658.4				1622	0.442772	2657.09
1623	0.442173	2646.28				1623	0.439848	2661.25				1623	0.439116	2625.94
1624	0.441705	2669.45				1624	0.440126	2656.98				1624	0.440399	2644.54
1625	0.441168	2652.37				1625	0.439775	2635.85				1625	0.441235	2666.76
1626	0.44231	2658.39				1626	0.437511	2642.35				1626	0.442561	2670.87
1627	0.441409	2637.9				1627	0.440935	2628.53				1627	0.439716	2652.1
1628	0.440429	2643.8				1628	0.439668	2677.84				1628	0.442929	2643.91
1629	0.444458	2633.23				1629	0.43815	2604.57				1629	0.441761	2660.74
1630	0.442595	2625.7				1630	0.439112	2603.98				1630	0.441342	2639.55
1631	0.440822	2647.16				1631	0.44088	2642.97				1631	0.442657	2612.39
1632	0.442528	2657.23				1632	0.441704	2629.76				1632	0.441682	2650.56
1633	0.442078	2676.72				1633	0.438906	2632.36				1633	0.439802	2625.44
1634	0.443817	2653.01				1634	0.436608	2653.83				1634	0.441084	2652.41
1635	0.442829	2636.28				1635	0.440762	2641.08				1635	0.441346	2643.69
1636	0.442703	2628.82				1636	0.441159	2657.73				1636	0.439442	2650.3
1637	0.439521	2628.89				1637	0.440469	2642.33				1637	0.442331	2663.89
1638	0.441325	2671.26				1638	0.438308	2652.19				1638	0.443158	2642.44
1639	0.441748	2617.54				1639	0.442339	2609.43				1639	0.442211	2681.64
1640	0.442851	2630.79				1640	0.442857	2623.11				1640	0.442618	2662.5
1641	0.440143	2622.21				1641	0.442654	2653.86				1641	0.440587	2654.73
1642	0.443459	2645.64				1642	0.44208	2647.28				1642	0.441709	2675.15
1643	0.4417	2660.96				1643	0.441153	2665.93				1643	0.440319	2650.74
1644	0.442457	2664.74				1644	0.442633	2646.42				1644	0.442923	2669.67
1645	0.44094	2667.91				1645	0.441829	2645.03				1645	0.442088	2647.76
1646	0.442658	2648.4				1646	0.441319	2623.05				1646	0.440355	2659.54
1647	0.44117	2659.56				1647	0.43935	2629.96				1647	0.442471	2609.37
1648	0.440374	2639.25				1648	0.439151	2658.8				1648	0.442008	2623.67
1649	0.441648	2604.95				1649	0.442149	2618.3				1649	0.440748	2659.79
1650	0.438685	2635.96				1650	0.441654	2631.31				1650	0.439815	2633.82
1651	0.442407	2620.58				1651	0.440078	2667.75				1651	0.440258	2660.86
1652	0.441202	2654.76				1652	0.440252	2658.88				1652	0.44182	2646.58
1653	0.442566	2645.43				1653	0.440902	2637.57				1653	0.442562	2648.8
1654	0.439314	2641.95				1654	0.441396	2646.33				1654	0.441638	2668.89
1655	0.439834	2662.96				1655	0.441445	2638.2				1655	0.440314	2662.88
1656	0.439794	2649.74				1656	0.441025	2618.76				1656	0.43942	2628.86
1657	0.438904	2665.75				1657	0.441056	2645.83				1657	0.442546	2656.45
1658	0.437282	2647.03				1658	0.441251	2636.6				1658	0.440816	2667.34
1659	0.441301	2655.71				1659	0.441112	2602.45				1659	0.442052	2634.88
1660	0.438974	2668.31				1660	0.441072	2621.19				1660	0.440766	2643.71
1661	0.437523	2644.82				1661	0.438754	2622.4				1661	0.440843	2658.8
1662	0.441429	2648.39				1662	0.439909	2648.89				1662	0.441418	2621.35
1663	0.439938	2657.79				1663	0.439042	2638.09				1663	0.44282	2628.46
1664	0.440965	2655.69				1664	0.440289	2653.06				1664	0.44028	2683.82
1665	0.442291	2659.64				1665	0.439247	2660.32				1665	0.442749	2656.09
1666	0.442076	2651.82				1666	0.438971	2649.29				1666	0.440947	2636.33
1667	0.442236	2632.78				1667	0.439571	2655.75				1667	0.439478	2643.16
1668	0.437709	2665.3				1668	0.439863	2649.16				1668	0.441005	2647.44
1669	0.439917	2662				1669	0.439618	2656.7				1669	0.440792	2643.52
1670	0.440819	2611.94				1670	0.440855	2661.05				1670	0.44174	2650.1
1671	0.443344	2627.8				1671	0.438475	2648.33				1671	0.438882	2664.32
1672	0.442759	2662.01				1672	0.438823	2662.51				1672	0.440169	2665.81
1673	0.441989	2663.46				1673	0.439862	2639.26				1673	0.439683	2658.52
1674	0.436638	2639.05				1674	0.441008	2664.75				1674	0.440984	2636.17
1675	0.44308	2646.55				1675	0.441176	2603.61				1675	0.439248	2654.88
1676	0.439375	2649.73				1676	0.440756	2613.81				1676	0.4408	2632.57
1677	0.441243	2628.19				1677	0.440487	2648.43				1677	0.439399	2600.77
1678	0.44105	2640.33				1678	0.441328	2650.24				1678	0.440343	2630.65
1679	0.441107	2641.09				1679	0.440432	2662.08				1679	0.439936	2629.97
1680	0.442296	2617.38				1680	0.441335	2623.87				1680	0.441203	2651.41
1681	0.442745	2635.02				1681	0.439225	2649.05				1681	0.439897	2632.6
1682	0.44197	2619.05				1682	0.440853	2612.93				1682	0.441105	2650.87
1683	0.439915	2637.67				1683	0.438908	2617.24				1683	0.436129	2651.95
1684	0.442359	2626.39				1684	0.438478	2649.34				1684	0.440904	2646.11
1685	0.443811	2670.59				1685	0.440474	2600.44				1685	0.438827	2666.44
1686	0.440956	2675.37				1686	0.440654	2619.85				1686	0.439626	2643.41
1687	0.442635	2640.63				1687	0.438342	2654.63				1687	0.442935	2660.69
1688	0.440461	2658.94				1688	0.441097	2651.01				1688	0.440503	2669.42
1689	0.442669	2644.44				1689	0.43824	2643.29				1689	0.44187	2653.11
1690	0.444353	2611.7				1690	0.442938	2647.14				1690	0.441194	2667.2
1691	0.444138	2649.96				1691	0.440798	2639.92				1691	0.442856	2672.83
1692	0.443094	2653.32				1692	0.440188	2628.07				1692	0.44283	2657.75
1693	0.444186	2661.79				1693	0.439126	2641.32				1693	0.438377	2673.17
1694	0.44446	2657.78				1694	0.440273	2634.27				1694	0.441489	2656.46
1695	0.442589	2644.8				1695	0.440005	2599.98				1695	0.442438	2621.37
1696	0.443075	2657.76				1696	0.440013	2623.28				1696	0.440106	2650.59
1697	0.441483	2661.47				1697	0.436968	2613.5				1697	0.442424	2666.71
1698	0.440847	2669.21				1698	0.441066	2642.4				1698	0.442336	2629.71
1699	0.442392	2663.79				1699	0.4407	2648.64				1699	0.439683	2632.1
1700	0.442113	2669.83				1700	0.438831	2641.84				1700	0.441873	2660.62
1701	0.442866	2604.58				1701	0.439394	2656.86				1701	0.441347	2655.68
1702	0.44108	2631.91				1702	0.440908	2639.55				1702	0.441901	2668.71
1703	0.439762	2659.58				1703	0.43912	2665.98				1703	0.442661	2632.53
1704	0.440985	2652.94				1704	0.439574	2652.44				1704	0.442431	2638.41
1705	0.441428	2655.78				1705	0.439519	2653.87				1705	0.439932	2679.66
1706	0.443091	2662.28				1706	0.440833	2599.05				1706	0.438948	2661.76
1707	0.440904	2644.1				1707	0.440957	2656.25				1707	0.442552	2669.96
1708	0.442845	2631.05				1708	0.441043	2638.66				1708	0.43919	2658.67
1709	0.442547	2641.33				1709	0.44061	2644.05				1709	0.440916	2650.39
1710	0.444017	2670.97				1710	0.438405	2642.33				1710	0.436543	2659.39
1711	0.441286	2608.31				1711	0.440472	2629.38				1711	0.443383	2656.48
1712	0.442499	2628.86				1712	0.441368	2635.81				1712	0.439812	2663.92
1713	0.442564	2620.81				1713	0.439286	2662.28				1713	0.441428	2652.33
1714	0.441558	2641.79				1714	0.439274	2658.94				1714	0.441284	2652.88
1715	0.441523	2666.58				1715	0.440825	2636.67				1715	0.441675	2630.27
1716	0.441596	2662.98				1716	0.438083	2660.64				1716	0.442122	2653.12
1717	0.443209	2607.9				1717	0.43934	2640.58				1717	0.439595	2647.52
1718	0.441389	2662.99				1718	0.440546	2613.53				1718	0.441829	2615.04
1719	0.440777	2621.85				1719	0.441471	2631.6				1719	0.439969	2633.9
1720	0.441439	2663.73				1720	0.44034	2663.02				1720	0.441871	2623.88
1721	0.442945	2623.72				1721	0.440031	2606.55				1721	0.443334	2644.74
1722	0.442036	2656.67				1722	0.439256	2633.15				1722	0.441276	2631.92
1723	0.443201	2640.68				1723	0.441729	2661.13				1723	0.442193	2662.8
1724	0.439457	2663.27				1724	0.439118	2664.33				1724	0.440789	2664.32
1725	0.437484	2644.19				1725	0.440178	2636.77				1725	0.440933	2658.64
1726	0.436064	2640.42				1726	0.439825	2644.24				1726	0.442105	2659.84
1727	0.430033	2636.69				1727	0.440882	2639.18				1727	0.442723	2631.6
1728	0.439822	2635.81				1728	0.439615	2628.09				1728	0.441353	2613.02
1729	0.438495	2665.98				1729	0.440578	2643.24				1729	0.443155	2637.68
1730	0.440429	2651.51				1730	0.440454	2626.83				1730	0.439181	2637.67
1731	0.440015	2648.82				1731	0.439669	2596.12				1731	0.441109	2661.03
1732	0.437559	2657.94				1732	0.440442	2630.88				1732	0.442168	2638.74
1733	0.440177	2645.43				1733	0.440029	2613.96				1733	0.442893	2662.09
1734	0.437799	2660.15				1734	0.439623	2648.21				1734	0.441698	2601.99
1735	0.438657	2655.54				1735	0.441073	2639.4				1735	0.437712	2616.95
1736	0.440199	2648.57				1736	0.438562	2647.15				1736	0.441981	2652.12
1737	0.442349	2608.31				1737	0.438419	2664.93				1737	0.440618	2649.69
1738	0.440141	2614.41				1738	0.441481	2647.5				1738	0.436733	2661.05
1739	0.440232	2658.88				1739	0.438219	2656.51				1739	0.438911	2634.8
1740	0.438461	2646.5				1740	0.439896	2653.33				1740	0.439519	2635.59
1741	0.441768	2619.51				1741	0.439301	2643.85				1741	0.441582	2671.61
1742	0.438911	2666.15				1742	0.439224	2656.6				1742	0.441646	2666.55
1743	0.43985	2639.84				1743	0.439694	2644.95				1743	0.442059	2624.06
1744	0.440264	2622.45				1744	0.440188	2668.68				1744	0.441488	2654.92
1745	0.437284	2626.91				1745	0.43904	2651.35				1745	0.440734	2668.95
1746	0.436306	2636.72				1746	0.440063	2652.36				1746	0.439034	2628.32
1747	0.439533	2603.46				1747	0.439445	2594.04				1747	0.438226	2631.66
1748	0.438527	2620.05				1748	0.439346	2605.28				1748	0.44062	2662.65
1749	0.436362	2659.71				1749	0.439543	2650.81				1749	0.440195	2614.21
1750	0.440031	2608.69				1750	0.439303	2640.17				1750	0.439471	2629.64
1751	0.439113	2646.94				1751	0.441735	2662.82				1751	0.442786	2620.84
1752	0.440879	2651.57				1752	0.438387	2639.88				1752	0.442118	2640.4
1753	0.442615	2658.44				1753	0.438903	2629.23				1753	0.443578	2665.83
1754	0.441857	2643.35				1754	0.441015	2611				1754	0.440725	2657.81
1755	0.442096	2650.21				1755	0.437522	2662.45				1755	0.442134	2650.7
1756	0.443119	2644.62				1756	0.439195	2639.86				1756	0.442454	2645.35
1757	0.442301	2667.03				1757	0.441796	2592.02				1757	0.440894	2663.77
1758	0.443236	2676.95				1758	0.44002	2610.24				1758	0.441037	2637.1
1759	0.441337	2643.61				1759	0.440093	2667.77				1759	0.441085	2601.89
1760	0.440738	2656.61				1760	0.438906	2650.45				1760	0.442136	2644.76
1761	0.437371	2636.19				1761	0.439756	2631.51				1761	0.440722	2626.49
1762	0.441911	2612.68				1762	0.436691	2639.97				1762	0.438219	2658.56
1763	0.443362	2646.42				1763	0.441088	2652.96				1763	0.44054	2650.6
1764	0.442792	2633.8				1764	0.439703	2618.45				1764	0.442126	2655.89
1765	0.442485	2666.06				1765	0.437145	2636.32				1765	0.441117	2666.6
1766	0.443203	2659.89				1766	0.439154	2620.47				1766	0.439023	2638.6
1767	0.441849	2645.6				1767	0.436024	2578.76				1767	0.440351	2660
1768	0.443422	2670.5				1768	0.437339	2623.2				1768	0.441325	2658.85
1769	0.442324	2648.62				1769	0.4397	2614.27				1769	0.442542	2667.7
1770	0.441851	2675.67				1770	0.439157	2646.05				1770	0.443116	2667.54
1771	0.440105	2655.81				1771	0.44127	2641.87				1771	0.442039	2654.47
1772	0.439998	2653.17				1772	0.440746	2652.31				1772	0.442375	2657.27
1773	0.438381	2650.3				1773	0.43942	2648.18				1773	0.441087	2661.98
1774	0.438153	2647.48				1774	0.440626	2648.03				1774	0.441696	2669.33
1775	0.438115	2612.52				1775	0.435697	2639.98				1775	0.442459	2610.47
1776	0.438954	2617.87				1776	0.438853	2650.25				1776	0.441389	2608.1
1777	0.439551	2647.02				1777	0.441344	2660.49				1777	0.442597	2653.59
1778	0.439213	2633.26				1778	0.438147	2665.98				1778	0.439586	2650.25
1779	0.437647	2627.74				1779	0.440239	2651.09				1779	0.439726	2657.09
1780	0.437139	2654.9				1780	0.440105	2656.25				1780	0.441755	2656.34
1781	0.440431	2644.88				1781	0.441818	2650.2				1781	0.44068	2651.04
1782	0.438576	2660.94				1782	0.439941	2649.85				1782	0.439752	2608.95
1783	0.441743	2646.11				1783	0.441028	2606.6				1783	0.442384	2640.2
1784	0.442628	2656.91				1784	0.439897	2611.06				1784	0.441561	2651.88
1785	0.441371	2622.81				1785	0.439178	2652.47				1785	0.441142	2607.79
1786	0.440419	2626.18				1786	0.441471	2646.38				1786	0.442468	2631.04
1787	0.439509	2651.14				1787	0.442398	2660.4				1787	0.439629	2666.72
1788	0.436855	2608.63				1788	0.441974	2641.41				1788	0.442913	2673.84
1789	0.440148	2637.34				1789	0.440709	2647.1				1789	0.442304	2643.6
1790	0.441635	2625.72				1790	0.442528	2684.03				1790	0.44144	2651.4
1791	0.441871	2630.63				1791	0.440197	2669.13				1791	0.440336	2631.05
1792	0.441809	2663.31				1792	0.442145	2628.91				1792	0.442093	2625.57
1793	0.439215	2656.39				1793	0.442105	2659.25				1793	0.439432	2636.65
1794	0.441489	2665.46				1794	0.441169	2657.6				1794	0.440178	2636.7
1795	0.441171	2642.08				1795	0.438655	2627.85				1795	0.44234	2601.25
1796	0.443172	2648.13				1796	0.440333	2637.45				1796	0.441691	2634.36
1797	0.442476	2678.64				1797	0.43992	2654.3				1797	0.442391	2622.86
1798	0.441878	2656.86				1798	0.441511	2615.11				1798	0.439865	2654.39
1799	0.438216	2667.59				1799	0.439684	2623.81				1799	0.440667	2640.58
1800	0.440732	2642.5				1800	0.439938	2609.85				1800	0.440717	2647.53
1801	0.443621	2648.98				1801	0.439087	2641.15				1801	0.440317	2667.9
1802	0.442007	2671.29				1802	0.440508	2658.16				1802	0.440556	2652.12
1803	0.444522	2651.19				1803	0.440604	2660.61				1803	0.438176	2661.88
1804	0.442552	2673.29				1804	0.440556	2658.87				1804	0.441205	2651.34
1805	0.443742	2645.84				1805	0.440803	2643.34				1805	0.44069	2658.73
1806	0.442958	2667.57				1806	0.439973	2654.59				1806	0.440027	2598.82
1807	0.442352	2651.37				1807	0.439313	2635.49				1807	0.440029	2607.64
1808	0.444075	2611.21				1808	0.440524	2593.78				1808	0.439996	2649.14
1809	0.441157	2636.2				1809	0.44059	2637.97				1809	0.437707	2639.62
1810	0.442372	2643.2				1810	0.441055	2618.46				1810	0.438883	2652.28
1811	0.441236	2654.96				1811	0.438973	2642.27				1811	0.438226	2627.31
1812	0.442202	2656.59				1812	0.438869	2635.76				1812	0.438285	2625.57
1813	0.44065	2649.97				1813	0.439795	2642.7				1813	0.440587	2650.92
1814	0.442845	2659.12				1814	0.439279	2660.82				1814	0.440952	2668.37
1815	0.442057	2651.29				1815	0.441128	2654.48				1815	0.441072	2670.97
1816	0.440819	2674.74				1816	0.440159	2649.84				1816	0.441431	2649.98
1817	0.443676	2667.09				1817	0.44022	2653.4				1817	0.440497	2649.21
1818	0.44229	2655.83				1818	0.440383	2659.92				1818	0.442179	2619.05
1819	0.44395	2662.44				1819	0.440783	2600.88				1819	0.43897	2624.55
1820	0.443414	2669.28				1820	0.439719	2605.54				1820	0.438533	2652.34
1821	0.442637	2637.15				1821	0.439662	2640.65				1821	0.439249	2591.64
1822	0.442403	2639.14				1822	0.439739	2640.17				1822	0.440394	2625.29
1823	0.442337	2651.64				1823	0.438796	2658.56				1823	0.441078	2665.68
1824	0.440252	2630.08				1824	0.439682	2632.94				1824	0.441504	2660.87
1825	0.443748	2644.49				1825	0.439414	2638.21				1825	0.440697	2635.89
1826	0.436661	2668.5				1826	0.44059	2610.81				1826	0.441775	2649.17
1827	0.443942	2653.6				1827	0.43985	2636.23				1827	0.440572	2650.29
1828	0.440826	2661.16				1828	0.440448	2659.98				1828	0.442319	2634.6
1829	0.441289	2644.96				1829	0.440939	2606.51				1829	0.440939	2632.02
1830	0.44249	2660.6				1830	0.441048	2629.4				1830	0.442031	2667.41
1831	0.442314	2633.11				1831	0.439683	2667.26				1831	0.441693	2664.24
1832	0.437789	2639.78				1832	0.438483	2664.48				1832	0.441011	2667.57
1833	0.442963	2663.5				1833	0.43827	2625.01				1833	0.439503	2640
1834	0.44113	2614.22				1834	0.44124	2638.34				1834	0.441648	2652
1835	0.439436	2628.76				1835	0.439953	2650.15				1835	0.442431	2634.57
1836	0.44169	2622.76				1836	0.440682	2620.26				1836	0.44162	2610.99
1837	0.4433	2634.63				1837	0.44044	2645.8				1837	0.441162	2632.89
1838	0.44341	2664.51				1838	0.438093	2652.88				1838	0.443062	2629.88
1839	0.440149	2654.62				1839	0.440534	2655.81				1839	0.439747	2659.21
1840	0.440314	2668.04				1840	0.438693	2659.03				1840	0.442665	2637.03
1841	0.440952	2638.01				1841	0.440434	2627.4				1841	0.442365	2654.43
1842	0.440807	2649.72				1842	0.43551	2638.61				1842	0.440088	2658.11
1843	0.442669	2637.98				1843	0.438946	2631.5				1843	0.440725	2649.92
1844	0.440193	2613.65				1844	0.440086	2592.07				1844	0.441182	2621.82
1845	0.441942	2649.18				1845	0.441544	2635.03				1845	0.441254	2650.88
1846	0.442672	2638.01				1846	0.441974	2628.93				1846	0.440254	2683.49
1847	0.442519	2654.04				1847	0.440618	2652.63				1847	0.44104	2611.8
1848	0.442101	2644.47				1848	0.438985	2633.55				1848	0.439514	2607.04
1849	0.4424	2649.87				1849	0.441848	2641.91				1849	0.44065	2659.39
1850	0.44305	2667.54				1850	0.441443	2671.18				1850	0.441758	2644.86
1851	0.442395	2649.13				1851	0.441233	2655.8				1851	0.438328	2659.51
1852	0.44203	2661.17				1852	0.442458	2648.27				1852	0.440599	2651.41
1853	0.440716	2651.85				1853	0.439556	2660.3				1853	0.441655	2644.33
1854	0.438013	2651.42				1854	0.443	2655.63				1854	0.441952	2667.5
1855	0.443384	2607.2				1855	0.439485	2679.59				1855	0.440869	2669.43
1856	0.443581	2622.74				1856	0.440922	2649.8				1856	0.440283	2658.32
1857	0.442784	2656				1857	0.439376	2630.3				1857	0.443509	2663.96
1858	0.442722	2659.56				1858	0.44118	2635.27				1858	0.44289	2650.89
1859	0.442623	2672.39				1859	0.440873	2643.45				1859	0.442005	2624.99
1860	0.442082	2647.37				1860	0.442073	2636.42				1860	0.442588	2634.8
1861	0.44133	2645.72				1861	0.442254	2634.93				1861	0.441009	2656.76
1862	0.442107	2620.07				1862	0.439646	2670.74				1862	0.440219	2615.74
1863	0.442156	2638.81				1863	0.440097	2651.68				1863	0.43875	2629.3
1864	0.443274	2653.01				1864	0.438143	2659.51				1864	0.439007	2625.53
1865	0.442573	2615.99				1865	0.440359	2645.58				1865	0.440848	2635.15
1866	0.443623	2638.65				1866	0.441466	2650.51				1866	0.439425	2661.43
1867	0.439547	2658.14				1867	0.441003	2621.84				1867	0.438454	2655.65
1868	0.443165	2673.95				1868	0.440679	2631.45				1868	0.440069	2657.58
1869	0.441408	2635.94				1869	0.440818	2657.74				1869	0.440319	2635.03
1870	0.443749	2636.95				1870	0.441657	2609.43				1870	0.438748	2645.6
1871	0.443954	2660.86				1871	0.440602	2630.08				1871	0.44037	2630.92
1872	0.442633	2638.81				1872	0.440808	2612.8				1872	0.439245	2588.78
1873	0.443141	2657.34				1873	0.440973	2633.51				1873	0.438748	2627.08
1874	0.440354	2678.24				1874	0.44096	2669.64				1874	0.436729	2613.12
1875	0.439845	2573.56				1875	0.438918	2656.77				1875	0.439518	2642.66
1876	0.440062	2632.3				1876	0.44013	2653.35				1876	0.439532	2632.92
1877	0.441579	2632.24				1877	0.440021	2633.13				1877	0.439622	2641.72
1878	0.442865	2649.87				1878	0.439684	2646.35				1878	0.439535	2658.86
1879	0.43924	2642.66				1879	0.440924	2633.09				1879	0.439998	2646.79
1880	0.439368	2639.1				1880	0.440287	2598.74				1880	0.439065	2610.06
1881	0.438416	2662.86				1881	0.440891	2625.72				1881	0.439475	2613.19
1882	0.437617	2643.67				1882	0.439464	2624.15				1882	0.4389	2643.27
1883	0.440137	2603.01				1883	0.441383	2658.03				1883	0.43864	2626.66
1884	0.440113	2623				1884	0.442769	2644.4				1884	0.438789	2620.72
1885	0.438712	2646.31				1885	0.442224	2646.4				1885	0.438164	2650.96
1886	0.437325	2622.3				1886	0.442389	2667.03				1886	0.437779	2641.55
1887	0.438661	2631.23				1887	0.440947	2655.41				1887	0.438895	2662.42
1888	0.440558	2664.05				1888	0.44127	2666.13				1888	0.438221	2636.12
1889	0.439108	2655.8				1889	0.441262	2655.19				1889	0.440506	2631.45
1890	0.442858	2673.22				1890	0.440296	2657.34				1890	0.439799	2665.27
1891	0.441133	2640.89				1891	0.441999	2609.93				1891	0.436841	2645.03
1892	0.437951	2643.05				1892	0.440248	2611.27				1892	0.438504	2621.44
1893	0.443425	2619.09				1893	0.441783	2649.45				1893	0.439115	2653.8
1894	0.439941	2635.93				1894	0.442307	2650.73				1894	0.439098	2648.2
1895	0.441911	2671.66				1895	0.441426	2660.16				1895	0.439512	2610.7
1896	0.439044	2610.84				1896	0.439663	2645.8				1896	0.440551	2632.98
1897	0.439357	2616.15				1897	0.439729	2632.89				1897	0.440611	2653
1898	0.440979	2662.32				1898	0.439846	2668.92				1898	0.441508	2609.3
1899	0.443704	2649.88				1899	0.440943	2666.28				1899	0.441281	2624.95
1900	0.442703	2647.52				1900	0.439035	2663.96				1900	0.437073	2663.23
1901	0.443349	2646.13				1901	0.4418	2646.04				1901	0.440812	2666.83
1902	0.439333	2655.08				1902	0.44179	2666.61				1902	0.440079	2635.95
1903	0.440952	2642.12				1903	0.440735	2622.19				1903	0.439634	2631.21
1904	0.440135	2654.52				1904	0.442174	2631.07				1904	0.439661	2637.22
1905	0.439144	2634.55				1905	0.44271	2654.35				1905	0.439709	2623.7
1906	0.44088	2594.7				1906	0.441416	2613.27				1906	0.440075	2641.04
1907	0.4404	2635.15				1907	0.442311	2630.47				1907	0.441903	2632.41
1908	0.443168	2622.24				1908	0.443325	2621.79				1908	0.440757	2595.25
1909	0.443229	2668.05				1909	0.443053	2635.67				1909	0.442845	2630.79
1910	0.443572	2650.4				1910	0.44309	2661.14				1910	0.442428	2629.65
1911	0.440922	2650.15				1911	0.443025	2649.44				1911	0.442723	2656.98
1912	0.44087	2668.95				1912	0.44367	2654.19				1912	0.439966	2645.07
1913	0.443029	2665.51				1913	0.444273	2651.08				1913	0.440185	2655.91
1914	0.443182	2626.81				1914	0.441357	2659.44				1914	0.441257	2658.38
1915	0.442706	2624.62				1915	0.440598	2641.1				1915	0.439664	2644.85
1916	0.440591	2650.05				1916	0.443893	2618.37				1916	0.439571	2661.7
1917	0.443861	2645.03				1917	0.44435	2651.26				1917	0.440524	2649.03
1918	0.441563	2639.81				1918	0.441324	2629.09				1918	0.440662	2652.69
1919	0.441873	2665.53				1919	0.43972	2659.67				1919	0.440864	2654.68
1920	0.441799	2656.9				1920	0.440959	2639.14				1920	0.438248	2649.02
1921	0.44396	2666.45				1921	0.441165	2664.25				1921	0.440576	2609.04
1922	0.443509	2664.92				1922	0.441069	2604.65				1922	0.439686	2665.81
1923	0.440718	2642.28				1923	0.438484	2606.09				1923	0.439421	2668.73
1924	0.444201	2683.8				1924	0.439075	2647.41				1924	0.438905	2597.75
1925	0.444115	2673.1				1925	0.438679	2634.38				1925	0.438712	2611.92
1926	0.443401	2648.24				1926	0.438783	2654.01				1926	0.43547	2642.39
1927	0.442224	2649.09				1927	0.44305	2631.26				1927	0.438453	2640.61
1928	0.438967	2661.16				1928	0.440869	2639.28				1928	0.438317	2657.7
1929	0.443272	2637.64				1929	0.443643	2669.32				1929	0.437171	2615.07
1930	0.442941	2651.75				1930	0.442811	2664.88				1930	0.437863	2621.59
1931	0.443287	2669.29				1931	0.440328	2628.55				1931	0.43815	2660.02
1932	0.444029	2624.3				1932	0.442251	2606.03				1932	0.438997	2643.12
1933	0.443777	2636.97				1933	0.441865	2628.1				1933	0.437816	2663.13
1934	0.439495	2617.51				1934	0.442557	2675.15				1934	0.438417	2635.37
1935	0.444072	2643.07				1935	0.442663	2662.98				1935	0.43769	2632.22
1936	0.443449	2671.97				1936	0.442526	2630.46				1936	0.437379	2604.67
1937	0.441336	2654.95				1937	0.442371	2641.97				1937	0.439007	2616.53
1938	0.443849	2666.41				1938	0.441826	2649.84				1938	0.438269	2647.55
1939	0.442563	2640.63				1939	0.443338	2635.56				1939	0.438611	2597.85
1940	0.443374	2676.02				1940	0.442564	2655.01				1940	0.43963	2613.23
1941	0.442107	2651.22				1941	0.442031	2649.07				1941	0.439428	2657.98
1942	0.444245	2607.6				1942	0.441406	2609.62				1942	0.439758	2661.48
1943	0.442959	2638.66				1943	0.44291	2647.59				1943	0.438665	2639.13
1944	0.441828	2628.45				1944	0.441713	2632.96				1944	0.439077	2639.75
1945	0.44307	2664.06				1945	0.441487	2654.08				1945	0.439897	2651.34
1946	0.442341	2648.47				1946	0.441632	2637.03				1946	0.438889	2610.92
1947	0.442118	2660.76				1947	0.441796	2660.56				1947	0.438312	2635.71
1948	0.441683	2617.25				1948	0.440893	2662.36				1948	0.439684	2619.97
1949	0.440624	2612.26				1949	0.439362	2648.47				1949	0.437579	2590.83
1950	0.442399	2653.66				1950	0.438598	2618.19				1950	0.439289	2622.79
1951	0.441515	2637.39				1951	0.443132	2668.03				1951	0.441303	2626.25
1952	0.441743	2660.59				1952	0.442448	2679.05				1952	0.437198	2644.49
1953	0.44153	2648.45				1953	0.441721	2613.2				1953	0.44018	2644.53
1954	0.4424	2654.73				1954	0.443372	2635.9				1954	0.440291	2655
1955	0.443166	2620.59				1955	0.442368	2671.08				1955	0.441351	2652.88
1956	0.441335	2646.77				1956	0.441249	2659				1956	0.44176	2658.62
1957	0.444826	2651.66				1957	0.441601	2665.5				1957	0.440291	2622.24
1958	0.444403	2640.7				1958	0.442805	2652.49				1958	0.44106	2669.71
1959	0.442401	2648.36				1959	0.435984	2636.97				1959	0.442702	2660.67
1960	0.442657	2613.66				1960	0.44229	2622.06				1960	0.439409	2665.04
1961	0.44239	2641.4				1961	0.43892	2626.16				1961	0.438289	2652.17
1962	0.441529	2670.25				1962	0.441395	2656.55				1962	0.441001	2627.56
1963	0.442616	2677.72				1963	0.439705	2607.46				1963	0.440638	2663.27
1964	0.440322	2669.38				1964	0.440558	2629.8				1964	0.44226	2642.09
1965	0.441012	2639.03				1965	0.439685	2654.99				1965	0.44127	2626.93
1966	0.440858	2662.83				1966	0.441977	2662.3				1966	0.441784	2637.13
1967	0.441188	2633.37				1967	0.441379	2650.98				1967	0.441265	2652.55
1968	0.443345	2604.29				1968	0.441805	2637.04				1968	0.440416	2672.14
1969	0.442843	2643.66				1969	0.44223	2656.93				1969	0.442621	2630.59
1970	0.441093	2630.44				1970	0.439808	2638.77				1970	0.441125	2666.22
1971	0.441454	2658.98				1971	0.441443	2654.48				1971	0.44163	2656.42
1972	0.441143	2642.05				1972	0.439752	2635.55				1972	0.442131	2628.9
1973	0.44259	2651.13				1973	0.440985	2604.38				1973	0.441626	2645.61
1974	0.443057	2684.85				1974	0.439633	2621.16				1974	0.441181	2659.23
1975	0.441456	2650.93				1975	0.439645	2611.57				1975	0.44232	2605.39
1976	0.441575	2647.54				1976	0.441792	2648.61				1976	0.444025	2632.92
1977	0.442231	2656.88				1977	0.441434	2640.51				1977	0.440952	2672.81
1978	0.441904	2671.42				1978	0.44189	2645.23				1978	0.440629	2664.26
1979	0.442602	2615.3				1979	0.438094	2660.03				1979	0.43946	2632.34
1980	0.44183	2621.45				1980	0.441133	2639.3				1980	0.440877	2635.73
1981	0.442233	2660.52				1981	0.441631	2659.96				1981	0.441436	2650.27
1982	0.443734	2664.69				1982	0.438864	2644.92				1982	0.441505	2635.65
1983	0.44382	2673.59				1983	0.442271	2674.68				1983	0.441276	2634.13
1984	0.444453	2648.6				1984	0.436125	2653.51				1984	0.440096	2665.63
1985	0.443585	2650.73				1985	0.441792	2651.88				1985	0.439896	2665.04
1986	0.443095	2679				1986	0.440714	2666.59				1986	0.442703	2663.86
1987	0.439807	2657.34				1987	0.438829	2643.32				1987	0.440653	2655.17
1988	0.438261	2667.78				1988	0.439172	2664.19				1988	0.441946	2658.19
1989	0.43757	2651.35				1989	0.437728	2659.34				1989	0.441097	2640.99
1990	0.443112	2649.67				1990	0.440834	2658.17				1990	0.441126	2601.92
1991	0.44386	2620.73				1991	0.441481	2618.99				1991	0.439121	2628.16
1992	0.442921	2625.57				1992	0.441337	2623.8				1992	0.441456	2625.96
1993	0.443348	2666.26				1993	0.440315	2651.15				1993	0.443271	2658.42
1994	0.443239	2618.51				1994	0.439508	2634.21				1994	0.442282	2639.96
1995	0.442235	2648.64				1995	0.439422	2629.51				1995	0.440455	2663.44
1996	0.441027	2608.65				1996	0.440794	2610.91				1996	0.440585	2659.36
1997	0.440757	2630.34				1997	0.441138	2621.29				1997	0.440985	2653.34
1998	0.443217	2620.12				1998	0.43875	2644.55				1998	0.437809	2659.57
[truncated: 2 more rows]
